# Supplementary material for: Quantification of Boat Visitation Rates at Artificial and Natural Reefs in the Eastern Gulf of Mexico Using Acoustic Recorders
Source: PLoS One. 2016 Aug 8;11(8):e0160695. doi: 10.1371/journal.pone.0160695 (PMC4976885; doi:10.1371/journal.pone.0160695)
Supplement: S1 Appendix — Appendix includes the station name, the folder name in the original analysis, the file number of the recording, the time (Eastern Standard Time) and date of the recording, the number of harmonic peaks detected by the algorithm, and the root-mean-square noise level (RMS, dB re 1 μPa, 500–1000 Hz). Each tab contains data from three months of the study. (XLSX) [file pone.0160695.s001.xlsx]

## Sheet: CL_2013_04-06
Station	Folder	File	Hour	Minute	Day	Month	Year	Peaks	High	Low
CL	2013_04_DSGCOT2_000	0776.DSG	0	0	19	4	13	3	101.071	100.317
CL	2013_04_DSGCOT2_000	0777.DSG	0	10	19	4	13	3	101.548	100.796
CL	2013_04_DSGCOT2_000	0778.DSG	0	20	19	4	13	2	101.261	98.8005
CL	2013_04_DSGCOT2_000	0779.DSG	0	30	19	4	13	3	100.645	100.483
CL	2013_04_DSGCOT2_000	0780.DSG	0	40	19	4	13	2	100.59	98.2138
CL	2013_04_DSGCOT2_000	0781.DSG	0	50	19	4	13	2	100.415	98.5786
CL	2013_04_DSGCOT2_000	0782.DSG	1	0	19	4	13	3	100.616	100.97
CL	2013_04_DSGCOT2_000	0783.DSG	1	10	19	4	13	3	100.88	99.4637
CL	2013_04_DSGCOT2_000	0784.DSG	1	20	19	4	13	3	100.111	101.115
CL	2013_04_DSGCOT2_000	0785.DSG	1	30	19	4	13	3	100.276	99.2235
CL	2013_04_DSGCOT2_000	0786.DSG	1	40	19	4	13	3	99.9987	100.34
CL	2013_04_DSGCOT2_000	0787.DSG	1	50	19	4	13	3	100.268	98.6125
CL	2013_04_DSGCOT2_000	0788.DSG	2	0	19	4	13	3	100.042	99.7812
CL	2013_04_DSGCOT2_000	0789.DSG	2	10	19	4	13	3	100.198	101.764
CL	2013_04_DSGCOT2_000	0790.DSG	2	20	19	4	13	3	100.934	100.349
CL	2013_04_DSGCOT2_000	0791.DSG	2	30	19	4	13	3	101.013	99.8794
CL	2013_04_DSGCOT2_000	0792.DSG	2	40	19	4	13	3	99.9086	98.658
CL	2013_04_DSGCOT2_000	0793.DSG	2	50	19	4	13	3	99.8028	99.8444
CL	2013_04_DSGCOT2_000	0794.DSG	3	0	19	4	13	2	100.143	98.3675
CL	2013_04_DSGCOT2_000	0795.DSG	3	10	19	4	13	3	100.85	98.8728
CL	2013_04_DSGCOT2_000	0796.DSG	3	20	19	4	13	3	99.8484	99.6734
CL	2013_04_DSGCOT2_000	0797.DSG	3	30	19	4	13	2	100.386	98.3993
CL	2013_04_DSGCOT2_000	0798.DSG	3	40	19	4	13	3	100.14	101.722
CL	2013_04_DSGCOT2_000	0799.DSG	3	50	19	4	13	3	100.645	98.5621
CL	2013_04_DSGCOT2_000	0800.DSG	4	0	19	4	13	3	100.939	100.248
CL	2013_04_DSGCOT2_000	0801.DSG	4	10	19	4	13	2	100.516	100.985
CL	2013_04_DSGCOT2_000	0802.DSG	4	20	19	4	13	2	100.437	98.5236
CL	2013_04_DSGCOT2_000	0803.DSG	4	30	19	4	13	3	99.5538	101.39
CL	2013_04_DSGCOT2_000	0804.DSG	4	40	19	4	13	3	101.093	106.21
CL	2013_04_DSGCOT2_000	0805.DSG	4	50	19	4	13	2	99.9422	99.6466
CL	2013_04_DSGCOT2_000	0806.DSG	5	0	19	4	13	3	100.356	100.006
CL	2013_04_DSGCOT2_000	0807.DSG	5	10	19	4	13	2	101.171	99.0271
CL	2013_04_DSGCOT2_000	0808.DSG	5	20	19	4	13	2	102.23	101.015
CL	2013_04_DSGCOT2_000	0809.DSG	5	30	19	4	13	2	103.005	101.979
CL	2013_04_DSGCOT2_000	0810.DSG	5	40	19	4	13	2	103.608	98.1805
CL	2013_04_DSGCOT2_000	0811.DSG	5	50	19	4	13	2	103.398	101.226
CL	2013_04_DSGCOT2_000	0812.DSG	6	0	19	4	13	2	102.552	104.575
CL	2013_04_DSGCOT2_000	0813.DSG	6	10	19	4	13	2	102.055	96.0519
CL	2013_04_DSGCOT2_000	0814.DSG	6	20	19	4	13	2	101.415	99.7235
CL	2013_04_DSGCOT2_000	0815.DSG	6	30	19	4	13	2	101.723	102.421
CL	2013_04_DSGCOT2_000	0816.DSG	6	40	19	4	13	3	101.136	112.345
CL	2013_04_DSGCOT2_000	0817.DSG	6	50	19	4	13	2	101.755	102.508
CL	2013_04_DSGCOT2_000	0818.DSG	7	0	19	4	13	2	101.435	100.233
CL	2013_04_DSGCOT2_000	0819.DSG	7	10	19	4	13	2	101.56	108.367
CL	2013_04_DSGCOT2_000	0820.DSG	7	20	19	4	13	2	101.225	110.958
CL	2013_04_DSGCOT2_000	0821.DSG	7	30	19	4	13	2	101.043	101.811
CL	2013_04_DSGCOT2_000	0822.DSG	7	40	19	4	13	2	100.734	102.131
CL	2013_04_DSGCOT2_000	0823.DSG	7	50	19	4	13	2	101.345	104.183
CL	2013_04_DSGCOT2_000	0824.DSG	8	0	19	4	13	2	101.687	104.244
CL	2013_04_DSGCOT2_000	0825.DSG	8	10	19	4	13	2	100.967	98.182
CL	2013_04_DSGCOT2_000	0826.DSG	8	20	19	4	13	3	100.667	110.145
CL	2013_04_DSGCOT2_000	0827.DSG	8	30	19	4	13	2	102.187	104.96
CL	2013_04_DSGCOT2_000	0828.DSG	8	40	19	4	13	3	101.109	105.561
CL	2013_04_DSGCOT2_000	0829.DSG	8	50	19	4	13	3	101.549	107.981
CL	2013_04_DSGCOT2_000	0830.DSG	9	0	19	4	13	2	100.612	100.891
CL	2013_04_DSGCOT2_000	0831.DSG	9	10	19	4	13	3	101.062	109.388
CL	2013_04_DSGCOT2_000	0832.DSG	9	20	19	4	13	3	100.611	110.311
CL	2013_04_DSGCOT2_000	0833.DSG	9	30	19	4	13	3	100.419	107.206
CL	2013_04_DSGCOT2_000	0834.DSG	9	40	19	4	13	3	101.259	117.369
CL	2013_04_DSGCOT2_000	0835.DSG	9	50	19	4	13	3	99.8989	107.362
CL	2013_04_DSGCOT2_000	0836.DSG	10	0	19	4	13	3	100.087	106.962
CL	2013_04_DSGCOT2_000	0837.DSG	10	10	19	4	13	2	101.082	126.771
CL	2013_04_DSGCOT2_000	0838.DSG	10	20	19	4	13	2	99.898	99.5171
CL	2013_04_DSGCOT2_000	0839.DSG	10	30	19	4	13	2	100.472	121.061
CL	2013_04_DSGCOT2_000	0840.DSG	10	40	19	4	13	3	100.411	121.69
CL	2013_04_DSGCOT2_000	0841.DSG	10	50	19	4	13	3	100.095	121.234
CL	2013_04_DSGCOT2_000	0842.DSG	11	0	19	4	13	2	99.9308	105.199
CL	2013_04_DSGCOT2_000	0843.DSG	11	10	19	4	13	2	100.012	104.124
CL	2013_04_DSGCOT2_000	0844.DSG	11	20	19	4	13	3	100.191	112.911
CL	2013_04_DSGCOT2_000	0845.DSG	11	30	19	4	13	3	99.3739	107.454
CL	2013_04_DSGCOT2_000	0846.DSG	11	40	19	4	13	2	100.056	107.484
CL	2013_04_DSGCOT2_000	0847.DSG	11	50	19	4	13	2	99.253	95.3843
CL	2013_04_DSGCOT2_000	0848.DSG	12	0	19	4	13	2	98.816	102.64
CL	2013_04_DSGCOT2_000	0849.DSG	12	10	19	4	13	2	100.386	122.189
CL	2013_04_DSGCOT2_000	0850.DSG	12	20	19	4	13	3	99.9396	110.821
CL	2013_04_DSGCOT2_000	0851.DSG	12	30	19	4	13	2	99.3967	121.367
CL	2013_04_DSGCOT2_000	0852.DSG	12	40	19	4	13	2	99.8376	119.535
CL	2013_04_DSGCOT2_000	0853.DSG	12	50	19	4	13	3	99.5287	107.215
CL	2013_04_DSGCOT2_000	0854.DSG	13	0	19	4	13	3	99.1772	114.994
CL	2013_04_DSGCOT2_000	0855.DSG	13	10	19	4	13	3	99.5933	118.199
CL	2013_04_DSGCOT2_000	0856.DSG	13	20	19	4	13	2	99.0871	98.8126
CL	2013_04_DSGCOT2_000	0857.DSG	13	30	19	4	13	3	99.8159	118.982
CL	2013_04_DSGCOT2_000	0858.DSG	13	40	19	4	13	2	98.6117	114.346
CL	2013_04_DSGCOT2_000	0859.DSG	13	50	19	4	13	3	99.7584	108.114
CL	2013_04_DSGCOT2_000	0860.DSG	14	0	19	4	13	2	98.4731	102.032
CL	2013_04_DSGCOT2_000	0861.DSG	14	10	19	4	13	2	99.8809	119.633
CL	2013_04_DSGCOT2_000	0862.DSG	14	20	19	4	13	3	100.034	121.647
CL	2013_04_DSGCOT2_000	0863.DSG	14	30	19	4	13	3	100.051	111.228
CL	2013_04_DSGCOT2_000	0864.DSG	14	40	19	4	13	3	100.625	111.707
CL	2013_04_DSGCOT2_000	0865.DSG	14	50	19	4	13	2	99.879	106.254
CL	2013_04_DSGCOT2_000	0866.DSG	15	0	19	4	13	3	99.2306	108.551
CL	2013_04_DSGCOT2_000	0867.DSG	15	10	19	4	13	2	100.603	119.141
CL	2013_04_DSGCOT2_000	0868.DSG	15	20	19	4	13	3	100.568	108.154
CL	2013_04_DSGCOT2_000	0869.DSG	15	30	19	4	13	3	101.191	117.747
CL	2013_04_DSGCOT2_000	0870.DSG	15	40	19	4	13	3	99.6018	115.879
CL	2013_04_DSGCOT2_000	0871.DSG	15	50	19	4	13	2	100.723	107.855
CL	2013_04_DSGCOT2_000	0872.DSG	16	0	19	4	13	3	100.648	111.441
CL	2013_04_DSGCOT2_000	0873.DSG	16	10	19	4	13	2	100.567	96.8092
CL	2013_04_DSGCOT2_000	0874.DSG	16	20	19	4	13	3	101.251	114.98
CL	2013_04_DSGCOT2_000	0875.DSG	16	30	19	4	13	3	101.216	117.445
CL	2013_04_DSGCOT2_000	0876.DSG	16	40	19	4	13	2	101.132	103.299
CL	2013_04_DSGCOT2_000	0877.DSG	16	50	19	4	13	3	101.127	106.036
CL	2013_04_DSGCOT2_000	0878.DSG	17	0	19	4	13	3	100.602	108.632
CL	2013_04_DSGCOT2_000	0879.DSG	17	10	19	4	13	2	100.902	100.528
CL	2013_04_DSGCOT2_000	0880.DSG	17	20	19	4	13	2	100.5	117.085
CL	2013_04_DSGCOT2_000	0881.DSG	17	30	19	4	13	3	100.761	108.856
CL	2013_04_DSGCOT2_000	0882.DSG	17	40	19	4	13	3	101.489	109.916
CL	2013_04_DSGCOT2_000	0883.DSG	17	50	19	4	13	2	100.969	119.985
CL	2013_04_DSGCOT2_000	0884.DSG	18	0	19	4	13	3	101.306	107.519
CL	2013_04_DSGCOT2_000	0885.DSG	18	10	19	4	13	3	100.959	114.191
CL	2013_04_DSGCOT2_000	0886.DSG	18	20	19	4	13	3	100.696	111.453
CL	2013_04_DSGCOT2_000	0887.DSG	18	30	19	4	13	3	100.931	103.542
CL	2013_04_DSGCOT2_000	0888.DSG	18	40	19	4	13	3	101.046	106.478
CL	2013_04_DSGCOT2_000	0889.DSG	18	50	19	4	13	3	100.796	117.552
CL	2013_04_DSGCOT2_000	0890.DSG	19	0	19	4	13	2	101.582	117.551
CL	2013_04_DSGCOT2_000	0891.DSG	19	10	19	4	13	2	103.041	118.16
CL	2013_04_DSGCOT2_000	0892.DSG	19	20	19	4	13	2	103.291	121.353
CL	2013_04_DSGCOT2_000	0893.DSG	19	30	19	4	13	2	103.043	122.108
CL	2013_04_DSGCOT2_000	0894.DSG	19	40	19	4	13	2	102.596	115.072
CL	2013_04_DSGCOT2_000	0895.DSG	19	50	19	4	13	2	102.891	124.487
CL	2013_04_DSGCOT2_000	0896.DSG	20	0	19	4	13	2	102.521	113.44
CL	2013_04_DSGCOT2_000	0897.DSG	20	10	19	4	13	2	102.514	117.92
CL	2013_04_DSGCOT2_000	0898.DSG	20	20	19	4	13	2	102.129	111.347
CL	2013_04_DSGCOT2_000	0899.DSG	20	30	19	4	13	2	102.412	113.789
CL	2013_04_DSGCOT2_000	0900.DSG	20	40	19	4	13	2	101.612	126.2
CL	2013_04_DSGCOT2_000	0901.DSG	20	50	19	4	13	2	101.886	123.68
CL	2013_04_DSGCOT2_000	0902.DSG	21	0	19	4	13	2	101.812	109.051
CL	2013_04_DSGCOT2_000	0903.DSG	21	10	19	4	13	2	102.288	119.804
CL	2013_04_DSGCOT2_000	0904.DSG	21	20	19	4	13	2	101.573	107.501
CL	2013_04_DSGCOT2_000	0905.DSG	21	30	19	4	13	2	101.243	123.619
CL	2013_04_DSGCOT2_000	0906.DSG	21	40	19	4	13	2	101.341	113.929
CL	2013_04_DSGCOT2_000	0907.DSG	21	50	19	4	13	2	101.163	108.686
CL	2013_04_DSGCOT2_000	0908.DSG	22	0	19	4	13	2	102.031	107.705
CL	2013_04_DSGCOT2_000	0909.DSG	22	10	19	4	13	2	101.562	112.479
CL	2013_04_DSGCOT2_000	0910.DSG	22	20	19	4	13	2	102.994	124.789
CL	2013_04_DSGCOT2_000	0911.DSG	22	30	19	4	13	3	102.181	111.919
CL	2013_04_DSGCOT2_000	0912.DSG	22	40	19	4	13	2	101.782	108.661
CL	2013_04_DSGCOT2_000	0913.DSG	22	50	19	4	13	2	101.565	103.293
CL	2013_04_DSGCOT2_000	0914.DSG	23	0	19	4	13	2	101.887	112.271
CL	2013_04_DSGCOT2_000	0915.DSG	23	10	19	4	13	3	101.682	116.582
CL	2013_04_DSGCOT2_000	0916.DSG	23	20	19	4	13	3	101.719	108.01
CL	2013_04_DSGCOT2_000	0917.DSG	23	30	19	4	13	3	101.567	109.944
CL	2013_04_DSGCOT2_000	0918.DSG	23	40	19	4	13	3	100.66	102.189
CL	2013_04_DSGCOT2_000	0919.DSG	23	50	19	4	13	3	101.686	117.122
CL	2013_04_DSGCOT2_000	0920.DSG	0	0	20	4	13	3	100.708	105.158
CL	2013_04_DSGCOT2_000	0921.DSG	0	10	20	4	13	3	100.979	108.148
CL	2013_04_DSGCOT2_000	0922.DSG	0	20	20	4	13	3	101.106	118.123
CL	2013_04_DSGCOT2_000	0923.DSG	0	30	20	4	13	3	99.2669	104.36
CL	2013_04_DSGCOT2_000	0924.DSG	0	40	20	4	13	3	99.9423	106.417
CL	2013_04_DSGCOT2_000	0925.DSG	0	50	20	4	13	2	98.9159	110.677
CL	2013_04_DSGCOT2_000	0926.DSG	1	0	20	4	13	3	98.1843	104.162
CL	2013_04_DSGCOT2_000	0927.DSG	1	10	20	4	13	2	99.131	116.401
CL	2013_04_DSGCOT2_000	0928.DSG	1	20	20	4	13	3	99.7733	112.215
CL	2013_04_DSGCOT2_000	0929.DSG	1	30	20	4	13	2	99.98	115.21
CL	2013_04_DSGCOT2_000	0930.DSG	1	40	20	4	13	2	100.414	123.248
CL	2013_04_DSGCOT2_000	0931.DSG	1	50	20	4	13	3	99.2264	119.824
CL	2013_04_DSGCOT2_000	0932.DSG	2	0	20	4	13	2	99.3206	123.79
CL	2013_04_DSGCOT2_000	0933.DSG	2	10	20	4	13	3	100.386	112.815
CL	2013_04_DSGCOT2_000	0934.DSG	2	20	20	4	13	2	101.048	126.04
CL	2013_04_DSGCOT2_000	0935.DSG	2	30	20	4	13	2	100.242	125.133
CL	2013_04_DSGCOT2_000	0936.DSG	2	40	20	4	13	2	101.565	128.586
CL	2013_04_DSGCOT2_000	0937.DSG	2	50	20	4	13	2	101.623	127.489
CL	2013_04_DSGCOT2_000	0938.DSG	3	0	20	4	13	2	101.262	122.841
CL	2013_04_DSGCOT2_000	0939.DSG	3	10	20	4	13	2	101.633	125.609
CL	2013_04_DSGCOT2_000	0940.DSG	3	20	20	4	13	2	100.276	125.177
CL	2013_04_DSGCOT2_000	0941.DSG	3	30	20	4	13	2	99.8945	119.812
CL	2013_04_DSGCOT2_000	0942.DSG	3	40	20	4	13	2	100.739	125.797
CL	2013_04_DSGCOT2_000	0943.DSG	3	50	20	4	13	3	101.923	118.93
CL	2013_04_DSGCOT2_000	0944.DSG	4	0	20	4	13	2	101.5	124.941
CL	2013_04_DSGCOT2_000	0945.DSG	4	10	20	4	13	2	101.81	125.884
CL	2013_04_DSGCOT2_000	0946.DSG	4	20	20	4	13	3	101.582	122.766
CL	2013_04_DSGCOT2_000	0947.DSG	4	30	20	4	13	3	102.004	117.266
CL	2013_04_DSGCOT2_000	0948.DSG	4	40	20	4	13	2	101.424	125.524
CL	2013_04_DSGCOT2_000	0949.DSG	4	50	20	4	13	3	101.359	118.635
CL	2013_04_DSGCOT2_000	0950.DSG	5	0	20	4	13	2	101.667	126.633
CL	2013_04_DSGCOT2_000	0951.DSG	5	10	20	4	13	2	102.685	128.192
CL	2013_04_DSGCOT2_000	0952.DSG	5	20	20	4	13	2	103.694	127.984
CL	2013_04_DSGCOT2_000	0953.DSG	5	30	20	4	13	3	103.44	120.384
CL	2013_04_DSGCOT2_000	0954.DSG	5	40	20	4	13	2	104.42	125.03
CL	2013_04_DSGCOT2_000	0955.DSG	5	50	20	4	13	2	104.329	107.87
CL	2013_04_DSGCOT2_000	0956.DSG	6	0	20	4	13	3	103.309	117.393
CL	2013_04_DSGCOT2_000	0957.DSG	6	10	20	4	13	3	102.941	121.557
CL	2013_04_DSGCOT2_000	0958.DSG	6	20	20	4	13	3	102.8	122.227
CL	2013_04_DSGCOT2_000	0959.DSG	6	30	20	4	13	3	102.121	120.763
CL	2013_04_DSGCOT2_000	0960.DSG	6	40	20	4	13	2	102.205	127.829
CL	2013_04_DSGCOT2_000	0961.DSG	6	50	20	4	13	2	102.258	121.269
CL	2013_04_DSGCOT2_000	0962.DSG	7	0	20	4	13	2	102.154	126.913
CL	2013_04_DSGCOT2_000	0963.DSG	7	10	20	4	13	3	101.608	113.468
CL	2013_04_DSGCOT2_000	0964.DSG	7	20	20	4	13	2	100.526	128.885
CL	2013_04_DSGCOT2_000	0965.DSG	7	30	20	4	13	2	100.475	125.13
CL	2013_04_DSGCOT2_000	0966.DSG	7	40	20	4	13	2	100.484	128.671
CL	2013_04_DSGCOT2_000	0967.DSG	7	50	20	4	13	2	100.662	128.459
CL	2013_04_DSGCOT2_000	0968.DSG	8	0	20	4	13	2	100.437	127.998
CL	2013_04_DSGCOT2_000	0969.DSG	8	10	20	4	13	2	100.146	131.684
CL	2013_04_DSGCOT2_000	0970.DSG	8	20	20	4	13	2	100.471	125.509
CL	2013_04_DSGCOT2_000	0971.DSG	8	30	20	4	13	2	100.242	122.025
CL	2013_04_DSGCOT2_000	0972.DSG	8	40	20	4	13	2	100.536	124.15
CL	2013_04_DSGCOT2_000	0973.DSG	8	50	20	4	13	3	101.037	118.852
CL	2013_04_DSGCOT2_000	0974.DSG	9	0	20	4	13	2	100.641	123.141
CL	2013_04_DSGCOT2_000	0975.DSG	9	10	20	4	13	2	100.775	125.106
CL	2013_04_DSGCOT2_000	0976.DSG	9	20	20	4	13	2	100.499	126.891
CL	2013_04_DSGCOT2_000	0977.DSG	9	30	20	4	13	2	101.257	127.369
CL	2013_04_DSGCOT2_000	0978.DSG	9	40	20	4	13	2	101.082	119.917
CL	2013_04_DSGCOT2_000	0979.DSG	9	50	20	4	13	2	101.492	126.651
CL	2013_04_DSGCOT2_000	0980.DSG	10	0	20	4	13	2	101.804	123.748
CL	2013_04_DSGCOT2_000	0981.DSG	10	10	20	4	13	2	101.066	121.66
CL	2013_04_DSGCOT2_000	0982.DSG	10	20	20	4	13	3	101.078	116.765
CL	2013_04_DSGCOT2_000	0983.DSG	10	30	20	4	13	3	100.494	117.366
CL	2013_04_DSGCOT2_000	0984.DSG	10	40	20	4	13	2	101.195	126.029
CL	2013_04_DSGCOT2_000	0985.DSG	10	50	20	4	13	3	100.658	112.333
CL	2013_04_DSGCOT2_000	0986.DSG	11	0	20	4	13	2	101.011	124.236
CL	2013_04_DSGCOT2_000	0987.DSG	11	10	20	4	13	2	101.041	126.753
CL	2013_04_DSGCOT2_000	0988.DSG	11	20	20	4	13	2	101.509	123.211
CL	2013_04_DSGCOT2_000	0989.DSG	11	30	20	4	13	2	100.07	122.076
CL	2013_04_DSGCOT2_000	0990.DSG	11	40	20	4	13	3	100.84	120.771
CL	2013_04_DSGCOT2_000	0991.DSG	11	50	20	4	13	2	101.133	126.421
CL	2013_04_DSGCOT2_000	0992.DSG	12	0	20	4	13	3	101.444	122.283
CL	2013_04_DSGCOT2_000	0993.DSG	12	10	20	4	13	3	100.591	121.02
CL	2013_04_DSGCOT2_000	0994.DSG	12	20	20	4	13	2	101.312	124.868
CL	2013_04_DSGCOT2_000	0995.DSG	12	30	20	4	13	2	101.445	124.069
CL	2013_04_DSGCOT2_000	0996.DSG	12	40	20	4	13	2	100.829	123.071
CL	2013_04_DSGCOT2_000	0997.DSG	12	50	20	4	13	3	100.882	119.367
CL	2013_04_DSGCOT2_000	0998.DSG	13	0	20	4	13	3	101.047	120.429
CL	2013_04_DSGCOT2_000	0999.DSG	13	10	20	4	13	3	100.683	112.678
CL	2013_04_DSGCOT2_000	1000.DSG	13	20	20	4	13	2	101.14	123.755
CL	2013_04_DSGCOT2_000	1001.DSG	13	30	20	4	13	3	100.675	120.107
CL	2013_04_DSGCOT2_000	1002.DSG	13	40	20	4	13	2	100.905	126.377
CL	2013_04_DSGCOT2_000	1003.DSG	13	50	20	4	13	2	100.717	122.603
CL	2013_04_DSGCOT2_000	1004.DSG	14	0	20	4	13	2	101.141	127.504
CL	2013_04_DSGCOT2_000	1005.DSG	14	10	20	4	13	3	100.615	119.271
CL	2013_04_DSGCOT2_000	1006.DSG	14	20	20	4	13	2	100.921	123.828
CL	2013_04_DSGCOT2_000	1007.DSG	14	30	20	4	13	2	100.832	125.261
CL	2013_04_DSGCOT2_000	1008.DSG	14	40	20	4	13	3	100.07	106.448
CL	2013_04_DSGCOT2_000	1009.DSG	14	50	20	4	13	2	101.645	127.732
CL	2013_04_DSGCOT2_000	1010.DSG	15	0	20	4	13	3	100.655	112.353
CL	2013_04_DSGCOT2_000	1011.DSG	15	10	20	4	13	2	100.918	122.535
CL	2013_04_DSGCOT2_000	1012.DSG	15	20	20	4	13	2	100.633	123.561
CL	2013_04_DSGCOT2_000	1013.DSG	15	30	20	4	13	2	101.49	123.653
CL	2013_04_DSGCOT2_000	1014.DSG	15	40	20	4	13	2	100.939	122.639
CL	2013_04_DSGCOT2_000	1015.DSG	15	50	20	4	13	2	100.507	120.81
CL	2013_04_DSGCOT2_000	1016.DSG	16	0	20	4	13	3	101.668	120.769
CL	2013_04_DSGCOT2_000	1017.DSG	16	10	20	4	13	2	100.81	102.427
CL	2013_04_DSGCOT2_000	1018.DSG	16	20	20	4	13	3	101.507	120.171
CL	2013_04_DSGCOT2_000	1019.DSG	16	30	20	4	13	3	101.108	120.102
CL	2013_04_DSGCOT2_000	1020.DSG	16	40	20	4	13	2	101.6	123.263
CL	2013_04_DSGCOT2_000	1021.DSG	16	50	20	4	13	3	100.721	120.305
CL	2013_04_DSGCOT2_000	1022.DSG	17	0	20	4	13	2	101.791	119.2
CL	2013_04_DSGCOT2_000	1023.DSG	17	10	20	4	13	3	101.226	118.33
CL	2013_04_DSGCOT2_000	1024.DSG	17	20	20	4	13	2	100.313	122.225
CL	2013_04_DSGCOT2_000	1025.DSG	17	30	20	4	13	2	101.283	121.343
CL	2013_04_DSGCOT2_000	1026.DSG	17	40	20	4	13	3	101.775	120.694
CL	2013_04_DSGCOT2_000	1027.DSG	17	50	20	4	13	2	101.07	123.802
CL	2013_04_DSGCOT2_000	1028.DSG	18	0	20	4	13	2	101.694	124.386
CL	2013_04_DSGCOT2_000	1029.DSG	18	10	20	4	13	3	101.377	105.806
CL	2013_04_DSGCOT2_000	1030.DSG	18	20	20	4	13	3	101.452	121.493
CL	2013_04_DSGCOT2_000	1031.DSG	18	30	20	4	13	3	101.338	117.129
CL	2013_04_DSGCOT2_000	1032.DSG	18	40	20	4	13	3	102.749	119.911
CL	2013_04_DSGCOT2_000	1033.DSG	18	50	20	4	13	3	102.279	118.386
CL	2013_04_DSGCOT2_000	1034.DSG	19	0	20	4	13	2	104.247	123.837
CL	2013_04_DSGCOT2_000	1035.DSG	19	10	20	4	13	2	103.078	121.513
CL	2013_04_DSGCOT2_000	1036.DSG	19	20	20	4	13	2	104.01	121.491
CL	2013_04_DSGCOT2_000	1037.DSG	19	30	20	4	13	2	103.63	120.591
CL	2013_04_DSGCOT2_000	1038.DSG	19	40	20	4	13	2	102.245	117.353
CL	2013_04_DSGCOT2_000	1039.DSG	19	50	20	4	13	2	102.908	124.425
CL	2013_04_DSGCOT2_000	1040.DSG	20	0	20	4	13	2	102.959	124.575
CL	2013_04_DSGCOT2_000	1041.DSG	20	10	20	4	13	2	103.443	113.265
CL	2013_04_DSGCOT2_000	1042.DSG	20	20	20	4	13	2	101.531	109.905
CL	2013_04_DSGCOT2_000	1043.DSG	20	30	20	4	13	2	102.852	118.496
CL	2013_04_DSGCOT2_000	1044.DSG	20	40	20	4	13	2	102.288	113.799
CL	2013_04_DSGCOT2_000	1045.DSG	20	50	20	4	13	2	102.417	117.692
CL	2013_04_DSGCOT2_000	1046.DSG	21	0	20	4	13	2	102.147	119.879
CL	2013_04_DSGCOT2_000	1047.DSG	21	10	20	4	13	2	102.473	114.144
CL	2013_04_DSGCOT2_000	1048.DSG	21	20	20	4	13	2	102.5	126.74
CL	2013_04_DSGCOT2_000	1049.DSG	21	30	20	4	13	2	102.765	123.212
CL	2013_04_DSGCOT2_000	1050.DSG	21	40	20	4	13	2	101.861	119.211
CL	2013_04_DSGCOT2_000	1051.DSG	21	50	20	4	13	2	102.27	122.436
CL	2013_04_DSGCOT2_000	1052.DSG	22	0	20	4	13	2	101.701	119.355
CL	2013_04_DSGCOT2_000	1053.DSG	22	10	20	4	13	2	100.499	112.372
CL	2013_04_DSGCOT2_000	1054.DSG	22	20	20	4	13	2	102.29	118.517
CL	2013_04_DSGCOT2_000	1055.DSG	22	30	20	4	13	2	102.223	121.693
CL	2013_04_DSGCOT2_000	1056.DSG	22	40	20	4	13	2	101.661	120.928
CL	2013_04_DSGCOT2_000	1057.DSG	22	50	20	4	13	2	102.111	122.437
CL	2013_04_DSGCOT2_000	1058.DSG	23	0	20	4	13	2	102.506	118.018
CL	2013_04_DSGCOT2_000	1059.DSG	23	10	20	4	13	2	101.379	121.536
CL	2013_04_DSGCOT2_000	1060.DSG	23	20	20	4	13	2	101.185	119.449
CL	2013_04_DSGCOT2_000	1061.DSG	23	30	20	4	13	2	100.791	121.784
CL	2013_04_DSGCOT2_000	1062.DSG	23	40	20	4	13	2	100.447	117.536
CL	2013_04_DSGCOT2_000	1063.DSG	23	50	20	4	13	2	100.595	116.825
CL	2013_04_DSGCOT2_000	1064.DSG	0	0	21	4	13	2	101.29	123.23
CL	2013_04_DSGCOT2_000	1065.DSG	0	10	21	4	13	3	101.44	118.116
CL	2013_04_DSGCOT2_000	1066.DSG	0	20	21	4	13	3	100.713	102.876
CL	2013_04_DSGCOT2_000	1067.DSG	0	30	21	4	13	3	101.207	113.365
CL	2013_04_DSGCOT2_000	1068.DSG	0	40	21	4	13	2	102.222	125.942
CL	2013_04_DSGCOT2_000	1069.DSG	0	50	21	4	13	3	100.665	118.976
CL	2013_04_DSGCOT2_000	1070.DSG	1	0	21	4	13	3	101.654	119.839
CL	2013_04_DSGCOT2_000	1071.DSG	1	10	21	4	13	3	101.592	115.497
CL	2013_04_DSGCOT2_000	1072.DSG	1	20	21	4	13	3	101.423	118.266
CL	2013_04_DSGCOT2_000	1073.DSG	1	30	21	4	13	2	100.929	120.422
CL	2013_04_DSGCOT2_000	1074.DSG	1	40	21	4	13	3	100.965	117.92
CL	2013_04_DSGCOT2_000	1075.DSG	1	50	21	4	13	2	101.274	122.648
CL	2013_04_DSGCOT2_000	1076.DSG	2	0	21	4	13	3	101.462	112.628
CL	2013_04_DSGCOT2_000	1077.DSG	2	10	21	4	13	3	100.85	119.14
CL	2013_04_DSGCOT2_000	1078.DSG	2	20	21	4	13	3	100.79	104.71
CL	2013_04_DSGCOT2_000	1079.DSG	2	30	21	4	13	2	100.755	119.037
CL	2013_04_DSGCOT2_000	1080.DSG	2	40	21	4	13	3	99.8869	114.276
CL	2013_04_DSGCOT2_000	1081.DSG	2	50	21	4	13	3	99.9459	109.381
CL	2013_04_DSGCOT2_000	1082.DSG	3	0	21	4	13	3	100.515	115.602
CL	2013_04_DSGCOT2_000	1083.DSG	3	10	21	4	13	3	100.676	106.363
CL	2013_04_DSGCOT2_000	1084.DSG	3	20	21	4	13	3	100.577	107.985
CL	2013_04_DSGCOT2_000	1085.DSG	3	30	21	4	13	3	100.78	101.193
CL	2013_04_DSGCOT2_000	1086.DSG	3	40	21	4	13	3	100.521	108.309
CL	2013_04_DSGCOT2_000	1087.DSG	3	50	21	4	13	3	100.75	116.855
CL	2013_04_DSGCOT2_000	1088.DSG	4	0	21	4	13	3	100.208	105.054
CL	2013_04_DSGCOT2_000	1089.DSG	4	10	21	4	13	3	101.006	106.638
CL	2013_04_DSGCOT2_000	1090.DSG	4	20	21	4	13	3	100.685	106.523
CL	2013_04_DSGCOT2_000	1091.DSG	4	30	21	4	13	3	101.146	112.61
CL	2013_04_DSGCOT2_000	1092.DSG	4	40	21	4	13	3	100.684	101.466
CL	2013_04_DSGCOT2_000	1093.DSG	4	50	21	4	13	3	100.943	101.169
CL	2013_04_DSGCOT2_000	1094.DSG	5	0	21	4	13	3	101.33	100.851
CL	2013_04_DSGCOT2_000	1095.DSG	5	10	21	4	13	3	101.695	115.979
CL	2013_04_DSGCOT2_000	1096.DSG	5	20	21	4	13	3	103.147	121.63
CL	2013_04_DSGCOT2_000	1097.DSG	5	30	21	4	13	2	102.95	108.338
CL	2013_04_DSGCOT2_000	1098.DSG	5	40	21	4	13	2	103.59	104.088
CL	2013_04_DSGCOT2_000	1099.DSG	5	50	21	4	13	3	102.87	112.032
CL	2013_04_DSGCOT2_000	1100.DSG	6	0	21	4	13	2	102.571	100.195
CL	2013_04_DSGCOT2_000	1101.DSG	6	10	21	4	13	2	102.297	104.776
CL	2013_04_DSGCOT2_000	1102.DSG	6	20	21	4	13	2	101.458	103.245
CL	2013_04_DSGCOT2_000	1103.DSG	6	30	21	4	13	3	103.714	117.914
CL	2013_04_DSGCOT2_000	1104.DSG	6	40	21	4	13	2	101.536	99.5372
CL	2013_04_DSGCOT2_000	1105.DSG	6	50	21	4	13	2	100.966	99.7436
CL	2013_04_DSGCOT2_000	1106.DSG	7	0	21	4	13	2	101.007	100.95
CL	2013_04_DSGCOT2_000	1107.DSG	7	10	21	4	13	2	101.204	97.0011
CL	2013_04_DSGCOT2_000	1108.DSG	7	20	21	4	13	3	100.475	106.657
CL	2013_04_DSGCOT2_000	1109.DSG	7	30	21	4	13	2	100.999	99.6191
CL	2013_04_DSGCOT2_000	1110.DSG	7	40	21	4	13	2	100.835	105.236
CL	2013_04_DSGCOT2_000	1111.DSG	7	50	21	4	13	2	100.871	101.289
CL	2013_04_DSGCOT2_000	1112.DSG	8	0	21	4	13	3	100.381	109.328
CL	2013_04_DSGCOT2_000	1113.DSG	8	10	21	4	13	2	100.521	97.9653
CL	2013_04_DSGCOT2_000	1114.DSG	8	20	21	4	13	2	100.861	96.5927
CL	2013_04_DSGCOT2_000	1115.DSG	8	30	21	4	13	3	100.378	116.023
CL	2013_04_DSGCOT2_000	1116.DSG	8	40	21	4	13	3	100.631	107.621
CL	2013_04_DSGCOT2_000	1117.DSG	8	50	21	4	13	3	100.572	105.5
CL	2013_04_DSGCOT2_000	1118.DSG	9	0	21	4	13	2	99.8287	97.7484
CL	2013_04_DSGCOT2_000	1119.DSG	9	10	21	4	13	2	100.393	97.6159
CL	2013_04_DSGCOT2_000	1120.DSG	9	20	21	4	13	3	100.538	117.432
CL	2013_04_DSGCOT2_000	1121.DSG	9	30	21	4	13	2	100.344	100.931
CL	2013_04_DSGCOT2_000	1122.DSG	9	40	21	4	13	2	100.522	109.941
CL	2013_04_DSGCOT2_000	1123.DSG	9	50	21	4	13	3	100.301	104.14
CL	2013_04_DSGCOT2_000	1124.DSG	10	0	21	4	13	2	100.571	106.135
CL	2013_04_DSGCOT2_000	1125.DSG	10	10	21	4	13	2	100.213	109.659
CL	2013_04_DSGCOT2_000	1126.DSG	10	20	21	4	13	2	100.414	97.3838
CL	2013_04_DSGCOT2_000	1127.DSG	10	30	21	4	13	2	100.56	95.6532
CL	2013_04_DSGCOT2_000	1128.DSG	10	40	21	4	13	2	100.223	97.6012
CL	2013_04_DSGCOT2_000	1129.DSG	10	50	21	4	13	3	100.118	104.474
CL	2013_04_DSGCOT2_000	1130.DSG	11	0	21	4	13	3	100.454	118.238
CL	2013_04_DSGCOT2_000	1131.DSG	11	10	21	4	13	2	100.29	95.0239
CL	2013_04_DSGCOT2_000	1132.DSG	11	20	21	4	13	2	99.5829	103.582
CL	2013_04_DSGCOT2_000	1133.DSG	11	30	21	4	13	2	100.811	99.0914
CL	2013_04_DSGCOT2_000	1134.DSG	11	40	21	4	13	2	100.58	95.0154
CL	2013_04_DSGCOT2_000	1135.DSG	11	50	21	4	13	2	100.24	98.2692
CL	2013_04_DSGCOT2_000	1136.DSG	12	0	21	4	13	2	101.414	99.1216
CL	2013_04_DSGCOT2_000	1137.DSG	12	10	21	4	13	3	100.677	104.721
CL	2013_04_DSGCOT2_000	1138.DSG	12	20	21	4	13	2	100.789	104.21
CL	2013_04_DSGCOT2_000	1139.DSG	12	30	21	4	13	2	100.637	100.21
CL	2013_04_DSGCOT2_000	1140.DSG	12	40	21	4	13	2	101.024	102.9
CL	2013_04_DSGCOT2_000	1141.DSG	12	50	21	4	13	2	101.264	98.7558
CL	2013_04_DSGCOT2_000	1142.DSG	13	0	21	4	13	2	99.8632	95.7506
CL	2013_04_DSGCOT2_000	1143.DSG	13	10	21	4	13	3	100.693	109.47
CL	2013_04_DSGCOT2_000	1144.DSG	13	20	21	4	13	2	100.261	100.039
CL	2013_04_DSGCOT2_000	1145.DSG	13	30	21	4	13	2	101.308	102.888
CL	2013_04_DSGCOT2_000	1146.DSG	13	40	21	4	13	2	99.2768	98.7499
CL	2013_04_DSGCOT2_000	1147.DSG	13	50	21	4	13	2	100.585	95.2319
CL	2013_04_DSGCOT2_000	1148.DSG	14	0	21	4	13	2	100.078	98.259
CL	2013_04_DSGCOT2_000	1149.DSG	14	10	21	4	13	2	99.757	94.8343
CL	2013_04_DSGCOT2_000	1150.DSG	14	20	21	4	13	2	100.086	97.7594
CL	2013_04_DSGCOT2_000	1151.DSG	14	30	21	4	13	2	100.77	96.5248
CL	2013_04_DSGCOT2_000	1152.DSG	14	40	21	4	13	2	100.103	94.4551
CL	2013_04_DSGCOT2_000	1153.DSG	14	50	21	4	13	2	100.142	94.8746
CL	2013_04_DSGCOT2_000	1154.DSG	15	0	21	4	13	2	100.107	95.7059
CL	2013_04_DSGCOT2_000	1155.DSG	15	10	21	4	13	2	99.6975	100.37
CL	2013_04_DSGCOT2_000	1156.DSG	15	20	21	4	13	2	100.317	95.6102
CL	2013_04_DSGCOT2_000	1157.DSG	15	30	21	4	13	2	99.918	96.928
CL	2013_04_DSGCOT2_000	1158.DSG	15	40	21	4	13	2	99.4659	97.4535
CL	2013_04_DSGCOT2_000	1159.DSG	15	50	21	4	13	2	99.9581	95.3978
CL	2013_04_DSGCOT2_000	1160.DSG	16	0	21	4	13	2	99.7896	98.2732
CL	2013_04_DSGCOT2_000	1161.DSG	16	10	21	4	13	2	99.9298	99.1373
CL	2013_04_DSGCOT2_000	1162.DSG	16	20	21	4	13	2	100.025	98.0021
CL	2013_04_DSGCOT2_000	1163.DSG	16	30	21	4	13	2	100.439	98.4751
CL	2013_04_DSGCOT2_000	1164.DSG	16	40	21	4	13	2	100.572	98.9318
CL	2013_04_DSGCOT2_000	1165.DSG	16	50	21	4	13	2	99.605	95.6406
CL	2013_04_DSGCOT2_000	1166.DSG	17	0	21	4	13	2	99.7818	96.1588
CL	2013_04_DSGCOT2_000	1167.DSG	17	10	21	4	13	2	99.4689	95.9202
CL	2013_04_DSGCOT2_000	1168.DSG	17	20	21	4	13	2	100.554	97.2427
CL	2013_04_DSGCOT2_000	1169.DSG	17	30	21	4	13	2	100.44	96.724
CL	2013_04_DSGCOT2_000	1170.DSG	17	40	21	4	13	2	100.401	97.8859
CL	2013_04_DSGCOT2_000	1171.DSG	17	50	21	4	13	2	99.9431	98.2232
CL	2013_04_DSGCOT2_000	1172.DSG	18	0	21	4	13	2	101.254	103.208
CL	2013_04_DSGCOT2_000	1173.DSG	18	10	21	4	13	2	100.892	100.19
CL	2013_04_DSGCOT2_000	1174.DSG	18	20	21	4	13	2	100.468	100.701
CL	2013_04_DSGCOT2_000	1175.DSG	18	30	21	4	13	3	100.361	102.318
CL	2013_04_DSGCOT2_000	1176.DSG	18	40	21	4	13	3	100.853	107.278
CL	2013_04_DSGCOT2_000	1177.DSG	18	50	21	4	13	3	101.039	103.99
CL	2013_04_DSGCOT2_000	1178.DSG	19	0	21	4	13	3	102.166	112.379
CL	2013_04_DSGCOT2_000	1179.DSG	19	10	21	4	13	2	102.482	116.386
CL	2013_04_DSGCOT2_000	1180.DSG	19	20	21	4	13	2	103.301	118.934
CL	2013_04_DSGCOT2_000	1181.DSG	19	30	21	4	13	2	102.901	119.349
CL	2013_04_DSGCOT2_000	1182.DSG	19	40	21	4	13	2	102.359	114.063
CL	2013_04_DSGCOT2_000	1183.DSG	19	50	21	4	13	2	102.462	111.107
CL	2013_04_DSGCOT2_000	1184.DSG	20	0	21	4	13	2	102.017	110.426
CL	2013_04_DSGCOT2_000	1185.DSG	20	10	21	4	13	2	101.581	110.178
CL	2013_04_DSGCOT2_000	1186.DSG	20	20	21	4	13	2	101.961	108.718
CL	2013_04_DSGCOT2_000	1187.DSG	20	30	21	4	13	2	101.862	108.894
CL	2013_04_DSGCOT2_000	1188.DSG	20	40	21	4	13	2	102.234	106.659
CL	2013_04_DSGCOT2_000	1189.DSG	20	50	21	4	13	2	101.385	104.579
CL	2013_04_DSGCOT2_000	1190.DSG	21	0	21	4	13	2	102.037	110.499
CL	2013_04_DSGCOT2_000	1191.DSG	21	10	21	4	13	3	101.21	109.293
CL	2013_04_DSGCOT2_000	1192.DSG	21	20	21	4	13	3	101.287	101.603
CL	2013_04_DSGCOT2_000	1193.DSG	21	30	21	4	13	3	101.548	105.008
CL	2013_04_DSGCOT2_000	1194.DSG	21	40	21	4	13	2	101.785	101.579
CL	2013_04_DSGCOT2_000	1195.DSG	21	50	21	4	13	3	102.083	104.715
CL	2013_04_DSGCOT2_000	1196.DSG	22	0	21	4	13	3	102.011	103.354
CL	2013_04_DSGCOT2_000	1197.DSG	22	10	21	4	13	3	101.575	110.225
CL	2013_04_DSGCOT2_000	1198.DSG	22	20	21	4	13	3	102.31	107.559
CL	2013_04_DSGCOT2_000	1199.DSG	22	30	21	4	13	3	102.573	108.456
CL	2013_04_DSGCOT2_000	1200.DSG	22	40	21	4	13	3	101.852	109.007
CL	2013_04_DSGCOT2_000	1201.DSG	22	50	21	4	13	3	102.417	105.725
CL	2013_04_DSGCOT2_000	1202.DSG	23	0	21	4	13	3	101.79	110.557
CL	2013_04_DSGCOT2_000	1203.DSG	23	10	21	4	13	3	101.969	104.884
CL	2013_04_DSGCOT2_000	1204.DSG	23	20	21	4	13	3	102.02	119.514
CL	2013_04_DSGCOT2_000	1205.DSG	23	30	21	4	13	2	101.637	99.0592
CL	2013_04_DSGCOT2_000	1206.DSG	23	40	21	4	13	3	101.324	101.24
CL	2013_04_DSGCOT2_000	1207.DSG	23	50	21	4	13	3	102.084	107.368
CL	2013_04_DSGCOT2_000	1208.DSG	0	0	22	4	13	2	102.315	101.185
CL	2013_04_DSGCOT2_000	1209.DSG	0	10	22	4	13	3	100.238	101.441
CL	2013_04_DSGCOT2_000	1210.DSG	0	20	22	4	13	3	101.218	106.606
CL	2013_04_DSGCOT2_000	1211.DSG	0	30	22	4	13	3	101.385	104.44
CL	2013_04_DSGCOT2_000	1212.DSG	0	40	22	4	13	3	101.373	103.286
CL	2013_04_DSGCOT2_000	1213.DSG	0	50	22	4	13	3	101.768	108.772
CL	2013_04_DSGCOT2_000	1214.DSG	1	0	22	4	13	3	101.684	108.293
CL	2013_04_DSGCOT2_000	1215.DSG	1	10	22	4	13	2	102.04	101.63
CL	2013_04_DSGCOT2_000	1216.DSG	1	20	22	4	13	3	101.95	107.987
CL	2013_04_DSGCOT2_000	1217.DSG	1	30	22	4	13	2	101.385	101.238
CL	2013_04_DSGCOT2_000	1218.DSG	1	40	22	4	13	3	101.451	104.21
CL	2013_04_DSGCOT2_000	1219.DSG	1	50	22	4	13	2	101.335	102.29
CL	2013_04_DSGCOT2_000	1220.DSG	2	0	22	4	13	2	101.217	98.5005
CL	2013_04_DSGCOT2_000	1221.DSG	2	10	22	4	13	2	101.073	99.8663
CL	2013_04_DSGCOT2_000	1222.DSG	2	20	22	4	13	2	101.534	100.099
CL	2013_04_DSGCOT2_000	1223.DSG	2	30	22	4	13	3	100.544	100.117
CL	2013_04_DSGCOT2_000	1224.DSG	2	40	22	4	13	2	100.658	100.074
CL	2013_04_DSGCOT2_000	1225.DSG	2	50	22	4	13	3	101.114	108.156
CL	2013_04_DSGCOT2_000	1226.DSG	3	0	22	4	13	2	100.91	100.565
CL	2013_04_DSGCOT2_000	1227.DSG	3	10	22	4	13	3	100.639	103.801
CL	2013_04_DSGCOT2_000	1228.DSG	3	20	22	4	13	2	101.136	99.8299
CL	2013_04_DSGCOT2_000	1229.DSG	3	30	22	4	13	3	100.732	100.654
CL	2013_04_DSGCOT2_000	1230.DSG	3	40	22	4	13	3	100.888	102.601
CL	2013_04_DSGCOT2_000	1231.DSG	3	50	22	4	13	3	100.497	101.777
CL	2013_04_DSGCOT2_000	1232.DSG	4	0	22	4	13	3	100.276	106.357
CL	2013_04_DSGCOT2_000	1233.DSG	4	10	22	4	13	3	100.295	101.393
CL	2013_04_DSGCOT2_000	1234.DSG	4	20	22	4	13	3	100.75	108.079
CL	2013_04_DSGCOT2_000	1235.DSG	4	30	22	4	13	3	100.842	104.528
CL	2013_04_DSGCOT2_000	1236.DSG	4	40	22	4	13	3	100.676	102.477
CL	2013_04_DSGCOT2_000	1237.DSG	4	50	22	4	13	3	100.361	101.73
CL	2013_04_DSGCOT2_000	1238.DSG	5	0	22	4	13	2	100.805	100.149
CL	2013_04_DSGCOT2_000	1239.DSG	5	10	22	4	13	2	101.672	100.796
CL	2013_04_DSGCOT2_000	1240.DSG	5	20	22	4	13	2	102.526	101.007
CL	2013_04_DSGCOT2_000	1241.DSG	5	30	22	4	13	2	102.889	99.351
CL	2013_04_DSGCOT2_000	1242.DSG	5	40	22	4	13	2	103.22	104.202
CL	2013_04_DSGCOT2_000	1243.DSG	5	50	22	4	13	2	103.08	98.333
CL	2013_04_DSGCOT2_000	1244.DSG	6	0	22	4	13	2	102.735	99.5626
CL	2013_04_DSGCOT2_000	1245.DSG	6	10	22	4	13	2	102.225	99.4567
CL	2013_04_DSGCOT2_000	1246.DSG	6	20	22	4	13	2	101.682	101.032
CL	2013_04_DSGCOT2_000	1247.DSG	6	30	22	4	13	2	101.118	97.3001
CL	2013_04_DSGCOT2_000	1248.DSG	6	40	22	4	13	2	101.979	100.072
CL	2013_04_DSGCOT2_000	1249.DSG	6	50	22	4	13	2	101.523	96.1395
CL	2013_04_DSGCOT2_000	1250.DSG	7	0	22	4	13	2	101.494	96.9011
CL	2013_04_DSGCOT2_000	1251.DSG	7	10	22	4	13	2	101.33	101.821
CL	2013_04_DSGCOT2_000	1252.DSG	7	20	22	4	13	2	100.644	100.819
CL	2013_04_DSGCOT2_000	1253.DSG	7	30	22	4	13	2	100.625	98.6504
CL	2013_04_DSGCOT2_000	1254.DSG	7	40	22	4	13	2	101.132	104.929
CL	2013_04_DSGCOT2_000	1255.DSG	7	50	22	4	13	2	100.581	95.4346
CL	2013_04_DSGCOT2_000	1256.DSG	8	0	22	4	13	2	100.55	96.5339
CL	2013_04_DSGCOT2_000	1257.DSG	8	10	22	4	13	2	99.9052	102.299
CL	2013_04_DSGCOT2_000	1258.DSG	8	20	22	4	13	2	99.9747	98.5469
CL	2013_04_DSGCOT2_000	1259.DSG	8	30	22	4	13	2	100.095	94.8153
CL	2013_04_DSGCOT2_000	1260.DSG	8	40	22	4	13	2	100.164	102.394
CL	2013_04_DSGCOT2_000	1261.DSG	8	50	22	4	13	2	100.707	102.506
CL	2013_04_DSGCOT2_000	1262.DSG	9	0	22	4	13	3	102.583	107.826
CL	2013_04_DSGCOT2_000	1263.DSG	9	10	22	4	13	2	101.019	96.1104
CL	2013_04_DSGCOT2_000	1264.DSG	9	20	22	4	13	2	100.406	95.5348
CL	2013_04_DSGCOT2_000	1265.DSG	9	30	22	4	13	2	100.939	98.2601
CL	2013_04_DSGCOT2_000	1266.DSG	9	40	22	4	13	2	100.261	101.675
CL	2013_04_DSGCOT2_000	1267.DSG	9	50	22	4	13	2	100.902	101.67
CL	2013_04_DSGCOT2_000	1268.DSG	10	0	22	4	13	2	100.848	101.017
CL	2013_04_DSGCOT2_000	1269.DSG	10	10	22	4	13	3	101.257	109.914
CL	2013_04_DSGCOT2_000	1270.DSG	10	20	22	4	13	2	101.698	105.641
CL	2013_04_DSGCOT2_000	1271.DSG	10	30	22	4	13	2	100.347	97.5914
CL	2013_04_DSGCOT2_000	1272.DSG	10	40	22	4	13	2	100.66	99.6091
CL	2013_04_DSGCOT2_000	1273.DSG	10	50	22	4	13	2	100.921	99.8679
CL	2013_04_DSGCOT2_000	1274.DSG	11	0	22	4	13	2	100.917	102.57
CL	2013_04_DSGCOT2_000	1275.DSG	11	10	22	4	13	2	101.217	98.842
CL	2013_04_DSGCOT2_000	1276.DSG	11	20	22	4	13	2	100.388	97.2874
CL	2013_04_DSGCOT2_000	1277.DSG	11	30	22	4	13	2	100.605	100.146
CL	2013_04_DSGCOT2_000	1278.DSG	11	40	22	4	13	2	99.4812	103.724
CL	2013_04_DSGCOT2_000	1279.DSG	11	50	22	4	13	2	99.4223	103.189
CL	2013_04_DSGCOT2_000	1280.DSG	12	0	22	4	13	2	100.09	106.166
CL	2013_04_DSGCOT2_000	1281.DSG	12	10	22	4	13	2	100.56	95.8662
CL	2013_04_DSGCOT2_000	1282.DSG	12	20	22	4	13	2	99.276	97.8837
CL	2013_04_DSGCOT2_000	1283.DSG	12	30	22	4	13	2	99.7077	98.1405
CL	2013_04_DSGCOT2_000	1284.DSG	12	40	22	4	13	2	98.1698	93.3193
CL	2013_04_DSGCOT2_000	1285.DSG	12	50	22	4	13	2	99.5853	97.0757
CL	2013_04_DSGCOT2_000	1286.DSG	13	0	22	4	13	2	100.072	98.449
CL	2013_04_DSGCOT2_000	1287.DSG	13	10	22	4	13	2	99.9103	97.2204
CL	2013_04_DSGCOT2_000	1288.DSG	13	20	22	4	13	2	99.9999	102.192
CL	2013_04_DSGCOT2_000	1289.DSG	13	30	22	4	13	2	99.9716	99.7202
CL	2013_04_DSGCOT2_000	1290.DSG	13	40	22	4	13	3	99.5876	110.846
CL	2013_04_DSGCOT2_000	1291.DSG	13	50	22	4	13	3	99.5235	104.202
CL	2013_04_DSGCOT2_000	1292.DSG	14	0	22	4	13	2	100.015	98.0097
CL	2013_04_DSGCOT2_000	1293.DSG	14	10	22	4	13	2	98.8095	99.0253
CL	2013_04_DSGCOT2_000	1294.DSG	14	20	22	4	13	2	100.489	100.319
CL	2013_04_DSGCOT2_000	1295.DSG	14	30	22	4	13	2	99.3171	100.869
CL	2013_04_DSGCOT2_000	1296.DSG	14	40	22	4	13	2	101.033	101.816
CL	2013_04_DSGCOT2_000	1297.DSG	14	50	22	4	13	2	99.9931	97.0392
CL	2013_04_DSGCOT2_000	1298.DSG	15	0	22	4	13	2	100.366	99.1803
CL	2013_04_DSGCOT2_000	1299.DSG	15	10	22	4	13	2	100.309	95.9827
CL	2013_04_DSGCOT2_000	1300.DSG	15	20	22	4	13	2	100.036	97.8605
CL	2013_04_DSGCOT2_000	1301.DSG	15	30	22	4	13	2	100.872	97.4408
CL	2013_04_DSGCOT2_000	1302.DSG	15	40	22	4	13	2	100.323	95.9619
CL	2013_04_DSGCOT2_000	1303.DSG	15	50	22	4	13	3	100.021	102.141
CL	2013_04_DSGCOT2_000	1304.DSG	16	0	22	4	13	2	100.165	103.632
CL	2013_04_DSGCOT2_000	1305.DSG	16	10	22	4	13	2	100.211	102.828
CL	2013_04_DSGCOT2_000	1306.DSG	16	20	22	4	13	2	100.557	96.7735
CL	2013_04_DSGCOT2_000	1307.DSG	16	30	22	4	13	2	101.104	103.46
CL	2013_04_DSGCOT2_000	1308.DSG	16	40	22	4	13	3	101.057	115.259
CL	2013_04_DSGCOT2_000	1309.DSG	16	50	22	4	13	3	100.708	111.648
CL	2013_04_DSGCOT2_000	1310.DSG	17	0	22	4	13	3	100.755	113.49
CL	2013_04_DSGCOT2_000	1311.DSG	17	10	22	4	13	2	100.153	106.478
CL	2013_04_DSGCOT2_000	1312.DSG	17	20	22	4	13	3	101.284	111.77
CL	2013_04_DSGCOT2_000	1313.DSG	17	30	22	4	13	2	100.528	127.075
CL	2013_04_DSGCOT2_000	1314.DSG	17	40	22	4	13	3	100.223	115.765
CL	2013_04_DSGCOT2_000	1315.DSG	17	50	22	4	13	3	100.777	108.901
CL	2013_04_DSGCOT2_000	1316.DSG	18	0	22	4	13	3	101.497	113.609
CL	2013_04_DSGCOT2_000	1317.DSG	18	10	22	4	13	3	101.687	118.704
CL	2013_04_DSGCOT2_000	1318.DSG	18	20	22	4	13	3	101.358	110.071
CL	2013_04_DSGCOT2_000	1319.DSG	18	30	22	4	13	3	101.136	113.684
CL	2013_04_DSGCOT2_000	1320.DSG	18	40	22	4	13	2	101.158	104.354
CL	2013_04_DSGCOT2_000	1321.DSG	18	50	22	4	13	3	101.016	102.54
CL	2013_04_DSGCOT2_000	1322.DSG	19	0	22	4	13	3	101.557	115.658
CL	2013_04_DSGCOT2_000	1323.DSG	19	10	22	4	13	2	102.476	121.609
CL	2013_04_DSGCOT2_000	1324.DSG	19	20	22	4	13	2	103.112	121.219
CL	2013_04_DSGCOT2_000	1325.DSG	19	30	22	4	13	2	103.743	121.166
CL	2013_04_DSGCOT2_000	1326.DSG	19	40	22	4	13	2	102.475	121.855
CL	2013_04_DSGCOT2_000	1327.DSG	19	50	22	4	13	2	103.084	125.14
CL	2013_04_DSGCOT2_000	1328.DSG	20	0	22	4	13	2	102.739	125.619
CL	2013_04_DSGCOT2_000	1329.DSG	20	10	22	4	13	2	100.839	114.113
CL	2013_04_DSGCOT2_000	1330.DSG	20	20	22	4	13	2	101.029	115.253
CL	2013_04_DSGCOT2_000	1331.DSG	20	30	22	4	13	2	102.01	120.185
CL	2013_04_DSGCOT2_000	1332.DSG	20	40	22	4	13	2	101.918	118.922
CL	2013_04_DSGCOT2_000	1333.DSG	20	50	22	4	13	2	101.394	121.47
CL	2013_04_DSGCOT2_000	1334.DSG	21	0	22	4	13	2	100.982	119.023
CL	2013_04_DSGCOT2_000	1335.DSG	21	10	22	4	13	2	101.762	118.096
CL	2013_04_DSGCOT2_000	1336.DSG	21	20	22	4	13	2	100.994	111.501
CL	2013_04_DSGCOT2_000	1337.DSG	21	30	22	4	13	2	101.475	117.477
CL	2013_04_DSGCOT2_000	1338.DSG	21	40	22	4	13	2	101.978	119.758
CL	2013_04_DSGCOT2_000	1339.DSG	21	50	22	4	13	2	101.088	119.013
CL	2013_04_DSGCOT2_000	1340.DSG	22	0	22	4	13	2	102.003	121.889
CL	2013_04_DSGCOT2_000	1341.DSG	22	10	22	4	13	2	101.887	122.601
CL	2013_04_DSGCOT2_000	1342.DSG	22	20	22	4	13	2	100.604	113.049
CL	2013_04_DSGCOT2_000	1343.DSG	22	30	22	4	13	2	102.169	122.45
CL	2013_04_DSGCOT2_000	1344.DSG	22	40	22	4	13	2	101.644	104.784
CL	2013_04_DSGCOT2_000	1345.DSG	22	50	22	4	13	2	101.126	102.425
CL	2013_04_DSGCOT2_000	1346.DSG	23	0	22	4	13	2	101.611	104.833
CL	2013_04_DSGCOT2_000	1347.DSG	23	10	22	4	13	2	101.452	103.202
CL	2013_04_DSGCOT2_000	1348.DSG	23	20	22	4	13	3	101.394	111.279
CL	2013_04_DSGCOT2_000	1349.DSG	23	30	22	4	13	2	100.698	100.355
CL	2013_04_DSGCOT2_000	1350.DSG	23	40	22	4	13	3	101.078	102.751
CL	2013_04_DSGCOT2_000	1351.DSG	23	50	22	4	13	2	102.138	121.348
CL	2013_04_DSGCOT2_000	1352.DSG	0	0	23	4	13	3	101.624	120.34
CL	2013_04_DSGCOT2_000	1353.DSG	0	10	23	4	13	3	100.438	105.45
CL	2013_04_DSGCOT2_000	1354.DSG	0	20	23	4	13	2	101.956	122.29
CL	2013_04_DSGCOT2_000	1355.DSG	0	30	23	4	13	2	101.2	101.662
CL	2013_04_DSGCOT2_000	1356.DSG	0	40	23	4	13	3	101.636	106.979
CL	2013_04_DSGCOT2_000	1357.DSG	0	50	23	4	13	3	102.223	107.049
CL	2013_04_DSGCOT2_000	1358.DSG	1	0	23	4	13	3	101.087	102.389
CL	2013_04_DSGCOT2_000	1359.DSG	1	10	23	4	13	3	101.206	109.251
CL	2013_04_DSGCOT2_000	1360.DSG	1	20	23	4	13	2	100.903	101.929
CL	2013_04_DSGCOT2_000	1361.DSG	1	30	23	4	13	3	100.689	113.783
CL	2013_04_DSGCOT2_000	1362.DSG	1	40	23	4	13	2	101.013	100.861
CL	2013_04_DSGCOT2_000	1363.DSG	1	50	23	4	13	3	100.893	107.194
CL	2013_04_DSGCOT2_000	1364.DSG	2	0	23	4	13	3	101.349	111.06
CL	2013_04_DSGCOT2_000	1365.DSG	2	10	23	4	13	2	100.48	101.49
CL	2013_04_DSGCOT2_000	1366.DSG	2	20	23	4	13	3	99.8588	100.961
CL	2013_04_DSGCOT2_000	1367.DSG	2	30	23	4	13	3	99.7289	100.264
CL	2013_04_DSGCOT2_000	1368.DSG	2	40	23	4	13	3	99.8427	101.656
CL	2013_04_DSGCOT2_000	1369.DSG	2	50	23	4	13	3	99.8947	101.175
CL	2013_04_DSGCOT2_000	1370.DSG	3	0	23	4	13	3	99.2396	100.472
CL	2013_04_DSGCOT2_000	1371.DSG	3	10	23	4	13	3	101.096	101.883
CL	2013_04_DSGCOT2_000	1372.DSG	3	20	23	4	13	3	100.362	109.672
CL	2013_04_DSGCOT2_000	1373.DSG	3	30	23	4	13	2	100.115	100.889
CL	2013_04_DSGCOT2_000	1374.DSG	3	40	23	4	13	3	99.5749	101.3
CL	2013_04_DSGCOT2_000	1375.DSG	3	50	23	4	13	3	99.5709	100.335
CL	2013_04_DSGCOT2_000	1376.DSG	4	0	23	4	13	3	99.3985	103.24
CL	2013_04_DSGCOT2_000	1377.DSG	4	10	23	4	13	3	99.9435	100.013
CL	2013_04_DSGCOT2_000	1378.DSG	4	20	23	4	13	3	99.5429	101.775
CL	2013_04_DSGCOT2_000	1379.DSG	4	30	23	4	13	3	99.5896	100.857
CL	2013_04_DSGCOT2_000	1380.DSG	4	40	23	4	13	3	99.6005	100.097
CL	2013_04_DSGCOT2_000	1381.DSG	4	50	23	4	13	3	99.0176	100.372
CL	2013_04_DSGCOT2_000	1382.DSG	5	0	23	4	13	3	100.313	103.762
CL	2013_04_DSGCOT2_000	1383.DSG	5	10	23	4	13	2	101.423	100.228
CL	2013_04_DSGCOT2_000	1384.DSG	5	20	23	4	13	2	101.443	102.865
CL	2013_04_DSGCOT2_000	1385.DSG	5	30	23	4	13	2	103.528	104.394
CL	2013_04_DSGCOT2_000	1386.DSG	5	40	23	4	13	2	102.87	98.5554
CL	2013_04_DSGCOT2_000	1387.DSG	5	50	23	4	13	2	102.718	97.5138
CL	2013_04_DSGCOT2_000	1388.DSG	6	0	23	4	13	2	102.029	101.176
CL	2013_04_DSGCOT2_000	1389.DSG	6	10	23	4	13	2	101.416	99.5119
CL	2013_04_DSGCOT2_000	1390.DSG	6	20	23	4	13	2	101.266	98.8667
CL	2013_04_DSGCOT2_000	1391.DSG	6	30	23	4	13	2	101.094	100.768
CL	2013_04_DSGCOT2_000	1392.DSG	6	40	23	4	13	2	101.19	99.3681
CL	2013_04_DSGCOT2_000	1393.DSG	6	50	23	4	13	2	101.068	98.3709
CL	2013_04_DSGCOT2_000	1394.DSG	7	0	23	4	13	2	100.839	103.689
CL	2013_04_DSGCOT2_000	1395.DSG	7	10	23	4	13	2	100.168	99.3473
CL	2013_04_DSGCOT2_000	1396.DSG	7	20	23	4	13	2	100.588	100.4
CL	2013_04_DSGCOT2_000	1397.DSG	7	30	23	4	13	2	100.195	96.2255
CL	2013_04_DSGCOT2_000	1398.DSG	7	40	23	4	13	2	100.878	95.6132
CL	2013_04_DSGCOT2_000	1399.DSG	7	50	23	4	13	2	99.1415	95.0772
CL	2013_04_DSGCOT2_000	1400.DSG	8	0	23	4	13	2	100.645	96.1129
CL	2013_04_DSGCOT2_000	1401.DSG	8	10	23	4	13	2	100.036	98.6257
CL	2013_04_DSGCOT2_000	1402.DSG	8	20	23	4	13	2	100.702	97.4599
CL	2013_04_DSGCOT2_000	1403.DSG	8	30	23	4	13	2	100.321	101.738
CL	2013_04_DSGCOT2_000	1404.DSG	8	40	23	4	13	2	99.9732	95.4306
CL	2013_04_DSGCOT2_000	1405.DSG	8	50	23	4	13	2	100.313	97.1373
CL	2013_04_DSGCOT2_000	1406.DSG	9	0	23	4	13	2	100.568	99.8998
CL	2013_04_DSGCOT2_000	1407.DSG	9	10	23	4	13	2	99.9878	99.2543
CL	2013_04_DSGCOT2_000	1408.DSG	9	20	23	4	13	2	99.855	96.3009
CL	2013_04_DSGCOT2_000	1409.DSG	9	30	23	4	13	2	100.674	102.44
CL	2013_04_DSGCOT2_000	1410.DSG	9	40	23	4	13	2	100.215	98.7738
CL	2013_04_DSGCOT2_000	1411.DSG	9	50	23	4	13	2	99.662	96.9422
CL	2013_04_DSGCOT2_000	1412.DSG	10	0	23	4	13	2	99.838	95.4714
CL	2013_04_DSGCOT2_000	1413.DSG	10	10	23	4	13	2	100.595	98.2897
CL	2013_04_DSGCOT2_000	1414.DSG	10	20	23	4	13	2	100.066	96.0689
CL	2013_04_DSGCOT2_000	1415.DSG	10	30	23	4	13	2	100.42	97.4596
CL	2013_04_DSGCOT2_000	1416.DSG	10	40	23	4	13	2	100.006	103.483
CL	2013_04_DSGCOT2_000	1417.DSG	10	50	23	4	13	4	100.31	107.194
CL	2013_04_DSGCOT2_000	1418.DSG	11	0	23	4	13	3	100.284	107.714
CL	2013_04_DSGCOT2_000	1419.DSG	11	10	23	4	13	2	100.513	96.3554
CL	2013_04_DSGCOT2_000	1420.DSG	11	20	23	4	13	2	100.038	94.1754
CL	2013_04_DSGCOT2_000	1421.DSG	11	30	23	4	13	3	99.9949	100.454
CL	2013_04_DSGCOT2_000	1422.DSG	11	40	23	4	13	2	100.835	95.9464
CL	2013_04_DSGCOT2_000	1423.DSG	11	50	23	4	13	2	100.242	96.904
CL	2013_04_DSGCOT2_000	1424.DSG	12	0	23	4	13	2	99.984	96.424
CL	2013_04_DSGCOT2_000	1425.DSG	12	10	23	4	13	2	99.7743	94.8742
CL	2013_04_DSGCOT2_000	1426.DSG	12	20	23	4	13	2	99.8259	97.6609
CL	2013_04_DSGCOT2_000	1427.DSG	12	30	23	4	13	2	99.353	95.4007
CL	2013_04_DSGCOT2_000	1428.DSG	12	40	23	4	13	3	100.07	103.139
CL	2013_04_DSGCOT2_000	1429.DSG	12	50	23	4	13	2	100.196	94.7184
CL	2013_04_DSGCOT2_000	1430.DSG	13	0	23	4	13	2	99.9487	100.697
CL	2013_04_DSGCOT2_000	1431.DSG	13	10	23	4	13	2	99.3246	100.42
CL	2013_04_DSGCOT2_000	1432.DSG	13	20	23	4	13	3	99.36	101.918
CL	2013_04_DSGCOT2_000	1433.DSG	13	30	23	4	13	2	99.3442	94.8192
CL	2013_04_DSGCOT2_000	1434.DSG	13	40	23	4	13	2	99.1564	95.8562
CL	2013_04_DSGCOT2_000	1435.DSG	13	50	23	4	13	2	99.5975	98.686
CL	2013_04_DSGCOT2_000	1436.DSG	14	0	23	4	13	2	98.4889	93.6159
CL	2013_04_DSGCOT2_000	1437.DSG	14	10	23	4	13	2	98.682	96.9933
CL	2013_04_DSGCOT2_000	1438.DSG	14	20	23	4	13	2	98.4647	96.7362
CL	2013_04_DSGCOT2_000	1439.DSG	14	30	23	4	13	2	98.1932	94.9387
CL	2013_04_DSGCOT2_000	1440.DSG	14	40	23	4	13	2	98.9455	99.0588
CL	2013_04_DSGCOT2_000	1441.DSG	14	50	23	4	13	2	98.8622	99.7523
CL	2013_04_DSGCOT2_000	1442.DSG	15	0	23	4	13	2	99.2082	98.6557
CL	2013_04_DSGCOT2_000	1443.DSG	15	10	23	4	13	2	99.0498	93.9369
CL	2013_04_DSGCOT2_000	1444.DSG	15	20	23	4	13	2	99.2412	95.6913
CL	2013_04_DSGCOT2_000	1445.DSG	15	30	23	4	13	2	99.7828	93.8027
CL	2013_04_DSGCOT2_000	1446.DSG	15	40	23	4	13	2	98.8099	95.6208
CL	2013_04_DSGCOT2_000	1447.DSG	15	50	23	4	13	2	99.4667	96.3866
CL	2013_04_DSGCOT2_000	1448.DSG	16	0	23	4	13	3	99.3852	102.721
CL	2013_04_DSGCOT2_000	1449.DSG	16	10	23	4	13	2	99.4271	93.8983
CL	2013_04_DSGCOT2_000	1450.DSG	16	20	23	4	13	2	99.6372	95.774
CL	2013_04_DSGCOT2_000	1451.DSG	16	30	23	4	13	2	99.7774	96.7356
CL	2013_04_DSGCOT2_000	1452.DSG	16	40	23	4	13	2	100.394	96.9648
CL	2013_04_DSGCOT2_000	1453.DSG	16	50	23	4	13	2	99.9182	98.8896
CL	2013_04_DSGCOT2_000	1454.DSG	17	0	23	4	13	2	99.998	98.1113
CL	2013_04_DSGCOT2_000	1455.DSG	17	10	23	4	13	2	100.324	97.4804
CL	2013_04_DSGCOT2_000	1456.DSG	17	20	23	4	13	2	100.178	98.1072
CL	2013_04_DSGCOT2_000	1457.DSG	17	30	23	4	13	2	100.238	100.229
CL	2013_04_DSGCOT2_000	1458.DSG	17	40	23	4	13	2	99.6898	96.2591
CL	2013_04_DSGCOT2_000	1459.DSG	17	50	23	4	13	2	100.195	96.0336
CL	2013_04_DSGCOT2_000	1460.DSG	18	0	23	4	13	2	99.947	98.5925
CL	2013_04_DSGCOT2_000	1461.DSG	18	10	23	4	13	2	100.874	102.158
CL	2013_04_DSGCOT2_000	1462.DSG	18	20	23	4	13	2	100.323	99.9206
CL	2013_04_DSGCOT2_000	1463.DSG	18	30	23	4	13	3	101.005	108.259
CL	2013_04_DSGCOT2_000	1464.DSG	18	40	23	4	13	2	100.482	96.9382
CL	2013_04_DSGCOT2_000	1465.DSG	18	50	23	4	13	3	101.048	101.771
CL	2013_04_DSGCOT2_000	1466.DSG	19	0	23	4	13	3	101.59	107.612
CL	2013_04_DSGCOT2_000	1467.DSG	19	10	23	4	13	3	101.835	109.743
CL	2013_04_DSGCOT2_000	1468.DSG	19	20	23	4	13	2	102.777	117.96
CL	2013_04_DSGCOT2_000	1469.DSG	19	30	23	4	13	2	102.662	120.8
CL	2013_04_DSGCOT2_000	1470.DSG	19	40	23	4	13	2	102.439	120.562
CL	2013_04_DSGCOT2_000	1471.DSG	19	50	23	4	13	2	101.68	116.898
CL	2013_04_DSGCOT2_000	1472.DSG	20	0	23	4	13	2	101.298	115.316
CL	2013_04_DSGCOT2_000	1473.DSG	20	10	23	4	13	2	101.8	113.847
CL	2013_04_DSGCOT2_000	1474.DSG	20	20	23	4	13	2	101.521	112.704
CL	2013_04_DSGCOT2_000	1475.DSG	20	30	23	4	13	2	100.765	113.268
CL	2013_04_DSGCOT2_000	1476.DSG	20	40	23	4	13	2	101.21	114.264
CL	2013_04_DSGCOT2_000	1477.DSG	20	50	23	4	13	2	100.922	112.625
CL	2013_04_DSGCOT2_000	1478.DSG	21	0	23	4	13	2	100.96	110.98
CL	2013_04_DSGCOT2_000	1479.DSG	21	10	23	4	13	2	100.187	109.302
CL	2013_04_DSGCOT2_000	1480.DSG	21	20	23	4	13	2	100.813	109.021
CL	2013_04_DSGCOT2_000	1481.DSG	21	30	23	4	13	2	100.126	106.72
CL	2013_04_DSGCOT2_000	1482.DSG	21	40	23	4	13	2	100.338	106.182
CL	2013_04_DSGCOT2_000	1483.DSG	21	50	23	4	13	2	100.471	102.838
CL	2013_04_DSGCOT2_000	1484.DSG	22	0	23	4	13	2	100.32	101.778
CL	2013_04_DSGCOT2_000	1485.DSG	22	10	23	4	13	2	99.6464	102.322
CL	2013_04_DSGCOT2_000	1486.DSG	22	20	23	4	13	2	100.45	98.9104
CL	2013_04_DSGCOT2_000	1487.DSG	22	30	23	4	13	2	100.336	100.14
CL	2013_04_DSGCOT2_000	1488.DSG	22	40	23	4	13	2	100.45	99.1007
CL	2013_04_DSGCOT2_000	1489.DSG	22	50	23	4	13	2	100.119	98.1326
CL	2013_04_DSGCOT2_000	1490.DSG	23	0	23	4	13	2	100.749	101.124
CL	2013_04_DSGCOT2_000	1491.DSG	23	10	23	4	13	2	100.682	98.9089
CL	2013_04_DSGCOT2_000	1492.DSG	23	20	23	4	13	3	100.038	99.0443
CL	2013_04_DSGCOT2_000	1493.DSG	23	30	23	4	13	2	100.47	97.8903
CL	2013_04_DSGCOT2_000	1494.DSG	23	40	23	4	13	2	100.511	100.047
CL	2013_04_DSGCOT2_000	1495.DSG	23	50	23	4	13	2	100.935	97.6648
CL	2013_04_DSGCOT2_000	1496.DSG	0	0	24	4	13	2	100.172	98.0583
CL	2013_04_DSGCOT2_000	1497.DSG	0	10	24	4	13	2	100.576	97.3209
CL	2013_04_DSGCOT2_000	1498.DSG	0	20	24	4	13	2	100.741	99.2041
CL	2013_04_DSGCOT2_000	1499.DSG	0	30	24	4	13	2	100.265	98.4711
CL	2013_04_DSGCOT2_000	1500.DSG	0	40	24	4	13	2	100.929	99.8485
CL	2013_04_DSGCOT2_000	1501.DSG	0	50	24	4	13	2	100.142	98.9909
CL	2013_04_DSGCOT2_000	1502.DSG	1	0	24	4	13	2	101.007	101.228
CL	2013_04_DSGCOT2_000	1503.DSG	1	10	24	4	13	2	100.037	98.4745
CL	2013_04_DSGCOT2_000	1504.DSG	1	20	24	4	13	2	100.272	97.6165
CL	2013_04_DSGCOT2_000	1505.DSG	1	30	24	4	13	2	100.639	97.5455
CL	2013_04_DSGCOT2_000	1506.DSG	1	40	24	4	13	2	100.614	98.5118
CL	2013_04_DSGCOT2_000	1507.DSG	1	50	24	4	13	2	99.9013	97.5592
CL	2013_04_DSGCOT2_000	1508.DSG	2	0	24	4	13	2	100.733	98.2381
CL	2013_04_DSGCOT2_000	1509.DSG	2	10	24	4	13	1	105.486	129.805
CL	2013_04_DSGCOT2_000	1510.DSG	2	20	24	4	13	2	100.667	98.6481
CL	2013_04_DSGCOT2_000	1511.DSG	2	30	24	4	13	3	100.427	99.1064
CL	2013_04_DSGCOT2_000	1512.DSG	2	40	24	4	13	2	100.799	99.253
CL	2013_04_DSGCOT2_000	1513.DSG	2	50	24	4	13	3	100.531	100.66
CL	2013_04_DSGCOT2_000	1514.DSG	3	0	24	4	13	2	100.313	98.5398
CL	2013_04_DSGCOT2_000	1515.DSG	3	10	24	4	13	2	100.146	100.607
CL	2013_04_DSGCOT2_000	1516.DSG	3	20	24	4	13	2	100.192	100.208
CL	2013_04_DSGCOT2_000	1517.DSG	3	30	24	4	13	2	100.078	99.8217
CL	2013_04_DSGCOT2_000	1518.DSG	3	40	24	4	13	2	99.7395	98.9792
CL	2013_04_DSGCOT2_000	1519.DSG	3	50	24	4	13	3	99.8069	99.8656
CL	2013_04_DSGCOT2_000	1520.DSG	4	0	24	4	13	3	99.6966	99.3311
CL	2013_04_DSGCOT2_000	1521.DSG	4	10	24	4	13	2	99.7786	99.0945
CL	2013_04_DSGCOT2_000	1522.DSG	4	20	24	4	13	3	99.7334	99.2511
CL	2013_04_DSGCOT2_000	1523.DSG	4	30	24	4	13	2	100.121	98.9831
CL	2013_04_DSGCOT2_000	1524.DSG	4	40	24	4	13	3	99.8933	98.5922
CL	2013_04_DSGCOT2_000	1525.DSG	4	50	24	4	13	2	100.104	100.064
CL	2013_04_DSGCOT2_000	1526.DSG	5	0	24	4	13	3	100.008	99.182
CL	2013_04_DSGCOT2_000	1527.DSG	5	10	24	4	13	2	100.988	98.9788
CL	2013_04_DSGCOT2_000	1528.DSG	5	20	24	4	13	2	101.517	101.236
CL	2013_04_DSGCOT2_000	1529.DSG	5	30	24	4	13	2	102.305	98.6015
CL	2013_04_DSGCOT2_000	1530.DSG	5	40	24	4	13	2	102.693	97.5199
CL	2013_04_DSGCOT2_000	1531.DSG	5	50	24	4	13	2	101.886	98.8835
CL	2013_04_DSGCOT2_000	1532.DSG	6	0	24	4	13	2	101.002	98.3045
CL	2013_04_DSGCOT2_000	1533.DSG	6	10	24	4	13	2	101.058	96.0436
CL	2013_04_DSGCOT2_000	1534.DSG	6	20	24	4	13	2	100.91	96.32
CL	2013_04_DSGCOT2_000	1535.DSG	6	30	24	4	13	2	100.292	95.9234
CL	2013_04_DSGCOT2_000	1536.DSG	6	40	24	4	13	2	99.6191	95.2805
CL	2013_04_DSGCOT2_000	1537.DSG	6	50	24	4	13	2	100.319	95.0572
CL	2013_04_DSGCOT2_000	1538.DSG	7	0	24	4	13	2	100.042	95.8499
CL	2013_04_DSGCOT2_000	1539.DSG	7	10	24	4	13	2	99.8727	93.7321
CL	2013_04_DSGCOT2_000	1540.DSG	7	20	24	4	13	2	99.9667	94.0948
CL	2013_04_DSGCOT2_000	1541.DSG	7	30	24	4	13	2	99.6637	95.3776
CL	2013_04_DSGCOT2_000	1542.DSG	7	40	24	4	13	2	100.072	96.7145
CL	2013_04_DSGCOT2_000	1543.DSG	7	50	24	4	13	2	99.1208	94.3667
CL	2013_04_DSGCOT2_000	1544.DSG	8	0	24	4	13	3	99.3891	102.909
CL	2013_04_DSGCOT2_000	1545.DSG	8	10	24	4	13	2	98.8263	94.1664
CL	2013_04_DSGCOT2_000	1546.DSG	8	20	24	4	13	2	99.4042	94.9794
CL	2013_04_DSGCOT2_000	1547.DSG	8	30	24	4	13	2	98.9366	94.9669
CL	2013_04_DSGCOT2_000	1548.DSG	8	40	24	4	13	2	99.2902	94.5233
CL	2013_04_DSGCOT2_000	1549.DSG	8	50	24	4	13	2	99.4841	93.6304
CL	2013_04_DSGCOT2_000	1550.DSG	9	0	24	4	13	2	99.274	98.6561
CL	2013_04_DSGCOT2_000	1551.DSG	9	10	24	4	13	2	99.0938	93.4873
CL	2013_04_DSGCOT2_000	1552.DSG	9	20	24	4	13	2	99.1923	96.0223
CL	2013_04_DSGCOT2_000	1553.DSG	9	30	24	4	13	2	99.4162	97.9635
CL	2013_04_DSGCOT2_000	1554.DSG	9	40	24	4	13	2	99.3217	93.7328
CL	2013_04_DSGCOT2_000	1555.DSG	9	50	24	4	13	2	99.0508	93.3993
CL	2013_04_DSGCOT2_000	1556.DSG	10	0	24	4	13	2	98.7124	97.1885
CL	2013_04_DSGCOT2_000	1557.DSG	10	10	24	4	13	2	99.6122	94.0123
CL	2013_04_DSGCOT2_000	1558.DSG	10	20	24	4	13	2	99.8405	95.6283
CL	2013_04_DSGCOT2_000	1559.DSG	10	30	24	4	13	2	99.9655	96.5411
CL	2013_04_DSGCOT2_000	1560.DSG	10	40	24	4	13	2	99.7313	98.4136
CL	2013_04_DSGCOT2_000	1561.DSG	10	50	24	4	13	2	99.767	96.7093
CL	2013_04_DSGCOT2_000	1562.DSG	11	0	24	4	13	3	99.7112	104.1
CL	2013_04_DSGCOT2_000	1563.DSG	11	10	24	4	13	3	99.3116	101.995
CL	2013_04_DSGCOT2_000	1564.DSG	11	20	24	4	13	3	99.5616	99.4016
CL	2013_04_DSGCOT2_000	1565.DSG	11	30	24	4	13	2	100.623	103.37
CL	2013_04_DSGCOT2_000	1566.DSG	11	40	24	4	13	2	100.005	96.4962
CL	2013_04_DSGCOT2_000	1567.DSG	11	50	24	4	13	2	100.643	95.4137
CL	2013_04_DSGCOT2_000	1568.DSG	12	0	24	4	13	2	99.8906	93.2517
CL	2013_04_DSGCOT2_000	1569.DSG	12	10	24	4	13	2	99.715	99.8601
CL	2013_04_DSGCOT2_000	1570.DSG	12	20	24	4	13	2	99.7804	98.5636
CL	2013_04_DSGCOT2_000	1571.DSG	12	30	24	4	13	2	100.294	94.2258
CL	2013_04_DSGCOT2_000	1572.DSG	12	40	24	4	13	2	99.8497	92.4568
CL	2013_04_DSGCOT2_000	1573.DSG	12	50	24	4	13	2	99.4127	92.2397
CL	2013_04_DSGCOT2_000	1574.DSG	13	0	24	4	13	2	99.3979	93.6811
CL	2013_04_DSGCOT2_000	1575.DSG	13	10	24	4	13	2	99.6291	96.8592
CL	2013_04_DSGCOT2_000	1576.DSG	13	20	24	4	13	2	101.644	113.637
CL	2013_04_DSGCOT2_000	1577.DSG	13	30	24	4	13	2	98.8954	94.3401
CL	2013_04_DSGCOT2_000	1578.DSG	13	40	24	4	13	2	99.4983	108.467
CL	2013_04_DSGCOT2_000	1579.DSG	13	50	24	4	13	2	99.2128	93.8988
CL	2013_04_DSGCOT2_000	1580.DSG	14	0	24	4	13	2	99.3545	97.2593
CL	2013_04_DSGCOT2_000	1581.DSG	14	10	24	4	13	2	98.7819	95.763
CL	2013_04_DSGCOT2_000	1582.DSG	14	20	24	4	13	2	99.2913	96.1006
CL	2013_04_DSGCOT2_000	1583.DSG	14	30	24	4	13	2	98.9836	94.4829
CL	2013_04_DSGCOT2_000	1584.DSG	14	40	24	4	13	2	99.728	95.392
CL	2013_04_DSGCOT2_000	1585.DSG	14	50	24	4	13	2	99.2586	95.173
CL	2013_04_DSGCOT2_000	1586.DSG	15	0	24	4	13	2	99.7481	95.662
CL	2013_04_DSGCOT2_000	1587.DSG	15	10	24	4	13	2	100.161	95.4249
CL	2013_04_DSGCOT2_000	1588.DSG	15	20	24	4	13	2	98.8132	96.2
CL	2013_04_DSGCOT2_000	1589.DSG	15	30	24	4	13	2	99.5731	94.5991
CL	2013_04_DSGCOT2_000	1590.DSG	15	40	24	4	13	2	98.0108	96.2056
CL	2013_04_DSGCOT2_000	1591.DSG	15	50	24	4	13	2	100.07	95.7511
CL	2013_04_DSGCOT2_000	1592.DSG	16	0	24	4	13	2	99.6537	96.1455
CL	2013_04_DSGCOT2_000	1593.DSG	16	10	24	4	13	2	99.2435	95.4148
CL	2013_04_DSGCOT2_000	1594.DSG	16	20	24	4	13	2	98.8908	96.0257
CL	2013_04_DSGCOT2_000	1595.DSG	16	30	24	4	13	2	98.9336	97.8603
CL	2013_04_DSGCOT2_000	1596.DSG	16	40	24	4	13	2	99.2225	98.1394
CL	2013_04_DSGCOT2_000	1597.DSG	16	50	24	4	13	2	99.5868	98.7295
CL	2013_04_DSGCOT2_000	1598.DSG	17	0	24	4	13	2	99.7154	98.4372
CL	2013_04_DSGCOT2_000	1599.DSG	17	10	24	4	13	2	99.7681	99.4534
CL	2013_04_DSGCOT2_000	1600.DSG	17	20	24	4	13	3	100.439	103.55
CL	2013_04_DSGCOT2_000	1601.DSG	17	30	24	4	13	3	100.315	112.022
CL	2013_04_DSGCOT2_000	1602.DSG	17	40	24	4	13	2	100.585	97.0932
CL	2013_04_DSGCOT2_000	1603.DSG	17	50	24	4	13	2	100.431	97.0806
CL	2013_04_DSGCOT2_000	1604.DSG	18	0	24	4	13	2	99.9703	97.4296
CL	2013_04_DSGCOT2_000	1605.DSG	18	10	24	4	13	2	100.509	104.386
CL	2013_04_DSGCOT2_000	1606.DSG	18	20	24	4	13	2	100.174	95.7571
CL	2013_04_DSGCOT2_000	1607.DSG	18	30	24	4	13	3	100.668	104.454
CL	2013_04_DSGCOT2_000	1608.DSG	18	40	24	4	13	2	101.157	103.578
CL	2013_04_DSGCOT2_000	1609.DSG	18	50	24	4	13	3	101.353	101.173
CL	2013_04_DSGCOT2_000	1610.DSG	19	0	24	4	13	3	101.724	106.86
CL	2013_04_DSGCOT2_000	1611.DSG	19	10	24	4	13	3	102.41	110.596
CL	2013_04_DSGCOT2_000	1612.DSG	19	20	24	4	13	2	102.781	120.459
CL	2013_04_DSGCOT2_000	1613.DSG	19	30	24	4	13	2	102.95	120.641
CL	2013_04_DSGCOT2_000	1614.DSG	19	40	24	4	13	2	102.392	118.622
CL	2013_04_DSGCOT2_000	1615.DSG	19	50	24	4	13	2	101.857	115.858
CL	2013_04_DSGCOT2_000	1616.DSG	20	0	24	4	13	2	101.551	114.458
CL	2013_04_DSGCOT2_000	1617.DSG	20	10	24	4	13	2	101.19	114.344
CL	2013_04_DSGCOT2_000	1618.DSG	20	20	24	4	13	2	101.205	113.272
CL	2013_04_DSGCOT2_000	1619.DSG	20	30	24	4	13	2	101.138	111.46
CL	2013_04_DSGCOT2_000	1620.DSG	20	40	24	4	13	2	100.553	109.93
CL	2013_04_DSGCOT2_000	1621.DSG	20	50	24	4	13	2	99.9889	108.374
CL	2013_04_DSGCOT2_000	1622.DSG	21	0	24	4	13	2	100.759	105.193
CL	2013_04_DSGCOT2_000	1623.DSG	21	10	24	4	13	2	100.196	102.768
CL	2013_04_DSGCOT2_000	1624.DSG	21	20	24	4	13	2	100.745	103.807
CL	2013_04_DSGCOT2_000	1625.DSG	21	30	24	4	13	2	100.645	103.911
CL	2013_04_DSGCOT2_000	1626.DSG	21	40	24	4	13	2	100.5	103.306
CL	2013_04_DSGCOT2_000	1627.DSG	21	50	24	4	13	2	100.603	103.275
CL	2013_04_DSGCOT2_000	1628.DSG	22	0	24	4	13	2	100.916	100.696
CL	2013_04_DSGCOT2_000	1629.DSG	22	10	24	4	13	2	99.8855	101.359
CL	2013_04_DSGCOT2_000	1630.DSG	22	20	24	4	13	2	100.247	98.4194
CL	2013_04_DSGCOT2_000	1631.DSG	22	30	24	4	13	2	100.064	101.999
CL	2013_04_DSGCOT2_000	1632.DSG	22	40	24	4	13	2	100.16	100.017
CL	2013_04_DSGCOT2_000	1633.DSG	22	50	24	4	13	2	99.7838	98.0473
CL	2013_04_DSGCOT2_000	1634.DSG	23	0	24	4	13	3	99.9881	99.0151
CL	2013_04_DSGCOT2_000	1635.DSG	23	10	24	4	13	2	100.183	97.4776
CL	2013_04_DSGCOT2_000	1636.DSG	23	20	24	4	13	2	100.215	96.734
CL	2013_04_DSGCOT2_000	1637.DSG	23	30	24	4	13	2	100.039	96.9152
CL	2013_04_DSGCOT2_000	1638.DSG	23	40	24	4	13	2	100.332	97.375
CL	2013_04_DSGCOT2_000	1639.DSG	23	50	24	4	13	2	99.9297	98.4156
CL	2013_04_DSGCOT2_000	1640.DSG	0	0	25	4	13	2	100.193	98.471
CL	2013_04_DSGCOT2_000	1641.DSG	0	10	25	4	13	2	100.659	97.4127
CL	2013_04_DSGCOT2_000	1642.DSG	0	20	25	4	13	2	101.155	97.6497
CL	2013_04_DSGCOT2_000	1643.DSG	0	30	25	4	13	3	99.974	99.1533
CL	2013_04_DSGCOT2_000	1644.DSG	0	40	25	4	13	2	100.735	97.1583
CL	2013_04_DSGCOT2_000	1645.DSG	0	50	25	4	13	2	101.64	96.9754
CL	2013_04_DSGCOT2_000	1646.DSG	1	0	25	4	13	2	100.941	98.0767
CL	2013_04_DSGCOT2_000	1647.DSG	1	10	25	4	13	2	101.06	97.0165
CL	2013_04_DSGCOT2_000	1648.DSG	1	20	25	4	13	2	101.354	98.3866
CL	2013_04_DSGCOT2_000	1649.DSG	1	30	25	4	13	2	101.044	98.5236
CL	2013_04_DSGCOT2_000	1650.DSG	1	40	25	4	13	2	101.05	101.227
CL	2013_04_DSGCOT2_000	1651.DSG	1	50	25	4	13	2	101.005	98.3219
CL	2013_04_DSGCOT2_000	1652.DSG	2	0	25	4	13	2	100.834	97.2927
CL	2013_04_DSGCOT2_000	1653.DSG	2	10	25	4	13	2	100.432	98.1187
CL	2013_04_DSGCOT2_000	1654.DSG	2	20	25	4	13	3	101.16	102.693
CL	2013_04_DSGCOT2_000	1655.DSG	2	30	25	4	13	2	101.279	99.0943
CL	2013_04_DSGCOT2_000	1656.DSG	2	40	25	4	13	2	101.009	98.794
CL	2013_04_DSGCOT2_000	1657.DSG	2	50	25	4	13	3	100.756	98.5953
CL	2013_04_DSGCOT2_000	1658.DSG	3	0	25	4	13	2	100.921	97.9137
CL	2013_04_DSGCOT2_000	1659.DSG	3	10	25	4	13	3	100.454	101.504
CL	2013_04_DSGCOT2_000	1660.DSG	3	20	25	4	13	2	100.749	99.965
CL	2013_04_DSGCOT2_000	1661.DSG	3	30	25	4	13	3	100.351	99.0806
CL	2013_04_DSGCOT2_000	1662.DSG	3	40	25	4	13	3	99.8457	100.463
CL	2013_04_DSGCOT2_000	1663.DSG	3	50	25	4	13	3	99.8951	98.3507
CL	2013_04_DSGCOT2_000	1664.DSG	4	0	25	4	13	3	100.496	99.1864
CL	2013_04_DSGCOT2_000	1665.DSG	4	10	25	4	13	2	100.358	100.195
CL	2013_04_DSGCOT2_000	1666.DSG	4	20	25	4	13	3	99.7776	99.3372
CL	2013_04_DSGCOT2_000	1667.DSG	4	30	25	4	13	2	100.184	97.6979
CL	2013_04_DSGCOT2_000	1668.DSG	4	40	25	4	13	3	99.5106	99.8377
CL	2013_04_DSGCOT2_000	1669.DSG	4	50	25	4	13	3	99.8116	100.306
CL	2013_04_DSGCOT2_000	1670.DSG	5	0	25	4	13	2	99.4122	97.8986
CL	2013_04_DSGCOT2_000	1671.DSG	5	10	25	4	13	2	100.343	98.1513
CL	2013_04_DSGCOT2_000	1672.DSG	5	20	25	4	13	2	101.69	98.6702
CL	2013_04_DSGCOT2_000	1673.DSG	5	30	25	4	13	2	102.663	97.2849
CL	2013_04_DSGCOT2_000	1674.DSG	5	40	25	4	13	2	102.75	98.3195
CL	2013_04_DSGCOT2_000	1675.DSG	5	50	25	4	13	2	101.872	95.8554
CL	2013_04_DSGCOT2_000	1676.DSG	6	0	25	4	13	2	101.135	98.7469
CL	2013_04_DSGCOT2_000	1677.DSG	6	10	25	4	13	2	101.525	98.5254
CL	2013_04_DSGCOT2_000	1678.DSG	6	20	25	4	13	2	100.508	96.231
CL	2013_04_DSGCOT2_000	1679.DSG	6	30	25	4	13	2	100.508	95.3958
CL	2013_04_DSGCOT2_000	1680.DSG	6	40	25	4	13	2	100.802	95.0891
CL	2013_04_DSGCOT2_000	1681.DSG	6	50	25	4	13	2	100.495	94.573
CL	2013_04_DSGCOT2_000	1682.DSG	7	0	25	4	13	2	100.27	95.3135
CL	2013_04_DSGCOT2_000	1683.DSG	7	10	25	4	13	2	100.578	95.8474
CL	2013_04_DSGCOT2_000	1684.DSG	7	20	25	4	13	2	100.502	93.547
CL	2013_04_DSGCOT2_000	1685.DSG	7	30	25	4	13	2	98.9563	93.1774
CL	2013_04_DSGCOT2_000	1686.DSG	7	40	25	4	13	2	100.305	100.601
CL	2013_04_DSGCOT2_000	1687.DSG	7	50	25	4	13	2	97.3536	93.4728
CL	2013_04_DSGCOT2_000	1688.DSG	8	0	25	4	13	2	100.197	94.5432
CL	2013_04_DSGCOT2_000	1689.DSG	8	10	25	4	13	2	100.099	97.5313
CL	2013_04_DSGCOT2_000	1690.DSG	8	20	25	4	13	2	100.186	94.9601
CL	2013_04_DSGCOT2_000	1691.DSG	8	30	25	4	13	2	99.4807	92.7354
CL	2013_04_DSGCOT2_000	1692.DSG	8	40	25	4	13	2	100.013	97.1087
CL	2013_04_DSGCOT2_000	1693.DSG	8	50	25	4	13	3	99.6037	103.041
CL	2013_04_DSGCOT2_000	1694.DSG	9	0	25	4	13	2	99.5567	97.5736
CL	2013_04_DSGCOT2_000	1695.DSG	9	10	25	4	13	2	99.6181	98.8033
CL	2013_04_DSGCOT2_000	1696.DSG	9	20	25	4	13	2	99.5245	97.8225
CL	2013_04_DSGCOT2_000	1697.DSG	9	30	25	4	13	2	98.1152	105.212
CL	2013_04_DSGCOT2_000	1698.DSG	9	40	25	4	13	2	99.1754	101.399
CL	2013_04_DSGCOT2_000	1699.DSG	9	50	25	4	13	2	99.5592	97.9515
CL	2013_04_DSGCOT2_000	1700.DSG	10	0	25	4	13	2	99.3903	96.2365
CL	2013_04_DSGCOT2_000	1701.DSG	10	10	25	4	13	2	99.5677	104.053
CL	2013_04_DSGCOT2_000	1702.DSG	10	20	25	4	13	3	99.2872	98.6274
CL	2013_04_DSGCOT2_000	1703.DSG	10	30	25	4	13	2	99.686	96.5267
CL	2013_04_DSGCOT2_000	1704.DSG	10	40	25	4	13	2	99.8341	96.291
CL	2013_04_DSGCOT2_000	1705.DSG	10	50	25	4	13	2	99.7506	97.972
CL	2013_04_DSGCOT2_000	1706.DSG	11	0	25	4	13	2	99.555	94.9856
CL	2013_04_DSGCOT2_000	1707.DSG	11	10	25	4	13	2	99.9728	99.3872
CL	2013_04_DSGCOT2_000	1708.DSG	11	20	25	4	13	2	101.017	112.557
CL	2013_04_DSGCOT2_000	1709.DSG	11	30	25	4	13	2	100.464	98.9097
CL	2013_04_DSGCOT2_000	1710.DSG	11	40	25	4	13	2	99.4676	98.6709
CL	2013_04_DSGCOT2_000	1711.DSG	11	50	25	4	13	2	100.686	102.974
CL	2013_04_DSGCOT2_000	1712.DSG	12	0	25	4	13	2	100.023	97.5146
CL	2013_04_DSGCOT2_000	1713.DSG	12	10	25	4	13	2	100.566	105.751
CL	2013_04_DSGCOT2_000	1714.DSG	12	20	25	4	13	2	100.573	102.978
CL	2013_04_DSGCOT2_000	1715.DSG	12	30	25	4	13	2	100.014	95.8975
CL	2013_04_DSGCOT2_000	1716.DSG	12	40	25	4	13	2	100.004	96.3267
CL	2013_04_DSGCOT2_000	1717.DSG	12	50	25	4	13	2	100.361	95.7438
CL	2013_04_DSGCOT2_000	1718.DSG	13	0	25	4	13	3	99.7141	101.201
CL	2013_04_DSGCOT2_000	1719.DSG	13	10	25	4	13	2	100.174	106.028
CL	2013_04_DSGCOT2_000	1720.DSG	13	20	25	4	13	2	99.9323	107.373
CL	2013_04_DSGCOT2_000	1721.DSG	13	30	25	4	13	2	99.6383	95.8261
CL	2013_04_DSGCOT2_000	1722.DSG	13	40	25	4	13	2	100.069	99.104
CL	2013_04_DSGCOT2_000	1723.DSG	13	50	25	4	13	2	99.5325	97.1679
CL	2013_04_DSGCOT2_000	1724.DSG	14	0	25	4	13	1	105.864	127.503
CL	2013_04_DSGCOT2_000	1725.DSG	14	10	25	4	13	2	99.2472	95.1604
CL	2013_04_DSGCOT2_000	1726.DSG	14	20	25	4	13	2	100.214	96.4664
CL	2013_04_DSGCOT2_000	1727.DSG	14	30	25	4	13	2	99.6928	96.8297
CL	2013_04_DSGCOT2_000	1728.DSG	14	40	25	4	13	2	99.8127	94.1118
CL	2013_04_DSGCOT2_000	1729.DSG	14	50	25	4	13	2	99.9061	94.0943
CL	2013_04_DSGCOT2_000	1730.DSG	15	0	25	4	13	2	99.6975	95.4152
CL	2013_04_DSGCOT2_000	1731.DSG	15	10	25	4	13	2	100.17	98.3726
CL	2013_04_DSGCOT2_000	1732.DSG	15	20	25	4	13	2	100.254	96.9437
CL	2013_04_DSGCOT2_000	1733.DSG	15	30	25	4	13	2	99.4638	96.0908
CL	2013_04_DSGCOT2_000	1734.DSG	15	40	25	4	13	2	100.209	97.4675
CL	2013_04_DSGCOT2_000	1735.DSG	15	50	25	4	13	2	99.8349	97.9433
CL	2013_04_DSGCOT2_000	1736.DSG	16	0	25	4	13	2	99.9291	98.4371
CL	2013_04_DSGCOT2_000	1737.DSG	16	10	25	4	13	2	99.0337	97.2181
CL	2013_04_DSGCOT2_000	1738.DSG	16	20	25	4	13	2	98.3451	98.4937
CL	2013_04_DSGCOT2_000	1739.DSG	16	30	25	4	13	2	99.7429	99.4668
CL	2013_04_DSGCOT2_000	1740.DSG	16	40	25	4	13	2	98.6289	97.3062
CL	2013_04_DSGCOT2_000	1741.DSG	16	50	25	4	13	2	99.5706	99.5328
CL	2013_04_DSGCOT2_000	1742.DSG	17	0	25	4	13	2	99.4406	98.1718
CL	2013_04_DSGCOT2_000	1743.DSG	17	10	25	4	13	2	100.034	97.5244
CL	2013_04_DSGCOT2_000	1744.DSG	17	20	25	4	13	2	100.263	97.9718
CL	2013_04_DSGCOT2_000	1745.DSG	17	30	25	4	13	2	100.062	96.3027
CL	2013_04_DSGCOT2_000	1746.DSG	17	40	25	4	13	2	99.7569	96.0527
CL	2013_04_DSGCOT2_000	1747.DSG	17	50	25	4	13	2	100.337	96.0011
CL	2013_04_DSGCOT2_000	1748.DSG	18	0	25	4	13	2	99.7762	96.6909
CL	2013_04_DSGCOT2_000	1749.DSG	18	10	25	4	13	2	100.071	99.6454
CL	2013_04_DSGCOT2_000	1750.DSG	18	20	25	4	13	2	101.038	101.479
CL	2013_04_DSGCOT2_000	1751.DSG	18	30	25	4	13	3	100.656	104.595
CL	2013_04_DSGCOT2_000	1752.DSG	18	40	25	4	13	2	100.75	98.5452
CL	2013_04_DSGCOT2_000	1753.DSG	18	50	25	4	13	2	101.143	101.18
CL	2013_04_DSGCOT2_000	1754.DSG	19	0	25	4	13	3	101.487	109.742
CL	2013_04_DSGCOT2_000	1755.DSG	19	10	25	4	13	2	101.571	111.082
CL	2013_04_DSGCOT2_000	1756.DSG	19	20	25	4	13	2	102.705	120.006
CL	2013_04_DSGCOT2_000	1757.DSG	19	30	25	4	13	2	102.821	120.699
CL	2013_04_DSGCOT2_000	1758.DSG	19	40	25	4	13	2	102.231	118.056
CL	2013_04_DSGCOT2_000	1759.DSG	19	50	25	4	13	2	102.218	116.655
CL	2013_04_DSGCOT2_000	1760.DSG	20	0	25	4	13	2	101.61	113.805
CL	2013_04_DSGCOT2_000	1761.DSG	20	10	25	4	13	2	101.616	113.534
CL	2013_04_DSGCOT2_000	1762.DSG	20	20	25	4	13	2	101.4	111.751
CL	2013_04_DSGCOT2_000	1763.DSG	20	30	25	4	13	2	101.328	112.324
CL	2013_04_DSGCOT2_000	1764.DSG	20	40	25	4	13	2	101.014	108.667
CL	2013_04_DSGCOT2_000	1765.DSG	20	50	25	4	13	2	101.594	105.593
CL	2013_04_DSGCOT2_000	1766.DSG	21	0	25	4	13	2	101.106	104.903
CL	2013_04_DSGCOT2_000	1767.DSG	21	10	25	4	13	2	100.235	109.264
CL	2013_04_DSGCOT2_000	1768.DSG	21	20	25	4	13	2	101.147	103.543
CL	2013_04_DSGCOT2_000	1769.DSG	21	30	25	4	13	2	100.783	103.637
CL	2013_04_DSGCOT2_000	1770.DSG	21	40	25	4	13	2	100.568	102.766
CL	2013_04_DSGCOT2_000	1771.DSG	21	50	25	4	13	2	100.476	102.594
CL	2013_04_DSGCOT2_000	1772.DSG	22	0	25	4	13	2	100.481	104.509
CL	2013_04_DSGCOT2_000	1773.DSG	22	10	25	4	13	2	100.41	100.946
CL	2013_04_DSGCOT2_000	1774.DSG	22	20	25	4	13	2	100.448	102.046
CL	2013_04_DSGCOT2_000	1775.DSG	22	30	25	4	13	3	100.649	106.24
CL	2013_04_DSGCOT2_000	1776.DSG	22	40	25	4	13	2	99.4215	115.602
CL	2013_04_DSGCOT2_000	1777.DSG	22	50	25	4	13	2	100.861	108.533
CL	2013_04_DSGCOT2_000	1778.DSG	23	0	25	4	13	3	101.148	109.066
CL	2013_04_DSGCOT2_000	1779.DSG	23	10	25	4	13	2	100.263	100.971
CL	2013_04_DSGCOT2_000	1780.DSG	23	20	25	4	13	2	101.12	99.9097
CL	2013_04_DSGCOT2_000	1781.DSG	23	30	25	4	13	2	101.274	99.4937
CL	2013_04_DSGCOT2_000	1782.DSG	23	40	25	4	13	3	100.55	102.346
CL	2013_04_DSGCOT2_000	1783.DSG	23	50	25	4	13	3	101.322	103.263
CL	2013_04_DSGCOT2_000	1784.DSG	0	0	26	4	13	3	100.468	103.117
CL	2013_04_DSGCOT2_000	1785.DSG	0	10	26	4	13	2	100.784	98.115
CL	2013_04_DSGCOT2_000	1786.DSG	0	20	26	4	13	2	100.872	95.4193
CL	2013_04_DSGCOT2_000	1787.DSG	0	30	26	4	13	2	100.588	99.2184
CL	2013_04_DSGCOT2_000	1788.DSG	0	40	26	4	13	3	100.943	100.417
CL	2013_04_DSGCOT2_000	1789.DSG	0	50	26	4	13	3	101.179	101.929
CL	2013_04_DSGCOT2_000	1790.DSG	1	0	26	4	13	3	100.746	102.456
CL	2013_04_DSGCOT2_000	1791.DSG	1	10	26	4	13	2	101.107	99.0265
CL	2013_04_DSGCOT2_000	1792.DSG	1	20	26	4	13	3	101.496	100.731
CL	2013_04_DSGCOT2_000	1793.DSG	1	30	26	4	13	3	101.052	102.048
CL	2013_04_DSGCOT2_000	1794.DSG	1	40	26	4	13	2	99.8874	97.541
CL	2013_04_DSGCOT2_000	1795.DSG	1	50	26	4	13	2	101.824	98.8488
CL	2013_04_DSGCOT2_000	1796.DSG	2	0	26	4	13	2	101.725	99.827
CL	2013_04_DSGCOT2_000	1797.DSG	2	10	26	4	13	2	101.377	99.2817
CL	2013_04_DSGCOT2_000	1798.DSG	2	20	26	4	13	3	100.991	100.356
CL	2013_04_DSGCOT2_000	1799.DSG	2	30	26	4	13	2	101.246	100.067
CL	2013_04_DSGCOT2_000	1800.DSG	2	40	26	4	13	3	102.149	101.718
CL	2013_04_DSGCOT2_000	1801.DSG	2	50	26	4	13	3	101.568	99.897
CL	2013_04_DSGCOT2_000	1802.DSG	3	0	26	4	13	2	101.023	98.4753
CL	2013_04_DSGCOT2_000	1803.DSG	3	10	26	4	13	3	101.265	99.9516
CL	2013_04_DSGCOT2_000	1804.DSG	3	20	26	4	13	2	100.905	99.2241
CL	2013_04_DSGCOT2_000	1805.DSG	3	30	26	4	13	3	101.07	98.6019
CL	2013_04_DSGCOT2_000	1806.DSG	3	40	26	4	13	3	101.009	100.483
CL	2013_04_DSGCOT2_000	1807.DSG	3	50	26	4	13	3	101.268	99.9036
CL	2013_04_DSGCOT2_000	1808.DSG	4	0	26	4	13	3	100.88	99.5654
CL	2013_04_DSGCOT2_000	1809.DSG	4	10	26	4	13	3	101.014	101.593
CL	2013_04_DSGCOT2_000	1810.DSG	4	20	26	4	13	3	100.562	100.895
CL	2013_04_DSGCOT2_000	1811.DSG	4	30	26	4	13	3	100.851	100.112
CL	2013_04_DSGCOT2_000	1812.DSG	4	40	26	4	13	3	100.208	99.6021
CL	2013_04_DSGCOT2_000	1813.DSG	4	50	26	4	13	3	100.475	99.3014
CL	2013_04_DSGCOT2_000	1814.DSG	5	0	26	4	13	3	100.553	99.5646
CL	2013_04_DSGCOT2_000	1815.DSG	5	10	26	4	13	2	100.557	98.376
CL	2013_04_DSGCOT2_000	1816.DSG	5	20	26	4	13	2	101.877	98.5191
CL	2013_04_DSGCOT2_000	1817.DSG	5	30	26	4	13	2	102.477	98.9782
CL	2013_04_DSGCOT2_000	1818.DSG	5	40	26	4	13	2	102.726	98.0354
CL	2013_04_DSGCOT2_000	1819.DSG	5	50	26	4	13	2	102.016	95.6091
CL	2013_04_DSGCOT2_000	1820.DSG	6	0	26	4	13	2	101.29	94.8649
CL	2013_04_DSGCOT2_000	1821.DSG	6	10	26	4	13	2	101.408	96.0841
CL	2013_04_DSGCOT2_000	1822.DSG	6	20	26	4	13	2	100.739	101.66
CL	2013_04_DSGCOT2_000	1823.DSG	6	30	26	4	13	2	100.694	95.999
CL	2013_04_DSGCOT2_000	1824.DSG	6	40	26	4	13	2	100.87	95.8102
CL	2013_04_DSGCOT2_000	1825.DSG	6	50	26	4	13	2	100.426	96.0481
CL	2013_04_DSGCOT2_000	1826.DSG	7	0	26	4	13	2	99.9848	99.8637
CL	2013_04_DSGCOT2_000	1827.DSG	7	10	26	4	13	2	100.152	97.1215
CL	2013_04_DSGCOT2_000	1828.DSG	7	20	26	4	13	2	100.214	97.6481
CL	2013_04_DSGCOT2_000	1829.DSG	7	30	26	4	13	2	100.378	96.3418
CL	2013_04_DSGCOT2_000	1830.DSG	7	40	26	4	13	2	100.04	96.1404
CL	2013_04_DSGCOT2_000	1831.DSG	7	50	26	4	13	2	100.391	97.4163
CL	2013_04_DSGCOT2_000	1832.DSG	8	0	26	4	13	2	100.958	96.0003
CL	2013_04_DSGCOT2_000	1833.DSG	8	10	26	4	13	2	100.577	98.645
CL	2013_04_DSGCOT2_000	1834.DSG	8	20	26	4	13	2	100.829	95.6907
CL	2013_04_DSGCOT2_000	1835.DSG	8	30	26	4	13	2	100.542	97.6166
CL	2013_04_DSGCOT2_000	1836.DSG	8	40	26	4	13	2	100.564	98.726
CL	2013_04_DSGCOT2_000	1837.DSG	8	50	26	4	13	3	100.835	106.245
CL	2013_04_DSGCOT2_000	1838.DSG	9	0	26	4	13	2	99.7679	95.6311
CL	2013_04_DSGCOT2_000	1839.DSG	9	10	26	4	13	3	100.132	102.579
CL	2013_04_DSGCOT2_000	1840.DSG	9	20	26	4	13	2	100.16	97.3735
CL	2013_04_DSGCOT2_000	1841.DSG	9	30	26	4	13	2	99.8262	95.949
CL	2013_04_DSGCOT2_000	1842.DSG	9	40	26	4	13	2	99.5365	94.996
CL	2013_04_DSGCOT2_000	1843.DSG	9	50	26	4	13	2	99.8355	98.1343
CL	2013_04_DSGCOT2_000	1844.DSG	10	0	26	4	13	2	99.3132	93.7997
CL	2013_04_DSGCOT2_000	1845.DSG	10	10	26	4	13	2	99.1866	97.3592
CL	2013_04_DSGCOT2_000	1846.DSG	10	20	26	4	13	2	99.0278	95.791
CL	2013_04_DSGCOT2_000	1847.DSG	10	30	26	4	13	2	98.6975	102.708
CL	2013_04_DSGCOT2_000	1848.DSG	10	40	26	4	13	2	99.3827	95.6213
CL	2013_04_DSGCOT2_000	1849.DSG	10	50	26	4	13	2	98.9208	95.4028
CL	2013_04_DSGCOT2_000	1850.DSG	11	0	26	4	13	2	99.4817	95.176
CL	2013_04_DSGCOT2_000	1851.DSG	11	10	26	4	13	2	99.3025	95.5218
CL	2013_04_DSGCOT2_000	1852.DSG	11	20	26	4	13	2	99.7772	96.7677
CL	2013_04_DSGCOT2_000	1853.DSG	11	30	26	4	13	2	99.4056	94.3945
CL	2013_04_DSGCOT2_000	1854.DSG	11	40	26	4	13	3	99.8559	102.362
CL	2013_04_DSGCOT2_000	1855.DSG	11	50	26	4	13	2	99.9222	94.872
CL	2013_04_DSGCOT2_000	1856.DSG	12	0	26	4	13	2	99.4925	95.4752
CL	2013_04_DSGCOT2_000	1857.DSG	12	10	26	4	13	2	99.4206	98.8447
CL	2013_04_DSGCOT2_000	1858.DSG	12	20	26	4	13	2	99.1021	97.1627
CL	2013_04_DSGCOT2_000	1859.DSG	12	30	26	4	13	2	99.7871	96.2137
CL	2013_04_DSGCOT2_000	1860.DSG	12	40	26	4	13	2	99.9125	94.8043
CL	2013_04_DSGCOT2_000	1861.DSG	12	50	26	4	13	2	100.248	103.481
CL	2013_04_DSGCOT2_000	1862.DSG	13	0	26	4	13	2	99.85	93.3249
CL	2013_04_DSGCOT2_000	1863.DSG	13	10	26	4	13	2	100.336	95.9534
CL	2013_04_DSGCOT2_000	1864.DSG	13	20	26	4	13	3	99.9777	102.267
CL	2013_04_DSGCOT2_000	1865.DSG	13	30	26	4	13	2	100.231	110.599
CL	2013_04_DSGCOT2_000	1866.DSG	13	40	26	4	13	3	100.717	104.43
CL	2013_04_DSGCOT2_000	1867.DSG	13	50	26	4	13	2	99.6254	97.4753
CL	2013_04_DSGCOT2_000	1868.DSG	14	0	26	4	13	2	99.7572	97.6341
CL	2013_04_DSGCOT2_000	1869.DSG	14	10	26	4	13	2	100.335	97.3967
CL	2013_04_DSGCOT2_000	1870.DSG	14	20	26	4	13	2	100.634	95.6559
CL	2013_04_DSGCOT2_000	1871.DSG	14	30	26	4	13	2	100.89	99.4891
CL	2013_04_DSGCOT2_000	1872.DSG	14	40	26	4	13	2	100.723	100.805
CL	2013_04_DSGCOT2_000	1873.DSG	14	50	26	4	13	3	101.276	108.016
CL	2013_04_DSGCOT2_000	1874.DSG	15	0	26	4	13	2	100.447	95.7207
CL	2013_04_DSGCOT2_000	1875.DSG	15	10	26	4	13	2	100.44	96.3323
CL	2013_04_DSGCOT2_000	1876.DSG	15	20	26	4	13	3	100.846	116.154
CL	2013_04_DSGCOT2_000	1877.DSG	15	30	26	4	13	3	100.634	119.889
CL	2013_04_DSGCOT2_000	1878.DSG	15	40	26	4	13	2	100.692	98.5472
CL	2013_04_DSGCOT2_000	1879.DSG	15	50	26	4	13	2	100.449	99.9575
CL	2013_04_DSGCOT2_000	1880.DSG	16	0	26	4	13	3	101.174	117.773
CL	2013_04_DSGCOT2_000	1881.DSG	16	10	26	4	13	2	100.488	98.9103
CL	2013_04_DSGCOT2_000	1882.DSG	16	20	26	4	13	2	100.311	99.6308
CL	2013_04_DSGCOT2_000	1883.DSG	16	30	26	4	13	2	100.565	104.51
CL	2013_04_DSGCOT2_000	1884.DSG	16	40	26	4	13	2	100.019	99.1305
CL	2013_04_DSGCOT2_000	1885.DSG	16	50	26	4	13	3	100.156	103.311
CL	2013_04_DSGCOT2_000	1886.DSG	17	0	26	4	13	3	100.332	110.852
CL	2013_04_DSGCOT2_000	1887.DSG	17	10	26	4	13	2	100.148	97.9548
CL	2013_04_DSGCOT2_000	1888.DSG	17	20	26	4	13	2	100.254	98.5216
CL	2013_04_DSGCOT2_000	1889.DSG	17	30	26	4	13	3	99.3987	102.065
CL	2013_04_DSGCOT2_000	1890.DSG	17	40	26	4	13	3	99.5868	105.403
CL	2013_04_DSGCOT2_000	1891.DSG	17	50	26	4	13	2	99.694	110.331
CL	2013_04_DSGCOT2_000	1892.DSG	18	0	26	4	13	2	100.705	100.637
CL	2013_04_DSGCOT2_000	1893.DSG	18	10	26	4	13	3	100.483	102.563
CL	2013_04_DSGCOT2_000	1894.DSG	18	20	26	4	13	3	100.543	103.221
CL	2013_04_DSGCOT2_000	1895.DSG	18	30	26	4	13	2	100.552	101.68
CL	2013_04_DSGCOT2_000	1896.DSG	18	40	26	4	13	2	101.113	101.692
CL	2013_04_DSGCOT2_000	1897.DSG	18	50	26	4	13	3	101.343	103.948
CL	2013_04_DSGCOT2_000	1898.DSG	19	0	26	4	13	3	101.294	103.795
CL	2013_04_DSGCOT2_000	1899.DSG	19	10	26	4	13	2	102.083	109.1
CL	2013_04_DSGCOT2_000	1900.DSG	19	20	26	4	13	2	103.268	119.798
CL	2013_04_DSGCOT2_000	1901.DSG	19	30	26	4	13	2	102.755	121.961
CL	2013_04_DSGCOT2_000	1902.DSG	19	40	26	4	13	2	102.602	119.493
CL	2013_04_DSGCOT2_000	1903.DSG	19	50	26	4	13	2	101.89	116.22
CL	2013_04_DSGCOT2_000	1904.DSG	20	0	26	4	13	2	101.576	114.496
CL	2013_04_DSGCOT2_000	1905.DSG	20	10	26	4	13	1	100.866	113.738
CL	2013_04_DSGCOT2_000	1906.DSG	20	20	26	4	13	2	100.782	112.094
CL	2013_04_DSGCOT2_000	1907.DSG	20	30	26	4	13	2	101.179	110.923
CL	2013_04_DSGCOT2_000	1908.DSG	20	40	26	4	13	2	101.48	111.115
CL	2013_04_DSGCOT2_000	1909.DSG	20	50	26	4	13	2	101.478	108.222
CL	2013_04_DSGCOT2_000	1910.DSG	21	0	26	4	13	2	101.496	107.098
CL	2013_04_DSGCOT2_000	1911.DSG	21	10	26	4	13	2	100.926	106.603
CL	2013_04_DSGCOT2_000	1912.DSG	21	20	26	4	13	2	101.19	106.114
CL	2013_04_DSGCOT2_000	1913.DSG	21	30	26	4	13	2	101.276	106.424
CL	2013_04_DSGCOT2_000	1914.DSG	21	40	26	4	13	2	101.753	105.631
CL	2013_04_DSGCOT2_000	1915.DSG	21	50	26	4	13	2	101.847	108.543
CL	2013_04_DSGCOT2_000	1916.DSG	22	0	26	4	13	2	100.761	110.085
CL	2013_04_DSGCOT2_000	1917.DSG	22	10	26	4	13	2	101.083	102.917
CL	2013_04_DSGCOT2_000	1918.DSG	22	20	26	4	13	2	101.351	102.235
CL	2013_04_DSGCOT2_000	1919.DSG	22	30	26	4	13	2	101.792	103.673
CL	2013_04_DSGCOT2_000	1920.DSG	22	40	26	4	13	2	101.282	103.335
CL	2013_04_DSGCOT2_000	1921.DSG	22	50	26	4	13	3	101.291	113.97
CL	2013_04_DSGCOT2_000	1922.DSG	23	0	26	4	13	2	100.828	102.902
CL	2013_04_DSGCOT2_000	1923.DSG	23	10	26	4	13	2	101.109	99.2593
CL	2013_04_DSGCOT2_000	1924.DSG	23	20	26	4	13	2	100.008	101.793
CL	2013_04_DSGCOT2_000	1925.DSG	23	30	26	4	13	3	100.499	103.337
CL	2013_04_DSGCOT2_000	1926.DSG	23	40	26	4	13	2	100.736	99.2294
CL	2013_04_DSGCOT2_000	1927.DSG	23	50	26	4	13	3	100.458	102.283
CL	2013_04_DSGCOT2_000	1928.DSG	0	0	27	4	13	2	100.661	101.747
CL	2013_04_DSGCOT2_000	1929.DSG	0	10	27	4	13	2	101.211	101.116
CL	2013_04_DSGCOT2_000	1930.DSG	0	20	27	4	13	3	100.322	104.063
CL	2013_04_DSGCOT2_000	1931.DSG	0	30	27	4	13	2	100.466	100.291
CL	2013_04_DSGCOT2_000	1932.DSG	0	40	27	4	13	2	100.498	99.236
CL	2013_04_DSGCOT2_000	1933.DSG	0	50	27	4	13	2	100.133	101.05
CL	2013_04_DSGCOT2_000	1934.DSG	1	0	27	4	13	2	100.639	100.502
CL	2013_04_DSGCOT2_000	1935.DSG	1	10	27	4	13	2	100.609	102.383
CL	2013_04_DSGCOT2_000	1936.DSG	1	20	27	4	13	3	99.8166	98.7248
CL	2013_04_DSGCOT2_000	1937.DSG	1	30	27	4	13	2	100.718	98.6046
CL	2013_04_DSGCOT2_000	1938.DSG	1	40	27	4	13	3	101.047	99.8261
CL	2013_04_DSGCOT2_000	1939.DSG	1	50	27	4	13	3	100.692	100.345
CL	2013_04_DSGCOT2_000	1940.DSG	2	0	27	4	13	2	100.784	98.2659
CL	2013_04_DSGCOT2_000	1941.DSG	2	10	27	4	13	2	100.781	98.5068
CL	2013_04_DSGCOT2_000	1942.DSG	2	20	27	4	13	2	100.683	97.6286
CL	2013_04_DSGCOT2_000	1943.DSG	2	30	27	4	13	2	100.764	96.8546
CL	2013_04_DSGCOT2_000	1944.DSG	2	40	27	4	13	2	100.892	98.2507
CL	2013_04_DSGCOT2_000	1945.DSG	2	50	27	4	13	2	100.92	101.461
CL	2013_04_DSGCOT2_000	1946.DSG	3	0	27	4	13	2	101.082	97.7982
CL	2013_04_DSGCOT2_000	1947.DSG	3	10	27	4	13	3	101.23	100.475
CL	2013_04_DSGCOT2_000	1948.DSG	3	20	27	4	13	2	101.505	98.5538
CL	2013_04_DSGCOT2_000	1949.DSG	3	30	27	4	13	3	101.242	99.8885
CL	2013_04_DSGCOT2_000	1950.DSG	3	40	27	4	13	2	101.656	99.8205
CL	2013_04_DSGCOT2_000	1951.DSG	3	50	27	4	13	2	101.329	99.4867
CL	2013_04_DSGCOT2_000	1952.DSG	4	0	27	4	13	2	101.3	99.7292
CL	2013_04_DSGCOT2_000	1953.DSG	4	10	27	4	13	3	100.77	99.6378
CL	2013_04_DSGCOT2_000	1954.DSG	4	20	27	4	13	2	100.428	99.7755
CL	2013_04_DSGCOT2_000	1955.DSG	4	30	27	4	13	3	101.266	101.928
CL	2013_04_DSGCOT2_000	1956.DSG	4	40	27	4	13	3	101.372	99.7418
CL	2013_04_DSGCOT2_000	1957.DSG	4	50	27	4	13	2	100.794	105.775
CL	2013_04_DSGCOT2_000	1958.DSG	5	0	27	4	13	2	100.256	98.4235
CL	2013_04_DSGCOT2_000	1959.DSG	5	10	27	4	13	3	100.742	99.5302
CL	2013_04_DSGCOT2_000	1960.DSG	5	20	27	4	13	2	102.211	99.6828
CL	2013_04_DSGCOT2_000	1961.DSG	5	30	27	4	13	2	102.904	101.928
CL	2013_04_DSGCOT2_000	1962.DSG	5	40	27	4	13	2	102.565	97.4825
CL	2013_04_DSGCOT2_000	1963.DSG	5	50	27	4	13	2	101.759	100.812
CL	2013_04_DSGCOT2_000	1964.DSG	6	0	27	4	13	2	101.301	97.9888
CL	2013_04_DSGCOT2_000	1965.DSG	6	10	27	4	13	2	101.257	101.078
CL	2013_04_DSGCOT2_000	1966.DSG	6	20	27	4	13	2	100.533	110.775
CL	2013_04_DSGCOT2_000	1967.DSG	6	30	27	4	13	2	100.335	94.0715
CL	2013_04_DSGCOT2_000	1968.DSG	6	40	27	4	13	2	98.0586	96.9728
CL	2013_04_DSGCOT2_000	1969.DSG	6	50	27	4	13	3	100.067	100.294
CL	2013_04_DSGCOT2_000	1970.DSG	7	0	27	4	13	2	100.787	97.4259
CL	2013_04_DSGCOT2_000	1971.DSG	7	10	27	4	13	2	100.314	96.9576
CL	2013_04_DSGCOT2_000	1972.DSG	7	20	27	4	13	2	100.92	100.179
CL	2013_04_DSGCOT2_000	1973.DSG	7	30	27	4	13	2	99.7512	95.6469
CL	2013_04_DSGCOT2_000	1974.DSG	7	40	27	4	13	2	100.414	98.5402
CL	2013_04_DSGCOT2_000	1975.DSG	7	50	27	4	13	2	100.317	97.5685
CL	2013_04_DSGCOT2_000	1976.DSG	8	0	27	4	13	2	100.515	99.666
CL	2013_04_DSGCOT2_000	1977.DSG	8	10	27	4	13	2	99.6832	96.2499
CL	2013_04_DSGCOT2_000	1978.DSG	8	20	27	4	13	2	99.9383	94.2124
CL	2013_04_DSGCOT2_000	1979.DSG	8	30	27	4	13	2	100.365	96.463
CL	2013_04_DSGCOT2_000	1980.DSG	8	40	27	4	13	2	99.6623	93.551
CL	2013_04_DSGCOT2_000	1981.DSG	8	50	27	4	13	3	100.244	100.732
CL	2013_04_DSGCOT2_000	1982.DSG	9	0	27	4	13	2	100.36	95.1733
CL	2013_04_DSGCOT2_000	1983.DSG	9	10	27	4	13	2	100.217	97.1083
CL	2013_04_DSGCOT2_000	1984.DSG	9	20	27	4	13	2	100.027	95.3114
CL	2013_04_DSGCOT2_000	1985.DSG	9	30	27	4	13	2	100.098	94.9644
CL	2013_04_DSGCOT2_000	1986.DSG	9	40	27	4	13	2	100.323	97.9779
CL	2013_04_DSGCOT2_000	1987.DSG	9	50	27	4	13	3	100.398	102.448
CL	2013_04_DSGCOT2_000	1988.DSG	10	0	27	4	13	2	100.094	97.8238
CL	2013_04_DSGCOT2_000	1989.DSG	10	10	27	4	13	2	99.7866	93.7813
CL	2013_04_DSGCOT2_000	1990.DSG	10	20	27	4	13	3	100.425	101.606
CL	2013_04_DSGCOT2_000	1991.DSG	10	30	27	4	13	2	99.1785	93.7603
CL	2013_04_DSGCOT2_000	1992.DSG	10	40	27	4	13	2	100.994	100.976
CL	2013_04_DSGCOT2_000	1993.DSG	10	50	27	4	13	3	100.168	100.775
CL	2013_04_DSGCOT2_000	1994.DSG	11	0	27	4	13	2	98.8085	95.7937
CL	2013_04_DSGCOT2_000	1995.DSG	11	10	27	4	13	2	99.5184	99.475
CL	2013_04_DSGCOT2_000	1996.DSG	11	20	27	4	13	2	99.2018	96.1096
CL	2013_04_DSGCOT2_000	1997.DSG	11	30	27	4	13	3	98.7318	99.3038
CL	2013_04_DSGCOT2_000	1998.DSG	11	40	27	4	13	2	99.1467	94.8603
CL	2013_04_DSGCOT2_000	1999.DSG	11	50	27	4	13	2	99.4604	95.6616
CL	2013_04_DSGCOT2_000	2000.DSG	12	0	27	4	13	2	99.7834	100.879
CL	2013_04_DSGCOT2_000	2001.DSG	12	10	27	4	13	3	99.6669	102.816
CL	2013_04_DSGCOT2_000	2002.DSG	12	20	27	4	13	2	99.9049	98.7619
CL	2013_04_DSGCOT2_000	2003.DSG	12	30	27	4	13	2	100.156	101.651
CL	2013_04_DSGCOT2_000	2004.DSG	12	40	27	4	13	3	99.3847	99.3832
CL	2013_04_DSGCOT2_000	2005.DSG	12	50	27	4	13	2	98.2625	96.7981
CL	2013_04_DSGCOT2_000	2006.DSG	13	0	27	4	13	2	100.328	100.619
CL	2013_04_DSGCOT2_000	2007.DSG	13	10	27	4	13	3	99.6236	105.114
CL	2013_04_DSGCOT2_000	2008.DSG	13	20	27	4	13	2	98.7568	98.1809
CL	2013_04_DSGCOT2_000	2009.DSG	13	30	27	4	13	2	99.1688	104.799
CL	2013_04_DSGCOT2_000	2010.DSG	13	40	27	4	13	3	98.6714	100.719
CL	2013_04_DSGCOT2_000	2011.DSG	13	50	27	4	13	2	99.2379	109.094
CL	2013_04_DSGCOT2_000	2012.DSG	14	0	27	4	13	2	100.486	101.907
CL	2013_04_DSGCOT2_000	2013.DSG	14	10	27	4	13	2	100.311	96.6182
CL	2013_04_DSGCOT2_000	2014.DSG	14	20	27	4	13	3	99.203	102.612
CL	2013_04_DSGCOT2_000	2015.DSG	14	30	27	4	13	2	100.057	96.2412
CL	2013_04_DSGCOT2_000	2016.DSG	14	40	27	4	13	2	100.994	98.5502
CL	2013_04_DSGCOT2_000	2017.DSG	14	50	27	4	13	2	100.51	100.835
CL	2013_04_DSGCOT2_000	2018.DSG	15	0	27	4	13	2	100.324	96.6726
CL	2013_04_DSGCOT2_000	2019.DSG	15	10	27	4	13	2	100.347	95.6215
CL	2013_04_DSGCOT2_000	2020.DSG	15	20	27	4	13	2	100.279	95.7299
CL	2013_04_DSGCOT2_000	2021.DSG	15	30	27	4	13	2	100.571	95.8391
CL	2013_04_DSGCOT2_000	2022.DSG	15	40	27	4	13	2	100.598	95.7536
CL	2013_04_DSGCOT2_000	2023.DSG	15	50	27	4	13	2	100.188	98.3001
CL	2013_04_DSGCOT2_000	2024.DSG	16	0	27	4	13	2	100.135	96.3132
CL	2013_04_DSGCOT2_000	2025.DSG	16	10	27	4	13	2	100.589	96.8184
CL	2013_04_DSGCOT2_000	2026.DSG	16	20	27	4	13	2	100.898	96.6319
CL	2013_04_DSGCOT2_000	2027.DSG	16	30	27	4	13	2	100.325	95.6032
CL	2013_04_DSGCOT2_000	2028.DSG	16	40	27	4	13	2	99.9195	98.5598
CL	2013_04_DSGCOT2_000	2029.DSG	16	50	27	4	13	3	99.4997	103.358
CL	2013_04_DSGCOT2_000	2030.DSG	17	0	27	4	13	2	99.3819	97.7285
CL	2013_04_DSGCOT2_000	2031.DSG	17	10	27	4	13	2	99.1623	100.931
CL	2013_04_DSGCOT2_000	2032.DSG	17	20	27	4	13	2	98.9606	99.6102
CL	2013_04_DSGCOT2_000	2033.DSG	17	30	27	4	13	2	99.2234	101.416
CL	2013_04_DSGCOT2_000	2034.DSG	17	40	27	4	13	2	99.9253	100.37
CL	2013_04_DSGCOT2_000	2035.DSG	17	50	27	4	13	3	99.8088	104.746
CL	2013_04_DSGCOT2_000	2036.DSG	18	0	27	4	13	2	99.9584	98.3968
CL	2013_04_DSGCOT2_000	2037.DSG	18	10	27	4	13	2	99.5293	100.473
CL	2013_04_DSGCOT2_000	2038.DSG	18	20	27	4	13	2	100.152	101.301
CL	2013_04_DSGCOT2_000	2039.DSG	18	30	27	4	13	2	100.662	101.402
CL	2013_04_DSGCOT2_000	2040.DSG	18	40	27	4	13	2	101.07	101.618
CL	2013_04_DSGCOT2_000	2041.DSG	18	50	27	4	13	2	101.001	100.603
CL	2013_04_DSGCOT2_000	2042.DSG	19	0	27	4	13	2	101.324	101.759
CL	2013_04_DSGCOT2_000	2043.DSG	19	10	27	4	13	3	102.276	105.284
CL	2013_04_DSGCOT2_000	2044.DSG	19	20	27	4	13	2	102.429	113.449
CL	2013_04_DSGCOT2_000	2045.DSG	19	30	27	4	13	2	103.343	120.86
CL	2013_04_DSGCOT2_000	2046.DSG	19	40	27	4	13	2	102.592	119.667
CL	2013_04_DSGCOT2_000	2047.DSG	19	50	27	4	13	1	101.912	117.191
CL	2013_04_DSGCOT2_000	2048.DSG	20	0	27	4	13	1	101.084	115.799
CL	2013_04_DSGCOT2_000	2049.DSG	20	10	27	4	13	1	100.953	114.521
CL	2013_04_DSGCOT2_000	2050.DSG	20	20	27	4	13	1	100.707	113.929
CL	2013_04_DSGCOT2_000	2051.DSG	20	30	27	4	13	2	100.813	112.118
CL	2013_04_DSGCOT2_000	2052.DSG	20	40	27	4	13	2	100.551	110.581
CL	2013_04_DSGCOT2_000	2053.DSG	20	50	27	4	13	2	100.829	109.598
CL	2013_04_DSGCOT2_000	2054.DSG	21	0	27	4	13	2	101.425	111.088
CL	2013_04_DSGCOT2_000	2055.DSG	21	10	27	4	13	2	101.671	107.662
CL	2013_04_DSGCOT2_000	2056.DSG	21	20	27	4	13	2	101.195	108.203
CL	2013_04_DSGCOT2_000	2057.DSG	21	30	27	4	13	2	101.815	108.478
CL	2013_04_DSGCOT2_000	2058.DSG	21	40	27	4	13	2	101.495	107.979
CL	2013_04_DSGCOT2_000	2059.DSG	21	50	27	4	13	2	100.557	107.313
CL	2013_04_DSGCOT2_000	2060.DSG	22	0	27	4	13	2	101.682	106.471
CL	2013_04_DSGCOT2_000	2061.DSG	22	10	27	4	13	2	101.191	104.495
CL	2013_04_DSGCOT2_000	2062.DSG	22	20	27	4	13	2	100.958	103.234
CL	2013_04_DSGCOT2_000	2063.DSG	22	30	27	4	13	2	100.627	103.353
CL	2013_04_DSGCOT2_000	2064.DSG	22	40	27	4	13	2	100.689	104.546
CL	2013_04_DSGCOT2_000	2065.DSG	22	50	27	4	13	2	100.292	102.636
CL	2013_04_DSGCOT2_000	2066.DSG	23	0	27	4	13	2	100.253	102.358
CL	2013_04_DSGCOT2_000	2067.DSG	23	10	27	4	13	2	100.147	99.8793
CL	2013_04_DSGCOT2_000	2068.DSG	23	20	27	4	13	2	100.38	101.004
CL	2013_04_DSGCOT2_000	2069.DSG	23	30	27	4	13	2	100.119	99.2935
CL	2013_04_DSGCOT2_000	2070.DSG	23	40	27	4	13	2	100.017	102.984
CL	2013_04_DSGCOT2_000	2071.DSG	23	50	27	4	13	2	100.186	99.9334
CL	2013_04_DSGCOT2_000	2072.DSG	0	0	28	4	13	2	100.891	99.3602
CL	2013_04_DSGCOT2_000	2073.DSG	0	10	28	4	13	2	100.476	100.183
CL	2013_04_DSGCOT2_000	2074.DSG	0	20	28	4	13	2	100.404	99.858
CL	2013_04_DSGCOT2_000	2075.DSG	0	30	28	4	13	3	100.811	101.507
CL	2013_04_DSGCOT2_000	2076.DSG	0	40	28	4	13	2	100.076	98.7066
CL	2013_04_DSGCOT2_000	2077.DSG	0	50	28	4	13	2	100.04	99.6831
CL	2013_04_DSGCOT2_000	2078.DSG	1	0	28	4	13	3	100.686	99.8714
CL	2013_04_DSGCOT2_000	2079.DSG	1	10	28	4	13	3	99.7222	99.3318
CL	2013_04_DSGCOT2_000	2080.DSG	1	20	28	4	13	2	100.581	100.323
CL	2013_04_DSGCOT2_000	2081.DSG	1	30	28	4	13	3	100.728	100.9
CL	2013_04_DSGCOT2_000	2082.DSG	1	40	28	4	13	2	101.216	98.5429
CL	2013_04_DSGCOT2_000	2083.DSG	1	50	28	4	13	2	100.505	99.3542
CL	2013_04_DSGCOT2_000	2084.DSG	2	0	28	4	13	2	101.278	99.4594
CL	2013_04_DSGCOT2_000	2085.DSG	2	10	28	4	13	2	100.948	97.6862
CL	2013_04_DSGCOT2_000	2086.DSG	2	20	28	4	13	2	101.328	100.473
CL	2013_04_DSGCOT2_000	2087.DSG	2	30	28	4	13	2	101.269	98.3816
CL	2013_04_DSGCOT2_000	2088.DSG	2	40	28	4	13	2	100.909	100.148
CL	2013_04_DSGCOT2_000	2089.DSG	2	50	28	4	13	2	101.291	98.6173
CL	2013_04_DSGCOT2_000	2090.DSG	3	0	28	4	13	2	100.628	98.0145
CL	2013_04_DSGCOT2_000	2091.DSG	3	10	28	4	13	2	100.923	99.4359
CL	2013_04_DSGCOT2_000	2092.DSG	3	20	28	4	13	2	100.738	98.2769
CL	2013_04_DSGCOT2_000	2093.DSG	3	30	28	4	13	2	101.152	98.7259
CL	2013_04_DSGCOT2_000	2094.DSG	3	40	28	4	13	2	100.91	97.8811
CL	2013_04_DSGCOT2_000	2095.DSG	3	50	28	4	13	2	101.184	99.0723
CL	2013_04_DSGCOT2_000	2096.DSG	4	0	28	4	13	2	101.047	97.4709
CL	2013_04_DSGCOT2_000	2097.DSG	4	10	28	4	13	2	101.336	100.8
CL	2013_04_DSGCOT2_000	2098.DSG	4	20	28	4	13	2	101.008	101.995
CL	2013_04_DSGCOT2_000	2099.DSG	4	30	28	4	13	2	100.657	101.049
CL	2013_04_DSGCOT2_000	2100.DSG	4	40	28	4	13	3	101.142	101.443
CL	2013_04_DSGCOT2_000	2101.DSG	4	50	28	4	13	2	101.475	98.8976
CL	2013_04_DSGCOT2_000	2102.DSG	5	0	28	4	13	3	101.213	105.427
CL	2013_04_DSGCOT2_000	2103.DSG	5	10	28	4	13	2	101.784	99.0766
CL	2013_04_DSGCOT2_000	2104.DSG	5	20	28	4	13	2	102.574	103.752
CL	2013_04_DSGCOT2_000	2105.DSG	5	30	28	4	13	2	102.881	101.055
CL	2013_04_DSGCOT2_000	2106.DSG	5	40	28	4	13	2	102.75	98.998
CL	2013_04_DSGCOT2_000	2107.DSG	5	50	28	4	13	2	102.401	96.8887
CL	2013_04_DSGCOT2_000	2108.DSG	6	0	28	4	13	2	101.42	95.5099
CL	2013_04_DSGCOT2_000	2109.DSG	6	10	28	4	13	3	101.338	107.468
CL	2013_04_DSGCOT2_000	2110.DSG	6	20	28	4	13	2	101.222	97.6425
CL	2013_04_DSGCOT2_000	2111.DSG	6	30	28	4	13	2	101.128	103.707
CL	2013_04_DSGCOT2_000	2112.DSG	6	40	28	4	13	2	100.77	96.9963
CL	2013_04_DSGCOT2_000	2113.DSG	6	50	28	4	13	2	100.548	97.0199
CL	2013_04_DSGCOT2_000	2114.DSG	7	0	28	4	13	2	100.355	96.0883
CL	2013_04_DSGCOT2_000	2115.DSG	7	10	28	4	13	2	101.124	97.4198
CL	2013_04_DSGCOT2_000	2116.DSG	7	20	28	4	13	2	100.722	102.322
CL	2013_04_DSGCOT2_000	2117.DSG	7	30	28	4	13	2	100.996	110.155
CL	2013_04_DSGCOT2_000	2118.DSG	7	40	28	4	13	2	100.564	98.2986
CL	2013_04_DSGCOT2_000	2119.DSG	7	50	28	4	13	2	100.566	102.376
CL	2013_04_DSGCOT2_000	2120.DSG	8	0	28	4	13	2	101.161	99.9719
CL	2013_04_DSGCOT2_000	2121.DSG	8	10	28	4	13	2	100.697	101.248
CL	2013_04_DSGCOT2_000	2122.DSG	8	20	28	4	13	2	100.97	95.6663
CL	2013_04_DSGCOT2_000	2123.DSG	8	30	28	4	13	3	101.039	101.213
CL	2013_04_DSGCOT2_000	2124.DSG	8	40	28	4	13	2	100.664	102.29
CL	2013_04_DSGCOT2_000	2125.DSG	8	50	28	4	13	2	100.733	98.3613
CL	2013_04_DSGCOT2_000	2126.DSG	9	0	28	4	13	2	100.234	96.9294
CL	2013_04_DSGCOT2_000	2127.DSG	9	10	28	4	13	2	100.65	110.319
CL	2013_04_DSGCOT2_000	2128.DSG	9	20	28	4	13	2	100.982	104.099
CL	2013_04_DSGCOT2_000	2129.DSG	9	30	28	4	13	2	100.354	98.1823
CL	2013_04_DSGCOT2_000	2130.DSG	9	40	28	4	13	2	100.605	100.193
CL	2013_04_DSGCOT2_000	2131.DSG	9	50	28	4	13	2	100.729	104.713
CL	2013_04_DSGCOT2_000	2132.DSG	10	0	28	4	13	2	100.412	98.901
CL	2013_04_DSGCOT2_000	2133.DSG	10	10	28	4	13	2	100.032	96.0926
CL	2013_04_DSGCOT2_000	2134.DSG	10	20	28	4	13	2	100.651	96.6113
CL	2013_04_DSGCOT2_000	2135.DSG	10	30	28	4	13	2	100	101.347
CL	2013_04_DSGCOT2_000	2136.DSG	10	40	28	4	13	2	100.65	96.7812
CL	2013_04_DSGCOT2_000	2137.DSG	10	50	28	4	13	2	100.204	96.4963
CL	2013_04_DSGCOT2_000	2138.DSG	11	0	28	4	13	2	99.8493	96.1918
CL	2013_04_DSGCOT2_000	2139.DSG	11	10	28	4	13	3	100.655	107.409
CL	2013_04_DSGCOT2_000	2140.DSG	11	20	28	4	13	3	100.706	104.317
CL	2013_04_DSGCOT2_000	2141.DSG	11	30	28	4	13	2	99.8668	103.617
CL	2013_04_DSGCOT2_000	2142.DSG	11	40	28	4	13	2	98.2455	118.775
CL	2013_04_DSGCOT2_000	2143.DSG	11	50	28	4	13	3	96.4472	101.522
CL	2013_04_DSGCOT2_000	2144.DSG	12	0	28	4	13	3	100.522	108.721
CL	2013_04_DSGCOT2_000	2145.DSG	12	10	28	4	13	2	100.757	103.495
CL	2013_04_DSGCOT2_000	2146.DSG	12	20	28	4	13	2	99.3749	98.3582
CL	2013_04_DSGCOT2_000	2147.DSG	12	30	28	4	13	2	99.7471	102.898
CL	2013_04_DSGCOT2_000	2148.DSG	12	40	28	4	13	2	100.896	102.094
CL	2013_04_DSGCOT2_000	2149.DSG	12	50	28	4	13	2	100.378	97.1359
CL	2013_04_DSGCOT2_000	2150.DSG	13	0	28	4	13	2	99.8911	108.511
CL	2013_04_DSGCOT2_000	2151.DSG	13	10	28	4	13	2	100.135	99.333
CL	2013_04_DSGCOT2_000	2152.DSG	13	20	28	4	13	2	100.365	100.091
CL	2013_04_DSGCOT2_000	2153.DSG	13	30	28	4	13	3	100.46	114.863
CL	2013_04_DSGCOT2_000	2154.DSG	13	40	28	4	13	3	99.4146	111.05
CL	2013_04_DSGCOT2_000	2155.DSG	13	50	28	4	13	2	99.3016	101.425
CL	2013_04_DSGCOT2_000	2156.DSG	14	0	28	4	13	2	98.9253	101.895
CL	2013_04_DSGCOT2_000	2157.DSG	14	10	28	4	13	2	99.8803	101.045
CL	2013_04_DSGCOT2_000	2158.DSG	14	20	28	4	13	2	99.2748	103.653
CL	2013_04_DSGCOT2_000	2159.DSG	14	30	28	4	13	2	100.483	111.007
CL	2013_04_DSGCOT2_000	2160.DSG	14	40	28	4	13	3	101.037	104.573
CL	2013_04_DSGCOT2_000	2161.DSG	14	50	28	4	13	2	100.742	100.708
CL	2013_04_DSGCOT2_000	2162.DSG	15	0	28	4	13	2	100.287	101.922
CL	2013_04_DSGCOT2_000	2163.DSG	15	10	28	4	13	2	100.417	99.4701
CL	2013_04_DSGCOT2_000	2164.DSG	15	20	28	4	13	2	100.806	106.437
CL	2013_04_DSGCOT2_000	2165.DSG	15	30	28	4	13	2	100.495	99.4988
CL	2013_04_DSGCOT2_000	2166.DSG	15	40	28	4	13	2	100.586	106.305
CL	2013_04_DSGCOT2_000	2167.DSG	15	50	28	4	13	3	101.286	102.662
CL	2013_04_DSGCOT2_000	2168.DSG	16	0	28	4	13	2	100.425	101.643
CL	2013_04_DSGCOT2_000	2169.DSG	16	10	28	4	13	3	98.9756	102.565
CL	2013_04_DSGCOT2_000	2170.DSG	16	20	28	4	13	2	99.9674	97.7225
CL	2013_04_DSGCOT2_000	2171.DSG	16	30	28	4	13	2	100.356	99.5699
CL	2013_04_DSGCOT2_000	2172.DSG	16	40	28	4	13	2	100.138	98.7249
CL	2013_04_DSGCOT2_000	2173.DSG	16	50	28	4	13	2	99.8337	99.736
CL	2013_04_DSGCOT2_000	2174.DSG	17	0	28	4	13	2	99.9669	98.4535
CL	2013_04_DSGCOT2_000	2175.DSG	17	10	28	4	13	3	100.626	106.693
CL	2013_04_DSGCOT2_000	2176.DSG	17	20	28	4	13	2	100.617	101.443
CL	2013_04_DSGCOT2_000	2177.DSG	17	30	28	4	13	2	100.196	99.4456
CL	2013_04_DSGCOT2_000	2178.DSG	17	40	28	4	13	2	100.695	101.656
CL	2013_04_DSGCOT2_000	2179.DSG	17	50	28	4	13	2	100.742	98.6387
CL	2013_04_DSGCOT2_000	2180.DSG	18	0	28	4	13	2	100.77	107.187
CL	2013_04_DSGCOT2_000	2181.DSG	18	10	28	4	13	2	100.502	98.8246
CL	2013_04_DSGCOT2_000	2182.DSG	18	20	28	4	13	2	100.883	97.7505
CL	2013_04_DSGCOT2_000	2183.DSG	18	30	28	4	13	2	100.474	97.9506
CL	2013_04_DSGCOT2_000	2184.DSG	18	40	28	4	13	2	100.833	102.232
CL	2013_04_DSGCOT2_000	2185.DSG	18	50	28	4	13	2	101.296	99.461
CL	2013_04_DSGCOT2_000	2186.DSG	19	0	28	4	13	2	101.734	103.716
CL	2013_04_DSGCOT2_000	2187.DSG	19	10	28	4	13	3	101.612	104.753
CL	2013_04_DSGCOT2_000	2188.DSG	19	20	28	4	13	2	103.042	114.749
CL	2013_04_DSGCOT2_000	2189.DSG	19	30	28	4	13	2	103.635	120.726
CL	2013_04_DSGCOT2_000	2190.DSG	19	40	28	4	13	2	103.342	118.872
CL	2013_04_DSGCOT2_000	2191.DSG	19	50	28	4	13	1	102.325	118.769
CL	2013_04_DSGCOT2_000	2192.DSG	20	0	28	4	13	1	101.358	116.233
CL	2013_04_DSGCOT2_000	2193.DSG	20	10	28	4	13	1	101.346	115.326
CL	2013_04_DSGCOT2_000	2194.DSG	20	20	28	4	13	1	101.345	115.154
CL	2013_04_DSGCOT2_000	2195.DSG	20	30	28	4	13	1	101.485	114.219
CL	2013_04_DSGCOT2_000	2196.DSG	20	40	28	4	13	2	101.406	113.352
CL	2013_04_DSGCOT2_000	2197.DSG	20	50	28	4	13	2	101.258	112.612
CL	2013_04_DSGCOT2_000	2198.DSG	21	0	28	4	13	2	101.136	112.774
CL	2013_04_DSGCOT2_000	2199.DSG	21	10	28	4	13	2	101.517	111.167
CL	2013_04_DSGCOT2_000	2200.DSG	21	20	28	4	13	2	101.664	110.778
CL	2013_04_DSGCOT2_000	2201.DSG	21	30	28	4	13	2	101.658	110.931
CL	2013_04_DSGCOT2_000	2202.DSG	21	40	28	4	13	2	101.766	110.396
CL	2013_04_DSGCOT2_000	2203.DSG	21	50	28	4	13	2	101.751	109.395
CL	2013_04_DSGCOT2_000	2204.DSG	22	0	28	4	13	2	101.576	109.234
CL	2013_04_DSGCOT2_000	2205.DSG	22	10	28	4	13	2	101.496	108.678
CL	2013_04_DSGCOT2_000	2206.DSG	22	20	28	4	13	2	101.204	106.941
CL	2013_04_DSGCOT2_000	2207.DSG	22	30	28	4	13	2	101.572	106.579
CL	2013_04_DSGCOT2_000	2208.DSG	22	40	28	4	13	2	100.973	105.234
CL	2013_04_DSGCOT2_000	2209.DSG	22	50	28	4	13	2	101.41	103.384
CL	2013_04_DSGCOT2_000	2210.DSG	23	0	28	4	13	2	101.623	103.1
CL	2013_04_DSGCOT2_000	2211.DSG	23	10	28	4	13	2	100.679	102.033
CL	2013_04_DSGCOT2_000	2212.DSG	23	20	28	4	13	2	101.374	100.778
CL	2013_04_DSGCOT2_000	2213.DSG	23	30	28	4	13	2	101.691	100.736
CL	2013_04_DSGCOT2_000	2214.DSG	23	40	28	4	13	2	100.795	101.466
CL	2013_04_DSGCOT2_000	2215.DSG	23	50	28	4	13	2	101.03	98.4251
CL	2013_04_DSGCOT2_000	2216.DSG	0	0	29	4	13	2	101.554	99.0683
CL	2013_04_DSGCOT2_000	2217.DSG	0	10	29	4	13	2	101.201	98.7295
CL	2013_04_DSGCOT2_000	2218.DSG	0	20	29	4	13	2	100.681	99.0902
CL	2013_04_DSGCOT2_000	2219.DSG	0	30	29	4	13	2	99.6557	100.755
CL	2013_04_DSGCOT2_000	2220.DSG	0	40	29	4	13	2	100.705	98.4638
CL	2013_04_DSGCOT2_000	2221.DSG	0	50	29	4	13	2	100.775	99.0923
CL	2013_04_DSGCOT2_000	2222.DSG	1	0	29	4	13	2	100.247	100.426
CL	2013_04_DSGCOT2_000	2223.DSG	1	10	29	4	13	3	100.678	100.497
CL	2013_04_DSGCOT2_000	2224.DSG	1	20	29	4	13	2	100.745	98.4774
CL	2013_04_DSGCOT2_000	2225.DSG	1	30	29	4	13	2	100.344	96.9048
CL	2013_04_DSGCOT2_000	2226.DSG	1	40	29	4	13	2	101.295	98.6316
CL	2013_04_DSGCOT2_000	2227.DSG	1	50	29	4	13	2	101.024	98.1656
CL	2013_04_DSGCOT2_000	2228.DSG	2	0	29	4	13	2	100.902	97.4757
CL	2013_04_DSGCOT2_000	2229.DSG	2	10	29	4	13	2	100.614	98.3341
CL	2013_04_DSGCOT2_000	2230.DSG	2	20	29	4	13	2	100.432	99.0245
CL	2013_04_DSGCOT2_000	2231.DSG	2	30	29	4	13	2	100.394	99.0895
CL	2013_04_DSGCOT2_000	2232.DSG	2	40	29	4	13	2	100.948	99.77
CL	2013_04_DSGCOT2_000	2233.DSG	2	50	29	4	13	2	100.313	98.6594
CL	2013_04_DSGCOT2_000	2234.DSG	3	0	29	4	13	2	100.318	98.6593
CL	2013_04_DSGCOT2_000	2235.DSG	3	10	29	4	13	2	100.881	98.3314
CL	2013_04_DSGCOT2_000	2236.DSG	3	20	29	4	13	3	101.568	100.797
CL	2013_04_DSGCOT2_000	2237.DSG	3	30	29	4	13	2	101.531	99.3834
CL	2013_04_DSGCOT2_000	2238.DSG	3	40	29	4	13	2	101.168	98.2236
CL	2013_04_DSGCOT2_000	2239.DSG	3	50	29	4	13	2	101.572	101.016
CL	2013_04_DSGCOT2_000	2240.DSG	4	0	29	4	13	3	100.987	99.9715
CL	2013_04_DSGCOT2_000	2241.DSG	4	10	29	4	13	3	101.099	109.036
CL	2013_04_DSGCOT2_000	2242.DSG	4	20	29	4	13	3	101.5	104.155
CL	2013_04_DSGCOT2_000	2243.DSG	4	30	29	4	13	3	101.838	106.707
CL	2013_04_DSGCOT2_000	2244.DSG	4	40	29	4	13	3	101.39	106.939
CL	2013_04_DSGCOT2_000	2245.DSG	4	50	29	4	13	3	101.537	103.689
CL	2013_04_DSGCOT2_000	2246.DSG	5	0	29	4	13	2	101.007	102.574
CL	2013_04_DSGCOT2_000	2247.DSG	5	10	29	4	13	3	102.081	108.717
CL	2013_04_DSGCOT2_000	2248.DSG	5	20	29	4	13	3	103.332	110.901
CL	2013_04_DSGCOT2_000	2249.DSG	5	30	29	4	13	2	103.287	105.998
CL	2013_04_DSGCOT2_000	2250.DSG	5	40	29	4	13	2	102.636	105.461
CL	2013_04_DSGCOT2_000	2251.DSG	5	50	29	4	13	2	101.874	96.9545
CL	2013_04_DSGCOT2_000	2252.DSG	6	0	29	4	13	2	101.287	97.5791
CL	2013_04_DSGCOT2_000	2253.DSG	6	10	29	4	13	3	101.365	109.074
CL	2013_04_DSGCOT2_000	2254.DSG	6	20	29	4	13	2	100.756	98.2045
CL	2013_04_DSGCOT2_000	2255.DSG	6	30	29	4	13	2	101.222	109.098
CL	2013_04_DSGCOT2_000	2256.DSG	6	40	29	4	13	3	100.66	107.135
CL	2013_04_DSGCOT2_000	2257.DSG	6	50	29	4	13	2	100.831	96.5541
CL	2013_04_DSGCOT2_000	2258.DSG	7	0	29	4	13	2	100.674	97.0003
CL	2013_04_DSGCOT2_000	2259.DSG	7	10	29	4	13	2	100.348	99.3473
CL	2013_04_DSGCOT2_000	2260.DSG	7	20	29	4	13	2	100.881	98.1277
CL	2013_04_DSGCOT2_000	2261.DSG	7	30	29	4	13	2	100.327	98.0745
CL	2013_04_DSGCOT2_000	2262.DSG	7	40	29	4	13	2	100.384	100.234
CL	2013_04_DSGCOT2_000	2263.DSG	7	50	29	4	13	2	100.465	94.8401
CL	2013_04_DSGCOT2_000	2264.DSG	8	0	29	4	13	2	99.9255	100.781
CL	2013_04_DSGCOT2_000	2265.DSG	8	10	29	4	13	2	100.535	98.4901
CL	2013_04_DSGCOT2_000	2266.DSG	8	20	29	4	13	2	100.488	94.8766
CL	2013_04_DSGCOT2_000	2267.DSG	8	30	29	4	13	2	100.752	104.745
CL	2013_04_DSGCOT2_000	2268.DSG	8	40	29	4	13	2	100.51	99.0796
CL	2013_04_DSGCOT2_000	2269.DSG	8	50	29	4	13	2	100.738	94.6133
CL	2013_04_DSGCOT2_000	2270.DSG	9	0	29	4	13	2	100.389	96.3962
CL	2013_04_DSGCOT2_000	2271.DSG	9	10	29	4	13	2	100.861	105.231
CL	2013_04_DSGCOT2_000	2272.DSG	9	20	29	4	13	2	101.316	98.5634
CL	2013_04_DSGCOT2_000	2273.DSG	9	30	29	4	13	1	100.53	132.555
CL	2013_04_DSGCOT2_000	2274.DSG	9	40	29	4	13	1	71.7405	118.789
CL	2013_04_DSGCOT2_000	2275.DSG	9	50	29	4	13	1	72.4917	123.708
CL	2013_04_DSGCOT2_000	2276.DSG	10	0	29	4	13	3	94.3143	107.42
CL	2013_04_DSGCOT2_000	2277.DSG	10	10	29	4	13	3	94.1934	100.434
CL	2013_04_DSGCOT2_000	2278.DSG	10	20	29	4	13	2	94.9169	93.564
CL	2013_04_DSGCOT2_000	2279.DSG	10	30	29	4	13	3	96.2253	120.829
CL	2013_04_DSGCOT2_000	2280.DSG	10	40	29	4	13	2	96.087	95.6868
CL	2013_04_DSGCOT2_000	2281.DSG	10	50	29	4	13	2	95.818	95.3561
CL	2013_04_DSGCOT2_000	2282.DSG	11	0	29	4	13	2	95.5525	96.0799
CL	2013_04_DSGCOT2_000	2283.DSG	11	10	29	4	13	2	95.6766	94.2793
CL	2013_04_DSGCOT2_000	2284.DSG	11	20	29	4	13	3	95.5877	99.2571
CL	2013_04_DSGCOT2_000	2285.DSG	11	30	29	4	13	2	96.2953	93.718
CL	2013_04_DSGCOT2_000	2286.DSG	11	40	29	4	13	2	95.9648	94.7546
CL	2013_04_DSGCOT2_000	2287.DSG	11	50	29	4	13	3	96.2039	114.197
CL	2013_04_DSGCOT2_000	2288.DSG	12	0	29	4	13	2	95.8717	94.4658
CL	2013_04_DSGCOT2_000	2289.DSG	12	10	29	4	13	2	96.4231	96.3635
CL	2013_04_DSGCOT2_000	2290.DSG	12	20	29	4	13	3	96.1677	118.885
CL	2013_04_DSGCOT2_000	2291.DSG	12	30	29	4	13	3	95.9681	113.76
CL	2013_04_DSGCOT2_000	2292.DSG	12	40	29	4	13	3	95.8798	113.819
CL	2013_04_DSGCOT2_000	2293.DSG	12	50	29	4	13	2	95.95	96.4003
CL	2013_04_DSGCOT2_000	2294.DSG	13	0	29	4	13	3	95.9329	116.448
CL	2013_04_DSGCOT2_000	2295.DSG	13	10	29	4	13	3	95.9688	103.003
CL	2013_04_DSGCOT2_000	2296.DSG	13	20	29	4	13	3	95.8451	112.341
CL	2013_04_DSGCOT2_000	2297.DSG	13	30	29	4	13	2	95.7866	97.9828
CL	2013_04_DSGCOT2_000	2298.DSG	13	40	29	4	13	3	95.9698	99.154
CL	2013_04_DSGCOT2_000	2299.DSG	13	50	29	4	13	2	96.0162	95.795
CL	2013_04_DSGCOT2_000	2300.DSG	14	0	29	4	13	3	96.134	120.813
CL	2013_04_DSGCOT2_000	2301.DSG	14	10	29	4	13	3	95.7978	116.886
CL	2013_04_DSGCOT2_000	2302.DSG	14	20	29	4	13	3	95.9284	121.355
CL	2013_04_DSGCOT2_000	2303.DSG	14	30	29	4	13	2	95.4122	92.3954
CL	2013_04_DSGCOT2_000	2304.DSG	14	40	29	4	13	3	96.0049	120.734
CL	2013_04_DSGCOT2_000	2305.DSG	14	50	29	4	13	2	95.9507	91.759
CL	2013_04_DSGCOT2_000	2306.DSG	15	0	29	4	13	3	95.7755	106.237
CL	2013_04_DSGCOT2_000	2307.DSG	15	10	29	4	13	3	96.2521	118.134
CL	2013_04_DSGCOT2_000	2308.DSG	15	20	29	4	13	3	95.8777	115.433
CL	2013_04_DSGCOT2_000	2309.DSG	15	30	29	4	13	3	96.3573	117.63
CL	2013_04_DSGCOT2_000	2310.DSG	15	40	29	4	13	3	96.0781	102.055
CL	2013_04_DSGCOT2_000	2311.DSG	15	50	29	4	13	3	96.2408	117.912
CL	2013_04_DSGCOT2_000	2312.DSG	16	0	29	4	13	3	95.9963	111.79
CL	2013_04_DSGCOT2_000	2313.DSG	16	10	29	4	13	3	95.9616	121.804
CL	2013_04_DSGCOT2_000	2314.DSG	16	20	29	4	13	3	95.9856	115.468
CL	2013_04_DSGCOT2_000	2315.DSG	16	30	29	4	13	3	96.4659	120.958
CL	2013_04_DSGCOT2_000	2316.DSG	16	40	29	4	13	2	96.7347	97.7281
CL	2013_04_DSGCOT2_000	2317.DSG	16	50	29	4	13	3	96.5828	124.295
CL	2013_04_DSGCOT2_000	2318.DSG	17	0	29	4	13	2	96.6302	99.0259
CL	2013_04_DSGCOT2_000	2319.DSG	17	10	29	4	13	2	96.5279	97.5391
CL	2013_04_DSGCOT2_000	2320.DSG	17	20	29	4	13	3	96.4371	118.856
CL	2013_04_DSGCOT2_000	2321.DSG	17	30	29	4	13	3	96.2455	118.178
CL	2013_04_DSGCOT2_000	2322.DSG	17	40	29	4	13	2	96.4205	95.4239
CL	2013_04_DSGCOT2_000	2323.DSG	17	50	29	4	13	3	96.3726	105.429
CL	2013_04_DSGCOT2_000	2324.DSG	18	0	29	4	13	3	96.8979	114.463
CL	2013_04_DSGCOT2_000	2325.DSG	18	10	29	4	13	3	96.7518	120.25
CL	2013_04_DSGCOT2_000	2326.DSG	18	20	29	4	13	3	96.4359	98.0342
CL	2013_04_DSGCOT2_000	2327.DSG	18	30	29	4	13	2	96.3796	96.7288
CL	2013_04_DSGCOT2_000	2328.DSG	18	40	29	4	13	3	96.2641	117.916
CL	2013_04_DSGCOT2_000	2329.DSG	18	50	29	4	13	3	96.7076	114.596
CL	2013_04_DSGCOT2_000	2330.DSG	19	0	29	4	13	3	97.471	116.622
CL	2013_04_DSGCOT2_000	2331.DSG	19	10	29	4	13	3	97.822	116.139
CL	2013_04_DSGCOT2_000	2332.DSG	19	20	29	4	13	2	97.877	107.106
CL	2013_04_DSGCOT2_000	2333.DSG	19	30	29	4	13	2	98.5289	119.228
CL	2013_04_DSGCOT2_000	2334.DSG	19	40	29	4	13	1	98.601	118.696
CL	2013_04_DSGCOT2_000	2335.DSG	19	50	29	4	13	1	97.9019	119.903
CL	2013_04_DSGCOT2_000	2336.DSG	20	0	29	4	13	1	97.3132	117.043
CL	2013_04_DSGCOT2_000	2337.DSG	20	10	29	4	13	1	97.0819	113.035
CL	2013_04_DSGCOT2_000	2338.DSG	20	20	29	4	13	1	96.9704	119.945
CL	2013_04_DSGCOT2_000	2339.DSG	20	30	29	4	13	1	96.5052	112.803
CL	2013_04_DSGCOT2_000	2340.DSG	20	40	29	4	13	1	96.9353	112.323
CL	2013_04_DSGCOT2_000	2341.DSG	20	50	29	4	13	1	96.7095	114.612
CL	2013_04_DSGCOT2_000	2342.DSG	21	0	29	4	13	1	96.9304	114.266
CL	2013_04_DSGCOT2_000	2343.DSG	21	10	29	4	13	1	96.9287	116.696
CL	2013_04_DSGCOT2_000	2344.DSG	21	20	29	4	13	1	96.6017	110.785
CL	2013_04_DSGCOT2_000	2345.DSG	21	30	29	4	13	1	96.6996	110.148
CL	2013_04_DSGCOT2_000	2346.DSG	21	40	29	4	13	1	96.9773	110
CL	2013_04_DSGCOT2_000	2347.DSG	21	50	29	4	13	1	97.0619	108.292
CL	2013_04_DSGCOT2_000	2348.DSG	22	0	29	4	13	1	96.7596	106.723
CL	2013_04_DSGCOT2_000	2349.DSG	22	10	29	4	13	2	96.8611	106.338
CL	2013_04_DSGCOT2_000	2350.DSG	22	20	29	4	13	2	96.6692	105.171
CL	2013_04_DSGCOT2_000	2351.DSG	22	30	29	4	13	2	96.6775	100.157
CL	2013_04_DSGCOT2_000	2352.DSG	22	40	29	4	13	2	96.6991	102.877
CL	2013_04_DSGCOT2_000	2353.DSG	22	50	29	4	13	2	97.0663	102.014
CL	2013_04_DSGCOT2_000	2354.DSG	23	0	29	4	13	2	96.5397	101.704
CL	2013_04_DSGCOT2_000	2355.DSG	23	10	29	4	13	3	96.4135	100.285
CL	2013_04_DSGCOT2_000	2356.DSG	23	20	29	4	13	2	97.0534	103.797
CL	2013_04_DSGCOT2_000	2357.DSG	23	30	29	4	13	2	96.955	99.3483
CL	2013_04_DSGCOT2_000	2358.DSG	23	40	29	4	13	3	96.8652	100.004
CL	2013_04_DSGCOT2_000	2359.DSG	23	50	29	4	13	3	97.1898	99.6469
CL	2013_04_DSGCOT2_000	2360.DSG	0	0	30	4	13	3	97.2771	99.5489
CL	2013_04_DSGCOT2_000	2361.DSG	0	10	30	4	13	3	97.1319	100.457
CL	2013_04_DSGCOT2_000	2362.DSG	0	20	30	4	13	3	96.7942	99.6377
CL	2013_04_DSGCOT2_000	2363.DSG	0	30	30	4	13	3	96.8972	98.8969
CL	2013_04_DSGCOT2_000	2364.DSG	0	40	30	4	13	3	97.0782	98.1212
CL	2013_04_DSGCOT2_000	2365.DSG	0	50	30	4	13	3	96.8659	97.9591
CL	2013_04_DSGCOT2_000	2366.DSG	1	0	30	4	13	3	96.9613	97.886
CL	2013_04_DSGCOT2_000	2367.DSG	1	10	30	4	13	3	96.4116	98.7624
CL	2013_04_DSGCOT2_000	2368.DSG	1	20	30	4	13	3	96.3024	99.2197
CL	2013_04_DSGCOT2_000	2369.DSG	1	30	30	4	13	3	96.9699	107.344
CL	2013_04_DSGCOT2_000	2370.DSG	1	40	30	4	13	3	96.0743	99.3849
CL	2013_04_DSGCOT2_000	2371.DSG	1	50	30	4	13	3	95.9689	107.814
CL	2013_04_DSGCOT2_000	2372.DSG	2	0	30	4	13	3	96.673	98.3902
CL	2013_04_DSGCOT2_000	2373.DSG	2	10	30	4	13	3	96.3601	98.7151
CL	2013_04_DSGCOT2_000	2374.DSG	2	20	30	4	13	3	96.1034	99.415
CL	2013_04_DSGCOT2_000	2375.DSG	2	30	30	4	13	3	96.1557	106.734
CL	2013_04_DSGCOT2_000	2376.DSG	2	40	30	4	13	3	96.9789	98.617
CL	2013_04_DSGCOT2_000	2377.DSG	2	50	30	4	13	3	96.1592	98.1205
CL	2013_04_DSGCOT2_000	2378.DSG	3	0	30	4	13	3	96.1018	99.4586
CL	2013_04_DSGCOT2_000	2379.DSG	3	10	30	4	13	3	96.2943	98.5783
CL	2013_04_DSGCOT2_000	2380.DSG	3	20	30	4	13	3	95.2023	100.075
CL	2013_04_DSGCOT2_000	2381.DSG	3	30	30	4	13	3	95.9238	101.693
CL	2013_04_DSGCOT2_000	2382.DSG	3	40	30	4	13	3	96.3725	99.8835
CL	2013_04_DSGCOT2_000	2383.DSG	3	50	30	4	13	3	96.4743	105.065
CL	2013_04_DSGCOT2_000	2384.DSG	4	0	30	4	13	3	96.1383	99.306
CL	2013_04_DSGCOT2_000	2385.DSG	4	10	30	4	13	3	96.7321	100.601
CL	2013_04_DSGCOT2_000	2386.DSG	4	20	30	4	13	3	95.6193	100.223
CL	2013_04_DSGCOT2_000	2387.DSG	4	30	30	4	13	3	96.9081	107.555
CL	2013_04_DSGCOT2_000	2388.DSG	4	40	30	4	13	3	96.4141	119.42
CL	2013_04_DSGCOT2_000	2389.DSG	4	50	30	4	13	3	96.2179	100.256
CL	2013_04_DSGCOT2_000	2390.DSG	5	0	30	4	13	3	96.5454	99.5272
CL	2013_04_DSGCOT2_000	2391.DSG	5	10	30	4	13	3	97.2255	100.582
CL	2013_04_DSGCOT2_000	2392.DSG	5	20	30	4	13	3	98.4384	98.4296
CL	2013_04_DSGCOT2_000	2393.DSG	5	30	30	4	13	2	98.3521	100.427
CL	2013_04_DSGCOT2_000	2394.DSG	5	40	30	4	13	2	97.6039	95.4323
CL	2013_04_DSGCOT2_000	2395.DSG	5	50	30	4	13	2	97.3146	94.0611
CL	2013_04_DSGCOT2_000	2396.DSG	6	0	30	4	13	2	96.4438	96.1332
CL	2013_04_DSGCOT2_000	2397.DSG	6	10	30	4	13	2	96.2924	94.0437
CL	2013_04_DSGCOT2_000	2398.DSG	6	20	30	4	13	2	96.339	93.2422
CL	2013_04_DSGCOT2_000	2399.DSG	6	30	30	4	13	2	95.9612	93.2373
CL	2013_04_DSGCOT2_000	2400.DSG	6	40	30	4	13	2	95.8167	93.9643
CL	2013_04_DSGCOT2_000	2401.DSG	6	50	30	4	13	2	95.8127	93.7947
CL	2013_04_DSGCOT2_000	2402.DSG	7	0	30	4	13	2	95.6142	94.6844
CL	2013_04_DSGCOT2_000	2403.DSG	7	10	30	4	13	2	96.0702	94.5911
CL	2013_04_DSGCOT2_000	2404.DSG	7	20	30	4	13	2	95.7561	92.9051
CL	2013_04_DSGCOT2_000	2405.DSG	7	30	30	4	13	2	95.287	96.3776
CL	2013_04_DSGCOT2_000	2406.DSG	7	40	30	4	13	2	95.0146	94.0374
CL	2013_04_DSGCOT2_000	2407.DSG	7	50	30	4	13	2	95.0021	94.377
CL	2013_04_DSGCOT2_000	2408.DSG	8	0	30	4	13	2	95.9611	95.9408
CL	2013_04_DSGCOT2_000	2409.DSG	8	10	30	4	13	2	95.6624	95.4558
CL	2013_04_DSGCOT2_000	2410.DSG	8	20	30	4	13	2	96.0087	95.5265
CL	2013_04_DSGCOT2_000	2411.DSG	8	30	30	4	13	2	96.1297	93.4004
CL	2013_04_DSGCOT2_000	2412.DSG	8	40	30	4	13	2	96.2447	93.2767
CL	2013_04_DSGCOT2_000	2413.DSG	8	50	30	4	13	2	96.0206	94.6844
CL	2013_04_DSGCOT2_000	2414.DSG	9	0	30	4	13	2	95.7404	93.6023
CL	2013_04_DSGCOT2_000	2415.DSG	9	10	30	4	13	2	95.8472	92.9296
CL	2013_04_DSGCOT2_000	2416.DSG	9	20	30	4	13	2	96.0862	92.2722
CL	2013_04_DSGCOT2_000	2417.DSG	9	30	30	4	13	2	95.7834	91.8211
CL	2013_04_DSGCOT2_000	2418.DSG	9	40	30	4	13	2	96.1175	93.3047
CL	2013_04_DSGCOT2_000	2419.DSG	9	50	30	4	13	2	96.2621	92.4103
CL	2013_04_DSGCOT2_000	2420.DSG	10	0	30	4	13	2	96.226	92.4216
CL	2013_04_DSGCOT2_000	2421.DSG	10	10	30	4	13	2	96.2819	92.8395
CL	2013_04_DSGCOT2_000	2422.DSG	10	20	30	4	13	2	96.194	92.12
CL	2013_04_DSGCOT2_000	2423.DSG	10	30	30	4	13	3	96.6362	99.9235
CL	2013_04_DSGCOT2_000	2424.DSG	10	40	30	4	13	2	96.2654	93.9345
CL	2013_04_DSGCOT2_000	2425.DSG	10	50	30	4	13	2	96.0397	91.8465
CL	2013_04_DSGCOT2_000	2426.DSG	11	0	30	4	13	2	95.9326	93.39
CL	2013_04_DSGCOT2_000	2427.DSG	11	10	30	4	13	2	96.2566	94.4365
CL	2013_04_DSGCOT2_000	2428.DSG	11	20	30	4	13	2	96.2607	93.8177
CL	2013_04_DSGCOT2_000	2429.DSG	11	30	30	4	13	2	96.2611	92.2667
CL	2013_04_DSGCOT2_000	2430.DSG	11	40	30	4	13	2	96.3155	95.8234
CL	2013_04_DSGCOT2_000	2431.DSG	11	50	30	4	13	2	96.3418	92.2358
CL	2013_04_DSGCOT2_000	2432.DSG	12	0	30	4	13	2	96.4003	94.2032
CL	2013_04_DSGCOT2_000	2433.DSG	12	10	30	4	13	2	96.2095	93.7431
CL	2013_04_DSGCOT2_000	2434.DSG	12	20	30	4	13	2	95.7948	92.6519
CL	2013_04_DSGCOT2_000	2435.DSG	12	30	30	4	13	2	95.5836	92.9722
CL	2013_04_DSGCOT2_000	2436.DSG	12	40	30	4	13	2	95.4524	91.7071
CL	2013_04_DSGCOT2_000	2437.DSG	12	50	30	4	13	2	95.809	100.935
CL	2013_04_DSGCOT2_000	2438.DSG	13	0	30	4	13	2	95.6617	95.3747
CL	2013_04_DSGCOT2_000	2439.DSG	13	10	30	4	13	2	95.7547	94.8979
CL	2013_04_DSGCOT2_000	2440.DSG	13	20	30	4	13	2	95.0045	93.9123
CL	2013_04_DSGCOT2_000	2441.DSG	13	30	30	4	13	2	95.5927	93.322
CL	2013_04_DSGCOT2_000	2442.DSG	13	40	30	4	13	2	96.0029	94.6993
CL	2013_04_DSGCOT2_000	2443.DSG	13	50	30	4	13	2	95.783	94.1519
CL	2013_04_DSGCOT2_000	2444.DSG	14	0	30	4	13	2	95.611	94.9761
CL	2013_04_DSGCOT2_000	2445.DSG	14	10	30	4	13	2	95.4942	92.7884
CL	2013_04_DSGCOT2_000	2446.DSG	14	20	30	4	13	2	96.0121	92.501
CL	2013_04_DSGCOT2_000	2447.DSG	14	30	30	4	13	2	95.8404	92.705
CL	2013_04_DSGCOT2_000	2448.DSG	14	40	30	4	13	2	96.6161	91.9434
CL	2013_04_DSGCOT2_000	2449.DSG	14	50	30	4	13	2	96.1192	92.7369
CL	2013_04_DSGCOT2_000	2450.DSG	15	0	30	4	13	2	96.2972	101.153
CL	2013_04_DSGCOT2_000	2451.DSG	15	10	30	4	13	2	96.6635	92.3172
CL	2013_04_DSGCOT2_000	2452.DSG	15	20	30	4	13	2	96.3597	91.5931
CL	2013_04_DSGCOT2_000	2453.DSG	15	30	30	4	13	2	96.676	91.977
CL	2013_04_DSGCOT2_000	2454.DSG	15	40	30	4	13	3	96.1647	97.5803
CL	2013_04_DSGCOT2_000	2455.DSG	15	50	30	4	13	2	96.6644	91.6862
CL	2013_04_DSGCOT2_000	2456.DSG	16	0	30	4	13	2	96.494	92.5988
CL	2013_04_DSGCOT2_000	2457.DSG	16	10	30	4	13	2	96.664	92.0497
CL	2013_04_DSGCOT2_000	2458.DSG	16	20	30	4	13	2	96.9118	91.9765
CL	2013_04_DSGCOT2_000	2459.DSG	16	30	30	4	13	2	96.412	93.2517
CL	2013_04_DSGCOT2_000	2460.DSG	16	40	30	4	13	2	96.3958	92.9225
CL	2013_04_DSGCOT2_000	2461.DSG	16	50	30	4	13	2	96.3178	92.6258
CL	2013_04_DSGCOT2_000	2462.DSG	17	0	30	4	13	2	96.6761	93.0995
CL	2013_04_DSGCOT2_000	2463.DSG	17	10	30	4	13	2	96.4523	92.7039
CL	2013_04_DSGCOT2_000	2464.DSG	17	20	30	4	13	2	96.6535	94.3739
CL	2013_04_DSGCOT2_000	2465.DSG	17	30	30	4	13	2	96.5487	94.42
CL	2013_04_DSGCOT2_000	2466.DSG	17	40	30	4	13	2	96.1721	95.7018
CL	2013_04_DSGCOT2_000	2467.DSG	17	50	30	4	13	3	96.5134	96.1782
CL	2013_04_DSGCOT2_000	2468.DSG	18	0	30	4	13	3	96.9656	96.5617
CL	2013_04_DSGCOT2_000	2469.DSG	18	10	30	4	13	2	96.8477	96.7273
CL	2013_04_DSGCOT2_000	2470.DSG	18	20	30	4	13	3	96.9599	98.6182
CL	2013_04_DSGCOT2_000	2471.DSG	18	30	30	4	13	3	96.5148	98.5361
CL	2013_04_DSGCOT2_000	2472.DSG	18	40	30	4	13	3	96.4203	99.8356
CL	2013_04_DSGCOT2_000	2473.DSG	18	50	30	4	13	2	96.7218	100.124
CL	2013_04_DSGCOT2_000	2474.DSG	19	0	30	4	13	2	97.0367	100.592
CL	2013_04_DSGCOT2_000	2475.DSG	19	10	30	4	13	2	97.2125	101.828
CL	2013_04_DSGCOT2_000	2476.DSG	19	20	30	4	13	2	98.1749	106.456
CL	2013_04_DSGCOT2_000	2477.DSG	19	30	30	4	13	2	98.4748	115.881
CL	2013_04_DSGCOT2_000	2478.DSG	19	40	30	4	13	2	98.2597	118.862
CL	2013_04_DSGCOT2_000	2479.DSG	19	50	30	4	13	1	97.8752	117.641
CL	2013_04_DSGCOT2_000	2480.DSG	20	0	30	4	13	1	97.3273	114.599
CL	2013_04_DSGCOT2_000	2481.DSG	20	10	30	4	13	1	96.615	113.567
CL	2013_04_DSGCOT2_000	2482.DSG	20	20	30	4	13	1	96.7375	111.803
CL	2013_04_DSGCOT2_000	2483.DSG	20	30	30	4	13	1	96.4639	112.476
CL	2013_04_DSGCOT2_000	2484.DSG	20	40	30	4	13	1	96.3818	110.64
CL	2013_04_DSGCOT2_000	2485.DSG	20	50	30	4	13	1	96.2425	108.743
CL	2013_04_DSGCOT2_000	2486.DSG	21	0	30	4	13	1	95.975	109.798
CL	2013_04_DSGCOT2_000	2487.DSG	21	10	30	4	13	1	95.9166	109.864
CL	2013_04_DSGCOT2_000	2488.DSG	21	20	30	4	13	1	96.1345	112.058
CL	2013_04_DSGCOT2_000	2489.DSG	21	30	30	4	13	1	96.0792	109.424
CL	2013_04_DSGCOT2_000	2490.DSG	21	40	30	4	13	1	96.4563	109.379
CL	2013_04_DSGCOT2_000	2491.DSG	21	50	30	4	13	1	96.4286	109.529
CL	2013_04_DSGCOT2_000	2492.DSG	22	0	30	4	13	1	96.4504	108.429
CL	2013_04_DSGCOT2_000	2493.DSG	22	10	30	4	13	1	96.4313	107.403
CL	2013_04_DSGCOT2_000	2494.DSG	22	20	30	4	13	2	96.2709	105.823
CL	2013_04_DSGCOT2_000	2495.DSG	22	30	30	4	13	2	96.2198	104.928
CL	2013_04_DSGCOT2_000	2496.DSG	22	40	30	4	13	2	96.5261	106.902
CL	2013_04_DSGCOT2_000	2497.DSG	22	50	30	4	13	2	96.1447	102.443
CL	2013_04_DSGCOT2_000	2498.DSG	23	0	30	4	13	2	96.5019	102.987
CL	2013_04_DSGCOT2_000	2499.DSG	23	10	30	4	13	2	96.5178	101.682
CL	2013_04_DSGCOT2_000	2500.DSG	23	20	30	4	13	2	96.207	101.123
CL	2013_04_DSGCOT2_000	2501.DSG	23	30	30	4	13	3	96.7062	101.796
CL	2013_04_DSGCOT2_000	2502.DSG	23	40	30	4	13	3	96.1187	102.036
CL	2013_04_DSGCOT2_000	2503.DSG	23	50	30	4	13	3	96.2612	101.168
CL	2013_04_DSGCOT2_000	2504.DSG	0	0	1	5	13	3	96.0598	101.74
CL	2013_04_DSGCOT2_000	2505.DSG	0	10	1	5	13	3	96.2526	101.961
CL	2013_04_DSGCOT2_000	2506.DSG	0	20	1	5	13	3	96.2394	101.15
CL	2013_04_DSGCOT2_000	2507.DSG	0	30	1	5	13	3	96.0988	100.728
CL	2013_04_DSGCOT2_000	2508.DSG	0	40	1	5	13	3	96.3454	99.9176
CL	2013_04_DSGCOT2_000	2509.DSG	0	50	1	5	13	3	96.01	100.192
CL	2013_04_DSGCOT2_000	2510.DSG	1	0	1	5	13	3	96.2607	100.489
CL	2013_04_DSGCOT2_000	2511.DSG	1	10	1	5	13	3	95.9628	99.0275
CL	2013_04_DSGCOT2_000	2512.DSG	1	20	1	5	13	3	95.9299	100.128
CL	2013_04_DSGCOT2_000	2513.DSG	1	30	1	5	13	3	96.1497	100.001
CL	2013_04_DSGCOT2_000	2514.DSG	1	40	1	5	13	3	96.0679	99.8147
CL	2013_04_DSGCOT2_000	2515.DSG	1	50	1	5	13	3	96.0721	99.5418
CL	2013_04_DSGCOT2_000	2516.DSG	2	0	1	5	13	3	96.3362	100.011
CL	2013_04_DSGCOT2_000	2517.DSG	2	10	1	5	13	3	95.8045	100.085
CL	2013_04_DSGCOT2_000	2518.DSG	2	20	1	5	13	3	95.8506	100.284
CL	2013_04_DSGCOT2_000	2519.DSG	2	30	1	5	13	3	95.9332	100.163
CL	2013_04_DSGCOT2_000	2520.DSG	2	40	1	5	13	3	95.9739	100.239
CL	2013_04_DSGCOT2_000	2521.DSG	2	50	1	5	13	3	95.4811	99.5502
CL	2013_04_DSGCOT2_000	2522.DSG	3	0	1	5	13	3	96.1123	99.6613
CL	2013_04_DSGCOT2_000	2523.DSG	3	10	1	5	13	3	95.9939	99.7961
CL	2013_04_DSGCOT2_000	2524.DSG	3	20	1	5	13	3	95.5233	99.5882
CL	2013_04_DSGCOT2_000	2525.DSG	3	30	1	5	13	3	96.0637	99.816
CL	2013_04_DSGCOT2_000	2526.DSG	3	40	1	5	13	3	95.7139	99.8095
CL	2013_04_DSGCOT2_000	2527.DSG	3	50	1	5	13	3	96.0519	99.2095
CL	2013_04_DSGCOT2_000	2528.DSG	4	0	1	5	13	3	96.0798	100.337
CL	2013_04_DSGCOT2_000	2529.DSG	4	10	1	5	13	3	96.1703	100.297
CL	2013_04_DSGCOT2_000	2530.DSG	4	20	1	5	13	3	96.1584	100.345
CL	2013_04_DSGCOT2_000	2531.DSG	4	30	1	5	13	3	96.3973	101.146
CL	2013_04_DSGCOT2_000	2532.DSG	4	40	1	5	13	3	95.9361	100.274
CL	2013_04_DSGCOT2_000	2533.DSG	4	50	1	5	13	3	96.125	100.513
CL	2013_04_DSGCOT2_000	2534.DSG	5	0	1	5	13	3	96.2767	99.5189
CL	2013_04_DSGCOT2_000	2535.DSG	5	10	1	5	13	3	96.4013	100.384
CL	2013_04_DSGCOT2_000	2536.DSG	5	20	1	5	13	3	97.8497	99.0684
CL	2013_04_DSGCOT2_000	2537.DSG	5	30	1	5	13	2	98.2073	95.2182
CL	2013_04_DSGCOT2_000	2538.DSG	5	40	1	5	13	2	97.8914	93.9205
CL	2013_04_DSGCOT2_000	2539.DSG	5	50	1	5	13	2	96.492	93.3127
CL	2013_04_DSGCOT2_000	2540.DSG	6	0	1	5	13	2	96.7745	92.1626
CL	2013_04_DSGCOT2_000	2541.DSG	6	10	1	5	13	2	96.9087	91.7256
CL	2013_04_DSGCOT2_000	2542.DSG	6	20	1	5	13	2	96.6165	92.7761
CL	2013_04_DSGCOT2_000	2543.DSG	6	30	1	5	13	2	96.1978	94.6228
CL	2013_04_DSGCOT2_000	2544.DSG	6	40	1	5	13	2	96.3631	92.0483
CL	2013_04_DSGCOT2_000	2545.DSG	6	50	1	5	13	2	96.5356	98.3855
CL	2013_04_DSGCOT2_000	2546.DSG	7	0	1	5	13	2	96.6571	107.102
CL	2013_04_DSGCOT2_000	2547.DSG	7	10	1	5	13	2	96.307	94.3286
CL	2013_04_DSGCOT2_000	2548.DSG	7	20	1	5	13	2	96.5546	95.5349
CL	2013_04_DSGCOT2_000	2549.DSG	7	30	1	5	13	3	96.4271	108.641
CL	2013_04_DSGCOT2_000	2550.DSG	7	40	1	5	13	4	96.5889	110.668
CL	2013_04_DSGCOT2_000	2551.DSG	7	50	1	5	13	2	96.1259	93.2821
CL	2013_04_DSGCOT2_000	2552.DSG	8	0	1	5	13	3	96.5646	109.895
CL	2013_04_DSGCOT2_000	2553.DSG	8	10	1	5	13	2	95.8358	93.3651
CL	2013_04_DSGCOT2_000	2554.DSG	8	20	1	5	13	2	96.0214	96.0823
CL	2013_04_DSGCOT2_000	2555.DSG	8	30	1	5	13	3	95.8953	102.789
CL	2013_04_DSGCOT2_000	2556.DSG	8	40	1	5	13	2	96.008	94.3536
CL	2013_04_DSGCOT2_000	2557.DSG	8	50	1	5	13	2	96.6996	93.3318
CL	2013_04_DSGCOT2_000	2558.DSG	9	0	1	5	13	2	95.6797	93.7095
CL	2013_04_DSGCOT2_000	2559.DSG	9	10	1	5	13	2	96.0914	94.2459
CL	2013_04_DSGCOT2_000	2560.DSG	9	20	1	5	13	2	95.8831	93.9714
CL	2013_04_DSGCOT2_000	2561.DSG	9	30	1	5	13	2	96.3706	95.5319
CL	2013_04_DSGCOT2_000	2562.DSG	9	40	1	5	13	2	96.0413	93.7597
CL	2013_04_DSGCOT2_000	2563.DSG	9	50	1	5	13	2	96.3719	94.2344
CL	2013_04_DSGCOT2_000	2564.DSG	10	0	1	5	13	2	95.9575	95.9565
CL	2013_04_DSGCOT2_000	2565.DSG	10	10	1	5	13	2	96.0136	101.713
CL	2013_04_DSGCOT2_000	2566.DSG	10	20	1	5	13	2	96.148	102.518
CL	2013_04_DSGCOT2_000	2567.DSG	10	30	1	5	13	2	96.1185	97.2755
CL	2013_04_DSGCOT2_000	2568.DSG	10	40	1	5	13	2	96.7011	95.083
CL	2013_04_DSGCOT2_000	2569.DSG	10	50	1	5	13	2	96.5414	93.7579
CL	2013_04_DSGCOT2_000	2570.DSG	11	0	1	5	13	2	96.3069	96.3938
CL	2013_04_DSGCOT2_000	2571.DSG	11	10	1	5	13	2	96.4824	94.1623
CL	2013_04_DSGCOT2_000	2572.DSG	11	20	1	5	13	2	95.7908	96.0722
CL	2013_04_DSGCOT2_000	2573.DSG	11	30	1	5	13	2	95.8238	94.5671
CL	2013_04_DSGCOT2_000	2574.DSG	11	40	1	5	13	2	96.0276	100.736
CL	2013_04_DSGCOT2_000	2575.DSG	11	50	1	5	13	2	95.7152	94.4979
CL	2013_04_DSGCOT2_000	2576.DSG	12	0	1	5	13	2	95.8267	95.0009
CL	2013_04_DSGCOT2_000	2577.DSG	12	10	1	5	13	2	95.8608	100.262
CL	2013_04_DSGCOT2_000	2578.DSG	12	20	1	5	13	2	95.447	93.982
CL	2013_04_DSGCOT2_000	2579.DSG	12	30	1	5	13	2	95.7919	95.0678
CL	2013_04_DSGCOT2_000	2580.DSG	12	40	1	5	13	2	95.4326	94.1876
CL	2013_04_DSGCOT2_000	2581.DSG	12	50	1	5	13	3	95.7988	111.88
CL	2013_04_DSGCOT2_000	2582.DSG	13	0	1	5	13	2	95.6411	94.1315
CL	2013_04_DSGCOT2_000	2583.DSG	13	10	1	5	13	2	95.676	95.7254
CL	2013_04_DSGCOT2_000	2584.DSG	13	20	1	5	13	2	95.4281	95.024
CL	2013_04_DSGCOT2_000	2585.DSG	13	30	1	5	13	2	95.2092	94.6809
CL	2013_04_DSGCOT2_000	2586.DSG	13	40	1	5	13	2	95.3396	95.3066
CL	2013_04_DSGCOT2_000	2587.DSG	13	50	1	5	13	2	94.8568	94.1749
CL	2013_04_DSGCOT2_000	2588.DSG	14	0	1	5	13	2	95.2008	94.2947
CL	2013_04_DSGCOT2_000	2589.DSG	14	10	1	5	13	2	95.4209	93.8324
CL	2013_04_DSGCOT2_000	2590.DSG	14	20	1	5	13	2	96.0864	94.8896
CL	2013_04_DSGCOT2_000	2591.DSG	14	30	1	5	13	2	95.6058	94.972
CL	2013_04_DSGCOT2_000	2592.DSG	14	40	1	5	13	2	95.6098	94.3028
CL	2013_04_DSGCOT2_000	2593.DSG	14	50	1	5	13	2	95.5872	94.0347
CL	2013_04_DSGCOT2_000	2594.DSG	15	0	1	5	13	3	95.7869	114.495
CL	2013_04_DSGCOT2_000	2595.DSG	15	10	1	5	13	3	95.6061	111.157
CL	2013_04_DSGCOT2_000	2596.DSG	15	20	1	5	13	2	96.4582	93.1105
CL	2013_04_DSGCOT2_000	2597.DSG	15	30	1	5	13	2	96.0356	95.7423
CL	2013_04_DSGCOT2_000	2598.DSG	15	40	1	5	13	3	95.9507	105.435
CL	2013_04_DSGCOT2_000	2599.DSG	15	50	1	5	13	2	96.8597	96.5272
CL	2013_04_DSGCOT2_000	2600.DSG	16	0	1	5	13	2	97.0811	96.4791
CL	2013_04_DSGCOT2_000	2601.DSG	16	10	1	5	13	2	97.1725	96.6418
CL	2013_04_DSGCOT2_000	2602.DSG	16	20	1	5	13	2	96.1515	98.4293
CL	2013_04_DSGCOT2_000	2603.DSG	16	30	1	5	13	2	96.3964	95.2077
CL	2013_04_DSGCOT2_000	2604.DSG	16	40	1	5	13	2	96.1098	98.08
CL	2013_04_DSGCOT2_000	2605.DSG	16	50	1	5	13	2	95.8448	94.4962
CL	2013_04_DSGCOT2_000	2606.DSG	17	0	1	5	13	2	95.9939	100.66
CL	2013_04_DSGCOT2_000	2607.DSG	17	10	1	5	13	2	95.3724	95.6176
CL	2013_04_DSGCOT2_000	2608.DSG	17	20	1	5	13	2	95.964	101.71
CL	2013_04_DSGCOT2_000	2609.DSG	17	30	1	5	13	2	96.1407	96.0346
CL	2013_04_DSGCOT2_000	2610.DSG	17	40	1	5	13	2	96.3752	94.9887
CL	2013_04_DSGCOT2_000	2611.DSG	17	50	1	5	13	2	96.3432	96.5861
CL	2013_04_DSGCOT2_000	2612.DSG	18	0	1	5	13	2	96.4448	94.9751
CL	2013_04_DSGCOT2_000	2613.DSG	18	10	1	5	13	2	96.1607	96.1616
CL	2013_04_DSGCOT2_000	2614.DSG	18	20	1	5	13	3	96.1238	103.19
CL	2013_04_DSGCOT2_000	2615.DSG	18	30	1	5	13	3	95.8119	98.9245
CL	2013_04_DSGCOT2_000	2616.DSG	18	40	1	5	13	3	96.0454	98.6382
CL	2013_04_DSGCOT2_000	2617.DSG	18	50	1	5	13	3	95.732	98.361
CL	2013_04_DSGCOT2_000	2618.DSG	19	0	1	5	13	3	96.5073	100.178
CL	2013_04_DSGCOT2_000	2619.DSG	19	10	1	5	13	3	96.8029	99.8874
CL	2013_04_DSGCOT2_000	2620.DSG	19	20	1	5	13	3	97.239	105.15
CL	2013_04_DSGCOT2_000	2621.DSG	19	30	1	5	13	2	97.147	116.323
CL	2013_04_DSGCOT2_000	2622.DSG	19	40	1	5	13	2	96.8942	117.843
CL	2013_04_DSGCOT2_000	2623.DSG	19	50	1	5	13	2	96.2634	116.319
CL	2013_04_DSGCOT2_000	2624.DSG	20	0	1	5	13	1	96.3526	114.229
CL	2013_04_DSGCOT2_000	2625.DSG	20	10	1	5	13	1	96.2309	113.495
CL	2013_04_DSGCOT2_000	2626.DSG	20	20	1	5	13	1	96.3555	111.662
CL	2013_04_DSGCOT2_000	2627.DSG	20	30	1	5	13	1	96.8395	111.408
CL	2013_04_DSGCOT2_000	2628.DSG	20	40	1	5	13	1	96.8723	110.86
CL	2013_04_DSGCOT2_000	2629.DSG	20	50	1	5	13	1	96.6632	109.802
CL	2013_04_DSGCOT2_000	2630.DSG	21	0	1	5	13	2	97.0317	108.168
CL	2013_04_DSGCOT2_000	2631.DSG	21	10	1	5	13	2	96.5463	106.916
CL	2013_04_DSGCOT2_000	2632.DSG	21	20	1	5	13	2	96.7115	106.573
CL	2013_04_DSGCOT2_000	2633.DSG	21	30	1	5	13	2	96.6484	105.874
CL	2013_04_DSGCOT2_000	2634.DSG	21	40	1	5	13	2	96.8284	102.326
CL	2013_04_DSGCOT2_000	2635.DSG	21	50	1	5	13	2	96.7512	104.76
CL	2013_04_DSGCOT2_000	2636.DSG	22	0	1	5	13	2	96.7046	103.269
CL	2013_04_DSGCOT2_000	2637.DSG	22	10	1	5	13	2	97.0099	102.433
CL	2013_04_DSGCOT2_000	2638.DSG	22	20	1	5	13	2	96.6165	102.29
CL	2013_04_DSGCOT2_000	2639.DSG	22	30	1	5	13	3	97.0546	110.17
CL	2013_04_DSGCOT2_000	2640.DSG	22	40	1	5	13	3	96.6502	101.131
CL	2013_04_DSGCOT2_000	2641.DSG	22	50	1	5	13	3	96.233	107.011
CL	2013_04_DSGCOT2_000	2642.DSG	23	0	1	5	13	3	96.9653	100.387
CL	2013_04_DSGCOT2_000	2643.DSG	23	10	1	5	13	3	96.5033	98.5538
CL	2013_04_DSGCOT2_000	2644.DSG	23	20	1	5	13	3	96.7546	101.11
CL	2013_04_DSGCOT2_000	2645.DSG	23	30	1	5	13	3	96.6155	99.9793
CL	2013_04_DSGCOT2_000	2646.DSG	23	40	1	5	13	3	96.4409	100.498
CL	2013_04_DSGCOT2_000	2647.DSG	23	50	1	5	13	3	96.8702	100.423
CL	2013_04_DSGCOT2_000	2648.DSG	0	0	2	5	13	3	96.0677	101.574
CL	2013_04_DSGCOT2_000	2649.DSG	0	10	2	5	13	3	96.301	100.265
CL	2013_04_DSGCOT2_000	2650.DSG	0	20	2	5	13	3	96.388	100.768
CL	2013_04_DSGCOT2_000	2651.DSG	0	30	2	5	13	3	96.3533	103.363
CL	2013_04_DSGCOT2_000	2652.DSG	0	40	2	5	13	3	95.885	99.741
CL	2013_04_DSGCOT2_000	2653.DSG	0	50	2	5	13	3	96.3	100.326
CL	2013_04_DSGCOT2_000	2654.DSG	1	0	2	5	13	3	96.8761	99.9881
CL	2013_04_DSGCOT2_000	2655.DSG	1	10	2	5	13	3	95.8076	99.7419
CL	2013_04_DSGCOT2_000	2656.DSG	1	20	2	5	13	3	96.3981	99.0966
CL	2013_04_DSGCOT2_000	2657.DSG	1	30	2	5	13	3	96.5924	99.9813
CL	2013_04_DSGCOT2_000	2658.DSG	1	40	2	5	13	3	96.7072	100.153
CL	2013_04_DSGCOT2_000	2659.DSG	1	50	2	5	13	3	96.3472	99.4237
CL	2013_04_DSGCOT2_000	2660.DSG	2	0	2	5	13	3	96.4122	100.003
CL	2013_04_DSGCOT2_000	2661.DSG	2	10	2	5	13	3	96.1157	100.349
CL	2013_04_DSGCOT2_000	2662.DSG	2	20	2	5	13	3	96.155	99.2835
CL	2013_04_DSGCOT2_000	2663.DSG	2	30	2	5	13	3	96.277	99.2939
CL	2013_04_DSGCOT2_000	2664.DSG	2	40	2	5	13	3	95.7539	99.3364
CL	2013_04_DSGCOT2_000	2665.DSG	2	50	2	5	13	3	95.3433	99.4676
CL	2013_04_DSGCOT2_000	2666.DSG	3	0	2	5	13	3	94.5143	100.575
CL	2013_04_DSGCOT2_000	2667.DSG	3	10	2	5	13	3	95.8091	98.63
CL	2013_04_DSGCOT2_000	2668.DSG	3	20	2	5	13	3	95.8763	99.9294
CL	2013_04_DSGCOT2_000	2669.DSG	3	30	2	5	13	3	94.9997	100.752
CL	2013_04_DSGCOT2_000	2670.DSG	3	40	2	5	13	3	95.5571	100.805
CL	2013_04_DSGCOT2_000	2671.DSG	3	50	2	5	13	3	96.2583	99.7938
CL	2013_04_DSGCOT2_000	2672.DSG	4	0	2	5	13	3	95.201	99.9968
CL	2013_04_DSGCOT2_000	2673.DSG	4	10	2	5	13	3	95.835	100.642
CL	2013_04_DSGCOT2_000	2674.DSG	4	20	2	5	13	3	95.0397	100.658
CL	2013_04_DSGCOT2_000	2675.DSG	4	30	2	5	13	3	95.8672	99.3239
CL	2013_04_DSGCOT2_000	2676.DSG	4	40	2	5	13	3	95.7689	100.002
CL	2013_04_DSGCOT2_000	2677.DSG	4	50	2	5	13	3	95.6224	101.168
CL	2013_04_DSGCOT2_000	2678.DSG	5	0	2	5	13	3	96.2946	111.362
CL	2013_04_DSGCOT2_000	2679.DSG	5	10	2	5	13	3	97.1199	101.654
CL	2013_04_DSGCOT2_000	2680.DSG	5	20	2	5	13	3	97.746	107.208
CL	2013_04_DSGCOT2_000	2681.DSG	5	30	2	5	13	3	98.2525	111.151
CL	2013_04_DSGCOT2_000	2682.DSG	5	40	2	5	13	3	97.6173	114.339
CL	2013_04_DSGCOT2_000	2683.DSG	5	50	2	5	13	2	97.2027	102.57
CL	2013_04_DSGCOT2_000	2684.DSG	6	0	2	5	13	2	97.463	94.6676
CL	2013_04_DSGCOT2_000	2685.DSG	6	10	2	5	13	2	97.1926	92.8759
CL	2013_04_DSGCOT2_000	2686.DSG	6	20	2	5	13	2	96.8021	92.9674
CL	2013_04_DSGCOT2_000	2687.DSG	6	30	2	5	13	2	96.5723	92.877
CL	2013_04_DSGCOT2_000	2688.DSG	6	40	2	5	13	2	96.635	95.1476
CL	2013_04_DSGCOT2_000	2689.DSG	6	50	2	5	13	2	96.7118	92.3523
CL	2013_04_DSGCOT2_000	2690.DSG	7	0	2	5	13	2	96.7743	94.714
CL	2013_04_DSGCOT2_000	2691.DSG	7	10	2	5	13	2	96.4965	93.6303
CL	2013_04_DSGCOT2_000	2692.DSG	7	20	2	5	13	3	96.6709	114.011
CL	2013_04_DSGCOT2_000	2693.DSG	7	30	2	5	13	2	96.3542	100.321
CL	2013_04_DSGCOT2_000	2694.DSG	7	40	2	5	13	2	96.2159	93.4097
CL	2013_04_DSGCOT2_000	2695.DSG	7	50	2	5	13	3	96.6588	101.154
CL	2013_04_DSGCOT2_000	2696.DSG	8	0	2	5	13	2	96.359	99.9924
CL	2013_04_DSGCOT2_000	2697.DSG	8	10	2	5	13	2	96.5598	95.164
CL	2013_04_DSGCOT2_000	2698.DSG	8	20	2	5	13	2	96.3656	95.2541
CL	2013_04_DSGCOT2_000	2699.DSG	8	30	2	5	13	2	96.3109	94.2421
CL	2013_04_DSGCOT2_000	2700.DSG	8	40	2	5	13	2	96.9879	96.291
CL	2013_04_DSGCOT2_000	2701.DSG	8	50	2	5	13	3	96.3699	106.603
CL	2013_04_DSGCOT2_000	2702.DSG	9	0	2	5	13	2	96.0261	94.4917
CL	2013_04_DSGCOT2_000	2703.DSG	9	10	2	5	13	2	95.5827	93.2185
CL	2013_04_DSGCOT2_000	2704.DSG	9	20	2	5	13	2	96.2604	100.176
CL	2013_04_DSGCOT2_000	2705.DSG	9	30	2	5	13	2	96.2492	93.7904
CL	2013_04_DSGCOT2_000	2706.DSG	9	40	2	5	13	2	96.4239	93.6126
CL	2013_04_DSGCOT2_000	2707.DSG	9	50	2	5	13	2	96.5512	93.535
CL	2013_04_DSGCOT2_000	2708.DSG	10	0	2	5	13	3	96.1648	105.751
CL	2013_04_DSGCOT2_000	2709.DSG	10	10	2	5	13	2	97.3811	101.095
CL	2013_04_DSGCOT2_000	2710.DSG	10	20	2	5	13	2	96.196	94.0092
CL	2013_04_DSGCOT2_000	2711.DSG	10	30	2	5	13	3	96.1156	97.2827
CL	2013_04_DSGCOT2_000	2712.DSG	10	40	2	5	13	2	96.5672	93.5369
CL	2013_04_DSGCOT2_000	2713.DSG	10	50	2	5	13	2	96.0675	94.2553
CL	2013_04_DSGCOT2_000	2714.DSG	11	0	2	5	13	2	95.6275	93.7494
CL	2013_04_DSGCOT2_000	2715.DSG	11	10	2	5	13	2	95.9252	93.2332
CL	2013_04_DSGCOT2_000	2716.DSG	11	20	2	5	13	2	95.6539	95.4822
CL	2013_04_DSGCOT2_000	2717.DSG	11	30	2	5	13	2	95.4738	91.6621
CL	2013_04_DSGCOT2_000	2718.DSG	11	40	2	5	13	2	96.5341	92.9697
CL	2013_04_DSGCOT2_000	2719.DSG	11	50	2	5	13	2	96.0665	91.6615
CL	2013_04_DSGCOT2_000	2720.DSG	12	0	2	5	13	2	96.1509	92.9536
CL	2013_04_DSGCOT2_000	2721.DSG	12	10	2	5	13	2	95.9556	93.6615
CL	2013_04_DSGCOT2_000	2722.DSG	12	20	2	5	13	2	96.2605	93.8566
CL	2013_04_DSGCOT2_000	2723.DSG	12	30	2	5	13	2	96.1339	92.3807
CL	2013_04_DSGCOT2_000	2724.DSG	12	40	2	5	13	2	96.3284	93.203
CL	2013_04_DSGCOT2_000	2725.DSG	12	50	2	5	13	2	96.1151	94.6872
CL	2013_04_DSGCOT2_000	2726.DSG	13	0	2	5	13	2	96.1493	91.4515
CL	2013_04_DSGCOT2_000	2727.DSG	13	10	2	5	13	2	96.5603	95.3805
CL	2013_04_DSGCOT2_000	2728.DSG	13	20	2	5	13	2	96.6542	93.1442
CL	2013_04_DSGCOT2_000	2729.DSG	13	30	2	5	13	2	96.1867	94.014
CL	2013_04_DSGCOT2_000	2730.DSG	13	40	2	5	13	2	96.3461	94.5291
CL	2013_04_DSGCOT2_000	2731.DSG	13	50	2	5	13	2	96.3357	92.2666
CL	2013_04_DSGCOT2_000	2732.DSG	14	0	2	5	13	2	95.4847	91.5171
CL	2013_04_DSGCOT2_000	2733.DSG	14	10	2	5	13	2	95.9436	91.7822
CL	2013_04_DSGCOT2_000	2734.DSG	14	20	2	5	13	2	96.5143	95.0883
CL	2013_04_DSGCOT2_000	2735.DSG	14	30	2	5	13	2	96.6121	94.381
CL	2013_04_DSGCOT2_000	2736.DSG	14	40	2	5	13	2	96.0627	92.6752
CL	2013_04_DSGCOT2_000	2737.DSG	14	50	2	5	13	2	96.1311	93.321
CL	2013_04_DSGCOT2_000	2738.DSG	15	0	2	5	13	3	96.3934	98.1033
CL	2013_04_DSGCOT2_000	2739.DSG	15	10	2	5	13	2	95.8269	92.7081
CL	2013_04_DSGCOT2_000	2740.DSG	15	20	2	5	13	2	95.9678	95.464
CL	2013_04_DSGCOT2_000	2741.DSG	15	30	2	5	13	2	96.1418	91.7186
CL	2013_04_DSGCOT2_000	2742.DSG	15	40	2	5	13	3	97.2134	105.089
CL	2013_04_DSGCOT2_000	2743.DSG	15	50	2	5	13	2	96.1696	93.501
CL	2013_04_DSGCOT2_000	2744.DSG	16	0	2	5	13	2	96.3811	95.8517
CL	2013_04_DSGCOT2_000	2745.DSG	16	10	2	5	13	2	96.5357	93.3816
CL	2013_04_DSGCOT2_000	2746.DSG	16	20	2	5	13	3	96.437	98.8132
CL	2013_04_DSGCOT2_000	2747.DSG	16	30	2	5	13	2	96.2653	92.7798
CL	2013_04_DSGCOT2_000	2748.DSG	16	40	2	5	13	2	95.7742	93.7221
CL	2013_04_DSGCOT2_000	2749.DSG	16	50	2	5	13	2	96.2267	92.5166
CL	2013_04_DSGCOT2_000	2750.DSG	17	0	2	5	13	2	96.5338	92.4849
CL	2013_04_DSGCOT2_000	2751.DSG	17	10	2	5	13	2	95.9493	91.2496
CL	2013_04_DSGCOT2_000	2752.DSG	17	20	2	5	13	2	96.2576	91.6222
CL	2013_04_DSGCOT2_000	2753.DSG	17	30	2	5	13	2	95.96	93.0547
CL	2013_04_DSGCOT2_000	2754.DSG	17	40	2	5	13	2	96.0335	91.5184
CL	2013_04_DSGCOT2_000	2755.DSG	17	50	2	5	13	2	96.3948	93.6536
CL	2013_04_DSGCOT2_000	2756.DSG	18	0	2	5	13	2	96.1193	92.4063
CL	2013_04_DSGCOT2_000	2757.DSG	18	10	2	5	13	2	96.2459	93.8036
CL	2013_04_DSGCOT2_000	2758.DSG	18	20	2	5	13	2	96.6859	92.9181
CL	2013_04_DSGCOT2_000	2759.DSG	18	30	2	5	13	2	96.6758	94.5953
CL	2013_04_DSGCOT2_000	2760.DSG	18	40	2	5	13	2	96.8986	95.5263
CL	2013_04_DSGCOT2_000	2761.DSG	18	50	2	5	13	2	96.8739	95.2634
CL	2013_04_DSGCOT2_000	2762.DSG	19	0	2	5	13	2	97.1062	95.5111
CL	2013_04_DSGCOT2_000	2763.DSG	19	10	2	5	13	3	97.1837	98.3606
CL	2013_04_DSGCOT2_000	2764.DSG	19	20	2	5	13	3	98.1989	100.71
CL	2013_04_DSGCOT2_000	2765.DSG	19	30	2	5	13	3	98.7349	105.083
CL	2013_04_DSGCOT2_000	2766.DSG	19	40	2	5	13	3	98.4388	111.245
CL	2013_04_DSGCOT2_000	2767.DSG	19	50	2	5	13	3	98.2574	110.313
CL	2013_04_DSGCOT2_000	2768.DSG	20	0	2	5	13	2	97.5873	106.72
CL	2013_04_DSGCOT2_000	2769.DSG	20	10	2	5	13	2	97.0264	106.414
CL	2013_04_DSGCOT2_000	2770.DSG	20	20	2	5	13	2	97.5017	106.559
CL	2013_04_DSGCOT2_000	2771.DSG	20	30	2	5	13	2	96.4261	105.642
CL	2013_04_DSGCOT2_000	2772.DSG	20	40	2	5	13	2	96.6777	105.783
CL	2013_04_DSGCOT2_000	2773.DSG	20	50	2	5	13	2	96.5595	106.052
CL	2013_04_DSGCOT2_000	2774.DSG	21	0	2	5	13	2	96.4786	105.515
[truncated: 8,514 more rows]

## Sheet: CL_2013_07-09
Station	Folder	File	Hour	Minute	Day	Month	Year	Peaks	High	Low
CL	2013_06_DSG142_000	1668	0	0	1	7	13	3	91.4478	119.589
CL	2013_06_DSG142_000	1669	0	10	1	7	13	3	95.1151	118.219
CL	2013_06_DSG142_000	1670	0	20	1	7	13	3	96.3291	109.932
CL	2013_06_DSG142_000	1671	0	30	1	7	13	3	96.2129	120.297
CL	2013_06_DSG142_000	1672	0	40	1	7	13	3	97.6804	109.966
CL	2013_06_DSG142_000	1673	0	50	1	7	13	2	97.3631	121.844
CL	2013_06_DSG142_000	1674	1	0	1	7	13	3	98.107	121.19
CL	2013_06_DSG142_000	1675	1	10	1	7	13	3	95.1162	115.584
CL	2013_06_DSG142_000	1676	1	20	1	7	13	3	97.0793	114.384
CL	2013_06_DSG142_000	1677	1	30	1	7	13	3	96.9753	115.381
CL	2013_06_DSG142_000	1678	1	40	1	7	13	3	94.421	113.279
CL	2013_06_DSG142_000	1679	1	50	1	7	13	3	91.3984	105.824
CL	2013_06_DSG142_000	1680	2	0	1	7	13	3	93.3046	109.976
CL	2013_06_DSG142_000	1681	2	10	1	7	13	3	97.7013	116.091
CL	2013_06_DSG142_000	1682	2	20	1	7	13	3	97.3576	108.517
CL	2013_06_DSG142_000	1683	2	30	1	7	13	3	96.4014	112.437
CL	2013_06_DSG142_000	1684	2	40	1	7	13	3	97.4143	120.811
CL	2013_06_DSG142_000	1685	2	50	1	7	13	3	97.4951	115.229
CL	2013_06_DSG142_000	1686	3	0	1	7	13	3	96.9752	119.25
CL	2013_06_DSG142_000	1687	3	10	1	7	13	3	97.9761	116.62
CL	2013_06_DSG142_000	1688	3	20	1	7	13	3	98.0036	114.062
CL	2013_06_DSG142_000	1689	3	30	1	7	13	3	97.8798	119.98
CL	2013_06_DSG142_000	1690	3	40	1	7	13	2	97.0914	105.407
CL	2013_06_DSG142_000	1691	3	50	1	7	13	3	97.7572	120.137
CL	2013_06_DSG142_000	1692	4	0	1	7	13	3	98.4519	114.39
CL	2013_06_DSG142_000	1693	4	10	1	7	13	3	98.8693	112.116
CL	2013_06_DSG142_000	1694	4	20	1	7	13	3	98.0796	116.688
CL	2013_06_DSG142_000	1695	4	30	1	7	13	3	91.8998	109.442
CL	2013_06_DSG142_000	1696	4	40	1	7	13	1	91.5856	123.561
CL	2013_06_DSG142_000	1697	4	50	1	7	13	3	98.2732	114.556
CL	2013_06_DSG142_000	1698	5	0	1	7	13	3	97.5288	115.977
CL	2013_06_DSG142_000	1699	5	10	1	7	13	3	98.7196	115.12
CL	2013_06_DSG142_000	1700	5	20	1	7	13	3	98.8865	117.517
CL	2013_06_DSG142_000	1701	5	30	1	7	13	3	97.9065	113.464
CL	2013_06_DSG142_000	1702	5	40	1	7	13	3	97.3746	121.154
CL	2013_06_DSG142_000	1703	5	50	1	7	13	3	97.2133	115.63
CL	2013_06_DSG142_000	1704	6	0	1	7	13	3	96.4149	127.562
CL	2013_06_DSG142_000	1705	6	10	1	7	13	3	96.6068	111.951
CL	2013_06_DSG142_000	1706	6	20	1	7	13	3	96.8956	117.004
CL	2013_06_DSG142_000	1707	6	30	1	7	13	2	96.5233	127.144
CL	2013_06_DSG142_000	1708	6	40	1	7	13	3	96.8238	117.289
CL	2013_06_DSG142_000	1709	6	50	1	7	13	3	96.4149	119.473
CL	2013_06_DSG142_000	1710	7	0	1	7	13	3	92.8982	120.363
CL	2013_06_DSG142_000	1711	7	10	1	7	13	3	90.3994	116.248
CL	2013_06_DSG142_000	1712	7	20	1	7	13	3	95.7253	116.441
CL	2013_06_DSG142_000	1713	7	30	1	7	13	3	96.1046	122.66
CL	2013_06_DSG142_000	1714	7	40	1	7	13	3	96.8201	122.157
CL	2013_06_DSG142_000	1715	7	50	1	7	13	3	96.3874	120.187
CL	2013_06_DSG142_000	1716	8	0	1	7	13	3	96.8607	120.49
CL	2013_06_DSG142_000	1717	8	10	1	7	13	3	96.9436	122.138
CL	2013_06_DSG142_000	1718	8	20	1	7	13	2	96.496	102.581
CL	2013_06_DSG142_000	1719	8	30	1	7	13	2	97.0481	125.992
CL	2013_06_DSG142_000	1720	8	40	1	7	13	3	97.3208	120.716
CL	2013_06_DSG142_000	1721	8	50	1	7	13	3	97.5328	115.372
CL	2013_06_DSG142_000	1722	9	0	1	7	13	3	96.0019	118.085
CL	2013_06_DSG142_000	1723	9	10	1	7	13	3	96.7737	111.189
CL	2013_06_DSG142_000	1724	9	20	1	7	13	3	94.4205	119.671
CL	2013_06_DSG142_000	1725	9	30	1	7	13	3	94.5616	108.936
CL	2013_06_DSG142_000	1726	9	40	1	7	13	3	96.1145	115.505
CL	2013_06_DSG142_000	1727	9	50	1	7	13	3	95.5194	116.756
CL	2013_06_DSG142_000	1728	10	0	1	7	13	3	95.492	114.769
CL	2013_06_DSG142_000	1729	10	10	1	7	13	2	96.0108	122.245
CL	2013_06_DSG142_000	1730	10	20	1	7	13	3	95.4978	119.571
CL	2013_06_DSG142_000	1731	10	30	1	7	13	3	94.272	119.444
CL	2013_06_DSG142_000	1732	10	40	1	7	13	3	95.4501	122.638
CL	2013_06_DSG142_000	1733	10	50	1	7	13	3	94.4834	118.165
CL	2013_06_DSG142_000	1734	11	0	1	7	13	3	95.8343	117.193
CL	2013_06_DSG142_000	1735	11	10	1	7	13	3	94.4746	120.837
CL	2013_06_DSG142_000	1736	11	20	1	7	13	3	93.3479	120.195
CL	2013_06_DSG142_000	1737	11	30	1	7	13	3	94.0775	117.298
CL	2013_06_DSG142_000	1738	11	40	1	7	13	3	95.1252	117.234
CL	2013_06_DSG142_000	1739	11	50	1	7	13	3	94.5565	114.42
CL	2013_06_DSG142_000	1740	12	0	1	7	13	3	96.526	119.909
CL	2013_06_DSG142_000	1741	12	10	1	7	13	3	96.9304	118.89
CL	2013_06_DSG142_000	1742	12	20	1	7	13	2	97.8359	120.258
CL	2013_06_DSG142_000	1743	12	30	1	7	13	3	97.4878	118.106
CL	2013_06_DSG142_000	1744	12	40	1	7	13	3	97.7579	118.611
CL	2013_06_DSG142_000	1745	12	50	1	7	13	3	97.4233	115.229
CL	2013_06_DSG142_000	1746	13	0	1	7	13	3	96.7648	115.561
CL	2013_06_DSG142_000	1747	13	10	1	7	13	3	96.9067	117.451
CL	2013_06_DSG142_000	1748	13	20	1	7	13	3	97.0884	119.132
CL	2013_06_DSG142_000	1749	13	30	1	7	13	3	96.9555	116.369
CL	2013_06_DSG142_000	1750	13	40	1	7	13	3	97.2994	109.78
CL	2013_06_DSG142_000	1751	13	50	1	7	13	3	96.5448	114.756
CL	2013_06_DSG142_000	1752	14	0	1	7	13	3	96.3915	117.142
CL	2013_06_DSG142_000	1753	14	10	1	7	13	3	95.5881	119.328
CL	2013_06_DSG142_000	1754	14	20	1	7	13	3	95.558	117.269
CL	2013_06_DSG142_000	1755	14	30	1	7	13	3	95.8604	118.761
CL	2013_06_DSG142_000	1756	14	40	1	7	13	2	96.4257	126.267
CL	2013_06_DSG142_000	1757	14	50	1	7	13	2	95.7993	129.306
CL	2013_06_DSG142_000	1758	15	0	1	7	13	3	96.7931	119.752
CL	2013_06_DSG142_000	1759	15	10	1	7	13	3	96.617	118.004
CL	2013_06_DSG142_000	1760	15	20	1	7	13	1	93.8799	119.771
CL	2013_06_DSG142_000	1761	15	30	1	7	13	3	93.8131	115.255
CL	2013_06_DSG142_000	1762	15	40	1	7	13	3	95.1958	118.783
CL	2013_06_DSG142_000	1763	15	50	1	7	13	3	94.1085	119.699
CL	2013_06_DSG142_000	1764	16	0	1	7	13	3	96.0898	116.44
CL	2013_06_DSG142_000	1765	16	10	1	7	13	3	95.8995	116.221
CL	2013_06_DSG142_000	1766	16	20	1	7	13	3	95.8495	113.809
CL	2013_06_DSG142_000	1767	16	30	1	7	13	3	96.0756	114.772
CL	2013_06_DSG142_000	1768	16	40	1	7	13	3	95.2448	109.84
CL	2013_06_DSG142_000	1769	16	50	1	7	13	3	96.17	119.649
CL	2013_06_DSG142_000	1770	17	0	1	7	13	3	95.8857	113.086
CL	2013_06_DSG142_000	1771	17	10	1	7	13	3	96.2631	113.2
CL	2013_06_DSG142_000	1772	17	20	1	7	13	2	97.0719	123.364
CL	2013_06_DSG142_000	1773	17	30	1	7	13	3	97.176	121.731
CL	2013_06_DSG142_000	1774	17	40	1	7	13	3	97.2723	114.395
CL	2013_06_DSG142_000	1775	17	50	1	7	13	3	96.8106	121.386
CL	2013_06_DSG142_000	1776	18	0	1	7	13	3	96.5403	122.094
CL	2013_06_DSG142_000	1777	18	10	1	7	13	3	96.9184	112.581
CL	2013_06_DSG142_000	1778	18	20	1	7	13	3	97.0742	117.983
CL	2013_06_DSG142_000	1779	18	30	1	7	13	2	96.9641	123.892
CL	2013_06_DSG142_000	1780	18	40	1	7	13	3	97.9155	119.858
CL	2013_06_DSG142_000	1781	18	50	1	7	13	3	98.4136	119.695
CL	2013_06_DSG142_000	1782	19	0	1	7	13	3	98.6465	113.567
CL	2013_06_DSG142_000	1783	19	10	1	7	13	3	99.0282	118.135
CL	2013_06_DSG142_000	1784	19	20	1	7	13	3	99.9666	116.22
CL	2013_06_DSG142_000	1785	19	30	1	7	13	3	100.02	114.778
CL	2013_06_DSG142_000	1786	19	40	1	7	13	3	100.118	120.487
CL	2013_06_DSG142_000	1787	19	50	1	7	13	3	100.189	118.864
CL	2013_06_DSG142_000	1788	20	0	1	7	13	3	99.6673	117.152
CL	2013_06_DSG142_000	1789	20	10	1	7	13	3	98.6872	113.134
CL	2013_06_DSG142_000	1790	20	20	1	7	13	3	98.4868	115.699
CL	2013_06_DSG142_000	1791	20	30	1	7	13	3	98.3349	117.653
CL	2013_06_DSG142_000	1792	20	40	1	7	13	3	98.1511	115.653
CL	2013_06_DSG142_000	1793	20	50	1	7	13	2	98.0818	117.668
CL	2013_06_DSG142_000	1794	21	0	1	7	13	2	98.1482	120.898
CL	2013_06_DSG142_000	1795	21	10	1	7	13	1	98.0612	117.305
CL	2013_06_DSG142_000	1796	21	20	1	7	13	1	98.4294	118.456
CL	2013_06_DSG142_000	1797	21	30	1	7	13	1	98.4219	122.097
CL	2013_06_DSG142_000	1798	21	40	1	7	13	1	98.5095	118.781
CL	2013_06_DSG142_000	1799	21	50	1	7	13	1	98.7103	119.186
CL	2013_06_DSG142_000	1800	22	0	1	7	13	1	98.3869	119.047
CL	2013_06_DSG142_000	1801	22	10	1	7	13	1	98.505	117.837
CL	2013_06_DSG142_000	1802	22	20	1	7	13	1	98.1755	119.082
CL	2013_06_DSG142_000	1803	22	30	1	7	13	1	98.2692	118.631
CL	2013_06_DSG142_000	1804	22	40	1	7	13	1	97.5334	115.918
CL	2013_06_DSG142_000	1805	22	50	1	7	13	1	97.7715	122.353
CL	2013_06_DSG142_000	1806	23	0	1	7	13	1	97.6194	117.243
CL	2013_06_DSG142_000	1807	23	10	1	7	13	1	97.0356	115.97
CL	2013_06_DSG142_000	1808	23	20	1	7	13	1	97.1648	119.074
CL	2013_06_DSG142_000	1809	23	30	1	7	13	2	96.3521	114.513
CL	2013_06_DSG142_000	1810	23	40	1	7	13	2	97.9858	117.402
CL	2013_06_DSG142_000	1811	23	50	1	7	13	3	98.6403	114.935
CL	2013_06_DSG142_000	1812	0	0	2	7	13	3	97.9435	118.379
CL	2013_06_DSG142_000	1813	0	10	2	7	13	3	97.7137	115.727
CL	2013_06_DSG142_000	1814	0	20	2	7	13	2	96.6895	126.445
CL	2013_06_DSG142_000	1815	0	30	2	7	13	3	97.1094	112.475
CL	2013_06_DSG142_000	1816	0	40	2	7	13	3	97.8995	119.095
CL	2013_06_DSG142_000	1817	0	50	2	7	13	3	97.1856	101.769
CL	2013_06_DSG142_000	1818	1	0	2	7	13	3	97.7309	112.544
CL	2013_06_DSG142_000	1819	1	10	2	7	13	3	94.9096	108.844
CL	2013_06_DSG142_000	1820	1	20	2	7	13	3	96.9126	112.438
CL	2013_06_DSG142_000	1821	1	30	2	7	13	2	96.3226	125.902
CL	2013_06_DSG142_000	1822	1	40	2	7	13	3	97.3032	127.61
CL	2013_06_DSG142_000	1823	1	50	2	7	13	3	97.7635	118.38
CL	2013_06_DSG142_000	1824	2	0	2	7	13	3	97.0984	125.036
CL	2013_06_DSG142_000	1825	2	10	2	7	13	2	97.2351	129.688
CL	2013_06_DSG142_000	1826	2	20	2	7	13	3	98.0728	120.254
CL	2013_06_DSG142_000	1827	2	30	2	7	13	3	97.0172	115.261
CL	2013_06_DSG142_000	1828	2	40	2	7	13	3	95.0207	115.487
CL	2013_06_DSG142_000	1829	2	50	2	7	13	3	96.4152	112.268
CL	2013_06_DSG142_000	1830	3	0	2	7	13	3	96.9196	116.312
CL	2013_06_DSG142_000	1831	3	10	2	7	13	3	97.2982	116.278
CL	2013_06_DSG142_000	1832	3	20	2	7	13	3	97.4691	121.155
CL	2013_06_DSG142_000	1833	3	30	2	7	13	3	97.7527	115.926
CL	2013_06_DSG142_000	1834	3	40	2	7	13	3	96.5248	113.109
CL	2013_06_DSG142_000	1835	3	50	2	7	13	3	97.1421	119.764
CL	2013_06_DSG142_000	1836	4	0	2	7	13	3	97.8117	115.011
CL	2013_06_DSG142_000	1837	4	10	2	7	13	3	96.6147	115.177
CL	2013_06_DSG142_000	1838	4	20	2	7	13	3	96.1199	116.131
CL	2013_06_DSG142_000	1839	4	30	2	7	13	3	96.4022	120.821
CL	2013_06_DSG142_000	1840	4	40	2	7	13	3	96.6569	118.504
CL	2013_06_DSG142_000	1841	4	50	2	7	13	3	97.0648	111.241
CL	2013_06_DSG142_000	1842	5	0	2	7	13	3	98.3165	114.921
CL	2013_06_DSG142_000	1843	5	10	2	7	13	3	98.7027	99.4352
CL	2013_06_DSG142_000	1844	5	20	2	7	13	3	98.7292	106.46
CL	2013_06_DSG142_000	1845	5	30	2	7	13	3	98.6867	115.519
CL	2013_06_DSG142_000	1846	5	40	2	7	13	3	98.7285	114.597
CL	2013_06_DSG142_000	1847	5	50	2	7	13	3	98.9417	120.57
CL	2013_06_DSG142_000	1848	6	0	2	7	13	2	98.7527	110.879
CL	2013_06_DSG142_000	1849	6	10	2	7	13	3	98.3808	122.981
CL	2013_06_DSG142_000	1850	6	20	2	7	13	3	98.4372	118.001
CL	2013_06_DSG142_000	1851	6	30	2	7	13	3	97.9175	116.234
CL	2013_06_DSG142_000	1852	6	40	2	7	13	2	97.7552	123.486
CL	2013_06_DSG142_000	1853	6	50	2	7	13	3	96.6159	111.537
CL	2013_06_DSG142_000	1854	7	0	2	7	13	3	97.8794	111.445
CL	2013_06_DSG142_000	1855	7	10	2	7	13	3	98.0324	115.837
CL	2013_06_DSG142_000	1856	7	20	2	7	13	3	98.0758	116.763
CL	2013_06_DSG142_000	1857	7	30	2	7	13	3	98.2575	115.763
CL	2013_06_DSG142_000	1858	7	40	2	7	13	2	97.6897	110.069
CL	2013_06_DSG142_000	1859	7	50	2	7	13	3	98.4265	125.79
CL	2013_06_DSG142_000	1860	8	0	2	7	13	3	98.2208	110.555
CL	2013_06_DSG142_000	1861	8	10	2	7	13	3	98.6095	109.791
CL	2013_06_DSG142_000	1862	8	20	2	7	13	3	98.5934	113.731
CL	2013_06_DSG142_000	1863	8	30	2	7	13	3	98.7202	112.862
CL	2013_06_DSG142_000	1864	8	40	2	7	13	3	98.2383	115.974
CL	2013_06_DSG142_000	1865	8	50	2	7	13	3	98.4737	115.883
CL	2013_06_DSG142_000	1866	9	0	2	7	13	3	98.2465	127.624
CL	2013_06_DSG142_000	1867	9	10	2	7	13	3	98.5701	116.071
CL	2013_06_DSG142_000	1868	9	20	2	7	13	3	98.5847	112.621
CL	2013_06_DSG142_000	1869	9	30	2	7	13	3	98.5995	117.211
CL	2013_06_DSG142_000	1870	9	40	2	7	13	3	98.9737	120.993
CL	2013_06_DSG142_000	1871	9	50	2	7	13	2	99.1438	126.168
CL	2013_06_DSG142_000	1872	10	0	2	7	13	3	98.973	117.176
CL	2013_06_DSG142_000	1873	10	10	2	7	13	3	98.5759	118.042
CL	2013_06_DSG142_000	1874	10	20	2	7	13	3	98.8788	112.955
CL	2013_06_DSG142_000	1875	10	30	2	7	13	2	99.0207	125.147
CL	2013_06_DSG142_000	1876	10	40	2	7	13	3	98.8405	120.084
CL	2013_06_DSG142_000	1877	10	50	2	7	13	3	98.9584	114.334
CL	2013_06_DSG142_000	1878	11	0	2	7	13	3	99.2226	114.422
CL	2013_06_DSG142_000	1879	11	10	2	7	13	3	98.9872	115.402
CL	2013_06_DSG142_000	1880	11	20	2	7	13	3	98.8494	117.744
CL	2013_06_DSG142_000	1881	11	30	2	7	13	3	98.7926	119.287
CL	2013_06_DSG142_000	1882	11	40	2	7	13	3	98.3717	115.32
CL	2013_06_DSG142_000	1883	11	50	2	7	13	2	99.1065	111.236
CL	2013_06_DSG142_000	1884	12	0	2	7	13	3	98.5405	115.049
CL	2013_06_DSG142_000	1885	12	10	2	7	13	3	98.7973	115.921
CL	2013_06_DSG142_000	1886	12	20	2	7	13	3	98.3125	120.136
CL	2013_06_DSG142_000	1887	12	30	2	7	13	3	98.602	114.7
CL	2013_06_DSG142_000	1888	12	40	2	7	13	3	98.3229	115.366
CL	2013_06_DSG142_000	1889	12	50	2	7	13	3	98.5765	114.096
CL	2013_06_DSG142_000	1890	13	0	2	7	13	3	98.7028	118.929
CL	2013_06_DSG142_000	1891	13	10	2	7	13	3	98.4471	113.182
CL	2013_06_DSG142_000	1892	13	20	2	7	13	3	98.2778	126.698
CL	2013_06_DSG142_000	1893	13	30	2	7	13	3	97.8498	122.174
CL	2013_06_DSG142_000	1894	13	40	2	7	13	2	96.8723	125.3
CL	2013_06_DSG142_000	1895	13	50	2	7	13	3	97.3638	115.511
CL	2013_06_DSG142_000	1896	14	0	2	7	13	3	98.1754	115.285
CL	2013_06_DSG142_000	1897	14	10	2	7	13	3	98.9021	115.967
CL	2013_06_DSG142_000	1898	14	20	2	7	13	3	98.2864	119.497
CL	2013_06_DSG142_000	1899	14	30	2	7	13	3	98.5915	115.128
CL	2013_06_DSG142_000	1900	14	40	2	7	13	3	98.296	124.475
CL	2013_06_DSG142_000	1901	14	50	2	7	13	3	98.3453	125.242
CL	2013_06_DSG142_000	1902	15	0	2	7	13	3	98.2411	112.111
CL	2013_06_DSG142_000	1903	15	10	2	7	13	3	98.0601	120.278
CL	2013_06_DSG142_000	1904	15	20	2	7	13	3	97.8248	113.381
CL	2013_06_DSG142_000	1905	15	30	2	7	13	3	97.6959	114.905
CL	2013_06_DSG142_000	1906	15	40	2	7	13	3	97.5424	117.017
CL	2013_06_DSG142_000	1907	15	50	2	7	13	3	97.9381	122.011
CL	2013_06_DSG142_000	1908	16	0	2	7	13	3	97.9928	114.639
CL	2013_06_DSG142_000	1909	16	10	2	7	13	3	98.2236	120.927
CL	2013_06_DSG142_000	1910	16	20	2	7	13	3	98.539	123.097
CL	2013_06_DSG142_000	1911	16	30	2	7	13	3	97.0969	117.612
CL	2013_06_DSG142_000	1912	16	40	2	7	13	2	96.6451	124.054
CL	2013_06_DSG142_000	1913	16	50	2	7	13	3	97.6584	116.595
CL	2013_06_DSG142_000	1914	17	0	2	7	13	3	97.7375	122.439
CL	2013_06_DSG142_000	1915	17	10	2	7	13	3	98.3163	116.107
CL	2013_06_DSG142_000	1916	17	20	2	7	13	2	98.7365	129.035
CL	2013_06_DSG142_000	1917	17	30	2	7	13	3	98.7055	115.54
CL	2013_06_DSG142_000	1918	17	40	2	7	13	3	98.4082	112.023
CL	2013_06_DSG142_000	1919	17	50	2	7	13	3	98.5262	120.472
CL	2013_06_DSG142_000	1920	18	0	2	7	13	3	98.7688	119.585
CL	2013_06_DSG142_000	1921	18	10	2	7	13	3	98.3352	127.565
CL	2013_06_DSG142_000	1922	18	20	2	7	13	2	98.3801	109.631
CL	2013_06_DSG142_000	1923	18	30	2	7	13	3	98.869	115.847
CL	2013_06_DSG142_000	1924	18	40	2	7	13	3	98.4278	127.699
CL	2013_06_DSG142_000	1925	18	50	2	7	13	3	98.6234	124.42
CL	2013_06_DSG142_000	1926	19	0	2	7	13	3	98.3861	109.293
CL	2013_06_DSG142_000	1927	19	10	2	7	13	3	98.3106	117.96
CL	2013_06_DSG142_000	1928	19	20	2	7	13	3	98.9156	119.31
CL	2013_06_DSG142_000	1929	19	30	2	7	13	3	99.4226	116.431
CL	2013_06_DSG142_000	1930	19	40	2	7	13	3	99.8274	110.877
CL	2013_06_DSG142_000	1931	19	50	2	7	13	2	99.9329	109.557
CL	2013_06_DSG142_000	1932	20	0	2	7	13	3	99.8019	115.727
CL	2013_06_DSG142_000	1933	20	10	2	7	13	3	99.4817	121.557
CL	2013_06_DSG142_000	1934	20	20	2	7	13	3	99.26	115.275
CL	2013_06_DSG142_000	1935	20	30	2	7	13	3	98.8852	115.704
CL	2013_06_DSG142_000	1936	20	40	2	7	13	3	98.6735	115.872
CL	2013_06_DSG142_000	1937	20	50	2	7	13	3	98.4303	110.333
CL	2013_06_DSG142_000	1938	21	0	2	7	13	3	98.2893	117.147
CL	2013_06_DSG142_000	1939	21	10	2	7	13	3	98.7146	112.62
CL	2013_06_DSG142_000	1940	21	20	2	7	13	3	98.2644	114.177
CL	2013_06_DSG142_000	1941	21	30	2	7	13	3	98.8534	115.911
CL	2013_06_DSG142_000	1942	21	40	2	7	13	3	98.5362	117.299
CL	2013_06_DSG142_000	1943	21	50	2	7	13	3	98.2519	114.118
CL	2013_06_DSG142_000	1944	22	0	2	7	13	3	98.3017	115.713
CL	2013_06_DSG142_000	1945	22	10	2	7	13	3	98.2453	115.417
CL	2013_06_DSG142_000	1946	22	20	2	7	13	3	97.7818	116.595
CL	2013_06_DSG142_000	1947	22	30	2	7	13	2	98.2491	126.862
CL	2013_06_DSG142_000	1948	22	40	2	7	13	1	98.3199	127.065
CL	2013_06_DSG142_000	1949	22	50	2	7	13	3	98.1868	114.251
CL	2013_06_DSG142_000	1950	23	0	2	7	13	3	98.0791	115.426
CL	2013_06_DSG142_000	1951	23	10	2	7	13	3	98.1418	121.613
CL	2013_06_DSG142_000	1952	23	20	2	7	13	3	97.4781	119.703
CL	2013_06_DSG142_000	1953	23	30	2	7	13	3	96.9384	114.315
CL	2013_06_DSG142_000	1954	23	40	2	7	13	3	97.4499	121.605
CL	2013_06_DSG142_000	1955	23	50	2	7	13	3	97.8222	111.635
CL	2013_06_DSG142_000	1956	0	0	3	7	13	3	97.7684	113.323
CL	2013_06_DSG142_000	1957	0	10	3	7	13	3	98.0892	115.705
CL	2013_06_DSG142_000	1958	0	20	3	7	13	3	98.1565	112.723
CL	2013_06_DSG142_000	1959	0	30	3	7	13	3	97.9501	107.04
CL	2013_06_DSG142_000	1960	0	40	3	7	13	3	97.8071	121.809
CL	2013_06_DSG142_000	1961	0	50	3	7	13	3	98.0497	107.809
CL	2013_06_DSG142_000	1962	1	0	3	7	13	3	97.681	125.032
CL	2013_06_DSG142_000	1963	1	10	3	7	13	3	98.2604	116.727
CL	2013_06_DSG142_000	1964	1	20	3	7	13	3	97.8923	113.319
CL	2013_06_DSG142_000	1965	1	30	3	7	13	3	98.1092	114.609
CL	2013_06_DSG142_000	1966	1	40	3	7	13	3	97.7064	111.984
CL	2013_06_DSG142_000	1967	1	50	3	7	13	3	97.97	113.349
CL	2013_06_DSG142_000	1968	2	0	3	7	13	3	97.8267	121.029
CL	2013_06_DSG142_000	1969	2	10	3	7	13	3	97.623	111.073
CL	2013_06_DSG142_000	1970	2	20	3	7	13	3	97.8444	108.142
CL	2013_06_DSG142_000	1971	2	30	3	7	13	3	97.3796	119.177
CL	2013_06_DSG142_000	1972	2	40	3	7	13	3	97.9687	98.2855
CL	2013_06_DSG142_000	1973	2	50	3	7	13	3	97.5587	106.088
CL	2013_06_DSG142_000	1974	3	0	3	7	13	3	97.3087	100.57
CL	2013_06_DSG142_000	1975	3	10	3	7	13	3	97.9424	112.455
CL	2013_06_DSG142_000	1976	3	20	3	7	13	3	97.7311	115.178
CL	2013_06_DSG142_000	1977	3	30	3	7	13	3	97.8987	117.329
CL	2013_06_DSG142_000	1978	3	40	3	7	13	3	97.3182	104.933
CL	2013_06_DSG142_000	1979	3	50	3	7	13	3	97.1207	110.981
CL	2013_06_DSG142_000	1980	4	0	3	7	13	3	97.596	105.467
CL	2013_06_DSG142_000	1981	4	10	3	7	13	3	96.9674	108.7
CL	2013_06_DSG142_000	1982	4	20	3	7	13	3	97.5764	109.639
CL	2013_06_DSG142_000	1983	4	30	3	7	13	3	97.6023	110.826
CL	2013_06_DSG142_000	1984	4	40	3	7	13	3	97.458	98.5973
CL	2013_06_DSG142_000	1985	4	50	3	7	13	3	97.8379	114.046
CL	2013_06_DSG142_000	1986	5	0	3	7	13	3	98.7591	109.212
CL	2013_06_DSG142_000	1987	5	10	3	7	13	3	98.9449	114.974
CL	2013_06_DSG142_000	1988	5	20	3	7	13	3	99.6137	102.009
CL	2013_06_DSG142_000	1989	5	30	3	7	13	3	99.9121	115.1
CL	2013_06_DSG142_000	1990	5	40	3	7	13	3	99.9942	113.782
CL	2013_06_DSG142_000	1991	5	50	3	7	13	2	99.419	111.75
CL	2013_06_DSG142_000	1992	6	0	3	7	13	3	99.6972	116.521
CL	2013_06_DSG142_000	1993	6	10	3	7	13	2	99.5533	104.401
CL	2013_06_DSG142_000	1994	6	20	3	7	13	3	98.5882	114.47
CL	2013_06_DSG142_000	1995	6	30	3	7	13	3	98.9095	111.331
CL	2013_06_DSG142_000	1996	6	40	3	7	13	2	98.4797	105.111
CL	2013_06_DSG142_000	1997	6	50	3	7	13	2	98.8041	103.199
CL	2013_06_DSG142_000	1998	7	0	3	7	13	3	98.4014	112.085
CL	2013_06_DSG142_000	1999	7	10	3	7	13	3	98.3176	111.185
CL	2013_06_DSG142_000	2000	7	20	3	7	13	3	98.6905	112.134
CL	2013_06_DSG142_000	2001	7	30	3	7	13	3	98.5146	123.708
CL	2013_06_DSG142_000	2002	7	40	3	7	13	3	98.3051	113.006
CL	2013_06_DSG142_000	2003	7	50	3	7	13	3	98.5464	112.325
CL	2013_06_DSG142_000	2004	8	0	3	7	13	3	98.3741	115.092
CL	2013_06_DSG142_000	2005	8	10	3	7	13	2	98.2214	124.626
CL	2013_06_DSG142_000	2006	8	20	3	7	13	3	98.9075	113.719
CL	2013_06_DSG142_000	2007	8	30	3	7	13	2	98.6074	127.55
CL	2013_06_DSG142_000	2008	8	40	3	7	13	3	98.4404	111.832
CL	2013_06_DSG142_000	2009	8	50	3	7	13	2	98.3345	105.56
CL	2013_06_DSG142_000	2010	9	0	3	7	13	3	98.9216	115.331
CL	2013_06_DSG142_000	2011	9	10	3	7	13	3	98.4224	121.544
CL	2013_06_DSG142_000	2012	9	20	3	7	13	3	99.0266	124.198
CL	2013_06_DSG142_000	2013	9	30	3	7	13	3	98.6762	113.967
CL	2013_06_DSG142_000	2014	9	40	3	7	13	3	98.6341	115.381
CL	2013_06_DSG142_000	2015	9	50	3	7	13	3	98.8946	124.15
CL	2013_06_DSG142_000	2016	10	0	3	7	13	3	98.5812	110.171
CL	2013_06_DSG142_000	2017	10	10	3	7	13	3	98.9078	115.951
CL	2013_06_DSG142_000	2018	10	20	3	7	13	3	98.6984	113.002
CL	2013_06_DSG142_000	2019	10	30	3	7	13	3	98.9277	120.939
CL	2013_06_DSG142_000	2020	10	40	3	7	13	3	98.7937	114.357
CL	2013_06_DSG142_000	2021	10	50	3	7	13	3	98.8548	115.214
CL	2013_06_DSG142_000	2022	11	0	3	7	13	3	98.9005	112.972
CL	2013_06_DSG142_000	2023	11	10	3	7	13	3	98.9983	117.724
CL	2013_06_DSG142_000	2024	11	20	3	7	13	2	99.0379	126.346
CL	2013_06_DSG142_000	2025	11	30	3	7	13	3	98.9142	116.374
CL	2013_06_DSG142_000	2026	11	40	3	7	13	3	99.0829	124.536
CL	2013_06_DSG142_000	2027	11	50	3	7	13	3	98.7895	118.905
CL	2013_06_DSG142_000	2028	12	0	3	7	13	3	97.7989	115.851
CL	2013_06_DSG142_000	2029	12	10	3	7	13	2	98.7897	129.068
CL	2013_06_DSG142_000	2030	12	20	3	7	13	3	99.2204	126.069
CL	2013_06_DSG142_000	2031	12	30	3	7	13	3	98.5454	116.785
CL	2013_06_DSG142_000	2032	12	40	3	7	13	3	99.0724	114.784
CL	2013_06_DSG142_000	2033	12	50	3	7	13	3	98.0424	115.693
CL	2013_06_DSG142_000	2034	13	0	3	7	13	2	98.5354	110.426
CL	2013_06_DSG142_000	2035	13	10	3	7	13	3	98.8429	113.459
CL	2013_06_DSG142_000	2036	13	20	3	7	13	3	97.947	112.816
CL	2013_06_DSG142_000	2037	13	30	3	7	13	3	98.8774	111.719
CL	2013_06_DSG142_000	2038	13	40	3	7	13	3	98.5434	109.952
CL	2013_06_DSG142_000	2039	13	50	3	7	13	3	98.7996	117.539
CL	2013_06_DSG142_000	2040	14	0	3	7	13	3	98.6944	114.853
CL	2013_06_DSG142_000	2041	14	10	3	7	13	3	98.4329	117.441
CL	2013_06_DSG142_000	2042	14	20	3	7	13	3	98.6665	113.211
CL	2013_06_DSG142_000	2043	14	30	3	7	13	3	98.1621	109.562
CL	2013_06_DSG142_000	2044	14	40	3	7	13	3	98.1606	125.292
CL	2013_06_DSG142_000	2045	14	50	3	7	13	2	91.2002	111.935
CL	2013_06_DSG142_000	2046	15	0	3	7	13	3	95.832	124.487
CL	2013_06_DSG142_000	2047	15	10	3	7	13	1	91.5111	118.566
CL	2013_06_DSG142_000	2048	15	20	3	7	13	3	94.7881	112.358
CL	2013_06_DSG142_000	2049	15	30	3	7	13	2	97.2337	102.456
CL	2013_06_DSG142_000	2050	15	40	3	7	13	2	98.0108	104.009
CL	2013_06_DSG142_000	2051	15	50	3	7	13	3	97.9978	116.462
CL	2013_06_DSG142_000	2052	16	0	3	7	13	3	97.8479	111.278
CL	2013_06_DSG142_000	2053	16	10	3	7	13	3	97.6765	111.144
CL	2013_06_DSG142_000	2054	16	20	3	7	13	3	97.8496	112.644
CL	2013_06_DSG142_000	2055	16	30	3	7	13	2	97.9301	104.437
CL	2013_06_DSG142_000	2056	16	40	3	7	13	3	97.3287	119.455
CL	2013_06_DSG142_000	2057	16	50	3	7	13	3	96.9418	108.261
CL	2013_06_DSG142_000	2058	17	0	3	7	13	3	98.6201	110.756
CL	2013_06_DSG142_000	2059	17	10	3	7	13	2	98.4731	108.053
CL	2013_06_DSG142_000	2060	17	20	3	7	13	3	98.3714	111.206
CL	2013_06_DSG142_000	2061	17	30	3	7	13	3	98.1622	115.483
CL	2013_06_DSG142_000	2062	17	40	3	7	13	2	98.596	110.879
CL	2013_06_DSG142_000	2063	17	50	3	7	13	3	98.6101	111.341
CL	2013_06_DSG142_000	2064	18	0	3	7	13	3	98.3672	114.053
CL	2013_06_DSG142_000	2065	18	10	3	7	13	3	98.5469	116.262
CL	2013_06_DSG142_000	2066	18	20	3	7	13	2	98.8899	108.151
CL	2013_06_DSG142_000	2067	18	30	3	7	13	3	98.8266	111.656
CL	2013_06_DSG142_000	2068	18	40	3	7	13	3	98.7597	110.704
CL	2013_06_DSG142_000	2069	18	50	3	7	13	3	98.9955	115.552
CL	2013_06_DSG142_000	2070	19	0	3	7	13	3	98.9105	116.873
CL	2013_06_DSG142_000	2071	19	10	3	7	13	3	99.1549	117.074
CL	2013_06_DSG142_000	2072	19	20	3	7	13	3	99.4753	126.509
CL	2013_06_DSG142_000	2073	19	30	3	7	13	3	100.123	117.57
CL	2013_06_DSG142_000	2074	19	40	3	7	13	3	100.163	123.758
CL	2013_06_DSG142_000	2075	19	50	3	7	13	2	100.601	109.312
CL	2013_06_DSG142_000	2076	20	0	3	7	13	3	100.616	113.337
CL	2013_06_DSG142_000	2077	20	10	3	7	13	3	99.8748	115.296
CL	2013_06_DSG142_000	2078	20	20	3	7	13	2	99.2459	108.246
CL	2013_06_DSG142_000	2079	20	30	3	7	13	3	98.827	113.077
CL	2013_06_DSG142_000	2080	20	40	3	7	13	3	98.8636	107.25
CL	2013_06_DSG142_000	2081	20	50	3	7	13	3	98.3948	113.514
CL	2013_06_DSG142_000	2082	21	0	3	7	13	3	98.5372	104.207
CL	2013_06_DSG142_000	2083	21	10	3	7	13	3	98.4031	120.564
CL	2013_06_DSG142_000	2084	21	20	3	7	13	3	98.4764	118.821
CL	2013_06_DSG142_000	2085	21	30	3	7	13	3	97.6738	117.587
CL	2013_06_DSG142_000	2086	21	40	3	7	13	3	97.9725	116.583
CL	2013_06_DSG142_000	2087	21	50	3	7	13	3	97.6458	112.645
CL	2013_06_DSG142_000	2088	22	0	3	7	13	3	97.7771	114.59
CL	2013_06_DSG142_000	2089	22	10	3	7	13	3	97.7622	120.099
CL	2013_06_DSG142_000	2090	22	20	3	7	13	3	97.8876	114.264
CL	2013_06_DSG142_000	2091	22	30	3	7	13	3	98.1783	114.479
CL	2013_06_DSG142_000	2092	22	40	3	7	13	3	98.0361	118.395
CL	2013_06_DSG142_000	2093	22	50	3	7	13	3	98.0595	117.455
CL	2013_06_DSG142_000	2094	23	0	3	7	13	3	98.0992	114.426
CL	2013_06_DSG142_000	2095	23	10	3	7	13	3	97.9091	108.14
CL	2013_06_DSG142_000	2096	23	20	3	7	13	3	98.1294	114.844
CL	2013_06_DSG142_000	2097	23	30	3	7	13	3	97.6927	115.664
CL	2013_06_DSG142_000	2098	23	40	3	7	13	3	97.6844	119.248
CL	2013_06_DSG142_000	2099	23	50	3	7	13	3	97.6234	126.775
CL	2013_06_DSG142_000	2100	0	0	4	7	13	3	97.8707	109.004
CL	2013_06_DSG142_000	2101	0	10	4	7	13	3	97.7571	120.637
CL	2013_06_DSG142_000	2102	0	20	4	7	13	3	97.7373	112.352
CL	2013_06_DSG142_000	2103	0	30	4	7	13	3	98.385	112.439
CL	2013_06_DSG142_000	2104	0	40	4	7	13	3	98.3255	117.551
CL	2013_06_DSG142_000	2105	0	50	4	7	13	3	97.8412	125.155
CL	2013_06_DSG142_000	2106	1	0	4	7	13	3	97.8586	115.453
CL	2013_06_DSG142_000	2107	1	10	4	7	13	2	98.0633	129.913
CL	2013_06_DSG142_000	2108	1	20	4	7	13	3	97.6978	112.563
CL	2013_06_DSG142_000	2109	1	30	4	7	13	3	97.6657	114.662
CL	2013_06_DSG142_000	2110	1	40	4	7	13	3	98.1417	114.094
CL	2013_06_DSG142_000	2111	1	50	4	7	13	3	97.6895	113.064
CL	2013_06_DSG142_000	2112	2	0	4	7	13	3	97.87	111.774
CL	2013_06_DSG142_000	2113	2	10	4	7	13	3	97.5258	120.962
CL	2013_06_DSG142_000	2114	2	20	4	7	13	3	98.0498	117.094
CL	2013_06_DSG142_000	2115	2	30	4	7	13	3	97.3546	106.794
CL	2013_06_DSG142_000	2116	2	40	4	7	13	3	97.3641	111.509
CL	2013_06_DSG142_000	2117	2	50	4	7	13	3	96.8671	119.084
CL	2013_06_DSG142_000	2118	3	0	4	7	13	3	97.6191	114.59
CL	2013_06_DSG142_000	2119	3	10	4	7	13	3	97.4196	124.724
CL	2013_06_DSG142_000	2120	3	20	4	7	13	3	97.3819	112.945
CL	2013_06_DSG142_000	2121	3	30	4	7	13	3	97.7013	115.75
CL	2013_06_DSG142_000	2122	3	40	4	7	13	3	97.8076	112.536
CL	2013_06_DSG142_000	2123	3	50	4	7	13	3	97.379	114.772
CL	2013_06_DSG142_000	2124	4	0	4	7	13	3	97.8906	115.33
CL	2013_06_DSG142_000	2125	4	10	4	7	13	3	97.6862	113.835
CL	2013_06_DSG142_000	2126	4	20	4	7	13	3	97.3694	119.259
CL	2013_06_DSG142_000	2127	4	30	4	7	13	3	97.4214	115.176
CL	2013_06_DSG142_000	2128	4	40	4	7	13	3	97.8583	116.592
CL	2013_06_DSG142_000	2129	4	50	4	7	13	3	97.9451	106.937
CL	2013_06_DSG142_000	2130	5	0	4	7	13	3	98.6877	124.35
CL	2013_06_DSG142_000	2131	5	10	4	7	13	3	98.8368	114.214
CL	2013_06_DSG142_000	2132	5	20	4	7	13	3	99.2818	113.494
CL	2013_06_DSG142_000	2133	5	30	4	7	13	3	99.3676	112.685
CL	2013_06_DSG142_000	2134	5	40	4	7	13	2	99.0314	111.642
CL	2013_06_DSG142_000	2135	5	50	4	7	13	3	98.9557	111.049
CL	2013_06_DSG142_000	2136	6	0	4	7	13	3	98.8343	116.064
CL	2013_06_DSG142_000	2137	6	10	4	7	13	2	99.0233	107.484
CL	2013_06_DSG142_000	2138	6	20	4	7	13	2	98.7519	101.076
CL	2013_06_DSG142_000	2139	6	30	4	7	13	3	98.9022	122.616
CL	2013_06_DSG142_000	2140	6	40	4	7	13	3	98.4357	110.878
CL	2013_06_DSG142_000	2141	6	50	4	7	13	3	98.3344	113.683
CL	2013_06_DSG142_000	2142	7	0	4	7	13	3	98.0418	108.892
CL	2013_06_DSG142_000	2143	7	10	4	7	13	3	98.1985	109.737
CL	2013_06_DSG142_000	2144	7	20	4	7	13	3	98.49	116.309
CL	2013_06_DSG142_000	2145	7	30	4	7	13	3	97.9608	109.542
CL	2013_06_DSG142_000	2146	7	40	4	7	13	3	98.1076	112.555
CL	2013_06_DSG142_000	2147	7	50	4	7	13	3	98.1019	112.47
CL	2013_06_DSG142_000	2148	8	0	4	7	13	3	97.9429	111.965
CL	2013_06_DSG142_000	2149	8	10	4	7	13	3	97.8121	115.196
CL	2013_06_DSG142_000	2150	8	20	4	7	13	3	97.4919	113.057
CL	2013_06_DSG142_000	2151	8	30	4	7	13	3	97.6084	112.811
CL	2013_06_DSG142_000	2152	8	40	4	7	13	3	98.9482	110.138
CL	2013_06_DSG142_000	2153	8	50	4	7	13	3	97.4823	112.55
CL	2013_06_DSG142_000	2154	9	0	4	7	13	3	97.9214	117.579
CL	2013_06_DSG142_000	2155	9	10	4	7	13	2	98.9646	102.712
CL	2013_06_DSG142_000	2156	9	20	4	7	13	3	98.2455	114.996
CL	2013_06_DSG142_000	2157	9	30	4	7	13	3	98.5007	115.278
CL	2013_06_DSG142_000	2158	9	40	4	7	13	3	98.5309	115.949
CL	2013_06_DSG142_000	2159	9	50	4	7	13	3	98.7813	110.076
CL	2013_06_DSG142_000	2160	10	0	4	7	13	3	98.8163	112.487
CL	2013_06_DSG142_000	2161	10	10	4	7	13	3	97.7293	114.464
CL	2013_06_DSG142_000	2162	10	20	4	7	13	3	98.224	118.747
CL	2013_06_DSG142_000	2163	10	30	4	7	13	3	98.3481	114.32
CL	2013_06_DSG142_000	2164	10	40	4	7	13	3	98.8961	118.407
CL	2013_06_DSG142_000	2165	10	50	4	7	13	3	99.1797	116.049
CL	2013_06_DSG142_000	2166	11	0	4	7	13	3	98.1169	112.692
CL	2013_06_DSG142_000	2167	11	10	4	7	13	2	98.2644	127.583
CL	2013_06_DSG142_000	2168	11	20	4	7	13	3	98.2546	112.145
CL	2013_06_DSG142_000	2169	11	30	4	7	13	3	98.1435	118.287
CL	2013_06_DSG142_000	2170	11	40	4	7	13	3	98.1197	114.459
CL	2013_06_DSG142_000	2171	11	50	4	7	13	3	98.2224	120.682
CL	2013_06_DSG142_000	2172	12	0	4	7	13	3	97.6834	117.161
CL	2013_06_DSG142_000	2173	12	10	4	7	13	3	97.7986	112.875
CL	2013_06_DSG142_000	2174	12	20	4	7	13	3	98.2932	111.732
CL	2013_06_DSG142_000	2175	12	30	4	7	13	3	98.696	117.077
CL	2013_06_DSG142_000	2176	12	40	4	7	13	3	98.8701	124.564
CL	2013_06_DSG142_000	2177	12	50	4	7	13	3	98.0481	125.941
CL	2013_06_DSG142_000	2178	13	0	4	7	13	3	98.1674	113.546
CL	2013_06_DSG142_000	2179	13	10	4	7	13	3	99.06	119.613
CL	2013_06_DSG142_000	2180	13	20	4	7	13	3	98.3719	120.216
CL	2013_06_DSG142_000	2181	13	30	4	7	13	1	99.1346	120.662
CL	2013_06_DSG142_000	2182	13	40	4	7	13	3	99.3384	118.299
CL	2013_06_DSG142_000	2183	13	50	4	7	13	2	98.7067	128.823
CL	2013_06_DSG142_000	2184	14	0	4	7	13	3	98.2473	123.231
CL	2013_06_DSG142_000	2185	14	10	4	7	13	3	98.0963	120.004
CL	2013_06_DSG142_000	2186	14	20	4	7	13	3	98.1906	108.916
CL	2013_06_DSG142_000	2187	14	30	4	7	13	3	98.173	113.145
CL	2013_06_DSG142_000	2188	14	40	4	7	13	2	97.9905	128.843
CL	2013_06_DSG142_000	2189	14	50	4	7	13	3	97.7391	114.211
CL	2013_06_DSG142_000	2190	15	0	4	7	13	2	98.1773	102.87
CL	2013_06_DSG142_000	2191	15	10	4	7	13	2	97.5615	128.486
CL	2013_06_DSG142_000	2192	15	20	4	7	13	3	98.0409	117.647
CL	2013_06_DSG142_000	2193	15	30	4	7	13	3	98.416	113.554
CL	2013_06_DSG142_000	2194	15	40	4	7	13	3	97.835	122.974
CL	2013_06_DSG142_000	2195	15	50	4	7	13	3	97.349	111.967
CL	2013_06_DSG142_000	2196	16	0	4	7	13	3	97.2173	118.009
CL	2013_06_DSG142_000	2197	16	10	4	7	13	2	94.328	125.903
CL	2013_06_DSG142_000	2198	16	20	4	7	13	3	97.5043	116.58
CL	2013_06_DSG142_000	2199	16	30	4	7	13	3	98.5208	116.522
CL	2013_06_DSG142_000	2200	16	40	4	7	13	3	98.4538	122.253
CL	2013_06_DSG142_000	2201	16	50	4	7	13	2	98.2736	125.297
CL	2013_06_DSG142_000	2202	17	0	4	7	13	3	98.21	114.925
CL	2013_06_DSG142_000	2203	17	10	4	7	13	3	98.4586	115.917
CL	2013_06_DSG142_000	2204	17	20	4	7	13	2	98.2902	129.915
CL	2013_06_DSG142_000	2205	17	30	4	7	13	3	98.3738	116.078
CL	2013_06_DSG142_000	2206	17	40	4	7	13	3	98.7562	112.226
CL	2013_06_DSG142_000	2207	17	50	4	7	13	3	98.9468	119.767
CL	2013_06_DSG142_000	2208	18	0	4	7	13	3	98.5242	117.341
CL	2013_06_DSG142_000	2209	18	10	4	7	13	3	98.6792	113.114
CL	2013_06_DSG142_000	2210	18	20	4	7	13	3	98.3892	113.387
CL	2013_06_DSG142_000	2211	18	30	4	7	13	2	98.259	108.687
CL	2013_06_DSG142_000	2212	18	40	4	7	13	3	98.6771	111.019
CL	2013_06_DSG142_000	2213	18	50	4	7	13	3	99.2137	118.888
CL	2013_06_DSG142_000	2214	19	0	4	7	13	3	99.3242	124.482
CL	2013_06_DSG142_000	2215	19	10	4	7	13	2	100.283	106.241
CL	2013_06_DSG142_000	2216	19	20	4	7	13	3	100.775	115.971
CL	2013_06_DSG142_000	2217	19	30	4	7	13	3	99.7633	114.66
CL	2013_06_DSG142_000	2218	19	40	4	7	13	3	100.292	115.632
CL	2013_06_DSG142_000	2219	19	50	4	7	13	3	99.2114	115.892
CL	2013_06_DSG142_000	2220	20	0	4	7	13	2	99.8151	113.629
CL	2013_06_DSG142_000	2221	20	10	4	7	13	3	98.9793	117.511
CL	2013_06_DSG142_000	2222	20	20	4	7	13	3	98.8309	120.798
CL	2013_06_DSG142_000	2223	20	30	4	7	13	3	98.4045	117.165
CL	2013_06_DSG142_000	2224	20	40	4	7	13	3	98.6162	110.502
CL	2013_06_DSG142_000	2225	20	50	4	7	13	3	98.3048	119.358
CL	2013_06_DSG142_000	2226	21	0	4	7	13	3	98.1558	114.584
CL	2013_06_DSG142_000	2227	21	10	4	7	13	3	97.9521	119.62
CL	2013_06_DSG142_000	2228	21	20	4	7	13	3	97.8875	109.864
CL	2013_06_DSG142_000	2229	21	30	4	7	13	3	97.8623	110.469
CL	2013_06_DSG142_000	2230	21	40	4	7	13	3	97.9462	120.014
CL	2013_06_DSG142_000	2231	21	50	4	7	13	3	97.9256	112.883
CL	2013_06_DSG142_000	2232	22	0	4	7	13	2	97.6548	116.902
CL	2013_06_DSG142_000	2233	22	10	4	7	13	2	97.2648	115.887
CL	2013_06_DSG142_000	2234	22	20	4	7	13	1	97.7797	120.243
CL	2013_06_DSG142_000	2235	22	30	4	7	13	2	97.1564	113.21
CL	2013_06_DSG142_000	2236	22	40	4	7	13	2	97.2487	118.355
CL	2013_06_DSG142_000	2237	22	50	4	7	13	2	97.3178	118.714
CL	2013_06_DSG142_000	2238	23	0	4	7	13	2	97.1961	116.967
CL	2013_06_DSG142_000	2239	23	10	4	7	13	2	97.6971	124.266
CL	2013_06_DSG142_000	2240	23	20	4	7	13	2	98.1481	125.096
CL	2013_06_DSG142_000	2241	23	30	4	7	13	3	97.8974	118.027
CL	2013_06_DSG142_000	2242	23	40	4	7	13	3	97.4841	113.119
CL	2013_06_DSG142_000	2243	23	50	4	7	13	3	97.9713	116.885
CL	2013_06_DSG142_000	2244	0	0	5	7	13	3	97.9564	115.686
CL	2013_06_DSG142_000	2245	0	10	5	7	13	3	97.751	114.38
CL	2013_06_DSG142_000	2246	0	20	5	7	13	3	97.6024	105.32
CL	2013_06_DSG142_000	2247	0	30	5	7	13	3	98.0372	113.909
CL	2013_06_DSG142_000	2248	0	40	5	7	13	3	97.875	117.363
CL	2013_06_DSG142_000	2249	0	50	5	7	13	3	98.3055	111.357
CL	2013_06_DSG142_000	2250	1	0	5	7	13	3	98.2911	115.773
CL	2013_06_DSG142_000	2251	1	10	5	7	13	3	97.9153	110.763
CL	2013_06_DSG142_000	2252	1	20	5	7	13	3	98.0828	113.361
CL	2013_06_DSG142_000	2253	1	30	5	7	13	3	98.1406	113.367
CL	2013_06_DSG142_000	2254	1	40	5	7	13	3	97.6679	109.391
CL	2013_06_DSG142_000	2255	1	50	5	7	13	3	97.8172	116.03
CL	2013_06_DSG142_000	2256	2	0	5	7	13	3	97.6551	123.986
CL	2013_06_DSG142_000	2257	2	10	5	7	13	3	97.7694	118.633
CL	2013_06_DSG142_000	2258	2	20	5	7	13	3	97.5272	110.111
CL	2013_06_DSG142_000	2259	2	30	5	7	13	3	97.7005	109.143
CL	2013_06_DSG142_000	2260	2	40	5	7	13	3	97.3559	110.381
CL	2013_06_DSG142_000	2261	2	50	5	7	13	3	97.5723	112.34
CL	2013_06_DSG142_000	2262	3	0	5	7	13	3	97.5253	111.019
CL	2013_06_DSG142_000	2263	3	10	5	7	13	3	96.8911	111.006
CL	2013_06_DSG142_000	2264	3	20	5	7	13	3	97.2916	107.511
CL	2013_06_DSG142_000	2265	3	30	5	7	13	3	98.4162	112.885
CL	2013_06_DSG142_000	2266	3	40	5	7	13	2	97.3241	105.602
CL	2013_06_DSG142_000	2267	3	50	5	7	13	3	97.5932	114.31
CL	2013_06_DSG142_000	2268	4	0	5	7	13	3	97.431	113.984
CL	2013_06_DSG142_000	2269	4	10	5	7	13	3	97.7111	95.5743
CL	2013_06_DSG142_000	2270	4	20	5	7	13	3	97.3453	106.977
CL	2013_06_DSG142_000	2271	4	30	5	7	13	3	97.9087	109.36
CL	2013_06_DSG142_000	2272	4	40	5	7	13	3	97.759	115.73
CL	2013_06_DSG142_000	2273	4	50	5	7	13	3	98.0528	108.886
CL	2013_06_DSG142_000	2274	5	0	5	7	13	3	98.8905	111.876
CL	2013_06_DSG142_000	2275	5	10	5	7	13	3	99.1539	113.237
CL	2013_06_DSG142_000	2276	5	20	5	7	13	3	99.7545	112.779
CL	2013_06_DSG142_000	2277	5	30	5	7	13	2	99.7664	110.411
CL	2013_06_DSG142_000	2278	5	40	5	7	13	2	99.1883	97.0543
CL	2013_06_DSG142_000	2279	5	50	5	7	13	2	98.7585	104.934
CL	2013_06_DSG142_000	2280	6	0	5	7	13	3	98.4599	111.368
CL	2013_06_DSG142_000	2281	6	10	5	7	13	3	98.7203	113.095
CL	2013_06_DSG142_000	2282	6	20	5	7	13	3	99.1091	111.627
CL	2013_06_DSG142_000	2283	6	30	5	7	13	3	98.7829	110.181
CL	2013_06_DSG142_000	2284	6	40	5	7	13	3	98.6982	104.937
CL	2013_06_DSG142_000	2285	6	50	5	7	13	3	98.7018	105.159
CL	2013_06_DSG142_000	2286	7	0	5	7	13	3	98.8657	111.711
CL	2013_06_DSG142_000	2287	7	10	5	7	13	3	98.8168	104.729
CL	2013_06_DSG142_000	2288	7	20	5	7	13	3	99.8472	112.039
CL	2013_06_DSG142_000	2289	7	30	5	7	13	3	98.5765	114.446
CL	2013_06_DSG142_000	2290	7	40	5	7	13	3	98.859	112.791
CL	2013_06_DSG142_000	2291	7	50	5	7	13	2	98.9492	107.61
CL	2013_06_DSG142_000	2292	8	0	5	7	13	3	98.8842	116.989
CL	2013_06_DSG142_000	2293	8	10	5	7	13	2	98.7955	99.5006
CL	2013_06_DSG142_000	2294	8	20	5	7	13	2	98.7416	101.74
CL	2013_06_DSG142_000	2295	8	30	5	7	13	3	98.4543	114.759
CL	2013_06_DSG142_000	2296	8	40	5	7	13	3	99.0085	109.047
CL	2013_06_DSG142_000	2297	8	50	5	7	13	3	98.5657	115.262
CL	2013_06_DSG142_000	2298	9	0	5	7	13	3	98.6866	114.349
CL	2013_06_DSG142_000	2299	9	10	5	7	13	3	98.2577	116.252
CL	2013_06_DSG142_000	2300	9	20	5	7	13	2	98.7602	104.606
CL	2013_06_DSG142_000	2301	9	30	5	7	13	4	98.5369	108.845
CL	2013_06_DSG142_000	2302	9	40	5	7	13	3	98.6247	114.026
CL	2013_06_DSG142_000	2303	9	50	5	7	13	3	98.0794	110.954
CL	2013_06_DSG142_000	2304	10	0	5	7	13	3	98.0481	110.957
CL	2013_06_DSG142_000	2305	10	10	5	7	13	3	98.1946	117.142
CL	2013_06_DSG142_000	2306	10	20	5	7	13	2	98.5038	125.676
CL	2013_06_DSG142_000	2307	10	30	5	7	13	3	97.9097	115.744
CL	2013_06_DSG142_000	2308	10	40	5	7	13	3	98.3438	119.109
CL	2013_06_DSG142_000	2309	10	50	5	7	13	3	98.5301	115.34
CL	2013_06_DSG142_000	2310	11	0	5	7	13	3	98.1925	117.595
CL	2013_06_DSG142_000	2311	11	10	5	7	13	3	98.7214	113.581
CL	2013_06_DSG142_000	2312	11	20	5	7	13	2	98.5559	109.939
CL	2013_06_DSG142_000	2313	11	30	5	7	13	3	98.7592	116.735
CL	2013_06_DSG142_000	2314	11	40	5	7	13	3	98.8355	112.761
CL	2013_06_DSG142_000	2315	11	50	5	7	13	3	98.8844	116.663
CL	2013_06_DSG142_000	2316	12	0	5	7	13	3	98.0491	112.079
CL	2013_06_DSG142_000	2317	12	10	5	7	13	3	98.5293	112.968
CL	2013_06_DSG142_000	2318	12	20	5	7	13	3	98.711	114.834
CL	2013_06_DSG142_000	2319	12	30	5	7	13	3	98.4206	114.934
CL	2013_06_DSG142_000	2320	12	40	5	7	13	3	98.7113	120.905
CL	2013_06_DSG142_000	2321	12	50	5	7	13	2	98.618	117.426
CL	2013_06_DSG142_000	2322	13	0	5	7	13	3	98.5829	116.946
CL	2013_06_DSG142_000	2323	13	10	5	7	13	3	98.2875	114.022
CL	2013_06_DSG142_000	2324	13	20	5	7	13	3	98.4755	115.745
CL	2013_06_DSG142_000	2325	13	30	5	7	13	3	94.1991	114.895
CL	2013_06_DSG142_000	2326	13	40	5	7	13	1	91.572	126.163
CL	2013_06_DSG142_000	2327	13	50	5	7	13	3	98.3339	116.654
CL	2013_06_DSG142_000	2328	14	0	5	7	13	2	98.3709	129.146
CL	2013_06_DSG142_000	2329	14	10	5	7	13	3	98.0467	110.842
CL	2013_06_DSG142_000	2330	14	20	5	7	13	1	90.1879	118.25
CL	2013_06_DSG142_000	2331	14	30	5	7	13	1	89.0111	118.998
CL	2013_06_DSG142_000	2332	14	40	5	7	13	1	91.1337	126.63
CL	2013_06_DSG142_000	2333	14	50	5	7	13	2	95.2335	122.147
CL	2013_06_DSG142_000	2334	15	0	5	7	13	3	97.8972	121.125
CL	2013_06_DSG142_000	2335	15	10	5	7	13	3	97.8104	119.602
CL	2013_06_DSG142_000	2336	15	20	5	7	13	3	97.6829	111.997
CL	2013_06_DSG142_000	2337	15	30	5	7	13	3	97.5483	115.242
CL	2013_06_DSG142_000	2338	15	40	5	7	13	3	98.2977	113.855
CL	2013_06_DSG142_000	2339	15	50	5	7	13	3	98.4068	112.612
CL	2013_06_DSG142_000	2340	16	0	5	7	13	2	98.6026	103.823
CL	2013_06_DSG142_000	2341	16	10	5	7	13	3	98.7265	112.241
CL	2013_06_DSG142_000	2342	16	20	5	7	13	3	98.533	115.251
CL	2013_06_DSG142_000	2343	16	30	5	7	13	3	98.7413	120.005
CL	2013_06_DSG142_000	2344	16	40	5	7	13	3	98.7461	116.8
CL	2013_06_DSG142_000	2345	16	50	5	7	13	3	98.7868	113.85
CL	2013_06_DSG142_000	2346	17	0	5	7	13	2	98.5079	104.104
CL	2013_06_DSG142_000	2347	17	10	5	7	13	3	98.5972	114.299
CL	2013_06_DSG142_000	2348	17	20	5	7	13	3	98.8974	117.084
CL	2013_06_DSG142_000	2349	17	30	5	7	13	3	98.6942	114.554
CL	2013_06_DSG142_000	2350	17	40	5	7	13	3	98.5807	116.304
CL	2013_06_DSG142_000	2351	17	50	5	7	13	3	98.4103	115.628
CL	2013_06_DSG142_000	2352	18	0	5	7	13	2	98.3456	111.06
CL	2013_06_DSG142_000	2353	18	10	5	7	13	3	98.4856	112.453
CL	2013_06_DSG142_000	2354	18	20	5	7	13	3	98.4391	115.833
CL	2013_06_DSG142_000	2355	18	30	5	7	13	2	98.4973	109.044
CL	2013_06_DSG142_000	2356	18	40	5	7	13	3	98.629	117.173
CL	2013_06_DSG142_000	2357	18	50	5	7	13	2	98.8968	105.47
CL	2013_06_DSG142_000	2358	19	0	5	7	13	3	99.3629	113.755
CL	2013_06_DSG142_000	2359	19	10	5	7	13	3	99.2452	114.189
CL	2013_06_DSG142_000	2360	19	20	5	7	13	3	99.0321	113.003
CL	2013_06_DSG142_000	2361	19	30	5	7	13	2	100.078	104.889
CL	2013_06_DSG142_000	2362	19	40	5	7	13	3	100.057	113.078
CL	2013_06_DSG142_000	2363	19	50	5	7	13	3	100.6	111.883
CL	2013_06_DSG142_000	2364	20	0	5	7	13	3	100.487	115.054
CL	2013_06_DSG142_000	2365	20	10	5	7	13	3	100.195	113.964
CL	2013_06_DSG142_000	2366	20	20	5	7	13	2	99.6002	106.848
CL	2013_06_DSG142_000	2367	20	30	5	7	13	2	98.9574	103.721
CL	2013_06_DSG142_000	2368	20	40	5	7	13	3	99.1319	109.488
CL	2013_06_DSG142_000	2369	20	50	5	7	13	3	98.74	101.573
CL	2013_06_DSG142_000	2370	21	0	5	7	13	3	98.1489	103.29
CL	2013_06_DSG142_000	2371	21	10	5	7	13	3	98.0696	111.059
CL	2013_06_DSG142_000	2372	21	20	5	7	13	3	97.7957	110.302
CL	2013_06_DSG142_000	2373	21	30	5	7	13	3	97.5298	112.269
CL	2013_06_DSG142_000	2374	21	40	5	7	13	3	97.7828	112.145
CL	2013_06_DSG142_000	2375	21	50	5	7	13	3	97.4767	113.973
CL	2013_06_DSG142_000	2376	22	0	5	7	13	3	97.3891	113.618
CL	2013_06_DSG142_000	2377	22	10	5	7	13	1	97.0654	114.309
CL	2013_06_DSG142_000	2378	22	20	5	7	13	2	97.1301	113.965
CL	2013_06_DSG142_000	2379	22	30	5	7	13	2	97.4967	116.886
CL	2013_06_DSG142_000	2380	22	40	5	7	13	2	97.1867	111.621
CL	2013_06_DSG142_000	2381	22	50	5	7	13	3	97.7993	112.225
CL	2013_06_DSG142_000	2382	23	0	5	7	13	3	97.8264	113.018
CL	2013_06_DSG142_000	2383	23	10	5	7	13	3	97.5541	111.111
CL	2013_06_DSG142_000	2384	23	20	5	7	13	3	97.2335	119.251
CL	2013_06_DSG142_000	2385	23	30	5	7	13	3	97.4646	106.794
CL	2013_06_DSG142_000	2386	23	40	5	7	13	3	98.173	114.7
CL	2013_06_DSG142_000	2387	23	50	5	7	13	3	97.1248	115.367
CL	2013_06_DSG142_000	2388	0	0	6	7	13	3	97.1276	114.1
CL	2013_06_DSG142_000	2389	0	10	6	7	13	3	97.5633	112.46
CL	2013_06_DSG142_000	2390	0	20	6	7	13	3	97.5758	122.938
CL	2013_06_DSG142_000	2391	0	30	6	7	13	3	98.0429	115.19
CL	2013_06_DSG142_000	2392	0	40	6	7	13	3	97.878	107.988
CL	2013_06_DSG142_000	2393	0	50	6	7	13	3	97.6518	114.244
CL	2013_06_DSG142_000	2394	1	0	6	7	13	2	97.5139	96.4285
CL	2013_06_DSG142_000	2395	1	10	6	7	13	3	97.6456	114.345
CL	2013_06_DSG142_000	2396	1	20	6	7	13	3	98.062	118.838
CL	2013_06_DSG142_000	2397	1	30	6	7	13	3	98.1088	114.703
CL	2013_06_DSG142_000	2398	1	40	6	7	13	3	97.6774	110.606
CL	2013_06_DSG142_000	2399	1	50	6	7	13	3	97.8126	113.899
CL	2013_06_DSG142_000	2400	2	0	6	7	13	3	97.7796	112.396
CL	2013_06_DSG142_000	2401	2	10	6	7	13	3	97.3471	110.864
CL	2013_06_DSG142_000	2402	2	20	6	7	13	3	97.7563	115.054
CL	2013_06_DSG142_000	2403	2	30	6	7	13	3	98.1699	119.142
CL	2013_06_DSG142_000	2404	2	40	6	7	13	3	98.15	118.858
CL	2013_06_DSG142_000	2405	2	50	6	7	13	3	97.8653	116.572
CL	2013_06_DSG142_000	2406	3	0	6	7	13	3	97.3254	110.65
CL	2013_06_DSG142_000	2407	3	10	6	7	13	3	97.8587	118.501
CL	2013_06_DSG142_000	2408	3	20	6	7	13	3	97.8553	112.9
CL	2013_06_DSG142_000	2409	3	30	6	7	13	3	97.6662	112.646
CL	2013_06_DSG142_000	2410	3	40	6	7	13	2	97.7258	107.487
CL	2013_06_DSG142_000	2411	3	50	6	7	13	2	97.5768	101.153
CL	2013_06_DSG142_000	2412	4	0	6	7	13	3	97.9618	113.62
CL	2013_06_DSG142_000	2413	4	10	6	7	13	3	97.5676	107.922
CL	2013_06_DSG142_000	2414	4	20	6	7	13	2	97.1805	103.085
CL	2013_06_DSG142_000	2415	4	30	6	7	13	3	97.4367	108.664
CL	2013_06_DSG142_000	2416	4	40	6	7	13	3	98.0468	104.743
CL	2013_06_DSG142_000	2417	4	50	6	7	13	3	98.3336	112.642
CL	2013_06_DSG142_000	2418	5	0	6	7	13	2	99.2241	122.101
CL	2013_06_DSG142_000	2419	5	10	6	7	13	3	99.5661	113.425
CL	2013_06_DSG142_000	2420	5	20	6	7	13	3	99.9037	110.461
CL	2013_06_DSG142_000	2421	5	30	6	7	13	2	99.6986	104.968
CL	2013_06_DSG142_000	2422	5	40	6	7	13	3	99.4372	116.624
CL	2013_06_DSG142_000	2423	5	50	6	7	13	3	99.4608	115.177
CL	2013_06_DSG142_000	2424	6	0	6	7	13	3	99.0305	115.802
CL	2013_06_DSG142_000	2425	6	10	6	7	13	2	99.2083	106.508
CL	2013_06_DSG142_000	2426	6	20	6	7	13	2	98.6339	108.124
CL	2013_06_DSG142_000	2427	6	30	6	7	13	3	98.4798	114.388
CL	2013_06_DSG142_000	2428	6	40	6	7	13	3	98.8251	111.98
CL	2013_06_DSG142_000	2429	6	50	6	7	13	3	98.7897	122.893
CL	2013_06_DSG142_000	2430	7	0	6	7	13	3	98.839	109.525
CL	2013_06_DSG142_000	2431	7	10	6	7	13	2	98.805	104.098
CL	2013_06_DSG142_000	2432	7	20	6	7	13	2	98.198	99.9318
CL	2013_06_DSG142_000	2433	7	30	6	7	13	2	98.534	104.901
CL	2013_06_DSG142_000	2434	7	40	6	7	13	2	98.668	94.9513
CL	2013_06_DSG142_000	2435	7	50	6	7	13	3	98.8417	115.181
CL	2013_06_DSG142_000	2436	8	0	6	7	13	2	98.4228	101.093
CL	2013_06_DSG142_000	2437	8	10	6	7	13	3	98.3371	112.031
CL	2013_06_DSG142_000	2438	8	20	6	7	13	3	98.3421	115.395
CL	2013_06_DSG142_000	2439	8	30	6	7	13	2	97.9287	99.3601
CL	2013_06_DSG142_000	2440	8	40	6	7	13	3	97.0511	111.209
CL	2013_06_DSG142_000	2441	8	50	6	7	13	2	97.775	98.8137
CL	2013_06_DSG142_000	2442	9	0	6	7	13	3	97.9449	113.548
CL	2013_06_DSG142_000	2443	9	10	6	7	13	3	98.2391	110.248
CL	2013_06_DSG142_000	2444	9	20	6	7	13	2	98.8824	103.622
CL	2013_06_DSG142_000	2445	9	30	6	7	13	3	98.7018	112.135
CL	2013_06_DSG142_000	2446	9	40	6	7	13	3	98.1514	113.297
CL	2013_06_DSG142_000	2447	9	50	6	7	13	2	98.0615	117.43
CL	2013_06_DSG142_000	2448	10	0	6	7	13	3	98.5272	119.54
CL	2013_06_DSG142_000	2449	10	10	6	7	13	3	98.4127	115.605
CL	2013_06_DSG142_000	2450	10	20	6	7	13	3	98.8684	115.029
CL	2013_06_DSG142_000	2451	10	30	6	7	13	3	98.7943	114.275
CL	2013_06_DSG142_000	2452	10	40	6	7	13	3	98.9058	112.602
CL	2013_06_DSG142_000	2453	10	50	6	7	13	3	98.6275	118.091
CL	2013_06_DSG142_000	2454	11	0	6	7	13	3	99.0482	117.883
CL	2013_06_DSG142_000	2455	11	10	6	7	13	3	98.5756	111.463
CL	2013_06_DSG142_000	2456	11	20	6	7	13	3	98.5859	112.32
CL	2013_06_DSG142_000	2457	11	30	6	7	13	3	98.753	111.501
CL	2013_06_DSG142_000	2458	11	40	6	7	13	2	98.3788	107.718
CL	2013_06_DSG142_000	2459	11	50	6	7	13	3	98.4763	113.159
CL	2013_06_DSG142_000	2460	12	0	6	7	13	2	98.6471	108.056
CL	2013_06_DSG142_000	2461	12	10	6	7	13	3	99.0522	110.86
CL	2013_06_DSG142_000	2462	12	20	6	7	13	3	98.898	117.774
CL	2013_06_DSG142_000	2463	12	30	6	7	13	3	99.6665	111.162
CL	2013_06_DSG142_000	2464	12	40	6	7	13	3	99.476	118.98
CL	2013_06_DSG142_000	2465	12	50	6	7	13	3	99.4092	118.673
CL	2013_06_DSG142_000	2466	13	0	6	7	13	3	98.9824	109.253
CL	2013_06_DSG142_000	2467	13	10	6	7	13	3	99.1054	113.077
CL	2013_06_DSG142_000	2468	13	20	6	7	13	3	98.8042	114.649
CL	2013_06_DSG142_000	2469	13	30	6	7	13	3	99.6585	116.002
CL	2013_06_DSG142_000	2470	13	40	6	7	13	3	98.5904	110.384
CL	2013_06_DSG142_000	2471	13	50	6	7	13	2	98.8656	104.84
CL	2013_06_DSG142_000	2472	14	0	6	7	13	3	98.8737	116.514
CL	2013_06_DSG142_000	2473	14	10	6	7	13	3	99.0952	117.413
CL	2013_06_DSG142_000	2474	14	20	6	7	13	3	99.0359	118.287
CL	2013_06_DSG142_000	2475	14	30	6	7	13	3	98.7459	114.679
CL	2013_06_DSG142_000	2476	14	40	6	7	13	3	98.8398	112.297
CL	2013_06_DSG142_000	2477	14	50	6	7	13	2	98.2937	108.825
CL	2013_06_DSG142_000	2478	15	0	6	7	13	3	98.4024	113.166
CL	2013_06_DSG142_000	2479	15	10	6	7	13	3	98.1667	119.604
CL	2013_06_DSG142_000	2480	15	20	6	7	13	3	98.4305	113.586
CL	2013_06_DSG142_000	2481	15	30	6	7	13	3	96.3705	112.669
CL	2013_06_DSG142_000	2482	15	40	6	7	13	3	98.7228	117.131
CL	2013_06_DSG142_000	2483	15	50	6	7	13	2	98.9493	107.863
CL	2013_06_DSG142_000	2484	16	0	6	7	13	2	98.6483	110.47
CL	2013_06_DSG142_000	2485	16	10	6	7	13	3	98.5997	113.63
CL	2013_06_DSG142_000	2486	16	20	6	7	13	3	99.2853	119.082
CL	2013_06_DSG142_000	2487	16	30	6	7	13	3	98.7717	112.546
CL	2013_06_DSG142_000	2488	16	40	6	7	13	3	98.8009	113.67
CL	2013_06_DSG142_000	2489	16	50	6	7	13	3	98.493	112.155
CL	2013_06_DSG142_000	2490	17	0	6	7	13	3	98.5579	113.441
CL	2013_06_DSG142_000	2491	17	10	6	7	13	2	98.2986	104.509
CL	2013_06_DSG142_000	2492	17	20	6	7	13	3	98.5603	111.978
CL	2013_06_DSG142_000	2493	17	30	6	7	13	2	98.494	109.694
CL	2013_06_DSG142_000	2494	17	40	6	7	13	3	98.6926	112.172
CL	2013_06_DSG142_000	2495	17	50	6	7	13	3	98.6412	113.099
CL	2013_06_DSG142_000	2496	18	0	6	7	13	3	98.565	110.924
CL	2013_06_DSG142_000	2497	18	10	6	7	13	3	98.3774	111.097
CL	2013_06_DSG142_000	2498	18	20	6	7	13	3	98.3285	115.213
CL	2013_06_DSG142_000	2499	18	30	6	7	13	2	98.6157	95.0176
CL	2013_06_DSG142_000	2500	18	40	6	7	13	2	98.328	93.6729
CL	2013_06_DSG142_000	2501	18	50	6	7	13	2	98.578	109.817
CL	2013_06_DSG142_000	2502	19	0	6	7	13	2	98.5062	110.897
CL	2013_06_DSG142_000	2503	19	10	6	7	13	3	99.0873	111.282
CL	2013_06_DSG142_000	2504	19	20	6	7	13	2	99.0229	107.988
CL	2013_06_DSG142_000	2505	19	30	6	7	13	2	99.7328	100.567
CL	2013_06_DSG142_000	2506	19	40	6	7	13	3	100.138	112.019
CL	2013_06_DSG142_000	2507	19	50	6	7	13	2	100.583	105.554
CL	2013_06_DSG142_000	2508	20	0	6	7	13	2	100.857	116.67
CL	2013_06_DSG142_000	2509	20	10	6	7	13	2	100.627	104.999
CL	2013_06_DSG142_000	2510	20	20	6	7	13	2	99.6945	110.255
CL	2013_06_DSG142_000	2511	20	30	6	7	13	3	99.6482	112.178
CL	2013_06_DSG142_000	2512	20	40	6	7	13	3	97.8258	111.185
CL	2013_06_DSG142_000	2513	20	50	6	7	13	3	98.7974	113.348
CL	2013_06_DSG142_000	2514	21	0	6	7	13	3	98.5441	111.346
CL	2013_06_DSG142_000	2515	21	10	6	7	13	3	97.1815	110.435
CL	2013_06_DSG142_000	2516	21	20	6	7	13	3	99.0524	113.497
CL	2013_06_DSG142_000	2517	21	30	6	7	13	3	98.2217	109.381
CL	2013_06_DSG142_000	2518	21	40	6	7	13	3	96.9325	112.474
CL	2013_06_DSG142_000	2519	21	50	6	7	13	2	97.7108	126.054
CL	2013_06_DSG142_000	2520	22	0	6	7	13	2	92.0912	115.87
CL	2013_06_DSG142_000	2521	22	10	6	7	13	3	97.8574	113.55
CL	2013_06_DSG142_000	2522	22	20	6	7	13	3	98.8407	113.508
CL	2013_06_DSG142_000	2523	22	30	6	7	13	3	98.4616	114.326
CL	2013_06_DSG142_000	2524	22	40	6	7	13	3	97.7834	112.984
CL	2013_06_DSG142_000	2525	22	50	6	7	13	3	97.7594	106.785
CL	2013_06_DSG142_000	2526	23	0	6	7	13	3	98.2394	110.968
CL	2013_06_DSG142_000	2527	23	10	6	7	13	3	98.0525	112.788
CL	2013_06_DSG142_000	2528	23	20	6	7	13	3	98.1273	112.778
CL	2013_06_DSG142_000	2529	23	30	6	7	13	3	97.7165	110.845
CL	2013_06_DSG142_000	2530	23	40	6	7	13	3	98.1853	113.133
CL	2013_06_DSG142_000	2531	23	50	6	7	13	3	96.8028	110.096
CL	2013_06_DSG142_000	2532	0	0	7	7	13	3	98.0177	108.259
CL	2013_06_DSG142_000	2533	0	10	7	7	13	3	98.0297	110.816
CL	2013_06_DSG142_000	2534	0	20	7	7	13	3	97.8128	110.534
CL	2013_06_DSG142_000	2535	0	30	7	7	13	3	98.3125	109.513
CL	2013_06_DSG142_000	2536	0	40	7	7	13	3	97.9532	104.325
CL	2013_06_DSG142_000	2537	0	50	7	7	13	3	98.2798	115.127
CL	2013_06_DSG142_000	2538	1	0	7	7	13	3	97.9701	109.639
CL	2013_06_DSG142_000	2539	1	10	7	7	13	3	98.5216	110.935
CL	2013_06_DSG142_000	2540	1	20	7	7	13	3	98.2843	108.075
CL	2013_06_DSG142_000	2541	1	30	7	7	13	3	98.6597	112.513
CL	2013_06_DSG142_000	2542	1	40	7	7	13	2	98.0918	106.183
CL	2013_06_DSG142_000	2543	1	50	7	7	13	3	98.0588	110.786
CL	2013_06_DSG142_000	2544	2	0	7	7	13	2	98.1087	97.5305
CL	2013_06_DSG142_000	2545	2	10	7	7	13	3	98.2399	112.588
CL	2013_06_DSG142_000	2546	2	20	7	7	13	2	98.0527	98.5572
CL	2013_06_DSG142_000	2547	2	30	7	7	13	2	97.9456	105.118
CL	2013_06_DSG142_000	2548	2	40	7	7	13	3	97.936	108.936
CL	2013_06_DSG142_000	2549	2	50	7	7	13	3	97.9138	111.46
CL	2013_06_DSG142_000	2550	3	0	7	7	13	3	98.1663	113.274
CL	2013_06_DSG142_000	2551	3	10	7	7	13	2	98.0766	107.792
CL	2013_06_DSG142_000	2552	3	20	7	7	13	2	97.8404	107.844
CL	2013_06_DSG142_000	2553	3	30	7	7	13	3	98.0356	111.039
CL	2013_06_DSG142_000	2554	3	40	7	7	13	2	97.5956	108.497
CL	2013_06_DSG142_000	2555	3	50	7	7	13	2	98.0574	106.487
CL	2013_06_DSG142_000	2556	4	0	7	7	13	3	97.641	111.518
CL	2013_06_DSG142_000	2557	4	10	7	7	13	3	97.6009	108.728
CL	2013_06_DSG142_000	2558	4	20	7	7	13	3	97.7682	109.851
CL	2013_06_DSG142_000	2559	4	30	7	7	13	3	97.8231	111.232
CL	2013_06_DSG142_000	2560	4	40	7	7	13	3	98.3802	111.051
CL	2013_06_DSG142_000	2561	4	50	7	7	13	3	98.6124	94.8031
CL	2013_06_DSG142_000	2562	5	0	7	7	13	3	99.3481	109.033
CL	2013_06_DSG142_000	2563	5	10	7	7	13	3	99.8825	104.161
CL	2013_06_DSG142_000	2564	5	20	7	7	13	2	100.071	94.3171
CL	2013_06_DSG142_000	2565	5	30	7	7	13	2	99.8298	99.3484
CL	2013_06_DSG142_000	2566	5	40	7	7	13	2	99.0295	95.1297
CL	2013_06_DSG142_000	2567	5	50	7	7	13	3	99.8917	111.226
CL	2013_06_DSG142_000	2568	6	0	7	7	13	2	98.7488	101.607
CL	2013_06_DSG142_000	2569	6	10	7	7	13	3	98.6473	113.337
CL	2013_06_DSG142_000	2570	6	20	7	7	13	2	98.3904	106.186
CL	2013_06_DSG142_000	2571	6	30	7	7	13	3	100.305	115.5
CL	2013_06_DSG142_000	2572	6	40	7	7	13	2	98.1193	101.389
CL	2013_06_DSG142_000	2573	6	50	7	7	13	2	98.6285	109.61
CL	2013_06_DSG142_000	2574	7	0	7	7	13	3	98.2353	112.35
CL	2013_06_DSG142_000	2575	7	10	7	7	13	2	98.2616	107.484
CL	2013_06_DSG142_000	2576	7	20	7	7	13	3	98.3922	109.03
CL	2013_06_DSG142_000	2577	7	30	7	7	13	3	98.4545	108.109
CL	2013_06_DSG142_000	2578	7	40	7	7	13	2	97.8207	103.444
CL	2013_06_DSG142_000	2579	7	50	7	7	13	2	98.2322	109.02
CL	2013_06_DSG142_000	2580	8	0	7	7	13	2	98.2771	95.3272
CL	2013_06_DSG142_000	2581	8	10	7	7	13	3	97.9724	119.236
CL	2013_06_DSG142_000	2582	8	20	7	7	13	2	98.6719	115.566
CL	2013_06_DSG142_000	2583	8	30	7	7	13	2	97.8978	94.8114
CL	2013_06_DSG142_000	2584	8	40	7	7	13	3	97.9555	110.125
CL	2013_06_DSG142_000	2585	8	50	7	7	13	2	97.9033	108.13
CL	2013_06_DSG142_000	2586	9	0	7	7	13	2	97.9662	96.7383
CL	2013_06_DSG142_000	2587	9	10	7	7	13	3	98.3699	111.994
CL	2013_06_DSG142_000	2588	9	20	7	7	13	3	98.4195	112.55
CL	2013_06_DSG142_000	2589	9	30	7	7	13	3	97.951	112.657
CL	2013_06_DSG142_000	2590	9	40	7	7	13	3	97.9712	114.135
CL	2013_06_DSG142_000	2591	9	50	7	7	13	3	98.4988	110.858
CL	2013_06_DSG142_000	2592	10	0	7	7	13	3	98.3969	111.172
CL	2013_06_DSG142_000	2593	10	10	7	7	13	3	97.6574	106.132
CL	2013_06_DSG142_000	2594	10	20	7	7	13	2	98.4453	107.415
CL	2013_06_DSG142_000	2595	10	30	7	7	13	2	100.446	126.155
CL	2013_06_DSG142_000	2596	10	40	7	7	13	3	98.8094	110.337
CL	2013_06_DSG142_000	2597	10	50	7	7	13	2	98.1913	106.712
CL	2013_06_DSG142_000	2598	11	0	7	7	13	3	98.4159	105.261
CL	2013_06_DSG142_000	2599	11	10	7	7	13	3	98.62	113.348
CL	2013_06_DSG142_000	2600	11	20	7	7	13	3	99.0399	116.194
CL	2013_06_DSG142_000	2601	11	30	7	7	13	3	98.309	111.19
CL	2013_06_DSG142_000	2602	11	40	7	7	13	3	98.3235	109.496
CL	2013_06_DSG142_000	2603	11	50	7	7	13	3	98.6935	112.939
CL	2013_06_DSG142_000	2604	12	0	7	7	13	2	98.4018	106.307
CL	2013_06_DSG142_000	2605	12	10	7	7	13	3	98.3561	111.796
CL	2013_06_DSG142_000	2606	12	20	7	7	13	3	98.713	111.916
CL	2013_06_DSG142_000	2607	12	30	7	7	13	2	99.1886	108.428
CL	2013_06_DSG142_000	2608	12	40	7	7	13	2	98.8998	108.838
CL	2013_06_DSG142_000	2609	12	50	7	7	13	3	99.074	110.942
CL	2013_06_DSG142_000	2610	13	0	7	7	13	3	99.2599	115.588
CL	2013_06_DSG142_000	2611	13	10	7	7	13	3	99.2002	113.951
CL	2013_06_DSG142_000	2612	13	20	7	7	13	2	99.0055	102.006
CL	2013_06_DSG142_000	2613	13	30	7	7	13	3	98.7116	111.355
CL	2013_06_DSG142_000	2614	13	40	7	7	13	2	99.2725	104.471
CL	2013_06_DSG142_000	2615	13	50	7	7	13	2	99.3759	99.859
CL	2013_06_DSG142_000	2616	14	0	7	7	13	2	98.741	103.155
CL	2013_06_DSG142_000	2617	14	10	7	7	13	3	99.2607	108.92
CL	2013_06_DSG142_000	2618	14	20	7	7	13	2	98.882	102.21
CL	2013_06_DSG142_000	2619	14	30	7	7	13	3	99.0671	112.32
CL	2013_06_DSG142_000	2620	14	40	7	7	13	2	98.8193	108.531
CL	2013_06_DSG142_000	2621	14	50	7	7	13	3	98.7217	112.435
CL	2013_06_DSG142_000	2622	15	0	7	7	13	3	98.7523	110.935
CL	2013_06_DSG142_000	2623	15	10	7	7	13	2	98.4604	108.543
CL	2013_06_DSG142_000	2624	15	20	7	7	13	3	98.2919	112.98
CL	2013_06_DSG142_000	2625	15	30	7	7	13	3	99.1622	110.727
CL	2013_06_DSG142_000	2626	15	40	7	7	13	2	98.4044	109.447
CL	2013_06_DSG142_000	2627	15	50	7	7	13	3	96.8328	112.712
CL	2013_06_DSG142_000	2628	16	0	7	7	13	3	97.1837	105.227
CL	2013_06_DSG142_000	2629	16	10	7	7	13	3	96.7898	110.267
CL	2013_06_DSG142_000	2630	16	20	7	7	13	2	98.3263	103.285
CL	2013_06_DSG142_000	2631	16	30	7	7	13	3	98.5156	112.95
CL	2013_06_DSG142_000	2632	16	40	7	7	13	2	98.8039	108.856
CL	2013_06_DSG142_000	2633	16	50	7	7	13	3	99.0013	112.001
CL	2013_06_DSG142_000	2634	17	0	7	7	13	3	99.0293	110.903
CL	2013_06_DSG142_000	2635	17	10	7	7	13	2	99.6146	106.972
CL	2013_06_DSG142_000	2636	17	20	7	7	13	3	99.6312	104.382
CL	2013_06_DSG142_000	2637	17	30	7	7	13	3	99.3157	111.178
CL	2013_06_DSG142_000	2638	17	40	7	7	13	3	99.2822	110.35
CL	2013_06_DSG142_000	2639	17	50	7	7	13	2	102.284	114.943
CL	2013_06_DSG142_000	2640	18	0	7	7	13	2	99.3691	104.118
CL	2013_06_DSG142_000	2641	18	10	7	7	13	2	99.026	111.17
CL	2013_06_DSG142_000	2642	18	20	7	7	13	3	99.1581	110.756
CL	2013_06_DSG142_000	2643	18	30	7	7	13	2	99.4035	109.05
CL	2013_06_DSG142_000	2644	18	40	7	7	13	2	99.6196	109.377
CL	2013_06_DSG142_000	2645	18	50	7	7	13	2	99.5655	109.774
CL	2013_06_DSG142_000	2646	19	0	7	7	13	2	99.5329	100.451
CL	2013_06_DSG142_000	2647	19	10	7	7	13	2	98.8458	103.401
CL	2013_06_DSG142_000	2648	19	20	7	7	13	2	100.45	99.9824
CL	2013_06_DSG142_000	2649	19	30	7	7	13	1	93.6175	110.63
CL	2013_06_DSG142_000	2650	19	40	7	7	13	2	100.248	104.506
CL	2013_06_DSG142_000	2651	19	50	7	7	13	2	100.617	98.2989
CL	2013_06_DSG142_000	2652	20	0	7	7	13	2	100.963	96.9673
CL	2013_06_DSG142_000	2653	20	10	7	7	13	2	99.5152	98.2119
CL	2013_06_DSG142_000	2654	20	20	7	7	13	3	98.9579	102.969
CL	2013_06_DSG142_000	2655	20	30	7	7	13	3	98.8484	112.247
CL	2013_06_DSG142_000	2656	20	40	7	7	13	3	98.7225	107.897
CL	2013_06_DSG142_000	2657	20	50	7	7	13	3	98.5831	106.496
CL	2013_06_DSG142_000	2658	21	0	7	7	13	1	94.9653	112.891
CL	2013_06_DSG142_000	2659	21	10	7	7	13	3	99.0476	111.369
CL	2013_06_DSG142_000	2660	21	20	7	7	13	3	98.6146	111.905
CL	2013_06_DSG142_000	2661	21	30	7	7	13	3	98.9876	109.872
CL	2013_06_DSG142_000	2662	21	40	7	7	13	2	99.2685	112.029
CL	2013_06_DSG142_000	2663	21	50	7	7	13	2	98.6787	114.445
CL	2013_06_DSG142_000	2664	22	0	7	7	13	2	98.7352	112.187
CL	2013_06_DSG142_000	2665	22	10	7	7	13	2	98.5543	113.093
CL	2013_06_DSG142_000	2666	22	20	7	7	13	2	98.2914	112.697
CL	2013_06_DSG142_000	2667	22	30	7	7	13	3	98.9112	110.396
CL	2013_06_DSG142_000	2668	22	40	7	7	13	2	98.4583	111.528
CL	2013_06_DSG142_000	2669	22	50	7	7	13	3	98.3675	110.971
CL	2013_06_DSG142_000	2670	23	0	7	7	13	3	98.4433	110.943
CL	2013_06_DSG142_000	2671	23	10	7	7	13	3	98.4582	111.544
CL	2013_06_DSG142_000	2672	23	20	7	7	13	3	98.8273	110.692
CL	2013_06_DSG142_000	2673	23	30	7	7	13	3	98.2962	112.117
CL	2013_06_DSG142_000	2674	23	40	7	7	13	3	98.4868	109.226
CL	2013_06_DSG142_000	2675	23	50	7	7	13	3	98.5742	106.108
CL	2013_06_DSG142_000	2676	0	0	8	7	13	3	98.3114	111.696
CL	2013_06_DSG142_000	2677	0	10	8	7	13	3	98.3939	106.102
CL	2013_06_DSG142_000	2678	0	20	8	7	13	3	98.639	102.128
CL	2013_06_DSG142_000	2679	0	30	8	7	13	3	98.5356	107.242
CL	2013_06_DSG142_000	2680	0	40	8	7	13	3	98.371	110.155
CL	2013_06_DSG142_000	2681	0	50	8	7	13	3	98.4263	106.935
CL	2013_06_DSG142_000	2682	1	0	8	7	13	3	98.5034	100.293
CL	2013_06_DSG142_000	2683	1	10	8	7	13	3	98.5207	110.14
CL	2013_06_DSG142_000	2684	1	20	8	7	13	3	98.5406	109.148
CL	2013_06_DSG142_000	2685	1	30	8	7	13	3	98.2999	107.13
CL	2013_06_DSG142_000	2686	1	40	8	7	13	3	99.006	109.473
CL	2013_06_DSG142_000	2687	1	50	8	7	13	3	98.4323	107.474
CL	2013_06_DSG142_000	2688	2	0	8	7	13	2	98.4552	98.1492
CL	2013_06_DSG142_000	2689	2	10	8	7	13	2	98.3288	95.5209
CL	2013_06_DSG142_000	2690	2	20	8	7	13	2	98.1891	105.59
CL	2013_06_DSG142_000	2691	2	30	8	7	13	2	98.0146	107.334
CL	2013_06_DSG142_000	2692	2	40	8	7	13	3	97.976	108.546
CL	2013_06_DSG142_000	2693	2	50	8	7	13	2	98.0207	95.9944
CL	2013_06_DSG142_000	2694	3	0	8	7	13	2	98.0282	106.349
CL	2013_06_DSG142_000	2695	3	10	8	7	13	2	97.9625	101.851
CL	2013_06_DSG142_000	2696	3	20	8	7	13	2	97.906	95.5168
CL	2013_06_DSG142_000	2697	3	30	8	7	13	3	97.7671	108.758
CL	2013_06_DSG142_000	2698	3	40	8	7	13	2	98.0304	105.896
CL	2013_06_DSG142_000	2699	3	50	8	7	13	3	97.7516	109.295
CL	2013_06_DSG142_000	2700	4	0	8	7	13	2	97.6442	106.891
CL	2013_06_DSG142_000	2701	4	10	8	7	13	2	97.8571	105.75
CL	2013_06_DSG142_000	2702	4	20	8	7	13	2	97.5402	105.422
CL	2013_06_DSG142_000	2703	4	30	8	7	13	3	97.8531	107.838
CL	2013_06_DSG142_000	2704	4	40	8	7	13	3	98.1371	113.09
CL	2013_06_DSG142_000	2705	4	50	8	7	13	3	98.4646	107.771
CL	2013_06_DSG142_000	2706	5	0	8	7	13	3	99.2699	96.5246
CL	2013_06_DSG142_000	2707	5	10	8	7	13	2	99.6619	95.5786
CL	2013_06_DSG142_000	2708	5	20	8	7	13	2	100.096	96.8304
CL	2013_06_DSG142_000	2709	5	30	8	7	13	2	99.8359	99.6489
CL	2013_06_DSG142_000	2710	5	40	8	7	13	2	99.4836	95.3222
CL	2013_06_DSG142_000	2711	5	50	8	7	13	2	99.5708	94.5268
CL	2013_06_DSG142_000	2712	6	0	8	7	13	2	99.148	94.8368
CL	2013_06_DSG142_000	2713	6	10	8	7	13	2	98.9805	94.2562
CL	2013_06_DSG142_000	2714	6	20	8	7	13	2	98.7237	99.4678
CL	2013_06_DSG142_000	2715	6	30	8	7	13	2	98.6438	94.5885
CL	2013_06_DSG142_000	2716	6	40	8	7	13	2	98.9337	95.6803
CL	2013_06_DSG142_000	2717	6	50	8	7	13	2	98.551	104.411
CL	2013_06_DSG142_000	2718	7	0	8	7	13	2	98.2132	92.6761
CL	2013_06_DSG142_000	2719	7	10	8	7	13	2	98.5556	92.626
CL	2013_06_DSG142_000	2720	7	20	8	7	13	2	98.8352	93.5899
CL	2013_06_DSG142_000	2721	7	30	8	7	13	2	98.8641	94.3974
CL	2013_06_DSG142_000	2722	7	40	8	7	13	3	98.9579	107.017
CL	2013_06_DSG142_000	2723	7	50	8	7	13	2	99.1378	102.913
CL	2013_06_DSG142_000	2724	8	0	8	7	13	2	98.7562	92.0061
CL	2013_06_DSG142_000	2725	8	10	8	7	13	2	98.8023	95.3787
CL	2013_06_DSG142_000	2726	8	20	8	7	13	2	99.1741	95.0642
CL	2013_06_DSG142_000	2727	8	30	8	7	13	2	99.0096	92.662
CL	2013_06_DSG142_000	2728	8	40	8	7	13	2	99.1277	93.6333
CL	2013_06_DSG142_000	2729	8	50	8	7	13	2	98.8443	109.142
CL	2013_06_DSG142_000	2730	9	0	8	7	13	3	98.7888	110.538
CL	2013_06_DSG142_000	2731	9	10	8	7	13	2	99.6156	93.1094
CL	2013_06_DSG142_000	2732	9	20	8	7	13	3	99.2223	111.23
CL	2013_06_DSG142_000	2733	9	30	8	7	13	4	99.9945	109.093
CL	2013_06_DSG142_000	2734	9	40	8	7	13	2	99.4652	94.1981
CL	2013_06_DSG142_000	2735	9	50	8	7	13	2	99.191	104.959
CL	2013_06_DSG142_000	2736	10	0	8	7	13	2	98.948	108.885
CL	2013_06_DSG142_000	2737	10	10	8	7	13	2	99.2224	108.61
CL	2013_06_DSG142_000	2738	10	20	8	7	13	3	97.4881	104.065
CL	2013_06_DSG142_000	2739	10	30	8	7	13	2	99.0034	93.0079
CL	2013_06_DSG142_000	2740	10	40	8	7	13	2	99.364	101.713
CL	2013_06_DSG142_000	2741	10	50	8	7	13	2	99.0795	92.6982
CL	2013_06_DSG142_000	2742	11	0	8	7	13	2	99.2855	98.899
CL	2013_06_DSG142_000	2743	11	10	8	7	13	2	99.5593	106.54
CL	2013_06_DSG142_000	2744	11	20	8	7	13	2	99.4186	100.097
CL	2013_06_DSG142_000	2745	11	30	8	7	13	2	99.9046	105.224
CL	2013_06_DSG142_000	2746	11	40	8	7	13	2	99.5958	98.3771
CL	2013_06_DSG142_000	2747	11	50	8	7	13	2	99.4289	99.3445
CL	2013_06_DSG142_000	2748	12	0	8	7	13	2	99.7325	96.4388
CL	2013_06_DSG142_000	2749	12	10	8	7	13	2	99.6073	101.672
CL	2013_06_DSG142_000	2750	12	20	8	7	13	2	98.7617	105.832
CL	2013_06_DSG142_000	2751	12	30	8	7	13	3	99.5617	110.032
CL	2013_06_DSG142_000	2752	12	40	8	7	13	2	99.8194	108.572
CL	2013_06_DSG142_000	2753	12	50	8	7	13	2	99.4656	91.9108
CL	2013_06_DSG142_000	2754	13	0	8	7	13	2	99.2068	101.007
CL	2013_06_DSG142_000	2755	13	10	8	7	13	3	99.4909	108.11
CL	2013_06_DSG142_000	2756	13	20	8	7	13	2	98.9974	106.33
CL	2013_06_DSG142_000	2757	13	30	8	7	13	2	99.8823	102.153
CL	2013_06_DSG142_000	2758	13	40	8	7	13	2	99.2845	103.618
CL	2013_06_DSG142_000	2759	13	50	8	7	13	2	99.1474	100.023
CL	2013_06_DSG142_000	2760	14	0	8	7	13	2	99.3131	105.676
CL	2013_06_DSG142_000	2761	14	10	8	7	13	2	99.5167	107.797
CL	2013_06_DSG142_000	2762	14	20	8	7	13	2	99.1232	101.308
CL	2013_06_DSG142_000	2763	14	30	8	7	13	2	99.4718	105.228
CL	2013_06_DSG142_000	2764	14	40	8	7	13	2	98.9958	104.152
CL	2013_06_DSG142_000	2765	14	50	8	7	13	2	99.103	105.835
CL	2013_06_DSG142_000	2766	15	0	8	7	13	2	98.7103	96.128
CL	2013_06_DSG142_000	2767	15	10	8	7	13	2	98.7643	92.6264
CL	2013_06_DSG142_000	2768	15	20	8	7	13	2	98.9689	108.924
CL	2013_06_DSG142_000	2769	15	30	8	7	13	2	98.9213	106.631
CL	2013_06_DSG142_000	2770	15	40	8	7	13	2	98.8353	103.547
CL	2013_06_DSG142_000	2771	15	50	8	7	13	2	99.0626	94.5193
CL	2013_06_DSG142_000	2772	16	0	8	7	13	3	98.8853	106.575
CL	2013_06_DSG142_000	2773	16	10	8	7	13	2	98.8419	93.1848
CL	2013_06_DSG142_000	2774	16	20	8	7	13	3	99.3923	110.574
CL	2013_06_DSG142_000	2775	16	30	8	7	13	2	99.2157	104.982
CL	2013_06_DSG142_000	2776	16	40	8	7	13	2	98.6664	107.764
CL	2013_06_DSG142_000	2777	16	50	8	7	13	2	98.9004	98.0953
CL	2013_06_DSG142_000	2778	17	0	8	7	13	2	99.2494	104.13
CL	2013_06_DSG142_000	2779	17	10	8	7	13	2	98.9282	108.096
CL	2013_06_DSG142_000	2780	17	20	8	7	13	2	98.8886	108.122
CL	2013_06_DSG142_000	2781	17	30	8	7	13	2	98.899	93.7877
CL	2013_06_DSG142_000	2782	17	40	8	7	13	2	98.6885	93.7357
CL	2013_06_DSG142_000	2783	17	50	8	7	13	2	98.8161	107.837
CL	2013_06_DSG142_000	2784	18	0	8	7	13	2	98.6374	107.276
CL	2013_06_DSG142_000	2785	18	10	8	7	13	2	98.6327	95.8634
CL	2013_06_DSG142_000	2786	18	20	8	7	13	2	98.0332	93.8922
CL	2013_06_DSG142_000	2787	18	30	8	7	13	2	99.2209	98.4231
CL	2013_06_DSG142_000	2788	18	40	8	7	13	3	91.9886	104.117
CL	2013_06_DSG142_000	2789	18	50	8	7	13	2	99.6046	103.977
CL	2013_06_DSG142_000	2790	19	0	8	7	13	2	99.2307	98.2491
CL	2013_06_DSG142_000	2791	19	10	8	7	13	2	99.0042	97.8166
CL	2013_06_DSG142_000	2792	19	20	8	7	13	2	100.029	98.0995
CL	2013_06_DSG142_000	2793	19	30	8	7	13	2	100.492	105.257
CL	2013_06_DSG142_000	2794	19	40	8	7	13	2	100.69	98.3176
CL	2013_06_DSG142_000	2795	19	50	8	7	13	2	101.11	100.639
CL	2013_06_DSG142_000	2796	20	0	8	7	13	2	100.966	102.442
CL	2013_06_DSG142_000	2797	20	10	8	7	13	3	100.498	107.771
CL	2013_06_DSG142_000	2798	20	20	8	7	13	3	100.267	110.474
CL	2013_06_DSG142_000	2799	20	30	8	7	13	2	99.7933	112.553
CL	2013_06_DSG142_000	2800	20	40	8	7	13	2	99.353	113.222
CL	2013_06_DSG142_000	2801	20	50	8	7	13	1	99.1593	113.832
CL	2013_06_DSG142_000	2802	21	0	8	7	13	1	99.1999	114.772
CL	2013_06_DSG142_000	2803	21	10	8	7	13	1	99.4807	115.565
CL	2013_06_DSG142_000	2804	21	20	8	7	13	1	99.2196	116.089
CL	2013_06_DSG142_000	2805	21	30	8	7	13	1	98.8715	116.772
CL	2013_06_DSG142_000	2806	21	40	8	7	13	1	99.2699	117.38
CL	2013_06_DSG142_000	2807	21	50	8	7	13	1	98.9723	117.749
CL	2013_06_DSG142_000	2808	22	0	8	7	13	1	98.7613	116.934
CL	2013_06_DSG142_000	2809	22	10	8	7	13	1	98.8885	117.583
CL	2013_06_DSG142_000	2810	22	20	8	7	13	1	99.0779	117.349
CL	2013_06_DSG142_000	2811	22	30	8	7	13	1	98.8367	117.429
CL	2013_06_DSG142_000	2812	22	40	8	7	13	1	98.992	117.13
CL	2013_06_DSG142_000	2813	22	50	8	7	13	2	98.6296	116.503
CL	2013_06_DSG142_000	2814	23	0	8	7	13	2	98.6831	116.317
CL	2013_06_DSG142_000	2815	23	10	8	7	13	3	98.8337	115.266
CL	2013_06_DSG142_000	2816	23	20	8	7	13	3	98.8182	114.657
CL	2013_06_DSG142_000	2817	23	30	8	7	13	3	99.0256	113.713
CL	2013_06_DSG142_000	2818	23	40	8	7	13	3	98.8872	112.599
CL	2013_06_DSG142_000	2819	23	50	8	7	13	3	98.6291	114.593
CL	2013_06_DSG142_000	2820	0	0	9	7	13	3	98.1648	112.631
CL	2013_06_DSG142_000	2821	0	10	9	7	13	3	98.165	110.33
CL	2013_06_DSG142_000	2822	0	20	9	7	13	3	98.0842	112.525
CL	2013_06_DSG142_000	2823	0	30	9	7	13	3	98.1853	110.478
CL	2013_06_DSG142_000	2824	0	40	9	7	13	3	97.9699	110.39
CL	2013_06_DSG142_000	2825	0	50	9	7	13	3	98.0332	107.703
CL	2013_06_DSG142_000	2826	1	0	9	7	13	3	98.1868	109.786
CL	2013_06_DSG142_000	2827	1	10	9	7	13	3	98.0462	108.055
CL	2013_06_DSG142_000	2828	1	20	9	7	13	3	98.143	106.7
CL	2013_06_DSG142_000	2829	1	30	9	7	13	3	98.2129	110.247
CL	2013_06_DSG142_000	2830	1	40	9	7	13	3	98.2492	101.445
CL	2013_06_DSG142_000	2831	1	50	9	7	13	3	98.5026	101.537
CL	2013_06_DSG142_000	2832	2	0	9	7	13	3	98.3433	105.314
CL	2013_06_DSG142_000	2833	2	10	9	7	13	3	98.7495	107.513
CL	2013_06_DSG142_000	2834	2	20	9	7	13	3	98.7573	104.865
CL	2013_06_DSG142_000	2835	2	30	9	7	13	3	98.4609	108.848
CL	2013_06_DSG142_000	2836	2	40	9	7	13	3	98.3511	109.091
CL	2013_06_DSG142_000	2837	2	50	9	7	13	3	98.4905	106.974
CL	2013_06_DSG142_000	2838	3	0	9	7	13	2	98.4444	101.77
CL	2013_06_DSG142_000	2839	3	10	9	7	13	2	98.5851	95.8623
CL	2013_06_DSG142_000	2840	3	20	9	7	13	2	98.5669	104.658
CL	2013_06_DSG142_000	2841	3	30	9	7	13	3	98.4187	102.284
CL	2013_06_DSG142_000	2842	3	40	9	7	13	2	98.5354	100.87
CL	2013_06_DSG142_000	2843	3	50	9	7	13	2	97.9252	95.1956
CL	2013_06_DSG142_000	2844	4	0	9	7	13	2	98.2616	101.606
CL	2013_06_DSG142_000	2845	4	10	9	7	13	2	98.0863	93.4063
CL	2013_06_DSG142_000	2846	4	20	9	7	13	3	98.2311	106.886
CL	2013_06_DSG142_000	2847	4	30	9	7	13	2	98.2982	105.969
CL	2013_06_DSG142_000	2848	4	40	9	7	13	3	97.8574	108.646
CL	2013_06_DSG142_000	2849	4	50	9	7	13	2	97.3796	94.7023
CL	2013_06_DSG142_000	2850	5	0	9	7	13	2	99.6773	94.5312
CL	2013_06_DSG142_000	2851	5	10	9	7	13	3	100.356	108.709
CL	2013_06_DSG142_000	2852	5	20	9	7	13	2	100.461	107.542
CL	2013_06_DSG142_000	2853	5	30	9	7	13	2	100.259	105.175
CL	2013_06_DSG142_000	2854	5	40	9	7	13	2	100.086	101.435
CL	2013_06_DSG142_000	2855	5	50	9	7	13	2	99.6743	94.8351
CL	2013_06_DSG142_000	2856	6	0	9	7	13	2	99.7128	103.855
CL	2013_06_DSG142_000	2857	6	10	9	7	13	2	99.7977	93.2098
CL	2013_06_DSG142_000	2858	6	20	9	7	13	2	99.7103	96.712
CL	2013_06_DSG142_000	2859	6	30	9	7	13	2	99.5407	93.8608
CL	2013_06_DSG142_000	2860	6	40	9	7	13	2	99.6751	107.404
CL	2013_06_DSG142_000	2861	6	50	9	7	13	2	99.6681	93.676
CL	2013_06_DSG142_000	2862	7	0	9	7	13	2	99.4924	93.7262
CL	2013_06_DSG142_000	2863	7	10	9	7	13	2	99.3616	97.8563
CL	2013_06_DSG142_000	2864	7	20	9	7	13	2	99.4512	94.5772
CL	2013_06_DSG142_000	2865	7	30	9	7	13	2	99.3884	93.2997
CL	2013_06_DSG142_000	2866	7	40	9	7	13	1	102.5	119.509
CL	2013_06_DSG142_000	2867	7	50	9	7	13	2	99.7274	93.609
CL	2013_06_DSG142_000	2868	8	0	9	7	13	2	99.6484	92.4253
CL	2013_06_DSG142_000	2869	8	10	9	7	13	2	99.0062	93.2649
CL	2013_06_DSG142_000	2870	8	20	9	7	13	2	99.045	92.9502
CL	2013_06_DSG142_000	2871	8	30	9	7	13	2	99.0539	92.3824
CL	2013_06_DSG142_000	2872	8	40	9	7	13	2	99.0028	92.2314
CL	2013_06_DSG142_000	2873	8	50	9	7	13	2	99.1072	111.235
CL	2013_06_DSG142_000	2874	9	0	9	7	13	2	99.1195	92.7804
CL	2013_06_DSG142_000	2875	9	10	9	7	13	2	99.1182	93.275
CL	2013_06_DSG142_000	2876	9	20	9	7	13	2	99.4479	94.2787
CL	2013_06_DSG142_000	2877	9	30	9	7	13	2	99.2012	93.1518
CL	2013_06_DSG142_000	2878	9	40	9	7	13	2	99.5562	95.8816
CL	2013_06_DSG142_000	2879	9	50	9	7	13	2	99.3643	96.4224
CL	2013_06_DSG142_000	2880	10	0	9	7	13	2	99.3749	102.231
CL	2013_06_DSG142_000	2881	10	10	9	7	13	2	99.5252	93.2523
CL	2013_06_DSG142_000	2882	10	20	9	7	13	3	99.3307	98.5626
CL	2013_06_DSG142_000	2883	10	30	9	7	13	2	98.3229	98.0391
CL	2013_06_DSG142_000	2884	10	40	9	7	13	2	99.8551	108.175
CL	2013_06_DSG142_000	2885	10	50	9	7	13	2	99.3773	94.9519
CL	2013_06_DSG142_000	2886	11	0	9	7	13	2	99.2878	107.037
CL	2013_06_DSG142_000	2887	11	10	9	7	13	2	99.3836	100.57
CL	2013_06_DSG142_000	2888	11	20	9	7	13	2	99.2474	104.265
CL	2013_06_DSG142_000	2889	11	30	9	7	13	2	99.157	93.2397
CL	2013_06_DSG142_000	2890	11	40	9	7	13	2	99.5668	103.138
CL	2013_06_DSG142_000	2891	11	50	9	7	13	2	99.4452	92.4142
CL	2013_06_DSG142_000	2892	12	0	9	7	13	2	99.5435	109.264
CL	2013_06_DSG142_000	2893	12	10	9	7	13	2	99.283	94.5286
CL	2013_06_DSG142_000	2894	12	20	9	7	13	4	103.043	110.995
CL	2013_06_DSG142_000	2895	12	30	9	7	13	2	99.6334	96.2458
CL	2013_06_DSG142_000	2896	12	40	9	7	13	2	99.505	93.6837
CL	2013_06_DSG142_000	2897	12	50	9	7	13	2	99.5017	106.526
CL	2013_06_DSG142_000	2898	13	0	9	7	13	2	99.4602	109.508
CL	2013_06_DSG142_000	2899	13	10	9	7	13	2	99.7329	105.449
CL	2013_06_DSG142_000	2900	13	20	9	7	13	2	99.5172	94.5888
CL	2013_06_DSG142_000	2901	13	30	9	7	13	2	99.3655	93.9107
CL	2013_06_DSG142_000	2902	13	40	9	7	13	2	99.595	98.3126
CL	2013_06_DSG142_000	2903	13	50	9	7	13	2	99.5694	96.8304
CL	2013_06_DSG142_000	2904	14	0	9	7	13	2	99.3907	99.5258
CL	2013_06_DSG142_000	2905	14	10	9	7	13	2	99.1657	98.54
CL	2013_06_DSG142_000	2906	14	20	9	7	13	2	99.6906	93.9304
CL	2013_06_DSG142_000	2907	14	30	9	7	13	2	99.3742	107.538
CL	2013_06_DSG142_000	2908	14	40	9	7	13	2	99.1872	99.5399
CL	2013_06_DSG142_000	2909	14	50	9	7	13	3	98.7847	104.23
CL	2013_06_DSG142_000	2910	15	0	9	7	13	2	98.6931	98.0368
CL	2013_06_DSG142_000	2911	15	10	9	7	13	2	99.06	94.5258
CL	2013_06_DSG142_000	2912	15	20	9	7	13	2	98.8193	104.741
CL	2013_06_DSG142_000	2913	15	30	9	7	13	2	98.9954	104.584
CL	2013_06_DSG142_000	2914	15	40	9	7	13	2	99.1261	101.981
CL	2013_06_DSG142_000	2915	15	50	9	7	13	2	98.9209	102.572
CL	2013_06_DSG142_000	2916	16	0	9	7	13	2	99.1765	102.403
CL	2013_06_DSG142_000	2917	16	10	9	7	13	2	99.1868	93.7406
CL	2013_06_DSG142_000	2918	16	20	9	7	13	2	99.3672	95.54
CL	2013_06_DSG142_000	2919	16	30	9	7	13	2	99.1541	102.188
CL	2013_06_DSG142_000	2920	16	40	9	7	13	2	99.2007	105.112
CL	2013_06_DSG142_000	2921	16	50	9	7	13	2	99.1534	93.9525
CL	2013_06_DSG142_000	2922	17	0	9	7	13	2	98.5915	108.734
CL	2013_06_DSG142_000	2923	17	10	9	7	13	2	98.7333	93.4888
CL	2013_06_DSG142_000	2924	17	20	9	7	13	2	98.7253	94.4179
CL	2013_06_DSG142_000	2925	17	30	9	7	13	2	98.4424	105.478
CL	2013_06_DSG142_000	2926	17	40	9	7	13	2	98.5449	93.2257
CL	2013_06_DSG142_000	2927	17	50	9	7	13	2	98.8426	94.5409
CL	2013_06_DSG142_000	2928	18	0	9	7	13	2	98.7699	93.2375
CL	2013_06_DSG142_000	2929	18	10	9	7	13	2	98.5837	106.175
CL	2013_06_DSG142_000	2930	18	20	9	7	13	2	98.9798	93.9458
CL	2013_06_DSG142_000	2931	18	30	9	7	13	2	98.9246	103.793
CL	2013_06_DSG142_000	2932	18	40	9	7	13	2	98.9219	94.2065
CL	2013_06_DSG142_000	2933	18	50	9	7	13	2	98.2383	93.9082
CL	2013_06_DSG142_000	2934	19	0	9	7	13	2	98.0905	100.79
CL	2013_06_DSG142_000	2935	19	10	9	7	13	2	98.1853	97.5804
CL	2013_06_DSG142_000	2936	19	20	9	7	13	2	98.955	95.0645
CL	2013_06_DSG142_000	2937	19	30	9	7	13	2	98.3655	100.295
CL	2013_06_DSG142_000	2938	19	40	9	7	13	3	99.5804	109.556
CL	2013_06_DSG142_000	2939	19	50	9	7	13	2	100.216	98.0723
CL	2013_06_DSG142_000	2940	20	0	9	7	13	2	99.749	99.5043
CL	2013_06_DSG142_000	2941	20	10	9	7	13	3	100.914	102.657
CL	2013_06_DSG142_000	2942	20	20	9	7	13	3	99.7625	101.644
CL	2013_06_DSG142_000	2943	20	30	9	7	13	3	98.5167	101.596
CL	2013_06_DSG142_000	2944	20	40	9	7	13	3	99.3252	103.142
CL	2013_06_DSG142_000	2945	20	50	9	7	13	3	99.3071	105.361
CL	2013_06_DSG142_000	2946	21	0	9	7	13	3	98.6475	108.158
CL	2013_06_DSG142_000	2947	21	10	9	7	13	3	99.2531	107.138
CL	2013_06_DSG142_000	2948	21	20	9	7	13	3	100.011	108.773
CL	2013_06_DSG142_000	2949	21	30	9	7	13	3	99.998	109.972
CL	2013_06_DSG142_000	2950	21	40	9	7	13	2	99.7968	111.431
CL	2013_06_DSG142_000	2951	21	50	9	7	13	2	99.5991	110.745
CL	2013_06_DSG142_000	2952	22	0	9	7	13	2	99.4454	111.473
CL	2013_06_DSG142_000	2953	22	10	9	7	13	2	99.259	112.698
CL	2013_06_DSG142_000	2954	22	20	9	7	13	2	99.3622	112.687
CL	2013_06_DSG142_000	2955	22	30	9	7	13	2	98.9665	113.934
CL	2013_06_DSG142_000	2956	22	40	9	7	13	2	98.9309	114.955
CL	2013_06_DSG142_000	2957	22	50	9	7	13	2	98.8492	115.69
CL	2013_06_DSG142_000	2958	23	0	9	7	13	3	98.9154	115.696
CL	2013_06_DSG142_000	2959	23	10	9	7	13	3	98.821	115.772
CL	2013_06_DSG142_000	2960	23	20	9	7	13	3	98.925	115.687
CL	2013_06_DSG142_000	2961	23	30	9	7	13	3	98.9194	114.74
CL	2013_06_DSG142_000	2962	23	40	9	7	13	3	98.5976	115.362
CL	2013_06_DSG142_000	2963	23	50	9	7	13	3	98.7823	114.794
CL	2013_06_DSG142_000	2964	0	0	10	7	13	3	98.8006	114.326
CL	2013_06_DSG142_000	2965	0	10	10	7	13	3	98.8352	113.141
CL	2013_06_DSG142_000	2966	0	20	10	7	13	3	98.6503	114.019
CL	2013_06_DSG142_000	2967	0	30	10	7	13	3	98.5522	111.324
CL	2013_06_DSG142_000	2968	0	40	10	7	13	3	98.9051	110.907
CL	2013_06_DSG142_000	2969	0	50	10	7	13	3	98.8503	110.121
CL	2013_06_DSG142_000	2970	1	0	10	7	13	3	98.6071	109.486
CL	2013_06_DSG142_000	2971	1	10	10	7	13	3	98.0824	106.74
CL	2013_06_DSG142_000	2972	1	20	10	7	13	3	98.6967	103.646
CL	2013_06_DSG142_000	2973	1	30	10	7	13	3	98.5443	103.678
CL	2013_06_DSG142_000	2974	1	40	10	7	13	3	98.8125	105.718
CL	2013_06_DSG142_000	2975	1	50	10	7	13	3	98.7934	101.13
CL	2013_06_DSG142_000	2976	2	0	10	7	13	3	98.8217	110.982
CL	2013_06_DSG142_000	2977	2	10	10	7	13	3	98.5585	104.153
CL	2013_06_DSG142_000	2978	2	20	10	7	13	3	98.7396	108.166
CL	2013_06_DSG142_000	2979	2	30	10	7	13	3	98.7892	110.407
CL	2013_06_DSG142_000	2980	2	40	10	7	13	2	99.1915	96.3616
CL	2013_06_DSG142_000	2981	2	50	10	7	13	2	99.2247	99.9878
CL	2013_06_DSG142_000	2982	3	0	10	7	13	2	98.9301	103.445
CL	2013_06_DSG142_000	2983	3	10	10	7	13	2	98.7994	96.0117
CL	2013_06_DSG142_000	2984	3	20	10	7	13	2	98.7452	95.5721
CL	2013_06_DSG142_000	2985	3	30	10	7	13	2	98.6228	101.349
CL	2013_06_DSG142_000	2986	3	40	10	7	13	2	98.5718	98.7226
CL	2013_06_DSG142_000	2987	3	50	10	7	13	2	98.3938	95.1085
CL	2013_06_DSG142_000	2988	4	0	10	7	13	2	98.7882	94.1986
CL	2013_06_DSG142_000	2989	4	10	10	7	13	3	98.7584	104.216
CL	2013_06_DSG142_000	2990	4	20	10	7	13	2	98.6164	94.1993
CL	2013_06_DSG142_000	2991	4	30	10	7	13	3	98.8558	108.329
CL	2013_06_DSG142_000	2992	4	40	10	7	13	3	98.9075	105.137
CL	2013_06_DSG142_000	2993	4	50	10	7	13	2	99.1437	96.5284
CL	2013_06_DSG142_000	2994	5	0	10	7	13	2	99.891	93.1716
CL	2013_06_DSG142_000	2995	5	10	10	7	13	2	100.475	93.6284
CL	2013_06_DSG142_000	2996	5	20	10	7	13	2	100.518	94.1449
CL	2013_06_DSG142_000	2997	5	30	10	7	13	2	100.432	93.9987
CL	2013_06_DSG142_000	2998	5	40	10	7	13	2	99.9995	93.3723
CL	2013_06_DSG142_000	2999	5	50	10	7	13	2	99.6946	101.205
CL	2013_06_DSG142_000	3000	6	0	10	7	13	2	99.4851	105.814
CL	2013_06_DSG142_000	3001	6	10	10	7	13	2	99.4066	92.2226
CL	2013_06_DSG142_000	3002	6	20	10	7	13	2	98.4774	96.6405
CL	2013_06_DSG142_000	3003	6	30	10	7	13	2	99.3531	92.8078
CL	2013_06_DSG142_000	3004	6	40	10	7	13	2	99.4879	98.7061
CL	2013_06_DSG142_000	3005	6	50	10	7	13	2	99.002	93.135
CL	2013_06_DSG142_000	3006	7	0	10	7	13	2	98.806	94.311
CL	2013_06_DSG142_000	3007	7	10	10	7	13	2	98.9791	93.043
CL	2013_06_DSG142_000	3008	7	20	10	7	13	2	98.9941	92.8538
CL	2013_06_DSG142_000	3009	7	30	10	7	13	2	98.9401	109.412
CL	2013_06_DSG142_000	3010	7	40	10	7	13	2	99.0309	93.1217
CL	2013_06_DSG142_000	3011	7	50	10	7	13	3	99.1588	99.6237
CL	2013_06_DSG142_000	3012	8	0	10	7	13	2	99.3506	97.7526
CL	2013_06_DSG142_000	3013	8	10	10	7	13	2	99.5309	93.4489
CL	2013_06_DSG142_000	3014	8	20	10	7	13	2	99.4599	92.8954
CL	2013_06_DSG142_000	3015	8	30	10	7	13	2	99.777	94.4653
CL	2013_06_DSG142_000	3016	8	40	10	7	13	2	99.605	96.8431
CL	2013_06_DSG142_000	3017	8	50	10	7	13	2	99.5335	94.0885
CL	2013_06_DSG142_000	3018	9	0	10	7	13	2	99.9742	97.4317
CL	2013_06_DSG142_000	3019	9	10	10	7	13	2	99.5564	93.1254
CL	2013_06_DSG142_000	3020	9	20	10	7	13	3	99.824	101.482
CL	2013_06_DSG142_000	3021	9	30	10	7	13	2	99.7576	93.2763
CL	2013_06_DSG142_000	3022	9	40	10	7	13	2	99.2463	92.7382
CL	2013_06_DSG142_000	3023	9	50	10	7	13	2	99.3085	95.6734
CL	2013_06_DSG142_000	3024	10	0	10	7	13	2	99.493	93.5963
CL	2013_06_DSG142_000	3025	10	10	10	7	13	2	99.5202	94.4416
CL	2013_06_DSG142_000	3026	10	20	10	7	13	2	99.6043	93.6757
CL	2013_06_DSG142_000	3027	10	30	10	7	13	2	99.1992	93.5434
CL	2013_06_DSG142_000	3028	10	40	10	7	13	2	99.2391	94.1107
CL	2013_06_DSG142_000	3029	10	50	10	7	13	2	99.1669	93.2501
CL	2013_06_DSG142_000	3030	11	0	10	7	13	2	99.3313	102.085
CL	2013_06_DSG142_000	3031	11	10	10	7	13	2	99.4392	93.3952
CL	2013_06_DSG142_000	3032	11	20	10	7	13	2	99.4007	93.4639
CL	2013_06_DSG142_000	3033	11	30	10	7	13	2	99.384	97.7709
CL	2013_06_DSG142_000	3034	11	40	10	7	13	2	99.5005	94.7772
CL	2013_06_DSG142_000	3035	11	50	10	7	13	2	99.4331	96.3884
CL	2013_06_DSG142_000	3036	12	0	10	7	13	2	99.059	93.1452
CL	2013_06_DSG142_000	3037	12	10	10	7	13	2	99.1361	102.197
CL	2013_06_DSG142_000	3038	12	20	10	7	13	2	99.2028	104.95
CL	2013_06_DSG142_000	3039	12	30	10	7	13	2	99.1424	93.5438
CL	2013_06_DSG142_000	3040	12	40	10	7	13	2	98.9424	93.8583
CL	2013_06_DSG142_000	3041	12	50	10	7	13	2	99.1779	93.8239
CL	2013_06_DSG142_000	3042	13	0	10	7	13	2	99.0898	92.43
CL	2013_06_DSG142_000	3043	13	10	10	7	13	2	99.063	94.0343
CL	2013_06_DSG142_000	3044	13	20	10	7	13	2	99.5576	95.0627
CL	2013_06_DSG142_000	3045	13	30	10	7	13	2	99.2906	104.827
CL	2013_06_DSG142_000	3046	13	40	10	7	13	2	99.2293	92.597
CL	2013_06_DSG142_000	3047	13	50	10	7	13	2	99.1373	92.3397
CL	2013_06_DSG142_000	3048	14	0	10	7	13	2	99.227	93.5836
CL	2013_06_DSG142_000	3049	14	10	10	7	13	2	104.16	115.958
CL	2013_06_DSG142_000	3050	14	20	10	7	13	2	99.3618	95.751
CL	2013_06_DSG142_000	3051	14	30	10	7	13	2	98.9631	94.1702
CL	2013_06_DSG142_000	3052	14	40	10	7	13	2	99.2451	93.1121
CL	2013_06_DSG142_000	3053	14	50	10	7	13	2	98.6526	104.956
CL	2013_06_DSG142_000	3054	15	0	10	7	13	2	98.4482	92.7444
CL	2013_06_DSG142_000	3055	15	10	10	7	13	2	98.6347	108.626
CL	2013_06_DSG142_000	3056	15	20	10	7	13	2	98.5496	92.9217
CL	2013_06_DSG142_000	3057	15	30	10	7	13	2	98.8606	93.0588
CL	2013_06_DSG142_000	3058	15	40	10	7	13	2	98.863	93.4551
CL	2013_06_DSG142_000	3059	15	50	10	7	13	2	98.9218	93.7203
CL	2013_06_DSG142_000	3060	16	0	10	7	13	2	98.8251	95.0939
CL	2013_06_DSG142_000	3061	16	10	10	7	13	2	98.9726	93.4427
CL	2013_06_DSG142_000	3062	16	20	10	7	13	2	99.215	103.963
CL	2013_06_DSG142_000	3063	16	30	10	7	13	2	98.9341	94.2966
CL	2013_06_DSG142_000	3064	16	40	10	7	13	2	98.9772	93.8673
CL	2013_06_DSG142_000	3065	16	50	10	7	13	2	98.5938	93.832
CL	2013_06_DSG142_000	3066	17	0	10	7	13	2	98.795	94.4512
CL	2013_06_DSG142_000	3067	17	10	10	7	13	2	99.0177	117.11
CL	2013_06_DSG142_000	3068	17	20	10	7	13	2	98.3314	94.5894
CL	2013_06_DSG142_000	3069	17	30	10	7	13	2	98.1519	93.8233
CL	2013_06_DSG142_000	3070	17	40	10	7	13	2	98.0614	93.2056
CL	2013_06_DSG142_000	3071	17	50	10	7	13	2	98.3657	96.2391
CL	2013_06_DSG142_000	3072	18	0	10	7	13	2	97.4159	95.7921
CL	2013_06_DSG142_000	3073	18	10	10	7	13	2	98.0197	94.473
CL	2013_06_DSG142_000	3074	18	20	10	7	13	2	97.8461	93.4686
CL	2013_06_DSG142_000	3075	18	30	10	7	13	2	98.1885	93.1338
CL	2013_06_DSG142_000	3076	18	40	10	7	13	2	97.9801	93.687
CL	2013_06_DSG142_000	3077	18	50	10	7	13	2	98.885	95.5167
CL	2013_06_DSG142_000	3078	19	0	10	7	13	2	98.9739	94.5518
CL	2013_06_DSG142_000	3079	19	10	10	7	13	2	99.1852	95.1592
CL	2013_06_DSG142_000	3080	19	20	10	7	13	2	99.5568	97.812
CL	2013_06_DSG142_000	3081	19	30	10	7	13	2	100.411	98.5721
CL	2013_06_DSG142_000	3082	19	40	10	7	13	2	100.51	97.515
CL	2013_06_DSG142_000	3083	19	50	10	7	13	2	101.52	95.7453
CL	2013_06_DSG142_000	3084	20	0	10	7	13	2	100.996	96.3855
CL	2013_06_DSG142_000	3085	20	10	10	7	13	2	100.714	97.6227
CL	2013_06_DSG142_000	3086	20	20	10	7	13	2	100.291	98.2769
CL	2013_06_DSG142_000	3087	20	30	10	7	13	2	99.0305	98.3719
CL	2013_06_DSG142_000	3088	20	40	10	7	13	2	99.4698	97.9284
CL	2013_06_DSG142_000	3089	20	50	10	7	13	2	99.1273	98.9104
CL	2013_06_DSG142_000	3090	21	0	10	7	13	3	94.5885	101.645
CL	2013_06_DSG142_000	3091	21	10	10	7	13	2	99.7312	98.616
CL	2013_06_DSG142_000	3092	21	20	10	7	13	2	99.5972	99.3095
CL	2013_06_DSG142_000	3093	21	30	10	7	13	2	99.9289	99.5997
CL	2013_06_DSG142_000	3094	21	40	10	7	13	3	99.2583	100.527
CL	2013_06_DSG142_000	3095	21	50	10	7	13	3	99.3076	105.386
CL	2013_06_DSG142_000	3096	22	0	10	7	13	3	99.7582	102.212
CL	2013_06_DSG142_000	3097	22	10	10	7	13	3	100.069	103.042
CL	2013_06_DSG142_000	3098	22	20	10	7	13	3	99.2142	104.137
CL	2013_06_DSG142_000	3099	22	30	10	7	13	3	99.7379	104.437
CL	2013_06_DSG142_000	3100	22	40	10	7	13	3	99.4964	106.936
CL	2013_06_DSG142_000	3101	22	50	10	7	13	3	99.5864	116.066
CL	2013_06_DSG142_000	3102	23	0	10	7	13	3	99.8456	106.418
CL	2013_06_DSG142_000	3103	23	10	10	7	13	3	99.6833	106.158
CL	2013_06_DSG142_000	3104	23	20	10	7	13	3	99.6841	109.52
CL	2013_06_DSG142_000	3105	23	30	10	7	13	3	99.4531	107.157
CL	2013_06_DSG142_000	3106	23	40	10	7	13	3	99.6148	106.512
CL	2013_06_DSG142_000	3107	23	50	10	7	13	3	99.319	110.221
CL	2013_06_DSG142_000	3108	0	0	11	7	13	3	99.5111	105.022
CL	2013_06_DSG142_000	3109	0	10	11	7	13	3	99.1381	105.726
CL	2013_06_DSG142_000	3110	0	20	11	7	13	3	99.2363	106.682
CL	2013_06_DSG142_000	3111	0	30	11	7	13	3	98.9428	103.731
CL	2013_06_DSG142_000	3112	0	40	11	7	13	3	98.5654	114.095
CL	2013_06_DSG142_000	3113	0	50	11	7	13	3	98.6691	101.661
CL	2013_06_DSG142_000	3114	1	0	11	7	13	3	98.6646	110.743
CL	2013_06_DSG142_000	3115	1	10	11	7	13	3	98.909	99.3708
CL	2013_06_DSG142_000	3116	1	20	11	7	13	3	98.5424	97.8143
CL	2013_06_DSG142_000	3117	1	30	11	7	13	2	98.554	98.204
CL	2013_06_DSG142_000	3118	1	40	11	7	13	2	98.7397	102.701
CL	2013_06_DSG142_000	3119	1	50	11	7	13	3	98.8898	105.653
CL	2013_06_DSG142_000	3120	2	0	11	7	13	2	98.4984	95.7328
CL	2013_06_DSG142_000	3121	2	10	11	7	13	2	98.5275	104.29
CL	2013_06_DSG142_000	3122	2	20	11	7	13	3	98.9318	108.277
CL	2013_06_DSG142_000	3123	2	30	11	7	13	2	98.6046	99.9396
CL	2013_06_DSG142_000	3124	2	40	11	7	13	3	98.755	112.786
CL	2013_06_DSG142_000	3125	2	50	11	7	13	3	99.023	109.242
CL	2013_06_DSG142_000	3126	3	0	11	7	13	3	98.9255	112.946
CL	2013_06_DSG142_000	3127	3	10	11	7	13	3	98.7918	119.31
CL	2013_06_DSG142_000	3128	3	20	11	7	13	2	98.7057	97.3644
CL	2013_06_DSG142_000	3129	3	30	11	7	13	3	98.5578	107.3
CL	2013_06_DSG142_000	3130	3	40	11	7	13	3	98.5123	105.649
CL	2013_06_DSG142_000	3131	3	50	11	7	13	3	98.539	108.697
CL	2013_06_DSG142_000	3132	4	0	11	7	13	3	98.349	114.876
CL	2013_06_DSG142_000	3133	4	10	11	7	13	2	98.6792	94.4528
CL	2013_06_DSG142_000	3134	4	20	11	7	13	3	98.6533	105.768
CL	2013_06_DSG142_000	3135	4	30	11	7	13	3	98.6302	111.027
CL	2013_06_DSG142_000	3136	4	40	11	7	13	3	98.7583	105.101
CL	2013_06_DSG142_000	3137	4	50	11	7	13	2	99.3027	100.074
CL	2013_06_DSG142_000	3138	5	0	11	7	13	2	99.6184	109.727
CL	2013_06_DSG142_000	3139	5	10	11	7	13	2	100.019	94.0333
CL	2013_06_DSG142_000	3140	5	20	11	7	13	2	100.254	94.4018
CL	2013_06_DSG142_000	3141	5	30	11	7	13	2	100.442	100.33
CL	2013_06_DSG142_000	3142	5	40	11	7	13	2	99.895	103.721
CL	2013_06_DSG142_000	3143	5	50	11	7	13	2	98.7217	103.997
CL	2013_06_DSG142_000	3144	6	0	11	7	13	2	98.9573	94.7243
CL	2013_06_DSG142_000	3145	6	10	11	7	13	2	98.7724	94.0302
CL	2013_06_DSG142_000	3146	6	20	11	7	13	2	98.8791	101.074
CL	2013_06_DSG142_000	3147	6	30	11	7	13	2	98.7522	93.7207
CL	2013_06_DSG142_000	3148	6	40	11	7	13	3	97.8642	113.592
CL	2013_06_DSG142_000	3149	6	50	11	7	13	2	98.2252	93.9493
CL	2013_06_DSG142_000	3150	7	0	11	7	13	2	97.6271	94.5851
CL	2013_06_DSG142_000	3151	7	10	11	7	13	2	97.7107	101.059
CL	2013_06_DSG142_000	3152	7	20	11	7	13	3	98.3239	108.607
CL	2013_06_DSG142_000	3153	7	30	11	7	13	2	98.2095	94.8162
CL	2013_06_DSG142_000	3154	7	40	11	7	13	2	98.6084	96.024
CL	2013_06_DSG142_000	3155	7	50	11	7	13	2	97.867	95.9108
CL	2013_06_DSG142_000	3156	8	0	11	7	13	3	98.5549	102.422
CL	2013_06_DSG142_000	3157	8	10	11	7	13	2	99.0274	96.9404
CL	2013_06_DSG142_000	3158	8	20	11	7	13	2	98.8415	97.2368
CL	2013_06_DSG142_000	3159	8	30	11	7	13	2	96.6308	100.84
CL	2013_06_DSG142_000	3160	8	40	11	7	13	2	98.8707	99.2326
CL	2013_06_DSG142_000	3161	8	50	11	7	13	4	100.054	104.728
CL	2013_06_DSG142_000	3162	9	0	11	7	13	2	100.138	94.6142
CL	2013_06_DSG142_000	3163	9	10	11	7	13	2	99.172	94.3651
CL	2013_06_DSG142_000	3164	9	20	11	7	13	3	98.2435	102.938
CL	2013_06_DSG142_000	3165	9	30	11	7	13	2	99.002	97.2899
CL	2013_06_DSG142_000	3166	9	40	11	7	13	2	98.1643	106.178
CL	2013_06_DSG142_000	3167	9	50	11	7	13	2	98.986	96.1742
CL	2013_06_DSG142_000	3168	10	0	11	7	13	2	98.8162	97.0892
CL	2013_06_DSG142_000	3169	10	10	11	7	13	2	99.2475	103.817
CL	2013_06_DSG142_000	3170	10	20	11	7	13	2	99.4025	95.8467
CL	2013_06_DSG142_000	3171	10	30	11	7	13	3	99.5444	100.006
CL	2013_06_DSG142_000	3172	10	40	11	7	13	2	99.3926	109.841
CL	2013_06_DSG142_000	3173	10	50	11	7	13	2	99.7096	95.2895
CL	2013_06_DSG142_000	3174	11	0	11	7	13	2	99.5479	108.879
CL	2013_06_DSG142_000	3175	11	10	11	7	13	3	99.7909	113.802
CL	2013_06_DSG142_000	3176	11	20	11	7	13	2	99.7116	94.4473
CL	2013_06_DSG142_000	3177	11	30	11	7	13	3	99.967	111.616
CL	2013_06_DSG142_000	3178	11	40	11	7	13	2	99.6664	107.054
CL	2013_06_DSG142_000	3179	11	50	11	7	13	3	99.736	114.282
CL	2013_06_DSG142_000	3180	12	0	11	7	13	2	99.3912	93.1953
CL	2013_06_DSG142_000	3181	12	10	11	7	13	2	99.9585	99.7325
CL	2013_06_DSG142_000	3182	12	20	11	7	13	3	100.062	113.625
CL	2013_06_DSG142_000	3183	12	30	11	7	13	2	99.55	96.2597
CL	2013_06_DSG142_000	3184	12	40	11	7	13	3	99.7619	111.978
CL	2013_06_DSG142_000	3185	12	50	11	7	13	3	99.8372	105.077
CL	2013_06_DSG142_000	3186	13	0	11	7	13	2	99.5785	108.553
CL	2013_06_DSG142_000	3187	13	10	11	7	13	2	99.3445	93.4004
CL	2013_06_DSG142_000	3188	13	20	11	7	13	2	99.1597	107.062
CL	2013_06_DSG142_000	3189	13	30	11	7	13	2	99.8346	107.784
CL	2013_06_DSG142_000	3190	13	40	11	7	13	2	99.444	94.5393
CL	2013_06_DSG142_000	3191	13	50	11	7	13	3	99.5555	113.626
CL	2013_06_DSG142_000	3192	14	0	11	7	13	2	100.017	93.0964
CL	2013_06_DSG142_000	3193	14	10	11	7	13	2	99.7241	92.5933
CL	2013_06_DSG142_000	3194	14	20	11	7	13	2	98.8726	92.9225
CL	2013_06_DSG142_000	3195	14	30	11	7	13	2	99.1062	92.8389
CL	2013_06_DSG142_000	3196	14	40	11	7	13	2	99.0966	107.443
CL	2013_06_DSG142_000	3197	14	50	11	7	13	2	99.0681	97.4044
CL	2013_06_DSG142_000	3198	15	0	11	7	13	2	98.5939	108.996
CL	2013_06_DSG142_000	3199	15	10	11	7	13	3	98.6182	113.579
CL	2013_06_DSG142_000	3200	15	20	11	7	13	2	98.5267	93.7949
CL	2013_06_DSG142_000	3201	15	30	11	7	13	2	98.736	94.3104
CL	2013_06_DSG142_000	3202	15	40	11	7	13	2	98.6422	93.6742
CL	2013_06_DSG142_000	3203	15	50	11	7	13	2	99.0147	93.4693
CL	2013_06_DSG142_000	3204	16	0	11	7	13	3	98.1162	114.093
CL	2013_06_DSG142_000	3205	16	10	11	7	13	2	98.6436	108.915
CL	2013_06_DSG142_000	3206	16	20	11	7	13	3	99.0487	112.063
CL	2013_06_DSG142_000	3207	16	30	11	7	13	2	98.5883	109.385
CL	2013_06_DSG142_000	3208	16	40	11	7	13	3	99.1115	111.407
CL	2013_06_DSG142_000	3209	16	50	11	7	13	3	98.6581	112.291
CL	2013_06_DSG142_000	3210	17	0	11	7	13	2	98.3937	105.607
CL	2013_06_DSG142_000	3211	17	10	11	7	13	2	98.7613	94.225
CL	2013_06_DSG142_000	3212	17	20	11	7	13	2	98.6537	110.067
CL	2013_06_DSG142_000	3213	17	30	11	7	13	2	98.9931	93.1919
CL	2013_06_DSG142_000	3214	17	40	11	7	13	2	98.4231	106.337
CL	2013_06_DSG142_000	3215	17	50	11	7	13	2	98.7801	100.332
CL	2013_06_DSG142_000	3216	18	0	11	7	13	2	99.0851	94.0749
CL	2013_06_DSG142_000	3217	18	10	11	7	13	2	99.0684	93.0825
CL	2013_06_DSG142_000	3218	18	20	11	7	13	2	99.0484	106.697
CL	2013_06_DSG142_000	3219	18	30	11	7	13	2	98.9585	93.7598
CL	2013_06_DSG142_000	3220	18	40	11	7	13	2	99.3209	107.682
CL	2013_06_DSG142_000	3221	18	50	11	7	13	2	99.4312	98.1472
CL	2013_06_DSG142_000	3222	19	0	11	7	13	2	99.9393	96.0761
CL	2013_06_DSG142_000	3223	19	10	11	7	13	2	100.388	94.6645
CL	2013_06_DSG142_000	3224	19	20	11	7	13	2	100.172	94.8436
CL	2013_06_DSG142_000	3225	19	30	11	7	13	2	100.25	95.0807
CL	2013_06_DSG142_000	3226	19	40	11	7	13	2	100.662	97.1927
CL	2013_06_DSG142_000	3227	19	50	11	7	13	2	101.283	96.5913
CL	2013_06_DSG142_000	3228	20	0	11	7	13	2	101.439	96.9753
CL	2013_06_DSG142_000	3229	20	10	11	7	13	2	101.053	97.4688
CL	2013_06_DSG142_000	3230	20	20	11	7	13	2	100.672	97.155
CL	2013_06_DSG142_000	3231	20	30	11	7	13	2	100.226	97.5073
CL	2013_06_DSG142_000	3232	20	40	11	7	13	2	100.047	97.9815
CL	2013_06_DSG142_000	3233	20	50	11	7	13	2	100.207	101.582
CL	2013_06_DSG142_000	3234	21	0	11	7	13	2	100.081	96.7277
CL	2013_06_DSG142_000	3235	21	10	11	7	13	2	99.9081	96.3014
CL	2013_06_DSG142_000	3236	21	20	11	7	13	2	99.773	97.7054
CL	2013_06_DSG142_000	3237	21	30	11	7	13	2	99.9177	98.9641
CL	2013_06_DSG142_000	3238	21	40	11	7	13	3	99.8918	101.176
CL	2013_06_DSG142_000	3239	21	50	11	7	13	4	99.9054	100.285
CL	2013_06_DSG142_000	3240	22	0	11	7	13	3	99.8338	102.823
CL	2013_06_DSG142_000	3241	22	10	11	7	13	3	99.9426	103.546
CL	2013_06_DSG142_000	3242	22	20	11	7	13	3	99.6869	104.342
CL	2013_06_DSG142_000	3243	22	30	11	7	13	3	99.672	105.738
CL	2013_06_DSG142_000	3244	22	40	11	7	13	3	100.136	106.412
CL	2013_06_DSG142_000	3245	22	50	11	7	13	3	99.4928	106.04
CL	2013_06_DSG142_000	3246	23	0	11	7	13	3	98.8874	108.021
CL	2013_06_DSG142_000	3247	23	10	11	7	13	2	101.995	109.359
CL	2013_06_DSG142_000	3248	23	20	11	7	13	3	99.0835	108.036
CL	2013_06_DSG142_000	3249	23	30	11	7	13	3	99.3222	106.866
CL	2013_06_DSG142_000	3250	23	40	11	7	13	3	99.1126	106.244
CL	2013_06_DSG142_000	3251	23	50	11	7	13	3	99.0685	105.566
CL	2013_06_DSG142_000	3252	0	0	12	7	13	3	98.9006	104.215
CL	2013_06_DSG142_000	3253	0	10	12	7	13	3	98.4229	104.041
CL	2013_06_DSG142_000	3254	0	20	12	7	13	3	98.6573	103.194
CL	2013_06_DSG142_000	3255	0	30	12	7	13	3	98.7153	100.786
CL	2013_06_DSG142_000	3256	0	40	12	7	13	3	98.7337	101.537
CL	2013_06_DSG142_000	3257	0	50	12	7	13	3	98.1453	99.9907
CL	2013_06_DSG142_000	3258	1	0	12	7	13	3	98.6994	99.0005
CL	2013_06_DSG142_000	3259	1	10	12	7	13	3	98.3215	99.2417
CL	2013_06_DSG142_000	3260	1	20	12	7	13	2	98.4381	97.4902
CL	2013_06_DSG142_000	3261	1	30	12	7	13	2	98.9763	97.3984
CL	2013_06_DSG142_000	3262	1	40	12	7	13	3	98.2292	97.6292
CL	2013_06_DSG142_000	3263	1	50	12	7	13	3	98.2223	96.5435
CL	2013_06_DSG142_000	3264	2	0	12	7	13	3	98.4284	96.5726
CL	2013_06_DSG142_000	3265	2	10	12	7	13	3	98.2852	96.4705
CL	2013_06_DSG142_000	3266	2	20	12	7	13	3	98.6539	96.3123
CL	2013_06_DSG142_000	3267	2	30	12	7	13	3	98.5999	96.2687
CL	2013_06_DSG142_000	3268	2	40	12	7	13	3	98.8255	96.6746
CL	2013_06_DSG142_000	3269	2	50	12	7	13	3	98.9269	95.6503
CL	2013_06_DSG142_000	3270	3	0	12	7	13	3	98.6898	94.6778
CL	2013_06_DSG142_000	3271	3	10	12	7	13	2	98.9629	96.5805
CL	2013_06_DSG142_000	3272	3	20	12	7	13	3	98.8682	95.7774
CL	2013_06_DSG142_000	3273	3	30	12	7	13	3	98.8069	100.505
CL	2013_06_DSG142_000	3274	3	40	12	7	13	3	99.2821	101.284
CL	2013_06_DSG142_000	3275	3	50	12	7	13	3	99.1451	102.716
CL	2013_06_DSG142_000	3276	4	0	12	7	13	3	98.9332	100.641
CL	2013_06_DSG142_000	3277	4	10	12	7	13	3	98.4083	96.6006
CL	2013_06_DSG142_000	3278	4	20	12	7	13	3	98.8069	96.5692
CL	2013_06_DSG142_000	3279	4	30	12	7	13	3	99.2699	100.978
CL	2013_06_DSG142_000	3280	4	40	12	7	13	3	98.9807	106.872
CL	2013_06_DSG142_000	3281	4	50	12	7	13	2	99.7072	108.368
CL	2013_06_DSG142_000	3282	5	0	12	7	13	2	100.193	108.616
CL	2013_06_DSG142_000	3283	5	10	12	7	13	2	100.714	105.419
CL	2013_06_DSG142_000	3284	5	20	12	7	13	2	100.986	98.0538
CL	2013_06_DSG142_000	3285	5	30	12	7	13	2	101.009	100.902
CL	2013_06_DSG142_000	3286	5	40	12	7	13	2	100.189	105.203
CL	2013_06_DSG142_000	3287	5	50	12	7	13	2	99.776	93.8254
CL	2013_06_DSG142_000	3288	6	0	12	7	13	2	99.6732	94.064
CL	2013_06_DSG142_000	3289	6	10	12	7	13	2	99.4144	93.2171
CL	2013_06_DSG142_000	3290	6	20	12	7	13	3	98.9849	100.223
CL	2013_06_DSG142_000	3291	6	30	12	7	13	2	99.0713	93.7213
CL	2013_06_DSG142_000	3292	6	40	12	7	13	3	98.6698	99.1619
CL	2013_06_DSG142_000	3293	6	50	12	7	13	2	98.5437	95.6727
CL	2013_06_DSG142_000	3294	7	0	12	7	13	3	98.0982	110.055
CL	2013_06_DSG142_000	3295	7	10	12	7	13	2	98.8693	100.848
CL	2013_06_DSG142_000	3296	7	20	12	7	13	3	99.3245	101.738
CL	2013_06_DSG142_000	3297	7	30	12	7	13	2	98.8603	101.485
CL	2013_06_DSG142_000	3298	7	40	12	7	13	2	98.5733	101.316
CL	2013_06_DSG142_000	3299	7	50	12	7	13	2	99.4556	102.175
CL	2013_06_DSG142_000	3300	8	0	12	7	13	2	99.0317	94.7123
CL	2013_06_DSG142_000	3301	8	10	12	7	13	2	101.587	116.904
CL	2013_06_DSG142_000	3302	8	20	12	7	13	2	98.8933	96.9275
CL	2013_06_DSG142_000	3303	8	30	12	7	13	2	99.5671	96.8051
CL	2013_06_DSG142_000	3304	8	40	12	7	13	2	101.28	112.753
CL	2013_06_DSG142_000	3305	8	50	12	7	13	2	99.7341	97.2422
CL	2013_06_DSG142_000	3306	9	0	12	7	13	2	99.2318	94.5648
CL	2013_06_DSG142_000	3307	9	10	12	7	13	2	99.5936	95.5952
CL	2013_06_DSG142_000	3308	9	20	12	7	13	2	99.6778	94.4125
CL	2013_06_DSG142_000	3309	9	30	12	7	13	2	100.021	96.8575
CL	2013_06_DSG142_000	3310	9	40	12	7	13	2	99.673	96.3581
CL	2013_06_DSG142_000	3311	9	50	12	7	13	2	99.6123	96.935
CL	2013_06_DSG142_000	3312	10	0	12	7	13	2	99.5531	94.2792
CL	2013_06_DSG142_000	3313	10	10	12	7	13	2	99.7443	96.325
CL	2013_06_DSG142_000	3314	10	20	12	7	13	2	98.9797	95.979
CL	2013_06_DSG142_000	3315	10	30	12	7	13	2	99.7434	95.833
CL	2013_06_DSG142_000	3316	10	40	12	7	13	2	99.6373	94.954
CL	2013_06_DSG142_000	3317	10	50	12	7	13	2	99.6373	94.9933
CL	2013_06_DSG142_000	3318	11	0	12	7	13	2	98.8837	94.4271
CL	2013_06_DSG142_000	3319	11	10	12	7	13	2	98.8157	93.7327
CL	2013_06_DSG142_000	3320	11	20	12	7	13	2	99.1424	93.8848
CL	2013_06_DSG142_000	3321	11	30	12	7	13	2	99.566	95.2208
CL	2013_06_DSG142_000	3322	11	40	12	7	13	2	99.3029	108.51
CL	2013_06_DSG142_000	3323	11	50	12	7	13	2	99.8076	94.3576
CL	2013_06_DSG142_000	3324	12	0	12	7	13	2	99.5894	97.8015
CL	2013_06_DSG142_000	3325	12	10	12	7	13	2	99.0617	96.7957
CL	2013_06_DSG142_000	3326	12	20	12	7	13	4	99.6254	104.585
CL	2013_06_DSG142_000	3327	12	30	12	7	13	2	99.4935	100.062
CL	2013_06_DSG142_000	3328	12	40	12	7	13	2	99.2354	93.5578
CL	2013_06_DSG142_000	3329	12	50	12	7	13	2	99.27	94.121
CL	2013_06_DSG142_000	3330	13	0	12	7	13	2	99.0858	93.779
CL	2013_06_DSG142_000	3331	13	10	12	7	13	2	99.1217	103.23
CL	2013_06_DSG142_000	3332	13	20	12	7	13	2	99.3179	100.995
CL	2013_06_DSG142_000	3333	13	30	12	7	13	2	99.3538	113.063
CL	2013_06_DSG142_000	3334	13	40	12	7	13	2	98.7375	95.1122
CL	2013_06_DSG142_000	3335	13	50	12	7	13	2	98.5929	93.9972
CL	2013_06_DSG142_000	3336	14	0	12	7	13	2	98.9593	95.3225
CL	2013_06_DSG142_000	3337	14	10	12	7	13	2	98.9964	93.9171
CL	2013_06_DSG142_000	3338	14	20	12	7	13	2	98.7396	107.37
CL	2013_06_DSG142_000	3339	14	30	12	7	13	2	98.6577	105.551
CL	2013_06_DSG142_000	3340	14	40	12	7	13	2	98.5509	92.9336
CL	2013_06_DSG142_000	3341	14	50	12	7	13	2	99.0234	97.5893
CL	2013_06_DSG142_000	3342	15	0	12	7	13	2	98.9314	93.6989
CL	2013_06_DSG142_000	3343	15	10	12	7	13	2	98.7325	102.603
CL	2013_06_DSG142_000	3344	15	20	12	7	13	2	98.6919	97.9722
CL	2013_06_DSG142_000	3345	15	30	12	7	13	2	98.7679	95.5528
CL	2013_06_DSG142_000	3346	15	40	12	7	13	2	98.788	101.592
CL	2013_06_DSG142_000	3347	15	50	12	7	13	2	98.5533	93.555
CL	2013_06_DSG142_000	3348	16	0	12	7	13	2	98.5037	94.4964
CL	2013_06_DSG142_000	3349	16	10	12	7	13	2	99.3211	104.941
CL	2013_06_DSG142_000	3350	16	20	12	7	13	2	99.4475	106.073
CL	2013_06_DSG142_000	3351	16	30	12	7	13	3	99.6247	110.151
CL	2013_06_DSG142_000	3352	16	40	12	7	13	2	99.2321	93.7279
CL	2013_06_DSG142_000	3353	16	50	12	7	13	2	99.6924	105.301
CL	2013_06_DSG142_000	3354	17	0	12	7	13	2	99.3961	103.424
CL	2013_06_DSG142_000	3355	17	10	12	7	13	3	98.2272	108.137
CL	2013_06_DSG142_000	3356	17	20	12	7	13	2	99.1078	109.263
CL	2013_06_DSG142_000	3357	17	30	12	7	13	2	98.9034	106.954
CL	2013_06_DSG142_000	3358	17	40	12	7	13	3	99.4211	109.482
CL	2013_06_DSG142_000	3359	17	50	12	7	13	3	99.356	113.898
CL	2013_06_DSG142_000	3360	18	0	12	7	13	2	99.1303	102.866
CL	2013_06_DSG142_000	3361	18	10	12	7	13	2	98.6959	107.819
CL	2013_06_DSG142_000	3362	18	20	12	7	13	3	99.0164	110.967
CL	2013_06_DSG142_000	3363	18	30	12	7	13	2	98.7429	108.166
CL	2013_06_DSG142_000	3364	18	40	12	7	13	3	98.9411	111.23
CL	2013_06_DSG142_000	3365	18	50	12	7	13	3	98.6793	110.058
CL	2013_06_DSG142_000	3366	19	0	12	7	13	2	99.1276	110.105
CL	2013_06_DSG142_000	3367	19	10	12	7	13	3	99.0294	112.141
CL	2013_06_DSG142_000	3368	19	20	12	7	13	2	99.1247	105.727
CL	2013_06_DSG142_000	3369	19	30	12	7	13	3	99.7425	115.374
CL	2013_06_DSG142_000	3370	19	40	12	7	13	3	100.197	112.269
CL	2013_06_DSG142_000	3371	19	50	12	7	13	3	101.112	114.559
CL	2013_06_DSG142_000	3372	20	0	12	7	13	3	101.206	112.746
CL	2013_06_DSG142_000	3373	20	10	12	7	13	3	101.028	114.265
CL	2013_06_DSG142_000	3374	20	20	12	7	13	2	100.752	105.02
CL	2013_06_DSG142_000	3375	20	30	12	7	13	2	100.47	109.606
CL	2013_06_DSG142_000	3376	20	40	12	7	13	2	99.9724	97.7243
CL	2013_06_DSG142_000	3377	20	50	12	7	13	3	100.189	113.669
CL	2013_06_DSG142_000	3378	21	0	12	7	13	2	100.294	100.92
CL	2013_06_DSG142_000	3379	21	10	12	7	13	3	100.483	111.309
CL	2013_06_DSG142_000	3380	21	20	12	7	13	2	100.224	99.6023
CL	2013_06_DSG142_000	3381	21	30	12	7	13	2	100.42	104.537
CL	2013_06_DSG142_000	3382	21	40	12	7	13	3	100.254	105.682
CL	2013_06_DSG142_000	3383	21	50	12	7	13	3	100.353	102.558
CL	2013_06_DSG142_000	3384	22	0	12	7	13	3	100.154	109.382
CL	2013_06_DSG142_000	3385	22	10	12	7	13	4	100.19	105.453
CL	2013_06_DSG142_000	3386	22	20	12	7	13	3	99.7041	108.799
CL	2013_06_DSG142_000	3387	22	30	12	7	13	3	99.8772	110.444
CL	2013_06_DSG142_000	3388	22	40	12	7	13	3	100.018	112.573
CL	2013_06_DSG142_000	3389	22	50	12	7	13	3	100.041	108.958
CL	2013_06_DSG142_000	3390	23	0	12	7	13	3	99.9087	109.619
CL	2013_06_DSG142_000	3391	23	10	12	7	13	3	99.7323	110.573
CL	2013_06_DSG142_000	3392	23	20	12	7	13	3	100.016	109.863
CL	2013_06_DSG142_000	3393	23	30	12	7	13	3	100.038	113.685
CL	2013_06_DSG142_000	3394	23	40	12	7	13	3	99.7908	115.771
CL	2013_06_DSG142_000	3395	23	50	12	7	13	3	99.6271	115.867
CL	2013_06_DSG142_000	3396	0	0	13	7	13	3	99.2627	110.803
CL	2013_06_DSG142_000	3397	0	10	13	7	13	3	98.8938	113.733
CL	2013_06_DSG142_000	3398	0	20	13	7	13	3	98.918	114.605
CL	2013_06_DSG142_000	3399	0	30	13	7	13	3	98.4496	111.647
CL	2013_06_DSG142_000	3400	0	40	13	7	13	3	98.6388	105.879
CL	2013_06_DSG142_000	3401	0	50	13	7	13	3	98.1699	116.647
CL	2013_06_DSG142_000	3402	1	0	13	7	13	3	97.8302	109.728
CL	2013_06_DSG142_000	3403	1	10	13	7	13	3	97.8296	112.63
CL	2013_06_DSG142_000	3404	1	20	13	7	13	3	98.2851	112.792
CL	2013_06_DSG142_000	3405	1	30	13	7	13	3	98.2715	118.065
CL	2013_06_DSG142_000	3406	1	40	13	7	13	3	98.0286	108.14
CL	2013_06_DSG142_000	3407	1	50	13	7	13	3	97.9619	104.188
CL	2013_06_DSG142_000	3408	2	0	13	7	13	3	98.035	110.654
CL	2013_06_DSG142_000	3409	2	10	13	7	13	3	98.4014	109.338
CL	2013_06_DSG142_000	3410	2	20	13	7	13	3	98.5564	102.732
CL	2013_06_DSG142_000	3411	2	30	13	7	13	3	99.0985	111.332
CL	2013_06_DSG142_000	3412	2	40	13	7	13	3	99.0008	110.843
CL	2013_06_DSG142_000	3413	2	50	13	7	13	3	98.819	114.511
CL	2013_06_DSG142_000	3414	3	0	13	7	13	3	98.4938	113.099
CL	2013_06_DSG142_000	3415	3	10	13	7	13	3	98.7145	116.823
CL	2013_06_DSG142_000	3416	3	20	13	7	13	2	98.4951	118.059
CL	2013_06_DSG142_000	3417	3	30	13	7	13	3	99.0952	112.875
CL	2013_06_DSG142_000	3418	3	40	13	7	13	3	98.9024	110.786
CL	2013_06_DSG142_000	3419	3	50	13	7	13	3	99.0507	113.044
CL	2013_06_DSG142_000	3420	4	0	13	7	13	3	99.0622	114.076
CL	2013_06_DSG142_000	3421	4	10	13	7	13	3	99.1644	98.3448
CL	2013_06_DSG142_000	3422	4	20	13	7	13	3	99.3914	111.75
CL	2013_06_DSG142_000	3423	4	30	13	7	13	3	99.0015	115.862
CL	2013_06_DSG142_000	3424	4	40	13	7	13	3	98.992	117.314
CL	2013_06_DSG142_000	3425	4	50	13	7	13	3	99.3109	110.828
CL	2013_06_DSG142_000	3426	5	0	13	7	13	2	99.689	110.026
CL	2013_06_DSG142_000	3427	5	10	13	7	13	2	100.556	117.506
CL	2013_06_DSG142_000	3428	5	20	13	7	13	2	101.208	112.79
CL	2013_06_DSG142_000	3429	5	30	13	7	13	2	101.087	106.91
CL	2013_06_DSG142_000	3430	5	40	13	7	13	2	100.533	110.255
CL	2013_06_DSG142_000	3431	5	50	13	7	13	3	100.138	114.489
CL	2013_06_DSG142_000	3432	6	0	13	7	13	3	99.8869	114.975
CL	2013_06_DSG142_000	3433	6	10	13	7	13	3	99.5966	119.446
CL	2013_06_DSG142_000	3434	6	20	13	7	13	3	99.5823	114.015
CL	2013_06_DSG142_000	3435	6	30	13	7	13	3	99.8878	119.469
CL	2013_06_DSG142_000	3436	6	40	13	7	13	2	99.4479	110.398
CL	2013_06_DSG142_000	3437	6	50	13	7	13	2	98.6853	108.328
CL	2013_06_DSG142_000	3438	7	0	13	7	13	3	99.5289	113.979
CL	2013_06_DSG142_000	3439	7	10	13	7	13	2	99.5199	106.496
CL	2013_06_DSG142_000	3440	7	20	13	7	13	3	98.7998	108.927
CL	2013_06_DSG142_000	3441	7	30	13	7	13	2	98.7455	105.823
CL	2013_06_DSG142_000	3442	7	40	13	7	13	2	99.1129	105.897
CL	2013_06_DSG142_000	3443	7	50	13	7	13	3	99.4086	116.948
CL	2013_06_DSG142_000	3444	8	0	13	7	13	3	99.1295	113.448
CL	2013_06_DSG142_000	3445	8	10	13	7	13	2	99.3729	97.2768
CL	2013_06_DSG142_000	3446	8	20	13	7	13	2	98.4568	102.761
CL	2013_06_DSG142_000	3447	8	30	13	7	13	2	99.3426	108.437
CL	2013_06_DSG142_000	3448	8	40	13	7	13	2	99.2294	104.57
CL	2013_06_DSG142_000	3449	8	50	13	7	13	2	99.0602	104.734
CL	2013_06_DSG142_000	3450	9	0	13	7	13	2	99.5691	99.2044
CL	2013_06_DSG142_000	3451	9	10	13	7	13	3	99.6703	98.9635
CL	2013_06_DSG142_000	3452	9	20	13	7	13	2	99.2802	103.594
CL	2013_06_DSG142_000	3453	9	30	13	7	13	3	99.5523	101.823
CL	2013_06_DSG142_000	3454	9	40	13	7	13	3	99.7017	113.368
CL	2013_06_DSG142_000	3455	9	50	13	7	13	3	99.2769	115.076
CL	2013_06_DSG142_000	3456	10	0	13	7	13	3	100.106	111.825
CL	2013_06_DSG142_000	3457	10	10	13	7	13	2	99.506	114.768
CL	2013_06_DSG142_000	3458	10	20	13	7	13	3	98.472	108.711
CL	2013_06_DSG142_000	3459	10	30	13	7	13	3	99.9579	110.937
CL	2013_06_DSG142_000	3460	10	40	13	7	13	2	99.4004	101.659
CL	2013_06_DSG142_000	3461	10	50	13	7	13	3	99.5402	113.291
CL	2013_06_DSG142_000	3462	11	0	13	7	13	3	99.7857	107.977
CL	2013_06_DSG142_000	3463	11	10	13	7	13	3	100.203	108.289
CL	2013_06_DSG142_000	3464	11	20	13	7	13	2	100.265	107.72
CL	2013_06_DSG142_000	3465	11	30	13	7	13	2	99.9883	106.539
CL	2013_06_DSG142_000	3466	11	40	13	7	13	2	100.06	98.2158
CL	2013_06_DSG142_000	3467	11	50	13	7	13	2	99.6497	100.203
CL	2013_06_DSG142_000	3468	12	0	13	7	13	3	99.6808	105.47
CL	2013_06_DSG142_000	3469	12	10	13	7	13	2	98.8337	95.674
CL	2013_06_DSG142_000	3470	12	20	13	7	13	2	99.6333	96.0271
CL	2013_06_DSG142_000	3471	12	30	13	7	13	2	99.8513	98.4386
CL	2013_06_DSG142_000	3472	12	40	13	7	13	2	99.6084	94.3736
CL	2013_06_DSG142_000	3473	12	50	13	7	13	2	99.6258	98.4448
CL	2013_06_DSG142_000	3474	13	0	13	7	13	2	99.7541	95.1276
CL	2013_06_DSG142_000	3475	13	10	13	7	13	2	99.9502	96.4031
CL	2013_06_DSG142_000	3476	13	20	13	7	13	2	99.4397	101.55
CL	2013_06_DSG142_000	3477	13	30	13	7	13	2	99.3438	98.3441
CL	2013_06_DSG142_000	3478	13	40	13	7	13	2	99.0457	108.249
CL	2013_06_DSG142_000	3479	13	50	13	7	13	3	99.2339	111.748
CL	2013_06_DSG142_000	3480	14	0	13	7	13	3	98.4822	109.114
CL	2013_06_DSG142_000	3481	14	10	13	7	13	3	99.5466	100.879
CL	2013_06_DSG142_000	3482	14	20	13	7	13	3	98.6783	100.008
CL	2013_06_DSG142_000	3483	14	30	13	7	13	3	99.4703	107.964
CL	2013_06_DSG142_000	3484	14	40	13	7	13	2	98.4387	102.381
CL	2013_06_DSG142_000	3485	14	50	13	7	13	2	98.5406	95.9915
CL	2013_06_DSG142_000	3486	15	0	13	7	13	3	98.8525	106.673
CL	2013_06_DSG142_000	3487	15	10	13	7	13	3	98.5425	104.324
CL	2013_06_DSG142_000	3488	15	20	13	7	13	3	97.6574	102.808
CL	2013_06_DSG142_000	3489	15	30	13	7	13	3	97.9822	112.371
CL	2013_06_DSG142_000	3490	15	40	13	7	13	3	98.5158	112.474
CL	2013_06_DSG142_000	3491	15	50	13	7	13	2	98.947	102.06
CL	2013_06_DSG142_000	3492	16	0	13	7	13	2	98.9809	104.122
CL	2013_06_DSG142_000	3493	16	10	13	7	13	2	98.5008	101.782
CL	2013_06_DSG142_000	3494	16	20	13	7	13	3	98.7538	112.785
CL	2013_06_DSG142_000	3495	16	30	13	7	13	3	98.8535	113.295
CL	2013_06_DSG142_000	3496	16	40	13	7	13	3	99.2238	115.262
CL	2013_06_DSG142_000	3497	16	50	13	7	13	3	98.8399	117.629
CL	2013_06_DSG142_000	3498	17	0	13	7	13	3	98.6537	111.709
CL	2013_06_DSG142_000	3499	17	10	13	7	13	3	98.8062	112.085
CL	2013_06_DSG142_000	3500	17	20	13	7	13	2	98.9657	107.826
CL	2013_06_DSG142_000	3501	17	30	13	7	13	3	99.1967	111.543
CL	2013_06_DSG142_000	3502	17	40	13	7	13	3	99.0195	120.338
CL	2013_06_DSG142_000	3503	17	50	13	7	13	2	98.8333	108.233
CL	2013_06_DSG142_000	3504	18	0	13	7	13	3	99.2984	117.62
CL	2013_06_DSG142_000	3505	18	10	13	7	13	3	99.1906	119.503
CL	2013_06_DSG142_000	3506	18	20	13	7	13	3	99.4453	117.772
CL	2013_06_DSG142_000	3507	18	30	13	7	13	3	99.2415	114.776
CL	2013_06_DSG142_000	3508	18	40	13	7	13	2	99.6389	124.357
CL	2013_06_DSG142_000	3509	18	50	13	7	13	2	99.7122	111.166
CL	2013_06_DSG142_000	3510	19	0	13	7	13	3	100.296	118.96
CL	2013_06_DSG142_000	3511	19	10	13	7	13	3	99.9344	111.776
CL	2013_06_DSG142_000	3512	19	20	13	7	13	3	100.224	118.19
CL	2013_06_DSG142_000	3513	19	30	13	7	13	3	100.751	121.156
CL	2013_06_DSG142_000	3514	19	40	13	7	13	3	101.217	122.747
CL	2013_06_DSG142_000	3515	19	50	13	7	13	3	101.924	115.159
CL	2013_06_DSG142_000	3516	20	0	13	7	13	3	101.957	119.841
CL	2013_06_DSG142_000	3517	20	10	13	7	13	3	101.462	115.245
CL	2013_06_DSG142_000	3518	20	20	13	7	13	3	100.772	112.833
CL	2013_06_DSG142_000	3519	20	30	13	7	13	2	100.622	106.165
CL	2013_06_DSG142_000	3520	20	40	13	7	13	2	100.46	109.947
CL	2013_06_DSG142_000	3521	20	50	13	7	13	2	100.45	110.991
CL	2013_06_DSG142_000	3522	21	0	13	7	13	2	100.31	99.4796
CL	2013_06_DSG142_000	3523	21	10	13	7	13	2	100.266	103.111
CL	2013_06_DSG142_000	3524	21	20	13	7	13	3	100.296	110.923
CL	2013_06_DSG142_000	3525	21	30	13	7	13	3	100.198	110.177
CL	2013_06_DSG142_000	3526	21	40	13	7	13	3	100.012	105.111
CL	2013_06_DSG142_000	3527	21	50	13	7	13	3	100.02	108.294
CL	2013_06_DSG142_000	3528	22	0	13	7	13	3	99.9542	106.283
CL	2013_06_DSG142_000	3529	22	10	13	7	13	3	100.093	110.991
CL	2013_06_DSG142_000	3530	22	20	13	7	13	3	99.7779	107.092
CL	2013_06_DSG142_000	3531	22	30	13	7	13	3	99.7967	106.839
CL	2013_06_DSG142_000	3532	22	40	13	7	13	3	98.6908	106.958
CL	2013_06_DSG142_000	3533	22	50	13	7	13	3	99.0819	105.513
CL	2013_06_DSG142_000	3534	23	0	13	7	13	3	98.9132	107.441
CL	2013_06_DSG142_000	3535	23	10	13	7	13	3	99.011	105.294
CL	2013_06_DSG142_000	3536	23	20	13	7	13	3	98.993	103.733
CL	2013_06_DSG142_000	3537	23	30	13	7	13	3	99.0329	106.165
CL	2013_06_DSG142_000	3538	23	40	13	7	13	3	99.2246	104.106
CL	2013_06_DSG142_000	3539	23	50	13	7	13	3	99.327	105.069
CL	2013_06_DSG142_000	3540	0	0	14	7	13	3	98.9209	104.816
CL	2013_06_DSG142_000	3541	0	10	14	7	13	3	99.1915	105.556
CL	2013_06_DSG142_000	3542	0	20	14	7	13	3	99.0982	103.014
CL	2013_06_DSG142_000	3543	0	30	14	7	13	4	99.1208	102.921
CL	2013_06_DSG142_000	3544	0	40	14	7	13	3	98.9444	102.351
CL	2013_06_DSG142_000	3545	0	50	14	7	13	4	99.0295	100.077
CL	2013_06_DSG142_000	3546	1	0	14	7	13	3	98.7996	102.385
CL	2013_06_DSG142_000	3547	1	10	14	7	13	3	98.5208	108.072
CL	2013_06_DSG142_000	3548	1	20	14	7	13	3	98.7149	99.6077
CL	2013_06_DSG142_000	3549	1	30	14	7	13	3	98.7203	115.209
CL	2013_06_DSG142_000	3550	1	40	14	7	13	2	98.4395	97.1507
CL	2013_06_DSG142_000	3551	1	50	14	7	13	3	98.9921	96.289
CL	2013_06_DSG142_000	3552	2	0	14	7	13	3	98.8181	110.722
CL	2013_06_DSG142_000	3553	2	10	14	7	13	2	98.444	96.9013
CL	2013_06_DSG142_000	3554	2	20	14	7	13	2	98.8654	97.8703
CL	2013_06_DSG142_000	3555	2	30	14	7	13	3	98.5057	107.995
CL	2013_06_DSG142_000	3556	2	40	14	7	13	3	98.5972	101.546
CL	2013_06_DSG142_000	3557	2	50	14	7	13	3	98.1108	107.571
CL	2013_06_DSG142_000	3558	3	0	14	7	13	3	98.505	110.999
CL	2013_06_DSG142_000	3559	3	10	14	7	13	3	98.3408	106.26
CL	2013_06_DSG142_000	3560	3	20	14	7	13	3	98.4253	101.65
CL	2013_06_DSG142_000	3561	3	30	14	7	13	3	98.7758	110.588
CL	2013_06_DSG142_000	3562	3	40	14	7	13	3	98.3804	113.365
CL	2013_06_DSG142_000	3563	3	50	14	7	13	2	98.7764	95.4131
CL	2013_06_DSG142_000	3564	4	0	14	7	13	3	98.4675	112.751
CL	2013_06_DSG142_000	3565	4	10	14	7	13	3	98.8836	114.167
CL	2013_06_DSG142_000	3566	4	20	14	7	13	3	98.8018	112.663
CL	2013_06_DSG142_000	3567	4	30	14	7	13	3	98.6393	109.639
CL	2013_06_DSG142_000	3568	4	40	14	7	13	3	98.9453	111.194
CL	2013_06_DSG142_000	3569	4	50	14	7	13	3	99.617	113.294
CL	2013_06_DSG142_000	3570	5	0	14	7	13	2	100.272	106.465
CL	2013_06_DSG142_000	3571	5	10	14	7	13	2	100.534	112.971
CL	2013_06_DSG142_000	3572	5	20	14	7	13	2	100.973	111.615
CL	2013_06_DSG142_000	3573	5	30	14	7	13	2	100.746	114.118
CL	2013_06_DSG142_000	3574	5	40	14	7	13	2	100.916	108.783
CL	2013_06_DSG142_000	3575	5	50	14	7	13	3	100.344	112.158
CL	2013_06_DSG142_000	3576	6	0	14	7	13	2	99.6848	110.337
CL	2013_06_DSG142_000	3577	6	10	14	7	13	3	100.031	116.4
CL	2013_06_DSG142_000	3578	6	20	14	7	13	3	99.632	112.193
CL	2013_06_DSG142_000	3579	6	30	14	7	13	3	99.8048	115.266
CL	2013_06_DSG142_000	3580	6	40	14	7	13	2	99.5319	109.183
CL	2013_06_DSG142_000	3581	6	50	14	7	13	2	99.4013	102.711
CL	2013_06_DSG142_000	3582	7	0	14	7	13	2	99.4783	109.616
CL	2013_06_DSG142_000	3583	7	10	14	7	13	3	99.4272	110.29
CL	2013_06_DSG142_000	3584	7	20	14	7	13	3	99.3826	115.293
CL	2013_06_DSG142_000	3585	7	30	14	7	13	3	99.2588	115.129
CL	2013_06_DSG142_000	3586	7	40	14	7	13	3	99.4314	117.298
CL	2013_06_DSG142_000	3587	7	50	14	7	13	3	99.3796	111.15
CL	2013_06_DSG142_000	3588	8	0	14	7	13	3	99.0835	113.989
CL	2013_06_DSG142_000	3589	8	10	14	7	13	3	99.6846	114.478
CL	2013_06_DSG142_000	3590	8	20	14	7	13	3	98.9566	110.698
CL	2013_06_DSG142_000	3591	8	30	14	7	13	3	98.7848	112.625
CL	2013_06_DSG142_000	3592	8	40	14	7	13	3	98.7354	113.292
CL	2013_06_DSG142_000	3593	8	50	14	7	13	3	99.1107	113.344
CL	2013_06_DSG142_000	3594	9	0	14	7	13	3	99.2781	115.019
CL	2013_06_DSG142_000	3595	9	10	14	7	13	3	99.3287	110.753
CL	2013_06_DSG142_000	3596	9	20	14	7	13	3	99.1155	117.85
CL	2013_06_DSG142_000	3597	9	30	14	7	13	2	99.743	110.955
CL	2013_06_DSG142_000	3598	9	40	14	7	13	3	99.6856	116.557
CL	2013_06_DSG142_000	3599	9	50	14	7	13	3	99.4882	113.223
CL	2013_06_DSG142_000	3600	10	0	14	7	13	3	98.8542	114.375
CL	2013_06_DSG142_000	3601	10	10	14	7	13	3	98.9391	116.725
CL	2013_06_DSG142_000	3602	10	20	14	7	13	2	99.5276	119.169
CL	2013_06_DSG142_000	3603	10	30	14	7	13	3	99.4487	111.804
CL	2013_06_DSG142_000	3604	10	40	14	7	13	3	99.7982	111.691
CL	2013_06_DSG142_000	3605	10	50	14	7	13	3	99.7886	115.122
CL	2013_06_DSG142_000	3606	11	0	14	7	13	3	99.4071	116.333
CL	2013_06_DSG142_000	3607	11	10	14	7	13	3	100.001	115.957
CL	2013_06_DSG142_000	3608	11	20	14	7	13	2	99.3087	111.08
CL	2013_06_DSG142_000	3609	11	30	14	7	13	2	99.5556	113.917
CL	2013_06_DSG142_000	3610	11	40	14	7	13	3	99.3837	116.982
CL	2013_06_DSG142_000	3611	11	50	14	7	13	2	99.5274	103.777
CL	2013_06_DSG142_000	3612	12	0	14	7	13	3	99.8046	115.207
CL	2013_06_DSG142_000	3613	12	10	14	7	13	2	99.4724	107.628
CL	2013_06_DSG142_000	3614	12	20	14	7	13	3	99.2906	112.485
CL	2013_06_DSG142_000	3615	12	30	14	7	13	3	99.2506	115.206
CL	2013_06_DSG142_000	3616	12	40	14	7	13	2	99.0566	112.742
CL	2013_06_DSG142_000	3617	12	50	14	7	13	3	99.2107	117.902
CL	2013_06_DSG142_000	3618	13	0	14	7	13	3	99.0257	112.411
CL	2013_06_DSG142_000	3619	13	10	14	7	13	3	99.2773	115.496
CL	2013_06_DSG142_000	3620	13	20	14	7	13	1	102.617	114.62
CL	2013_06_DSG142_000	3621	13	30	14	7	13	3	99.2784	115.114
CL	2013_06_DSG142_000	3622	13	40	14	7	13	3	99.3079	114.021
CL	2013_06_DSG142_000	3623	13	50	14	7	13	3	98.7334	113.528
CL	2013_06_DSG142_000	3624	14	0	14	7	13	3	100.458	114.645
CL	2013_06_DSG142_000	3625	14	10	14	7	13	2	99.2402	110.464
CL	2013_06_DSG142_000	3626	14	20	14	7	13	3	99.0536	112.693
CL	2013_06_DSG142_000	3627	14	30	14	7	13	2	98.9536	95.2391
CL	2013_06_DSG142_000	3628	14	40	14	7	13	3	98.7485	114.342
CL	2013_06_DSG142_000	3629	14	50	14	7	13	3	99.1498	114.135
CL	2013_06_DSG142_000	3630	15	0	14	7	13	3	99.2525	114.311
CL	2013_06_DSG142_000	3631	15	10	14	7	13	3	98.487	111.152
CL	2013_06_DSG142_000	3632	15	20	14	7	13	3	98.4851	113.789
CL	2013_06_DSG142_000	3633	15	30	14	7	13	3	98.6588	117.057
CL	2013_06_DSG142_000	3634	15	40	14	7	13	3	98.8286	109.706
CL	2013_06_DSG142_000	3635	15	50	14	7	13	2	99.0185	110.895
CL	2013_06_DSG142_000	3636	16	0	14	7	13	2	98.8954	106.339
CL	2013_06_DSG142_000	3637	16	10	14	7	13	2	98.911	109.541
CL	2013_06_DSG142_000	3638	16	20	14	7	13	3	99.0476	115.137
CL	2013_06_DSG142_000	3639	16	30	14	7	13	2	99.1221	107.276
CL	2013_06_DSG142_000	3640	16	40	14	7	13	3	99.21	114.238
CL	2013_06_DSG142_000	3641	16	50	14	7	13	3	98.9048	114.778
CL	2013_06_DSG142_000	3642	17	0	14	7	13	2	98.5538	110.038
CL	2013_06_DSG142_000	3643	17	10	14	7	13	2	99.441	109.946
CL	2013_06_DSG142_000	3644	17	20	14	7	13	3	99.3803	114.776
CL	2013_06_DSG142_000	3645	17	30	14	7	13	3	99.4135	115.041
CL	2013_06_DSG142_000	3646	17	40	14	7	13	3	99.0421	113.673
CL	2013_06_DSG142_000	3647	17	50	14	7	13	2	99.3617	109.121
CL	2013_06_DSG142_000	3648	18	0	14	7	13	2	99.306	108.135
CL	2013_06_DSG142_000	3649	18	10	14	7	13	2	99.4084	110.114
CL	2013_06_DSG142_000	3650	18	20	14	7	13	3	99.2872	114.732
CL	2013_06_DSG142_000	3651	18	30	14	7	13	3	99.2944	111.58
CL	2013_06_DSG142_000	3652	18	40	14	7	13	2	99.5826	106.145
CL	2013_06_DSG142_000	3653	18	50	14	7	13	3	99.4757	114.8
CL	2013_06_DSG142_000	3654	19	0	14	7	13	2	99.3837	109.167
CL	2013_06_DSG142_000	3655	19	10	14	7	13	3	99.5284	113.315
CL	2013_06_DSG142_000	3656	19	20	14	7	13	3	99.5698	111.669
CL	2013_06_DSG142_000	3657	19	30	14	7	13	2	99.5995	109.624
CL	2013_06_DSG142_000	3658	19	40	14	7	13	3	100.886	111.32
CL	2013_06_DSG142_000	3659	19	50	14	7	13	3	101.086	114.398
CL	2013_06_DSG142_000	3660	20	0	14	7	13	2	101.222	110.917
CL	2013_06_DSG142_000	3661	20	10	14	7	13	2	100.721	112.21
CL	2013_06_DSG142_000	3662	20	20	14	7	13	3	100.759	113.09
CL	2013_06_DSG142_000	3663	20	30	14	7	13	2	100.283	110.762
CL	2013_06_DSG142_000	3664	20	40	14	7	13	2	100.085	108.9
CL	2013_06_DSG142_000	3665	20	50	14	7	13	2	99.9038	109.046
CL	2013_06_DSG142_000	3666	21	0	14	7	13	2	100.087	108.646
[truncated: 11,249 more rows]

## Sheet: CL_2013_10-12
Station	Folder	File	Hour	Minute	Day	Month	Year	Peaks	High	Low
CL	2013_06_DSG142_001	4917	0	0	1	10	13	3	98.2586	104.449
CL	2013_06_DSG142_001	4918	0	10	1	10	13	3	97.9828	103.296
CL	2013_06_DSG142_001	4919	0	20	1	10	13	2	97.777	101.126
CL	2013_06_DSG142_001	4920	0	30	1	10	13	2	98.1743	102.528
CL	2013_06_DSG142_001	4921	0	40	1	10	13	2	98.2174	97.959
CL	2013_06_DSG142_001	4922	0	50	1	10	13	2	98.0228	100.402
CL	2013_06_DSG142_001	4923	1	0	1	10	13	2	98.7107	99.3521
CL	2013_06_DSG142_001	4924	1	10	1	10	13	2	98.2374	98.9693
CL	2013_06_DSG142_001	4925	1	20	1	10	13	2	98.3489	97.8069
CL	2013_06_DSG142_001	4926	1	30	1	10	13	2	98.3819	100.318
CL	2013_06_DSG142_001	4927	1	40	1	10	13	2	98.2035	98.0625
CL	2013_06_DSG142_001	4928	1	50	1	10	13	2	97.7756	97.5868
CL	2013_06_DSG142_001	4929	2	0	1	10	13	2	98.2701	98.6002
CL	2013_06_DSG142_001	4930	2	10	1	10	13	2	97.8918	97.0085
CL	2013_06_DSG142_001	4931	2	20	1	10	13	2	98.4118	99.6235
CL	2013_06_DSG142_001	4932	2	30	1	10	13	2	98.5912	97.6464
CL	2013_06_DSG142_001	4933	2	40	1	10	13	2	98.6352	96.9481
CL	2013_06_DSG142_001	4934	2	50	1	10	13	2	98.6506	101.405
CL	2013_06_DSG142_001	4935	3	0	1	10	13	2	98.6038	103.658
CL	2013_06_DSG142_001	4936	3	10	1	10	13	2	98.4468	102.034
CL	2013_06_DSG142_001	4937	3	20	1	10	13	2	98.7435	97.0286
CL	2013_06_DSG142_001	4938	3	30	1	10	13	3	98.5495	103.937
CL	2013_06_DSG142_001	4939	3	40	1	10	13	2	98.5467	98.3749
CL	2013_06_DSG142_001	4940	3	50	1	10	13	2	98.7272	97.1716
CL	2013_06_DSG142_001	4941	4	0	1	10	13	2	99.0343	99.3395
CL	2013_06_DSG142_001	4942	4	10	1	10	13	2	98.8669	97.8721
CL	2013_06_DSG142_001	4943	4	20	1	10	13	2	98.7792	98.1819
CL	2013_06_DSG142_001	4944	4	30	1	10	13	2	99.051	99.9226
CL	2013_06_DSG142_001	4945	4	40	1	10	13	2	99.2975	103.543
CL	2013_06_DSG142_001	4946	4	50	1	10	13	2	99.5071	102.224
CL	2013_06_DSG142_001	4947	5	0	1	10	13	2	99.2113	99.6675
CL	2013_06_DSG142_001	4948	5	10	1	10	13	2	99.5799	98.5889
CL	2013_06_DSG142_001	4949	5	20	1	10	13	2	99.1094	98.0849
CL	2013_06_DSG142_001	4950	5	30	1	10	13	2	99.3668	100.51
CL	2013_06_DSG142_001	4951	5	40	1	10	13	2	100.5	102.483
CL	2013_06_DSG142_001	4952	5	50	1	10	13	2	101.091	98.0589
CL	2013_06_DSG142_001	4953	6	0	1	10	13	2	101.704	104.688
CL	2013_06_DSG142_001	4954	6	10	1	10	13	2	101.337	98.2003
CL	2013_06_DSG142_001	4955	6	20	1	10	13	3	100.271	108.204
CL	2013_06_DSG142_001	4956	6	30	1	10	13	2	98.6366	98.8118
CL	2013_06_DSG142_001	4957	6	40	1	10	13	2	100.231	98.9517
CL	2013_06_DSG142_001	4958	6	50	1	10	13	2	100.117	97.7389
CL	2013_06_DSG142_001	4959	7	0	1	10	13	2	100.214	100.84
CL	2013_06_DSG142_001	4960	7	10	1	10	13	2	99.7261	103.892
CL	2013_06_DSG142_001	4961	7	20	1	10	13	2	100.027	99.847
CL	2013_06_DSG142_001	4962	7	30	1	10	13	2	99.9094	98.7015
CL	2013_06_DSG142_001	4963	7	40	1	10	13	2	99.7778	97.9006
CL	2013_06_DSG142_001	4964	7	50	1	10	13	2	99.6994	98.6234
CL	2013_06_DSG142_001	4965	8	0	1	10	13	2	99.8598	97.2715
CL	2013_06_DSG142_001	4966	8	10	1	10	13	2	99.8626	97.4962
CL	2013_06_DSG142_001	4967	8	20	1	10	13	2	99.5063	100.052
CL	2013_06_DSG142_001	4968	8	30	1	10	13	2	99.1481	96.9441
CL	2013_06_DSG142_001	4969	8	40	1	10	13	3	99.282	104.006
CL	2013_06_DSG142_001	4970	8	50	1	10	13	2	99.5777	100.565
CL	2013_06_DSG142_001	4971	9	0	1	10	13	2	99.4865	100.93
CL	2013_06_DSG142_001	4972	9	10	1	10	13	2	99.5975	96.7921
CL	2013_06_DSG142_001	4973	9	20	1	10	13	2	99.3922	97.6111
CL	2013_06_DSG142_001	4974	9	30	1	10	13	2	99.5715	103.376
CL	2013_06_DSG142_001	4975	9	40	1	10	13	2	99.7499	98.2644
CL	2013_06_DSG142_001	4976	9	50	1	10	13	3	99.6785	107.176
CL	2013_06_DSG142_001	4977	10	0	1	10	13	2	99.0858	100.103
CL	2013_06_DSG142_001	4978	10	10	1	10	13	2	99.7961	97.3025
CL	2013_06_DSG142_001	4979	10	20	1	10	13	2	99.8196	97.1934
CL	2013_06_DSG142_001	4980	10	30	1	10	13	2	99.4185	96.9946
CL	2013_06_DSG142_001	4981	10	40	1	10	13	2	99.5613	97.4902
CL	2013_06_DSG142_001	4982	10	50	1	10	13	2	100.093	97.7604
CL	2013_06_DSG142_001	4983	11	0	1	10	13	2	99.9332	99.3936
CL	2013_06_DSG142_001	4984	11	10	1	10	13	2	100.062	95.8442
CL	2013_06_DSG142_001	4985	11	20	1	10	13	2	99.7065	99.2267
CL	2013_06_DSG142_001	4986	11	30	1	10	13	2	99.9149	100.393
CL	2013_06_DSG142_001	4987	11	40	1	10	13	2	100.118	97.1903
CL	2013_06_DSG142_001	4988	11	50	1	10	13	3	100.796	101.229
CL	2013_06_DSG142_001	4989	12	0	1	10	13	2	99.0308	101.712
CL	2013_06_DSG142_001	4990	12	10	1	10	13	2	99.8147	104.24
CL	2013_06_DSG142_001	4991	12	20	1	10	13	2	99.9426	108.613
CL	2013_06_DSG142_001	4992	12	30	1	10	13	2	100.234	96.4427
CL	2013_06_DSG142_001	4993	12	40	1	10	13	2	100.063	97.6594
CL	2013_06_DSG142_001	4994	12	50	1	10	13	2	99.8399	97.6903
CL	2013_06_DSG142_001	4995	13	0	1	10	13	2	100.168	96.7046
CL	2013_06_DSG142_001	4996	13	10	1	10	13	2	100.14	101.634
CL	2013_06_DSG142_001	4997	13	20	1	10	13	2	100.067	100.673
CL	2013_06_DSG142_001	4998	13	30	1	10	13	2	99.9786	96.1874
CL	2013_06_DSG142_001	4999	13	40	1	10	13	2	99.9081	95.138
CL	2013_06_DSG142_001	5000	13	50	1	10	13	2	99.6569	95.331
CL	2013_06_DSG142_001	5001	14	0	1	10	13	2	99.7308	97.7657
CL	2013_06_DSG142_001	5002	14	10	1	10	13	2	99.4536	105.966
CL	2013_06_DSG142_001	5003	14	20	1	10	13	2	99.3013	96.7004
CL	2013_06_DSG142_001	5004	14	30	1	10	13	2	99.3798	94.0117
CL	2013_06_DSG142_001	5005	14	40	1	10	13	2	99.4935	97.6315
CL	2013_06_DSG142_001	5006	14	50	1	10	13	2	99.1503	94.6332
CL	2013_06_DSG142_001	5007	15	0	1	10	13	2	99.4267	96.2567
CL	2013_06_DSG142_001	5008	15	10	1	10	13	2	99.5642	95.2125
CL	2013_06_DSG142_001	5009	15	20	1	10	13	2	99.4181	96.5784
CL	2013_06_DSG142_001	5010	15	30	1	10	13	2	99.4387	95.3606
CL	2013_06_DSG142_001	5011	15	40	1	10	13	2	99.536	95.93
CL	2013_06_DSG142_001	5012	15	50	1	10	13	2	99.5984	95.7652
CL	2013_06_DSG142_001	5013	16	0	1	10	13	2	99.6471	95.649
CL	2013_06_DSG142_001	5014	16	10	1	10	13	2	99.8689	98.3687
CL	2013_06_DSG142_001	5015	16	20	1	10	13	2	99.9263	99.0182
CL	2013_06_DSG142_001	5016	16	30	1	10	13	2	99.4289	99.7442
CL	2013_06_DSG142_001	5017	16	40	1	10	13	2	99.9013	96.3489
CL	2013_06_DSG142_001	5018	16	50	1	10	13	2	100.003	96.386
CL	2013_06_DSG142_001	5019	17	0	1	10	13	2	99.6422	104.442
CL	2013_06_DSG142_001	5020	17	10	1	10	13	2	99.7392	97.3471
CL	2013_06_DSG142_001	5021	17	20	1	10	13	2	99.649	96.4324
CL	2013_06_DSG142_001	5022	17	30	1	10	13	2	99.4346	97.9633
CL	2013_06_DSG142_001	5023	17	40	1	10	13	2	99.6173	96.8782
CL	2013_06_DSG142_001	5024	17	50	1	10	13	2	100.312	102.477
CL	2013_06_DSG142_001	5025	18	0	1	10	13	2	100.323	104.54
CL	2013_06_DSG142_001	5026	18	10	1	10	13	2	100.484	97.0109
CL	2013_06_DSG142_001	5027	18	20	1	10	13	2	100.584	99.8492
CL	2013_06_DSG142_001	5028	18	30	1	10	13	2	100.743	100.124
CL	2013_06_DSG142_001	5029	18	40	1	10	13	2	101.298	106.752
CL	2013_06_DSG142_001	5030	18	50	1	10	13	3	101.328	110.984
CL	2013_06_DSG142_001	5031	19	0	1	10	13	3	100.707	110.338
CL	2013_06_DSG142_001	5032	19	10	1	10	13	3	100.073	108.032
CL	2013_06_DSG142_001	5033	19	20	1	10	13	3	99.2801	106.893
CL	2013_06_DSG142_001	5034	19	30	1	10	13	2	99.3094	102.519
CL	2013_06_DSG142_001	5035	19	40	1	10	13	2	98.8777	99.5736
CL	2013_06_DSG142_001	5036	19	50	1	10	13	2	99.1335	99.0268
CL	2013_06_DSG142_001	5037	20	0	1	10	13	2	98.5947	111.975
CL	2013_06_DSG142_001	5038	20	10	1	10	13	2	98.6556	99.1998
CL	2013_06_DSG142_001	5039	20	20	1	10	13	2	98.6057	101.935
CL	2013_06_DSG142_001	5040	20	30	1	10	13	2	98.7705	99.2056
CL	2013_06_DSG142_001	5041	20	40	1	10	13	2	98.5562	103.039
CL	2013_06_DSG142_001	5042	20	50	1	10	13	2	98.6528	101.192
CL	2013_06_DSG142_001	5043	21	0	1	10	13	3	99.0468	105.407
CL	2013_06_DSG142_001	5044	21	10	1	10	13	2	98.8852	99.1469
CL	2013_06_DSG142_001	5045	21	20	1	10	13	2	99.1071	100.457
CL	2013_06_DSG142_001	5046	21	30	1	10	13	2	98.9825	101.193
CL	2013_06_DSG142_001	5047	21	40	1	10	13	2	98.6861	100.154
CL	2013_06_DSG142_001	5048	21	50	1	10	13	2	99.2529	100.355
CL	2013_06_DSG142_001	5049	22	0	1	10	13	2	98.7984	100.942
CL	2013_06_DSG142_001	5050	22	10	1	10	13	3	99.3967	102.194
CL	2013_06_DSG142_001	5051	22	20	1	10	13	3	98.9108	102.469
CL	2013_06_DSG142_001	5052	22	30	1	10	13	3	98.9379	107.388
CL	2013_06_DSG142_001	5053	22	40	1	10	13	3	98.8131	104.716
CL	2013_06_DSG142_001	5054	22	50	1	10	13	3	98.4721	105.323
CL	2013_06_DSG142_001	5055	23	0	1	10	13	3	98.5068	105.273
CL	2013_06_DSG142_001	5056	23	10	1	10	13	3	98.8878	107.079
CL	2013_06_DSG142_001	5057	23	20	1	10	13	3	99.0351	106.259
CL	2013_06_DSG142_001	5058	23	30	1	10	13	3	98.4886	105.094
CL	2013_06_DSG142_001	5059	23	40	1	10	13	3	98.9653	105.098
CL	2013_06_DSG142_001	5060	23	50	1	10	13	3	98.6672	103.645
CL	2013_06_DSG142_001	5061	0	0	2	10	13	3	98.7012	101.592
CL	2013_06_DSG142_001	5062	0	10	2	10	13	3	98.3845	101.752
CL	2013_06_DSG142_001	5063	0	20	2	10	13	2	98.8812	98.5427
CL	2013_06_DSG142_001	5064	0	30	2	10	13	2	98.8253	100.412
CL	2013_06_DSG142_001	5065	0	40	2	10	13	2	99.0056	98.5712
CL	2013_06_DSG142_001	5066	0	50	2	10	13	2	99.1115	100.127
CL	2013_06_DSG142_001	5067	1	0	2	10	13	2	98.8144	98.6653
CL	2013_06_DSG142_001	5068	1	10	2	10	13	2	98.3283	100.716
CL	2013_06_DSG142_001	5069	1	20	2	10	13	2	98.5426	98.6118
CL	2013_06_DSG142_001	5070	1	30	2	10	13	2	98.3893	99.0856
CL	2013_06_DSG142_001	5071	1	40	2	10	13	2	98.502	102.652
CL	2013_06_DSG142_001	5072	1	50	2	10	13	2	98.4653	102.614
CL	2013_06_DSG142_001	5073	2	0	2	10	13	2	98.7353	100.341
CL	2013_06_DSG142_001	5074	2	10	2	10	13	2	98.5547	98.5306
CL	2013_06_DSG142_001	5075	2	20	2	10	13	2	98.4031	99.3064
CL	2013_06_DSG142_001	5076	2	30	2	10	13	2	98.6389	98.2156
CL	2013_06_DSG142_001	5077	2	40	2	10	13	2	99.0164	99.7594
CL	2013_06_DSG142_001	5078	2	50	2	10	13	2	98.4736	100.151
CL	2013_06_DSG142_001	5079	3	0	2	10	13	2	98.4523	98.6039
CL	2013_06_DSG142_001	5080	3	10	2	10	13	2	98.3998	100.469
CL	2013_06_DSG142_001	5081	3	20	2	10	13	2	98.3481	97.15
CL	2013_06_DSG142_001	5082	3	30	2	10	13	2	98.5038	98.536
CL	2013_06_DSG142_001	5083	3	40	2	10	13	2	98.2396	97.4612
CL	2013_06_DSG142_001	5084	3	50	2	10	13	2	98.5771	99.0667
CL	2013_06_DSG142_001	5085	4	0	2	10	13	2	98.5717	96.9644
CL	2013_06_DSG142_001	5086	4	10	2	10	13	2	98.0252	98.4178
CL	2013_06_DSG142_001	5087	4	20	2	10	13	2	98.5976	98.6935
CL	2013_06_DSG142_001	5088	4	30	2	10	13	2	98.4023	98.2611
CL	2013_06_DSG142_001	5089	4	40	2	10	13	2	98.7517	99.1469
CL	2013_06_DSG142_001	5090	4	50	2	10	13	2	98.414	96.6987
CL	2013_06_DSG142_001	5091	5	0	2	10	13	2	98.6295	99.3132
CL	2013_06_DSG142_001	5092	5	10	2	10	13	2	98.6185	100.071
CL	2013_06_DSG142_001	5093	5	20	2	10	13	2	98.9693	97.4869
CL	2013_06_DSG142_001	5094	5	30	2	10	13	2	99.2452	103.18
CL	2013_06_DSG142_001	5095	5	40	2	10	13	2	100.079	97.9815
CL	2013_06_DSG142_001	5096	5	50	2	10	13	2	100.854	99.5478
CL	2013_06_DSG142_001	5097	6	0	2	10	13	2	101.578	102.877
CL	2013_06_DSG142_001	5098	6	10	2	10	13	2	101.337	98.1551
CL	2013_06_DSG142_001	5099	6	20	2	10	13	2	101.272	98.8556
CL	2013_06_DSG142_001	5100	6	30	2	10	13	2	100.818	101.933
CL	2013_06_DSG142_001	5101	6	40	2	10	13	2	100.282	97.8788
CL	2013_06_DSG142_001	5102	6	50	2	10	13	2	100.412	97.7566
CL	2013_06_DSG142_001	5103	7	0	2	10	13	2	100.247	97.6933
CL	2013_06_DSG142_001	5104	7	10	2	10	13	2	100.357	99.9631
CL	2013_06_DSG142_001	5105	7	20	2	10	13	2	100.084	100.869
CL	2013_06_DSG142_001	5106	7	30	2	10	13	2	100.088	97.7106
CL	2013_06_DSG142_001	5107	7	40	2	10	13	2	100.058	102.498
CL	2013_06_DSG142_001	5108	7	50	2	10	13	2	99.6952	100.967
CL	2013_06_DSG142_001	5109	8	0	2	10	13	2	99.8686	99.3108
CL	2013_06_DSG142_001	5110	8	10	2	10	13	2	99.127	97.6069
CL	2013_06_DSG142_001	5111	8	20	2	10	13	2	99.895	98.7973
CL	2013_06_DSG142_001	5112	8	30	2	10	13	3	99.6554	99.9887
CL	2013_06_DSG142_001	5113	8	40	2	10	13	2	99.678	99.5215
CL	2013_06_DSG142_001	5114	8	50	2	10	13	3	99.5399	111.762
CL	2013_06_DSG142_001	5115	9	0	2	10	13	2	99.6314	98.1373
CL	2013_06_DSG142_001	5116	9	10	2	10	13	2	99.4621	98.6076
CL	2013_06_DSG142_001	5117	9	20	2	10	13	3	99.1845	105.337
CL	2013_06_DSG142_001	5118	9	30	2	10	13	2	98.9129	97.8157
CL	2013_06_DSG142_001	5119	9	40	2	10	13	3	99.3663	103.558
CL	2013_06_DSG142_001	5120	9	50	2	10	13	2	99.6749	99.4989
CL	2013_06_DSG142_001	5121	10	0	2	10	13	2	99.8282	100.669
CL	2013_06_DSG142_001	5122	10	10	2	10	13	2	99.5294	98.5628
CL	2013_06_DSG142_001	5123	10	20	2	10	13	2	99.8795	97.5418
CL	2013_06_DSG142_001	5124	10	30	2	10	13	2	100.253	97.1404
CL	2013_06_DSG142_001	5125	10	40	2	10	13	2	100.081	97.8995
CL	2013_06_DSG142_001	5126	10	50	2	10	13	2	100.045	102.305
CL	2013_06_DSG142_001	5127	11	0	2	10	13	2	99.9941	97.7001
CL	2013_06_DSG142_001	5128	11	10	2	10	13	3	100.043	114.508
CL	2013_06_DSG142_001	5129	11	20	2	10	13	2	100.478	100.871
CL	2013_06_DSG142_001	5130	11	30	2	10	13	2	100.142	98.2775
CL	2013_06_DSG142_001	5131	11	40	2	10	13	2	100.281	98.9484
CL	2013_06_DSG142_001	5132	11	50	2	10	13	2	100.311	98.8038
CL	2013_06_DSG142_001	5133	12	0	2	10	13	2	100.267	95.3423
CL	2013_06_DSG142_001	5134	12	10	2	10	13	2	100.228	98.5924
CL	2013_06_DSG142_001	5135	12	20	2	10	13	2	100.152	102.609
CL	2013_06_DSG142_001	5136	12	30	2	10	13	2	100.528	96.4954
CL	2013_06_DSG142_001	5137	12	40	2	10	13	2	100.285	97.7901
CL	2013_06_DSG142_001	5138	12	50	2	10	13	2	100.311	96.9964
CL	2013_06_DSG142_001	5139	13	0	2	10	13	2	100.325	99.6959
CL	2013_06_DSG142_001	5140	13	10	2	10	13	2	100.574	98.2689
CL	2013_06_DSG142_001	5141	13	20	2	10	13	2	100.143	102.054
CL	2013_06_DSG142_001	5142	13	30	2	10	13	2	99.8015	97.2736
CL	2013_06_DSG142_001	5143	13	40	2	10	13	2	99.9432	96.0538
CL	2013_06_DSG142_001	5144	13	50	2	10	13	2	100.205	102.04
CL	2013_06_DSG142_001	5145	14	0	2	10	13	2	99.7117	97.2214
CL	2013_06_DSG142_001	5146	14	10	2	10	13	2	99.9486	101.597
CL	2013_06_DSG142_001	5147	14	20	2	10	13	2	99.9189	97.2861
CL	2013_06_DSG142_001	5148	14	30	2	10	13	2	99.4837	97.179
CL	2013_06_DSG142_001	5149	14	40	2	10	13	2	99.2261	97.054
CL	2013_06_DSG142_001	5150	14	50	2	10	13	2	97.9656	96.9175
CL	2013_06_DSG142_001	5151	15	0	2	10	13	2	98.8471	98.6021
CL	2013_06_DSG142_001	5152	15	10	2	10	13	2	98.9736	97.0128
CL	2013_06_DSG142_001	5153	15	20	2	10	13	2	99.3012	100.352
CL	2013_06_DSG142_001	5154	15	30	2	10	13	2	99.0098	96.6265
CL	2013_06_DSG142_001	5155	15	40	2	10	13	2	98.6624	97.2193
CL	2013_06_DSG142_001	5156	15	50	2	10	13	2	99.1711	97.1593
CL	2013_06_DSG142_001	5157	16	0	2	10	13	2	99.4743	98.0873
CL	2013_06_DSG142_001	5158	16	10	2	10	13	2	99.2011	100.643
CL	2013_06_DSG142_001	5159	16	20	2	10	13	2	98.7676	102.041
CL	2013_06_DSG142_001	5160	16	30	2	10	13	2	99.0455	97.1797
CL	2013_06_DSG142_001	5161	16	40	2	10	13	2	99.0459	97.61
CL	2013_06_DSG142_001	5162	16	50	2	10	13	2	99.4077	102.579
CL	2013_06_DSG142_001	5163	17	0	2	10	13	2	99.4058	97.0223
CL	2013_06_DSG142_001	5164	17	10	2	10	13	2	99.8763	102.93
CL	2013_06_DSG142_001	5165	17	20	2	10	13	2	99.2988	97.5139
CL	2013_06_DSG142_001	5166	17	30	2	10	13	2	99.9291	97.571
CL	2013_06_DSG142_001	5167	17	40	2	10	13	2	100.094	97.5076
CL	2013_06_DSG142_001	5168	17	50	2	10	13	2	100.166	99.4097
CL	2013_06_DSG142_001	5169	18	0	2	10	13	2	100.138	98.4021
CL	2013_06_DSG142_001	5170	18	10	2	10	13	2	100.831	100.534
CL	2013_06_DSG142_001	5171	18	20	2	10	13	2	100.898	97.7527
CL	2013_06_DSG142_001	5172	18	30	2	10	13	2	101.727	99.0983
CL	2013_06_DSG142_001	5173	18	40	2	10	13	2	101.963	101.272
CL	2013_06_DSG142_001	5174	18	50	2	10	13	3	101.623	106.536
CL	2013_06_DSG142_001	5175	19	0	2	10	13	3	101.118	106.906
CL	2013_06_DSG142_001	5176	19	10	2	10	13	3	100.877	107.629
CL	2013_06_DSG142_001	5177	19	20	2	10	13	3	100.203	107.801
CL	2013_06_DSG142_001	5178	19	30	2	10	13	2	100.187	101.492
CL	2013_06_DSG142_001	5179	19	40	2	10	13	2	99.9103	100.709
CL	2013_06_DSG142_001	5180	19	50	2	10	13	2	99.8307	99.6291
CL	2013_06_DSG142_001	5181	20	0	2	10	13	2	99.993	99.4618
CL	2013_06_DSG142_001	5182	20	10	2	10	13	2	99.926	99.6323
CL	2013_06_DSG142_001	5183	20	20	2	10	13	2	99.8367	102.607
CL	2013_06_DSG142_001	5184	20	30	2	10	13	2	99.7373	99.073
CL	2013_06_DSG142_001	5185	20	40	2	10	13	2	99.6638	100.204
CL	2013_06_DSG142_001	5186	20	50	2	10	13	2	99.3669	98.2983
CL	2013_06_DSG142_001	5187	21	0	2	10	13	2	99.6111	98.0168
CL	2013_06_DSG142_001	5188	21	10	2	10	13	2	99.5377	98.4169
CL	2013_06_DSG142_001	5189	21	20	2	10	13	2	99.4214	98.1075
CL	2013_06_DSG142_001	5190	21	30	2	10	13	2	99.5166	98.3184
CL	2013_06_DSG142_001	5191	21	40	2	10	13	2	99.4974	98.5451
CL	2013_06_DSG142_001	5192	21	50	2	10	13	2	99.0902	98.9688
CL	2013_06_DSG142_001	5193	22	0	2	10	13	2	99.2934	98.3879
CL	2013_06_DSG142_001	5194	22	10	2	10	13	2	99.502	100.966
CL	2013_06_DSG142_001	5195	22	20	2	10	13	2	99.5373	101.131
CL	2013_06_DSG142_001	5196	22	30	2	10	13	2	99.3819	101.428
CL	2013_06_DSG142_001	5197	22	40	2	10	13	3	99.3305	101.72
CL	2013_06_DSG142_001	5198	22	50	2	10	13	3	99.5036	102.689
CL	2013_06_DSG142_001	5199	23	0	2	10	13	3	99.8349	102.651
CL	2013_06_DSG142_001	5200	23	10	2	10	13	3	99.3955	103.376
CL	2013_06_DSG142_001	5201	23	20	2	10	13	3	99.654	103.18
CL	2013_06_DSG142_001	5202	23	30	2	10	13	3	99.1999	102.161
CL	2013_06_DSG142_001	5203	23	40	2	10	13	2	99.4025	97.9282
CL	2013_06_DSG142_001	5204	23	50	2	10	13	2	99.3828	100.941
CL	2013_06_DSG142_001	5205	0	0	3	10	13	2	99.2274	98.6339
CL	2013_06_DSG142_001	5206	0	10	3	10	13	2	99.3712	99.0809
CL	2013_06_DSG142_001	5207	0	20	3	10	13	2	98.9482	99.4621
CL	2013_06_DSG142_001	5208	0	30	3	10	13	2	99.0557	101.065
CL	2013_06_DSG142_001	5209	0	40	3	10	13	2	99.1019	97.9544
CL	2013_06_DSG142_001	5210	0	50	3	10	13	2	99.134	97.8371
CL	2013_06_DSG142_001	5211	1	0	3	10	13	2	99.1269	98.1647
CL	2013_06_DSG142_001	5212	1	10	3	10	13	2	99.2858	99.3692
CL	2013_06_DSG142_001	5213	1	20	3	10	13	2	99.2714	98.173
CL	2013_06_DSG142_001	5214	1	30	3	10	13	2	99.6128	100.995
CL	2013_06_DSG142_001	5215	1	40	3	10	13	2	99.3133	98.1744
CL	2013_06_DSG142_001	5216	1	50	3	10	13	2	99.3886	99.396
CL	2013_06_DSG142_001	5217	2	0	3	10	13	2	99.5402	97.7634
CL	2013_06_DSG142_001	5218	2	10	3	10	13	2	99.4413	101.56
CL	2013_06_DSG142_001	5219	2	20	3	10	13	2	99.2812	97.7986
CL	2013_06_DSG142_001	5220	2	30	3	10	13	2	99.5643	99.453
CL	2013_06_DSG142_001	5221	2	40	3	10	13	2	99.7508	97.9199
CL	2013_06_DSG142_001	5222	2	50	3	10	13	2	99.9179	98.9151
CL	2013_06_DSG142_001	5223	3	0	3	10	13	2	99.7319	100.243
CL	2013_06_DSG142_001	5224	3	10	3	10	13	2	99.3482	97.7126
CL	2013_06_DSG142_001	5225	3	20	3	10	13	2	99.4191	97.2128
CL	2013_06_DSG142_001	5226	3	30	3	10	13	2	99.7065	96.7159
CL	2013_06_DSG142_001	5227	3	40	3	10	13	2	99.8038	97.3573
CL	2013_06_DSG142_001	5228	3	50	3	10	13	2	99.5259	97.6544
CL	2013_06_DSG142_001	5229	4	0	3	10	13	2	99.6338	98.512
CL	2013_06_DSG142_001	5230	4	10	3	10	13	2	99.5613	97.1051
CL	2013_06_DSG142_001	5231	4	20	3	10	13	2	99.5842	95.5195
CL	2013_06_DSG142_001	5232	4	30	3	10	13	2	99.6145	97.5501
CL	2013_06_DSG142_001	5233	4	40	3	10	13	2	99.6289	104.404
CL	2013_06_DSG142_001	5234	4	50	3	10	13	2	99.4492	96.3183
CL	2013_06_DSG142_001	5235	5	0	3	10	13	2	99.1315	100.444
CL	2013_06_DSG142_001	5236	5	10	3	10	13	2	99.5356	101.844
CL	2013_06_DSG142_001	5237	5	20	3	10	13	2	99.4781	96.5281
CL	2013_06_DSG142_001	5238	5	30	3	10	13	2	99.4846	96.7819
CL	2013_06_DSG142_001	5239	5	40	3	10	13	2	100.295	96.8859
CL	2013_06_DSG142_001	5240	5	50	3	10	13	2	101.33	97.7032
CL	2013_06_DSG142_001	5241	6	0	3	10	13	2	101.685	98.6707
CL	2013_06_DSG142_001	5242	6	10	3	10	13	2	101.742	98.5602
CL	2013_06_DSG142_001	5243	6	20	3	10	13	2	101.226	98.4509
CL	2013_06_DSG142_001	5244	6	30	3	10	13	2	100.723	98.6375
CL	2013_06_DSG142_001	5245	6	40	3	10	13	2	100.54	98.5704
CL	2013_06_DSG142_001	5246	6	50	3	10	13	2	100.27	98.1548
CL	2013_06_DSG142_001	5247	7	0	3	10	13	2	100.067	97.2775
CL	2013_06_DSG142_001	5248	7	10	3	10	13	2	99.7748	97.6797
CL	2013_06_DSG142_001	5249	7	20	3	10	13	2	100.001	97.1555
CL	2013_06_DSG142_001	5250	7	30	3	10	13	2	99.8931	97.6799
CL	2013_06_DSG142_001	5251	7	40	3	10	13	2	99.6919	103.735
CL	2013_06_DSG142_001	5252	7	50	3	10	13	2	99.7463	96.902
CL	2013_06_DSG142_001	5253	8	0	3	10	13	2	99.5879	97.4448
CL	2013_06_DSG142_001	5254	8	10	3	10	13	3	99.9147	105.446
CL	2013_06_DSG142_001	5255	8	20	3	10	13	2	99.7748	99.2118
CL	2013_06_DSG142_001	5256	8	30	3	10	13	2	99.5649	99.0217
CL	2013_06_DSG142_001	5257	8	40	3	10	13	3	99.823	102.897
CL	2013_06_DSG142_001	5258	8	50	3	10	13	2	99.688	101.264
CL	2013_06_DSG142_001	5259	9	0	3	10	13	2	99.5633	97.0736
CL	2013_06_DSG142_001	5260	9	10	3	10	13	2	99.5249	100.264
CL	2013_06_DSG142_001	5261	9	20	3	10	13	2	99.1657	97.0712
CL	2013_06_DSG142_001	5262	9	30	3	10	13	2	99.0002	97.1761
CL	2013_06_DSG142_001	5263	9	40	3	10	13	2	99.0542	97.6891
CL	2013_06_DSG142_001	5264	9	50	3	10	13	2	99.661	96.5538
CL	2013_06_DSG142_001	5265	10	0	3	10	13	2	99.4641	97.4535
CL	2013_06_DSG142_001	5266	10	10	3	10	13	2	99.5075	96.977
CL	2013_06_DSG142_001	5267	10	20	3	10	13	2	99.5354	96.2918
CL	2013_06_DSG142_001	5268	10	30	3	10	13	2	99.8054	99.7811
CL	2013_06_DSG142_001	5269	10	40	3	10	13	2	100.05	97.7686
CL	2013_06_DSG142_001	5270	10	50	3	10	13	2	99.972	99.0433
CL	2013_06_DSG142_001	5271	11	0	3	10	13	2	100	99.0578
CL	2013_06_DSG142_001	5272	11	10	3	10	13	2	100.006	101.661
CL	2013_06_DSG142_001	5273	11	20	3	10	13	2	99.738	99.3762
CL	2013_06_DSG142_001	5274	11	30	3	10	13	2	100.192	98.3147
CL	2013_06_DSG142_001	5275	11	40	3	10	13	2	99.725	96.8759
CL	2013_06_DSG142_001	5276	11	50	3	10	13	2	100.197	100.545
CL	2013_06_DSG142_001	5277	12	0	3	10	13	2	99.9019	100.097
CL	2013_06_DSG142_001	5278	12	10	3	10	13	2	100.383	100.497
CL	2013_06_DSG142_001	5279	12	20	3	10	13	2	100.278	98.0168
CL	2013_06_DSG142_001	5280	12	30	3	10	13	2	100.083	95.639
CL	2013_06_DSG142_001	5281	12	40	3	10	13	2	100.031	99.524
CL	2013_06_DSG142_001	5282	12	50	3	10	13	2	99.7534	98.3016
CL	2013_06_DSG142_001	5283	13	0	3	10	13	2	100.111	103.66
CL	2013_06_DSG142_001	5284	13	10	3	10	13	2	100.31	94.4744
CL	2013_06_DSG142_001	5285	13	20	3	10	13	2	100.008	96.4143
CL	2013_06_DSG142_001	5286	13	30	3	10	13	2	100.034	100.027
CL	2013_06_DSG142_001	5287	13	40	3	10	13	2	100.152	97.1325
CL	2013_06_DSG142_001	5288	13	50	3	10	13	2	99.4319	99.4392
CL	2013_06_DSG142_001	5289	14	0	3	10	13	2	99.6287	103.104
CL	2013_06_DSG142_001	5290	14	10	3	10	13	2	99.817	95.2966
CL	2013_06_DSG142_001	5291	14	20	3	10	13	2	99.6251	100.025
CL	2013_06_DSG142_001	5292	14	30	3	10	13	2	100.012	97.447
CL	2013_06_DSG142_001	5293	14	40	3	10	13	2	99.9279	95.4793
CL	2013_06_DSG142_001	5294	14	50	3	10	13	2	99.9303	96.1169
CL	2013_06_DSG142_001	5295	15	0	3	10	13	2	100.148	95.9775
CL	2013_06_DSG142_001	5296	15	10	3	10	13	2	100.089	101.854
CL	2013_06_DSG142_001	5297	15	20	3	10	13	2	99.7357	103.17
CL	2013_06_DSG142_001	5298	15	30	3	10	13	2	100.009	95.6355
CL	2013_06_DSG142_001	5299	15	40	3	10	13	2	99.7468	96.1085
CL	2013_06_DSG142_001	5300	15	50	3	10	13	2	99.8114	97.2524
CL	2013_06_DSG142_001	5301	16	0	3	10	13	2	99.9817	95.729
CL	2013_06_DSG142_001	5302	16	10	3	10	13	3	99.5564	109.598
CL	2013_06_DSG142_001	5303	16	20	3	10	13	2	99.9721	95.9872
CL	2013_06_DSG142_001	5304	16	30	3	10	13	2	99.4588	98.3564
CL	2013_06_DSG142_001	5305	16	40	3	10	13	2	99.9888	98.059
CL	2013_06_DSG142_001	5306	16	50	3	10	13	2	99.867	97.6224
CL	2013_06_DSG142_001	5307	17	0	3	10	13	2	99.9507	96.1033
CL	2013_06_DSG142_001	5308	17	10	3	10	13	2	99.9529	96.6728
CL	2013_06_DSG142_001	5309	17	20	3	10	13	2	100.186	96.5724
CL	2013_06_DSG142_001	5310	17	30	3	10	13	2	99.9969	109.783
CL	2013_06_DSG142_001	5311	17	40	3	10	13	2	100.22	97.0272
CL	2013_06_DSG142_001	5312	17	50	3	10	13	2	100.582	103.328
CL	2013_06_DSG142_001	5313	18	0	3	10	13	2	100.368	97.731
CL	2013_06_DSG142_001	5314	18	10	3	10	13	2	101.289	109.855
CL	2013_06_DSG142_001	5315	18	20	3	10	13	2	101.331	107.145
CL	2013_06_DSG142_001	5316	18	30	3	10	13	2	101.691	103.38
CL	2013_06_DSG142_001	5317	18	40	3	10	13	3	102.09	105.437
CL	2013_06_DSG142_001	5318	18	50	3	10	13	3	102.042	109.156
CL	2013_06_DSG142_001	5319	19	0	3	10	13	3	103.007	109.911
CL	2013_06_DSG142_001	5320	19	10	3	10	13	3	101.165	106.203
CL	2013_06_DSG142_001	5321	19	20	3	10	13	2	100.733	102.279
CL	2013_06_DSG142_001	5322	19	30	3	10	13	3	100.652	102.09
CL	2013_06_DSG142_001	5323	19	40	3	10	13	2	100.61	99.5737
CL	2013_06_DSG142_001	5324	19	50	3	10	13	2	100.612	107.413
CL	2013_06_DSG142_001	5325	20	0	3	10	13	2	100.527	100.001
CL	2013_06_DSG142_001	5326	20	10	3	10	13	2	100.509	99.3668
CL	2013_06_DSG142_001	5327	20	20	3	10	13	2	100.361	99.0162
CL	2013_06_DSG142_001	5328	20	30	3	10	13	2	100.212	97.5471
CL	2013_06_DSG142_001	5329	20	40	3	10	13	2	99.8944	97.5235
CL	2013_06_DSG142_001	5330	20	50	3	10	13	2	100.109	100.869
CL	2013_06_DSG142_001	5331	21	0	3	10	13	2	100.038	102.462
CL	2013_06_DSG142_001	5332	21	10	3	10	13	2	99.6977	97.4055
CL	2013_06_DSG142_001	5333	21	20	3	10	13	2	100.094	108.684
CL	2013_06_DSG142_001	5334	21	30	3	10	13	2	99.9912	98.7027
CL	2013_06_DSG142_001	5335	21	40	3	10	13	2	99.7456	105.957
CL	2013_06_DSG142_001	5336	21	50	3	10	13	2	99.5663	111.677
CL	2013_06_DSG142_001	5337	22	0	3	10	13	2	99.7483	108.025
CL	2013_06_DSG142_001	5338	22	10	3	10	13	2	99.8321	108.344
CL	2013_06_DSG142_001	5339	22	20	3	10	13	2	99.4994	103.012
CL	2013_06_DSG142_001	5340	22	30	3	10	13	2	99.9463	104.001
CL	2013_06_DSG142_001	5341	22	40	3	10	13	3	99.7791	117.617
CL	2013_06_DSG142_001	5342	22	50	3	10	13	3	99.745	106.545
CL	2013_06_DSG142_001	5343	23	0	3	10	13	3	99.9989	103.429
CL	2013_06_DSG142_001	5344	23	10	3	10	13	3	99.8003	118.893
CL	2013_06_DSG142_001	5345	23	20	3	10	13	3	99.838	111.719
CL	2013_06_DSG142_001	5346	23	30	3	10	13	3	99.4434	107.957
CL	2013_06_DSG142_001	5347	23	40	3	10	13	3	100.231	103.506
CL	2013_06_DSG142_001	5348	23	50	3	10	13	3	99.5147	111.602
CL	2013_06_DSG142_001	5349	0	0	4	10	13	3	99.6511	104.774
CL	2013_06_DSG142_001	5350	0	10	4	10	13	3	99.3822	106.909
CL	2013_06_DSG142_001	5351	0	20	4	10	13	3	99.8184	113.72
CL	2013_06_DSG142_001	5352	0	30	4	10	13	2	99.7477	102.29
CL	2013_06_DSG142_001	5353	0	40	4	10	13	2	99.8163	98.0954
CL	2013_06_DSG142_001	5354	0	50	4	10	13	3	100.083	105.946
CL	2013_06_DSG142_001	5355	1	0	4	10	13	2	100.043	105.688
CL	2013_06_DSG142_001	5356	1	10	4	10	13	3	99.9426	110.042
CL	2013_06_DSG142_001	5357	1	20	4	10	13	2	99.6325	103.945
CL	2013_06_DSG142_001	5358	1	30	4	10	13	2	100.243	105.034
CL	2013_06_DSG142_001	5359	1	40	4	10	13	2	99.4977	105.017
CL	2013_06_DSG142_001	5360	1	50	4	10	13	2	99.8679	105.501
CL	2013_06_DSG142_001	5361	2	0	4	10	13	2	100.126	99.7974
CL	2013_06_DSG142_001	5362	2	10	4	10	13	3	99.6545	112.103
CL	2013_06_DSG142_001	5363	2	20	4	10	13	3	100.075	118.632
CL	2013_06_DSG142_001	5364	2	30	4	10	13	3	99.2457	113.289
CL	2013_06_DSG142_001	5365	2	40	4	10	13	3	99.4497	113.239
CL	2013_06_DSG142_001	5366	2	50	4	10	13	2	100.306	104.741
CL	2013_06_DSG142_001	5367	3	0	4	10	13	3	99.2332	118.674
CL	2013_06_DSG142_001	5368	3	10	4	10	13	3	99.3298	107.179
CL	2013_06_DSG142_001	5369	3	20	4	10	13	3	99.605	111.995
CL	2013_06_DSG142_001	5370	3	30	4	10	13	3	99.4	115.933
CL	2013_06_DSG142_001	5371	3	40	4	10	13	2	99.6027	106.47
CL	2013_06_DSG142_001	5372	3	50	4	10	13	2	99.1251	107.777
CL	2013_06_DSG142_001	5373	4	0	4	10	13	2	99.0044	105.416
CL	2013_06_DSG142_001	5374	4	10	4	10	13	3	99.2162	113.132
CL	2013_06_DSG142_001	5375	4	20	4	10	13	3	99.1055	113.988
CL	2013_06_DSG142_001	5376	4	30	4	10	13	3	99.3584	117.576
CL	2013_06_DSG142_001	5377	4	40	4	10	13	2	99.2723	98.3262
CL	2013_06_DSG142_001	5378	4	50	4	10	13	2	99.1265	101.847
CL	2013_06_DSG142_001	5379	5	0	4	10	13	3	99.7752	115.922
CL	2013_06_DSG142_001	5380	5	10	4	10	13	2	99.6364	104.5
CL	2013_06_DSG142_001	5381	5	20	4	10	13	2	99.5644	101.175
CL	2013_06_DSG142_001	5382	5	30	4	10	13	2	99.8344	102.108
CL	2013_06_DSG142_001	5383	5	40	4	10	13	2	99.983	97.5887
CL	2013_06_DSG142_001	5384	5	50	4	10	13	2	100.745	103.077
CL	2013_06_DSG142_001	5385	6	0	4	10	13	2	101.851	105.151
CL	2013_06_DSG142_001	5386	6	10	4	10	13	2	101.641	103.959
CL	2013_06_DSG142_001	5387	6	20	4	10	13	2	101.233	104.072
CL	2013_06_DSG142_001	5388	6	30	4	10	13	2	101.077	100.898
CL	2013_06_DSG142_001	5389	6	40	4	10	13	2	100.398	100.778
CL	2013_06_DSG142_001	5390	6	50	4	10	13	2	100.688	103.32
CL	2013_06_DSG142_001	5391	7	0	4	10	13	2	100.35	98.5591
CL	2013_06_DSG142_001	5392	7	10	4	10	13	2	99.81	102.678
CL	2013_06_DSG142_001	5393	7	20	4	10	13	2	99.8926	101.715
CL	2013_06_DSG142_001	5394	7	30	4	10	13	2	99.9454	106.492
CL	2013_06_DSG142_001	5395	7	40	4	10	13	2	99.6641	97.798
CL	2013_06_DSG142_001	5396	7	50	4	10	13	2	100.001	102.32
CL	2013_06_DSG142_001	5397	8	0	4	10	13	2	99.894	105.879
CL	2013_06_DSG142_001	5398	8	10	4	10	13	2	99.4422	106.138
CL	2013_06_DSG142_001	5399	8	20	4	10	13	2	99.9585	108.478
CL	2013_06_DSG142_001	5400	8	30	4	10	13	2	99.6403	98.9721
CL	2013_06_DSG142_001	5401	8	40	4	10	13	2	99.6995	98.3358
CL	2013_06_DSG142_001	5402	8	50	4	10	13	2	100.141	104.195
CL	2013_06_DSG142_001	5403	9	0	4	10	13	3	99.6494	112.07
CL	2013_06_DSG142_001	5404	9	10	4	10	13	2	99.6647	103.588
CL	2013_06_DSG142_001	5405	9	20	4	10	13	2	99.3732	103.128
CL	2013_06_DSG142_001	5406	9	30	4	10	13	2	99.6199	105.525
CL	2013_06_DSG142_001	5407	9	40	4	10	13	3	99.8567	117.871
CL	2013_06_DSG142_001	5408	9	50	4	10	13	2	99.0355	105.194
CL	2013_06_DSG142_001	5409	10	0	4	10	13	3	99.6846	115.417
CL	2013_06_DSG142_001	5410	10	10	4	10	13	3	99.7745	115.357
CL	2013_06_DSG142_001	5411	10	20	4	10	13	3	99.6888	118.134
CL	2013_06_DSG142_001	5412	10	30	4	10	13	3	99.7683	121.884
CL	2013_06_DSG142_001	5413	10	40	4	10	13	3	99.8375	119.199
CL	2013_06_DSG142_001	5414	10	50	4	10	13	2	99.8258	111.788
CL	2013_06_DSG142_001	5415	11	0	4	10	13	2	99.6029	103.761
CL	2013_06_DSG142_001	5416	11	10	4	10	13	2	99.5363	112.483
CL	2013_06_DSG142_001	5417	11	20	4	10	13	3	99.7681	117.438
CL	2013_06_DSG142_001	5418	11	30	4	10	13	2	99.8915	107.245
CL	2013_06_DSG142_001	5419	11	40	4	10	13	3	100.049	108.748
CL	2013_06_DSG142_001	5420	11	50	4	10	13	2	99.7869	101.329
CL	2013_06_DSG142_001	5421	12	0	4	10	13	3	99.8798	115.748
CL	2013_06_DSG142_001	5422	12	10	4	10	13	2	99.5635	96.9724
CL	2013_06_DSG142_001	5423	12	20	4	10	13	2	100.181	102.178
CL	2013_06_DSG142_001	5424	12	30	4	10	13	2	99.8221	96.6428
CL	2013_06_DSG142_001	5425	12	40	4	10	13	2	100.108	103.799
CL	2013_06_DSG142_001	5426	12	50	4	10	13	3	99.1829	112.382
CL	2013_06_DSG142_001	5427	13	0	4	10	13	2	99.7167	97.6348
CL	2013_06_DSG142_001	5428	13	10	4	10	13	2	100.156	98.9574
CL	2013_06_DSG142_001	5429	13	20	4	10	13	3	99.9416	105.442
CL	2013_06_DSG142_001	5430	13	30	4	10	13	2	99.9375	101.817
CL	2013_06_DSG142_001	5431	13	40	4	10	13	3	99.6066	106.331
CL	2013_06_DSG142_001	5432	13	50	4	10	13	2	99.4432	102.526
CL	2013_06_DSG142_001	5433	14	0	4	10	13	2	99.4407	102.177
CL	2013_06_DSG142_001	5434	14	10	4	10	13	2	99.5713	103.31
CL	2013_06_DSG142_001	5435	14	20	4	10	13	2	99.5928	105.427
CL	2013_06_DSG142_001	5436	14	30	4	10	13	2	99.525	97.4219
CL	2013_06_DSG142_001	5437	14	40	4	10	13	3	99.703	111.501
CL	2013_06_DSG142_001	5438	14	50	4	10	13	2	100.006	97.4663
CL	2013_06_DSG142_001	5439	15	0	4	10	13	3	99.6161	103.046
CL	2013_06_DSG142_001	5440	15	10	4	10	13	2	99.6047	95.6161
CL	2013_06_DSG142_001	5441	15	20	4	10	13	2	99.3823	96.7183
CL	2013_06_DSG142_001	5442	15	30	4	10	13	3	99.7325	104.965
CL	2013_06_DSG142_001	5443	15	40	4	10	13	2	100.169	100.47
CL	2013_06_DSG142_001	5444	15	50	4	10	13	3	100.215	117.065
CL	2013_06_DSG142_001	5445	16	0	4	10	13	3	100.039	119.713
CL	2013_06_DSG142_001	5446	16	10	4	10	13	2	99.6915	107.996
CL	2013_06_DSG142_001	5447	16	20	4	10	13	3	99.8347	114.643
CL	2013_06_DSG142_001	5448	16	30	4	10	13	3	99.9796	117.867
CL	2013_06_DSG142_001	5449	16	40	4	10	13	3	99.8903	113.778
CL	2013_06_DSG142_001	5450	16	50	4	10	13	3	99.8488	117.086
CL	2013_06_DSG142_001	5451	17	0	4	10	13	3	99.4345	113.619
CL	2013_06_DSG142_001	5452	17	10	4	10	13	3	99.8536	116.379
CL	2013_06_DSG142_001	5453	17	20	4	10	13	2	99.8659	108.87
CL	2013_06_DSG142_001	5454	17	30	4	10	13	3	100.039	114.043
CL	2013_06_DSG142_001	5455	17	40	4	10	13	2	100.301	102.194
CL	2013_06_DSG142_001	5456	17	50	4	10	13	2	100.36	110.016
CL	2013_06_DSG142_001	5457	18	0	4	10	13	2	100.482	107.116
CL	2013_06_DSG142_001	5458	18	10	4	10	13	2	101.085	103.097
CL	2013_06_DSG142_001	5459	18	20	4	10	13	2	101.342	108.12
CL	2013_06_DSG142_001	5460	18	30	4	10	13	3	102.026	114.11
CL	2013_06_DSG142_001	5461	18	40	4	10	13	3	101.965	108.474
CL	2013_06_DSG142_001	5462	18	50	4	10	13	3	101.859	109.818
CL	2013_06_DSG142_001	5463	19	0	4	10	13	3	101.135	107.342
CL	2013_06_DSG142_001	5464	19	10	4	10	13	3	101.049	108.323
CL	2013_06_DSG142_001	5465	19	20	4	10	13	3	100.973	104.447
CL	2013_06_DSG142_001	5466	19	30	4	10	13	3	101.002	108.209
CL	2013_06_DSG142_001	5467	19	40	4	10	13	2	100.703	102.576
CL	2013_06_DSG142_001	5468	19	50	4	10	13	2	100.509	106.245
CL	2013_06_DSG142_001	5469	20	0	4	10	13	2	100.312	104.209
CL	2013_06_DSG142_001	5470	20	10	4	10	13	2	99.9465	101.21
CL	2013_06_DSG142_001	5471	20	20	4	10	13	2	100.288	108.871
CL	2013_06_DSG142_001	5472	20	30	4	10	13	2	100.258	99.5499
CL	2013_06_DSG142_001	5473	20	40	4	10	13	2	100.57	101.873
CL	2013_06_DSG142_001	5474	20	50	4	10	13	2	100.088	99.3953
CL	2013_06_DSG142_001	5475	21	0	4	10	13	2	99.7397	102.769
CL	2013_06_DSG142_001	5476	21	10	4	10	13	2	100.493	99.8113
CL	2013_06_DSG142_001	5477	21	20	4	10	13	2	99.7138	103.707
CL	2013_06_DSG142_001	5478	21	30	4	10	13	2	99.9598	98.293
CL	2013_06_DSG142_001	5479	21	40	4	10	13	2	99.8196	105.672
CL	2013_06_DSG142_001	5480	21	50	4	10	13	3	100.067	121.683
CL	2013_06_DSG142_001	5481	22	0	4	10	13	3	100.097	110.139
CL	2013_06_DSG142_001	5482	22	10	4	10	13	2	99.369	104.54
CL	2013_06_DSG142_001	5483	22	20	4	10	13	3	99.2865	118.613
CL	2013_06_DSG142_001	5484	22	30	4	10	13	3	99.7578	121.9
CL	2013_06_DSG142_001	5485	22	40	4	10	13	3	99.6183	113.83
CL	2013_06_DSG142_001	5486	22	50	4	10	13	2	99.2839	101.997
CL	2013_06_DSG142_001	5487	23	0	4	10	13	3	99.0946	101.34
CL	2013_06_DSG142_001	5488	23	10	4	10	13	3	99.6131	118.613
CL	2013_06_DSG142_001	5489	23	20	4	10	13	3	99.5865	103.546
CL	2013_06_DSG142_001	5490	23	30	4	10	13	3	99.9235	102.323
CL	2013_06_DSG142_001	5491	23	40	4	10	13	3	99.2232	101.356
CL	2013_06_DSG142_001	5492	23	50	4	10	13	3	100.062	103.339
CL	2013_06_DSG142_001	5493	0	0	5	10	13	3	99.5468	114.911
CL	2013_06_DSG142_001	5494	0	10	5	10	13	2	99.3088	100.295
CL	2013_06_DSG142_001	5495	0	20	5	10	13	2	99.2911	99.9465
CL	2013_06_DSG142_001	5496	0	30	5	10	13	2	99.5903	108.483
CL	2013_06_DSG142_001	5497	0	40	5	10	13	2	99.3893	101.536
CL	2013_06_DSG142_001	5498	0	50	5	10	13	2	99.2868	99.4852
CL	2013_06_DSG142_001	5499	1	0	5	10	13	2	99.3035	98.5244
CL	2013_06_DSG142_001	5500	1	10	5	10	13	2	99.5484	99.8159
CL	2013_06_DSG142_001	5501	1	20	5	10	13	2	99.6825	101.482
CL	2013_06_DSG142_001	5502	1	30	5	10	13	2	99.7838	98.2621
CL	2013_06_DSG142_001	5503	1	40	5	10	13	2	99.7053	102.228
CL	2013_06_DSG142_001	5504	1	50	5	10	13	2	99.8569	102.071
CL	2013_06_DSG142_001	5505	2	0	5	10	13	3	99.4472	113.297
CL	2013_06_DSG142_001	5506	2	10	5	10	13	2	99.6494	103.334
CL	2013_06_DSG142_001	5507	2	20	5	10	13	2	99.6844	100.697
CL	2013_06_DSG142_001	5508	2	30	5	10	13	2	99.741	97.9163
CL	2013_06_DSG142_001	5509	2	40	5	10	13	2	99.3741	100.257
CL	2013_06_DSG142_001	5510	2	50	5	10	13	2	99.1974	99.6913
CL	2013_06_DSG142_001	5511	3	0	5	10	13	2	99.3644	96.6038
CL	2013_06_DSG142_001	5512	3	10	5	10	13	3	99.5418	117.935
CL	2013_06_DSG142_001	5513	3	20	5	10	13	2	99.5145	96.8074
CL	2013_06_DSG142_001	5514	3	30	5	10	13	2	99.4925	96.4218
CL	2013_06_DSG142_001	5515	3	40	5	10	13	2	99.4226	103.468
CL	2013_06_DSG142_001	5516	3	50	5	10	13	3	99.4918	114.837
CL	2013_06_DSG142_001	5517	4	0	5	10	13	2	99.4327	98.9079
CL	2013_06_DSG142_001	5518	4	10	5	10	13	2	100.078	95.9739
CL	2013_06_DSG142_001	5519	4	20	5	10	13	2	99.1316	96.4503
CL	2013_06_DSG142_001	5520	4	30	5	10	13	2	99.5138	98.0018
CL	2013_06_DSG142_001	5521	4	40	5	10	13	2	99.5071	97.7741
CL	2013_06_DSG142_001	5522	4	50	5	10	13	3	99.8075	119.582
CL	2013_06_DSG142_001	5523	5	0	5	10	13	2	99.4689	101.208
CL	2013_06_DSG142_001	5524	5	10	5	10	13	2	99.0138	103.16
CL	2013_06_DSG142_001	5525	5	20	5	10	13	2	99.8567	104.52
CL	2013_06_DSG142_001	5526	5	30	5	10	13	2	99.139	100.299
CL	2013_06_DSG142_001	5527	5	40	5	10	13	3	99.6571	113.686
CL	2013_06_DSG142_001	5528	5	50	5	10	13	2	100.704	102.596
CL	2013_06_DSG142_001	5529	6	0	5	10	13	2	101.274	103.931
CL	2013_06_DSG142_001	5530	6	10	5	10	13	2	101.73	99.4484
CL	2013_06_DSG142_001	5531	6	20	5	10	13	2	100.984	98.7161
CL	2013_06_DSG142_001	5532	6	30	5	10	13	2	100.871	97.2816
CL	2013_06_DSG142_001	5533	6	40	5	10	13	2	100.196	103.74
CL	2013_06_DSG142_001	5534	6	50	5	10	13	2	100.271	99.0805
CL	2013_06_DSG142_001	5535	7	0	5	10	13	2	99.9867	100.383
CL	2013_06_DSG142_001	5536	7	10	5	10	13	2	99.9479	101.897
CL	2013_06_DSG142_001	5537	7	20	5	10	13	2	99.832	102.786
CL	2013_06_DSG142_001	5538	7	30	5	10	13	2	99.7311	113.772
CL	2013_06_DSG142_001	5539	7	40	5	10	13	2	99.6205	96.9783
CL	2013_06_DSG142_001	5540	7	50	5	10	13	2	99.8771	104.208
CL	2013_06_DSG142_001	5541	8	0	5	10	13	2	99.6506	98.0912
CL	2013_06_DSG142_001	5542	8	10	5	10	13	2	99.6118	97.4487
CL	2013_06_DSG142_001	5543	8	20	5	10	13	2	100.011	98.9432
CL	2013_06_DSG142_001	5544	8	30	5	10	13	2	100.042	98.5044
CL	2013_06_DSG142_001	5545	8	40	5	10	13	2	100.466	101.192
CL	2013_06_DSG142_001	5546	8	50	5	10	13	2	98.9888	101.916
CL	2013_06_DSG142_001	5547	9	0	5	10	13	3	99.8817	103.286
CL	2013_06_DSG142_001	5548	9	10	5	10	13	2	100.023	101.12
CL	2013_06_DSG142_001	5549	9	20	5	10	13	2	99.5773	97.1674
CL	2013_06_DSG142_001	5550	9	30	5	10	13	2	99.7931	97.7683
CL	2013_06_DSG142_001	5551	9	40	5	10	13	2	99.5642	111.622
CL	2013_06_DSG142_001	5552	9	50	5	10	13	2	99.0528	98.2731
CL	2013_06_DSG142_001	5553	10	0	5	10	13	2	99.7214	103.714
CL	2013_06_DSG142_001	5554	10	10	5	10	13	2	99.638	103.164
CL	2013_06_DSG142_001	5555	10	20	5	10	13	2	99.7058	98.1463
CL	2013_06_DSG142_001	5556	10	30	5	10	13	2	99.6065	101.998
CL	2013_06_DSG142_001	5557	10	40	5	10	13	2	98.3423	101.805
CL	2013_06_DSG142_001	5558	10	50	5	10	13	2	98.8404	97.6846
CL	2013_06_DSG142_001	5559	11	0	5	10	13	2	99.2	104.133
CL	2013_06_DSG142_001	5560	11	10	5	10	13	2	99.6797	102.365
CL	2013_06_DSG142_001	5561	11	20	5	10	13	3	99.4307	113.45
CL	2013_06_DSG142_001	5562	11	30	5	10	13	2	99.3569	102.98
CL	2013_06_DSG142_001	5563	11	40	5	10	13	3	98.5214	107.622
CL	2013_06_DSG142_001	5564	11	50	5	10	13	2	99.3158	97.087
CL	2013_06_DSG142_001	5565	12	0	5	10	13	2	99.7106	100.648
CL	2013_06_DSG142_001	5566	12	10	5	10	13	3	99.5449	114.236
CL	2013_06_DSG142_001	5567	12	20	5	10	13	2	99.1778	94.6108
CL	2013_06_DSG142_001	5568	12	30	5	10	13	3	99.5759	112.734
CL	2013_06_DSG142_001	5569	12	40	5	10	13	2	100.075	97.7747
CL	2013_06_DSG142_001	5570	12	50	5	10	13	2	99.6837	98.6455
CL	2013_06_DSG142_001	5571	13	0	5	10	13	3	99.7284	102.613
CL	2013_06_DSG142_001	5572	13	10	5	10	13	2	99.3699	103.567
CL	2013_06_DSG142_001	5573	13	20	5	10	13	2	99.6676	99.2417
CL	2013_06_DSG142_001	5574	13	30	5	10	13	2	99.6853	97.8682
CL	2013_06_DSG142_001	5575	13	40	5	10	13	2	99.4354	98.656
CL	2013_06_DSG142_001	5576	13	50	5	10	13	2	99.422	99.107
CL	2013_06_DSG142_001	5577	14	0	5	10	13	2	99.2938	100.211
CL	2013_06_DSG142_001	5578	14	10	5	10	13	2	99.3811	97.8254
CL	2013_06_DSG142_001	5579	14	20	5	10	13	3	99.6945	99.7022
CL	2013_06_DSG142_001	5580	14	30	5	10	13	2	99.2778	102.844
CL	2013_06_DSG142_001	5581	14	40	5	10	13	2	99.0426	99.7605
CL	2013_06_DSG142_001	5582	14	50	5	10	13	3	99.1544	106.945
CL	2013_06_DSG142_001	5583	15	0	5	10	13	3	99.3817	109.982
CL	2013_06_DSG142_001	5584	15	10	5	10	13	3	98.6373	103.689
CL	2013_06_DSG142_001	5585	15	20	5	10	13	2	99.4688	97.7114
CL	2013_06_DSG142_001	5586	15	30	5	10	13	2	99.573	97.0491
CL	2013_06_DSG142_001	5587	15	40	5	10	13	2	99.2956	99.055
CL	2013_06_DSG142_001	5588	15	50	5	10	13	1	103.405	130.973
CL	2013_06_DSG142_001	5589	16	0	5	10	13	2	99.5292	103.256
CL	2013_06_DSG142_001	5590	16	10	5	10	13	2	99.6656	99.1094
CL	2013_06_DSG142_001	5591	16	20	5	10	13	2	99.6278	103.216
CL	2013_06_DSG142_001	5592	16	30	5	10	13	2	99.8945	98.1655
CL	2013_06_DSG142_001	5593	16	40	5	10	13	2	99.334	98.7277
CL	2013_06_DSG142_001	5594	16	50	5	10	13	2	99.5977	106.101
CL	2013_06_DSG142_001	5595	17	0	5	10	13	2	99.0976	108.371
CL	2013_06_DSG142_001	5596	17	10	5	10	13	2	99.5894	97.626
CL	2013_06_DSG142_001	5597	17	20	5	10	13	2	99.1982	112.221
CL	2013_06_DSG142_001	5598	17	30	5	10	13	3	99.7554	117.867
CL	2013_06_DSG142_001	5599	17	40	5	10	13	3	99.3223	117.937
CL	2013_06_DSG142_001	5600	17	50	5	10	13	3	100.104	114.074
CL	2013_06_DSG142_001	5601	18	0	5	10	13	2	100.166	103.455
CL	2013_06_DSG142_001	5602	18	10	5	10	13	2	100.223	102.08
CL	2013_06_DSG142_001	5603	18	20	5	10	13	2	101.186	106.231
CL	2013_06_DSG142_001	5604	18	30	5	10	13	3	101.727	108.502
CL	2013_06_DSG142_001	5605	18	40	5	10	13	3	101.901	112.243
CL	2013_06_DSG142_001	5606	18	50	5	10	13	3	101.5	115.254
CL	2013_06_DSG142_001	5607	19	0	5	10	13	3	100.789	110.446
CL	2013_06_DSG142_001	5608	19	10	5	10	13	3	100.355	108.433
CL	2013_06_DSG142_001	5609	19	20	5	10	13	2	101.771	102.455
CL	2013_06_DSG142_001	5610	19	30	5	10	13	2	99.6301	104.682
CL	2013_06_DSG142_001	5611	19	40	5	10	13	2	99.9302	107.796
CL	2013_06_DSG142_001	5612	19	50	5	10	13	2	100.713	105.742
CL	2013_06_DSG142_001	5613	20	0	5	10	13	2	100.06	100.581
CL	2013_06_DSG142_001	5614	20	10	5	10	13	2	100.653	101.803
CL	2013_06_DSG142_001	5615	20	20	5	10	13	2	99.9928	102.002
CL	2013_06_DSG142_001	5616	20	30	5	10	13	2	100.126	100.165
CL	2013_06_DSG142_001	5617	20	40	5	10	13	2	100.054	101.946
CL	2013_06_DSG142_001	5618	20	50	5	10	13	2	100.28	106.337
CL	2013_06_DSG142_001	5619	21	0	5	10	13	2	99.9269	102.739
CL	2013_06_DSG142_001	5620	21	10	5	10	13	2	99.7524	101.8
CL	2013_06_DSG142_001	5621	21	20	5	10	13	2	100.385	102.07
CL	2013_06_DSG142_001	5622	21	30	5	10	13	2	100.214	99.4705
CL	2013_06_DSG142_001	5623	21	40	5	10	13	3	99.8363	109.248
CL	2013_06_DSG142_001	5624	21	50	5	10	13	2	99.5994	99.6753
CL	2013_06_DSG142_001	5625	22	0	5	10	13	2	99.6231	104.142
CL	2013_06_DSG142_001	5626	22	10	5	10	13	2	99.3783	100.057
CL	2013_06_DSG142_001	5627	22	20	5	10	13	3	99.274	103.839
CL	2013_06_DSG142_001	5628	22	30	5	10	13	3	99.589	104.697
CL	2013_06_DSG142_001	5629	22	40	5	10	13	3	99.3134	104.592
CL	2013_06_DSG142_001	5630	22	50	5	10	13	3	99.4485	114.267
CL	2013_06_DSG142_001	5631	23	0	5	10	13	3	99.5752	104.76
CL	2013_06_DSG142_001	5632	23	10	5	10	13	3	99.4856	104.746
CL	2013_06_DSG142_001	5633	23	20	5	10	13	3	99.177	108.104
CL	2013_06_DSG142_001	5634	23	30	5	10	13	3	99.3412	109.45
CL	2013_06_DSG142_001	5635	23	40	5	10	13	3	99.3213	113.08
CL	2013_06_DSG142_001	5636	23	50	5	10	13	3	99.2722	102.027
CL	2013_06_DSG142_001	5637	0	0	6	10	13	3	99.1618	102.041
CL	2013_06_DSG142_001	5638	0	10	6	10	13	3	98.8933	101.129
CL	2013_06_DSG142_001	5639	0	20	6	10	13	2	99.159	102.151
CL	2013_06_DSG142_001	5640	0	30	6	10	13	2	99.3507	99.6868
CL	2013_06_DSG142_001	5641	0	40	6	10	13	2	99.8024	100.267
CL	2013_06_DSG142_001	5642	0	50	6	10	13	3	99.2771	104.844
CL	2013_06_DSG142_001	5643	1	0	6	10	13	2	99.5385	98.6278
CL	2013_06_DSG142_001	5644	1	10	6	10	13	2	99.4651	100.273
CL	2013_06_DSG142_001	5645	1	20	6	10	13	2	99.4581	98.6862
CL	2013_06_DSG142_001	5646	1	30	6	10	13	2	99.5393	105.868
CL	2013_06_DSG142_001	5647	1	40	6	10	13	3	99.355	108.837
CL	2013_06_DSG142_001	5648	1	50	6	10	13	2	99.3251	98.5111
CL	2013_06_DSG142_001	5649	2	0	6	10	13	2	99.2961	106.979
CL	2013_06_DSG142_001	5650	2	10	6	10	13	2	99.709	104.297
CL	2013_06_DSG142_001	5651	2	20	6	10	13	2	99.7199	100.909
CL	2013_06_DSG142_001	5652	2	30	6	10	13	2	99.3045	100.172
CL	2013_06_DSG142_001	5653	2	40	6	10	13	2	99.2981	105.251
CL	2013_06_DSG142_001	5654	2	50	6	10	13	3	99.7109	110.11
CL	2013_06_DSG142_001	5655	3	0	6	10	13	2	99.6583	96.5337
CL	2013_06_DSG142_001	5656	3	10	6	10	13	2	99.9947	97.6516
CL	2013_06_DSG142_001	5657	3	20	6	10	13	2	99.3593	96.1382
CL	2013_06_DSG142_001	5658	3	30	6	10	13	2	99.6497	106.432
CL	2013_06_DSG142_001	5659	3	40	6	10	13	2	99.4456	101.511
CL	2013_06_DSG142_001	5660	3	50	6	10	13	2	99.1929	97.0252
CL	2013_06_DSG142_001	5661	4	0	6	10	13	2	99.6319	100.331
CL	2013_06_DSG142_001	5662	4	10	6	10	13	2	99.7455	99.7546
CL	2013_06_DSG142_001	5663	4	20	6	10	13	2	99.4108	97.9081
CL	2013_06_DSG142_001	5664	4	30	6	10	13	2	99.1174	99.5843
CL	2013_06_DSG142_001	5665	4	40	6	10	13	2	99.007	97.2089
CL	2013_06_DSG142_001	5666	4	50	6	10	13	3	99.1285	115.064
CL	2013_06_DSG142_001	5667	5	0	6	10	13	2	99.2238	97.3406
CL	2013_06_DSG142_001	5668	5	10	6	10	13	2	98.9293	94.9048
CL	2013_06_DSG142_001	5669	5	20	6	10	13	2	99.2821	104.301
CL	2013_06_DSG142_001	5670	5	30	6	10	13	2	99.4688	95.944
CL	2013_06_DSG142_001	5671	5	40	6	10	13	2	100.066	96.5207
CL	2013_06_DSG142_001	5672	5	50	6	10	13	2	101.177	97.464
CL	2013_06_DSG142_001	5673	6	0	6	10	13	2	101.81	99.1511
CL	2013_06_DSG142_001	5674	6	10	6	10	13	2	101.542	98.5155
CL	2013_06_DSG142_001	5675	6	20	6	10	13	2	101.274	106.747
CL	2013_06_DSG142_001	5676	6	30	6	10	13	2	100.753	97.3545
CL	2013_06_DSG142_001	5677	6	40	6	10	13	3	100.853	104.845
CL	2013_06_DSG142_001	5678	6	50	6	10	13	2	100.017	103.107
CL	2013_06_DSG142_001	5679	7	0	6	10	13	2	99.8915	101.345
CL	2013_06_DSG142_001	5680	7	10	6	10	13	2	99.8887	102.875
CL	2013_06_DSG142_001	5681	7	20	6	10	13	2	99.5979	99.3199
CL	2013_06_DSG142_001	5682	7	30	6	10	13	2	100.036	99.621
CL	2013_06_DSG142_001	5683	7	40	6	10	13	2	99.5832	97.7274
CL	2013_06_DSG142_001	5684	7	50	6	10	13	2	99.9052	96.7535
CL	2013_06_DSG142_001	5685	8	0	6	10	13	2	99.7853	97.3373
CL	2013_06_DSG142_001	5686	8	10	6	10	13	3	99.8395	103.916
CL	2013_06_DSG142_001	5687	8	20	6	10	13	2	99.4669	96.6273
CL	2013_06_DSG142_001	5688	8	30	6	10	13	2	99.4498	96.7043
CL	2013_06_DSG142_001	5689	8	40	6	10	13	2	99.9659	102.043
CL	2013_06_DSG142_001	5690	8	50	6	10	13	2	99.5962	98.4812
CL	2013_06_DSG142_001	5691	9	0	6	10	13	2	99.5715	98.003
CL	2013_06_DSG142_001	5692	9	10	6	10	13	2	99.977	100.089
CL	2013_06_DSG142_001	5693	9	20	6	10	13	2	99.4218	100.225
CL	2013_06_DSG142_001	5694	9	30	6	10	13	2	99.6112	100.653
CL	2013_06_DSG142_001	5695	9	40	6	10	13	2	99.6005	106.079
CL	2013_06_DSG142_001	5696	9	50	6	10	13	2	99.3733	104.361
CL	2013_06_DSG142_001	5697	10	0	6	10	13	2	99.338	98.8904
CL	2013_06_DSG142_001	5698	10	10	6	10	13	2	99.4682	99.1797
CL	2013_06_DSG142_001	5699	10	20	6	10	13	2	99.6409	98.0901
CL	2013_06_DSG142_001	5700	10	30	6	10	13	2	99.3309	97.5377
CL	2013_06_DSG142_001	5701	10	40	6	10	13	2	99.5721	105.615
CL	2013_06_DSG142_001	5702	10	50	6	10	13	2	99.7701	103.42
CL	2013_06_DSG142_001	5703	11	0	6	10	13	2	99.6773	99.1193
CL	2013_06_DSG142_001	5704	11	10	6	10	13	3	99.3317	107.383
CL	2013_06_DSG142_001	5705	11	20	6	10	13	2	99.1022	99.2988
CL	2013_06_DSG142_001	5706	11	30	6	10	13	2	99.1002	98.8911
CL	2013_06_DSG142_001	5707	11	40	6	10	13	2	99.2076	103.237
CL	2013_06_DSG142_001	5708	11	50	6	10	13	2	98.7281	97.574
CL	2013_06_DSG142_001	5709	12	0	6	10	13	2	98.074	99.9092
CL	2013_06_DSG142_001	5710	12	10	6	10	13	3	99.2497	112.647
CL	2013_06_DSG142_001	5711	12	20	6	10	13	2	99.792	104.545
CL	2013_06_DSG142_001	5712	12	30	6	10	13	2	99.568	102.826
CL	2013_06_DSG142_001	5713	12	40	6	10	13	2	99.2951	96.721
CL	2013_06_DSG142_001	5714	12	50	6	10	13	2	99.1557	97.5374
CL	2013_06_DSG142_001	5715	13	0	6	10	13	2	99.5871	102.707
CL	2013_06_DSG142_001	5716	13	10	6	10	13	2	99.3008	107.61
CL	2013_06_DSG142_001	5717	13	20	6	10	13	2	99.3079	97.5954
CL	2013_06_DSG142_001	5718	13	30	6	10	13	2	99.4916	102.185
CL	2013_06_DSG142_001	5719	13	40	6	10	13	2	99.8865	96.2323
CL	2013_06_DSG142_001	5720	13	50	6	10	13	2	99.5888	97.1789
CL	2013_06_DSG142_001	5721	14	0	6	10	13	2	99.1389	97.3354
CL	2013_06_DSG142_001	5722	14	10	6	10	13	2	99.2428	102.952
CL	2013_06_DSG142_001	5723	14	20	6	10	13	2	99.5196	96.7856
CL	2013_06_DSG142_001	5724	14	30	6	10	13	2	99.51	100.927
CL	2013_06_DSG142_001	5725	14	40	6	10	13	2	99.3359	101.54
CL	2013_06_DSG142_001	5726	14	50	6	10	13	2	99.3139	100.088
CL	2013_06_DSG142_001	5727	15	0	6	10	13	2	99.3962	98.4507
CL	2013_06_DSG142_001	5728	15	10	6	10	13	3	99.9364	104.438
CL	2013_06_DSG142_001	5729	15	20	6	10	13	2	99.7186	97.2115
CL	2013_06_DSG142_001	5730	15	30	6	10	13	2	99.6014	104.158
CL	2013_06_DSG142_001	5731	15	40	6	10	13	2	99.6516	96.5235
CL	2013_06_DSG142_001	5732	15	50	6	10	13	3	99.3724	101.701
CL	2013_06_DSG142_001	5733	16	0	6	10	13	2	99.4156	102.091
CL	2013_06_DSG142_001	5734	16	10	6	10	13	2	99.7255	97.8591
CL	2013_06_DSG142_001	5735	16	20	6	10	13	2	99.6883	96.8924
CL	2013_06_DSG142_001	5736	16	30	6	10	13	2	99.5054	103.823
CL	2013_06_DSG142_001	5737	16	40	6	10	13	2	99.3481	96.7472
CL	2013_06_DSG142_001	5738	16	50	6	10	13	2	99.6839	99.9781
CL	2013_06_DSG142_001	5739	17	0	6	10	13	2	99.581	97.5802
CL	2013_06_DSG142_001	5740	17	10	6	10	13	2	99.3261	99.6745
CL	2013_06_DSG142_001	5741	17	20	6	10	13	2	99.4753	99.2964
CL	2013_06_DSG142_001	5742	17	30	6	10	13	2	99.6218	99.8374
CL	2013_06_DSG142_001	5743	17	40	6	10	13	3	99.6032	105.512
CL	2013_06_DSG142_001	5744	17	50	6	10	13	2	99.4208	98.9735
CL	2013_06_DSG142_001	5745	18	0	6	10	13	2	99.4814	98.8511
CL	2013_06_DSG142_001	5746	18	10	6	10	13	2	99.9139	101.359
CL	2013_06_DSG142_001	5747	18	20	6	10	13	2	100.891	101.672
CL	2013_06_DSG142_001	5748	18	30	6	10	13	3	101.173	103.287
CL	2013_06_DSG142_001	5749	18	40	6	10	13	3	101.818	111.183
CL	2013_06_DSG142_001	5750	18	50	6	10	13	3	101.339	111.568
CL	2013_06_DSG142_001	5751	19	0	6	10	13	3	100.816	109.443
CL	2013_06_DSG142_001	5752	19	10	6	10	13	3	100.815	106.619
CL	2013_06_DSG142_001	5753	19	20	6	10	13	3	100.278	104.202
CL	2013_06_DSG142_001	5754	19	30	6	10	13	2	100.386	103.012
CL	2013_06_DSG142_001	5755	19	40	6	10	13	2	100.467	101.791
CL	2013_06_DSG142_001	5756	19	50	6	10	13	2	100.38	99.5249
CL	2013_06_DSG142_001	5757	20	0	6	10	13	2	100.177	100.235
CL	2013_06_DSG142_001	5758	20	10	6	10	13	2	100.266	98.584
CL	2013_06_DSG142_001	5759	20	20	6	10	13	2	100.375	102.52
CL	2013_06_DSG142_001	5760	20	30	6	10	13	2	100.646	101.073
CL	2013_06_DSG142_001	5761	20	40	6	10	13	2	99.9945	101.435
CL	2013_06_DSG142_001	5762	20	50	6	10	13	2	100.277	98.6795
CL	2013_06_DSG142_001	5763	21	0	6	10	13	2	100.174	99.9876
CL	2013_06_DSG142_001	5764	21	10	6	10	13	2	100.263	99.5033
CL	2013_06_DSG142_001	5765	21	20	6	10	13	2	100.097	97.6806
CL	2013_06_DSG142_001	5766	21	30	6	10	13	2	100.369	98.0867
CL	2013_06_DSG142_001	5767	21	40	6	10	13	2	100.146	99.8366
CL	2013_06_DSG142_001	5768	21	50	6	10	13	2	100.221	99.2255
CL	2013_06_DSG142_001	5769	22	0	6	10	13	2	99.8541	100.283
CL	2013_06_DSG142_001	5770	22	10	6	10	13	2	99.9024	99.8885
CL	2013_06_DSG142_001	5771	22	20	6	10	13	3	99.8889	104.426
CL	2013_06_DSG142_001	5772	22	30	6	10	13	3	99.9354	102.775
CL	2013_06_DSG142_001	5773	22	40	6	10	13	3	99.5889	104.777
CL	2013_06_DSG142_001	5774	22	50	6	10	13	3	99.8544	105.615
CL	2013_06_DSG142_001	5775	23	0	6	10	13	3	99.7138	105.906
CL	2013_06_DSG142_001	5776	23	10	6	10	13	3	99.7419	106.945
CL	2013_06_DSG142_001	5777	23	20	6	10	13	3	99.7908	106.418
CL	2013_06_DSG142_001	5778	23	30	6	10	13	3	99.394	101.549
CL	2013_06_DSG142_001	5779	23	40	6	10	13	3	99.1686	105.596
CL	2013_06_DSG142_001	5780	23	50	6	10	13	3	99.8628	105.506
CL	2013_06_DSG142_001	5781	0	0	7	10	13	3	99.7983	105.283
CL	2013_06_DSG142_001	5782	0	10	7	10	13	3	99.5529	107.451
CL	2013_06_DSG142_001	5783	0	20	7	10	13	2	99.7112	100.53
CL	2013_06_DSG142_001	5784	0	30	7	10	13	2	99.7167	98.9221
CL	2013_06_DSG142_001	5785	0	40	7	10	13	2	99.5439	100.526
CL	2013_06_DSG142_001	5786	0	50	7	10	13	2	99.816	100.241
CL	2013_06_DSG142_001	5787	1	0	7	10	13	2	99.7198	99.6821
CL	2013_06_DSG142_001	5788	1	10	7	10	13	2	99.704	97.5276
CL	2013_06_DSG142_001	5789	1	20	7	10	13	3	100.181	105.453
CL	2013_06_DSG142_001	5790	1	30	7	10	13	2	99.6573	98.5691
CL	2013_06_DSG142_001	5791	1	40	7	10	13	2	99.904	98.143
CL	2013_06_DSG142_001	5792	1	50	7	10	13	2	99.5616	103.875
CL	2013_06_DSG142_001	5793	2	0	7	10	13	2	99.8373	109.326
CL	2013_06_DSG142_001	5794	2	10	7	10	13	2	100.256	101.576
CL	2013_06_DSG142_001	5795	2	20	7	10	13	2	99.8778	97.1607
CL	2013_06_DSG142_001	5796	2	30	7	10	13	2	98.6179	100.798
CL	2013_06_DSG142_001	5797	2	40	7	10	13	2	94.0432	102.595
CL	2013_06_DSG142_001	5798	2	50	7	10	13	2	97.2026	99.6037
CL	2013_06_DSG142_001	5799	3	0	7	10	13	2	98.9446	99.0597
CL	2013_06_DSG142_001	5800	3	10	7	10	13	2	100.014	97.3342
CL	2013_06_DSG142_001	5801	3	20	7	10	13	2	99.7728	96.6196
CL	2013_06_DSG142_001	5802	3	30	7	10	13	2	99.733	100.341
CL	2013_06_DSG142_001	5803	3	40	7	10	13	2	100.118	97.6392
CL	2013_06_DSG142_001	5804	3	50	7	10	13	2	99.6787	101.34
CL	2013_06_DSG142_001	5805	4	0	7	10	13	2	99.9843	97.0897
CL	2013_06_DSG142_001	5806	4	10	7	10	13	2	99.3982	95.3848
CL	2013_06_DSG142_001	5807	4	20	7	10	13	2	98.9499	95.9043
CL	2013_06_DSG142_001	5808	4	30	7	10	13	2	99.644	97.3396
CL	2013_06_DSG142_001	5809	4	40	7	10	13	2	99.3748	96.1235
CL	2013_06_DSG142_001	5810	4	50	7	10	13	2	99.2821	100.359
CL	2013_06_DSG142_001	5811	5	0	7	10	13	2	99.1788	98.5039
CL	2013_06_DSG142_001	5812	5	10	7	10	13	2	99.5515	97.4523
CL	2013_06_DSG142_001	5813	5	20	7	10	13	2	99.1996	105.391
CL	2013_06_DSG142_001	5814	5	30	7	10	13	2	99.6317	103.494
CL	2013_06_DSG142_001	5815	5	40	7	10	13	2	100.063	98.6593
CL	2013_06_DSG142_001	5816	5	50	7	10	13	2	100.424	99.9568
CL	2013_06_DSG142_001	5817	6	0	7	10	13	2	101.374	105.87
CL	2013_06_DSG142_001	5818	6	10	7	10	13	2	101.414	101.156
CL	2013_06_DSG142_001	5819	6	20	7	10	13	2	101.161	105.398
CL	2013_06_DSG142_001	5820	6	30	7	10	13	2	100.784	98.3502
CL	2013_06_DSG142_001	5821	6	40	7	10	13	2	100.088	98.9475
CL	2013_06_DSG142_001	5822	6	50	7	10	13	2	99.6087	98.6469
CL	2013_06_DSG142_001	5823	7	0	7	10	13	2	99.0311	98.6576
CL	2013_06_DSG142_001	5824	7	10	7	10	13	2	99.1068	109.471
CL	2013_06_DSG142_001	5825	7	20	7	10	13	2	96.2868	107.423
CL	2013_06_DSG142_001	5826	7	30	7	10	13	2	97.6439	99.7142
CL	2013_06_DSG142_001	5827	7	40	7	10	13	2	96.2319	102.134
CL	2013_06_DSG142_001	5828	7	50	7	10	13	2	94.6174	110.052
CL	2013_06_DSG142_001	5829	8	0	7	10	13	2	95.3517	100.044
CL	2013_06_DSG142_001	5830	8	10	7	10	13	2	95.2552	99.8665
CL	2013_06_DSG142_001	5831	8	20	7	10	13	2	96.2078	108.496
CL	2013_06_DSG142_001	5832	8	30	7	10	13	2	95.6703	105.524
CL	2013_06_DSG142_001	5833	8	40	7	10	13	2	96.6293	101.297
CL	2013_06_DSG142_001	5834	8	50	7	10	13	2	97.3559	105.291
CL	2013_06_DSG142_001	5835	9	0	7	10	13	2	96.3084	102.885
CL	2013_06_DSG142_001	5836	9	10	7	10	13	2	97.2496	103.572
CL	2013_06_DSG142_001	5837	9	20	7	10	13	2	97.1918	103.183
CL	2013_06_DSG142_001	5838	9	30	7	10	13	2	96.2692	99.8675
CL	2013_06_DSG142_001	5839	9	40	7	10	13	3	95.9215	105.299
CL	2013_06_DSG142_001	5840	9	50	7	10	13	3	96.4218	118.268
CL	2013_06_DSG142_001	5841	10	0	7	10	13	2	96.0849	104.259
CL	2013_06_DSG142_001	5842	10	10	7	10	13	3	96.1079	114.313
CL	2013_06_DSG142_001	5843	10	20	7	10	13	3	97.0018	114.89
CL	2013_06_DSG142_001	5844	10	30	7	10	13	2	95.2428	100.952
CL	2013_06_DSG142_001	5845	10	40	7	10	13	3	96.593	111.712
CL	2013_06_DSG142_001	5846	10	50	7	10	13	2	97.0929	100.332
CL	2013_06_DSG142_001	5847	11	0	7	10	13	2	97.1974	101.681
CL	2013_06_DSG142_001	5848	11	10	7	10	13	2	97.0526	106.87
CL	2013_06_DSG142_001	5849	11	20	7	10	13	3	96.8165	115.288
CL	2013_06_DSG142_001	5850	11	30	7	10	13	3	96.8977	114.163
CL	2013_06_DSG142_001	5851	11	40	7	10	13	3	97.2531	106.991
CL	2013_06_DSG142_001	5852	11	50	7	10	13	2	97.0279	102.622
CL	2013_06_DSG142_001	5853	12	0	7	10	13	3	97.0262	116.812
CL	2013_06_DSG142_001	5854	12	10	7	10	13	3	97.6192	118.027
CL	2013_06_DSG142_001	5855	12	20	7	10	13	3	96.797	108.436
CL	2013_06_DSG142_001	5856	12	30	7	10	13	3	96.9593	115.345
CL	2013_06_DSG142_001	5857	12	40	7	10	13	3	97.5769	112.1
CL	2013_06_DSG142_001	5858	12	50	7	10	13	3	97.9326	119.197
CL	2013_06_DSG142_001	5859	13	0	7	10	13	3	97.1189	117.146
CL	2013_06_DSG142_001	5860	13	10	7	10	13	3	97.753	120.887
CL	2013_06_DSG142_001	5861	13	20	7	10	13	3	97.5141	122.507
CL	2013_06_DSG142_001	5862	13	30	7	10	13	3	96.8292	122.633
CL	2013_06_DSG142_001	5863	13	40	7	10	13	3	98.2466	121.885
CL	2013_06_DSG142_001	5864	13	50	7	10	13	3	96.9829	119.14
CL	2013_06_DSG142_001	5865	14	0	7	10	13	3	97.2561	111.299
CL	2013_06_DSG142_001	5866	14	10	7	10	13	2	97.4026	125.131
CL	2013_06_DSG142_001	5867	14	20	7	10	13	3	96.7666	122.749
CL	2013_06_DSG142_001	5868	14	30	7	10	13	3	97.3273	123.12
CL	2013_06_DSG142_001	5869	14	40	7	10	13	3	97.0948	115.379
CL	2013_06_DSG142_001	5870	14	50	7	10	13	3	97.7238	120.662
CL	2013_06_DSG142_001	5871	15	0	7	10	13	3	97.1364	116.333
CL	2013_06_DSG142_001	5872	15	10	7	10	13	3	96.7182	121.503
CL	2013_06_DSG142_001	5873	15	20	7	10	13	2	96.1339	123.96
CL	2013_06_DSG142_001	5874	15	30	7	10	13	3	95.6907	116.358
CL	2013_06_DSG142_001	5875	15	40	7	10	13	2	96.899	100.864
CL	2013_06_DSG142_001	5876	15	50	7	10	13	3	96.7156	104.348
CL	2013_06_DSG142_001	5877	16	0	7	10	13	2	96.6076	103.312
CL	2013_06_DSG142_001	5878	16	10	7	10	13	3	96.8398	124.224
CL	2013_06_DSG142_001	5879	16	20	7	10	13	3	95.9525	119.168
CL	2013_06_DSG142_001	5880	16	30	7	10	13	3	97.1587	121.024
CL	2013_06_DSG142_001	5881	16	40	7	10	13	2	97.068	101.6
CL	2013_06_DSG142_001	5882	16	50	7	10	13	3	96.3998	113.692
CL	2013_06_DSG142_001	5883	17	0	7	10	13	3	97.3593	119.803
CL	2013_06_DSG142_001	5884	17	10	7	10	13	3	97.249	124.44
CL	2013_06_DSG142_001	5885	17	20	7	10	13	2	97.5534	102.737
CL	2013_06_DSG142_001	5886	17	30	7	10	13	3	98.4946	115.806
CL	2013_06_DSG142_001	5887	17	40	7	10	13	3	98.0748	120.259
CL	2013_06_DSG142_001	5888	17	50	7	10	13	3	98.4073	118.611
CL	2013_06_DSG142_001	5889	18	0	7	10	13	3	98.552	120.112
CL	2013_06_DSG142_001	5890	18	10	7	10	13	3	98.3091	124.496
CL	2013_06_DSG142_001	5891	18	20	7	10	13	3	99.4214	118.888
CL	2013_06_DSG142_001	5892	18	30	7	10	13	3	99.6387	106.826
CL	2013_06_DSG142_001	5893	18	40	7	10	13	3	98.7115	119.695
CL	2013_06_DSG142_001	5894	18	50	7	10	13	3	98.5664	116.418
CL	2013_06_DSG142_001	5895	19	0	7	10	13	3	98.9983	118.595
CL	2013_06_DSG142_001	5896	19	10	7	10	13	3	98.757	111.662
CL	2013_06_DSG142_001	5897	19	20	7	10	13	3	99.2336	113.72
CL	2013_06_DSG142_001	5898	19	30	7	10	13	3	99.2203	120.493
CL	2013_06_DSG142_001	5899	19	40	7	10	13	3	99.0871	107.337
CL	2013_06_DSG142_001	5900	19	50	7	10	13	3	99.3852	119.521
CL	2013_06_DSG142_001	5901	20	0	7	10	13	3	99.1978	126.237
CL	2013_06_DSG142_001	5902	20	10	7	10	13	3	98.834	114.323
CL	2013_06_DSG142_001	5903	20	20	7	10	13	3	99.386	112.491
CL	2013_06_DSG142_001	5904	20	30	7	10	13	3	98.7122	118.461
CL	2013_06_DSG142_001	5905	20	40	7	10	13	3	99.084	119.096
CL	2013_06_DSG142_001	5906	20	50	7	10	13	3	98.5811	113.09
CL	2013_06_DSG142_001	5907	21	0	7	10	13	2	98.7799	104.691
CL	2013_06_DSG142_001	5908	21	10	7	10	13	3	98.7134	114.199
CL	2013_06_DSG142_001	5909	21	20	7	10	13	3	99.2203	107.407
CL	2013_06_DSG142_001	5910	21	30	7	10	13	3	99.0019	116.811
CL	2013_06_DSG142_001	5911	21	40	7	10	13	2	98.6864	104.785
CL	2013_06_DSG142_001	5912	21	50	7	10	13	3	99.3387	117.142
CL	2013_06_DSG142_001	5913	22	0	7	10	13	3	99.0646	114.222
CL	2013_06_DSG142_001	5914	22	10	7	10	13	3	99.2872	112.382
CL	2013_06_DSG142_001	5915	22	20	7	10	13	3	99.3703	114.402
CL	2013_06_DSG142_001	5916	22	30	7	10	13	2	99.1496	111.466
CL	2013_06_DSG142_001	5917	22	40	7	10	13	3	99.4449	108.761
CL	2013_06_DSG142_001	5918	22	50	7	10	13	3	99.8972	117.392
CL	2013_06_DSG142_001	5919	23	0	7	10	13	3	99.2441	118.375
CL	2013_06_DSG142_001	5920	23	10	7	10	13	3	99.6847	115.952
CL	2013_06_DSG142_001	5921	23	20	7	10	13	3	99.6584	119.447
CL	2013_06_DSG142_001	5922	23	30	7	10	13	3	99.2406	121.773
CL	2013_06_DSG142_001	5923	23	40	7	10	13	3	99.5468	119.511
CL	2013_06_DSG142_001	5924	23	50	7	10	13	3	99.4877	120.622
CL	2013_06_DSG142_001	5925	0	0	8	10	13	3	99.4086	117.397
CL	2013_06_DSG142_001	5926	0	10	8	10	13	3	99.8113	121.743
CL	2013_06_DSG142_001	5927	0	20	8	10	13	3	99.3298	120.107
CL	2013_06_DSG142_001	5928	0	30	8	10	13	3	99.3835	119.918
CL	2013_06_DSG142_001	5929	0	40	8	10	13	3	99.2498	119.64
CL	2013_06_DSG142_001	5930	0	50	8	10	13	3	99.1567	117.378
CL	2013_06_DSG142_001	5931	1	0	8	10	13	3	99.6011	119.394
CL	2013_06_DSG142_001	5932	1	10	8	10	13	3	99.6214	113.075
CL	2013_06_DSG142_001	5933	1	20	8	10	13	3	99.5855	115.652
CL	2013_06_DSG142_001	5934	1	30	8	10	13	3	98.8404	113.675
CL	2013_06_DSG142_001	5935	1	40	8	10	13	3	98.9924	108.619
CL	2013_06_DSG142_001	5936	1	50	8	10	13	3	98.9448	122.79
CL	2013_06_DSG142_001	5937	2	0	8	10	13	3	98.9357	112.511
CL	2013_06_DSG142_001	5938	2	10	8	10	13	3	99.103	106.349
CL	2013_06_DSG142_001	5939	2	20	8	10	13	3	99.1041	116.913
CL	2013_06_DSG142_001	5940	2	30	8	10	13	3	99.224	117.344
CL	2013_06_DSG142_001	5941	2	40	8	10	13	3	98.8374	107.421
CL	2013_06_DSG142_001	5942	2	50	8	10	13	3	99.1743	117.914
CL	2013_06_DSG142_001	5943	3	0	8	10	13	3	99.1872	113.176
CL	2013_06_DSG142_001	5944	3	10	8	10	13	3	99.2521	116.151
CL	2013_06_DSG142_001	5945	3	20	8	10	13	3	99.3509	118.344
CL	2013_06_DSG142_001	5946	3	30	8	10	13	3	99.5832	115.986
CL	2013_06_DSG142_001	5947	3	40	8	10	13	2	99.4672	104.19
CL	2013_06_DSG142_001	5948	3	50	8	10	13	3	99.7663	124.026
CL	2013_06_DSG142_001	5949	4	0	8	10	13	3	99.3842	117.869
CL	2013_06_DSG142_001	5950	4	10	8	10	13	3	99.4319	122.54
CL	2013_06_DSG142_001	5951	4	20	8	10	13	3	99.7421	115.285
CL	2013_06_DSG142_001	5952	4	30	8	10	13	3	99.6019	120.235
CL	2013_06_DSG142_001	5953	4	40	8	10	13	3	99.6321	112.334
CL	2013_06_DSG142_001	5954	4	50	8	10	13	2	99.6106	102.756
CL	2013_06_DSG142_001	5955	5	0	8	10	13	2	99.6682	108.432
CL	2013_06_DSG142_001	5956	5	10	8	10	13	2	99.5633	99.7186
CL	2013_06_DSG142_001	5957	5	20	8	10	13	2	100.001	101.015
CL	2013_06_DSG142_001	5958	5	30	8	10	13	3	100.072	113.516
CL	2013_06_DSG142_001	5959	5	40	8	10	13	3	99.939	117.514
CL	2013_06_DSG142_001	5960	5	50	8	10	13	3	100.423	111.524
CL	2013_06_DSG142_001	5961	6	0	8	10	13	3	101.282	118.03
CL	2013_06_DSG142_001	5962	6	10	8	10	13	2	101.656	104.088
CL	2013_06_DSG142_001	5963	6	20	8	10	13	2	101.726	101.831
CL	2013_06_DSG142_001	5964	6	30	8	10	13	3	101.471	117.592
CL	2013_06_DSG142_001	5965	6	40	8	10	13	3	101.184	120.556
CL	2013_06_DSG142_001	5966	6	50	8	10	13	3	100.733	120.781
CL	2013_06_DSG142_001	5967	7	0	8	10	13	3	100.912	118.402
CL	2013_06_DSG142_001	5968	7	10	8	10	13	3	100.084	119.509
CL	2013_06_DSG142_001	5969	7	20	8	10	13	2	100.235	104.606
CL	2013_06_DSG142_001	5970	7	30	8	10	13	3	100.145	120.584
CL	2013_06_DSG142_001	5971	7	40	8	10	13	3	99.7065	118.043
CL	2013_06_DSG142_001	5972	7	50	8	10	13	3	99.8197	115.314
CL	2013_06_DSG142_001	5973	8	0	8	10	13	3	99.4859	119.069
CL	2013_06_DSG142_001	5974	8	10	8	10	13	2	99.7537	111.287
CL	2013_06_DSG142_001	5975	8	20	8	10	13	2	99.3169	107.355
CL	2013_06_DSG142_001	5976	8	30	8	10	13	2	99.5867	99.261
CL	2013_06_DSG142_001	5977	8	40	8	10	13	2	99.1641	101.475
CL	2013_06_DSG142_001	5978	8	50	8	10	13	2	99.3277	102.495
CL	2013_06_DSG142_001	5979	9	0	8	10	13	2	99.7606	106.997
CL	2013_06_DSG142_001	5980	9	10	8	10	13	2	99.3572	109.654
CL	2013_06_DSG142_001	5981	9	20	8	10	13	3	99.1998	108.959
CL	2013_06_DSG142_001	5982	9	30	8	10	13	2	99.5029	105.573
CL	2013_06_DSG142_001	5983	9	40	8	10	13	3	99.4858	112.064
CL	2013_06_DSG142_001	5984	9	50	8	10	13	2	98.9997	109.925
CL	2013_06_DSG142_001	5985	10	0	8	10	13	3	99.7883	116.53
CL	2013_06_DSG142_001	5986	10	10	8	10	13	3	99.1142	111.097
CL	2013_06_DSG142_001	5987	10	20	8	10	13	2	99.4449	98.7
CL	2013_06_DSG142_001	5988	10	30	8	10	13	3	99.1864	115.323
CL	2013_06_DSG142_001	5989	10	40	8	10	13	3	99.716	114.308
CL	2013_06_DSG142_001	5990	10	50	8	10	13	2	99.2951	110.169
CL	2013_06_DSG142_001	5991	11	0	8	10	13	3	99.0414	117.447
CL	2013_06_DSG142_001	5992	11	10	8	10	13	3	98.4807	117.989
CL	2013_06_DSG142_001	5993	11	20	8	10	13	3	99.4324	116.87
CL	2013_06_DSG142_001	5994	11	30	8	10	13	3	98.5643	116.684
CL	2013_06_DSG142_001	5995	11	40	8	10	13	3	98.7561	116.562
CL	2013_06_DSG142_001	5996	11	50	8	10	13	3	98.8824	111.251
CL	2013_06_DSG142_001	5997	12	0	8	10	13	3	99.09	118.388
CL	2013_06_DSG142_001	5998	12	10	8	10	13	3	99.1224	118.747
CL	2013_06_DSG142_001	5999	12	20	8	10	13	3	98.8521	118.012
CL	2013_06_DSG142_001	6000	12	30	8	10	13	2	98.8365	103.852
CL	2013_06_DSG142_001	6001	12	40	8	10	13	3	99.1864	115.9
CL	2013_06_DSG142_001	6002	12	50	8	10	13	3	98.4858	108.845
CL	2013_06_DSG142_001	6003	13	0	8	10	13	2	98.6926	108.601
CL	2013_06_DSG142_001	6004	13	10	8	10	13	2	98.6496	105.347
CL	2013_06_DSG142_001	6005	13	20	8	10	13	3	98.3528	109.594
CL	2013_06_DSG142_001	6006	13	30	8	10	13	3	98.3411	117.653
CL	2013_06_DSG142_001	6007	13	40	8	10	13	3	98.2422	111.386
CL	2013_06_DSG142_001	6008	13	50	8	10	13	2	98.6709	105.328
CL	2013_06_DSG142_001	6009	14	0	8	10	13	3	98.0282	117.243
CL	2013_06_DSG142_001	6010	14	10	8	10	13	3	98.476	112.507
CL	2013_06_DSG142_001	6011	14	20	8	10	13	3	98.042	114.812
CL	2013_06_DSG142_001	6012	14	30	8	10	13	3	98.0613	116.645
CL	2013_06_DSG142_001	6013	14	40	8	10	13	3	98.2948	118.376
CL	2013_06_DSG142_001	6014	14	50	8	10	13	3	98.8295	119.036
CL	2013_06_DSG142_001	6015	15	0	8	10	13	3	98.3206	116.715
CL	2013_06_DSG142_001	6016	15	10	8	10	13	3	98.7676	122.111
CL	2013_06_DSG142_001	6017	15	20	8	10	13	3	98.2376	116.878
CL	2013_06_DSG142_001	6018	15	30	8	10	13	2	98.2731	97.0265
CL	2013_06_DSG142_001	6019	15	40	8	10	13	3	98.5084	110.83
CL	2013_06_DSG142_001	6020	15	50	8	10	13	3	98.4588	116.992
CL	2013_06_DSG142_001	6021	16	0	8	10	13	3	99.0317	118.57
CL	2013_06_DSG142_001	6022	16	10	8	10	13	2	98.2163	101.886
CL	2013_06_DSG142_001	6023	16	20	8	10	13	2	98.4264	104.899
CL	2013_06_DSG142_001	6024	16	30	8	10	13	3	98.8783	113.843
CL	2013_06_DSG142_001	6025	16	40	8	10	13	3	98.7676	114.006
CL	2013_06_DSG142_001	6026	16	50	8	10	13	3	98.4646	113.415
CL	2013_06_DSG142_001	6027	17	0	8	10	13	3	98.5807	114.27
CL	2013_06_DSG142_001	6028	17	10	8	10	13	3	98.9627	113.414
CL	2013_06_DSG142_001	6029	17	20	8	10	13	2	98.6469	100.593
CL	2013_06_DSG142_001	6030	17	30	8	10	13	3	98.9694	118.882
CL	2013_06_DSG142_001	6031	17	40	8	10	13	3	99.1934	117.714
CL	2013_06_DSG142_001	6032	17	50	8	10	13	3	99.0649	117.7
CL	2013_06_DSG142_001	6033	18	0	8	10	13	3	99.4227	118.151
CL	2013_06_DSG142_001	6034	18	10	8	10	13	3	100.454	121.265
CL	2013_06_DSG142_001	6035	18	20	8	10	13	3	101.034	115.152
CL	2013_06_DSG142_001	6036	18	30	8	10	13	3	101.549	110.344
CL	2013_06_DSG142_001	6037	18	40	8	10	13	3	101.331	114.467
CL	2013_06_DSG142_001	6038	18	50	8	10	13	3	100.709	110.935
CL	2013_06_DSG142_001	6039	19	0	8	10	13	3	100.673	121.363
CL	2013_06_DSG142_001	6040	19	10	8	10	13	3	100.443	117.2
CL	2013_06_DSG142_001	6041	19	20	8	10	13	3	100.311	117.214
CL	2013_06_DSG142_001	6042	19	30	8	10	13	3	100.477	111.777
CL	2013_06_DSG142_001	6043	19	40	8	10	13	2	100.481	101.501
CL	2013_06_DSG142_001	6044	19	50	8	10	13	2	100.443	103.844
CL	2013_06_DSG142_001	6045	20	0	8	10	13	3	100.217	112.274
CL	2013_06_DSG142_001	6046	20	10	8	10	13	2	99.1272	105.215
CL	2013_06_DSG142_001	6047	20	20	8	10	13	2	98.615	100.592
CL	2013_06_DSG142_001	6048	20	30	8	10	13	2	98.9184	104.126
CL	2013_06_DSG142_001	6049	20	40	8	10	13	2	98.9695	106.04
CL	2013_06_DSG142_001	6050	20	50	8	10	13	2	98.5479	104.48
CL	2013_06_DSG142_001	6051	21	0	8	10	13	3	99.3843	111.557
CL	2013_06_DSG142_001	6052	21	10	8	10	13	3	98.7947	113.615
CL	2013_06_DSG142_001	6053	21	20	8	10	13	2	98.251	102.741
CL	2013_06_DSG142_001	6054	21	30	8	10	13	2	98.5363	104.614
CL	2013_06_DSG142_001	6055	21	40	8	10	13	3	98.4356	109.788
CL	2013_06_DSG142_001	6056	21	50	8	10	13	3	98.7202	115.339
CL	2013_06_DSG142_001	6057	22	0	8	10	13	2	98.6273	108.756
CL	2013_06_DSG142_001	6058	22	10	8	10	13	2	99.0768	107.084
CL	2013_06_DSG142_001	6059	22	20	8	10	13	3	98.6038	115.115
CL	2013_06_DSG142_001	6060	22	30	8	10	13	2	98.0302	107.469
CL	2013_06_DSG142_001	6061	22	40	8	10	13	3	98.6534	116.733
CL	2013_06_DSG142_001	6062	22	50	8	10	13	3	98.1876	108.761
CL	2013_06_DSG142_001	6063	23	0	8	10	13	2	98.3297	103.065
CL	2013_06_DSG142_001	6064	23	10	8	10	13	3	98.4594	114.671
CL	2013_06_DSG142_001	6065	23	20	8	10	13	3	98.5629	104.854
CL	2013_06_DSG142_001	6066	23	30	8	10	13	3	98.9898	112.033
CL	2013_06_DSG142_001	6067	23	40	8	10	13	3	98.3315	108.717
CL	2013_06_DSG142_001	6068	23	50	8	10	13	3	98.4562	108.618
CL	2013_06_DSG142_001	6069	0	0	9	10	13	3	98.2649	106.724
CL	2013_06_DSG142_001	6070	0	10	9	10	13	3	98.7047	106.599
CL	2013_06_DSG142_001	6071	0	20	9	10	13	3	98.417	102.7
CL	2013_06_DSG142_001	6072	0	30	9	10	13	3	99.1229	113.363
CL	2013_06_DSG142_001	6073	0	40	9	10	13	3	98.705	119.369
CL	2013_06_DSG142_001	6074	0	50	9	10	13	2	98.2014	100.618
CL	2013_06_DSG142_001	6075	1	0	9	10	13	2	99.0213	99.8301
CL	2013_06_DSG142_001	6076	1	10	9	10	13	2	98.6334	100.167
CL	2013_06_DSG142_001	6077	1	20	9	10	13	3	98.2325	105.817
CL	2013_06_DSG142_001	6078	1	30	9	10	13	2	98.8126	100.784
CL	2013_06_DSG142_001	6079	1	40	9	10	13	2	98.0591	101.547
CL	2013_06_DSG142_001	6080	1	50	9	10	13	2	99.0428	100.052
CL	2013_06_DSG142_001	6081	2	0	9	10	13	3	99.1574	104.589
CL	2013_06_DSG142_001	6082	2	10	9	10	13	2	98.8186	99.5602
CL	2013_06_DSG142_001	6083	2	20	9	10	13	2	99.3559	101.057
CL	2013_06_DSG142_001	6084	2	30	9	10	13	2	98.6954	99.1169
CL	2013_06_DSG142_001	6085	2	40	9	10	13	2	98.8175	99.2376
CL	2013_06_DSG142_001	6086	2	50	9	10	13	2	98.8465	97.9226
CL	2013_06_DSG142_001	6087	3	0	9	10	13	2	99.2288	97.0917
CL	2013_06_DSG142_001	6088	3	10	9	10	13	2	98.934	98.9695
CL	2013_06_DSG142_001	6089	3	20	9	10	13	2	99.0504	98.5683
CL	2013_06_DSG142_001	6090	3	30	9	10	13	2	99.3745	105.648
CL	2013_06_DSG142_001	6091	3	40	9	10	13	2	99.2411	97.5203
CL	2013_06_DSG142_001	6092	3	50	9	10	13	2	98.9803	101.529
CL	2013_06_DSG142_001	6093	4	0	9	10	13	2	98.8887	97.4436
CL	2013_06_DSG142_001	6094	4	10	9	10	13	2	98.933	101.054
CL	2013_06_DSG142_001	6095	4	20	9	10	13	2	99.5275	102.25
CL	2013_06_DSG142_001	6096	4	30	9	10	13	2	99.0546	97.2295
CL	2013_06_DSG142_001	6097	4	40	9	10	13	2	99.0695	100.657
CL	2013_06_DSG142_001	6098	4	50	9	10	13	2	99.5181	98.128
CL	2013_06_DSG142_001	6099	5	0	9	10	13	2	99.3851	100.201
CL	2013_06_DSG142_001	6100	5	10	9	10	13	2	99.1567	98.6808
CL	2013_06_DSG142_001	6101	5	20	9	10	13	2	99.0679	105.7
CL	2013_06_DSG142_001	6102	5	30	9	10	13	2	99.146	100.154
CL	2013_06_DSG142_001	6103	5	40	9	10	13	2	99.1112	100.968
CL	2013_06_DSG142_001	6104	5	50	9	10	13	2	100.13	99.9464
CL	2013_06_DSG142_001	6105	6	0	9	10	13	2	100.767	99.8603
CL	2013_06_DSG142_001	6106	6	10	9	10	13	2	101.14	98.3301
CL	2013_06_DSG142_001	6107	6	20	9	10	13	2	101.533	98.6657
CL	2013_06_DSG142_001	6108	6	30	9	10	13	2	100.684	97.8269
CL	2013_06_DSG142_001	6109	6	40	9	10	13	2	99.6863	103.534
CL	2013_06_DSG142_001	6110	6	50	9	10	13	2	99.8641	96.2517
CL	2013_06_DSG142_001	6111	7	0	9	10	13	2	99.3143	96.0894
CL	2013_06_DSG142_001	6112	7	10	9	10	13	2	99.8664	99.0971
CL	2013_06_DSG142_001	6113	7	20	9	10	13	2	98.9962	107.273
CL	2013_06_DSG142_001	6114	7	30	9	10	13	2	98.9029	97.1157
CL	2013_06_DSG142_001	6115	7	40	9	10	13	2	99.6445	96.7347
CL	2013_06_DSG142_001	6116	7	50	9	10	13	2	99.1451	107.045
CL	2013_06_DSG142_001	6117	8	0	9	10	13	2	99.2497	96.749
CL	2013_06_DSG142_001	6118	8	10	9	10	13	2	98.8056	96.6708
CL	2013_06_DSG142_001	6119	8	20	9	10	13	2	98.7443	96.6655
CL	2013_06_DSG142_001	6120	8	30	9	10	13	2	99.0687	112.264
CL	2013_06_DSG142_001	6121	8	40	9	10	13	3	99.3014	111.165
CL	2013_06_DSG142_001	6122	8	50	9	10	13	2	99.0083	96.2573
CL	2013_06_DSG142_001	6123	9	0	9	10	13	2	99.2923	96.9776
CL	2013_06_DSG142_001	6124	9	10	9	10	13	2	99.2121	102.953
CL	2013_06_DSG142_001	6125	9	20	9	10	13	2	99.1869	102.999
CL	2013_06_DSG142_001	6126	9	30	9	10	13	2	99.3243	106.985
CL	2013_06_DSG142_001	6127	9	40	9	10	13	2	99.235	106.14
CL	2013_06_DSG142_001	6128	9	50	9	10	13	2	99.2903	109.966
CL	2013_06_DSG142_001	6129	10	0	9	10	13	2	99.2686	101.92
CL	2013_06_DSG142_001	6130	10	10	9	10	13	2	99.3965	105.777
CL	2013_06_DSG142_001	6131	10	20	9	10	13	2	99.119	97.2795
CL	2013_06_DSG142_001	6132	10	30	9	10	13	2	99.2499	100.682
CL	2013_06_DSG142_001	6133	10	40	9	10	13	2	99.1032	97.8109
CL	2013_06_DSG142_001	6134	10	50	9	10	13	2	99.0351	97.7708
CL	2013_06_DSG142_001	6135	11	0	9	10	13	2	99.2516	104.621
CL	2013_06_DSG142_001	6136	11	10	9	10	13	2	99.6259	98.3303
CL	2013_06_DSG142_001	6137	11	20	9	10	13	2	99.2549	97.2505
CL	2013_06_DSG142_001	6138	11	30	9	10	13	2	99.3932	97.6655
CL	2013_06_DSG142_001	6139	11	40	9	10	13	2	99.1678	100.336
CL	2013_06_DSG142_001	6140	11	50	9	10	13	2	99.287	97.6151
CL	2013_06_DSG142_001	6141	12	0	9	10	13	2	99.4081	105.764
CL	2013_06_DSG142_001	6142	12	10	9	10	13	2	99.5085	96.6168
CL	2013_06_DSG142_001	6143	12	20	9	10	13	2	99.1012	96.7931
CL	2013_06_DSG142_001	6144	12	30	9	10	13	2	99.6227	96.4839
CL	2013_06_DSG142_001	6145	12	40	9	10	13	2	99.2896	96.2192
CL	2013_06_DSG142_001	6146	12	50	9	10	13	2	99.2381	97.8381
CL	2013_06_DSG142_001	6147	13	0	9	10	13	2	99.2004	97.6387
CL	2013_06_DSG142_001	6148	13	10	9	10	13	2	99.1949	103.649
CL	2013_06_DSG142_001	6149	13	20	9	10	13	2	98.9504	100.081
CL	2013_06_DSG142_001	6150	13	30	9	10	13	2	98.7615	96.2343
CL	2013_06_DSG142_001	6151	13	40	9	10	13	2	99.2928	97.0002
CL	2013_06_DSG142_001	6152	13	50	9	10	13	2	98.4364	99.8845
CL	2013_06_DSG142_001	6153	14	0	9	10	13	2	99.2099	107.374
CL	2013_06_DSG142_001	6154	14	10	9	10	13	2	98.7857	96.1374
CL	2013_06_DSG142_001	6155	14	20	9	10	13	2	98.7051	100.218
CL	2013_06_DSG142_001	6156	14	30	9	10	13	2	98.5911	95.4554
CL	2013_06_DSG142_001	6157	14	40	9	10	13	2	98.5932	101.995
CL	2013_06_DSG142_001	6158	14	50	9	10	13	3	99.247	114.214
CL	2013_06_DSG142_001	6159	15	0	9	10	13	2	98.6014	96.5998
CL	2013_06_DSG142_001	6160	15	10	9	10	13	2	98.9399	97.5646
CL	2013_06_DSG142_001	6161	15	20	9	10	13	2	98.9556	95.596
CL	2013_06_DSG142_001	6162	15	30	9	10	13	2	99.0143	96.2827
CL	2013_06_DSG142_001	6163	15	40	9	10	13	3	99.1954	117.718
CL	2013_06_DSG142_001	6164	15	50	9	10	13	2	98.4496	94.1942
CL	2013_06_DSG142_001	6165	16	0	9	10	13	2	99.2582	106.884
CL	2013_06_DSG142_001	6166	16	10	9	10	13	2	99.132	97.6525
CL	2013_06_DSG142_001	6167	16	20	9	10	13	2	98.5295	97.4284
CL	2013_06_DSG142_001	6168	16	30	9	10	13	2	99.0867	96.5273
CL	2013_06_DSG142_001	6169	16	40	9	10	13	2	99.0226	101.331
CL	2013_06_DSG142_001	6170	16	50	9	10	13	2	99.4067	97.1385
CL	2013_06_DSG142_001	6171	17	0	9	10	13	2	99.2567	96.918
CL	2013_06_DSG142_001	6172	17	10	9	10	13	2	99.0908	98.2409
CL	2013_06_DSG142_001	6173	17	20	9	10	13	2	99.6836	97.5304
CL	2013_06_DSG142_001	6174	17	30	9	10	13	2	99.416	102.147
CL	2013_06_DSG142_001	6175	17	40	9	10	13	2	99.2796	104.475
CL	2013_06_DSG142_001	6176	17	50	9	10	13	2	99.5656	98.7435
CL	2013_06_DSG142_001	6177	18	0	9	10	13	2	99.6242	97.7603
CL	2013_06_DSG142_001	6178	18	10	9	10	13	2	100.106	98.5458
CL	2013_06_DSG142_001	6179	18	20	9	10	13	2	100.632	101.726
CL	2013_06_DSG142_001	6180	18	30	9	10	13	3	100.534	104.621
CL	2013_06_DSG142_001	6181	18	40	9	10	13	3	100.974	113.093
CL	2013_06_DSG142_001	6182	18	50	9	10	13	3	100.484	111.971
CL	2013_06_DSG142_001	6183	19	0	9	10	13	3	100.374	109.429
CL	2013_06_DSG142_001	6184	19	10	9	10	13	3	99.7444	106.626
CL	2013_06_DSG142_001	6185	19	20	9	10	13	3	99.4485	104.1
CL	2013_06_DSG142_001	6186	19	30	9	10	13	3	98.6802	113.487
CL	2013_06_DSG142_001	6187	19	40	9	10	13	2	98.8134	104.858
CL	2013_06_DSG142_001	6188	19	50	9	10	13	3	98.7167	107.392
CL	2013_06_DSG142_001	6189	20	0	9	10	13	2	98.3139	100.103
CL	2013_06_DSG142_001	6190	20	10	9	10	13	2	97.8161	105.978
CL	2013_06_DSG142_001	6191	20	20	9	10	13	3	98.1577	108.614
CL	2013_06_DSG142_001	6192	20	30	9	10	13	2	98.0567	101.732
CL	2013_06_DSG142_001	6193	20	40	9	10	13	3	98.2896	116.42
CL	2013_06_DSG142_001	6194	20	50	9	10	13	2	98.0029	100.158
CL	2013_06_DSG142_001	6195	21	0	9	10	13	2	97.9082	98.8753
CL	2013_06_DSG142_001	6196	21	10	9	10	13	2	97.9224	106.897
CL	2013_06_DSG142_001	6197	21	20	9	10	13	2	97.644	103.317
CL	2013_06_DSG142_001	6198	21	30	9	10	13	2	97.5527	100.848
CL	2013_06_DSG142_001	6199	21	40	9	10	13	2	98.0482	98.4779
CL	2013_06_DSG142_001	6200	21	50	9	10	13	2	97.9526	99.5905
CL	2013_06_DSG142_001	6201	22	0	9	10	13	2	98.1627	98.6681
CL	2013_06_DSG142_001	6202	22	10	9	10	13	2	97.8744	98.5968
CL	2013_06_DSG142_001	6203	22	20	9	10	13	3	98.3735	106.019
CL	2013_06_DSG142_001	6204	22	30	9	10	13	2	98.5837	101.192
CL	2013_06_DSG142_001	6205	22	40	9	10	13	2	98.271	102.458
CL	2013_06_DSG142_001	6206	22	50	9	10	13	3	98.5416	105.281
CL	2013_06_DSG142_001	6207	23	0	9	10	13	3	98.1402	109.359
CL	2013_06_DSG142_001	6208	23	10	9	10	13	3	98.3037	108.297
CL	2013_06_DSG142_001	6209	23	20	9	10	13	3	98.4686	106.304
CL	2013_06_DSG142_001	6210	23	30	9	10	13	3	98.4297	105.586
CL	2013_06_DSG142_001	6211	23	40	9	10	13	3	98.1409	107.394
CL	2013_06_DSG142_001	6212	23	50	9	10	13	3	98.6908	105.677
CL	2013_06_DSG142_001	6213	0	0	10	10	13	3	98.3123	105.386
CL	2013_06_DSG142_001	6214	0	10	10	10	13	3	98.7994	104.96
CL	2013_06_DSG142_001	6215	0	20	10	10	13	3	98.2668	108.539
CL	2013_06_DSG142_001	6216	0	30	10	10	13	3	98.8029	105.44
CL	2013_06_DSG142_001	6217	0	40	10	10	13	3	98.5575	102.889
CL	2013_06_DSG142_001	6218	0	50	10	10	13	2	98.1353	102.609
CL	2013_06_DSG142_001	6219	1	0	10	10	13	2	98.5033	103.03
CL	2013_06_DSG142_001	6220	1	10	10	10	13	2	97.9218	103.089
CL	2013_06_DSG142_001	6221	1	20	10	10	13	2	98.3219	102.885
CL	2013_06_DSG142_001	6222	1	30	10	10	13	2	98.1	99.2378
CL	2013_06_DSG142_001	6223	1	40	10	10	13	2	98.5014	102.331
CL	2013_06_DSG142_001	6224	1	50	10	10	13	2	98.3037	101.059
CL	2013_06_DSG142_001	6225	2	0	10	10	13	2	98.3397	99.9952
CL	2013_06_DSG142_001	6226	2	10	10	10	13	3	98.4174	112.311
CL	2013_06_DSG142_001	6227	2	20	10	10	13	2	98.5098	98.4672
CL	2013_06_DSG142_001	6228	2	30	10	10	13	2	98.1544	101.453
CL	2013_06_DSG142_001	6229	2	40	10	10	13	2	98.5581	98.7042
CL	2013_06_DSG142_001	6230	2	50	10	10	13	2	98.4454	101.891
CL	2013_06_DSG142_001	6231	3	0	10	10	13	2	98.7808	102.132
CL	2013_06_DSG142_001	6232	3	10	10	10	13	2	98.3143	98.2855
CL	2013_06_DSG142_001	6233	3	20	10	10	13	2	98.4143	99.4812
CL	2013_06_DSG142_001	6234	3	30	10	10	13	2	98.8454	98.8875
CL	2013_06_DSG142_001	6235	3	40	10	10	13	2	98.6236	97.9278
CL	2013_06_DSG142_001	6236	3	50	10	10	13	2	98.8044	99.9594
CL	2013_06_DSG142_001	6237	4	0	10	10	13	2	98.4019	97.579
CL	2013_06_DSG142_001	6238	4	10	10	10	13	2	98.8892	95.6733
CL	2013_06_DSG142_001	6239	4	20	10	10	13	2	98.6864	100.912
CL	2013_06_DSG142_001	6240	4	30	10	10	13	2	98.9566	103.248
CL	2013_06_DSG142_001	6241	4	40	10	10	13	2	98.7531	93.3984
CL	2013_06_DSG142_001	6242	4	50	10	10	13	2	98.51	98.9914
CL	2013_06_DSG142_001	6243	5	0	10	10	13	2	98.8544	98.7272
CL	2013_06_DSG142_001	6244	5	10	10	10	13	2	98.87	98.6333
CL	2013_06_DSG142_001	6245	5	20	10	10	13	2	98.6893	98.6881
CL	2013_06_DSG142_001	6246	5	30	10	10	13	2	98.9891	94.9402
CL	2013_06_DSG142_001	6247	5	40	10	10	13	2	99.5527	98.4605
CL	2013_06_DSG142_001	6248	5	50	10	10	13	2	100.194	96.1801
CL	2013_06_DSG142_001	6249	6	0	10	10	13	3	100.667	112.586
CL	2013_06_DSG142_001	6250	6	10	10	10	13	2	100.907	101.388
CL	2013_06_DSG142_001	6251	6	20	10	10	13	2	100.302	98.6713
CL	2013_06_DSG142_001	6252	6	30	10	10	13	2	98.9498	90.7615
CL	2013_06_DSG142_001	6253	6	40	10	10	13	2	98.9655	103.556
CL	2013_06_DSG142_001	6254	6	50	10	10	13	2	105.374	125.715
CL	2013_06_DSG142_001	6255	7	0	10	10	13	2	98.1127	102.224
CL	2013_06_DSG142_001	6256	7	10	10	10	13	2	98.4481	94.344
CL	2013_06_DSG142_001	6257	7	20	10	10	13	2	98.7506	105.753
CL	2013_06_DSG142_001	6258	7	30	10	10	13	2	98.5137	100.041
CL	2013_06_DSG142_001	6259	7	40	10	10	13	2	98.6264	96.0681
CL	2013_06_DSG142_001	6260	7	50	10	10	13	2	98.6391	97.4504
CL	2013_06_DSG142_001	6261	8	0	10	10	13	2	98.4916	98.047
CL	2013_06_DSG142_001	6262	8	10	10	10	13	3	101.124	113.241
CL	2013_06_DSG142_001	6263	8	20	10	10	13	3	99.8101	111.782
CL	2013_06_DSG142_001	6264	8	30	10	10	13	2	98.6406	105.634
CL	2013_06_DSG142_001	6265	8	40	10	10	13	2	98.453	100.406
CL	2013_06_DSG142_001	6266	8	50	10	10	13	2	98.4148	96.4241
CL	2013_06_DSG142_001	6267	9	0	10	10	13	2	98.0886	100.282
CL	2013_06_DSG142_001	6268	9	10	10	10	13	2	98.9564	98.3746
CL	2013_06_DSG142_001	6269	9	20	10	10	13	2	98.2833	100.398
CL	2013_06_DSG142_001	6270	9	30	10	10	13	2	98.3617	96.864
CL	2013_06_DSG142_001	6271	9	40	10	10	13	2	98.4306	98.6875
CL	2013_06_DSG142_001	6272	9	50	10	10	13	2	98.3225	97.0287
CL	2013_06_DSG142_001	6273	10	0	10	10	13	2	98.2798	98.169
CL	2013_06_DSG142_001	6274	10	10	10	10	13	2	98.7221	97.5118
CL	2013_06_DSG142_001	6275	10	20	10	10	13	2	98.3716	96.8645
CL	2013_06_DSG142_001	6276	10	30	10	10	13	2	98.6198	96.5749
CL	2013_06_DSG142_001	6277	10	40	10	10	13	2	98.7351	102.043
CL	2013_06_DSG142_001	6278	10	50	10	10	13	2	98.586	102.549
CL	2013_06_DSG142_001	6279	11	0	10	10	13	2	98.2747	96.2616
CL	2013_06_DSG142_001	6280	11	10	10	10	13	2	98.7172	96.7757
CL	2013_06_DSG142_001	6281	11	20	10	10	13	2	98.6641	95.8759
CL	2013_06_DSG142_001	6282	11	30	10	10	13	2	98.8709	97.9151
CL	2013_06_DSG142_001	6283	11	40	10	10	13	2	98.7204	96.6507
CL	2013_06_DSG142_001	6284	11	50	10	10	13	2	98.4505	96.0194
CL	2013_06_DSG142_001	6285	12	0	10	10	13	2	98.8901	97.2838
CL	2013_06_DSG142_001	6286	12	10	10	10	13	2	98.6339	96.0276
CL	2013_06_DSG142_001	6287	12	20	10	10	13	2	98.2113	97.0248
CL	2013_06_DSG142_001	6288	12	30	10	10	13	2	98.4666	96.3967
CL	2013_06_DSG142_001	6289	12	40	10	10	13	2	98.8008	99.1523
CL	2013_06_DSG142_001	6290	12	50	10	10	13	2	98.1054	97.4888
CL	2013_06_DSG142_001	6291	13	0	10	10	13	2	98.3191	96.8562
CL	2013_06_DSG142_001	6292	13	10	10	10	13	2	98.2084	96.3221
CL	2013_06_DSG142_001	6293	13	20	10	10	13	2	98.2535	100.278
CL	2013_06_DSG142_001	6294	13	30	10	10	13	2	97.6881	96.2486
CL	2013_06_DSG142_001	6295	13	40	10	10	13	2	98.1793	96.1758
CL	2013_06_DSG142_001	6296	13	50	10	10	13	2	97.8327	95.9784
CL	2013_06_DSG142_001	6297	14	0	10	10	13	2	97.89	100.262
CL	2013_06_DSG142_001	6298	14	10	10	10	13	2	98.2162	96.2147
CL	2013_06_DSG142_001	6299	14	20	10	10	13	2	97.8855	96.2354
CL	2013_06_DSG142_001	6300	14	30	10	10	13	2	97.6392	98.5308
CL	2013_06_DSG142_001	6301	14	40	10	10	13	2	97.919	96.126
CL	2013_06_DSG142_001	6302	14	50	10	10	13	2	97.4164	96.5933
CL	2013_06_DSG142_001	6303	15	0	10	10	13	3	97.3815	100.571
CL	2013_06_DSG142_001	6304	15	10	10	10	13	2	97.5182	96.6428
CL	2013_06_DSG142_001	6305	15	20	10	10	13	2	97.6771	100.138
CL	2013_06_DSG142_001	6306	15	30	10	10	13	2	97.5412	97.1369
CL	2013_06_DSG142_001	6307	15	40	10	10	13	2	97.2579	97.8452
CL	2013_06_DSG142_001	6308	15	50	10	10	13	2	97.307	96.0585
CL	2013_06_DSG142_001	6309	16	0	10	10	13	2	97.2216	95.5285
CL	2013_06_DSG142_001	6310	16	10	10	10	13	2	97.1181	96.0818
CL	2013_06_DSG142_001	6311	16	20	10	10	13	2	97.1382	95.5096
CL	2013_06_DSG142_001	6312	16	30	10	10	13	2	97.4417	97.0124
CL	2013_06_DSG142_001	6313	16	40	10	10	13	2	97.4193	97.5052
CL	2013_06_DSG142_001	6314	16	50	10	10	13	2	97.3919	96.657
CL	2013_06_DSG142_001	6315	17	0	10	10	13	2	97.2952	97.3086
CL	2013_06_DSG142_001	6316	17	10	10	10	13	2	97.7543	96.907
CL	2013_06_DSG142_001	6317	17	20	10	10	13	2	97.5615	96.5478
CL	2013_06_DSG142_001	6318	17	30	10	10	13	2	97.7355	96.9194
CL	2013_06_DSG142_001	6319	17	40	10	10	13	2	97.5137	108.352
CL	2013_06_DSG142_001	6320	17	50	10	10	13	2	97.6694	98.4246
CL	2013_06_DSG142_001	6321	18	0	10	10	13	2	97.811	97.3015
CL	2013_06_DSG142_001	6322	18	10	10	10	13	2	98.756	99.0282
CL	2013_06_DSG142_001	6323	18	20	10	10	13	2	99.6804	101.531
CL	2013_06_DSG142_001	6324	18	30	10	10	13	3	100.224	109.011
CL	2013_06_DSG142_001	6325	18	40	10	10	13	3	100	111.601
CL	2013_06_DSG142_001	6326	18	50	10	10	13	3	99.866	110.142
CL	2013_06_DSG142_001	6327	19	0	10	10	13	3	99.159	107.22
CL	2013_06_DSG142_001	6328	19	10	10	10	13	3	99.0158	102.625
CL	2013_06_DSG142_001	6329	19	20	10	10	13	2	98.8258	106.275
CL	2013_06_DSG142_001	6330	19	30	10	10	13	2	98.9039	101.311
CL	2013_06_DSG142_001	6331	19	40	10	10	13	2	99.0573	98.4984
CL	2013_06_DSG142_001	6332	19	50	10	10	13	2	98.3589	102.273
CL	2013_06_DSG142_001	6333	20	0	10	10	13	2	98.3334	100.161
CL	2013_06_DSG142_001	6334	20	10	10	10	13	2	98.6584	98.7757
CL	2013_06_DSG142_001	6335	20	20	10	10	13	2	98.3294	96.9219
CL	2013_06_DSG142_001	6336	20	30	10	10	13	2	98.8531	98.2045
CL	2013_06_DSG142_001	6337	20	40	10	10	13	2	98.7391	100.921
CL	2013_06_DSG142_001	6338	20	50	10	10	13	2	98.6307	99.0942
CL	2013_06_DSG142_001	6339	21	0	10	10	13	2	98.4419	99.2834
CL	2013_06_DSG142_001	6340	21	10	10	10	13	2	98.529	101.056
CL	2013_06_DSG142_001	6341	21	20	10	10	13	2	98.5276	98.8101
CL	2013_06_DSG142_001	6342	21	30	10	10	13	2	98.4966	106.178
CL	2013_06_DSG142_001	6343	21	40	10	10	13	2	98.0688	99.049
CL	2013_06_DSG142_001	6344	21	50	10	10	13	2	98.5489	101.331
CL	2013_06_DSG142_001	6345	22	0	10	10	13	2	98.4749	100.062
CL	2013_06_DSG142_001	6346	22	10	10	10	13	2	98.5223	103.096
CL	2013_06_DSG142_001	6347	22	20	10	10	13	2	98.1585	99.7829
CL	2013_06_DSG142_001	6348	22	30	10	10	13	3	98.2201	104.378
CL	2013_06_DSG142_001	6349	22	40	10	10	13	2	98.1071	99.2565
CL	2013_06_DSG142_001	6350	22	50	10	10	13	3	98.0277	103.961
CL	2013_06_DSG142_001	6351	23	0	10	10	13	3	97.9942	105.35
CL	2013_06_DSG142_001	6352	23	10	10	10	13	3	97.8136	105.763
CL	2013_06_DSG142_001	6353	23	20	10	10	13	3	97.7579	106.466
CL	2013_06_DSG142_001	6354	23	30	10	10	13	3	98.1901	106.523
CL	2013_06_DSG142_001	6355	23	40	10	10	13	3	97.8116	106.311
CL	2013_06_DSG142_001	6356	23	50	10	10	13	3	97.582	105.573
CL	2013_10_DSG161_000	186	0	0	12	10	13	2	98.4106	99.7225
CL	2013_10_DSG161_000	187	0	10	12	10	13	2	98.6087	95.7545
CL	2013_10_DSG161_000	188	0	20	12	10	13	2	98.6426	98.6293
CL	2013_10_DSG161_000	189	0	30	12	10	13	2	98.5345	97.3251
CL	2013_10_DSG161_000	190	0	40	12	10	13	3	98.5534	103.691
CL	2013_10_DSG161_000	191	0	50	12	10	13	2	98.946	104.667
CL	2013_10_DSG161_000	192	1	0	12	10	13	2	98.6186	95.8152
CL	2013_10_DSG161_000	193	1	10	12	10	13	3	98.3951	95.8559
CL	2013_10_DSG161_000	194	1	20	12	10	13	2	98.713	96.2553
CL	2013_10_DSG161_000	195	1	30	12	10	13	2	98.4381	97.1613
CL	2013_10_DSG161_000	196	1	40	12	10	13	2	98.4071	95.4349
CL	2013_10_DSG161_000	197	1	50	12	10	13	2	98.3788	95.2544
CL	2013_10_DSG161_000	198	2	0	12	10	13	2	98.3487	95.0205
CL	2013_10_DSG161_000	199	2	10	12	10	13	2	98.3743	94.244
CL	2013_10_DSG161_000	200	2	20	12	10	13	2	98.2405	96.3559
CL	2013_10_DSG161_000	201	2	30	12	10	13	2	98.7216	94.2915
CL	2013_10_DSG161_000	202	2	40	12	10	13	2	98.2187	95.7735
CL	2013_10_DSG161_000	203	2	50	12	10	13	2	98.3716	94.6813
CL	2013_10_DSG161_000	204	3	0	12	10	13	2	98.5225	95.3048
CL	2013_10_DSG161_000	205	3	10	12	10	13	2	98.766	94.2575
CL	2013_10_DSG161_000	206	3	20	12	10	13	2	98.708	95.3695
CL	2013_10_DSG161_000	207	3	30	12	10	13	2	98.3989	93.9934
CL	2013_10_DSG161_000	208	3	40	12	10	13	2	98.4445	93.5474
CL	2013_10_DSG161_000	209	3	50	12	10	13	2	98.6425	93.9658
CL	2013_10_DSG161_000	210	4	0	12	10	13	2	98.5772	94.155
CL	2013_10_DSG161_000	211	4	10	12	10	13	2	98.3452	93.7278
CL	2013_10_DSG161_000	212	4	20	12	10	13	2	98.7526	93.7005
CL	2013_10_DSG161_000	213	4	30	12	10	13	2	98.8895	94.0199
CL	2013_10_DSG161_000	214	4	40	12	10	13	2	98.97	93.4395
CL	2013_10_DSG161_000	215	4	50	12	10	13	2	98.6633	93.1992
CL	2013_10_DSG161_000	216	5	0	12	10	13	2	98.5089	92.0974
CL	2013_10_DSG161_000	217	5	10	12	10	13	2	99.0151	91.5919
CL	2013_10_DSG161_000	218	5	20	12	10	13	2	99.2031	91.3577
CL	2013_10_DSG161_000	219	5	30	12	10	13	2	99.108	89.7675
CL	2013_10_DSG161_000	220	5	40	12	10	13	2	99.6841	88.2133
CL	2013_10_DSG161_000	221	5	50	12	10	13	2	100.257	89.6949
CL	2013_10_DSG161_000	222	6	0	12	10	13	2	101.075	93.6638
CL	2013_10_DSG161_000	223	6	10	12	10	13	2	101.235	94.839
CL	2013_10_DSG161_000	224	6	20	12	10	13	2	100.546	95.629
CL	2013_10_DSG161_000	225	6	30	12	10	13	2	100.129	94.0812
CL	2013_10_DSG161_000	226	6	40	12	10	13	2	99.9605	93.1044
CL	2013_10_DSG161_000	227	6	50	12	10	13	2	99.5555	91.4364
CL	2013_10_DSG161_000	228	7	0	12	10	13	2	99.5906	97.2595
CL	2013_10_DSG161_000	229	7	10	12	10	13	2	99.2962	109.775
CL	2013_10_DSG161_000	230	7	20	12	10	13	2	98.8179	96.7188
CL	2013_10_DSG161_000	231	7	30	12	10	13	2	97.8976	111.707
CL	2013_10_DSG161_000	232	7	40	12	10	13	2	98.4197	107.177
CL	2013_10_DSG161_000	233	7	50	12	10	13	1	99.4168	116.43
CL	2013_10_DSG161_000	234	8	0	12	10	13	2	99.3471	95.8462
CL	2013_10_DSG161_000	235	8	10	12	10	13	2	98.3365	105.193
CL	2013_10_DSG161_000	236	8	20	12	10	13	2	98.5534	105.386
CL	2013_10_DSG161_000	237	8	30	12	10	13	2	99.0364	95.1882
CL	2013_10_DSG161_000	238	8	40	12	10	13	2	98.9955	95.0364
CL	2013_10_DSG161_000	239	8	50	12	10	13	2	98.984	96.2292
CL	2013_10_DSG161_000	240	9	0	12	10	13	2	98.3022	93.6243
CL	2013_10_DSG161_000	241	9	10	12	10	13	2	98.6148	94.4903
CL	2013_10_DSG161_000	242	9	20	12	10	13	2	98.6142	92.6592
CL	2013_10_DSG161_000	243	9	30	12	10	13	2	98.7554	99.0798
CL	2013_10_DSG161_000	244	9	40	12	10	13	2	98.8337	97.9262
CL	2013_10_DSG161_000	245	9	50	12	10	13	2	98.3989	95.2691
CL	2013_10_DSG161_000	246	10	0	12	10	13	2	98.8723	97.4592
CL	2013_10_DSG161_000	247	10	10	12	10	13	2	98.4731	98.2084
CL	2013_10_DSG161_000	248	10	20	12	10	13	3	98.8804	96.9638
CL	2013_10_DSG161_000	249	10	30	12	10	13	2	98.6	95.6486
CL	2013_10_DSG161_000	250	10	40	12	10	13	2	99.0841	100.628
CL	2013_10_DSG161_000	251	10	50	12	10	13	3	98.6182	103.297
CL	2013_10_DSG161_000	252	11	0	12	10	13	2	98.7731	110.548
CL	2013_10_DSG161_000	253	11	10	12	10	13	2	98.9545	95.4936
CL	2013_10_DSG161_000	254	11	20	12	10	13	3	98.7693	98.3311
CL	2013_10_DSG161_000	255	11	30	12	10	13	2	99.1708	100.668
CL	2013_10_DSG161_000	256	11	40	12	10	13	2	98.7954	100.688
CL	2013_10_DSG161_000	257	11	50	12	10	13	2	98.6262	94.9131
CL	2013_10_DSG161_000	258	12	0	12	10	13	2	98.7615	95.089
CL	2013_10_DSG161_000	259	12	10	12	10	13	2	98.9092	100.238
CL	2013_10_DSG161_000	260	12	20	12	10	13	3	100.225	109.801
CL	2013_10_DSG161_000	261	12	30	12	10	13	2	98.3046	102.855
CL	2013_10_DSG161_000	262	12	40	12	10	13	2	98.964	98.9815
CL	2013_10_DSG161_000	263	12	50	12	10	13	3	98.4949	104.56
CL	2013_10_DSG161_000	264	13	0	12	10	13	2	98.1995	103.47
CL	2013_10_DSG161_000	265	13	10	12	10	13	2	98.5632	95.5922
CL	2013_10_DSG161_000	266	13	20	12	10	13	2	98.7236	96.1954
CL	2013_10_DSG161_000	267	13	30	12	10	13	2	98.7798	94.9258
CL	2013_10_DSG161_000	268	13	40	12	10	13	2	98.5992	95.6511
CL	2013_10_DSG161_000	269	13	50	12	10	13	3	98.482	102.215
CL	2013_10_DSG161_000	270	14	0	12	10	13	2	97.645	97.7843
CL	2013_10_DSG161_000	271	14	10	12	10	13	2	98.151	97.3542
CL	2013_10_DSG161_000	272	14	20	12	10	13	2	97.229	110.042
CL	2013_10_DSG161_000	273	14	30	12	10	13	2	98.1312	94.5655
CL	2013_10_DSG161_000	274	14	40	12	10	13	3	98.4284	96.1777
CL	2013_10_DSG161_000	275	14	50	12	10	13	3	98.2232	102.293
CL	2013_10_DSG161_000	276	15	0	12	10	13	2	98.194	94.4031
CL	2013_10_DSG161_000	277	15	10	12	10	13	2	98.2495	94.5713
CL	2013_10_DSG161_000	278	15	20	12	10	13	2	98.184	94.3388
CL	2013_10_DSG161_000	279	15	30	12	10	13	2	98.1596	95.0299
CL	2013_10_DSG161_000	280	15	40	12	10	13	2	98.7723	93.9588
CL	2013_10_DSG161_000	281	15	50	12	10	13	2	98.5303	94.5799
CL	2013_10_DSG161_000	282	16	0	12	10	13	2	98.2913	94.4048
CL	2013_10_DSG161_000	283	16	10	12	10	13	2	98.414	94.182
CL	2013_10_DSG161_000	284	16	20	12	10	13	2	98.611	94.4924
CL	2013_10_DSG161_000	285	16	30	12	10	13	3	98.504	95.5058
CL	2013_10_DSG161_000	286	16	40	12	10	13	2	98.6375	94.684
CL	2013_10_DSG161_000	287	16	50	12	10	13	3	100.338	104.126
CL	2013_10_DSG161_000	288	17	0	12	10	13	2	98.3615	94.5802
CL	2013_10_DSG161_000	289	17	10	12	10	13	2	98.3987	101.957
CL	2013_10_DSG161_000	290	17	20	12	10	13	2	98.384	93.6914
CL	2013_10_DSG161_000	291	17	30	12	10	13	2	98.2681	93.9181
CL	2013_10_DSG161_000	292	17	40	12	10	13	2	98.7483	94.5192
CL	2013_10_DSG161_000	293	17	50	12	10	13	2	98.7787	94.3414
CL	2013_10_DSG161_000	294	18	0	12	10	13	2	99.0041	94.9487
CL	2013_10_DSG161_000	295	18	10	12	10	13	2	99.7303	95.1856
CL	2013_10_DSG161_000	296	18	20	12	10	13	3	100.734	102.814
CL	2013_10_DSG161_000	297	18	30	12	10	13	3	101.007	110.889
CL	2013_10_DSG161_000	298	18	40	12	10	13	3	100.916	110.145
CL	2013_10_DSG161_000	299	18	50	12	10	13	3	100.661	106.297
CL	2013_10_DSG161_000	300	19	0	12	10	13	3	100.311	101.934
CL	2013_10_DSG161_000	301	19	10	12	10	13	2	99.9781	99.7365
CL	2013_10_DSG161_000	302	19	20	12	10	13	2	99.7852	98.6023
CL	2013_10_DSG161_000	303	19	30	12	10	13	2	99.7507	97.5529
CL	2013_10_DSG161_000	304	19	40	12	10	13	2	99.7099	95.8761
CL	2013_10_DSG161_000	305	19	50	12	10	13	2	99.5196	95.8201
CL	2013_10_DSG161_000	306	20	0	12	10	13	2	99.8591	95.7908
CL	2013_10_DSG161_000	307	20	10	12	10	13	2	99.6599	94.46
CL	2013_10_DSG161_000	308	20	20	12	10	13	2	98.3718	94.2274
CL	2013_10_DSG161_000	309	20	30	12	10	13	2	99.4617	95.3904
CL	2013_10_DSG161_000	310	20	40	12	10	13	2	99.7332	95.6472
CL	2013_10_DSG161_000	311	20	50	12	10	13	2	99.7876	95.7594
CL	2013_10_DSG161_000	312	21	0	12	10	13	2	99.637	93.8831
CL	2013_10_DSG161_000	313	21	10	12	10	13	2	99.3072	94.8402
CL	2013_10_DSG161_000	314	21	20	12	10	13	2	99.5685	95.2106
CL	2013_10_DSG161_000	315	21	30	12	10	13	2	99.6477	97.6911
CL	2013_10_DSG161_000	316	21	40	12	10	13	2	99.4721	94.6688
CL	2013_10_DSG161_000	317	21	50	12	10	13	2	99.7045	95.5329
CL	2013_10_DSG161_000	318	22	0	12	10	13	2	99.3464	94.5939
CL	2013_10_DSG161_000	319	22	10	12	10	13	2	99.4769	95.1721
CL	2013_10_DSG161_000	320	22	20	12	10	13	2	99.4695	94.98
CL	2013_10_DSG161_000	321	22	30	12	10	13	2	99.043	95.3902
CL	2013_10_DSG161_000	322	22	40	12	10	13	2	99.1708	94.1427
CL	2013_10_DSG161_000	323	22	50	12	10	13	2	99.4646	96.2678
CL	2013_10_DSG161_000	324	23	0	12	10	13	2	99.3226	98.8606
CL	2013_10_DSG161_000	325	23	10	12	10	13	2	99.2029	96.7226
CL	2013_10_DSG161_000	326	23	20	12	10	13	2	99.069	98.5197
CL	2013_10_DSG161_000	327	23	30	12	10	13	2	99.1935	100.213
CL	2013_10_DSG161_000	328	23	40	12	10	13	2	99.302	98.5596
CL	2013_10_DSG161_000	329	23	50	12	10	13	2	99.5718	105.443
CL	2013_10_DSG161_000	330	0	0	13	10	13	3	99.2363	105.863
CL	2013_10_DSG161_000	331	0	10	13	10	13	2	99.5858	103.093
CL	2013_10_DSG161_000	332	0	20	13	10	13	2	99.3616	109.696
CL	2013_10_DSG161_000	333	0	30	13	10	13	2	99.499	103.898
CL	2013_10_DSG161_000	334	0	40	13	10	13	2	99.7114	102.356
CL	2013_10_DSG161_000	335	0	50	13	10	13	2	99.7035	99.1756
CL	2013_10_DSG161_000	336	1	0	13	10	13	2	99.4721	111.183
CL	2013_10_DSG161_000	337	1	10	13	10	13	2	99.6651	103.021
CL	2013_10_DSG161_000	338	1	20	13	10	13	2	99.7677	105.236
CL	2013_10_DSG161_000	339	1	30	13	10	13	2	99.56	109.101
CL	2013_10_DSG161_000	340	1	40	13	10	13	2	99.5407	105.836
CL	2013_10_DSG161_000	341	1	50	13	10	13	2	99.7314	103.752
CL	2013_10_DSG161_000	342	2	0	13	10	13	2	99.6195	101.864
CL	2013_10_DSG161_000	343	2	10	13	10	13	2	99.7698	101.037
CL	2013_10_DSG161_000	344	2	20	13	10	13	2	99.6266	100.555
CL	2013_10_DSG161_000	345	2	30	13	10	13	2	99.5286	97.8084
CL	2013_10_DSG161_000	346	2	40	13	10	13	2	99.8358	96.8329
CL	2013_10_DSG161_000	347	2	50	13	10	13	2	99.7925	96.3699
CL	2013_10_DSG161_000	348	3	0	13	10	13	2	99.4704	100.293
CL	2013_10_DSG161_000	349	3	10	13	10	13	2	99.6519	113.214
CL	2013_10_DSG161_000	350	3	20	13	10	13	2	99.371	95.9146
CL	2013_10_DSG161_000	351	3	30	13	10	13	2	99.5531	102.131
CL	2013_10_DSG161_000	352	3	40	13	10	13	2	99.5914	96.1112
CL	2013_10_DSG161_000	353	3	50	13	10	13	2	99.6942	98.1352
CL	2013_10_DSG161_000	354	4	0	13	10	13	2	99.5223	98.7339
CL	2013_10_DSG161_000	355	4	10	13	10	13	2	99.4799	103.838
CL	2013_10_DSG161_000	356	4	20	13	10	13	2	99.7428	97.0023
CL	2013_10_DSG161_000	357	4	30	13	10	13	2	99.5781	94.746
CL	2013_10_DSG161_000	358	4	40	13	10	13	2	99.7699	94.4041
CL	2013_10_DSG161_000	359	4	50	13	10	13	2	99.5999	103.713
CL	2013_10_DSG161_000	360	5	0	13	10	13	2	99.9899	107.868
CL	2013_10_DSG161_000	361	5	10	13	10	13	2	99.7877	92.4919
CL	2013_10_DSG161_000	362	5	20	13	10	13	2	99.9151	108.396
CL	2013_10_DSG161_000	363	5	30	13	10	13	2	100.011	106.774
CL	2013_10_DSG161_000	364	5	40	13	10	13	2	100.396	103.215
CL	2013_10_DSG161_000	365	5	50	13	10	13	2	100.604	107.935
CL	2013_10_DSG161_000	366	6	0	13	10	13	3	101.732	118.862
CL	2013_10_DSG161_000	367	6	10	13	10	13	2	101.539	107.032
CL	2013_10_DSG161_000	368	6	20	13	10	13	2	101.011	102.628
CL	2013_10_DSG161_000	369	6	30	13	10	13	3	100.43	110.029
CL	2013_10_DSG161_000	370	6	40	13	10	13	2	100.198	94.8881
CL	2013_10_DSG161_000	371	6	50	13	10	13	2	99.9305	106.27
CL	2013_10_DSG161_000	372	7	0	13	10	13	2	99.6156	105.645
CL	2013_10_DSG161_000	373	7	10	13	10	13	2	99.806	94.4809
CL	2013_10_DSG161_000	374	7	20	13	10	13	1	99.7367	119.263
CL	2013_10_DSG161_000	375	7	30	13	10	13	2	99.5995	97.2486
CL	2013_10_DSG161_000	376	7	40	13	10	13	2	99.1631	101.174
CL	2013_10_DSG161_000	377	7	50	13	10	13	2	99.3299	108.79
CL	2013_10_DSG161_000	378	8	0	13	10	13	2	100.97	112.132
CL	2013_10_DSG161_000	379	8	10	13	10	13	2	98.8018	95.0326
CL	2013_10_DSG161_000	380	8	20	13	10	13	3	99.2296	104.395
CL	2013_10_DSG161_000	381	8	30	13	10	13	3	99.1305	96.809
CL	2013_10_DSG161_000	382	8	40	13	10	13	2	99.0161	102.312
CL	2013_10_DSG161_000	383	8	50	13	10	13	2	98.632	94.8543
CL	2013_10_DSG161_000	384	9	0	13	10	13	2	99.2748	94.6152
CL	2013_10_DSG161_000	385	9	10	13	10	13	2	98.1534	107.586
CL	2013_10_DSG161_000	386	9	20	13	10	13	3	99.3791	103.972
CL	2013_10_DSG161_000	387	9	30	13	10	13	2	99.0601	99.0393
CL	2013_10_DSG161_000	388	9	40	13	10	13	3	98.5094	97.6775
CL	2013_10_DSG161_000	389	9	50	13	10	13	2	98.7656	102.48
CL	2013_10_DSG161_000	390	10	0	13	10	13	2	99.3625	101.236
CL	2013_10_DSG161_000	391	10	10	13	10	13	2	98.9755	96.1695
CL	2013_10_DSG161_000	392	10	20	13	10	13	3	99.0567	102.8
CL	2013_10_DSG161_000	393	10	30	13	10	13	2	99.3247	97.0389
CL	2013_10_DSG161_000	394	10	40	13	10	13	2	98.6118	110.651
CL	2013_10_DSG161_000	395	10	50	13	10	13	2	99.1311	109.262
CL	2013_10_DSG161_000	396	11	0	13	10	13	2	98.6025	103.243
CL	2013_10_DSG161_000	397	11	10	13	10	13	2	98.9863	95.3322
CL	2013_10_DSG161_000	398	11	20	13	10	13	2	99.0521	105.173
CL	2013_10_DSG161_000	399	11	30	13	10	13	2	98.7772	109.24
CL	2013_10_DSG161_000	400	11	40	13	10	13	2	98.8493	99.9567
CL	2013_10_DSG161_000	401	11	50	13	10	13	2	98.7327	95.1038
CL	2013_10_DSG161_000	402	12	0	13	10	13	2	98.924	95.0559
CL	2013_10_DSG161_000	403	12	10	13	10	13	3	98.9895	101.429
CL	2013_10_DSG161_000	404	12	20	13	10	13	2	99.1152	99.162
CL	2013_10_DSG161_000	405	12	30	13	10	13	2	98.7505	95.0597
CL	2013_10_DSG161_000	406	12	40	13	10	13	2	98.7608	96.7775
CL	2013_10_DSG161_000	407	12	50	13	10	13	2	98.6717	99.8464
CL	2013_10_DSG161_000	408	13	0	13	10	13	2	98.732	94.6476
CL	2013_10_DSG161_000	409	13	10	13	10	13	3	98.3678	96.8236
CL	2013_10_DSG161_000	410	13	20	13	10	13	2	98.028	96.8353
CL	2013_10_DSG161_000	411	13	30	13	10	13	2	98.918	110.873
CL	2013_10_DSG161_000	412	13	40	13	10	13	2	98.7799	97.1726
CL	2013_10_DSG161_000	413	13	50	13	10	13	2	98.6949	98.6656
CL	2013_10_DSG161_000	414	14	0	13	10	13	2	99.6807	101.146
CL	2013_10_DSG161_000	415	14	10	13	10	13	2	97.4178	95.8733
CL	2013_10_DSG161_000	416	14	20	13	10	13	2	97.822	99.1145
CL	2013_10_DSG161_000	417	14	30	13	10	13	2	98.544	98.5776
CL	2013_10_DSG161_000	418	14	40	13	10	13	2	98.5955	98.8671
CL	2013_10_DSG161_000	419	14	50	13	10	13	2	97.9571	97.813
CL	2013_10_DSG161_000	420	15	0	13	10	13	2	98.1329	99.1791
CL	2013_10_DSG161_000	421	15	10	13	10	13	2	98.3943	97.4115
CL	2013_10_DSG161_000	422	15	20	13	10	13	2	98.4764	102.393
CL	2013_10_DSG161_000	423	15	30	13	10	13	3	97.9786	97.1287
CL	2013_10_DSG161_000	424	15	40	13	10	13	2	98.2884	98.21
CL	2013_10_DSG161_000	425	15	50	13	10	13	2	98.6564	96.6079
CL	2013_10_DSG161_000	426	16	0	13	10	13	2	98.5522	95.0048
CL	2013_10_DSG161_000	427	16	10	13	10	13	2	98.7438	96.2676
CL	2013_10_DSG161_000	428	16	20	13	10	13	2	98.2652	95.5951
CL	2013_10_DSG161_000	429	16	30	13	10	13	2	98.4769	95.1006
CL	2013_10_DSG161_000	430	16	40	13	10	13	2	98.3275	98.7133
CL	2013_10_DSG161_000	431	16	50	13	10	13	2	98.6062	98.3138
CL	2013_10_DSG161_000	432	17	0	13	10	13	2	98.1151	97.42
CL	2013_10_DSG161_000	433	17	10	13	10	13	2	98.2486	99.6268
CL	2013_10_DSG161_000	434	17	20	13	10	13	2	98.219	96.9937
CL	2013_10_DSG161_000	435	17	30	13	10	13	2	98.279	95.8734
CL	2013_10_DSG161_000	436	17	40	13	10	13	2	98.9358	99.5186
CL	2013_10_DSG161_000	437	17	50	13	10	13	2	98.7961	97.2316
CL	2013_10_DSG161_000	438	18	0	13	10	13	3	99.148	97.6631
CL	2013_10_DSG161_000	439	18	10	13	10	13	3	99.4961	105.584
CL	2013_10_DSG161_000	440	18	20	13	10	13	3	100.379	104.51
CL	2013_10_DSG161_000	441	18	30	13	10	13	3	100.677	111.079
CL	2013_10_DSG161_000	442	18	40	13	10	13	3	100.516	109.661
CL	2013_10_DSG161_000	443	18	50	13	10	13	3	100.065	107.513
CL	2013_10_DSG161_000	444	19	0	13	10	13	3	99.6588	101.134
CL	2013_10_DSG161_000	445	19	10	13	10	13	2	99.1485	107.742
CL	2013_10_DSG161_000	446	19	20	13	10	13	2	99.4551	99.478
CL	2013_10_DSG161_000	447	19	30	13	10	13	2	99.0729	98.997
CL	2013_10_DSG161_000	448	19	40	13	10	13	2	99.0759	107.582
CL	2013_10_DSG161_000	449	19	50	13	10	13	3	98.7668	111.645
CL	2013_10_DSG161_000	450	20	0	13	10	13	2	98.4911	104.073
CL	2013_10_DSG161_000	451	20	10	13	10	13	2	99.0449	111.071
CL	2013_10_DSG161_000	452	20	20	13	10	13	2	99.2311	96.6891
CL	2013_10_DSG161_000	453	20	30	13	10	13	2	98.957	100.798
CL	2013_10_DSG161_000	454	20	40	13	10	13	2	99.1799	100.795
CL	2013_10_DSG161_000	455	20	50	13	10	13	2	99.1374	108.847
CL	2013_10_DSG161_000	456	21	0	13	10	13	2	99.1893	106.477
CL	2013_10_DSG161_000	457	21	10	13	10	13	2	99.4221	96.1571
CL	2013_10_DSG161_000	458	21	20	13	10	13	2	99.3053	96.7536
CL	2013_10_DSG161_000	459	21	30	13	10	13	2	99.059	95.736
CL	2013_10_DSG161_000	460	21	40	13	10	13	2	98.8753	95.7792
CL	2013_10_DSG161_000	461	21	50	13	10	13	2	99.1166	104.189
CL	2013_10_DSG161_000	462	22	0	13	10	13	2	99.5	99.2778
CL	2013_10_DSG161_000	463	22	10	13	10	13	2	99.2548	93.6977
CL	2013_10_DSG161_000	464	22	20	13	10	13	2	99.4951	95.2406
CL	2013_10_DSG161_000	465	22	30	13	10	13	2	99.0988	97.9445
CL	2013_10_DSG161_000	466	22	40	13	10	13	2	99.3722	97.6753
CL	2013_10_DSG161_000	467	22	50	13	10	13	2	99.7109	106.262
CL	2013_10_DSG161_000	468	23	0	13	10	13	2	98.8077	106.395
CL	2013_10_DSG161_000	469	23	10	13	10	13	2	98.621	102.617
CL	2013_10_DSG161_000	470	23	20	13	10	13	3	99.2323	105.865
CL	2013_10_DSG161_000	471	23	30	13	10	13	2	99.0946	102.337
CL	2013_10_DSG161_000	472	23	40	13	10	13	2	98.9171	107.418
CL	2013_10_DSG161_000	473	23	50	13	10	13	2	98.879	101.089
CL	2013_10_DSG161_000	474	0	0	14	10	13	2	99.0612	104.47
CL	2013_10_DSG161_000	475	0	10	14	10	13	2	99.093	96.359
CL	2013_10_DSG161_000	476	0	20	14	10	13	2	99.5077	107.101
CL	2013_10_DSG161_000	477	0	30	14	10	13	2	98.7457	107.216
CL	2013_10_DSG161_000	478	0	40	14	10	13	2	98.9548	101.808
CL	2013_10_DSG161_000	479	0	50	14	10	13	2	99.1464	106.618
CL	2013_10_DSG161_000	480	1	0	14	10	13	2	98.9944	110.763
CL	2013_10_DSG161_000	481	1	10	14	10	13	2	98.6952	102.845
CL	2013_10_DSG161_000	482	1	20	14	10	13	2	98.4476	110.577
CL	2013_10_DSG161_000	483	1	30	14	10	13	2	98.8003	101.515
CL	2013_10_DSG161_000	484	1	40	14	10	13	2	98.882	109.595
CL	2013_10_DSG161_000	485	1	50	14	10	13	2	98.8288	108.351
CL	2013_10_DSG161_000	486	2	0	14	10	13	2	98.5906	109.35
CL	2013_10_DSG161_000	487	2	10	14	10	13	2	98.9679	105.741
CL	2013_10_DSG161_000	488	2	20	14	10	13	2	98.8487	106.929
CL	2013_10_DSG161_000	489	2	30	14	10	13	2	98.9103	106.74
CL	2013_10_DSG161_000	490	2	40	14	10	13	2	98.8003	102.933
CL	2013_10_DSG161_000	491	2	50	14	10	13	2	98.8093	97.601
CL	2013_10_DSG161_000	492	3	0	14	10	13	2	98.6051	98.0073
CL	2013_10_DSG161_000	493	3	10	14	10	13	2	98.4015	97.3233
CL	2013_10_DSG161_000	494	3	20	14	10	13	2	98.4827	94.483
CL	2013_10_DSG161_000	495	3	30	14	10	13	2	98.6345	105.263
CL	2013_10_DSG161_000	496	3	40	14	10	13	2	98.5653	96.9658
CL	2013_10_DSG161_000	497	3	50	14	10	13	2	99.0066	94.5451
CL	2013_10_DSG161_000	498	4	0	14	10	13	2	98.9386	94.2563
CL	2013_10_DSG161_000	499	4	10	14	10	13	2	98.8598	98.6075
CL	2013_10_DSG161_000	500	4	20	14	10	13	2	98.6958	95.6278
CL	2013_10_DSG161_000	501	4	30	14	10	13	2	98.8797	94.7839
CL	2013_10_DSG161_000	502	4	40	14	10	13	2	98.3006	95.4059
CL	2013_10_DSG161_000	503	4	50	14	10	13	2	98.8977	97.7887
CL	2013_10_DSG161_000	504	5	0	14	10	13	2	98.172	96.4849
CL	2013_10_DSG161_000	505	5	10	14	10	13	2	98.2574	93.4154
CL	2013_10_DSG161_000	506	5	20	14	10	13	2	98.7048	97.725
CL	2013_10_DSG161_000	507	5	30	14	10	13	2	98.8491	96.1366
CL	2013_10_DSG161_000	508	5	40	14	10	13	2	99.5121	93.028
CL	2013_10_DSG161_000	509	5	50	14	10	13	2	99.562	92.7144
CL	2013_10_DSG161_000	510	6	0	14	10	13	2	100.267	93.27
CL	2013_10_DSG161_000	511	6	10	14	10	13	2	100.219	98.9134
CL	2013_10_DSG161_000	512	6	20	14	10	13	2	98.0554	91.6439
CL	2013_10_DSG161_000	513	6	30	14	10	13	2	99.5935	92.9071
CL	2013_10_DSG161_000	514	6	40	14	10	13	2	98.8475	94.4663
CL	2013_10_DSG161_000	515	6	50	14	10	13	2	98.6375	94.1238
CL	2013_10_DSG161_000	516	7	0	14	10	13	2	98.0558	96.0599
CL	2013_10_DSG161_000	517	7	10	14	10	13	2	98.1747	94.8207
CL	2013_10_DSG161_000	518	7	20	14	10	13	2	98.1827	95.0022
CL	2013_10_DSG161_000	519	7	30	14	10	13	2	98.5405	94.756
CL	2013_10_DSG161_000	520	7	40	14	10	13	2	98.1425	93.9588
CL	2013_10_DSG161_000	521	7	50	14	10	13	2	98.2573	94.0661
CL	2013_10_DSG161_000	522	8	0	14	10	13	2	98.1927	93.357
CL	2013_10_DSG161_000	523	8	10	14	10	13	3	98.2419	103.944
CL	2013_10_DSG161_000	524	8	20	14	10	13	2	98.1803	106.393
CL	2013_10_DSG161_000	525	8	30	14	10	13	2	98.2251	99.0727
CL	2013_10_DSG161_000	526	8	40	14	10	13	2	98.2006	102.997
CL	2013_10_DSG161_000	527	8	50	14	10	13	2	98.5885	112.242
CL	2013_10_DSG161_000	528	9	0	14	10	13	2	98.2448	102.971
CL	2013_10_DSG161_000	529	9	10	14	10	13	2	98.4636	96.5841
CL	2013_10_DSG161_000	530	9	20	14	10	13	2	97.2079	94.8566
CL	2013_10_DSG161_000	531	9	30	14	10	13	2	98.7214	103.82
CL	2013_10_DSG161_000	532	9	40	14	10	13	2	98.7561	94.0139
CL	2013_10_DSG161_000	533	9	50	14	10	13	2	98.9152	94.9606
CL	2013_10_DSG161_000	534	10	0	14	10	13	2	99.0342	101.275
CL	2013_10_DSG161_000	535	10	10	14	10	13	2	98.9638	94.9213
CL	2013_10_DSG161_000	536	10	20	14	10	13	2	99.1054	102.6
CL	2013_10_DSG161_000	537	10	30	14	10	13	2	98.8363	106.701
CL	2013_10_DSG161_000	538	10	40	14	10	13	2	98.9064	95.5745
CL	2013_10_DSG161_000	539	10	50	14	10	13	2	98.8066	94.7624
CL	2013_10_DSG161_000	540	11	0	14	10	13	2	98.778	108.116
CL	2013_10_DSG161_000	541	11	10	14	10	13	2	99.0927	108.57
CL	2013_10_DSG161_000	542	11	20	14	10	13	2	98.8305	107.303
CL	2013_10_DSG161_000	543	11	30	14	10	13	2	99.3225	102.459
CL	2013_10_DSG161_000	544	11	40	14	10	13	2	98.6231	100.482
CL	2013_10_DSG161_000	545	11	50	14	10	13	2	98.6426	106.499
CL	2013_10_DSG161_000	546	12	0	14	10	13	2	98.8503	94.3013
CL	2013_10_DSG161_000	547	12	10	14	10	13	2	98.8182	97.4642
CL	2013_10_DSG161_000	548	12	20	14	10	13	2	98.4561	109.458
CL	2013_10_DSG161_000	549	12	30	14	10	13	2	98.0707	105.223
CL	2013_10_DSG161_000	550	12	40	14	10	13	2	97.6731	94.6548
CL	2013_10_DSG161_000	551	12	50	14	10	13	2	98.1192	104.887
CL	2013_10_DSG161_000	552	13	0	14	10	13	2	97.8649	102.441
CL	2013_10_DSG161_000	553	13	10	14	10	13	3	96.0512	108.799
CL	2013_10_DSG161_000	554	13	20	14	10	13	2	96.7569	103.509
CL	2013_10_DSG161_000	555	13	30	14	10	13	2	97.1462	101.27
CL	2013_10_DSG161_000	556	13	40	14	10	13	2	96.943	95.3546
CL	2013_10_DSG161_000	557	13	50	14	10	13	2	97.5865	107.438
CL	2013_10_DSG161_000	558	14	0	14	10	13	2	97.4626	109.737
CL	2013_10_DSG161_000	559	14	10	14	10	13	3	97.3666	104.476
CL	2013_10_DSG161_000	560	14	20	14	10	13	3	97.1743	110.779
CL	2013_10_DSG161_000	561	14	30	14	10	13	2	97.2139	97.4564
CL	2013_10_DSG161_000	562	14	40	14	10	13	2	96.7658	98.4672
CL	2013_10_DSG161_000	563	14	50	14	10	13	2	96.7524	108.244
CL	2013_10_DSG161_000	564	15	0	14	10	13	2	97.4933	98.1049
CL	2013_10_DSG161_000	565	15	10	14	10	13	2	97.2581	103.251
CL	2013_10_DSG161_000	566	15	20	14	10	13	3	96.9598	110.203
CL	2013_10_DSG161_000	567	15	30	14	10	13	2	97.3481	106.442
CL	2013_10_DSG161_000	568	15	40	14	10	13	2	97.2568	95.7943
CL	2013_10_DSG161_000	569	15	50	14	10	13	2	96.9677	96.0635
CL	2013_10_DSG161_000	570	16	0	14	10	13	2	97.3754	95.9057
CL	2013_10_DSG161_000	571	16	10	14	10	13	2	97.0181	102.542
CL	2013_10_DSG161_000	572	16	20	14	10	13	2	97.869	98.6748
CL	2013_10_DSG161_000	573	16	30	14	10	13	2	97.2597	105.961
CL	2013_10_DSG161_000	574	16	40	14	10	13	2	97.6608	97.0738
CL	2013_10_DSG161_000	575	16	50	14	10	13	2	97.3141	95.1789
CL	2013_10_DSG161_000	576	17	0	14	10	13	2	97.1183	97.3083
CL	2013_10_DSG161_000	577	17	10	14	10	13	2	97.345	108.72
CL	2013_10_DSG161_000	578	17	20	14	10	13	2	97.8815	99.3936
CL	2013_10_DSG161_000	579	17	30	14	10	13	2	98.3683	105.379
CL	2013_10_DSG161_000	580	17	40	14	10	13	2	97.8521	104.239
CL	2013_10_DSG161_000	581	17	50	14	10	13	2	97.6836	111.116
CL	2013_10_DSG161_000	582	18	0	14	10	13	2	98.2722	109.394
CL	2013_10_DSG161_000	583	18	10	14	10	13	2	99.092	104.405
CL	2013_10_DSG161_000	584	18	20	14	10	13	3	99.6361	108.253
CL	2013_10_DSG161_000	585	18	30	14	10	13	3	100.121	112.922
CL	2013_10_DSG161_000	586	18	40	14	10	13	3	99.6752	112.066
CL	2013_10_DSG161_000	587	18	50	14	10	13	3	99.001	109.752
CL	2013_10_DSG161_000	588	19	0	14	10	13	3	99.0238	111.321
CL	2013_10_DSG161_000	589	19	10	14	10	13	3	98.6426	114.585
CL	2013_10_DSG161_000	590	19	20	14	10	13	2	98.5335	100.324
CL	2013_10_DSG161_000	591	19	30	14	10	13	2	98.8064	109.015
CL	2013_10_DSG161_000	592	19	40	14	10	13	2	98.3742	110.742
CL	2013_10_DSG161_000	593	19	50	14	10	13	2	98.0971	111.068
CL	2013_10_DSG161_000	594	20	0	14	10	13	3	97.6572	115.104
CL	2013_10_DSG161_000	595	20	10	14	10	13	2	98.0488	108.556
CL	2013_10_DSG161_000	596	20	20	14	10	13	3	98.4153	113.362
CL	2013_10_DSG161_000	597	20	30	14	10	13	2	98.5554	101.414
CL	2013_10_DSG161_000	598	20	40	14	10	13	2	98.3391	96.26
CL	2013_10_DSG161_000	599	20	50	14	10	13	3	98.9524	112.171
CL	2013_10_DSG161_000	600	21	0	14	10	13	2	98.2877	111.656
CL	2013_10_DSG161_000	601	21	10	14	10	13	2	98.4832	105.687
CL	2013_10_DSG161_000	602	21	20	14	10	13	3	97.9615	112.067
CL	2013_10_DSG161_000	603	21	30	14	10	13	3	98.7121	111.557
CL	2013_10_DSG161_000	604	21	40	14	10	13	2	97.7642	96.09
CL	2013_10_DSG161_000	605	21	50	14	10	13	2	98.0296	105.415
CL	2013_10_DSG161_000	606	22	0	14	10	13	2	98.3961	107.54
CL	2013_10_DSG161_000	607	22	10	14	10	13	2	98.3725	106.966
CL	2013_10_DSG161_000	608	22	20	14	10	13	2	98.6977	106.045
CL	2013_10_DSG161_000	609	22	30	14	10	13	3	98.2384	114.103
CL	2013_10_DSG161_000	610	22	40	14	10	13	2	98.6358	107.003
CL	2013_10_DSG161_000	611	22	50	14	10	13	2	98.7242	105.675
CL	2013_10_DSG161_000	612	23	0	14	10	13	2	99.005	103.489
CL	2013_10_DSG161_000	613	23	10	14	10	13	3	98.8498	111.769
CL	2013_10_DSG161_000	614	23	20	14	10	13	2	98.6142	101.493
CL	2013_10_DSG161_000	615	23	30	14	10	13	3	98.4658	102.525
CL	2013_10_DSG161_000	616	23	40	14	10	13	3	98.1934	107.156
CL	2013_10_DSG161_000	617	23	50	14	10	13	2	98.3637	107.756
CL	2013_10_DSG161_000	618	0	0	15	10	13	2	98.8539	103.569
CL	2013_10_DSG161_000	619	0	10	15	10	13	2	98.8134	103.437
CL	2013_10_DSG161_000	620	0	20	15	10	13	2	99.094	101.996
CL	2013_10_DSG161_000	621	0	30	15	10	13	2	99.2831	105.99
CL	2013_10_DSG161_000	622	0	40	15	10	13	2	99.0326	100.661
CL	2013_10_DSG161_000	623	0	50	15	10	13	2	98.7354	104.262
CL	2013_10_DSG161_000	624	1	0	15	10	13	2	98.9048	97.8158
CL	2013_10_DSG161_000	625	1	10	15	10	13	2	98.5035	112.165
CL	2013_10_DSG161_000	626	1	20	15	10	13	2	98.7038	113.259
CL	2013_10_DSG161_000	627	1	30	15	10	13	2	98.6498	109.852
CL	2013_10_DSG161_000	628	1	40	15	10	13	2	99.2044	107.844
CL	2013_10_DSG161_000	629	1	50	15	10	13	2	98.8771	106.531
CL	2013_10_DSG161_000	630	2	0	15	10	13	2	98.9179	116.446
CL	2013_10_DSG161_000	631	2	10	15	10	13	2	98.6263	99.9956
CL	2013_10_DSG161_000	632	2	20	15	10	13	2	98.6379	115.514
CL	2013_10_DSG161_000	633	2	30	15	10	13	2	97.9183	112.785
CL	2013_10_DSG161_000	634	2	40	15	10	13	2	98.3269	117.941
CL	2013_10_DSG161_000	635	2	50	15	10	13	2	98.2762	111.336
CL	2013_10_DSG161_000	636	3	0	15	10	13	2	97.8465	111.865
CL	2013_10_DSG161_000	637	3	10	15	10	13	2	97.9468	113.758
CL	2013_10_DSG161_000	638	3	20	15	10	13	2	98.1194	113.424
CL	2013_10_DSG161_000	639	3	30	15	10	13	2	98.137	111.161
CL	2013_10_DSG161_000	640	3	40	15	10	13	2	98.4543	109.717
CL	2013_10_DSG161_000	641	3	50	15	10	13	2	98.0884	109.006
CL	2013_10_DSG161_000	642	4	0	15	10	13	2	98.2056	98.2234
CL	2013_10_DSG161_000	643	4	10	15	10	13	2	98.0494	108.298
CL	2013_10_DSG161_000	644	4	20	15	10	13	2	98.6485	103.338
CL	2013_10_DSG161_000	645	4	30	15	10	13	3	98.3198	108.534
CL	2013_10_DSG161_000	646	4	40	15	10	13	2	98.2269	95.2534
CL	2013_10_DSG161_000	647	4	50	15	10	13	2	98.0315	103.479
CL	2013_10_DSG161_000	648	5	0	15	10	13	2	98.2643	102.314
CL	2013_10_DSG161_000	649	5	10	15	10	13	2	98.61	97.183
CL	2013_10_DSG161_000	650	5	20	15	10	13	2	98.1582	110.436
CL	2013_10_DSG161_000	651	5	30	15	10	13	3	98.1484	113.251
CL	2013_10_DSG161_000	652	5	40	15	10	13	2	98.9972	110.498
CL	2013_10_DSG161_000	653	5	50	15	10	13	2	99.4326	109.023
CL	2013_10_DSG161_000	654	6	0	15	10	13	3	100.469	111.547
CL	2013_10_DSG161_000	655	6	10	15	10	13	3	100.373	115.247
CL	2013_10_DSG161_000	656	6	20	15	10	13	2	100.155	96.9647
CL	2013_10_DSG161_000	657	6	30	15	10	13	2	99.5569	106.508
CL	2013_10_DSG161_000	658	6	40	15	10	13	2	99.0423	115.36
CL	2013_10_DSG161_000	659	6	50	15	10	13	2	98.9576	104.269
CL	2013_10_DSG161_000	660	7	0	15	10	13	2	98.7795	107.489
CL	2013_10_DSG161_000	661	7	10	15	10	13	2	99.3028	107.82
CL	2013_10_DSG161_000	662	7	20	15	10	13	3	98.3695	108.489
CL	2013_10_DSG161_000	663	7	30	15	10	13	2	98.7715	115.066
CL	2013_10_DSG161_000	664	7	40	15	10	13	2	98.8174	104.602
CL	2013_10_DSG161_000	665	7	50	15	10	13	2	98.7351	116.315
CL	2013_10_DSG161_000	666	8	0	15	10	13	2	98.809	99.0184
CL	2013_10_DSG161_000	667	8	10	15	10	13	2	96.9437	116.959
CL	2013_10_DSG161_000	668	8	20	15	10	13	2	98.6472	107.543
CL	2013_10_DSG161_000	669	8	30	15	10	13	2	99.1861	94.9519
CL	2013_10_DSG161_000	670	8	40	15	10	13	2	98.8193	102.954
CL	2013_10_DSG161_000	671	8	50	15	10	13	2	98.4888	109.367
CL	2013_10_DSG161_000	672	9	0	15	10	13	2	98.865	106.901
CL	2013_10_DSG161_000	673	9	10	15	10	13	2	98.5802	106.238
CL	2013_10_DSG161_000	674	9	20	15	10	13	2	98.1889	95.3521
CL	2013_10_DSG161_000	675	9	30	15	10	13	3	98.8284	111.295
CL	2013_10_DSG161_000	676	9	40	15	10	13	2	98.671	110.827
CL	2013_10_DSG161_000	677	9	50	15	10	13	3	98.5007	111.505
CL	2013_10_DSG161_000	678	10	0	15	10	13	2	98.6082	118.353
CL	2013_10_DSG161_000	679	10	10	15	10	13	3	98.9473	113.082
CL	2013_10_DSG161_000	680	10	20	15	10	13	2	98.8742	94.7625
CL	2013_10_DSG161_000	681	10	30	15	10	13	2	98.602	106.336
CL	2013_10_DSG161_000	682	10	40	15	10	13	2	98.7751	110.678
CL	2013_10_DSG161_000	683	10	50	15	10	13	2	99.1524	108.789
CL	2013_10_DSG161_000	684	11	0	15	10	13	2	98.7736	106.472
CL	2013_10_DSG161_000	685	11	10	15	10	13	2	98.8362	104.762
CL	2013_10_DSG161_000	686	11	20	15	10	13	3	99.2421	95.054
CL	2013_10_DSG161_000	687	11	30	15	10	13	2	99.0166	109.647
CL	2013_10_DSG161_000	688	11	40	15	10	13	3	98.5688	110.8
CL	2013_10_DSG161_000	689	11	50	15	10	13	2	98.9263	108.237
CL	2013_10_DSG161_000	690	12	0	15	10	13	2	98.7931	99.1584
CL	2013_10_DSG161_000	691	12	10	15	10	13	2	99.1303	114.801
CL	2013_10_DSG161_000	692	12	20	15	10	13	2	98.8289	102.333
CL	2013_10_DSG161_000	693	12	30	15	10	13	2	98.441	109.682
CL	2013_10_DSG161_000	694	12	40	15	10	13	3	98.4582	114.039
CL	2013_10_DSG161_000	695	12	50	15	10	13	2	98.4446	106.625
CL	2013_10_DSG161_000	696	13	0	15	10	13	2	98.568	110.372
CL	2013_10_DSG161_000	697	13	10	15	10	13	3	98.7221	110.747
CL	2013_10_DSG161_000	698	13	20	15	10	13	2	98.6312	105.585
CL	2013_10_DSG161_000	699	13	30	15	10	13	2	98.362	106.635
CL	2013_10_DSG161_000	700	13	40	15	10	13	2	98.4274	107.737
CL	2013_10_DSG161_000	701	13	50	15	10	13	2	97.936	98.7111
CL	2013_10_DSG161_000	702	14	0	15	10	13	2	98.1485	105.718
CL	2013_10_DSG161_000	703	14	10	15	10	13	3	98.2288	106.37
CL	2013_10_DSG161_000	704	14	20	15	10	13	2	98.0643	99.9277
CL	2013_10_DSG161_000	705	14	30	15	10	13	2	98.155	101.539
CL	2013_10_DSG161_000	706	14	40	15	10	13	2	98.2172	97.4132
CL	2013_10_DSG161_000	707	14	50	15	10	13	2	98.093	105.645
CL	2013_10_DSG161_000	708	15	0	15	10	13	2	98.4977	100.462
CL	2013_10_DSG161_000	709	15	10	15	10	13	2	98.1753	99.9161
CL	2013_10_DSG161_000	710	15	20	15	10	13	2	98.3558	97.9983
CL	2013_10_DSG161_000	711	15	30	15	10	13	2	98.3462	95.4615
CL	2013_10_DSG161_000	712	15	40	15	10	13	2	98.2751	94.3223
CL	2013_10_DSG161_000	713	15	50	15	10	13	2	98.8999	109.048
CL	2013_10_DSG161_000	714	16	0	15	10	13	2	98.656	100.77
CL	2013_10_DSG161_000	715	16	10	15	10	13	2	98.4063	96.7346
CL	2013_10_DSG161_000	716	16	20	15	10	13	2	98.0138	95.1262
CL	2013_10_DSG161_000	717	16	30	15	10	13	2	98.5349	96.0305
CL	2013_10_DSG161_000	718	16	40	15	10	13	2	98.3562	97.3389
CL	2013_10_DSG161_000	719	16	50	15	10	13	2	98.4171	95.8823
CL	2013_10_DSG161_000	720	17	0	15	10	13	2	98.3945	95.1078
CL	2013_10_DSG161_000	721	17	10	15	10	13	2	98.4228	94.0658
CL	2013_10_DSG161_000	722	17	20	15	10	13	2	98.4001	94.1613
CL	2013_10_DSG161_000	723	17	30	15	10	13	2	98.8004	96.9474
CL	2013_10_DSG161_000	724	17	40	15	10	13	2	98.9006	95.6549
CL	2013_10_DSG161_000	725	17	50	15	10	13	2	98.9115	96.5431
CL	2013_10_DSG161_000	726	18	0	15	10	13	2	99.5454	99.6037
CL	2013_10_DSG161_000	727	18	10	15	10	13	2	100.169	98.3422
CL	2013_10_DSG161_000	728	18	20	15	10	13	3	100.948	109.821
CL	2013_10_DSG161_000	729	18	30	15	10	13	2	100.909	114.084
CL	2013_10_DSG161_000	730	18	40	15	10	13	3	100.539	108.836
CL	2013_10_DSG161_000	731	18	50	15	10	13	3	100.446	103.779
CL	2013_10_DSG161_000	732	19	0	15	10	13	3	99.5333	100.79
CL	2013_10_DSG161_000	733	19	10	15	10	13	2	99.6454	100.005
CL	2013_10_DSG161_000	734	19	20	15	10	13	2	99.2154	101.381
CL	2013_10_DSG161_000	735	19	30	15	10	13	2	99.2543	103.998
CL	2013_10_DSG161_000	736	19	40	15	10	13	2	98.4978	104.192
CL	2013_10_DSG161_000	737	19	50	15	10	13	2	98.1673	108.295
CL	2013_10_DSG161_000	738	20	0	15	10	13	2	98.6884	103.184
CL	2013_10_DSG161_000	739	20	10	15	10	13	2	98.9334	100.157
CL	2013_10_DSG161_000	740	20	20	15	10	13	2	98.8069	110.29
CL	2013_10_DSG161_000	741	20	30	15	10	13	2	98.4448	103.321
CL	2013_10_DSG161_000	742	20	40	15	10	13	2	99.0147	101.304
CL	2013_10_DSG161_000	743	20	50	15	10	13	2	99.1031	106.78
CL	2013_10_DSG161_000	744	21	0	15	10	13	2	99.1018	107.009
[truncated: 11,105 more rows]

## Sheet: CL_2014_01-03
Station	Folder	File	Hour	Minute	Day	Month	Year	Peaks	High	Low
CL	2013_10_DSG161_001	1851	0	0	1	1	14	2	93.3752	90.3342
CL	2013_10_DSG161_001	1852	0	10	1	1	14	2	93.9952	111.915
CL	2013_10_DSG161_001	1853	0	20	1	1	14	2	93.9579	94.0443
CL	2013_10_DSG161_001	1854	0	30	1	1	14	2	94.1596	92.8985
CL	2013_10_DSG161_001	1855	0	40	1	1	14	2	94.5037	91.8669
CL	2013_10_DSG161_001	1856	0	50	1	1	14	2	93.8316	91.24
CL	2013_10_DSG161_001	1857	1	0	1	1	14	2	94.2312	90.7619
CL	2013_10_DSG161_001	1858	1	10	1	1	14	2	94.4666	92.5578
CL	2013_10_DSG161_001	1859	1	20	1	1	14	2	94.0881	94.2197
CL	2013_10_DSG161_001	1860	1	30	1	1	14	2	94.4394	94.9728
CL	2013_10_DSG161_001	1861	1	40	1	1	14	2	94.0203	93.7426
CL	2013_10_DSG161_001	1862	1	50	1	1	14	2	93.7228	107.002
CL	2013_10_DSG161_001	1863	2	0	1	1	14	2	93.6244	90.9661
CL	2013_10_DSG161_001	1864	2	10	1	1	14	2	93.9012	91.1814
CL	2013_10_DSG161_001	1865	2	20	1	1	14	2	94.16	109.853
CL	2013_10_DSG161_001	1866	2	30	1	1	14	2	94.2675	105.998
CL	2013_10_DSG161_001	1867	2	40	1	1	14	2	93.7538	89.9945
CL	2013_10_DSG161_001	1868	2	50	1	1	14	2	93.7163	109.537
CL	2013_10_DSG161_001	1869	3	0	1	1	14	2	93.991	101.528
CL	2013_10_DSG161_001	1870	3	10	1	1	14	2	94.4773	106.319
CL	2013_10_DSG161_001	1871	3	20	1	1	14	2	94.1536	100.123
CL	2013_10_DSG161_001	1872	3	30	1	1	14	2	93.5583	104.175
CL	2013_10_DSG161_001	1873	3	40	1	1	14	2	93.7008	105.911
CL	2013_10_DSG161_001	1874	3	50	1	1	14	2	93.6962	99.1806
CL	2013_10_DSG161_001	1875	4	0	1	1	14	2	93.2797	105.448
CL	2013_10_DSG161_001	1876	4	10	1	1	14	2	93.7942	97.309
CL	2013_10_DSG161_001	1877	4	20	1	1	14	2	94.0763	108.317
CL	2013_10_DSG161_001	1878	4	30	1	1	14	2	93.8961	103.943
CL	2013_10_DSG161_001	1879	4	40	1	1	14	2	94.1939	104.139
CL	2013_10_DSG161_001	1880	4	50	1	1	14	2	94.0155	102.998
CL	2013_10_DSG161_001	1881	5	0	1	1	14	2	93.3831	108.854
CL	2013_10_DSG161_001	1882	5	10	1	1	14	2	92.8994	106.968
CL	2013_10_DSG161_001	1883	5	20	1	1	14	2	94.4534	115.7
CL	2013_10_DSG161_001	1884	5	30	1	1	14	2	93.5525	105.614
CL	2013_10_DSG161_001	1885	5	40	1	1	14	2	93.0247	109.125
CL	2013_10_DSG161_001	1886	5	50	1	1	14	2	92.1717	109.286
CL	2013_10_DSG161_001	1887	6	0	1	1	14	2	93.4599	109.285
CL	2013_10_DSG161_001	1888	6	10	1	1	14	2	93.6947	113.213
CL	2013_10_DSG161_001	1889	6	20	1	1	14	2	93.478	95.0515
CL	2013_10_DSG161_001	1890	6	30	1	1	14	2	94.2295	102.147
CL	2013_10_DSG161_001	1891	6	40	1	1	14	2	95.9282	107.865
CL	2013_10_DSG161_001	1892	6	50	1	1	14	2	96.5239	104.427
CL	2013_10_DSG161_001	1893	7	0	1	1	14	2	97.1806	111.83
CL	2013_10_DSG161_001	1894	7	10	1	1	14	2	96.6782	113.534
CL	2013_10_DSG161_001	1895	7	20	1	1	14	2	95.7522	110.883
CL	2013_10_DSG161_001	1896	7	30	1	1	14	2	94.8374	115.158
CL	2013_10_DSG161_001	1897	7	40	1	1	14	2	95.115	105.836
CL	2013_10_DSG161_001	1898	7	50	1	1	14	2	94.9611	111.611
CL	2013_10_DSG161_001	1899	8	0	1	1	14	2	94.6061	110.01
CL	2013_10_DSG161_001	1900	8	10	1	1	14	2	94.4668	114.071
CL	2013_10_DSG161_001	1901	8	20	1	1	14	2	94.7116	107.271
CL	2013_10_DSG161_001	1902	8	30	1	1	14	2	95.9613	114.824
CL	2013_10_DSG161_001	1903	8	40	1	1	14	2	94.7726	112.454
CL	2013_10_DSG161_001	1904	8	50	1	1	14	2	95.0241	112.338
CL	2013_10_DSG161_001	1905	9	0	1	1	14	2	94.7147	103.088
CL	2013_10_DSG161_001	1906	9	10	1	1	14	2	94.4333	111.296
CL	2013_10_DSG161_001	1907	9	20	1	1	14	2	94.5492	104.68
CL	2013_10_DSG161_001	1908	9	30	1	1	14	2	94.4552	107.852
CL	2013_10_DSG161_001	1909	9	40	1	1	14	2	94.3213	110.4
CL	2013_10_DSG161_001	1910	9	50	1	1	14	2	94.9014	109.766
CL	2013_10_DSG161_001	1911	10	0	1	1	14	2	94.0917	104.927
CL	2013_10_DSG161_001	1912	10	10	1	1	14	2	93.5352	105.752
CL	2013_10_DSG161_001	1913	10	20	1	1	14	2	94.8964	102.878
CL	2013_10_DSG161_001	1914	10	30	1	1	14	2	93.5239	109.215
CL	2013_10_DSG161_001	1915	10	40	1	1	14	2	93.1317	91.3945
CL	2013_10_DSG161_001	1916	10	50	1	1	14	2	93.7458	109.599
CL	2013_10_DSG161_001	1917	11	0	1	1	14	2	93.2517	108.17
CL	2013_10_DSG161_001	1918	11	10	1	1	14	2	93.1502	99.1567
CL	2013_10_DSG161_001	1919	11	20	1	1	14	2	94.0596	97.4214
CL	2013_10_DSG161_001	1920	11	30	1	1	14	2	92.8076	91.4418
CL	2013_10_DSG161_001	1921	11	40	1	1	14	2	92.765	101.212
CL	2013_10_DSG161_001	1922	11	50	1	1	14	2	93.7869	105.97
CL	2013_10_DSG161_001	1923	12	0	1	1	14	2	92.1951	108.474
CL	2013_10_DSG161_001	1924	12	10	1	1	14	2	92.4466	113.578
CL	2013_10_DSG161_001	1925	12	20	1	1	14	2	93.8712	103.369
CL	2013_10_DSG161_001	1926	12	30	1	1	14	2	93.2512	112.894
CL	2013_10_DSG161_001	1927	12	40	1	1	14	2	92.036	109.374
CL	2013_10_DSG161_001	1928	12	50	1	1	14	2	93.4598	109.51
CL	2013_10_DSG161_001	1929	13	0	1	1	14	2	92.9009	106.489
CL	2013_10_DSG161_001	1930	13	10	1	1	14	2	93.5687	105.377
CL	2013_10_DSG161_001	1931	13	20	1	1	14	2	94.1384	112.083
CL	2013_10_DSG161_001	1932	13	30	1	1	14	2	94.0645	112.233
CL	2013_10_DSG161_001	1933	13	40	1	1	14	2	94.1319	108.248
CL	2013_10_DSG161_001	1934	13	50	1	1	14	2	93.8375	108.591
CL	2013_10_DSG161_001	1935	14	0	1	1	14	2	94.5888	111.934
CL	2013_10_DSG161_001	1936	14	10	1	1	14	2	94.5625	111.13
CL	2013_10_DSG161_001	1937	14	20	1	1	14	2	93.5638	108.469
CL	2013_10_DSG161_001	1938	14	30	1	1	14	2	93.6938	104.158
CL	2013_10_DSG161_001	1939	14	40	1	1	14	2	93.7522	114.735
CL	2013_10_DSG161_001	1940	14	50	1	1	14	2	93.8057	113.007
CL	2013_10_DSG161_001	1941	15	0	1	1	14	2	94.0237	102.698
CL	2013_10_DSG161_001	1942	15	10	1	1	14	2	93.5874	105.838
CL	2013_10_DSG161_001	1943	15	20	1	1	14	2	93.723	99.0261
CL	2013_10_DSG161_001	1944	15	30	1	1	14	2	95.2834	92.4525
CL	2013_10_DSG161_001	1945	15	40	1	1	14	2	93.4982	100.818
CL	2013_10_DSG161_001	1946	15	50	1	1	14	2	93.4202	110.095
CL	2013_10_DSG161_001	1947	16	0	1	1	14	2	93.6037	106.536
CL	2013_10_DSG161_001	1948	16	10	1	1	14	2	94.3571	104.841
CL	2013_10_DSG161_001	1949	16	20	1	1	14	2	92.5908	110.472
CL	2013_10_DSG161_001	1950	16	30	1	1	14	2	93.9581	105.734
CL	2013_10_DSG161_001	1951	16	40	1	1	14	2	93.866	106.359
CL	2013_10_DSG161_001	1952	16	50	1	1	14	2	94.3067	106.675
CL	2013_10_DSG161_001	1953	17	0	1	1	14	2	94.3224	109.994
CL	2013_10_DSG161_001	1954	17	10	1	1	14	2	95.2914	95.6484
CL	2013_10_DSG161_001	1955	17	20	1	1	14	2	93.9809	104.852
CL	2013_10_DSG161_001	1956	17	30	1	1	14	2	94.6595	107.275
CL	2013_10_DSG161_001	1957	17	40	1	1	14	2	95.2476	106.604
CL	2013_10_DSG161_001	1958	17	50	1	1	14	2	95.5812	100.813
CL	2013_10_DSG161_001	1959	18	0	1	1	14	2	95.5177	110.804
CL	2013_10_DSG161_001	1960	18	10	1	1	14	2	96.0632	112.066
CL	2013_10_DSG161_001	1961	18	20	1	1	14	2	95.9938	111.919
CL	2013_10_DSG161_001	1962	18	30	1	1	14	2	94.7074	109.897
CL	2013_10_DSG161_001	1963	18	40	1	1	14	3	94.4002	102.68
CL	2013_10_DSG161_001	1964	18	50	1	1	14	2	93.8309	107.437
CL	2013_10_DSG161_001	1965	19	0	1	1	14	2	94.0874	104.374
CL	2013_10_DSG161_001	1966	19	10	1	1	14	2	93.1721	110.158
CL	2013_10_DSG161_001	1967	19	20	1	1	14	3	93.4238	99.008
CL	2013_10_DSG161_001	1968	19	30	1	1	14	2	93.1112	104.852
CL	2013_10_DSG161_001	1969	19	40	1	1	14	2	93.1259	99.3064
CL	2013_10_DSG161_001	1970	19	50	1	1	14	2	93.4725	100.768
CL	2013_10_DSG161_001	1971	20	0	1	1	14	2	93.5427	105.824
CL	2013_10_DSG161_001	1972	20	10	1	1	14	2	93.4326	95.4312
CL	2013_10_DSG161_001	1973	20	20	1	1	14	2	93.7572	94.7122
CL	2013_10_DSG161_001	1974	20	30	1	1	14	2	93.1147	92.085
CL	2013_10_DSG161_001	1975	20	40	1	1	14	2	93.445	93.6818
CL	2013_10_DSG161_001	1976	20	50	1	1	14	2	94.0124	99.9395
CL	2013_10_DSG161_001	1977	21	0	1	1	14	2	93.2331	97.815
CL	2013_10_DSG161_001	1978	21	10	1	1	14	2	93.5319	101.147
CL	2013_10_DSG161_001	1979	21	20	1	1	14	2	93.056	99.221
CL	2013_10_DSG161_001	1980	21	30	1	1	14	2	92.9451	101.899
CL	2013_10_DSG161_001	1981	21	40	1	1	14	2	93.4852	100.224
CL	2013_10_DSG161_001	1982	21	50	1	1	14	2	92.4316	92.1188
CL	2013_10_DSG161_001	1983	22	0	1	1	14	2	92.3109	93.7622
CL	2013_10_DSG161_001	1984	22	10	1	1	14	2	93.0589	106.342
CL	2013_10_DSG161_001	1985	22	20	1	1	14	2	93.2478	100.032
CL	2013_10_DSG161_001	1986	22	30	1	1	14	2	92.605	98.4681
CL	2013_10_DSG161_001	1987	22	40	1	1	14	2	93.5968	107.641
CL	2013_10_DSG161_001	1988	22	50	1	1	14	2	92.396	98.9974
CL	2013_10_DSG161_001	1989	23	0	1	1	14	2	92.2661	99.5647
CL	2013_10_DSG161_001	1990	23	10	1	1	14	2	93.2969	108.158
CL	2013_10_DSG161_001	1991	23	20	1	1	14	2	93.4447	91.1538
CL	2013_10_DSG161_001	1992	23	30	1	1	14	2	91.6631	91.905
CL	2013_10_DSG161_001	1993	23	40	1	1	14	2	91.5435	91.1405
CL	2013_10_DSG161_001	1994	23	50	1	1	14	2	92.9088	98.9411
CL	2013_10_DSG161_001	1995	0	0	2	1	14	2	92.6202	91.4569
CL	2013_10_DSG161_001	1996	0	10	2	1	14	2	92.7508	96.4701
CL	2013_10_DSG161_001	1997	0	20	2	1	14	2	92.2738	91.8465
CL	2013_10_DSG161_001	1998	0	30	2	1	14	2	92.9771	101.756
CL	2013_10_DSG161_001	1999	0	40	2	1	14	2	93.1428	100.88
CL	2013_10_DSG161_001	2000	0	50	2	1	14	2	93.0756	92.3743
CL	2013_10_DSG161_001	2001	1	0	2	1	14	2	93.0619	91.7522
CL	2013_10_DSG161_001	2002	1	10	2	1	14	2	93.0088	91.2086
CL	2013_10_DSG161_001	2003	1	20	2	1	14	2	93.3255	93.2778
CL	2013_10_DSG161_001	2004	1	30	2	1	14	2	93.8581	92.4528
CL	2013_10_DSG161_001	2005	1	40	2	1	14	2	94.0394	94.5084
CL	2013_10_DSG161_001	2006	1	50	2	1	14	2	94.1491	93.45
CL	2013_10_DSG161_001	2007	2	0	2	1	14	2	93.5719	92.7433
CL	2013_10_DSG161_001	2008	2	10	2	1	14	2	94.0842	94.5107
CL	2013_10_DSG161_001	2009	2	20	2	1	14	2	93.6602	92.7854
CL	2013_10_DSG161_001	2010	2	30	2	1	14	2	93.1089	91.95
CL	2013_10_DSG161_001	2011	2	40	2	1	14	2	93.9947	91.876
CL	2013_10_DSG161_001	2012	2	50	2	1	14	2	93.5796	92.045
CL	2013_10_DSG161_001	2013	3	0	2	1	14	2	93.7594	92.7065
CL	2013_10_DSG161_001	2014	3	10	2	1	14	2	92.9272	93.491
CL	2013_10_DSG161_001	2015	3	20	2	1	14	2	93.223	90.4046
CL	2013_10_DSG161_001	2016	3	30	2	1	14	2	92.8799	94.1694
CL	2013_10_DSG161_001	2017	3	40	2	1	14	2	93.0828	90.3792
CL	2013_10_DSG161_001	2018	3	50	2	1	14	2	93.3078	91.2808
CL	2013_10_DSG161_001	2019	4	0	2	1	14	2	93.2037	90.588
CL	2013_10_DSG161_001	2020	4	10	2	1	14	2	93.4043	91.339
CL	2013_10_DSG161_001	2021	4	20	2	1	14	2	92.9089	90.6663
CL	2013_10_DSG161_001	2022	4	30	2	1	14	2	93.5453	94.5642
CL	2013_10_DSG161_001	2023	4	40	2	1	14	2	93.2552	90.1221
CL	2013_10_DSG161_001	2024	4	50	2	1	14	2	92.3281	89.7099
CL	2013_10_DSG161_001	2025	5	0	2	1	14	2	92.6362	89.9777
CL	2013_10_DSG161_001	2026	5	10	2	1	14	2	92.8272	90.1052
CL	2013_10_DSG161_001	2027	5	20	2	1	14	2	92.4731	95.9138
CL	2013_10_DSG161_001	2028	5	30	2	1	14	2	92.9875	91.2232
CL	2013_10_DSG161_001	2029	5	40	2	1	14	2	92.5694	90.6915
CL	2013_10_DSG161_001	2030	5	50	2	1	14	2	92.9309	92.7273
CL	2013_10_DSG161_001	2031	6	0	2	1	14	2	92.9454	91.9592
CL	2013_10_DSG161_001	2032	6	10	2	1	14	2	92.8491	93.1492
CL	2013_10_DSG161_001	2033	6	20	2	1	14	2	93.9831	91.6226
CL	2013_10_DSG161_001	2034	6	30	2	1	14	2	95.0023	92.1014
CL	2013_10_DSG161_001	2035	6	40	2	1	14	2	96.4111	90.4864
CL	2013_10_DSG161_001	2036	6	50	2	1	14	2	97.5531	90.5375
CL	2013_10_DSG161_001	2037	7	0	2	1	14	2	97.6044	90.999
CL	2013_10_DSG161_001	2038	7	10	2	1	14	2	97.2175	91.019
CL	2013_10_DSG161_001	2039	7	20	2	1	14	2	96.4043	90.7748
CL	2013_10_DSG161_001	2040	7	30	2	1	14	2	98.0651	105.334
CL	2013_10_DSG161_001	2041	7	40	2	1	14	2	95.9513	92.8072
CL	2013_10_DSG161_001	2042	7	50	2	1	14	2	96.2254	96.2412
CL	2013_10_DSG161_001	2043	8	0	2	1	14	2	95.2521	95.4752
CL	2013_10_DSG161_001	2044	8	10	2	1	14	2	95.0501	94.1099
CL	2013_10_DSG161_001	2045	8	20	2	1	14	2	95.7608	92.3356
CL	2013_10_DSG161_001	2046	8	30	2	1	14	2	94.8878	93.284
CL	2013_10_DSG161_001	2047	8	40	2	1	14	2	94.5234	94.9452
CL	2013_10_DSG161_001	2048	8	50	2	1	14	2	93.9017	91.0763
CL	2013_10_DSG161_001	2049	9	0	2	1	14	2	94.2506	92.2549
CL	2013_10_DSG161_001	2050	9	10	2	1	14	2	94.6391	93.7227
CL	2013_10_DSG161_001	2051	9	20	2	1	14	2	93.6551	92.8474
CL	2013_10_DSG161_001	2052	9	30	2	1	14	2	93.8334	92.8556
CL	2013_10_DSG161_001	2053	9	40	2	1	14	2	93.4498	92.9932
CL	2013_10_DSG161_001	2054	9	50	2	1	14	2	93.9243	92.0537
CL	2013_10_DSG161_001	2055	10	0	2	1	14	2	94.5075	91.7729
CL	2013_10_DSG161_001	2056	10	10	2	1	14	2	93.8908	91.6941
CL	2013_10_DSG161_001	2057	10	20	2	1	14	2	94.575	91.2664
CL	2013_10_DSG161_001	2058	10	30	2	1	14	2	93.1194	92.6229
CL	2013_10_DSG161_001	2059	10	40	2	1	14	2	93.4638	93.5332
CL	2013_10_DSG161_001	2060	10	50	2	1	14	2	93.3062	94.6592
CL	2013_10_DSG161_001	2061	11	0	2	1	14	2	93.0453	91.7655
CL	2013_10_DSG161_001	2062	11	10	2	1	14	2	93.8651	90.9046
CL	2013_10_DSG161_001	2063	11	20	2	1	14	2	94.5246	92.1045
CL	2013_10_DSG161_001	2064	11	30	2	1	14	2	93.315	90.989
CL	2013_10_DSG161_001	2065	11	40	2	1	14	2	93.764	91.4752
CL	2013_10_DSG161_001	2066	11	50	2	1	14	2	94.4718	93.9487
CL	2013_10_DSG161_001	2067	12	0	2	1	14	2	94.0923	92.7147
CL	2013_10_DSG161_001	2068	12	10	2	1	14	2	94.4203	100.038
CL	2013_10_DSG161_001	2069	12	20	2	1	14	2	93.6538	91.6855
CL	2013_10_DSG161_001	2070	12	30	2	1	14	2	93.1572	95.9145
CL	2013_10_DSG161_001	2071	12	40	2	1	14	2	94.8108	103.33
CL	2013_10_DSG161_001	2072	12	50	2	1	14	2	98.0629	102.818
CL	2013_10_DSG161_001	2073	13	0	2	1	14	2	94.564	97.9173
CL	2013_10_DSG161_001	2074	13	10	2	1	14	2	95.4709	100.926
CL	2013_10_DSG161_001	2075	13	20	2	1	14	2	93.6731	96.2857
CL	2013_10_DSG161_001	2076	13	30	2	1	14	2	94.23	89.5415
CL	2013_10_DSG161_001	2077	13	40	2	1	14	2	94.5731	101.124
CL	2013_10_DSG161_001	2078	13	50	2	1	14	2	93.5817	92.4329
CL	2013_10_DSG161_001	2079	14	0	2	1	14	2	94.2435	90.9724
CL	2013_10_DSG161_001	2080	14	10	2	1	14	2	94.4071	90.29
CL	2013_10_DSG161_001	2081	14	20	2	1	14	2	93.9074	87.9872
CL	2013_10_DSG161_001	2082	14	30	2	1	14	2	94.4888	90.0233
CL	2013_10_DSG161_001	2083	14	40	2	1	14	2	94.1737	95.1848
CL	2013_10_DSG161_001	2084	14	50	2	1	14	2	93.9586	92.5977
CL	2013_10_DSG161_001	2085	15	0	2	1	14	2	94.8857	89.8589
CL	2013_10_DSG161_001	2086	15	10	2	1	14	2	94.2063	90.749
CL	2013_10_DSG161_001	2087	15	20	2	1	14	2	94.6145	90.0025
CL	2013_10_DSG161_001	2088	15	30	2	1	14	2	94.3501	90.8562
CL	2013_10_DSG161_001	2089	15	40	2	1	14	2	94.4047	96.3383
CL	2013_10_DSG161_001	2090	15	50	2	1	14	2	94.3273	95.3302
CL	2013_10_DSG161_001	2091	16	0	2	1	14	2	94.6167	90.7258
CL	2013_10_DSG161_001	2092	16	10	2	1	14	2	94.5502	92.0177
CL	2013_10_DSG161_001	2093	16	20	2	1	14	2	94.8341	98.6809
CL	2013_10_DSG161_001	2094	16	30	2	1	14	2	94.4771	102.29
CL	2013_10_DSG161_001	2095	16	40	2	1	14	2	95.5057	91.431
CL	2013_10_DSG161_001	2096	16	50	2	1	14	2	95.7517	100.141
CL	2013_10_DSG161_001	2097	17	0	2	1	14	2	95.4694	104.832
CL	2013_10_DSG161_001	2098	17	10	2	1	14	2	94.9891	94.1161
CL	2013_10_DSG161_001	2099	17	20	2	1	14	2	96.1682	106.138
CL	2013_10_DSG161_001	2100	17	30	2	1	14	2	94.9353	100.063
CL	2013_10_DSG161_001	2101	17	40	2	1	14	2	93.8943	100.125
CL	2013_10_DSG161_001	2102	17	50	2	1	14	2	95.7901	98.86
CL	2013_10_DSG161_001	2103	18	0	2	1	14	2	96.3049	98.5451
CL	2013_10_DSG161_001	2104	18	10	2	1	14	2	96.3414	110.529
CL	2013_10_DSG161_001	2105	18	20	2	1	14	2	96.1296	111.145
CL	2013_10_DSG161_001	2106	18	30	2	1	14	2	95.8019	109.884
CL	2013_10_DSG161_001	2107	18	40	2	1	14	2	94.5938	105.173
CL	2013_10_DSG161_001	2108	18	50	2	1	14	3	94.3454	104.992
CL	2013_10_DSG161_001	2109	19	0	2	1	14	3	94.5144	103.346
CL	2013_10_DSG161_001	2110	19	10	2	1	14	2	94.8065	100.439
CL	2013_10_DSG161_001	2111	19	20	2	1	14	2	94.6211	102.728
CL	2013_10_DSG161_001	2112	19	30	2	1	14	2	94.9436	94.092
CL	2013_10_DSG161_001	2113	19	40	2	1	14	2	94.7977	108.926
CL	2013_10_DSG161_001	2114	19	50	2	1	14	2	96.0884	99.4118
CL	2013_10_DSG161_001	2115	20	0	2	1	14	2	95.4904	93.0125
CL	2013_10_DSG161_001	2116	20	10	2	1	14	2	95.5325	94.8151
CL	2013_10_DSG161_001	2117	20	20	2	1	14	2	95.1142	91.634
CL	2013_10_DSG161_001	2118	20	30	2	1	14	2	95.4832	98.1942
CL	2013_10_DSG161_001	2119	20	40	2	1	14	2	95.4292	94.2198
CL	2013_10_DSG161_001	2120	20	50	2	1	14	2	95.5822	92.6332
CL	2013_10_DSG161_001	2121	21	0	2	1	14	2	91.4064	107.009
CL	2013_10_DSG161_001	2122	21	10	2	1	14	2	90.9357	100.158
CL	2013_10_DSG161_001	2123	21	20	2	1	14	2	88.253	95.8645
CL	2013_10_DSG161_001	2124	21	30	2	1	14	2	88.184	99.6098
CL	2013_10_DSG161_001	2125	21	40	2	1	14	2	88.705	116.807
CL	2013_10_DSG161_001	2126	21	50	2	1	14	2	90.8128	115.982
CL	2013_10_DSG161_001	2127	22	0	2	1	14	2	91.6874	108.063
CL	2013_10_DSG161_001	2128	22	10	2	1	14	2	90.4035	110.336
CL	2013_10_DSG161_001	2129	22	20	2	1	14	2	90.0419	115.615
CL	2013_10_DSG161_001	2130	22	30	2	1	14	2	90.7668	116.07
CL	2013_10_DSG161_001	2131	22	40	2	1	14	2	89.0846	109.254
CL	2013_10_DSG161_001	2132	22	50	2	1	14	2	91.3031	113.994
CL	2013_10_DSG161_001	2133	23	0	2	1	14	2	91.1972	107.339
CL	2013_10_DSG161_001	2134	23	10	2	1	14	2	90.6706	101.148
CL	2013_10_DSG161_001	2135	23	20	2	1	14	2	89.9969	116.201
CL	2013_10_DSG161_001	2136	23	30	2	1	14	2	90.845	116.841
CL	2013_10_DSG161_001	2137	23	40	2	1	14	2	90.2194	111.857
CL	2013_10_DSG161_001	2138	23	50	2	1	14	2	90.9219	104.756
CL	2013_10_DSG161_001	2139	0	0	3	1	14	2	90.2978	115.177
CL	2013_10_DSG161_001	2140	0	10	3	1	14	2	90.4717	117.668
CL	2013_10_DSG161_001	2141	0	20	3	1	14	2	91.4396	126.415
CL	2013_10_DSG161_001	2142	0	30	3	1	14	1	91.9957	120.208
CL	2013_10_DSG161_001	2143	0	40	3	1	14	2	92.0181	110.91
CL	2013_10_DSG161_001	2144	0	50	3	1	14	2	91.4107	115.9
CL	2013_10_DSG161_001	2145	1	0	3	1	14	1	90.1935	128.786
CL	2013_10_DSG161_001	2146	1	10	3	1	14	2	89.5276	102.535
CL	2013_10_DSG161_001	2147	1	20	3	1	14	2	88.5353	105.751
CL	2013_10_DSG161_001	2148	1	30	3	1	14	1	88.6245	117.04
CL	2013_10_DSG161_001	2149	1	40	3	1	14	2	87.7902	106.397
CL	2013_10_DSG161_001	2150	1	50	3	1	14	1	91.2199	113.725
CL	2013_10_DSG161_001	2151	2	0	3	1	14	1	88.3386	110.212
CL	2013_10_DSG161_001	2152	2	10	3	1	14	1	88.4434	107.547
CL	2013_10_DSG161_001	2153	2	20	3	1	14	1	89.8595	108.924
CL	2013_10_DSG161_001	2154	2	30	3	1	14	2	89.0105	107.683
CL	2013_10_DSG161_001	2155	2	40	3	1	14	2	89.4515	111.169
CL	2013_10_DSG161_001	2156	2	50	3	1	14	1	88.0064	124.871
CL	2013_10_DSG161_001	2157	3	0	3	1	14	1	88.6501	117.449
CL	2013_10_DSG161_001	2158	3	10	3	1	14	1	88.7448	124.955
CL	2013_10_DSG161_001	2159	3	20	3	1	14	2	88.3572	121.882
CL	2013_10_DSG161_001	2160	3	30	3	1	14	2	90.7699	116.779
CL	2013_10_DSG161_001	2161	3	40	3	1	14	2	90.4608	112.429
CL	2013_10_DSG161_001	2162	3	50	3	1	14	2	87.8869	109.827
CL	2013_10_DSG161_001	2163	4	0	3	1	14	1	88.5168	118.056
CL	2013_10_DSG161_001	2164	4	10	3	1	14	1	87.7589	120.652
CL	2013_10_DSG161_001	2165	4	20	3	1	14	1	90.5062	124.955
CL	2013_10_DSG161_001	2166	4	30	3	1	14	2	90.1719	120.693
CL	2013_10_DSG161_001	2167	4	40	3	1	14	2	92.2972	112.573
CL	2013_10_DSG161_001	2168	4	50	3	1	14	2	89.9796	112.956
CL	2013_10_DSG161_001	2169	5	0	3	1	14	1	88.7119	126.727
CL	2013_10_DSG161_001	2170	5	10	3	1	14	2	88.3268	116.174
CL	2013_10_DSG161_001	2171	5	20	3	1	14	2	89.4002	104.883
CL	2013_10_DSG161_001	2172	5	30	3	1	14	2	90.4571	112.921
CL	2013_10_DSG161_001	2173	5	40	3	1	14	2	91.1149	113.351
CL	2013_10_DSG161_001	2174	5	50	3	1	14	2	92.8197	116.494
CL	2013_10_DSG161_001	2175	6	0	3	1	14	2	91.2093	109.461
CL	2013_10_DSG161_001	2176	6	10	3	1	14	2	88.0852	112.517
CL	2013_10_DSG161_001	2177	6	20	3	1	14	2	89.6852	109.575
CL	2013_10_DSG161_001	2178	6	30	3	1	14	1	89.9832	125.558
CL	2013_10_DSG161_001	2179	6	40	3	1	14	2	90.835	116.646
CL	2013_10_DSG161_001	2180	6	50	3	1	14	2	90.366	117.52
CL	2013_10_DSG161_001	2181	7	0	3	1	14	2	92.3024	114.567
CL	2013_10_DSG161_001	2182	7	10	3	1	14	2	91.0188	117.284
CL	2013_10_DSG161_001	2183	7	20	3	1	14	1	89.3778	128.912
CL	2013_10_DSG161_001	2184	7	30	3	1	14	2	90.8752	117.109
CL	2013_10_DSG161_001	2185	7	40	3	1	14	1	91.8755	128.31
CL	2013_10_DSG161_001	2186	7	50	3	1	14	2	92.2411	106.682
CL	2013_10_DSG161_001	2187	8	0	3	1	14	3	92.5609	128.954
CL	2013_10_DSG161_001	2188	8	10	3	1	14	1	91.2527	120.505
CL	2013_10_DSG161_001	2189	8	20	3	1	14	1	90.1593	125.981
CL	2013_10_DSG161_001	2190	8	30	3	1	14	2	91.0923	113.589
CL	2013_10_DSG161_001	2191	8	40	3	1	14	2	92.6591	115.218
CL	2013_10_DSG161_001	2192	8	50	3	1	14	2	92.2035	117.203
CL	2013_10_DSG161_001	2193	9	0	3	1	14	2	91.0819	111.579
CL	2013_10_DSG161_001	2194	9	10	3	1	14	2	90.3088	110.046
CL	2013_10_DSG161_001	2195	9	20	3	1	14	2	90.8978	106.771
CL	2013_10_DSG161_001	2196	9	30	3	1	14	1	86.9425	117.858
CL	2013_10_DSG161_001	2197	9	40	3	1	14	2	90.0387	116.399
CL	2013_10_DSG161_001	2198	9	50	3	1	14	1	90.9047	124.355
CL	2013_10_DSG161_001	2199	10	0	3	1	14	1	89.9237	119.955
CL	2013_10_DSG161_001	2200	10	10	3	1	14	2	90.9672	115.21
CL	2013_10_DSG161_001	2201	10	20	3	1	14	2	91.4873	122.299
CL	2013_10_DSG161_001	2202	10	30	3	1	14	2	91.4363	116.359
CL	2013_10_DSG161_001	2203	10	40	3	1	14	2	91.1637	115.163
CL	2013_10_DSG161_001	2204	10	50	3	1	14	2	91.7222	111.572
CL	2013_10_DSG161_001	2205	11	0	3	1	14	2	92.0367	111.795
CL	2013_10_DSG161_001	2206	11	10	3	1	14	2	92.5067	113.444
CL	2013_10_DSG161_001	2207	11	20	3	1	14	2	92.3217	116.633
CL	2013_10_DSG161_001	2208	11	30	3	1	14	1	91.8781	122.772
CL	2013_10_DSG161_001	2209	11	40	3	1	14	2	92.2612	116.316
CL	2013_10_DSG161_001	2210	11	50	3	1	14	2	93.0402	116.06
CL	2013_10_DSG161_001	2211	12	0	3	1	14	2	92.5533	118.303
CL	2013_10_DSG161_001	2212	12	10	3	1	14	2	93.9697	124.945
CL	2013_10_DSG161_001	2213	12	20	3	1	14	2	92.6925	117.203
CL	2013_10_DSG161_001	2214	12	30	3	1	14	2	92.9103	116.458
CL	2013_10_DSG161_001	2215	12	40	3	1	14	2	93.3394	112.977
CL	2013_10_DSG161_001	2216	12	50	3	1	14	2	93.1584	114.196
CL	2013_10_DSG161_001	2217	13	0	3	1	14	2	92.8432	118.194
CL	2013_10_DSG161_001	2218	13	10	3	1	14	2	93.4085	122.67
CL	2013_10_DSG161_001	2219	13	20	3	1	14	2	93.4587	114.826
CL	2013_10_DSG161_001	2220	13	30	3	1	14	2	92.9956	119.232
CL	2013_10_DSG161_001	2221	13	40	3	1	14	2	92.6914	117.031
CL	2013_10_DSG161_001	2222	13	50	3	1	14	2	92.6578	115.877
CL	2013_10_DSG161_001	2223	14	0	3	1	14	2	92.6959	111.905
CL	2013_10_DSG161_001	2224	14	10	3	1	14	2	93.5022	114.14
CL	2013_10_DSG161_001	2225	14	20	3	1	14	2	92.56	115.992
CL	2013_10_DSG161_001	2226	14	30	3	1	14	2	93.1275	118.224
CL	2013_10_DSG161_001	2227	14	40	3	1	14	2	93.9075	114.792
CL	2013_10_DSG161_001	2228	14	50	3	1	14	2	92.8646	112.985
CL	2013_10_DSG161_001	2229	15	0	3	1	14	2	92.8232	111.152
CL	2013_10_DSG161_001	2230	15	10	3	1	14	2	92.4101	104.904
CL	2013_10_DSG161_001	2231	15	20	3	1	14	2	92.9955	110.558
CL	2013_10_DSG161_001	2232	15	30	3	1	14	2	92.9817	118.114
CL	2013_10_DSG161_001	2233	15	40	3	1	14	2	93.0485	104.376
CL	2013_10_DSG161_001	2234	15	50	3	1	14	2	94.1326	118.268
CL	2013_10_DSG161_001	2235	16	0	3	1	14	2	93.3016	115.012
CL	2013_10_DSG161_001	2236	16	10	3	1	14	2	93.7981	115.161
CL	2013_10_DSG161_001	2237	16	20	3	1	14	2	93.914	105.858
CL	2013_10_DSG161_001	2238	16	30	3	1	14	2	94.3879	111.961
CL	2013_10_DSG161_001	2239	16	40	3	1	14	2	94.1196	117.573
CL	2013_10_DSG161_001	2240	16	50	3	1	14	2	93.7573	107.21
CL	2013_10_DSG161_001	2241	17	0	3	1	14	2	94.074	115.949
CL	2013_10_DSG161_001	2242	17	10	3	1	14	2	93.9179	117.408
CL	2013_10_DSG161_001	2243	17	20	3	1	14	2	93.9827	105.679
CL	2013_10_DSG161_001	2244	17	30	3	1	14	2	94.4258	112.638
CL	2013_10_DSG161_001	2245	17	40	3	1	14	2	95.1387	114.812
CL	2013_10_DSG161_001	2246	17	50	3	1	14	2	96.1138	113.473
CL	2013_10_DSG161_001	2247	18	0	3	1	14	2	96.3366	114.897
CL	2013_10_DSG161_001	2248	18	10	3	1	14	2	95.7117	112.821
CL	2013_10_DSG161_001	2249	18	20	3	1	14	2	95.0984	117.946
CL	2013_10_DSG161_001	2250	18	30	3	1	14	2	94.6063	116.619
CL	2013_10_DSG161_001	2251	18	40	3	1	14	2	93.7627	115.041
CL	2013_10_DSG161_001	2252	18	50	3	1	14	2	93.4904	105.219
CL	2013_10_DSG161_001	2253	19	0	3	1	14	2	92.9972	111.968
CL	2013_10_DSG161_001	2254	19	10	3	1	14	2	93.257	117.064
CL	2013_10_DSG161_001	2255	19	20	3	1	14	2	93.4523	106.981
CL	2013_10_DSG161_001	2256	19	30	3	1	14	2	93.3748	95.5228
CL	2013_10_DSG161_001	2257	19	40	3	1	14	2	92.8015	109.432
CL	2013_10_DSG161_001	2258	19	50	3	1	14	2	93.3442	95.5324
CL	2013_10_DSG161_001	2259	20	0	3	1	14	2	93.4408	97.7696
CL	2013_10_DSG161_001	2260	20	10	3	1	14	2	93.7517	102.686
CL	2013_10_DSG161_001	2261	20	20	3	1	14	2	93.4483	112.329
CL	2013_10_DSG161_001	2262	20	30	3	1	14	2	94.1456	115.597
CL	2013_10_DSG161_001	2263	20	40	3	1	14	2	93.7284	110.245
CL	2013_10_DSG161_001	2264	20	50	3	1	14	2	92.7955	111.49
CL	2013_10_DSG161_001	2265	21	0	3	1	14	2	92.4826	106.246
CL	2013_10_DSG161_001	2266	21	10	3	1	14	2	92.4089	111.444
CL	2013_10_DSG161_001	2267	21	20	3	1	14	2	92.8399	109.956
CL	2013_10_DSG161_001	2268	21	30	3	1	14	2	92.3305	114.435
CL	2013_10_DSG161_001	2269	21	40	3	1	14	2	91.7965	107.147
CL	2013_10_DSG161_001	2270	21	50	3	1	14	2	92.4478	111.715
CL	2013_10_DSG161_001	2271	22	0	3	1	14	2	92.8293	118.445
CL	2013_10_DSG161_001	2272	22	10	3	1	14	2	92.8292	112.736
CL	2013_10_DSG161_001	2273	22	20	3	1	14	2	93.3842	115.229
CL	2013_10_DSG161_001	2274	22	30	3	1	14	2	93.0059	113.589
CL	2013_10_DSG161_001	2275	22	40	3	1	14	2	93.3322	96.632
CL	2013_10_DSG161_001	2276	22	50	3	1	14	2	93.4572	108.818
CL	2013_10_DSG161_001	2277	23	0	3	1	14	2	93.4606	111.37
CL	2013_10_DSG161_001	2278	23	10	3	1	14	2	93.0506	107.809
CL	2013_10_DSG161_001	2279	23	20	3	1	14	2	93.6098	114.848
CL	2013_10_DSG161_001	2280	23	30	3	1	14	2	93.904	114.41
CL	2013_10_DSG161_001	2281	23	40	3	1	14	2	93.7743	104.982
CL	2013_10_DSG161_001	2282	23	50	3	1	14	2	93.5118	114.26
CL	2013_10_DSG161_001	2283	0	0	4	1	14	2	93.9139	113.251
CL	2013_10_DSG161_001	2284	0	10	4	1	14	2	93.7812	115.779
CL	2013_10_DSG161_001	2285	0	20	4	1	14	2	93.2517	113.093
CL	2013_10_DSG161_001	2286	0	30	4	1	14	2	93.934	108.919
CL	2013_10_DSG161_001	2287	0	40	4	1	14	2	93.9488	106.341
CL	2013_10_DSG161_001	2288	0	50	4	1	14	2	92.5658	109.701
CL	2013_10_DSG161_001	2289	1	0	4	1	14	2	93.7941	113.853
CL	2013_10_DSG161_001	2290	1	10	4	1	14	2	92.5817	98.7854
CL	2013_10_DSG161_001	2291	1	20	4	1	14	2	93.2781	112.272
CL	2013_10_DSG161_001	2292	1	30	4	1	14	2	92.6609	112.922
CL	2013_10_DSG161_001	2293	1	40	4	1	14	2	92.8575	103.531
CL	2013_10_DSG161_001	2294	1	50	4	1	14	2	92.8617	113.115
CL	2013_10_DSG161_001	2295	2	0	4	1	14	2	92.6276	114.428
CL	2013_10_DSG161_001	2296	2	10	4	1	14	2	93.1435	108.697
CL	2013_10_DSG161_001	2297	2	20	4	1	14	2	93.3054	114.556
CL	2013_10_DSG161_001	2298	2	30	4	1	14	2	93.2441	107.201
CL	2013_10_DSG161_001	2299	2	40	4	1	14	2	93.4989	98.7916
CL	2013_10_DSG161_001	2300	2	50	4	1	14	2	92.5034	98.3944
CL	2013_10_DSG161_001	2301	3	0	4	1	14	2	93.322	99.7915
CL	2013_10_DSG161_001	2302	3	10	4	1	14	2	93.4057	113.043
CL	2013_10_DSG161_001	2303	3	20	4	1	14	2	93.2474	113.479
CL	2013_10_DSG161_001	2304	3	30	4	1	14	2	93.2157	110.579
CL	2013_10_DSG161_001	2305	3	40	4	1	14	2	92.3888	102.02
CL	2013_10_DSG161_001	2306	3	50	4	1	14	2	93.1675	106.006
CL	2013_10_DSG161_001	2307	4	0	4	1	14	2	93.723	110.63
CL	2013_10_DSG161_001	2308	4	10	4	1	14	2	93.2033	113.304
CL	2013_10_DSG161_001	2309	4	20	4	1	14	2	93.4394	111.782
CL	2013_10_DSG161_001	2310	4	30	4	1	14	2	93.2026	100.88
CL	2013_10_DSG161_001	2311	4	40	4	1	14	2	93.5234	107.046
CL	2013_10_DSG161_001	2312	4	50	4	1	14	3	93.7954	106.467
CL	2013_10_DSG161_001	2313	5	0	4	1	14	2	93.4802	113.021
CL	2013_10_DSG161_001	2314	5	10	4	1	14	2	93.2212	109.88
CL	2013_10_DSG161_001	2315	5	20	4	1	14	2	94.2757	111.635
CL	2013_10_DSG161_001	2316	5	30	4	1	14	2	93.3669	112.883
CL	2013_10_DSG161_001	2317	5	40	4	1	14	2	93.3813	111.632
CL	2013_10_DSG161_001	2318	5	50	4	1	14	2	93.0035	111.863
CL	2013_10_DSG161_001	2319	6	0	4	1	14	2	93.5639	113.607
CL	2013_10_DSG161_001	2320	6	10	4	1	14	2	92.6389	106.361
CL	2013_10_DSG161_001	2321	6	20	4	1	14	2	92.1297	111.828
CL	2013_10_DSG161_001	2322	6	30	4	1	14	2	92.6582	106.608
CL	2013_10_DSG161_001	2323	6	40	4	1	14	2	93.7694	107.899
CL	2013_10_DSG161_001	2324	6	50	4	1	14	2	94.5005	107.882
CL	2013_10_DSG161_001	2325	7	0	4	1	14	2	95.4554	92.819
CL	2013_10_DSG161_001	2326	7	10	4	1	14	2	95.5925	92.5072
CL	2013_10_DSG161_001	2327	7	20	4	1	14	2	95.4567	96.0175
CL	2013_10_DSG161_001	2328	7	30	4	1	14	2	94.8427	101.559
CL	2013_10_DSG161_001	2329	7	40	4	1	14	2	94.9512	96.8312
CL	2013_10_DSG161_001	2330	7	50	4	1	14	2	93.6455	106.628
CL	2013_10_DSG161_001	2331	8	0	4	1	14	2	93.5359	101.339
CL	2013_10_DSG161_001	2332	8	10	4	1	14	2	93.452	104.3
CL	2013_10_DSG161_001	2333	8	20	4	1	14	2	92.8647	104.939
CL	2013_10_DSG161_001	2334	8	30	4	1	14	2	93.8957	103.433
CL	2013_10_DSG161_001	2335	8	40	4	1	14	2	92.5782	104.516
CL	2013_10_DSG161_001	2336	8	50	4	1	14	3	92.693	100.674
CL	2013_10_DSG161_001	2337	9	0	4	1	14	3	92.8789	99.6358
CL	2013_10_DSG161_001	2338	9	10	4	1	14	2	92.0588	94.5289
CL	2013_10_DSG161_001	2339	9	20	4	1	14	2	92.8031	90.4727
CL	2013_10_DSG161_001	2340	9	30	4	1	14	2	92.8324	101.596
CL	2013_10_DSG161_001	2341	9	40	4	1	14	2	92.7756	97.4755
CL	2013_10_DSG161_001	2342	9	50	4	1	14	2	91.9984	102.341
CL	2013_10_DSG161_001	2343	10	0	4	1	14	2	92.4005	105.686
CL	2013_10_DSG161_001	2344	10	10	4	1	14	2	92.5792	107.044
CL	2013_10_DSG161_001	2345	10	20	4	1	14	2	92.0288	99.4688
CL	2013_10_DSG161_001	2346	10	30	4	1	14	2	91.7329	106.732
CL	2013_10_DSG161_001	2347	10	40	4	1	14	2	92.608	109.263
CL	2013_10_DSG161_001	2348	10	50	4	1	14	2	92.1728	104.147
CL	2013_10_DSG161_001	2349	11	0	4	1	14	2	92.3105	94.0272
CL	2013_10_DSG161_001	2350	11	10	4	1	14	2	91.8974	89.9081
CL	2013_10_DSG161_001	2351	11	20	4	1	14	2	92.5696	109.143
CL	2013_10_DSG161_001	2352	11	30	4	1	14	1	92.6453	110.862
CL	2013_10_DSG161_001	2353	11	40	4	1	14	2	91.4146	107.053
CL	2013_10_DSG161_001	2354	11	50	4	1	14	2	91.4155	93.3291
CL	2013_10_DSG161_001	2355	12	0	4	1	14	2	91.5585	104.769
CL	2013_10_DSG161_001	2356	12	10	4	1	14	2	91.3481	108.32
CL	2013_10_DSG161_001	2357	12	20	4	1	14	2	91.5921	104.849
CL	2013_10_DSG161_001	2358	12	30	4	1	14	2	91.4352	108.496
CL	2013_10_DSG161_001	2359	12	40	4	1	14	2	91.1758	88.9794
CL	2013_10_DSG161_001	2360	12	50	4	1	14	3	91.6976	104.537
CL	2013_10_DSG161_001	2361	13	0	4	1	14	1	92.2268	107.575
CL	2013_10_DSG161_001	2362	13	10	4	1	14	2	91.4173	88.032
CL	2013_10_DSG161_001	2363	13	20	4	1	14	2	91.12	107.489
CL	2013_10_DSG161_001	2364	13	30	4	1	14	2	91.0702	102.787
CL	2013_10_DSG161_001	2365	13	40	4	1	14	3	91.9306	98.2103
CL	2013_10_DSG161_001	2366	13	50	4	1	14	2	92.4145	91.3347
CL	2013_10_DSG161_001	2367	14	0	4	1	14	2	91.9337	90.9815
CL	2013_10_DSG161_001	2368	14	10	4	1	14	2	91.3806	86.4267
CL	2013_10_DSG161_001	2369	14	20	4	1	14	2	92.3695	97.6112
CL	2013_10_DSG161_001	2370	14	30	4	1	14	2	91.2794	90.6042
CL	2013_10_DSG161_001	2371	14	40	4	1	14	2	92.5182	112.084
CL	2013_10_DSG161_001	2372	14	50	4	1	14	2	91.8051	88.434
CL	2013_10_DSG161_001	2373	15	0	4	1	14	2	91.0089	88.5885
CL	2013_10_DSG161_001	2374	15	10	4	1	14	2	92.4926	90.7719
CL	2013_10_DSG161_001	2375	15	20	4	1	14	2	91.9235	87.6348
CL	2013_10_DSG161_001	2376	15	30	4	1	14	2	92.4806	106.741
CL	2013_10_DSG161_001	2377	15	40	4	1	14	2	92.4153	90.1567
CL	2013_10_DSG161_001	2378	15	50	4	1	14	2	92.5279	87.2759
CL	2013_10_DSG161_001	2379	16	0	4	1	14	2	92.5363	87.4215
CL	2013_10_DSG161_001	2380	16	10	4	1	14	2	92.2892	88.3336
CL	2013_10_DSG161_001	2381	16	20	4	1	14	2	93.7515	104.646
CL	2013_10_DSG161_001	2382	16	30	4	1	14	2	93.9571	90.3259
CL	2013_10_DSG161_001	2383	16	40	4	1	14	2	93.2855	88.1359
CL	2013_10_DSG161_001	2384	16	50	4	1	14	2	103.375	104.73
CL	2013_10_DSG161_001	2385	17	0	4	1	14	2	92.9615	105.613
CL	2013_10_DSG161_001	2386	17	10	4	1	14	2	93.1706	92.6539
CL	2013_10_DSG161_001	2387	17	20	4	1	14	2	92.5029	103.911
CL	2013_10_DSG161_001	2388	17	30	4	1	14	2	94.1849	102.376
CL	2013_10_DSG161_001	2389	17	40	4	1	14	2	93.6458	92.8247
CL	2013_10_DSG161_001	2390	17	50	4	1	14	2	95.1217	88.0717
CL	2013_10_DSG161_001	2391	18	0	4	1	14	2	95.1156	92.7205
CL	2013_10_DSG161_001	2392	18	10	4	1	14	2	95.3759	93.6684
CL	2013_10_DSG161_001	2393	18	20	4	1	14	2	94.1596	91.3
CL	2013_10_DSG161_001	2394	18	30	4	1	14	2	94.024	94.0708
CL	2013_10_DSG161_001	2395	18	40	4	1	14	2	93.1309	91.0234
CL	2013_10_DSG161_001	2396	18	50	4	1	14	2	93.0698	102.454
CL	2013_10_DSG161_001	2397	19	0	4	1	14	3	92.7635	94.9477
CL	2013_10_DSG161_001	2398	19	10	4	1	14	2	93.0283	91.585
CL	2013_10_DSG161_001	2399	19	20	4	1	14	2	92.7337	97.5703
CL	2013_10_DSG161_001	2400	19	30	4	1	14	2	92.7156	92.2726
CL	2013_10_DSG161_001	2401	19	40	4	1	14	2	92.6048	90.9337
CL	2013_10_DSG161_001	2402	19	50	4	1	14	2	91.8192	92.0234
CL	2013_10_DSG161_001	2403	20	0	4	1	14	2	91.7128	91.7413
CL	2013_10_DSG161_001	2404	20	10	4	1	14	2	92.235	99.2097
CL	2013_10_DSG161_001	2405	20	20	4	1	14	2	92.7414	110.165
CL	2013_10_DSG161_001	2406	20	30	4	1	14	2	92.2916	104.197
CL	2013_10_DSG161_001	2407	20	40	4	1	14	2	92.1375	99.3734
CL	2013_10_DSG161_001	2408	20	50	4	1	14	2	91.6585	101.458
CL	2013_10_DSG161_001	2409	21	0	4	1	14	3	91.94	102.715
CL	2013_10_DSG161_001	2410	21	10	4	1	14	2	92.1338	101.817
CL	2013_10_DSG161_001	2411	21	20	4	1	14	2	92.0018	104.975
CL	2013_10_DSG161_001	2412	21	30	4	1	14	2	92.7605	92.2428
CL	2013_10_DSG161_001	2413	21	40	4	1	14	3	92.2949	101.99
CL	2013_10_DSG161_001	2414	21	50	4	1	14	2	92.7666	91.4946
CL	2013_10_DSG161_001	2415	22	0	4	1	14	2	92.808	108.572
CL	2013_10_DSG161_001	2416	22	10	4	1	14	2	92.7681	96.906
CL	2013_10_DSG161_001	2417	22	20	4	1	14	2	93.1521	91.2197
CL	2013_10_DSG161_001	2418	22	30	4	1	14	2	92.8592	99.6563
CL	2013_10_DSG161_001	2419	22	40	4	1	14	2	92.3946	97.1891
CL	2013_10_DSG161_001	2420	22	50	4	1	14	3	92.5484	105.548
CL	2013_10_DSG161_001	2421	23	0	4	1	14	2	92.4649	87.525
CL	2013_10_DSG161_001	2422	23	10	4	1	14	3	91.9853	102.498
CL	2013_10_DSG161_001	2423	23	20	4	1	14	3	93.1376	106.353
CL	2013_10_DSG161_001	2424	23	30	4	1	14	2	92.5889	87.617
CL	2013_10_DSG161_001	2425	23	40	4	1	14	2	92.9193	101.541
CL	2013_10_DSG161_001	2426	23	50	4	1	14	2	92.1853	98.5869
CL	2013_10_DSG161_001	2427	0	0	5	1	14	2	92.3142	87.6165
CL	2013_10_DSG161_001	2428	0	10	5	1	14	2	92.4897	88.7006
CL	2013_10_DSG161_001	2429	0	20	5	1	14	2	92.1615	89.398
CL	2013_10_DSG161_001	2430	0	30	5	1	14	2	92.299	106.152
CL	2013_10_DSG161_001	2431	0	40	5	1	14	2	91.6758	87.2328
CL	2013_10_DSG161_001	2432	0	50	5	1	14	2	92.0315	91.7429
CL	2013_10_DSG161_001	2433	1	0	5	1	14	2	91.3009	94.2389
CL	2013_10_DSG161_001	2434	1	10	5	1	14	2	92.3763	97.1633
CL	2013_10_DSG161_001	2435	1	20	5	1	14	2	91.6098	88.2667
CL	2013_10_DSG161_001	2436	1	30	5	1	14	2	91.8931	90.4856
CL	2013_10_DSG161_001	2437	1	40	5	1	14	2	91.5703	87.932
CL	2013_10_DSG161_001	2438	1	50	5	1	14	2	91.4201	87.0602
CL	2013_10_DSG161_001	2439	2	0	5	1	14	2	92.9428	96.4416
CL	2013_10_DSG161_001	2440	2	10	5	1	14	2	91.4291	90.1092
CL	2013_10_DSG161_001	2441	2	20	5	1	14	2	91.1025	87.9102
CL	2013_10_DSG161_001	2442	2	30	5	1	14	2	92.2438	88.7713
CL	2013_10_DSG161_001	2443	2	40	5	1	14	2	91.2498	88.2626
CL	2013_10_DSG161_001	2444	2	50	5	1	14	2	91.9971	89.796
CL	2013_10_DSG161_001	2445	3	0	5	1	14	2	91.3949	93.4134
CL	2013_10_DSG161_001	2446	3	10	5	1	14	2	91.0468	88.1962
CL	2013_10_DSG161_001	2447	3	20	5	1	14	2	91.7899	88.0137
CL	2013_10_DSG161_001	2448	3	30	5	1	14	2	91.6282	88.3951
CL	2013_10_DSG161_001	2449	3	40	5	1	14	2	91.6451	87.247
CL	2013_10_DSG161_001	2450	3	50	5	1	14	2	92.4219	94.1818
CL	2013_10_DSG161_001	2451	4	0	5	1	14	2	92.361	93.1971
CL	2013_10_DSG161_001	2452	4	10	5	1	14	2	92.2186	88.2561
CL	2013_10_DSG161_001	2453	4	20	5	1	14	2	92.2235	89.4133
CL	2013_10_DSG161_001	2454	4	30	5	1	14	2	91.6691	87.4422
CL	2013_10_DSG161_001	2455	4	40	5	1	14	2	92.1345	87.9266
CL	2013_10_DSG161_001	2456	4	50	5	1	14	2	92.2636	87.3359
CL	2013_10_DSG161_001	2457	5	0	5	1	14	2	92.2954	88.1125
CL	2013_10_DSG161_001	2458	5	10	5	1	14	2	92.1375	88.5703
CL	2013_10_DSG161_001	2459	5	20	5	1	14	2	93.2675	89.0742
CL	2013_10_DSG161_001	2460	5	30	5	1	14	2	92.2886	87.3473
CL	2013_10_DSG161_001	2461	5	40	5	1	14	2	91.9985	89.1539
CL	2013_10_DSG161_001	2462	5	50	5	1	14	2	91.8494	90.9119
CL	2013_10_DSG161_001	2463	6	0	5	1	14	2	92.0092	88.419
CL	2013_10_DSG161_001	2464	6	10	5	1	14	2	91.6269	91.213
CL	2013_10_DSG161_001	2465	6	20	5	1	14	2	91.8465	91.7305
CL	2013_10_DSG161_001	2466	6	30	5	1	14	2	93.6161	95.5042
CL	2013_10_DSG161_001	2467	6	40	5	1	14	2	94.3674	93.6794
CL	2013_10_DSG161_001	2468	6	50	5	1	14	2	95.8177	88.9753
CL	2013_10_DSG161_001	2469	7	0	5	1	14	2	96.4278	103.127
CL	2013_10_DSG161_001	2470	7	10	5	1	14	2	95.6056	99.1189
CL	2013_10_DSG161_001	2471	7	20	5	1	14	2	94.8625	89.6033
CL	2013_10_DSG161_001	2472	7	30	5	1	14	2	94.9527	94.4096
CL	2013_10_DSG161_001	2473	7	40	5	1	14	2	94.3742	102.207
CL	2013_10_DSG161_001	2474	7	50	5	1	14	2	93.9308	92.5355
CL	2013_10_DSG161_001	2475	8	0	5	1	14	2	94.5105	91.2277
CL	2013_10_DSG161_001	2476	8	10	5	1	14	2	93.9761	87.1602
CL	2013_10_DSG161_001	2477	8	20	5	1	14	2	93.5773	89.0436
CL	2013_10_DSG161_001	2478	8	30	5	1	14	2	93.3244	92.8903
CL	2013_10_DSG161_001	2479	8	40	5	1	14	2	93.8805	93.1447
CL	2013_10_DSG161_001	2480	8	50	5	1	14	2	93.5419	87.1146
CL	2013_10_DSG161_001	2481	9	0	5	1	14	2	93.2502	92.1116
CL	2013_10_DSG161_001	2482	9	10	5	1	14	2	93.1633	104.735
CL	2013_10_DSG161_001	2483	9	20	5	1	14	3	95.6943	100.821
CL	2013_10_DSG161_001	2484	9	30	5	1	14	2	93.5639	94.1489
CL	2013_10_DSG161_001	2485	9	40	5	1	14	2	93.2943	93.6869
CL	2013_10_DSG161_001	2486	9	50	5	1	14	2	92.7985	94.8839
CL	2013_10_DSG161_001	2487	10	0	5	1	14	2	93.2125	87.1275
CL	2013_10_DSG161_001	2488	10	10	5	1	14	2	93.5758	108.571
CL	2013_10_DSG161_001	2489	10	20	5	1	14	2	93.3478	98.1631
CL	2013_10_DSG161_001	2490	10	30	5	1	14	2	94.685	101.16
CL	2013_10_DSG161_001	2491	10	40	5	1	14	2	92.5847	98.8991
CL	2013_10_DSG161_001	2492	10	50	5	1	14	2	92.791	88.5962
CL	2013_10_DSG161_001	2493	11	0	5	1	14	3	92.9474	100.823
CL	2013_10_DSG161_001	2494	11	10	5	1	14	2	93.3787	118.463
CL	2013_10_DSG161_001	2495	11	20	5	1	14	2	92.3244	92.1832
CL	2013_10_DSG161_001	2496	11	30	5	1	14	2	92.4443	100.966
CL	2013_10_DSG161_001	2497	11	40	5	1	14	2	93.5729	92.337
CL	2013_10_DSG161_001	2498	11	50	5	1	14	2	93.0933	107.114
CL	2013_10_DSG161_001	2499	12	0	5	1	14	2	92.5974	93.3125
CL	2013_10_DSG161_001	2500	12	10	5	1	14	3	94.9351	100.431
CL	2013_10_DSG161_001	2501	12	20	5	1	14	2	92.5632	91.1958
CL	2013_10_DSG161_001	2502	12	30	5	1	14	2	92.4663	104.383
CL	2013_10_DSG161_001	2503	12	40	5	1	14	2	92.5515	89.1884
CL	2013_10_DSG161_001	2504	12	50	5	1	14	2	93.3431	103.14
CL	2013_10_DSG161_001	2505	13	0	5	1	14	2	93.1626	94.0339
CL	2013_10_DSG161_001	2506	13	10	5	1	14	2	93.1723	94.4162
CL	2013_10_DSG161_001	2507	13	20	5	1	14	2	92.5615	89.9416
CL	2013_10_DSG161_001	2508	13	30	5	1	14	2	93.1533	91.1171
CL	2013_10_DSG161_001	2509	13	40	5	1	14	2	93.0322	98.6545
CL	2013_10_DSG161_001	2510	13	50	5	1	14	2	93.283	97.6317
CL	2013_10_DSG161_001	2511	14	0	5	1	14	3	95.5513	101.916
CL	2013_10_DSG161_001	2512	14	10	5	1	14	2	93.1063	100.978
CL	2013_10_DSG161_001	2513	14	20	5	1	14	2	92.5203	89.9282
CL	2013_10_DSG161_001	2514	14	30	5	1	14	2	92.4334	98.5691
CL	2013_10_DSG161_001	2515	14	40	5	1	14	2	92.8653	102.91
CL	2013_10_DSG161_001	2516	14	50	5	1	14	2	93.7093	100.822
CL	2013_10_DSG161_001	2517	15	0	5	1	14	2	93.0986	97.5583
[truncated: 12,149 more rows]

## Sheet: CL_2014_04-06
Station	Folder	File	Hour	Minute	Day	Month	Year	Peaks	High	Low
[truncated: 13,104 more rows]

[truncated: 3 more sheets: CL_2014_07-09, CL_2014_10-12, CL_2015_01-03]
