# Supplementary material for: Quantification of Boat Visitation Rates at Artificial and Natural Reefs in the Eastern Gulf of Mexico Using Acoustic Recorders
Source: PLoS One. 2016 Aug 8;11(8):e0160695. doi: 10.1371/journal.pone.0160695 (PMC4976885; doi:10.1371/journal.pone.0160695)
Supplement: S2 Appendix — Appendix includes the station name, the folder name in the original analysis, the file number of the recording, the time (Eastern Standard Time) and date of the recording, the number of harmonic peaks detected by the algorithm, and the root-mean-square noise level (RMS, dB re 1 μPa, 500–1000 Hz). Each tab contains data from three months of the study. (XLSX) [file pone.0160695.s002.xlsx]

## Sheet: 21HS_2013_04-06
Station	Folder	File	Hour	Minute	Day	Month	Year	Peaks	High	Low
21HS	2013_04_DSG161_000	784	0	0	19	4	13	3	95.3083	97.2389
21HS	2013_04_DSG161_000	785	0	10	19	4	13	3	95.1433	94.5242
21HS	2013_04_DSG161_000	786	0	20	19	4	13	3	94.3741	96.3091
21HS	2013_04_DSG161_000	787	0	30	19	4	13	3	94.9147	97.2134
21HS	2013_04_DSG161_000	788	0	40	19	4	13	3	94.5423	95.1384
21HS	2013_04_DSG161_000	789	0	50	19	4	13	3	94.3597	94.1376
21HS	2013_04_DSG161_000	790	1	0	19	4	13	3	94.9046	96.6739
21HS	2013_04_DSG161_000	791	1	10	19	4	13	3	94.3615	96.3351
21HS	2013_04_DSG161_000	792	1	20	19	4	13	3	94.8507	100.314
21HS	2013_04_DSG161_000	793	1	30	19	4	13	3	94.6478	102.257
21HS	2013_04_DSG161_000	794	1	40	19	4	13	3	94.5297	94.7129
21HS	2013_04_DSG161_000	795	1	50	19	4	13	3	94.0342	94.6292
21HS	2013_04_DSG161_000	796	2	0	19	4	13	3	94.0706	98.4388
21HS	2013_04_DSG161_000	797	2	10	19	4	13	3	94.6057	95.498
21HS	2013_04_DSG161_000	798	2	20	19	4	13	2	94.6513	95.1855
21HS	2013_04_DSG161_000	799	2	30	19	4	13	3	94.7584	95.3308
21HS	2013_04_DSG161_000	800	2	40	19	4	13	2	94.3573	97.7904
21HS	2013_04_DSG161_000	801	2	50	19	4	13	3	94.5712	96.3357
21HS	2013_04_DSG161_000	802	3	0	19	4	13	3	95.3479	94.6651
21HS	2013_04_DSG161_000	803	3	10	19	4	13	2	95.2641	104.676
21HS	2013_04_DSG161_000	804	3	20	19	4	13	2	94.4567	97.0774
21HS	2013_04_DSG161_000	805	3	30	19	4	13	2	95.1389	97.175
21HS	2013_04_DSG161_000	806	3	40	19	4	13	2	95.2928	98.0457
21HS	2013_04_DSG161_000	807	3	50	19	4	13	2	94.6736	95.441
21HS	2013_04_DSG161_000	808	4	0	19	4	13	2	95.8838	95.4865
21HS	2013_04_DSG161_000	809	4	10	19	4	13	2	95.1362	98.0597
21HS	2013_04_DSG161_000	810	4	20	19	4	13	2	94.7616	97.8703
21HS	2013_04_DSG161_000	811	4	30	19	4	13	2	94.0972	98.0316
21HS	2013_04_DSG161_000	812	4	40	19	4	13	2	94.2037	96.9965
21HS	2013_04_DSG161_000	813	4	50	19	4	13	2	94.4891	98.2426
21HS	2013_04_DSG161_000	814	5	0	19	4	13	3	95.6359	105.96
21HS	2013_04_DSG161_000	815	5	10	19	4	13	2	96.4711	106.74
21HS	2013_04_DSG161_000	816	5	20	19	4	13	2	96.8451	97.3319
21HS	2013_04_DSG161_000	817	5	30	19	4	13	3	97.2616	95.9691
21HS	2013_04_DSG161_000	818	5	40	19	4	13	3	97.5754	95.6382
21HS	2013_04_DSG161_000	819	5	50	19	4	13	2	96.8914	111.331
21HS	2013_04_DSG161_000	820	6	0	19	4	13	3	96.1875	99.9785
21HS	2013_04_DSG161_000	821	6	10	19	4	13	2	96.1791	107.248
21HS	2013_04_DSG161_000	822	6	20	19	4	13	2	96.0517	93.1511
21HS	2013_04_DSG161_000	823	6	30	19	4	13	2	95.7722	105.139
21HS	2013_04_DSG161_000	824	6	40	19	4	13	3	95.7373	101.995
21HS	2013_04_DSG161_000	825	6	50	19	4	13	3	95.4797	94.9243
21HS	2013_04_DSG161_000	826	7	0	19	4	13	3	95.1416	97.9814
21HS	2013_04_DSG161_000	827	7	10	19	4	13	3	95.6076	93.5778
21HS	2013_04_DSG161_000	828	7	20	19	4	13	2	96.1712	111.734
21HS	2013_04_DSG161_000	829	7	30	19	4	13	2	95.3402	107.118
21HS	2013_04_DSG161_000	830	7	40	19	4	13	2	95.3128	109.259
21HS	2013_04_DSG161_000	831	7	50	19	4	13	2	95.9366	109.845
21HS	2013_04_DSG161_000	832	8	0	19	4	13	2	95.553	101.296
21HS	2013_04_DSG161_000	833	8	10	19	4	13	2	96.1814	109.388
21HS	2013_04_DSG161_000	834	8	20	19	4	13	3	94.889	96.6406
21HS	2013_04_DSG161_000	835	8	30	19	4	13	2	96.0874	113.585
21HS	2013_04_DSG161_000	836	8	40	19	4	13	2	95.7178	116.813
21HS	2013_04_DSG161_000	837	8	50	19	4	13	3	96.0221	103.513
21HS	2013_04_DSG161_000	838	9	0	19	4	13	2	95.1235	97.8688
21HS	2013_04_DSG161_000	839	9	10	19	4	13	2	95.3026	112.975
21HS	2013_04_DSG161_000	840	9	20	19	4	13	2	95.1063	114.594
21HS	2013_04_DSG161_000	841	9	30	19	4	13	2	94.7893	109.42
21HS	2013_04_DSG161_000	842	9	40	19	4	13	2	94.3223	101.194
21HS	2013_04_DSG161_000	843	9	50	19	4	13	2	94.523	115.035
21HS	2013_04_DSG161_000	844	10	0	19	4	13	2	95.1259	108.156
21HS	2013_04_DSG161_000	845	10	10	19	4	13	2	94.9719	108.981
21HS	2013_04_DSG161_000	846	10	20	19	4	13	3	94.6227	104.457
21HS	2013_04_DSG161_000	847	10	30	19	4	13	2	95.0578	110.462
21HS	2013_04_DSG161_000	848	10	40	19	4	13	2	95.0656	118.893
21HS	2013_04_DSG161_000	849	10	50	19	4	13	2	94.9688	111.567
21HS	2013_04_DSG161_000	850	11	0	19	4	13	2	95.0614	115.58
21HS	2013_04_DSG161_000	851	11	10	19	4	13	2	95.509	114.66
21HS	2013_04_DSG161_000	852	11	20	19	4	13	2	94.7295	109.314
21HS	2013_04_DSG161_000	853	11	30	19	4	13	2	95.2077	116.274
21HS	2013_04_DSG161_000	854	11	40	19	4	13	2	94.8828	118.686
21HS	2013_04_DSG161_000	855	11	50	19	4	13	2	94.9559	122.71
21HS	2013_04_DSG161_000	856	12	0	19	4	13	2	94.9446	95.8004
21HS	2013_04_DSG161_000	857	12	10	19	4	13	2	95.2594	113.884
21HS	2013_04_DSG161_000	858	12	20	19	4	13	2	95.7992	117.261
21HS	2013_04_DSG161_000	859	12	30	19	4	13	2	95.0897	118.163
21HS	2013_04_DSG161_000	860	12	40	19	4	13	2	95.211	111.965
21HS	2013_04_DSG161_000	861	12	50	19	4	13	3	94.9424	118.153
21HS	2013_04_DSG161_000	862	13	0	19	4	13	3	94.3346	102.105
21HS	2013_04_DSG161_000	863	13	10	19	4	13	2	94.825	119.071
21HS	2013_04_DSG161_000	864	13	20	19	4	13	2	94.8209	108.033
21HS	2013_04_DSG161_000	865	13	30	19	4	13	2	94.5752	95.1276
21HS	2013_04_DSG161_000	866	13	40	19	4	13	3	93.9729	95.0141
21HS	2013_04_DSG161_000	867	13	50	19	4	13	2	95.1809	98.4346
21HS	2013_04_DSG161_000	868	14	0	19	4	13	2	95.1327	112.41
21HS	2013_04_DSG161_000	869	14	10	19	4	13	2	93.6067	106.76
21HS	2013_04_DSG161_000	870	14	20	19	4	13	2	94.6764	98.9645
21HS	2013_04_DSG161_000	871	14	30	19	4	13	3	95.1711	94.8908
21HS	2013_04_DSG161_000	872	14	40	19	4	13	2	95.3416	103.186
21HS	2013_04_DSG161_000	873	14	50	19	4	13	2	96.0204	109.947
21HS	2013_04_DSG161_000	874	15	0	19	4	13	2	94.0716	122.565
21HS	2013_04_DSG161_000	875	15	10	19	4	13	2	95.1669	112.239
21HS	2013_04_DSG161_000	876	15	20	19	4	13	2	95.7298	118.592
21HS	2013_04_DSG161_000	877	15	30	19	4	13	2	95.1017	114.65
21HS	2013_04_DSG161_000	878	15	40	19	4	13	2	95.5503	100.427
21HS	2013_04_DSG161_000	879	15	50	19	4	13	2	95.9713	124.027
21HS	2013_04_DSG161_000	880	16	0	19	4	13	2	96.0539	118.687
21HS	2013_04_DSG161_000	881	16	10	19	4	13	3	95.9079	105.634
21HS	2013_04_DSG161_000	882	16	20	19	4	13	2	95.971	115.733
21HS	2013_04_DSG161_000	883	16	30	19	4	13	3	95.2502	103.245
21HS	2013_04_DSG161_000	884	16	40	19	4	13	2	96.0327	96.7823
21HS	2013_04_DSG161_000	885	16	50	19	4	13	2	96.0344	111.625
21HS	2013_04_DSG161_000	886	17	0	19	4	13	2	96.4011	120.03
21HS	2013_04_DSG161_000	887	17	10	19	4	13	2	95.8543	122.909
21HS	2013_04_DSG161_000	888	17	20	19	4	13	3	96.3114	101.804
21HS	2013_04_DSG161_000	889	17	30	19	4	13	3	95.9711	101.408
21HS	2013_04_DSG161_000	890	17	40	19	4	13	2	95.8421	101.219
21HS	2013_04_DSG161_000	891	17	50	19	4	13	3	95.6559	99.9409
21HS	2013_04_DSG161_000	892	18	0	19	4	13	2	95.7506	98.31
21HS	2013_04_DSG161_000	893	18	10	19	4	13	2	96.073	111.75
21HS	2013_04_DSG161_000	894	18	20	19	4	13	3	95.6273	105.004
21HS	2013_04_DSG161_000	895	18	30	19	4	13	3	95.5811	105.45
21HS	2013_04_DSG161_000	896	18	40	19	4	13	2	95.6173	109.83
21HS	2013_04_DSG161_000	897	18	50	19	4	13	3	96.4714	105.792
21HS	2013_04_DSG161_000	898	19	0	19	4	13	2	96.8534	110.735
21HS	2013_04_DSG161_000	899	19	10	19	4	13	2	97.9461	110.303
21HS	2013_04_DSG161_000	900	19	20	19	4	13	2	98.4581	116.34
21HS	2013_04_DSG161_000	901	19	30	19	4	13	2	97.4957	118.597
21HS	2013_04_DSG161_000	902	19	40	19	4	13	2	97.2881	111.499
21HS	2013_04_DSG161_000	903	19	50	19	4	13	2	96.7823	120.367
21HS	2013_04_DSG161_000	904	20	0	19	4	13	2	96.4379	105.194
21HS	2013_04_DSG161_000	905	20	10	19	4	13	2	97.344	114.052
21HS	2013_04_DSG161_000	906	20	20	19	4	13	2	96.4869	109.835
21HS	2013_04_DSG161_000	907	20	30	19	4	13	2	96.5754	119.125
21HS	2013_04_DSG161_000	908	20	40	19	4	13	2	95.7781	107.976
21HS	2013_04_DSG161_000	909	20	50	19	4	13	2	96.2493	118.621
21HS	2013_04_DSG161_000	910	21	0	19	4	13	2	96.1509	118.136
21HS	2013_04_DSG161_000	911	21	10	19	4	13	2	96.4184	113.136
21HS	2013_04_DSG161_000	912	21	20	19	4	13	2	96.5714	118.702
21HS	2013_04_DSG161_000	913	21	30	19	4	13	2	96.6398	112.417
21HS	2013_04_DSG161_000	914	21	40	19	4	13	2	94.9354	118.711
21HS	2013_04_DSG161_000	915	21	50	19	4	13	2	96.1493	123.553
21HS	2013_04_DSG161_000	916	22	0	19	4	13	2	96.4728	117.558
21HS	2013_04_DSG161_000	917	22	10	19	4	13	2	96.0211	119.3
21HS	2013_04_DSG161_000	918	22	20	19	4	13	2	96.0544	114.068
21HS	2013_04_DSG161_000	919	22	30	19	4	13	2	97.35	116.488
21HS	2013_04_DSG161_000	920	22	40	19	4	13	2	96.2663	124.943
21HS	2013_04_DSG161_000	921	22	50	19	4	13	2	95.6342	112.401
21HS	2013_04_DSG161_000	922	23	0	19	4	13	2	96.8855	119.767
21HS	2013_04_DSG161_000	923	23	10	19	4	13	2	96.0106	111.885
21HS	2013_04_DSG161_000	924	23	20	19	4	13	2	96.6082	118.133
21HS	2013_04_DSG161_000	925	23	30	19	4	13	2	96.0425	104.424
21HS	2013_04_DSG161_000	926	23	40	19	4	13	2	96.0898	114.384
21HS	2013_04_DSG161_000	927	23	50	19	4	13	2	95.189	122.645
21HS	2013_04_DSG161_000	928	0	0	20	4	13	2	95.9512	119.008
21HS	2013_04_DSG161_000	929	0	10	20	4	13	2	96.0461	111.326
21HS	2013_04_DSG161_000	930	0	20	20	4	13	2	94.9304	114.153
21HS	2013_04_DSG161_000	931	0	30	20	4	13	2	94.341	118.918
21HS	2013_04_DSG161_000	932	0	40	20	4	13	2	94.6252	110.281
21HS	2013_04_DSG161_000	933	0	50	20	4	13	2	94.1475	109.267
21HS	2013_04_DSG161_000	934	1	0	20	4	13	2	93.1349	112.972
21HS	2013_04_DSG161_000	935	1	10	20	4	13	2	92.9017	112.012
21HS	2013_04_DSG161_000	936	1	20	20	4	13	2	94.1619	126.837
21HS	2013_04_DSG161_000	937	1	30	20	4	13	2	94.2523	123.732
21HS	2013_04_DSG161_000	938	1	40	20	4	13	2	93.9965	113.209
21HS	2013_04_DSG161_000	939	1	50	20	4	13	2	92.9084	122.628
21HS	2013_04_DSG161_000	940	2	0	20	4	13	2	93.5061	100.952
21HS	2013_04_DSG161_000	941	2	10	20	4	13	2	94.1288	105.383
21HS	2013_04_DSG161_000	942	2	20	20	4	13	2	95.3847	116.871
21HS	2013_04_DSG161_000	943	2	30	20	4	13	2	95.3212	121.584
21HS	2013_04_DSG161_000	944	2	40	20	4	13	2	95.256	122.962
21HS	2013_04_DSG161_000	945	2	50	20	4	13	2	94.8786	111.801
21HS	2013_04_DSG161_000	946	3	0	20	4	13	2	95.8082	110.66
21HS	2013_04_DSG161_000	947	3	10	20	4	13	2	95.3834	117.28
21HS	2013_04_DSG161_000	948	3	20	20	4	13	2	93.8623	117.323
21HS	2013_04_DSG161_000	949	3	30	20	4	13	2	94.535	111.593
21HS	2013_04_DSG161_000	950	3	40	20	4	13	2	94.3673	116.961
21HS	2013_04_DSG161_000	951	3	50	20	4	13	2	94.9825	118.424
21HS	2013_04_DSG161_000	952	4	0	20	4	13	2	95.7816	112.459
21HS	2013_04_DSG161_000	953	4	10	20	4	13	2	95.6332	111.401
21HS	2013_04_DSG161_000	954	4	20	20	4	13	2	96.1127	125.797
21HS	2013_04_DSG161_000	955	4	30	20	4	13	2	95.2735	118.588
21HS	2013_04_DSG161_000	956	4	40	20	4	13	2	95.0322	117.603
21HS	2013_04_DSG161_000	957	4	50	20	4	13	2	95.5827	120.526
21HS	2013_04_DSG161_000	958	5	0	20	4	13	2	95.0108	118.004
21HS	2013_04_DSG161_000	959	5	10	20	4	13	2	96.095	119.869
21HS	2013_04_DSG161_000	960	5	20	20	4	13	2	97.4142	112.553
21HS	2013_04_DSG161_000	961	5	30	20	4	13	2	97.6467	116.118
21HS	2013_04_DSG161_000	962	5	40	20	4	13	2	97.9426	116.768
21HS	2013_04_DSG161_000	963	5	50	20	4	13	2	96.9603	114.921
21HS	2013_04_DSG161_000	964	6	0	20	4	13	2	96.2942	127.009
21HS	2013_04_DSG161_000	965	6	10	20	4	13	2	96.0476	111.236
21HS	2013_04_DSG161_000	966	6	20	20	4	13	2	95.6188	123.988
21HS	2013_04_DSG161_000	967	6	30	20	4	13	2	95.2305	119.809
21HS	2013_04_DSG161_000	968	6	40	20	4	13	2	95.095	117.439
21HS	2013_04_DSG161_000	969	6	50	20	4	13	2	94.8953	122.927
21HS	2013_04_DSG161_000	970	7	0	20	4	13	2	94.6348	116.832
21HS	2013_04_DSG161_000	971	7	10	20	4	13	2	94.7976	114.877
21HS	2013_04_DSG161_000	972	7	20	20	4	13	2	94.2983	116.136
21HS	2013_04_DSG161_000	973	7	30	20	4	13	2	94.2197	121.886
21HS	2013_04_DSG161_000	974	7	40	20	4	13	2	93.5853	112.231
21HS	2013_04_DSG161_000	975	7	50	20	4	13	2	93.1679	113.392
21HS	2013_04_DSG161_000	976	8	0	20	4	13	2	93.8611	118.513
21HS	2013_04_DSG161_000	977	8	10	20	4	13	2	94.2151	111.35
21HS	2013_04_DSG161_000	978	8	20	20	4	13	2	92.9254	117.86
21HS	2013_04_DSG161_000	979	8	30	20	4	13	2	93.3504	126.01
21HS	2013_04_DSG161_000	980	8	40	20	4	13	2	93.2135	129.265
21HS	2013_04_DSG161_000	981	8	50	20	4	13	2	93.8162	114.093
21HS	2013_04_DSG161_000	982	9	0	20	4	13	2	93.7842	128.95
21HS	2013_04_DSG161_000	983	9	10	20	4	13	2	95.0243	112.1
21HS	2013_04_DSG161_000	984	9	20	20	4	13	2	94.5667	116.628
21HS	2013_04_DSG161_000	985	9	30	20	4	13	2	95.0698	112.221
21HS	2013_04_DSG161_000	986	9	40	20	4	13	2	95.5897	106.637
21HS	2013_04_DSG161_000	987	9	50	20	4	13	2	95.009	110.042
21HS	2013_04_DSG161_000	988	10	0	20	4	13	2	94.9903	116.768
21HS	2013_04_DSG161_000	989	10	10	20	4	13	2	94.8982	125.121
21HS	2013_04_DSG161_000	990	10	20	20	4	13	2	94.4193	113.834
21HS	2013_04_DSG161_000	991	10	30	20	4	13	2	94.9784	124.631
21HS	2013_04_DSG161_000	992	10	40	20	4	13	2	95.4107	115.986
21HS	2013_04_DSG161_000	993	10	50	20	4	13	2	95.2242	108.449
21HS	2013_04_DSG161_000	994	11	0	20	4	13	2	95.2065	110.997
21HS	2013_04_DSG161_000	995	11	10	20	4	13	2	95.3987	118.774
21HS	2013_04_DSG161_000	996	11	20	20	4	13	2	95.2281	125.626
21HS	2013_04_DSG161_000	997	11	30	20	4	13	2	95.1331	97.7658
21HS	2013_04_DSG161_000	998	11	40	20	4	13	2	94.7471	104.24
21HS	2013_04_DSG161_000	999	11	50	20	4	13	2	95.0413	122.965
21HS	2013_04_DSG161_000	1000	12	0	20	4	13	2	95.3966	108.111
21HS	2013_04_DSG161_000	1001	12	10	20	4	13	2	95.5887	116.403
21HS	2013_04_DSG161_000	1002	12	20	20	4	13	2	95.0198	113.4
21HS	2013_04_DSG161_000	1003	12	30	20	4	13	2	94.7941	114.487
21HS	2013_04_DSG161_000	1004	12	40	20	4	13	2	95.2346	100.945
21HS	2013_04_DSG161_000	1005	12	50	20	4	13	2	95.3651	121.463
21HS	2013_04_DSG161_000	1006	13	0	20	4	13	2	95.083	109.908
21HS	2013_04_DSG161_000	1007	13	10	20	4	13	2	95.1815	124.247
21HS	2013_04_DSG161_000	1008	13	20	20	4	13	2	94.9085	114.084
21HS	2013_04_DSG161_000	1009	13	30	20	4	13	2	94.3266	107.817
21HS	2013_04_DSG161_000	1010	13	40	20	4	13	2	95.0351	104.316
21HS	2013_04_DSG161_000	1011	13	50	20	4	13	2	94.2921	117.234
21HS	2013_04_DSG161_000	1012	14	0	20	4	13	2	95.0665	118.309
21HS	2013_04_DSG161_000	1013	14	10	20	4	13	2	94.8292	122.316
21HS	2013_04_DSG161_000	1014	14	20	20	4	13	2	94.7407	116.355
21HS	2013_04_DSG161_000	1015	14	30	20	4	13	2	94.551	123.798
21HS	2013_04_DSG161_000	1016	14	40	20	4	13	2	95.006	113.849
21HS	2013_04_DSG161_000	1017	14	50	20	4	13	2	94.9417	117.147
21HS	2013_04_DSG161_000	1018	15	0	20	4	13	2	94.8024	122.624
21HS	2013_04_DSG161_000	1019	15	10	20	4	13	2	94.9133	122.473
21HS	2013_04_DSG161_000	1020	15	20	20	4	13	2	94.5795	114.733
21HS	2013_04_DSG161_000	1021	15	30	20	4	13	2	95.2664	117.332
21HS	2013_04_DSG161_000	1022	15	40	20	4	13	2	94.9966	114.869
21HS	2013_04_DSG161_000	1023	15	50	20	4	13	2	95.1293	124.402
21HS	2013_04_DSG161_000	1024	16	0	20	4	13	2	95.3465	117.603
21HS	2013_04_DSG161_000	1025	16	10	20	4	13	2	95.3137	124.052
21HS	2013_04_DSG161_000	1026	16	20	20	4	13	2	95.105	115.221
21HS	2013_04_DSG161_000	1027	16	30	20	4	13	2	94.9351	118.228
21HS	2013_04_DSG161_000	1028	16	40	20	4	13	2	95.1702	118.331
21HS	2013_04_DSG161_000	1029	16	50	20	4	13	2	94.6091	125.154
21HS	2013_04_DSG161_000	1030	17	0	20	4	13	2	94.9157	124.027
21HS	2013_04_DSG161_000	1031	17	10	20	4	13	2	94.4201	118.719
21HS	2013_04_DSG161_000	1032	17	20	20	4	13	2	95.142	115.285
21HS	2013_04_DSG161_000	1033	17	30	20	4	13	2	95.4784	118.164
21HS	2013_04_DSG161_000	1034	17	40	20	4	13	2	94.8389	113.662
21HS	2013_04_DSG161_000	1035	17	50	20	4	13	2	95.9738	116.105
21HS	2013_04_DSG161_000	1036	18	0	20	4	13	2	95.1091	117.732
21HS	2013_04_DSG161_000	1037	18	10	20	4	13	2	95.6509	113.598
21HS	2013_04_DSG161_000	1038	18	20	20	4	13	2	95.0604	120.649
21HS	2013_04_DSG161_000	1039	18	30	20	4	13	2	95.8387	124.8
21HS	2013_04_DSG161_000	1040	18	40	20	4	13	2	97.0638	118.799
21HS	2013_04_DSG161_000	1041	18	50	20	4	13	3	96.8697	106.241
21HS	2013_04_DSG161_000	1042	19	0	20	4	13	2	97.7863	118.5
21HS	2013_04_DSG161_000	1043	19	10	20	4	13	2	97.8326	122.487
21HS	2013_04_DSG161_000	1044	19	20	20	4	13	2	98.4232	120.222
21HS	2013_04_DSG161_000	1045	19	30	20	4	13	2	97.9447	120.09
21HS	2013_04_DSG161_000	1046	19	40	20	4	13	2	97.027	119.435
21HS	2013_04_DSG161_000	1047	19	50	20	4	13	2	96.5392	120.753
21HS	2013_04_DSG161_000	1048	20	0	20	4	13	2	96.3778	112.386
21HS	2013_04_DSG161_000	1049	20	10	20	4	13	2	96.783	105.668
21HS	2013_04_DSG161_000	1050	20	20	20	4	13	2	96.6679	117.6
21HS	2013_04_DSG161_000	1051	20	30	20	4	13	2	96.6245	118.557
21HS	2013_04_DSG161_000	1052	20	40	20	4	13	2	96.7557	109.748
21HS	2013_04_DSG161_000	1053	20	50	20	4	13	2	95.8753	115.69
21HS	2013_04_DSG161_000	1054	21	0	20	4	13	2	96.1075	121.531
21HS	2013_04_DSG161_000	1055	21	10	20	4	13	2	95.7383	111.162
21HS	2013_04_DSG161_000	1056	21	20	20	4	13	2	96.5867	113.649
21HS	2013_04_DSG161_000	1057	21	30	20	4	13	2	95.8376	121.609
21HS	2013_04_DSG161_000	1058	21	40	20	4	13	2	95.7129	126.594
21HS	2013_04_DSG161_000	1059	21	50	20	4	13	2	95.2206	121.417
21HS	2013_04_DSG161_000	1060	22	0	20	4	13	2	95.6943	119.42
21HS	2013_04_DSG161_000	1061	22	10	20	4	13	2	95.0653	122.043
21HS	2013_04_DSG161_000	1062	22	20	20	4	13	2	94.7445	100.914
21HS	2013_04_DSG161_000	1063	22	30	20	4	13	2	95.5202	101.725
21HS	2013_04_DSG161_000	1064	22	40	20	4	13	1	94.9459	130.399
21HS	2013_04_DSG161_000	1065	22	50	20	4	13	2	95.7973	117.982
21HS	2013_04_DSG161_000	1066	23	0	20	4	13	2	95.6981	120.74
21HS	2013_04_DSG161_000	1067	23	10	20	4	13	2	95.958	111.216
21HS	2013_04_DSG161_000	1068	23	20	20	4	13	2	95.1507	115.016
21HS	2013_04_DSG161_000	1069	23	30	20	4	13	2	94.8399	103.423
21HS	2013_04_DSG161_000	1070	23	40	20	4	13	2	95.9442	124.76
21HS	2013_04_DSG161_000	1071	23	50	20	4	13	2	95.9975	128.087
21HS	2013_04_DSG161_000	1072	0	0	21	4	13	2	94.6891	114.218
21HS	2013_04_DSG161_000	1073	0	10	21	4	13	2	96.1407	125.976
21HS	2013_04_DSG161_000	1074	0	20	21	4	13	2	95.5996	122.215
21HS	2013_04_DSG161_000	1075	0	30	21	4	13	2	96.009	128.701
21HS	2013_04_DSG161_000	1076	0	40	21	4	13	2	94.7643	114.078
21HS	2013_04_DSG161_000	1077	0	50	21	4	13	2	95.4592	116.267
21HS	2013_04_DSG161_000	1078	1	0	21	4	13	2	95.0014	118.177
21HS	2013_04_DSG161_000	1079	1	10	21	4	13	3	94.3711	99.7303
21HS	2013_04_DSG161_000	1080	1	20	21	4	13	2	95.0246	113.434
21HS	2013_04_DSG161_000	1081	1	30	21	4	13	2	94.9912	113.417
21HS	2013_04_DSG161_000	1082	1	40	21	4	13	2	94.7099	119.49
21HS	2013_04_DSG161_000	1083	1	50	21	4	13	2	94.3406	112.996
21HS	2013_04_DSG161_000	1084	2	0	21	4	13	2	94.6602	108.074
21HS	2013_04_DSG161_000	1085	2	10	21	4	13	2	94.4323	112.884
21HS	2013_04_DSG161_000	1086	2	20	21	4	13	2	94.8233	117.835
21HS	2013_04_DSG161_000	1087	2	30	21	4	13	3	94.2955	97.4969
21HS	2013_04_DSG161_000	1088	2	40	21	4	13	2	93.614	106.792
21HS	2013_04_DSG161_000	1089	2	50	21	4	13	2	94.4302	112.235
21HS	2013_04_DSG161_000	1090	3	0	21	4	13	2	94.0497	117.049
21HS	2013_04_DSG161_000	1091	3	10	21	4	13	2	94.6989	118.207
21HS	2013_04_DSG161_000	1092	3	20	21	4	13	2	94.258	100.512
21HS	2013_04_DSG161_000	1093	3	30	21	4	13	2	93.797	111.386
21HS	2013_04_DSG161_000	1094	3	40	21	4	13	2	95.1266	113.41
21HS	2013_04_DSG161_000	1095	3	50	21	4	13	2	94.3308	95.8588
21HS	2013_04_DSG161_000	1096	4	0	21	4	13	2	95.5613	114.366
21HS	2013_04_DSG161_000	1097	4	10	21	4	13	2	94.1958	103.936
21HS	2013_04_DSG161_000	1098	4	20	21	4	13	3	94.3755	102.136
21HS	2013_04_DSG161_000	1099	4	30	21	4	13	2	95.0859	106.129
21HS	2013_04_DSG161_000	1100	4	40	21	4	13	3	95.2276	105.909
21HS	2013_04_DSG161_000	1101	4	50	21	4	13	2	95.0982	118.861
21HS	2013_04_DSG161_000	1102	5	0	21	4	13	3	95.1768	99.9507
21HS	2013_04_DSG161_000	1103	5	10	21	4	13	3	96.8239	102.879
21HS	2013_04_DSG161_000	1104	5	20	21	4	13	3	97.3054	106.327
21HS	2013_04_DSG161_000	1105	5	30	21	4	13	2	97.2813	117.963
21HS	2013_04_DSG161_000	1106	5	40	21	4	13	2	97.78	111.823
21HS	2013_04_DSG161_000	1107	5	50	21	4	13	3	97.556	101.35
21HS	2013_04_DSG161_000	1108	6	0	21	4	13	3	96.8979	106.491
21HS	2013_04_DSG161_000	1109	6	10	21	4	13	3	95.9498	104.226
21HS	2013_04_DSG161_000	1110	6	20	21	4	13	2	96.116	116.71
21HS	2013_04_DSG161_000	1111	6	30	21	4	13	2	96.5822	119.723
21HS	2013_04_DSG161_000	1112	6	40	21	4	13	3	96.2035	95.4499
21HS	2013_04_DSG161_000	1113	6	50	21	4	13	2	95.6401	99.5787
21HS	2013_04_DSG161_000	1114	7	0	21	4	13	2	95.5285	112.876
21HS	2013_04_DSG161_000	1115	7	10	21	4	13	3	96.452	97.6685
21HS	2013_04_DSG161_000	1116	7	20	21	4	13	3	96.2908	95.4685
21HS	2013_04_DSG161_000	1117	7	30	21	4	13	2	96.0511	111.5
21HS	2013_04_DSG161_000	1118	7	40	21	4	13	3	95.557	105.164
21HS	2013_04_DSG161_000	1119	7	50	21	4	13	2	96.0671	116.023
21HS	2013_04_DSG161_000	1120	8	0	21	4	13	3	95.9623	107.008
21HS	2013_04_DSG161_000	1121	8	10	21	4	13	2	95.1095	125.355
21HS	2013_04_DSG161_000	1122	8	20	21	4	13	3	94.9149	96.2441
21HS	2013_04_DSG161_000	1123	8	30	21	4	13	2	96.0044	111.453
21HS	2013_04_DSG161_000	1124	8	40	21	4	13	2	95.3595	111.541
21HS	2013_04_DSG161_000	1125	8	50	21	4	13	2	95.8572	115.765
21HS	2013_04_DSG161_000	1126	9	0	21	4	13	2	95.7273	113.677
21HS	2013_04_DSG161_000	1127	9	10	21	4	13	3	96.0839	106.188
21HS	2013_04_DSG161_000	1128	9	20	21	4	13	3	95.0757	109.597
21HS	2013_04_DSG161_000	1129	9	30	21	4	13	2	95.8267	100.616
21HS	2013_04_DSG161_000	1130	9	40	21	4	13	2	95.4091	114.597
21HS	2013_04_DSG161_000	1131	9	50	21	4	13	2	94.9715	104.044
21HS	2013_04_DSG161_000	1132	10	0	21	4	13	3	95.3619	101.619
21HS	2013_04_DSG161_000	1133	10	10	21	4	13	2	95.2747	112.154
21HS	2013_04_DSG161_000	1134	10	20	21	4	13	2	95.0324	97.6704
21HS	2013_04_DSG161_000	1135	10	30	21	4	13	2	95.6233	120.904
21HS	2013_04_DSG161_000	1136	10	40	21	4	13	2	95.6691	108.988
21HS	2013_04_DSG161_000	1137	10	50	21	4	13	2	94.4437	90.8193
21HS	2013_04_DSG161_000	1138	11	0	21	4	13	2	95.2379	107.253
21HS	2013_04_DSG161_000	1139	11	10	21	4	13	2	95.5122	88.8166
21HS	2013_04_DSG161_000	1140	11	20	21	4	13	2	94.9924	90.4483
21HS	2013_04_DSG161_000	1141	11	30	21	4	13	2	95.6709	89.5829
21HS	2013_04_DSG161_000	1142	11	40	21	4	13	2	94.9433	91.5688
21HS	2013_04_DSG161_000	1143	11	50	21	4	13	2	95.4989	89.1407
21HS	2013_04_DSG161_000	1144	12	0	21	4	13	2	95.5976	91.8627
21HS	2013_04_DSG161_000	1145	12	10	21	4	13	2	95.2996	88.1809
21HS	2013_04_DSG161_000	1146	12	20	21	4	13	2	94.961	88.9097
21HS	2013_04_DSG161_000	1147	12	30	21	4	13	2	95.2363	89.8173
21HS	2013_04_DSG161_000	1148	12	40	21	4	13	2	93.9331	89.6351
21HS	2013_04_DSG161_000	1149	12	50	21	4	13	3	95.5279	101.364
21HS	2013_04_DSG161_000	1150	13	0	21	4	13	2	95.4852	90.3798
21HS	2013_04_DSG161_000	1151	13	10	21	4	13	2	94.7345	91.9932
21HS	2013_04_DSG161_000	1152	13	20	21	4	13	2	94.8615	91.8381
21HS	2013_04_DSG161_000	1153	13	30	21	4	13	2	95.1206	92.1959
21HS	2013_04_DSG161_000	1154	13	40	21	4	13	2	95.1522	91.6124
21HS	2013_04_DSG161_000	1155	13	50	21	4	13	2	95.4537	92.4249
21HS	2013_04_DSG161_000	1156	14	0	21	4	13	2	94.9697	89.9906
21HS	2013_04_DSG161_000	1157	14	10	21	4	13	2	95.5234	89.9287
21HS	2013_04_DSG161_000	1158	14	20	21	4	13	2	95.6918	90.1874
21HS	2013_04_DSG161_000	1159	14	30	21	4	13	2	96.2373	92.8478
21HS	2013_04_DSG161_000	1160	14	40	21	4	13	2	95.4176	90.9629
21HS	2013_04_DSG161_000	1161	14	50	21	4	13	2	95.5694	90.1196
21HS	2013_04_DSG161_000	1162	15	0	21	4	13	2	95.5091	98.5979
21HS	2013_04_DSG161_000	1163	15	10	21	4	13	2	95.587	93.7097
21HS	2013_04_DSG161_000	1164	15	20	21	4	13	2	94.5992	90.7633
21HS	2013_04_DSG161_000	1165	15	30	21	4	13	2	94.739	105.856
21HS	2013_04_DSG161_000	1166	15	40	21	4	13	2	95.3178	93.6731
21HS	2013_04_DSG161_000	1167	15	50	21	4	13	3	94.749	93.5424
21HS	2013_04_DSG161_000	1168	16	0	21	4	13	2	94.8326	93.4247
21HS	2013_04_DSG161_000	1169	16	10	21	4	13	2	94.7529	92.4241
21HS	2013_04_DSG161_000	1170	16	20	21	4	13	2	94.1744	95.1496
21HS	2013_04_DSG161_000	1171	16	30	21	4	13	2	95.4695	98.6913
21HS	2013_04_DSG161_000	1172	16	40	21	4	13	2	93.9105	100.319
21HS	2013_04_DSG161_000	1173	16	50	21	4	13	3	94.4572	97.2989
21HS	2013_04_DSG161_000	1174	17	0	21	4	13	2	94.4344	104.813
21HS	2013_04_DSG161_000	1175	17	10	21	4	13	2	94.6508	104.811
21HS	2013_04_DSG161_000	1176	17	20	21	4	13	2	94.3611	108.86
21HS	2013_04_DSG161_000	1177	17	30	21	4	13	2	93.4935	95.6627
21HS	2013_04_DSG161_000	1178	17	40	21	4	13	2	94.0416	99.8063
21HS	2013_04_DSG161_000	1179	17	50	21	4	13	2	93.9866	108.998
21HS	2013_04_DSG161_000	1180	18	0	21	4	13	2	95.3411	106.104
21HS	2013_04_DSG161_000	1181	18	10	21	4	13	2	94.6584	120.334
21HS	2013_04_DSG161_000	1182	18	20	21	4	13	2	95.5321	119.419
21HS	2013_04_DSG161_000	1183	18	30	21	4	13	2	94.9654	105.836
21HS	2013_04_DSG161_000	1184	18	40	21	4	13	3	95.2766	110.443
21HS	2013_04_DSG161_000	1185	18	50	21	4	13	2	95.4069	124.24
21HS	2013_04_DSG161_000	1186	19	0	21	4	13	2	96.2467	123.127
21HS	2013_04_DSG161_000	1187	19	10	21	4	13	2	96.1849	115.912
21HS	2013_04_DSG161_000	1188	19	20	21	4	13	2	96.5037	122.061
21HS	2013_04_DSG161_000	1189	19	30	21	4	13	2	96.2782	124.555
21HS	2013_04_DSG161_000	1190	19	40	21	4	13	2	95.7551	129.099
21HS	2013_04_DSG161_000	1191	19	50	21	4	13	2	95.3662	106.507
21HS	2013_04_DSG161_000	1192	20	0	21	4	13	2	96.2541	104.944
21HS	2013_04_DSG161_000	1193	20	10	21	4	13	2	96.2694	110.254
21HS	2013_04_DSG161_000	1194	20	20	21	4	13	2	96.1509	102.05
21HS	2013_04_DSG161_000	1195	20	30	21	4	13	2	95.3964	105.658
21HS	2013_04_DSG161_000	1196	20	40	21	4	13	2	95.8667	105.25
21HS	2013_04_DSG161_000	1197	20	50	21	4	13	2	95.5138	111.149
21HS	2013_04_DSG161_000	1198	21	0	21	4	13	2	95.8167	101.654
21HS	2013_04_DSG161_000	1199	21	10	21	4	13	2	95.5653	98.8994
21HS	2013_04_DSG161_000	1200	21	20	21	4	13	2	95.8391	109.148
21HS	2013_04_DSG161_000	1201	21	30	21	4	13	2	95.9544	97.7272
21HS	2013_04_DSG161_000	1202	21	40	21	4	13	2	95.4608	110.55
21HS	2013_04_DSG161_000	1203	21	50	21	4	13	2	95.4215	97.0672
21HS	2013_04_DSG161_000	1204	22	0	21	4	13	2	96.4606	115.906
21HS	2013_04_DSG161_000	1205	22	10	21	4	13	2	95.3842	109.468
21HS	2013_04_DSG161_000	1206	22	20	21	4	13	2	95.8398	109.769
21HS	2013_04_DSG161_000	1207	22	30	21	4	13	2	96.4736	95.4777
21HS	2013_04_DSG161_000	1208	22	40	21	4	13	2	96.0465	105.282
21HS	2013_04_DSG161_000	1209	22	50	21	4	13	3	95.6169	92.8154
21HS	2013_04_DSG161_000	1210	23	0	21	4	13	2	96.2006	111.329
21HS	2013_04_DSG161_000	1211	23	10	21	4	13	3	95.8216	98.9983
21HS	2013_04_DSG161_000	1212	23	20	21	4	13	2	96.4939	98.6642
21HS	2013_04_DSG161_000	1213	23	30	21	4	13	2	96.0008	100.692
21HS	2013_04_DSG161_000	1214	23	40	21	4	13	3	95.8391	99.1858
21HS	2013_04_DSG161_000	1215	23	50	21	4	13	3	95.6206	94.1117
21HS	2013_04_DSG161_000	1216	0	0	22	4	13	3	95.3705	94.09
21HS	2013_04_DSG161_000	1217	0	10	22	4	13	3	94.38	97.0452
21HS	2013_04_DSG161_000	1218	0	20	22	4	13	3	95.1332	96.9554
21HS	2013_04_DSG161_000	1219	0	30	22	4	13	3	94.9317	97.9215
21HS	2013_04_DSG161_000	1220	0	40	22	4	13	3	95.4492	97.1681
21HS	2013_04_DSG161_000	1221	0	50	22	4	13	3	95.7194	95.0186
21HS	2013_04_DSG161_000	1222	1	0	22	4	13	3	95.7034	94.8814
21HS	2013_04_DSG161_000	1223	1	10	22	4	13	3	95.208	96.73
21HS	2013_04_DSG161_000	1224	1	20	22	4	13	3	95.4276	97.2189
21HS	2013_04_DSG161_000	1225	1	30	22	4	13	3	94.9599	94.4146
21HS	2013_04_DSG161_000	1226	1	40	22	4	13	3	94.9247	95.6827
21HS	2013_04_DSG161_000	1227	1	50	22	4	13	2	94.5981	94.9633
21HS	2013_04_DSG161_000	1228	2	0	22	4	13	3	94.8838	94.8818
21HS	2013_04_DSG161_000	1229	2	10	22	4	13	3	95.2383	95.6197
21HS	2013_04_DSG161_000	1230	2	20	22	4	13	2	94.8825	106.837
21HS	2013_04_DSG161_000	1231	2	30	22	4	13	3	94.6594	95.1503
21HS	2013_04_DSG161_000	1232	2	40	22	4	13	3	93.837	97.5945
21HS	2013_04_DSG161_000	1233	2	50	22	4	13	3	95.1354	98.0595
21HS	2013_04_DSG161_000	1234	3	0	22	4	13	3	95.1628	103.314
21HS	2013_04_DSG161_000	1235	3	10	22	4	13	3	94.8403	101.491
21HS	2013_04_DSG161_000	1236	3	20	22	4	13	3	94.1393	96.2204
21HS	2013_04_DSG161_000	1237	3	30	22	4	13	3	94.4583	100.081
21HS	2013_04_DSG161_000	1238	3	40	22	4	13	3	94.7854	95.7026
21HS	2013_04_DSG161_000	1239	3	50	22	4	13	2	94.4308	113.743
21HS	2013_04_DSG161_000	1240	4	0	22	4	13	3	93.4736	102.465
21HS	2013_04_DSG161_000	1241	4	10	22	4	13	2	94.0843	101.694
21HS	2013_04_DSG161_000	1242	4	20	22	4	13	3	94.3839	107.088
21HS	2013_04_DSG161_000	1243	4	30	22	4	13	3	94.7421	109.038
21HS	2013_04_DSG161_000	1244	4	40	22	4	13	3	93.6555	107.931
21HS	2013_04_DSG161_000	1245	4	50	22	4	13	2	94.2111	108.927
21HS	2013_04_DSG161_000	1246	5	0	22	4	13	3	95.4653	100.463
21HS	2013_04_DSG161_000	1247	5	10	22	4	13	3	96.6914	106.956
21HS	2013_04_DSG161_000	1248	5	20	22	4	13	3	97.7179	104.258
21HS	2013_04_DSG161_000	1249	5	30	22	4	13	3	97.5855	105.23
21HS	2013_04_DSG161_000	1250	5	40	22	4	13	3	97.8207	102.019
21HS	2013_04_DSG161_000	1251	5	50	22	4	13	3	97.2035	99.1691
21HS	2013_04_DSG161_000	1252	6	0	22	4	13	3	96.8546	105.548
21HS	2013_04_DSG161_000	1253	6	10	22	4	13	2	96.5415	104.667
21HS	2013_04_DSG161_000	1254	6	20	22	4	13	2	96.3493	96.2484
21HS	2013_04_DSG161_000	1255	6	30	22	4	13	3	95.8593	109.269
21HS	2013_04_DSG161_000	1256	6	40	22	4	13	2	95.8733	108.878
21HS	2013_04_DSG161_000	1257	6	50	22	4	13	3	96.9129	104.758
21HS	2013_04_DSG161_000	1258	7	0	22	4	13	3	95.7378	96.51
21HS	2013_04_DSG161_000	1259	7	10	22	4	13	3	96.7041	104.318
21HS	2013_04_DSG161_000	1260	7	20	22	4	13	2	95.5114	93.5012
21HS	2013_04_DSG161_000	1261	7	30	22	4	13	2	95.2816	105.586
21HS	2013_04_DSG161_000	1262	7	40	22	4	13	3	95.3837	107.614
21HS	2013_04_DSG161_000	1263	7	50	22	4	13	2	94.8992	108.62
21HS	2013_04_DSG161_000	1264	8	0	22	4	13	3	95.7121	102.877
21HS	2013_04_DSG161_000	1265	8	10	22	4	13	3	95.6261	98.7764
21HS	2013_04_DSG161_000	1266	8	20	22	4	13	3	95.3696	101.205
21HS	2013_04_DSG161_000	1267	8	30	22	4	13	3	95.7645	105.102
21HS	2013_04_DSG161_000	1268	8	40	22	4	13	3	95.4188	93.6135
21HS	2013_04_DSG161_000	1269	8	50	22	4	13	2	95.1874	91.4088
21HS	2013_04_DSG161_000	1270	9	0	22	4	13	2	95.9473	91.4143
21HS	2013_04_DSG161_000	1271	9	10	22	4	13	2	95.544	92.5948
21HS	2013_04_DSG161_000	1272	9	20	22	4	13	2	95.468	93.2579
21HS	2013_04_DSG161_000	1273	9	30	22	4	13	2	96.0764	89.7783
21HS	2013_04_DSG161_000	1274	9	40	22	4	13	2	95.6336	91.0161
21HS	2013_04_DSG161_000	1275	9	50	22	4	13	2	95.6698	94.7322
21HS	2013_04_DSG161_000	1276	10	0	22	4	13	2	95.564	92.4322
21HS	2013_04_DSG161_000	1277	10	10	22	4	13	2	95.1684	90.1257
21HS	2013_04_DSG161_000	1278	10	20	22	4	13	2	95.9422	90.4889
21HS	2013_04_DSG161_000	1279	10	30	22	4	13	2	96.2757	91.748
21HS	2013_04_DSG161_000	1280	10	40	22	4	13	2	95.9295	92.9701
21HS	2013_04_DSG161_000	1281	10	50	22	4	13	2	96.1673	93.7136
21HS	2013_04_DSG161_000	1282	11	0	22	4	13	2	95.4951	91.7091
21HS	2013_04_DSG161_000	1283	11	10	22	4	13	2	95.9357	91.8936
21HS	2013_04_DSG161_000	1284	11	20	22	4	13	2	95.9642	92.7113
21HS	2013_04_DSG161_000	1285	11	30	22	4	13	2	95.648	90.9435
21HS	2013_04_DSG161_000	1286	11	40	22	4	13	2	95.9085	90.812
21HS	2013_04_DSG161_000	1287	11	50	22	4	13	2	95.5522	89.4874
21HS	2013_04_DSG161_000	1288	12	0	22	4	13	2	95.0815	92.3093
21HS	2013_04_DSG161_000	1289	12	10	22	4	13	2	95.5666	90.3457
21HS	2013_04_DSG161_000	1290	12	20	22	4	13	2	95.1246	89.7568
21HS	2013_04_DSG161_000	1291	12	30	22	4	13	2	94.9055	89.8484
21HS	2013_04_DSG161_000	1292	12	40	22	4	13	2	95.3927	99.7154
21HS	2013_04_DSG161_000	1293	12	50	22	4	13	2	95.0317	92.839
21HS	2013_04_DSG161_000	1294	13	0	22	4	13	2	94.3445	97.3977
21HS	2013_04_DSG161_000	1295	13	10	22	4	13	2	95.3116	93.9764
21HS	2013_04_DSG161_000	1296	13	20	22	4	13	3	95.2774	95.6223
21HS	2013_04_DSG161_000	1297	13	30	22	4	13	2	94.8158	93.0561
21HS	2013_04_DSG161_000	1298	13	40	22	4	13	3	94.8223	96.2191
21HS	2013_04_DSG161_000	1299	13	50	22	4	13	2	94.8989	95.4105
21HS	2013_04_DSG161_000	1300	14	0	22	4	13	2	95.0404	94.2003
21HS	2013_04_DSG161_000	1301	14	10	22	4	13	3	94.3043	105.918
21HS	2013_04_DSG161_000	1302	14	20	22	4	13	2	94.6029	90.1456
21HS	2013_04_DSG161_000	1303	14	30	22	4	13	2	94.5849	90.4927
21HS	2013_04_DSG161_000	1304	14	40	22	4	13	3	95.2251	102.082
21HS	2013_04_DSG161_000	1305	14	50	22	4	13	3	95.0253	106.804
21HS	2013_04_DSG161_000	1306	15	0	22	4	13	3	94.1849	106.79
21HS	2013_04_DSG161_000	1307	15	10	22	4	13	2	95.8736	107.21
21HS	2013_04_DSG161_000	1308	15	20	22	4	13	2	94.6435	106.978
21HS	2013_04_DSG161_000	1309	15	30	22	4	13	2	95.1727	112.698
21HS	2013_04_DSG161_000	1310	15	40	22	4	13	2	94.6251	98.849
21HS	2013_04_DSG161_000	1311	15	50	22	4	13	3	95.0212	102.553
21HS	2013_04_DSG161_000	1312	16	0	22	4	13	2	94.7932	102.093
21HS	2013_04_DSG161_000	1313	16	10	22	4	13	2	95.1405	112.758
21HS	2013_04_DSG161_000	1314	16	20	22	4	13	2	94.2597	108.937
21HS	2013_04_DSG161_000	1315	16	30	22	4	13	2	95.2566	109.956
21HS	2013_04_DSG161_000	1316	16	40	22	4	13	3	94.6075	107.398
21HS	2013_04_DSG161_000	1317	16	50	22	4	13	3	93.2638	105.481
21HS	2013_04_DSG161_000	1318	17	0	22	4	13	2	94.2504	107.833
21HS	2013_04_DSG161_000	1319	17	10	22	4	13	2	94.1962	116.538
21HS	2013_04_DSG161_000	1320	17	20	22	4	13	3	95.0015	107.39
21HS	2013_04_DSG161_000	1321	17	30	22	4	13	2	95.5149	117.994
21HS	2013_04_DSG161_000	1322	17	40	22	4	13	2	94.957	105.482
21HS	2013_04_DSG161_000	1323	17	50	22	4	13	2	94.2942	116.295
21HS	2013_04_DSG161_000	1324	18	0	22	4	13	2	94.5803	110.357
21HS	2013_04_DSG161_000	1325	18	10	22	4	13	2	95.4099	112.527
21HS	2013_04_DSG161_000	1326	18	20	22	4	13	2	95.7845	111.634
21HS	2013_04_DSG161_000	1327	18	30	22	4	13	2	95.7767	115.843
21HS	2013_04_DSG161_000	1328	18	40	22	4	13	2	95.6853	109.398
21HS	2013_04_DSG161_000	1329	18	50	22	4	13	2	95.4107	111.334
21HS	2013_04_DSG161_000	1330	19	0	22	4	13	2	96.0739	115.557
21HS	2013_04_DSG161_000	1331	19	10	22	4	13	2	96.4125	118.802
21HS	2013_04_DSG161_000	1332	19	20	22	4	13	2	98.2349	119.201
21HS	2013_04_DSG161_000	1333	19	30	22	4	13	2	97.9904	117.715
21HS	2013_04_DSG161_000	1334	19	40	22	4	13	2	96.6753	114.339
21HS	2013_04_DSG161_000	1335	19	50	22	4	13	2	96.3257	116.07
21HS	2013_04_DSG161_000	1336	20	0	22	4	13	2	96.3446	116.671
21HS	2013_04_DSG161_000	1337	20	10	22	4	13	2	96.0845	111.888
21HS	2013_04_DSG161_000	1338	20	20	22	4	13	2	95.4796	103.516
21HS	2013_04_DSG161_000	1339	20	30	22	4	13	2	95.5545	108.267
21HS	2013_04_DSG161_000	1340	20	40	22	4	13	2	96.1352	113.078
21HS	2013_04_DSG161_000	1341	20	50	22	4	13	2	94.2982	111.545
21HS	2013_04_DSG161_000	1342	21	0	22	4	13	2	96.2865	122.631
21HS	2013_04_DSG161_000	1343	21	10	22	4	13	2	94.9106	111.72
21HS	2013_04_DSG161_000	1344	21	20	22	4	13	2	95.2152	123.141
21HS	2013_04_DSG161_000	1345	21	30	22	4	13	2	95.2875	116.956
21HS	2013_04_DSG161_000	1346	21	40	22	4	13	2	96.394	102.152
21HS	2013_04_DSG161_000	1347	21	50	22	4	13	2	95.5655	120.852
21HS	2013_04_DSG161_000	1348	22	0	22	4	13	2	95.4784	124.435
21HS	2013_04_DSG161_000	1349	22	10	22	4	13	2	95.0753	116.06
21HS	2013_04_DSG161_000	1350	22	20	22	4	13	2	96.4779	114.868
21HS	2013_04_DSG161_000	1351	22	30	22	4	13	2	95.2666	122.514
21HS	2013_04_DSG161_000	1352	22	40	22	4	13	2	96.3588	112.361
21HS	2013_04_DSG161_000	1353	22	50	22	4	13	2	95.1799	112.858
21HS	2013_04_DSG161_000	1354	23	0	22	4	13	2	95.5528	110.42
21HS	2013_04_DSG161_000	1355	23	10	22	4	13	2	95.7123	117.331
21HS	2013_04_DSG161_000	1356	23	20	22	4	13	2	95.6278	107.164
21HS	2013_04_DSG161_000	1357	23	30	22	4	13	2	95.066	107.547
21HS	2013_04_DSG161_000	1358	23	40	22	4	13	2	95.3303	105.424
21HS	2013_04_DSG161_000	1359	23	50	22	4	13	3	95.0625	100.961
21HS	2013_04_DSG161_000	1360	0	0	23	4	13	2	94.9526	112.008
21HS	2013_04_DSG161_000	1361	0	10	23	4	13	2	95.4379	113.724
21HS	2013_04_DSG161_000	1362	0	20	23	4	13	2	94.9714	122.057
21HS	2013_04_DSG161_000	1363	0	30	23	4	13	2	96.4902	110.241
21HS	2013_04_DSG161_000	1364	0	40	23	4	13	2	96.0498	116.228
21HS	2013_04_DSG161_000	1365	0	50	23	4	13	2	95.198	104.876
21HS	2013_04_DSG161_000	1366	1	0	23	4	13	2	95.8272	105.035
21HS	2013_04_DSG161_000	1367	1	10	23	4	13	2	95.0806	108.874
21HS	2013_04_DSG161_000	1368	1	20	23	4	13	2	95.4216	111.264
21HS	2013_04_DSG161_000	1369	1	30	23	4	13	2	95.247	107.813
21HS	2013_04_DSG161_000	1370	1	40	23	4	13	2	95.6021	98.1268
21HS	2013_04_DSG161_000	1371	1	50	23	4	13	2	95.031	106.492
21HS	2013_04_DSG161_000	1372	2	0	23	4	13	2	94.9555	117.366
21HS	2013_04_DSG161_000	1373	2	10	23	4	13	2	94.5085	116.226
21HS	2013_04_DSG161_000	1374	2	20	23	4	13	2	94.1387	108.467
21HS	2013_04_DSG161_000	1375	2	30	23	4	13	2	94.5305	112.694
21HS	2013_04_DSG161_000	1376	2	40	23	4	13	2	93.8971	99.2952
21HS	2013_04_DSG161_000	1377	2	50	23	4	13	2	94.7002	97.398
21HS	2013_04_DSG161_000	1378	3	0	23	4	13	2	94.3569	111.401
21HS	2013_04_DSG161_000	1379	3	10	23	4	13	2	94.1982	104.104
21HS	2013_04_DSG161_000	1380	3	20	23	4	13	2	93.7198	102.39
21HS	2013_04_DSG161_000	1381	3	30	23	4	13	2	93.675	106.094
21HS	2013_04_DSG161_000	1382	3	40	23	4	13	2	93.5013	108.618
21HS	2013_04_DSG161_000	1383	3	50	23	4	13	2	92.9209	98.8603
21HS	2013_04_DSG161_000	1384	4	0	23	4	13	2	93.1066	103.832
21HS	2013_04_DSG161_000	1385	4	10	23	4	13	2	92.5808	107.361
21HS	2013_04_DSG161_000	1386	4	20	23	4	13	2	94.5491	97.8471
21HS	2013_04_DSG161_000	1387	4	30	23	4	13	2	93.1552	103.986
21HS	2013_04_DSG161_000	1388	4	40	23	4	13	2	92.3602	106.227
21HS	2013_04_DSG161_000	1389	4	50	23	4	13	3	94.3599	98.0483
21HS	2013_04_DSG161_000	1390	5	0	23	4	13	2	94.3929	113.039
21HS	2013_04_DSG161_000	1391	5	10	23	4	13	3	95.8502	100.627
21HS	2013_04_DSG161_000	1392	5	20	23	4	13	2	97.0381	108.431
21HS	2013_04_DSG161_000	1393	5	30	23	4	13	2	97.1127	106.101
21HS	2013_04_DSG161_000	1394	5	40	23	4	13	2	97.0312	107.277
21HS	2013_04_DSG161_000	1395	5	50	23	4	13	3	96.9711	99.9576
21HS	2013_04_DSG161_000	1396	6	0	23	4	13	3	95.8277	98.7907
21HS	2013_04_DSG161_000	1397	6	10	23	4	13	2	95.4957	109.108
21HS	2013_04_DSG161_000	1398	6	20	23	4	13	2	95.1679	105.092
21HS	2013_04_DSG161_000	1399	6	30	23	4	13	2	95.5101	107.378
21HS	2013_04_DSG161_000	1400	6	40	23	4	13	3	95.1309	92.1073
21HS	2013_04_DSG161_000	1401	6	50	23	4	13	2	95.0131	90.1433
21HS	2013_04_DSG161_000	1402	7	0	23	4	13	2	95.1406	114.326
21HS	2013_04_DSG161_000	1403	7	10	23	4	13	2	95.8674	107.584
21HS	2013_04_DSG161_000	1404	7	20	23	4	13	2	95.4567	95.0374
21HS	2013_04_DSG161_000	1405	7	30	23	4	13	2	95.4342	109.766
21HS	2013_04_DSG161_000	1406	7	40	23	4	13	3	94.7855	105.417
21HS	2013_04_DSG161_000	1407	7	50	23	4	13	3	94.487	98.7026
21HS	2013_04_DSG161_000	1408	8	0	23	4	13	2	94.9918	97.63
21HS	2013_04_DSG161_000	1409	8	10	23	4	13	3	95.2413	106.662
21HS	2013_04_DSG161_000	1410	8	20	23	4	13	3	94.7973	97.5097
21HS	2013_04_DSG161_000	1411	8	30	23	4	13	2	94.9168	108.767
21HS	2013_04_DSG161_000	1412	8	40	23	4	13	2	95.0418	107.059
21HS	2013_04_DSG161_000	1413	8	50	23	4	13	2	93.1092	103.297
21HS	2013_04_DSG161_000	1414	9	0	23	4	13	3	94.3841	100.708
21HS	2013_04_DSG161_000	1415	9	10	23	4	13	2	94.9487	96.4534
21HS	2013_04_DSG161_000	1416	9	20	23	4	13	3	95.6484	96.0742
21HS	2013_04_DSG161_000	1417	9	30	23	4	13	2	94.654	88.9637
21HS	2013_04_DSG161_000	1418	9	40	23	4	13	2	94.9759	90.9273
21HS	2013_04_DSG161_000	1419	9	50	23	4	13	2	94.6621	92.3534
21HS	2013_04_DSG161_000	1420	10	0	23	4	13	2	94.8113	99.1344
21HS	2013_04_DSG161_000	1421	10	10	23	4	13	2	94.1592	87.9765
21HS	2013_04_DSG161_000	1422	10	20	23	4	13	3	94.8471	92.0982
21HS	2013_04_DSG161_000	1423	10	30	23	4	13	2	94.4925	89.1889
21HS	2013_04_DSG161_000	1424	10	40	23	4	13	2	94.5929	90.5171
21HS	2013_04_DSG161_000	1425	10	50	23	4	13	2	94.2911	88.965
21HS	2013_04_DSG161_000	1426	11	0	23	4	13	2	94.7078	90.0007
21HS	2013_04_DSG161_000	1427	11	10	23	4	13	2	93.9432	88.6575
21HS	2013_04_DSG161_000	1428	11	20	23	4	13	2	94.2681	88.1496
21HS	2013_04_DSG161_000	1429	11	30	23	4	13	2	94.6515	92.2594
21HS	2013_04_DSG161_000	1430	11	40	23	4	13	2	94.5755	90.3617
21HS	2013_04_DSG161_000	1431	11	50	23	4	13	2	94.5975	91.8217
21HS	2013_04_DSG161_000	1432	12	0	23	4	13	2	95.1685	90.0037
21HS	2013_04_DSG161_000	1433	12	10	23	4	13	2	95.4143	90.2613
21HS	2013_04_DSG161_000	1434	12	20	23	4	13	2	94.5259	89.532
21HS	2013_04_DSG161_000	1435	12	30	23	4	13	2	95.173	91.0649
21HS	2013_04_DSG161_000	1436	12	40	23	4	13	2	94.341	88.4847
21HS	2013_04_DSG161_000	1437	12	50	23	4	13	2	94.6647	90.4637
21HS	2013_04_DSG161_000	1438	13	0	23	4	13	2	95.1546	94.6112
21HS	2013_04_DSG161_000	1439	13	10	23	4	13	2	94.0163	96.4975
21HS	2013_04_DSG161_000	1440	13	20	23	4	13	2	94.1983	92.1475
21HS	2013_04_DSG161_000	1441	13	30	23	4	13	2	94.0783	91.3315
21HS	2013_04_DSG161_000	1442	13	40	23	4	13	2	94.1046	91.1962
21HS	2013_04_DSG161_000	1443	13	50	23	4	13	2	94.297	92.6635
21HS	2013_04_DSG161_000	1444	14	0	23	4	13	2	94.0253	93.6758
21HS	2013_04_DSG161_000	1445	14	10	23	4	13	2	93.3157	91.3924
21HS	2013_04_DSG161_000	1446	14	20	23	4	13	3	94.3857	91.2472
21HS	2013_04_DSG161_000	1447	14	30	23	4	13	2	93.9095	93.2143
21HS	2013_04_DSG161_000	1448	14	40	23	4	13	2	94.374	98.0033
21HS	2013_04_DSG161_000	1449	14	50	23	4	13	2	94.1987	94.682
21HS	2013_04_DSG161_000	1450	15	0	23	4	13	2	94.5676	91.5628
21HS	2013_04_DSG161_000	1451	15	10	23	4	13	2	94.083	92.4908
21HS	2013_04_DSG161_000	1452	15	20	23	4	13	3	94.6845	96.8307
21HS	2013_04_DSG161_000	1453	15	30	23	4	13	2	94.1008	94.0985
21HS	2013_04_DSG161_000	1454	15	40	23	4	13	3	94.4857	97.3317
21HS	2013_04_DSG161_000	1455	15	50	23	4	13	3	94.5583	107.168
21HS	2013_04_DSG161_000	1456	16	0	23	4	13	3	94.0167	96.3117
21HS	2013_04_DSG161_000	1457	16	10	23	4	13	3	93.8868	94.58
21HS	2013_04_DSG161_000	1458	16	20	23	4	13	3	94.2027	97.5792
21HS	2013_04_DSG161_000	1459	16	30	23	4	13	3	93.4411	97.0321
21HS	2013_04_DSG161_000	1460	16	40	23	4	13	3	94.3537	93.6894
21HS	2013_04_DSG161_000	1461	16	50	23	4	13	2	94.3489	94.6225
21HS	2013_04_DSG161_000	1462	17	0	23	4	13	2	94.9547	99.1512
21HS	2013_04_DSG161_000	1463	17	10	23	4	13	3	94.4532	95.3691
21HS	2013_04_DSG161_000	1464	17	20	23	4	13	2	94.213	93.3355
21HS	2013_04_DSG161_000	1465	17	30	23	4	13	3	94.0619	93.2703
21HS	2013_04_DSG161_000	1466	17	40	23	4	13	2	94.7716	94.9063
21HS	2013_04_DSG161_000	1467	17	50	23	4	13	3	94.4256	94.1813
21HS	2013_04_DSG161_000	1468	18	0	23	4	13	3	94.1563	93.2945
21HS	2013_04_DSG161_000	1469	18	10	23	4	13	3	94.2322	93.8276
21HS	2013_04_DSG161_000	1470	18	20	23	4	13	2	94.8995	97.2605
21HS	2013_04_DSG161_000	1471	18	30	23	4	13	2	94.8351	98.3481
21HS	2013_04_DSG161_000	1472	18	40	23	4	13	2	95.0485	99.1515
21HS	2013_04_DSG161_000	1473	18	50	23	4	13	3	94.8321	96.1844
21HS	2013_04_DSG161_000	1474	19	0	23	4	13	2	95.2227	99.4527
21HS	2013_04_DSG161_000	1475	19	10	23	4	13	2	96.4516	105.611
21HS	2013_04_DSG161_000	1476	19	20	23	4	13	2	96.5762	111.64
21HS	2013_04_DSG161_000	1477	19	30	23	4	13	2	96.2513	116.511
21HS	2013_04_DSG161_000	1478	19	40	23	4	13	2	95.9046	108.66
21HS	2013_04_DSG161_000	1479	19	50	23	4	13	2	95.3736	104.819
21HS	2013_04_DSG161_000	1480	20	0	23	4	13	2	95.4673	103.286
21HS	2013_04_DSG161_000	1481	20	10	23	4	13	2	94.5748	102.663
21HS	2013_04_DSG161_000	1482	20	20	23	4	13	2	94.5267	102.45
21HS	2013_04_DSG161_000	1483	20	30	23	4	13	2	94.6774	102.657
21HS	2013_04_DSG161_000	1484	20	40	23	4	13	2	93.9104	101.361
21HS	2013_04_DSG161_000	1485	20	50	23	4	13	2	94.519	101.233
21HS	2013_04_DSG161_000	1486	21	0	23	4	13	2	93.3397	101.03
21HS	2013_04_DSG161_000	1487	21	10	23	4	13	2	93.1774	100.991
21HS	2013_04_DSG161_000	1488	21	20	23	4	13	2	93.3801	97.5985
21HS	2013_04_DSG161_000	1489	21	30	23	4	13	2	93.5713	99.6742
21HS	2013_04_DSG161_000	1490	21	40	23	4	13	2	92.8021	97.9887
21HS	2013_04_DSG161_000	1491	21	50	23	4	13	2	93.3349	100.639
21HS	2013_04_DSG161_000	1492	22	0	23	4	13	2	93.3807	99.6192
21HS	2013_04_DSG161_000	1493	22	10	23	4	13	2	92.9377	97.3041
21HS	2013_04_DSG161_000	1494	22	20	23	4	13	2	93.3275	98.9988
21HS	2013_04_DSG161_000	1495	22	30	23	4	13	2	93.7168	94.8784
21HS	2013_04_DSG161_000	1496	22	40	23	4	13	2	93.4784	93.0095
21HS	2013_04_DSG161_000	1497	22	50	23	4	13	2	94.1707	96.6243
21HS	2013_04_DSG161_000	1498	23	0	23	4	13	2	93.9899	97.2525
21HS	2013_04_DSG161_000	1499	23	10	23	4	13	2	93.7603	97.0871
21HS	2013_04_DSG161_000	1500	23	20	23	4	13	2	94.4057	95.6652
21HS	2013_04_DSG161_000	1501	23	30	23	4	13	2	94.3551	95.4583
21HS	2013_04_DSG161_000	1502	23	40	23	4	13	2	94.7474	94.482
21HS	2013_04_DSG161_000	1503	23	50	23	4	13	2	94.9677	94.6172
21HS	2013_04_DSG161_000	1504	0	0	24	4	13	2	94.9539	96.1119
21HS	2013_04_DSG161_000	1505	0	10	24	4	13	2	94.6824	98.272
21HS	2013_04_DSG161_000	1506	0	20	24	4	13	2	94.7284	103.256
21HS	2013_04_DSG161_000	1507	0	30	24	4	13	2	94.3394	93.1432
21HS	2013_04_DSG161_000	1508	0	40	24	4	13	2	94.0783	94.4373
21HS	2013_04_DSG161_000	1509	0	50	24	4	13	2	94.4841	95.2098
21HS	2013_04_DSG161_000	1510	1	0	24	4	13	3	94.1283	102.854
21HS	2013_04_DSG161_000	1511	1	10	24	4	13	2	94.4468	100.299
21HS	2013_04_DSG161_000	1512	1	20	24	4	13	2	94.3362	109.359
21HS	2013_04_DSG161_000	1513	1	30	24	4	13	2	93.9092	94.0651
21HS	2013_04_DSG161_000	1514	1	40	24	4	13	2	93.6805	95.0948
21HS	2013_04_DSG161_000	1515	1	50	24	4	13	2	94.5091	94.0267
21HS	2013_04_DSG161_000	1516	2	0	24	4	13	2	95.0075	97.9087
21HS	2013_04_DSG161_000	1517	2	10	24	4	13	3	93.862	95.3954
21HS	2013_04_DSG161_000	1518	2	20	24	4	13	2	94.387	95.4255
21HS	2013_04_DSG161_000	1519	2	30	24	4	13	3	93.6783	97.366
21HS	2013_04_DSG161_000	1520	2	40	24	4	13	2	94.3044	95.186
21HS	2013_04_DSG161_000	1521	2	50	24	4	13	2	94.1072	91.9025
21HS	2013_04_DSG161_000	1522	3	0	24	4	13	3	95.2331	94.3433
21HS	2013_04_DSG161_000	1523	3	10	24	4	13	2	94.7272	93.8622
21HS	2013_04_DSG161_000	1524	3	20	24	4	13	3	94.1839	93.9026
21HS	2013_04_DSG161_000	1525	3	30	24	4	13	2	95.0163	106.795
21HS	2013_04_DSG161_000	1526	3	40	24	4	13	3	93.7165	99.6898
21HS	2013_04_DSG161_000	1527	3	50	24	4	13	2	93.7406	104.617
21HS	2013_04_DSG161_000	1528	4	0	24	4	13	3	94.322	100.804
21HS	2013_04_DSG161_000	1529	4	10	24	4	13	3	94.16	93.3303
21HS	2013_04_DSG161_000	1530	4	20	24	4	13	2	93.4728	99.1555
21HS	2013_04_DSG161_000	1531	4	30	24	4	13	2	93.6312	100.1
21HS	2013_04_DSG161_000	1532	4	40	24	4	13	3	93.8857	105.77
21HS	2013_04_DSG161_000	1533	4	50	24	4	13	3	93.8792	97.5613
21HS	2013_04_DSG161_000	1534	5	0	24	4	13	2	94.439	106.822
21HS	2013_04_DSG161_000	1535	5	10	24	4	13	2	96.1269	96.1372
21HS	2013_04_DSG161_000	1536	5	20	24	4	13	2	96.9009	103.805
21HS	2013_04_DSG161_000	1537	5	30	24	4	13	3	97.5725	103.279
21HS	2013_04_DSG161_000	1538	5	40	24	4	13	2	97.1353	108.554
21HS	2013_04_DSG161_000	1539	5	50	24	4	13	2	96.0431	107.264
21HS	2013_04_DSG161_000	1540	6	0	24	4	13	2	95.7586	95.9986
21HS	2013_04_DSG161_000	1541	6	10	24	4	13	2	96.006	96.342
21HS	2013_04_DSG161_000	1542	6	20	24	4	13	2	96.2	100.953
21HS	2013_04_DSG161_000	1543	6	30	24	4	13	2	95.7396	106.513
21HS	2013_04_DSG161_000	1544	6	40	24	4	13	3	95.3859	93.2288
21HS	2013_04_DSG161_000	1545	6	50	24	4	13	3	94.8434	92.4416
21HS	2013_04_DSG161_000	1546	7	0	24	4	13	2	95.4131	100.63
21HS	2013_04_DSG161_000	1547	7	10	24	4	13	3	95.1131	97.0812
21HS	2013_04_DSG161_000	1548	7	20	24	4	13	2	94.7039	94.7954
21HS	2013_04_DSG161_000	1549	7	30	24	4	13	2	94.6911	108.548
21HS	2013_04_DSG161_000	1550	7	40	24	4	13	3	94.8708	92.2483
21HS	2013_04_DSG161_000	1551	7	50	24	4	13	2	94.7419	94.8028
21HS	2013_04_DSG161_000	1552	8	0	24	4	13	2	94.7018	93.1052
21HS	2013_04_DSG161_000	1553	8	10	24	4	13	2	95.006	102.537
21HS	2013_04_DSG161_000	1554	8	20	24	4	13	3	94.6547	93.7278
21HS	2013_04_DSG161_000	1555	8	30	24	4	13	2	94.9105	91.3259
21HS	2013_04_DSG161_000	1556	8	40	24	4	13	3	94.1088	91.6346
21HS	2013_04_DSG161_000	1557	8	50	24	4	13	3	94.6876	104.828
21HS	2013_04_DSG161_000	1558	9	0	24	4	13	3	94.341	103.934
21HS	2013_04_DSG161_000	1559	9	10	24	4	13	3	94.3405	92.5564
21HS	2013_04_DSG161_000	1560	9	20	24	4	13	3	94.472	100.287
21HS	2013_04_DSG161_000	1561	9	30	24	4	13	3	94.1392	95.1079
21HS	2013_04_DSG161_000	1562	9	40	24	4	13	3	94.4061	91.553
21HS	2013_04_DSG161_000	1563	9	50	24	4	13	3	94.6642	93.9974
21HS	2013_04_DSG161_000	1564	10	0	24	4	13	2	93.8236	90.7872
21HS	2013_04_DSG161_000	1565	10	10	24	4	13	3	93.687	90.5573
21HS	2013_04_DSG161_000	1566	10	20	24	4	13	3	94.6216	93.6234
21HS	2013_04_DSG161_000	1567	10	30	24	4	13	3	95.1652	91.51
21HS	2013_04_DSG161_000	1568	10	40	24	4	13	2	94.2374	92.721
21HS	2013_04_DSG161_000	1569	10	50	24	4	13	3	94.2011	94.6219
21HS	2013_04_DSG161_000	1570	11	0	24	4	13	2	94.7858	95.3021
21HS	2013_04_DSG161_000	1571	11	10	24	4	13	3	94.2255	93.2149
21HS	2013_04_DSG161_000	1572	11	20	24	4	13	3	94.7751	92.9568
21HS	2013_04_DSG161_000	1573	11	30	24	4	13	3	94.4755	91.1585
21HS	2013_04_DSG161_000	1574	11	40	24	4	13	2	94.7396	89.9038
21HS	2013_04_DSG161_000	1575	11	50	24	4	13	2	94.5057	96.5701
21HS	2013_04_DSG161_000	1576	12	0	24	4	13	2	94.6518	90.0798
21HS	2013_04_DSG161_000	1577	12	10	24	4	13	2	94.6513	89.5157
21HS	2013_04_DSG161_000	1578	12	20	24	4	13	2	95.1208	88.5952
21HS	2013_04_DSG161_000	1579	12	30	24	4	13	2	95.0751	90.6793
21HS	2013_04_DSG161_000	1580	12	40	24	4	13	2	94.8682	88.9392
21HS	2013_04_DSG161_000	1581	12	50	24	4	13	2	95.2459	90.7352
21HS	2013_04_DSG161_000	1582	13	0	24	4	13	3	94.6709	92.0278
21HS	2013_04_DSG161_000	1583	13	10	24	4	13	2	94.3188	92.5218
21HS	2013_04_DSG161_000	1584	13	20	24	4	13	2	94.8627	92.3603
21HS	2013_04_DSG161_000	1585	13	30	24	4	13	2	94.348	89.01
21HS	2013_04_DSG161_000	1586	13	40	24	4	13	2	94.879	89.8431
21HS	2013_04_DSG161_000	1587	13	50	24	4	13	2	95.1962	90.5991
21HS	2013_04_DSG161_000	1588	14	0	24	4	13	2	94.7461	88.1442
21HS	2013_04_DSG161_000	1589	14	10	24	4	13	2	95.0061	91.3822
21HS	2013_04_DSG161_000	1590	14	20	24	4	13	2	94.5509	88.9385
21HS	2013_04_DSG161_000	1591	14	30	24	4	13	2	94.9838	88.8893
21HS	2013_04_DSG161_000	1592	14	40	24	4	13	2	94.1722	88.5274
21HS	2013_04_DSG161_000	1593	14	50	24	4	13	2	95.1056	89.5446
21HS	2013_04_DSG161_000	1594	15	0	24	4	13	2	95.4778	91.3623
21HS	2013_04_DSG161_000	1595	15	10	24	4	13	2	94.6897	90.2174
21HS	2013_04_DSG161_000	1596	15	20	24	4	13	2	94.9456	92.1368
21HS	2013_04_DSG161_000	1597	15	30	24	4	13	3	95.2426	91.7763
21HS	2013_04_DSG161_000	1598	15	40	24	4	13	2	94.8647	92.0896
21HS	2013_04_DSG161_000	1599	15	50	24	4	13	3	94.3707	94.8514
21HS	2013_04_DSG161_000	1600	16	0	24	4	13	2	94.5051	92.6991
21HS	2013_04_DSG161_000	1601	16	10	24	4	13	2	94.289	93.561
21HS	2013_04_DSG161_000	1602	16	20	24	4	13	3	94.7289	94.5544
21HS	2013_04_DSG161_000	1603	16	30	24	4	13	2	94.06	91.5859
21HS	2013_04_DSG161_000	1604	16	40	24	4	13	2	95.2642	93.786
21HS	2013_04_DSG161_000	1605	16	50	24	4	13	2	94.8371	95.4571
21HS	2013_04_DSG161_000	1606	17	0	24	4	13	3	94.7773	96.1953
21HS	2013_04_DSG161_000	1607	17	10	24	4	13	3	95.1839	94.5397
21HS	2013_04_DSG161_000	1608	17	20	24	4	13	2	94.6507	92.0035
21HS	2013_04_DSG161_000	1609	17	30	24	4	13	3	94.6405	96.0199
21HS	2013_04_DSG161_000	1610	17	40	24	4	13	3	94.3008	93.209
21HS	2013_04_DSG161_000	1611	17	50	24	4	13	3	95.0047	94.0976
21HS	2013_04_DSG161_000	1612	18	0	24	4	13	2	94.878	91.6141
21HS	2013_04_DSG161_000	1613	18	10	24	4	13	3	96.2241	96.1379
21HS	2013_04_DSG161_000	1614	18	20	24	4	13	2	95.0032	92.2074
21HS	2013_04_DSG161_000	1615	18	30	24	4	13	2	95.3553	95.5897
21HS	2013_04_DSG161_000	1616	18	40	24	4	13	3	95.0501	94.7603
21HS	2013_04_DSG161_000	1617	18	50	24	4	13	3	95.3532	94.9158
21HS	2013_04_DSG161_000	1618	19	0	24	4	13	3	96.1719	101.853
21HS	2013_04_DSG161_000	1619	19	10	24	4	13	2	96.1015	106.953
21HS	2013_04_DSG161_000	1620	19	20	24	4	13	2	97.8012	112.619
21HS	2013_04_DSG161_000	1621	19	30	24	4	13	2	97.6623	114.639
21HS	2013_04_DSG161_000	1622	19	40	24	4	13	2	97.068	104.699
21HS	2013_04_DSG161_000	1623	19	50	24	4	13	2	96.3364	102.82
21HS	2013_04_DSG161_000	1624	20	0	24	4	13	2	96.2157	101.553
21HS	2013_04_DSG161_000	1625	20	10	24	4	13	2	96.188	101.806
21HS	2013_04_DSG161_000	1626	20	20	24	4	13	2	96.0746	99.9632
21HS	2013_04_DSG161_000	1627	20	30	24	4	13	2	95.6648	99.6216
21HS	2013_04_DSG161_000	1628	20	40	24	4	13	2	94.7164	99.2232
21HS	2013_04_DSG161_000	1629	20	50	24	4	13	2	95.1253	96.9195
21HS	2013_04_DSG161_000	1630	21	0	24	4	13	2	95.5502	96.6232
21HS	2013_04_DSG161_000	1631	21	10	24	4	13	2	94.8625	98.8375
21HS	2013_04_DSG161_000	1632	21	20	24	4	13	3	95.249	95.2739
21HS	2013_04_DSG161_000	1633	21	30	24	4	13	2	95.391	99.3528
21HS	2013_04_DSG161_000	1634	21	40	24	4	13	3	94.4808	93.4282
21HS	2013_04_DSG161_000	1635	21	50	24	4	13	3	95.058	94.5049
21HS	2013_04_DSG161_000	1636	22	0	24	4	13	3	94.7947	94.4382
21HS	2013_04_DSG161_000	1637	22	10	24	4	13	3	95.1368	99.6871
21HS	2013_04_DSG161_000	1638	22	20	24	4	13	3	94.4658	104.504
21HS	2013_04_DSG161_000	1639	22	30	24	4	13	3	94.6368	97.3529
21HS	2013_04_DSG161_000	1640	22	40	24	4	13	2	95.1195	91.785
21HS	2013_04_DSG161_000	1641	22	50	24	4	13	2	94.8359	92.1573
21HS	2013_04_DSG161_000	1642	23	0	24	4	13	2	95.1098	91.0903
21HS	2013_04_DSG161_000	1643	23	10	24	4	13	3	95.5795	93.7362
21HS	2013_04_DSG161_000	1644	23	20	24	4	13	3	95.5647	93.8576
21HS	2013_04_DSG161_000	1645	23	30	24	4	13	3	93.8335	92.3941
21HS	2013_04_DSG161_000	1646	23	40	24	4	13	3	95.3231	92.2148
21HS	2013_04_DSG161_000	1647	23	50	24	4	13	3	95.473	93.237
21HS	2013_04_DSG161_000	1648	0	0	25	4	13	3	95.1997	94.1936
21HS	2013_04_DSG161_000	1649	0	10	25	4	13	2	95.3681	90.4529
21HS	2013_04_DSG161_000	1650	0	20	25	4	13	3	95.7283	92.9347
21HS	2013_04_DSG161_000	1651	0	30	25	4	13	2	95.2942	90.415
21HS	2013_04_DSG161_000	1652	0	40	25	4	13	3	95.3429	93.3108
21HS	2013_04_DSG161_000	1653	0	50	25	4	13	3	95.7378	92.5969
21HS	2013_04_DSG161_000	1654	1	0	25	4	13	3	96.8055	94.841
21HS	2013_04_DSG161_000	1655	1	10	25	4	13	2	95.9003	91.1871
21HS	2013_04_DSG161_000	1656	1	20	25	4	13	3	95.4292	92.2648
21HS	2013_04_DSG161_000	1657	1	30	25	4	13	3	95.2471	93.9693
21HS	2013_04_DSG161_000	1658	1	40	25	4	13	3	95.4692	97.8908
21HS	2013_04_DSG161_000	1659	1	50	25	4	13	3	95.5593	96.787
21HS	2013_04_DSG161_000	1660	2	0	25	4	13	2	95.5944	96.0024
21HS	2013_04_DSG161_000	1661	2	10	25	4	13	3	95.6968	92.8801
21HS	2013_04_DSG161_000	1662	2	20	25	4	13	2	95.094	93.0795
21HS	2013_04_DSG161_000	1663	2	30	25	4	13	3	95.3385	96.9454
21HS	2013_04_DSG161_000	1664	2	40	25	4	13	3	95.6035	92.8439
21HS	2013_04_DSG161_000	1665	2	50	25	4	13	2	95.5201	92.784
21HS	2013_04_DSG161_000	1666	3	0	25	4	13	3	94.7257	94.8383
21HS	2013_04_DSG161_000	1667	3	10	25	4	13	3	94.8837	97.7258
21HS	2013_04_DSG161_000	1668	3	20	25	4	13	3	94.6161	94.81
21HS	2013_04_DSG161_000	1669	3	30	25	4	13	3	94.4048	96.0121
21HS	2013_04_DSG161_000	1670	3	40	25	4	13	3	95.0426	102.671
21HS	2013_04_DSG161_000	1671	3	50	25	4	13	3	94.6587	92.1679
21HS	2013_04_DSG161_000	1672	4	0	25	4	13	3	94.6392	93.2829
21HS	2013_04_DSG161_000	1673	4	10	25	4	13	3	95.1827	92.9431
21HS	2013_04_DSG161_000	1674	4	20	25	4	13	3	94.4773	94.7737
21HS	2013_04_DSG161_000	1675	4	30	25	4	13	3	94.7576	92.9291
21HS	2013_04_DSG161_000	1676	4	40	25	4	13	3	95.4121	93.5793
21HS	2013_04_DSG161_000	1677	4	50	25	4	13	3	94.6948	93.3814
21HS	2013_04_DSG161_000	1678	5	0	25	4	13	3	95.3086	95.4427
21HS	2013_04_DSG161_000	1679	5	10	25	4	13	2	95.6552	92.3271
21HS	2013_04_DSG161_000	1680	5	20	25	4	13	2	97.472	92.2821
21HS	2013_04_DSG161_000	1681	5	30	25	4	13	2	97.5977	92.6197
21HS	2013_04_DSG161_000	1682	5	40	25	4	13	2	97.2792	92.2097
21HS	2013_04_DSG161_000	1683	5	50	25	4	13	2	96.1721	90.5155
21HS	2013_04_DSG161_000	1684	6	0	25	4	13	2	95.8139	90.7167
21HS	2013_04_DSG161_000	1685	6	10	25	4	13	2	95.9002	90.3686
21HS	2013_04_DSG161_000	1686	6	20	25	4	13	2	96.2706	93.8529
21HS	2013_04_DSG161_000	1687	6	30	25	4	13	2	95.636	90.0112
21HS	2013_04_DSG161_000	1688	6	40	25	4	13	2	95.8032	90.2783
21HS	2013_04_DSG161_000	1689	6	50	25	4	13	2	96.1844	91.8923
21HS	2013_04_DSG161_000	1690	7	0	25	4	13	2	96.1816	93.944
21HS	2013_04_DSG161_000	1691	7	10	25	4	13	2	95.2044	93.0661
21HS	2013_04_DSG161_000	1692	7	20	25	4	13	3	95.8459	100.257
21HS	2013_04_DSG161_000	1693	7	30	25	4	13	2	95.8681	89.1289
21HS	2013_04_DSG161_000	1694	7	40	25	4	13	2	95.6014	91.0818
21HS	2013_04_DSG161_000	1695	7	50	25	4	13	2	94.8224	89.7298
21HS	2013_04_DSG161_000	1696	8	0	25	4	13	2	95.3248	90.5522
21HS	2013_04_DSG161_000	1697	8	10	25	4	13	2	95.899	90.7313
21HS	2013_04_DSG161_000	1698	8	20	25	4	13	2	95.3218	89.1429
21HS	2013_04_DSG161_000	1699	8	30	25	4	13	2	95.1498	90.1519
21HS	2013_04_DSG161_000	1700	8	40	25	4	13	3	95.0178	98.4854
21HS	2013_04_DSG161_000	1701	8	50	25	4	13	2	95.2523	90.4326
21HS	2013_04_DSG161_000	1702	9	0	25	4	13	2	94.9373	88.8678
21HS	2013_04_DSG161_000	1703	9	10	25	4	13	2	94.9618	91.0949
21HS	2013_04_DSG161_000	1704	9	20	25	4	13	2	94.9671	89.0435
21HS	2013_04_DSG161_000	1705	9	30	25	4	13	2	95.0632	90.5756
21HS	2013_04_DSG161_000	1706	9	40	25	4	13	2	94.9046	90.8551
21HS	2013_04_DSG161_000	1707	9	50	25	4	13	2	94.8819	88.8496
21HS	2013_04_DSG161_000	1708	10	0	25	4	13	2	95.0259	91.6099
21HS	2013_04_DSG161_000	1709	10	10	25	4	13	2	94.7649	92.9949
21HS	2013_04_DSG161_000	1710	10	20	25	4	13	2	95.3968	90.1499
21HS	2013_04_DSG161_000	1711	10	30	25	4	13	2	94.5367	87.9398
21HS	2013_04_DSG161_000	1712	10	40	25	4	13	2	95.3282	89.2361
21HS	2013_04_DSG161_000	1713	10	50	25	4	13	2	94.8882	91.1248
21HS	2013_04_DSG161_000	1714	11	0	25	4	13	2	94.9437	95.6208
21HS	2013_04_DSG161_000	1715	11	10	25	4	13	3	94.8765	101.667
21HS	2013_04_DSG161_000	1716	11	20	25	4	13	2	94.6854	91.4585
21HS	2013_04_DSG161_000	1717	11	30	25	4	13	2	94.7738	87.8195
21HS	2013_04_DSG161_000	1718	11	40	25	4	13	2	94.9709	91.2178
21HS	2013_04_DSG161_000	1719	11	50	25	4	13	2	95.3946	89.0335
21HS	2013_04_DSG161_000	1720	12	0	25	4	13	2	95.2405	89.3743
21HS	2013_04_DSG161_000	1721	12	10	25	4	13	2	95.4233	87.7825
21HS	2013_04_DSG161_000	1722	12	20	25	4	13	2	95.2687	90.4886
21HS	2013_04_DSG161_000	1723	12	30	25	4	13	2	95.1691	88.2078
21HS	2013_04_DSG161_000	1724	12	40	25	4	13	2	94.7869	90.2638
21HS	2013_04_DSG161_000	1725	12	50	25	4	13	2	95.3888	88.3605
21HS	2013_04_DSG161_000	1726	13	0	25	4	13	2	95.5815	90.9779
21HS	2013_04_DSG161_000	1727	13	10	25	4	13	2	95.2575	88.4221
21HS	2013_04_DSG161_000	1728	13	20	25	4	13	2	95.0998	88.1453
21HS	2013_04_DSG161_000	1729	13	30	25	4	13	2	94.9011	88.1234
21HS	2013_04_DSG161_000	1730	13	40	25	4	13	2	94.9986	88.61
21HS	2013_04_DSG161_000	1731	13	50	25	4	13	2	95.4738	90.527
21HS	2013_04_DSG161_000	1732	14	0	25	4	13	2	95.2171	88.5313
21HS	2013_04_DSG161_000	1733	14	10	25	4	13	2	95.2272	88.6253
21HS	2013_04_DSG161_000	1734	14	20	25	4	13	2	95.107	88.3644
21HS	2013_04_DSG161_000	1735	14	30	25	4	13	2	95.1378	90.1495
21HS	2013_04_DSG161_000	1736	14	40	25	4	13	2	95.0872	88.299
21HS	2013_04_DSG161_000	1737	14	50	25	4	13	2	95.0703	90.053
21HS	2013_04_DSG161_000	1738	15	0	25	4	13	2	95.5655	90.277
21HS	2013_04_DSG161_000	1739	15	10	25	4	13	2	95.5761	88.2004
21HS	2013_04_DSG161_000	1740	15	20	25	4	13	2	95.2786	89.8557
21HS	2013_04_DSG161_000	1741	15	30	25	4	13	2	95.6478	89.0839
21HS	2013_04_DSG161_000	1742	15	40	25	4	13	2	95.6592	91.5175
21HS	2013_04_DSG161_000	1743	15	50	25	4	13	2	95.7452	91.9111
21HS	2013_04_DSG161_000	1744	16	0	25	4	13	2	95.4146	93.8191
21HS	2013_04_DSG161_000	1745	16	10	25	4	13	3	95.4185	94.3787
21HS	2013_04_DSG161_000	1746	16	20	25	4	13	2	94.6362	93.5973
21HS	2013_04_DSG161_000	1747	16	30	25	4	13	3	95.4782	94.2023
21HS	2013_04_DSG161_000	1748	16	40	25	4	13	3	95.0646	100.354
21HS	2013_04_DSG161_000	1749	16	50	25	4	13	2	95.4371	93.7544
21HS	2013_04_DSG161_000	1750	17	0	25	4	13	2	94.2037	93.7658
21HS	2013_04_DSG161_000	1751	17	10	25	4	13	2	95.3287	93.599
21HS	2013_04_DSG161_000	1752	17	20	25	4	13	3	95.6773	96.1011
21HS	2013_04_DSG161_000	1753	17	30	25	4	13	2	95.2743	92.3345
21HS	2013_04_DSG161_000	1754	17	40	25	4	13	2	95.3133	91.5674
21HS	2013_04_DSG161_000	1755	17	50	25	4	13	3	95.3779	94.0274
21HS	2013_04_DSG161_000	1756	18	0	25	4	13	2	95.6503	91.3656
21HS	2013_04_DSG161_000	1757	18	10	25	4	13	3	95.4905	91.3767
21HS	2013_04_DSG161_000	1758	18	20	25	4	13	3	94.8998	93.588
21HS	2013_04_DSG161_000	1759	18	30	25	4	13	3	95.7757	93.1165
21HS	2013_04_DSG161_000	1760	18	40	25	4	13	3	96.3558	94.3468
21HS	2013_04_DSG161_000	1761	18	50	25	4	13	3	97.4937	97.7633
21HS	2013_04_DSG161_000	1762	19	0	25	4	13	3	97.3118	99.4873
21HS	2013_04_DSG161_000	1763	19	10	25	4	13	3	97.5573	104.674
21HS	2013_04_DSG161_000	1764	19	20	25	4	13	2	98.5055	111.012
21HS	2013_04_DSG161_000	1765	19	30	25	4	13	2	98.0871	114.496
21HS	2013_04_DSG161_000	1766	19	40	25	4	13	2	97.4737	110.149
21HS	2013_04_DSG161_000	1767	19	50	25	4	13	2	96.8837	103.975
21HS	2013_04_DSG161_000	1768	20	0	25	4	13	2	96.5794	102.042
21HS	2013_04_DSG161_000	1769	20	10	25	4	13	2	96.1915	100.534
21HS	2013_04_DSG161_000	1770	20	20	25	4	13	2	96.4688	101.475
21HS	2013_04_DSG161_000	1771	20	30	25	4	13	2	96.634	101.919
21HS	2013_04_DSG161_000	1772	20	40	25	4	13	2	96.5992	99.2413
21HS	2013_04_DSG161_000	1773	20	50	25	4	13	2	96.4093	97.4814
21HS	2013_04_DSG161_000	1774	21	0	25	4	13	2	96.2245	96.7526
21HS	2013_04_DSG161_000	1775	21	10	25	4	13	3	96.21	101.297
21HS	2013_04_DSG161_000	1776	21	20	25	4	13	2	96.2344	107.472
21HS	2013_04_DSG161_000	1777	21	30	25	4	13	3	96.0784	105.562
21HS	2013_04_DSG161_000	1778	21	40	25	4	13	2	95.7702	96.1188
21HS	2013_04_DSG161_000	1779	21	50	25	4	13	3	95.6338	97.1191
21HS	2013_04_DSG161_000	1780	22	0	25	4	13	2	95.1941	101.293
21HS	2013_04_DSG161_000	1781	22	10	25	4	13	3	95.0519	97.585
21HS	2013_04_DSG161_000	1782	22	20	25	4	13	2	95.3726	101.258
21HS	2013_04_DSG161_000	1783	22	30	25	4	13	2	95.4408	98.9634
21HS	2013_04_DSG161_000	1784	22	40	25	4	13	2	94.7605	97.6878
21HS	2013_04_DSG161_000	1785	22	50	25	4	13	2	95.7324	103.595
21HS	2013_04_DSG161_000	1786	23	0	25	4	13	2	95.4625	103.529
21HS	2013_04_DSG161_000	1787	23	10	25	4	13	2	95.4918	98.8635
21HS	2013_04_DSG161_000	1788	23	20	25	4	13	3	94.5261	95.6142
21HS	2013_04_DSG161_000	1789	23	30	25	4	13	3	95.1943	93.9341
21HS	2013_04_DSG161_000	1790	23	40	25	4	13	3	95.1934	92.9637
21HS	2013_04_DSG161_000	1791	23	50	25	4	13	3	95.4559	92.0208
21HS	2013_04_DSG161_000	1792	0	0	26	4	13	3	95.4575	94.2229
21HS	2013_04_DSG161_000	1793	0	10	26	4	13	3	95.5897	95.7474
21HS	2013_04_DSG161_000	1794	0	20	26	4	13	3	95.0083	96.4049
21HS	2013_04_DSG161_000	1795	0	30	26	4	13	3	95.7278	94.896
21HS	2013_04_DSG161_000	1796	0	40	26	4	13	2	96.6031	95.8431
21HS	2013_04_DSG161_000	1797	0	50	26	4	13	3	96.1842	95.4614
21HS	2013_04_DSG161_000	1798	1	0	26	4	13	3	96.4817	94.0913
21HS	2013_04_DSG161_000	1799	1	10	26	4	13	3	96.5557	94.6169
21HS	2013_04_DSG161_000	1800	1	20	26	4	13	3	96.5894	92.513
21HS	2013_04_DSG161_000	1801	1	30	26	4	13	3	97.4783	94.0843
21HS	2013_04_DSG161_000	1802	1	40	26	4	13	3	97.0213	95.301
21HS	2013_04_DSG161_000	1803	1	50	26	4	13	3	96.7068	94.4515
21HS	2013_04_DSG161_000	1804	2	0	26	4	13	3	96.5444	93.9816
21HS	2013_04_DSG161_000	1805	2	10	26	4	13	2	97.0628	96.5498
21HS	2013_04_DSG161_000	1806	2	20	26	4	13	3	97.1162	92.529
21HS	2013_04_DSG161_000	1807	2	30	26	4	13	3	97.1222	103.227
21HS	2013_04_DSG161_000	1808	2	40	26	4	13	3	96.7675	93.5868
21HS	2013_04_DSG161_000	1809	2	50	26	4	13	3	96.0706	99.0978
21HS	2013_04_DSG161_000	1810	3	0	26	4	13	3	97.7902	97.5841
21HS	2013_04_DSG161_000	1811	3	10	26	4	13	2	97.1062	92.2302
21HS	2013_04_DSG161_000	1812	3	20	26	4	13	3	97.0162	93.3068
21HS	2013_04_DSG161_000	1813	3	30	26	4	13	3	96.4606	92.8692
21HS	2013_04_DSG161_000	1814	3	40	26	4	13	3	96.365	93.0614
21HS	2013_04_DSG161_000	1815	3	50	26	4	13	3	96.8349	92.7602
21HS	2013_04_DSG161_000	1816	4	0	26	4	13	3	96.5043	94.0511
21HS	2013_04_DSG161_000	1817	4	10	26	4	13	2	96.7414	93.6699
21HS	2013_04_DSG161_000	1818	4	20	26	4	13	3	96.594	94.4704
21HS	2013_04_DSG161_000	1819	4	30	26	4	13	3	96.0615	92.7943
21HS	2013_04_DSG161_000	1820	4	40	26	4	13	3	95.7645	92.6883
21HS	2013_04_DSG161_000	1821	4	50	26	4	13	3	95.8736	104.976
21HS	2013_04_DSG161_000	1822	5	0	26	4	13	2	96.0154	92.3519
21HS	2013_04_DSG161_000	1823	5	10	26	4	13	2	96.0588	93.7336
21HS	2013_04_DSG161_000	1824	5	20	26	4	13	3	96.9487	95.4678
21HS	2013_04_DSG161_000	1825	5	30	26	4	13	2	97.6855	92.3481
21HS	2013_04_DSG161_000	1826	5	40	26	4	13	2	97.5776	92.0994
21HS	2013_04_DSG161_000	1827	5	50	26	4	13	2	96.6012	90.3785
21HS	2013_04_DSG161_000	1828	6	0	26	4	13	2	96.2458	91.3865
21HS	2013_04_DSG161_000	1829	6	10	26	4	13	2	96.3338	94.919
21HS	2013_04_DSG161_000	1830	6	20	26	4	13	2	95.5632	93.7295
21HS	2013_04_DSG161_000	1831	6	30	26	4	13	2	95.7493	90.935
21HS	2013_04_DSG161_000	1832	6	40	26	4	13	2	95.6346	92.2821
21HS	2013_04_DSG161_000	1833	6	50	26	4	13	3	95.9124	101.971
21HS	2013_04_DSG161_000	1834	7	0	26	4	13	2	95.8145	97.2924
21HS	2013_04_DSG161_000	1835	7	10	26	4	13	2	96.4145	93.2171
21HS	2013_04_DSG161_000	1836	7	20	26	4	13	2	95.8396	89.2108
21HS	2013_04_DSG161_000	1837	7	30	26	4	13	2	95.6807	89.4763
21HS	2013_04_DSG161_000	1838	7	40	26	4	13	2	96.4246	90.4695
21HS	2013_04_DSG161_000	1839	7	50	26	4	13	2	95.265	89.363
21HS	2013_04_DSG161_000	1840	8	0	26	4	13	2	95.7504	91.358
21HS	2013_04_DSG161_000	1841	8	10	26	4	13	2	95.8039	89.074
21HS	2013_04_DSG161_000	1842	8	20	26	4	13	2	95.6572	89.0233
21HS	2013_04_DSG161_000	1843	8	30	26	4	13	2	96.427	89.7197
21HS	2013_04_DSG161_000	1844	8	40	26	4	13	2	96.1735	88.9803
21HS	2013_04_DSG161_000	1845	8	50	26	4	13	2	95.1461	91.5195
21HS	2013_04_DSG161_000	1846	9	0	26	4	13	2	95.8268	90.9174
21HS	2013_04_DSG161_000	1847	9	10	26	4	13	2	96.0501	89.3778
21HS	2013_04_DSG161_000	1848	9	20	26	4	13	2	95.7701	88.8172
21HS	2013_04_DSG161_000	1849	9	30	26	4	13	2	96.0875	90.8693
21HS	2013_04_DSG161_000	1850	9	40	26	4	13	2	96.6549	89.5394
21HS	2013_04_DSG161_000	1851	9	50	26	4	13	2	95.6189	90.8525
21HS	2013_04_DSG161_000	1852	10	0	26	4	13	2	95.0822	93.3248
21HS	2013_04_DSG161_000	1853	10	10	26	4	13	2	95.4947	90.6985
21HS	2013_04_DSG161_000	1854	10	20	26	4	13	2	95.2287	89.5018
21HS	2013_04_DSG161_000	1855	10	30	26	4	13	2	96.2025	90.484
21HS	2013_04_DSG161_000	1856	10	40	26	4	13	2	94.9018	92.1021
21HS	2013_04_DSG161_000	1857	10	50	26	4	13	2	95.8772	97.1456
21HS	2013_04_DSG161_000	1858	11	0	26	4	13	1	115.671	129.643
21HS	2013_04_DSG161_000	1859	11	10	26	4	13	2	94.6644	91.5769
21HS	2013_04_DSG161_000	1860	11	20	26	4	13	2	94.7888	90.9151
21HS	2013_04_DSG161_000	1861	11	30	26	4	13	2	94.8262	89.9988
21HS	2013_04_DSG161_000	1862	11	40	26	4	13	2	94.3312	88.2735
21HS	2013_04_DSG161_000	1863	11	50	26	4	13	2	94.8177	88.9798
21HS	2013_04_DSG161_000	1864	12	0	26	4	13	3	95.3571	93.4501
21HS	2013_04_DSG161_000	1865	12	10	26	4	13	2	94.9416	89.1699
21HS	2013_04_DSG161_000	1866	12	20	26	4	13	2	95.0558	88.5179
21HS	2013_04_DSG161_000	1867	12	30	26	4	13	2	94.784	89.2435
21HS	2013_04_DSG161_000	1868	12	40	26	4	13	2	95.1152	88.3035
21HS	2013_04_DSG161_000	1869	12	50	26	4	13	2	95.5077	88.8679
21HS	2013_04_DSG161_000	1870	13	0	26	4	13	2	95.1932	89.9398
21HS	2013_04_DSG161_000	1871	13	10	26	4	13	2	95.0902	92.2885
21HS	2013_04_DSG161_000	1872	13	20	26	4	13	2	95.517	88.7141
21HS	2013_04_DSG161_000	1873	13	30	26	4	13	2	95.2499	89.5324
21HS	2013_04_DSG161_000	1874	13	40	26	4	13	2	95.1353	90.7452
21HS	2013_04_DSG161_000	1875	13	50	26	4	13	2	95.7349	92.0079
21HS	2013_04_DSG161_000	1876	14	0	26	4	13	2	95.164	88.9046
21HS	2013_04_DSG161_000	1877	14	10	26	4	13	2	95.7702	89.5212
21HS	2013_04_DSG161_000	1878	14	20	26	4	13	2	95.4132	90.5473
21HS	2013_04_DSG161_000	1879	14	30	26	4	13	2	95.7973	92.5807
21HS	2013_04_DSG161_000	1880	14	40	26	4	13	2	95.7611	90.0456
21HS	2013_04_DSG161_000	1881	14	50	26	4	13	3	95.5203	89.3284
21HS	2013_04_DSG161_000	1882	15	0	26	4	13	2	96.2381	91.6783
21HS	2013_04_DSG161_000	1883	15	10	26	4	13	2	95.7167	93.1902
21HS	2013_04_DSG161_000	1884	15	20	26	4	13	2	96.5363	91.9896
21HS	2013_04_DSG161_000	1885	15	30	26	4	13	2	96.2018	95.2365
21HS	2013_04_DSG161_000	1886	15	40	26	4	13	3	96.2531	109.836
21HS	2013_04_DSG161_000	1887	15	50	26	4	13	3	95.7249	92.5013
21HS	2013_04_DSG161_000	1888	16	0	26	4	13	2	96.6512	97.7881
21HS	2013_04_DSG161_000	1889	16	10	26	4	13	3	95.7447	103.552
21HS	2013_04_DSG161_000	1890	16	20	26	4	13	2	95.9579	93.6326
21HS	2013_04_DSG161_000	1891	16	30	26	4	13	2	96.1772	92.2021
21HS	2013_04_DSG161_000	1892	16	40	26	4	13	3	95.6881	92.3176
21HS	2013_04_DSG161_000	1893	16	50	26	4	13	2	95.655	110.583
21HS	2013_04_DSG161_000	1894	17	0	26	4	13	2	96.1239	110.275
21HS	2013_04_DSG161_000	1895	17	10	26	4	13	2	95.4574	94.3622
21HS	2013_04_DSG161_000	1896	17	20	26	4	13	3	95.7735	98.222
21HS	2013_04_DSG161_000	1897	17	30	26	4	13	3	95.8248	105.923
21HS	2013_04_DSG161_000	1898	17	40	26	4	13	2	95.7771	107.578
21HS	2013_04_DSG161_000	1899	17	50	26	4	13	3	95.3489	96.6378
21HS	2013_04_DSG161_000	1900	18	0	26	4	13	2	95.7419	110.129
21HS	2013_04_DSG161_000	1901	18	10	26	4	13	3	95.4023	96.0184
21HS	2013_04_DSG161_000	1902	18	20	26	4	13	3	95.7265	95.2984
21HS	2013_04_DSG161_000	1903	18	30	26	4	13	2	95.8874	106.576
21HS	2013_04_DSG161_000	1904	18	40	26	4	13	3	96.0748	98.6499
21HS	2013_04_DSG161_000	1905	18	50	26	4	13	2	96.2523	107.906
21HS	2013_04_DSG161_000	1906	19	0	26	4	13	3	96.631	103.717
21HS	2013_04_DSG161_000	1907	19	10	26	4	13	3	97.6784	106.743
21HS	2013_04_DSG161_000	1908	19	20	26	4	13	2	98.0182	108.856
21HS	2013_04_DSG161_000	1909	19	30	26	4	13	2	97.8322	114.891
21HS	2013_04_DSG161_000	1910	19	40	26	4	13	2	98.0674	108.616
21HS	2013_04_DSG161_000	1911	19	50	26	4	13	2	97.0927	104.848
21HS	2013_04_DSG161_000	1912	20	0	26	4	13	2	96.3637	102.194
21HS	2013_04_DSG161_000	1913	20	10	26	4	13	2	96.3324	102.676
21HS	2013_04_DSG161_000	1914	20	20	26	4	13	2	96.6181	101.513
21HS	2013_04_DSG161_000	1915	20	30	26	4	13	2	96.3174	100.954
21HS	2013_04_DSG161_000	1916	20	40	26	4	13	2	96.353	100.093
21HS	2013_04_DSG161_000	1917	20	50	26	4	13	2	97.2119	97.9605
21HS	2013_04_DSG161_000	1918	21	0	26	4	13	2	96.4158	101.207
21HS	2013_04_DSG161_000	1919	21	10	26	4	13	2	95.8736	98.491
21HS	2013_04_DSG161_000	1920	21	20	26	4	13	2	96.9413	103.242
21HS	2013_04_DSG161_000	1921	21	30	26	4	13	2	96.6941	97.0383
21HS	2013_04_DSG161_000	1922	21	40	26	4	13	2	96.2484	97.724
21HS	2013_04_DSG161_000	1923	21	50	26	4	13	2	96.8656	99.9695
21HS	2013_04_DSG161_000	1924	22	0	26	4	13	2	96.5243	100.494
21HS	2013_04_DSG161_000	1925	22	10	26	4	13	2	96.6752	101.984
21HS	2013_04_DSG161_000	1926	22	20	26	4	13	2	96.4595	98.0529
21HS	2013_04_DSG161_000	1927	22	30	26	4	13	2	96.2942	105.272
21HS	2013_04_DSG161_000	1928	22	40	26	4	13	2	96.0834	109.93
21HS	2013_04_DSG161_000	1929	22	50	26	4	13	3	95.9422	104.518
21HS	2013_04_DSG161_000	1930	23	0	26	4	13	2	96.1049	116.874
21HS	2013_04_DSG161_000	1931	23	10	26	4	13	2	95.8743	109.004
21HS	2013_04_DSG161_000	1932	23	20	26	4	13	2	95.5677	105.536
21HS	2013_04_DSG161_000	1933	23	30	26	4	13	2	95.4878	106.423
21HS	2013_04_DSG161_000	1934	23	40	26	4	13	3	95.6688	95.2074
21HS	2013_04_DSG161_000	1935	23	50	26	4	13	3	96.319	95.573
21HS	2013_04_DSG161_000	1936	0	0	27	4	13	2	95.1017	112.131
21HS	2013_04_DSG161_000	1937	0	10	27	4	13	3	95.4552	103.406
21HS	2013_04_DSG161_000	1938	0	20	27	4	13	3	95.9339	102.11
21HS	2013_04_DSG161_000	1939	0	30	27	4	13	3	95.7731	106.81
21HS	2013_04_DSG161_000	1940	0	40	27	4	13	3	95.7503	110.426
21HS	2013_04_DSG161_000	1941	0	50	27	4	13	2	95.3108	108.968
21HS	2013_04_DSG161_000	1942	1	0	27	4	13	3	95.922	94.825
21HS	2013_04_DSG161_000	1943	1	10	27	4	13	3	95.9684	94.9959
21HS	2013_04_DSG161_000	1944	1	20	27	4	13	3	95.7399	93.6122
21HS	2013_04_DSG161_000	1945	1	30	27	4	13	3	95.6422	93.4489
21HS	2013_04_DSG161_000	1946	1	40	27	4	13	2	95.2779	95.1635
21HS	2013_04_DSG161_000	1947	1	50	27	4	13	3	96.5074	101.934
21HS	2013_04_DSG161_000	1948	2	0	27	4	13	3	95.9726	92.7259
21HS	2013_04_DSG161_000	1949	2	10	27	4	13	3	94.9694	94.1485
21HS	2013_04_DSG161_000	1950	2	20	27	4	13	3	95.6224	107.495
21HS	2013_04_DSG161_000	1951	2	30	27	4	13	3	96.2358	92.8933
21HS	2013_04_DSG161_000	1952	2	40	27	4	13	3	95.8465	98.661
21HS	2013_04_DSG161_000	1953	2	50	27	4	13	2	95.5483	91.6038
21HS	2013_04_DSG161_000	1954	3	0	27	4	13	2	96.143	93.1358
21HS	2013_04_DSG161_000	1955	3	10	27	4	13	2	96.353	92.4055
21HS	2013_04_DSG161_000	1956	3	20	27	4	13	3	96.1791	94.1517
21HS	2013_04_DSG161_000	1957	3	30	27	4	13	3	96.0175	93.4392
21HS	2013_04_DSG161_000	1958	3	40	27	4	13	3	95.1518	94.1199
21HS	2013_04_DSG161_000	1959	3	50	27	4	13	3	96.0267	93.6121
21HS	2013_04_DSG161_000	1960	4	0	27	4	13	3	95.8082	94.2268
21HS	2013_04_DSG161_000	1961	4	10	27	4	13	3	95.7466	93.3891
21HS	2013_04_DSG161_000	1962	4	20	27	4	13	3	96.2821	93.8314
21HS	2013_04_DSG161_000	1963	4	30	27	4	13	3	96.3679	93.6615
21HS	2013_04_DSG161_000	1964	4	40	27	4	13	3	95.7404	93.4137
21HS	2013_04_DSG161_000	1965	4	50	27	4	13	3	96.2416	93.7175
21HS	2013_04_DSG161_000	1966	5	0	27	4	13	2	95.797	94.4289
21HS	2013_04_DSG161_000	1967	5	10	27	4	13	2	96.2932	93.4413
21HS	2013_04_DSG161_000	1968	5	20	27	4	13	2	97.7722	94.2752
21HS	2013_04_DSG161_000	1969	5	30	27	4	13	2	97.7816	98.002
21HS	2013_04_DSG161_000	1970	5	40	27	4	13	2	97.8613	92.8783
21HS	2013_04_DSG161_000	1971	5	50	27	4	13	2	96.8809	92.5311
21HS	2013_04_DSG161_000	1972	6	0	27	4	13	2	96.5012	90.8519
21HS	2013_04_DSG161_000	1973	6	10	27	4	13	2	96.31	92.583
21HS	2013_04_DSG161_000	1974	6	20	27	4	13	2	96.1507	94.3633
21HS	2013_04_DSG161_000	1975	6	30	27	4	13	2	96.3783	93.7121
21HS	2013_04_DSG161_000	1976	6	40	27	4	13	3	97.875	97.9982
21HS	2013_04_DSG161_000	1977	6	50	27	4	13	2	95.9179	90.7147
21HS	2013_04_DSG161_000	1978	7	0	27	4	13	2	96.1449	96.7643
21HS	2013_04_DSG161_000	1979	7	10	27	4	13	2	96.2615	95.5948
21HS	2013_04_DSG161_000	1980	7	20	27	4	13	2	95.4359	92.6759
21HS	2013_04_DSG161_000	1981	7	30	27	4	13	2	95.5127	99.4902
21HS	2013_04_DSG161_000	1982	7	40	27	4	13	2	96.1754	94.3318
21HS	2013_04_DSG161_000	1983	7	50	27	4	13	2	95.5174	92.0585
21HS	2013_04_DSG161_000	1984	8	0	27	4	13	2	95.8929	92.4049
21HS	2013_04_DSG161_000	1985	8	10	27	4	13	2	96.1973	89.6418
21HS	2013_04_DSG161_000	1986	8	20	27	4	13	2	95.2786	100.633
21HS	2013_04_DSG161_000	1987	8	30	27	4	13	3	95.5404	100.631
21HS	2013_04_DSG161_000	1988	8	40	27	4	13	2	95.9934	90.683
21HS	2013_04_DSG161_000	1989	8	50	27	4	13	2	95.54	90.6067
21HS	2013_04_DSG161_000	1990	9	0	27	4	13	2	95.9472	90.1024
21HS	2013_04_DSG161_000	1991	9	10	27	4	13	2	95.7375	92.6249
21HS	2013_04_DSG161_000	1992	9	20	27	4	13	3	95.575	104.618
21HS	2013_04_DSG161_000	1993	9	30	27	4	13	2	95.7027	90.1386
21HS	2013_04_DSG161_000	1994	9	40	27	4	13	2	95.7299	89.4851
21HS	2013_04_DSG161_000	1995	9	50	27	4	13	2	95.3042	89.7587
21HS	2013_04_DSG161_000	1996	10	0	27	4	13	2	95.6934	89.5427
21HS	2013_04_DSG161_000	1997	10	10	27	4	13	3	95.6928	103.564
21HS	2013_04_DSG161_000	1998	10	20	27	4	13	2	95.1273	90.4998
21HS	2013_04_DSG161_000	1999	10	30	27	4	13	2	95.2602	90.4331
21HS	2013_04_DSG161_000	2000	10	40	27	4	13	2	94.6546	90.3758
21HS	2013_04_DSG161_000	2001	10	50	27	4	13	2	94.8392	90.7579
21HS	2013_04_DSG161_000	2002	11	0	27	4	13	2	95.1474	89.6395
21HS	2013_04_DSG161_000	2003	11	10	27	4	13	2	95.2327	95.6327
21HS	2013_04_DSG161_000	2004	11	20	27	4	13	2	94.7211	90.5101
21HS	2013_04_DSG161_000	2005	11	30	27	4	13	2	95.2981	89.4191
21HS	2013_04_DSG161_000	2006	11	40	27	4	13	2	95.1315	100.929
21HS	2013_04_DSG161_000	2007	11	50	27	4	13	2	94.7501	91.022
21HS	2013_04_DSG161_000	2008	12	0	27	4	13	2	94.8178	90.9655
21HS	2013_04_DSG161_000	2009	12	10	27	4	13	2	94.788	88.8884
21HS	2013_04_DSG161_000	2010	12	20	27	4	13	2	95.1172	93.3323
21HS	2013_04_DSG161_000	2011	12	30	27	4	13	2	94.3735	91.3521
21HS	2013_04_DSG161_000	2012	12	40	27	4	13	3	94.1986	94.7802
21HS	2013_04_DSG161_000	2013	12	50	27	4	13	2	95.1802	91.1282
21HS	2013_04_DSG161_000	2014	13	0	27	4	13	2	95.3096	88.5635
21HS	2013_04_DSG161_000	2015	13	10	27	4	13	2	95.4254	90.0179
21HS	2013_04_DSG161_000	2016	13	20	27	4	13	2	95.7451	90.2597
21HS	2013_04_DSG161_000	2017	13	30	27	4	13	2	95.389	91.1382
21HS	2013_04_DSG161_000	2018	13	40	27	4	13	2	95.1601	92.3605
21HS	2013_04_DSG161_000	2019	13	50	27	4	13	2	94.9892	91.6907
21HS	2013_04_DSG161_000	2020	14	0	27	4	13	2	95.7121	92.0662
21HS	2013_04_DSG161_000	2021	14	10	27	4	13	2	94.7757	90.0751
21HS	2013_04_DSG161_000	2022	14	20	27	4	13	3	97.4534	99.4933
21HS	2013_04_DSG161_000	2023	14	30	27	4	13	2	94.578	90.1532
21HS	2013_04_DSG161_000	2024	14	40	27	4	13	3	95.8279	91.245
21HS	2013_04_DSG161_000	2025	14	50	27	4	13	2	95.8981	91.9903
21HS	2013_04_DSG161_000	2026	15	0	27	4	13	3	95.3378	93.6405
21HS	2013_04_DSG161_000	2027	15	10	27	4	13	2	95.6957	92.9012
21HS	2013_04_DSG161_000	2028	15	20	27	4	13	2	95.4347	92.8334
21HS	2013_04_DSG161_000	2029	15	30	27	4	13	3	95.3873	94.1283
21HS	2013_04_DSG161_000	2030	15	40	27	4	13	3	95.7101	94.5327
21HS	2013_04_DSG161_000	2031	15	50	27	4	13	3	95.7368	92.9608
21HS	2013_04_DSG161_000	2032	16	0	27	4	13	2	95.376	93.211
21HS	2013_04_DSG161_000	2033	16	10	27	4	13	2	96.5373	92.1887
21HS	2013_04_DSG161_000	2034	16	20	27	4	13	2	95.7011	93.0775
21HS	2013_04_DSG161_000	2035	16	30	27	4	13	3	95.1133	92.8664
21HS	2013_04_DSG161_000	2036	16	40	27	4	13	2	95.7052	91.2287
21HS	2013_04_DSG161_000	2037	16	50	27	4	13	2	94.7487	91.7666
21HS	2013_04_DSG161_000	2038	17	0	27	4	13	3	96.1337	101.445
21HS	2013_04_DSG161_000	2039	17	10	27	4	13	2	95.986	94.0539
21HS	2013_04_DSG161_000	2040	17	20	27	4	13	3	96.5867	93.4757
21HS	2013_04_DSG161_000	2041	17	30	27	4	13	2	96.3188	98.9173
21HS	2013_04_DSG161_000	2042	17	40	27	4	13	3	95.6936	93.8015
21HS	2013_04_DSG161_000	2043	17	50	27	4	13	3	95.1208	93.7256
21HS	2013_04_DSG161_000	2044	18	0	27	4	13	2	95.348	93.2791
21HS	2013_04_DSG161_000	2045	18	10	27	4	13	2	95.0566	92.6751
21HS	2013_04_DSG161_000	2046	18	20	27	4	13	3	95.6812	98.9517
21HS	2013_04_DSG161_000	2047	18	30	27	4	13	2	95.7655	103.921
21HS	2013_04_DSG161_000	2048	18	40	27	4	13	3	95.6573	93.8492
21HS	2013_04_DSG161_000	2049	18	50	27	4	13	2	95.9917	95.46
21HS	2013_04_DSG161_000	2050	19	0	27	4	13	3	96.1879	100.037
21HS	2013_04_DSG161_000	2051	19	10	27	4	13	3	97.1918	98.2555
21HS	2013_04_DSG161_000	2052	19	20	27	4	13	3	97.9045	106.916
21HS	2013_04_DSG161_000	2053	19	30	27	4	13	2	98.1672	113.538
21HS	2013_04_DSG161_000	2054	19	40	27	4	13	2	97.0772	113.149
21HS	2013_04_DSG161_000	2055	19	50	27	4	13	2	96.5754	105.856
21HS	2013_04_DSG161_000	2056	20	0	27	4	13	2	95.9546	113.037
21HS	2013_04_DSG161_000	2057	20	10	27	4	13	2	95.605	104.928
21HS	2013_04_DSG161_000	2058	20	20	27	4	13	2	94.9932	104.726
21HS	2013_04_DSG161_000	2059	20	30	27	4	13	2	95.4399	103.292
21HS	2013_04_DSG161_000	2060	20	40	27	4	13	2	95.456	101.236
21HS	2013_04_DSG161_000	2061	20	50	27	4	13	2	95.5784	101.312
21HS	2013_04_DSG161_000	2062	21	0	27	4	13	2	95.3543	100.163
21HS	2013_04_DSG161_000	2063	21	10	27	4	13	2	95.7068	97.2878
21HS	2013_04_DSG161_000	2064	21	20	27	4	13	3	96.4343	99.0358
21HS	2013_04_DSG161_000	2065	21	30	27	4	13	3	96.1312	94.2868
21HS	2013_04_DSG161_000	2066	21	40	27	4	13	2	96.3235	99.4459
21HS	2013_04_DSG161_000	2067	21	50	27	4	13	3	96.3231	96.7296
21HS	2013_04_DSG161_000	2068	22	0	27	4	13	3	96.1293	96.2367
21HS	2013_04_DSG161_000	2069	22	10	27	4	13	3	96.1709	97.781
21HS	2013_04_DSG161_000	2070	22	20	27	4	13	3	96.0769	96.8575
21HS	2013_04_DSG161_000	2071	22	30	27	4	13	3	96.5989	96.9349
21HS	2013_04_DSG161_000	2072	22	40	27	4	13	2	95.329	95.7164
21HS	2013_04_DSG161_000	2073	22	50	27	4	13	3	95.0729	93.4224
21HS	2013_04_DSG161_000	2074	23	0	27	4	13	3	95.6324	96.5705
21HS	2013_04_DSG161_000	2075	23	10	27	4	13	2	95.7224	96.2816
21HS	2013_04_DSG161_000	2076	23	20	27	4	13	2	94.952	95.8164
21HS	2013_04_DSG161_000	2077	23	30	27	4	13	2	94.7422	96.5552
21HS	2013_04_DSG161_000	2078	23	40	27	4	13	2	94.5715	99.9246
21HS	2013_04_DSG161_000	2079	23	50	27	4	13	2	95.7685	109.825
21HS	2013_04_DSG161_000	2080	0	0	28	4	13	3	95.4679	97.9052
21HS	2013_04_DSG161_000	2081	0	10	28	4	13	2	95.9429	103.582
21HS	2013_04_DSG161_000	2082	0	20	28	4	13	2	95.5848	105.539
21HS	2013_04_DSG161_000	2083	0	30	28	4	13	2	95.4168	96.552
21HS	2013_04_DSG161_000	2084	0	40	28	4	13	2	95.5124	97.3811
21HS	2013_04_DSG161_000	2085	0	50	28	4	13	2	95.436	100.03
21HS	2013_04_DSG161_000	2086	1	0	28	4	13	2	95.6094	97.8825
21HS	2013_04_DSG161_000	2087	1	10	28	4	13	2	94.9859	96.4886
21HS	2013_04_DSG161_000	2088	1	20	28	4	13	2	95.2837	104.019
21HS	2013_04_DSG161_000	2089	1	30	28	4	13	2	95.7931	106.892
21HS	2013_04_DSG161_000	2090	1	40	28	4	13	2	95.1058	104.698
21HS	2013_04_DSG161_000	2091	1	50	28	4	13	3	96.1911	95.8966
21HS	2013_04_DSG161_000	2092	2	0	28	4	13	2	96.1602	114.74
21HS	2013_04_DSG161_000	2093	2	10	28	4	13	2	95.6614	102.677
21HS	2013_04_DSG161_000	2094	2	20	28	4	13	2	95.8581	106.755
21HS	2013_04_DSG161_000	2095	2	30	28	4	13	3	95.4381	97.7893
21HS	2013_04_DSG161_000	2096	2	40	28	4	13	2	95.952	96.6016
21HS	2013_04_DSG161_000	2097	2	50	28	4	13	3	95.2022	94.9204
21HS	2013_04_DSG161_000	2098	3	0	28	4	13	3	95.625	94.4683
21HS	2013_04_DSG161_000	2099	3	10	28	4	13	3	96.059	103.726
21HS	2013_04_DSG161_000	2100	3	20	28	4	13	2	95.5009	95.0435
21HS	2013_04_DSG161_000	2101	3	30	28	4	13	3	95.895	94.3437
21HS	2013_04_DSG161_000	2102	3	40	28	4	13	3	95.659	102.875
21HS	2013_04_DSG161_000	2103	3	50	28	4	13	2	96.1398	113.472
21HS	2013_04_DSG161_000	2104	4	0	28	4	13	3	96.0051	103.077
21HS	2013_04_DSG161_000	2105	4	10	28	4	13	2	96.1578	93.9823
21HS	2013_04_DSG161_000	2106	4	20	28	4	13	2	96.2581	109.904
21HS	2013_04_DSG161_000	2107	4	30	28	4	13	3	95.9471	102.731
21HS	2013_04_DSG161_000	2108	4	40	28	4	13	3	96.0616	101.675
21HS	2013_04_DSG161_000	2109	4	50	28	4	13	3	96.3127	99.4503
21HS	2013_04_DSG161_000	2110	5	0	28	4	13	2	96.8795	113.014
21HS	2013_04_DSG161_000	2111	5	10	28	4	13	3	96.9667	95.784
21HS	2013_04_DSG161_000	2112	5	20	28	4	13	2	97.616	95.9469
21HS	2013_04_DSG161_000	2113	5	30	28	4	13	3	98.1749	105.675
21HS	2013_04_DSG161_000	2114	5	40	28	4	13	2	97.636	97.2177
21HS	2013_04_DSG161_000	2115	5	50	28	4	13	2	96.9424	113.031
21HS	2013_04_DSG161_000	2116	6	0	28	4	13	3	96.941	109.961
21HS	2013_04_DSG161_000	2117	6	10	28	4	13	2	96.7239	99.0643
21HS	2013_04_DSG161_000	2118	6	20	28	4	13	2	96.643	112.956
21HS	2013_04_DSG161_000	2119	6	30	28	4	13	2	96.0086	113.984
21HS	2013_04_DSG161_000	2120	6	40	28	4	13	2	96.8021	113.664
21HS	2013_04_DSG161_000	2121	6	50	28	4	13	2	96.5847	109.979
21HS	2013_04_DSG161_000	2122	7	0	28	4	13	2	96.7782	111.627
21HS	2013_04_DSG161_000	2123	7	10	28	4	13	2	96.0558	110.108
21HS	2013_04_DSG161_000	2124	7	20	28	4	13	3	96.4463	110.414
21HS	2013_04_DSG161_000	2125	7	30	28	4	13	2	96.7259	112.85
21HS	2013_04_DSG161_000	2126	7	40	28	4	13	3	96.9274	108.983
21HS	2013_04_DSG161_000	2127	7	50	28	4	13	2	95.5144	114.136
21HS	2013_04_DSG161_000	2128	8	0	28	4	13	2	96.162	112.963
21HS	2013_04_DSG161_000	2129	8	10	28	4	13	2	96.1671	108.334
21HS	2013_04_DSG161_000	2130	8	20	28	4	13	3	95.9559	104.332
21HS	2013_04_DSG161_000	2131	8	30	28	4	13	3	96.0398	100.167
21HS	2013_04_DSG161_000	2132	8	40	28	4	13	2	95.4579	114.249
21HS	2013_04_DSG161_000	2133	8	50	28	4	13	3	95.8392	105.293
21HS	2013_04_DSG161_000	2134	9	0	28	4	13	3	95.1524	96.7698
21HS	2013_04_DSG161_000	2135	9	10	28	4	13	3	95.6004	97.7176
21HS	2013_04_DSG161_000	2136	9	20	28	4	13	3	95.32	107.394
21HS	2013_04_DSG161_000	2137	9	30	28	4	13	3	95.8189	102.228
21HS	2013_04_DSG161_000	2138	9	40	28	4	13	2	95.5982	110.907
21HS	2013_04_DSG161_000	2139	9	50	28	4	13	2	95.703	92.8367
21HS	2013_04_DSG161_000	2140	10	0	28	4	13	3	95.3896	100.265
21HS	2013_04_DSG161_000	2141	10	10	28	4	13	2	95.3074	91.2533
21HS	2013_04_DSG161_000	2142	10	20	28	4	13	2	95.8521	95.8497
21HS	2013_04_DSG161_000	2143	10	30	28	4	13	3	95.5679	94.4358
21HS	2013_04_DSG161_000	2144	10	40	28	4	13	2	95.5234	91.3107
21HS	2013_04_DSG161_000	2145	10	50	28	4	13	2	95.3999	93.8225
21HS	2013_04_DSG161_000	2146	11	0	28	4	13	2	95.8244	106.987
21HS	2013_04_DSG161_000	2147	11	10	28	4	13	2	95.1053	103.481
21HS	2013_04_DSG161_000	2148	11	20	28	4	13	2	95.2296	104.802
21HS	2013_04_DSG161_000	2149	11	30	28	4	13	2	95.0719	110.762
21HS	2013_04_DSG161_000	2150	11	40	28	4	13	3	94.523	113.616
21HS	2013_04_DSG161_000	2151	11	50	28	4	13	2	95.0262	106.737
21HS	2013_04_DSG161_000	2152	12	0	28	4	13	3	95.6185	108.228
21HS	2013_04_DSG161_000	2153	12	10	28	4	13	2	95.2419	104.383
21HS	2013_04_DSG161_000	2154	12	20	28	4	13	2	96.1172	110.427
21HS	2013_04_DSG161_000	2155	12	30	28	4	13	3	95.7973	109.316
21HS	2013_04_DSG161_000	2156	12	40	28	4	13	3	95.0702	103.139
21HS	2013_04_DSG161_000	2157	12	50	28	4	13	2	95.4759	92.9015
21HS	2013_04_DSG161_000	2158	13	0	28	4	13	2	95.8059	92.9935
21HS	2013_04_DSG161_000	2159	13	10	28	4	13	3	94.9381	102.349
21HS	2013_04_DSG161_000	2160	13	20	28	4	13	3	94.9635	91.5341
21HS	2013_04_DSG161_000	2161	13	30	28	4	13	2	97.339	108.025
21HS	2013_04_DSG161_000	2162	13	40	28	4	13	3	95.1783	105.04
21HS	2013_04_DSG161_000	2163	13	50	28	4	13	2	94.8296	94.3011
21HS	2013_04_DSG161_000	2164	14	0	28	4	13	3	94.8529	94.3429
21HS	2013_04_DSG161_000	2165	14	10	28	4	13	3	95.1839	94.4642
21HS	2013_04_DSG161_000	2166	14	20	28	4	13	3	95.1124	106.167
21HS	2013_04_DSG161_000	2167	14	30	28	4	13	2	95.7178	91.3794
21HS	2013_04_DSG161_000	2168	14	40	28	4	13	2	95.2914	91.3617
21HS	2013_04_DSG161_000	2169	14	50	28	4	13	2	95.638	91.5862
21HS	2013_04_DSG161_000	2170	15	0	28	4	13	2	95.2581	89.13
21HS	2013_04_DSG161_000	2171	15	10	28	4	13	2	96.1854	89.8726
21HS	2013_04_DSG161_000	2172	15	20	28	4	13	2	95.7301	91.5623
21HS	2013_04_DSG161_000	2173	15	30	28	4	13	2	95.7933	96.6082
21HS	2013_04_DSG161_000	2174	15	40	28	4	13	2	96.4454	90.485
21HS	2013_04_DSG161_000	2175	15	50	28	4	13	2	95.1648	98.3
21HS	2013_04_DSG161_000	2176	16	0	28	4	13	2	95.4086	90.4473
21HS	2013_04_DSG161_000	2177	16	10	28	4	13	2	95.9104	92.8408
21HS	2013_04_DSG161_000	2178	16	20	28	4	13	2	95.9417	93.7898
21HS	2013_04_DSG161_000	2179	16	30	28	4	13	2	95.2802	89.4799
21HS	2013_04_DSG161_000	2180	16	40	28	4	13	2	96.3225	93.1625
21HS	2013_04_DSG161_000	2181	16	50	28	4	13	2	95.1973	92.2962
21HS	2013_04_DSG161_000	2182	17	0	28	4	13	2	96.3008	94.6511
21HS	2013_04_DSG161_000	2183	17	10	28	4	13	2	95.3565	91.659
21HS	2013_04_DSG161_000	2184	17	20	28	4	13	2	95.9888	94.8416
21HS	2013_04_DSG161_000	2185	17	30	28	4	13	2	95.2117	92.6065
21HS	2013_04_DSG161_000	2186	17	40	28	4	13	2	95.374	91.0999
21HS	2013_04_DSG161_000	2187	17	50	28	4	13	2	95.6232	91.5644
21HS	2013_04_DSG161_000	2188	18	0	28	4	13	3	94.955	94.8218
21HS	2013_04_DSG161_000	2189	18	10	28	4	13	2	96.018	93.8476
21HS	2013_04_DSG161_000	2190	18	20	28	4	13	3	95.7503	94.4826
21HS	2013_04_DSG161_000	2191	18	30	28	4	13	3	95.8323	95.9039
21HS	2013_04_DSG161_000	2192	18	40	28	4	13	2	96.415	109.155
21HS	2013_04_DSG161_000	2193	18	50	28	4	13	3	96.6728	105.54
21HS	2013_04_DSG161_000	2194	19	0	28	4	13	3	96.3262	95.6467
21HS	2013_04_DSG161_000	2195	19	10	28	4	13	3	96.9204	101.037
21HS	2013_04_DSG161_000	2196	19	20	28	4	13	2	97.3433	108.821
21HS	2013_04_DSG161_000	2197	19	30	28	4	13	2	97.5211	114.001
21HS	2013_04_DSG161_000	2198	19	40	28	4	13	2	97.3215	107.914
21HS	2013_04_DSG161_000	2199	19	50	28	4	13	2	96.8941	108.077
21HS	2013_04_DSG161_000	2200	20	0	28	4	13	2	95.4122	104.096
21HS	2013_04_DSG161_000	2201	20	10	28	4	13	2	95.5517	109.223
21HS	2013_04_DSG161_000	2202	20	20	28	4	13	2	95.4744	106.581
21HS	2013_04_DSG161_000	2203	20	30	28	4	13	2	95.7989	107.392
21HS	2013_04_DSG161_000	2204	20	40	28	4	13	2	95.7781	105.361
21HS	2013_04_DSG161_000	2205	20	50	28	4	13	2	96.4868	103.01
21HS	2013_04_DSG161_000	2206	21	0	28	4	13	2	96.4719	105.058
21HS	2013_04_DSG161_000	2207	21	10	28	4	13	3	96.4202	104.446
21HS	2013_04_DSG161_000	2208	21	20	28	4	13	2	96.3195	104.815
21HS	2013_04_DSG161_000	2209	21	30	28	4	13	2	96.0577	104.447
21HS	2013_04_DSG161_000	2210	21	40	28	4	13	3	96.4873	101.733
21HS	2013_04_DSG161_000	2211	21	50	28	4	13	2	96.396	101.938
21HS	2013_04_DSG161_000	2212	22	0	28	4	13	3	96.4325	100.585
21HS	2013_04_DSG161_000	2213	22	10	28	4	13	2	96.2409	101.035
21HS	2013_04_DSG161_000	2214	22	20	28	4	13	2	96.597	99.1567
21HS	2013_04_DSG161_000	2215	22	30	28	4	13	2	96.5222	100.988
21HS	2013_04_DSG161_000	2216	22	40	28	4	13	3	97.1251	95.021
21HS	2013_04_DSG161_000	2217	22	50	28	4	13	3	96.4671	99.066
21HS	2013_04_DSG161_000	2218	23	0	28	4	13	2	96.3911	99.7187
21HS	2013_04_DSG161_000	2219	23	10	28	4	13	3	96.3836	94.4832
21HS	2013_04_DSG161_000	2220	23	20	28	4	13	3	96.8807	98.7678
21HS	2013_04_DSG161_000	2221	23	30	28	4	13	3	96.196	99.3509
21HS	2013_04_DSG161_000	2222	23	40	28	4	13	3	97.2559	96.9704
21HS	2013_04_DSG161_000	2223	23	50	28	4	13	3	96.4303	97.0044
21HS	2013_04_DSG161_000	2224	0	0	29	4	13	3	96.891	93.7825
21HS	2013_04_DSG161_000	2225	0	10	29	4	13	3	97.3987	94.7657
21HS	2013_04_DSG161_000	2226	0	20	29	4	13	2	96.8688	95.3023
21HS	2013_04_DSG161_000	2227	0	30	29	4	13	3	96.1571	94.6757
21HS	2013_04_DSG161_000	2228	0	40	29	4	13	3	96.5005	95.1949
21HS	2013_04_DSG161_000	2229	0	50	29	4	13	2	95.9794	95.5841
21HS	2013_04_DSG161_000	2230	1	0	29	4	13	3	96.7693	94.4887
21HS	2013_04_DSG161_000	2231	1	10	29	4	13	2	95.8196	92.4722
21HS	2013_04_DSG161_000	2232	1	20	29	4	13	3	96.7812	93.3705
21HS	2013_04_DSG161_000	2233	1	30	29	4	13	2	95.9531	94.333
21HS	2013_04_DSG161_000	2234	1	40	29	4	13	3	96.7048	93.4623
21HS	2013_04_DSG161_000	2235	1	50	29	4	13	3	95.9172	96.7365
21HS	2013_04_DSG161_000	2236	2	0	29	4	13	3	95.0714	95.1327
21HS	2013_04_DSG161_000	2237	2	10	29	4	13	2	96.4015	96.8067
21HS	2013_04_DSG161_000	2238	2	20	29	4	13	3	96.471	98.9844
21HS	2013_04_DSG161_000	2239	2	30	29	4	13	3	96.4781	103.39
21HS	2013_04_DSG161_000	2240	2	40	29	4	13	2	95.7089	104.331
21HS	2013_04_DSG161_000	2241	2	50	29	4	13	2	95.6446	108.32
21HS	2013_04_DSG161_000	2242	3	0	29	4	13	3	95.7724	99.9691
21HS	2013_04_DSG161_000	2243	3	10	29	4	13	3	95.9947	102.66
21HS	2013_04_DSG161_000	2244	3	20	29	4	13	2	96.1612	112.827
21HS	2013_04_DSG161_000	2245	3	30	29	4	13	2	95.8217	114.28
21HS	2013_04_DSG161_000	2246	3	40	29	4	13	3	96.2604	108.712
21HS	2013_04_DSG161_000	2247	3	50	29	4	13	2	96.1204	108.977
21HS	2013_04_DSG161_000	2248	4	0	29	4	13	2	96.6572	113.916
21HS	2013_04_DSG161_000	2249	4	10	29	4	13	3	95.6311	108.039
21HS	2013_04_DSG161_000	2250	4	20	29	4	13	3	96.1565	108.208
21HS	2013_04_DSG161_000	2251	4	30	29	4	13	2	95.9415	104.537
21HS	2013_04_DSG161_000	2252	4	40	29	4	13	3	96.519	105.958
21HS	2013_04_DSG161_000	2253	4	50	29	4	13	3	96.3663	99.499
21HS	2013_04_DSG161_000	2254	5	0	29	4	13	2	96.8431	111.112
21HS	2013_04_DSG161_000	2255	5	10	29	4	13	3	96.6976	105.752
21HS	2013_04_DSG161_000	2256	5	20	29	4	13	2	97.8378	108.957
21HS	2013_04_DSG161_000	2257	5	30	29	4	13	3	98.8512	110.747
21HS	2013_04_DSG161_000	2258	5	40	29	4	13	3	98.1849	105.941
21HS	2013_04_DSG161_000	2259	5	50	29	4	13	2	97.3907	104.996
21HS	2013_04_DSG161_000	2260	6	0	29	4	13	3	96.6772	99.444
21HS	2013_04_DSG161_000	2261	6	10	29	4	13	2	97.1133	110.952
21HS	2013_04_DSG161_000	2262	6	20	29	4	13	3	96.8522	103.003
21HS	2013_04_DSG161_000	2263	6	30	29	4	13	3	96.4759	107.276
21HS	2013_04_DSG161_000	2264	6	40	29	4	13	3	96.3857	106.145
21HS	2013_04_DSG161_000	2265	6	50	29	4	13	2	96.4111	109.739
21HS	2013_04_DSG161_000	2266	7	0	29	4	13	2	95.6251	124.351
21HS	2013_04_DSG161_000	2267	7	10	29	4	13	2	96.7098	112.769
21HS	2013_04_DSG161_000	2268	7	20	29	4	13	2	95.8812	120.969
21HS	2013_04_DSG161_000	2269	7	30	29	4	13	2	95.774	94.7343
21HS	2013_04_DSG161_000	2270	7	40	29	4	13	2	96.2676	102.228
21HS	2013_04_DSG161_000	2271	7	50	29	4	13	2	95.8538	95.5435
21HS	2013_04_DSG161_000	2272	8	0	29	4	13	2	96.0507	97.195
21HS	2013_04_DSG161_000	2273	8	10	29	4	13	3	96.3168	96.374
21HS	2013_04_DSG161_000	2274	8	20	29	4	13	2	96.5786	94.5965
21HS	2013_04_DSG161_000	2275	8	30	29	4	13	2	96.8793	99.5107
21HS	2013_04_DSG161_000	2276	8	40	29	4	13	3	95.685	95.975
21HS	2013_04_DSG161_000	2277	8	50	29	4	13	3	96.8349	98.39
21HS	2013_04_DSG161_000	2278	9	0	29	4	13	3	96.3052	95.1115
21HS	2013_04_DSG161_000	2279	9	10	29	4	13	3	96.1805	100.297
21HS	2013_04_DSG161_000	2280	9	20	29	4	13	2	96.504	105.878
21HS	2013_04_DSG161_000	2281	9	30	29	4	13	2	96.4984	103.84
21HS	2013_04_DSG161_000	2282	9	40	29	4	13	2	96.801	104.331
21HS	2013_04_DSG161_000	2283	9	50	29	4	13	2	96.1861	115.015
21HS	2013_04_DSG161_000	2284	10	0	29	4	13	2	96.1432	119.211
21HS	2013_04_DSG161_000	2285	10	10	29	4	13	2	97.1312	124.212
21HS	2013_04_DSG161_000	2286	10	20	29	4	13	2	96.4217	125.052
21HS	2013_04_DSG161_000	2287	10	30	29	4	13	2	96.6445	115.188
21HS	2013_04_DSG161_000	2288	10	40	29	4	13	2	96.9036	101.828
21HS	2013_04_DSG161_000	2289	10	50	29	4	13	2	96.2711	112.124
21HS	2013_04_DSG161_000	2290	11	0	29	4	13	2	96.5706	109.789
21HS	2013_04_DSG161_000	2291	11	10	29	4	13	2	96.9003	96.9023
21HS	2013_04_DSG161_000	2292	11	20	29	4	13	2	96.4345	112.038
21HS	2013_04_DSG161_000	2293	11	30	29	4	13	3	96.385	104.845
21HS	2013_04_DSG161_000	2294	11	40	29	4	13	2	96.0526	94.2248
21HS	2013_04_DSG161_000	2295	11	50	29	4	13	2	96.6863	115.455
21HS	2013_04_DSG161_000	2296	12	0	29	4	13	2	96.2561	96.1589
21HS	2013_04_DSG161_000	2297	12	10	29	4	13	2	96.3666	109.938
21HS	2013_04_DSG161_000	2298	12	20	29	4	13	3	96.1873	101.876
21HS	2013_04_DSG161_000	2299	12	30	29	4	13	2	96.4388	113.724
21HS	2013_04_DSG161_000	2300	12	40	29	4	13	2	96.3801	114.661
21HS	2013_04_DSG161_000	2301	12	50	29	4	13	2	96.4599	91.4022
21HS	2013_04_DSG161_000	2302	13	0	29	4	13	2	96.3287	98.7697
21HS	2013_04_DSG161_000	2303	13	10	29	4	13	3	96.5676	105.649
21HS	2013_04_DSG161_000	2304	13	20	29	4	13	3	95.6577	105.409
21HS	2013_04_DSG161_000	2305	13	30	29	4	13	2	96.4861	111.742
21HS	2013_04_DSG161_000	2306	13	40	29	4	13	2	96.5994	116.184
21HS	2013_04_DSG161_000	2307	13	50	29	4	13	3	96.0129	102.391
21HS	2013_04_DSG161_000	2308	14	0	29	4	13	2	96.068	102.783
21HS	2013_04_DSG161_000	2309	14	10	29	4	13	2	95.7008	122.653
21HS	2013_04_DSG161_000	2310	14	20	29	4	13	2	95.2853	91.0968
21HS	2013_04_DSG161_000	2311	14	30	29	4	13	2	95.3962	106.622
21HS	2013_04_DSG161_000	2312	14	40	29	4	13	3	95.2785	105.1
21HS	2013_04_DSG161_000	2313	14	50	29	4	13	2	95.5536	102.207
21HS	2013_04_DSG161_000	2314	15	0	29	4	13	2	95.175	111.577
21HS	2013_04_DSG161_000	2315	15	10	29	4	13	2	95.6919	95.731
21HS	2013_04_DSG161_000	2316	15	20	29	4	13	3	95.1623	107.313
21HS	2013_04_DSG161_000	2317	15	30	29	4	13	2	95.5552	120.161
21HS	2013_04_DSG161_000	2318	15	40	29	4	13	2	96.0407	110.653
21HS	2013_04_DSG161_000	2319	15	50	29	4	13	2	95.6419	93.2686
21HS	2013_04_DSG161_000	2320	16	0	29	4	13	2	96.1676	111.118
21HS	2013_04_DSG161_000	2321	16	10	29	4	13	2	95.4948	91.5919
21HS	2013_04_DSG161_000	2322	16	20	29	4	13	3	95.5435	106.917
21HS	2013_04_DSG161_000	2323	16	30	29	4	13	3	95.8227	92.2018
21HS	2013_04_DSG161_000	2324	16	40	29	4	13	3	96.3204	103.522
21HS	2013_04_DSG161_000	2325	16	50	29	4	13	2	96.5501	111.362
21HS	2013_04_DSG161_000	2326	17	0	29	4	13	2	96.6934	103.501
21HS	2013_04_DSG161_000	2327	17	10	29	4	13	2	95.8017	95.1769
21HS	2013_04_DSG161_000	2328	17	20	29	4	13	3	96.2128	104.331
21HS	2013_04_DSG161_000	2329	17	30	29	4	13	3	96.5416	109.133
21HS	2013_04_DSG161_000	2330	17	40	29	4	13	3	95.6811	108.284
21HS	2013_04_DSG161_000	2331	17	50	29	4	13	2	96.3692	110.342
21HS	2013_04_DSG161_000	2332	18	0	29	4	13	3	96.2773	108.414
21HS	2013_04_DSG161_000	2333	18	10	29	4	13	3	96.2226	104.719
21HS	2013_04_DSG161_000	2334	18	20	29	4	13	2	96.7481	113.692
21HS	2013_04_DSG161_000	2335	18	30	29	4	13	3	96.7098	106.135
21HS	2013_04_DSG161_000	2336	18	40	29	4	13	2	96.6112	110.05
21HS	2013_04_DSG161_000	2337	18	50	29	4	13	3	96.6427	110.284
21HS	2013_04_DSG161_000	2338	19	0	29	4	13	3	96.9778	107.553
21HS	2013_04_DSG161_000	2339	19	10	29	4	13	3	97.8728	100.596
21HS	2013_04_DSG161_000	2340	19	20	29	4	13	2	98.1278	112.782
21HS	2013_04_DSG161_000	2341	19	30	29	4	13	2	98.8131	116.401
21HS	2013_04_DSG161_000	2342	19	40	29	4	13	2	98.2895	110.99
21HS	2013_04_DSG161_000	2343	19	50	29	4	13	2	97.1794	104.331
21HS	2013_04_DSG161_000	2344	20	0	29	4	13	2	97.344	105.368
21HS	2013_04_DSG161_000	2345	20	10	29	4	13	2	96.9012	113.443
21HS	2013_04_DSG161_000	2346	20	20	29	4	13	2	97.0602	113.335
21HS	2013_04_DSG161_000	2347	20	30	29	4	13	2	96.1802	114.09
21HS	2013_04_DSG161_000	2348	20	40	29	4	13	2	96.6419	110.012
21HS	2013_04_DSG161_000	2349	20	50	29	4	13	2	97.0307	110.794
21HS	2013_04_DSG161_000	2350	21	0	29	4	13	2	96.8967	108.585
21HS	2013_04_DSG161_000	2351	21	10	29	4	13	2	96.4634	105.716
21HS	2013_04_DSG161_000	2352	21	20	29	4	13	3	96.8429	100.242
21HS	2013_04_DSG161_000	2353	21	30	29	4	13	2	97.0532	104.629
21HS	2013_04_DSG161_000	2354	21	40	29	4	13	2	97.2067	105.791
21HS	2013_04_DSG161_000	2355	21	50	29	4	13	3	97.1895	109.799
21HS	2013_04_DSG161_000	2356	22	0	29	4	13	3	97.2404	103.668
21HS	2013_04_DSG161_000	2357	22	10	29	4	13	2	97.6091	116.544
21HS	2013_04_DSG161_000	2358	22	20	29	4	13	3	97.3306	102.091
21HS	2013_04_DSG161_000	2359	22	30	29	4	13	2	97.1473	111.368
21HS	2013_04_DSG161_000	2360	22	40	29	4	13	3	97.1806	108.872
21HS	2013_04_DSG161_000	2361	22	50	29	4	13	2	96.8606	107.673
21HS	2013_04_DSG161_000	2362	23	0	29	4	13	2	97.1656	116.266
21HS	2013_04_DSG161_000	2363	23	10	29	4	13	2	97.6666	122.927
21HS	2013_04_DSG161_000	2364	23	20	29	4	13	2	97.0517	99.1742
21HS	2013_04_DSG161_000	2365	23	30	29	4	13	2	97.2385	118.131
21HS	2013_04_DSG161_000	2366	23	40	29	4	13	2	97.7286	116.575
21HS	2013_04_DSG161_000	2367	23	50	29	4	13	3	96.7065	98.4132
21HS	2013_04_DSG161_000	2368	0	0	30	4	13	3	97.3414	107.762
21HS	2013_04_DSG161_000	2369	0	10	30	4	13	3	96.942	97.9458
21HS	2013_04_DSG161_000	2370	0	20	30	4	13	3	96.9522	98.8011
21HS	2013_04_DSG161_000	2371	0	30	30	4	13	3	96.3959	94.2848
21HS	2013_04_DSG161_000	2372	0	40	30	4	13	3	96.3213	101.979
21HS	2013_04_DSG161_000	2373	0	50	30	4	13	3	96.0117	104.362
21HS	2013_04_DSG161_000	2374	1	0	30	4	13	2	95.9246	95.801
21HS	2013_04_DSG161_000	2375	1	10	30	4	13	2	96.2821	98.6108
21HS	2013_04_DSG161_000	2376	1	20	30	4	13	1	98.6559	104.248
21HS	2013_04_DSG161_000	2377	1	30	30	4	13	2	98.3038	103.578
21HS	2013_04_DSG161_000	2378	1	40	30	4	13	3	96.4507	103.328
21HS	2013_04_DSG161_000	2379	1	50	30	4	13	2	95.969	98.896
21HS	2013_04_DSG161_000	2380	2	0	30	4	13	3	95.5609	93.2852
21HS	2013_04_DSG161_000	2381	2	10	30	4	13	3	95.9838	96.758
21HS	2013_04_DSG161_000	2382	2	20	30	4	13	3	95.8285	105.98
21HS	2013_04_DSG161_000	2383	2	30	30	4	13	3	95.0875	100.309
21HS	2013_04_DSG161_000	2384	2	40	30	4	13	3	94.925	101.043
21HS	2013_04_DSG161_000	2385	2	50	30	4	13	3	95.8076	101.217
21HS	2013_04_DSG161_000	2386	3	0	30	4	13	2	94.4575	108.363
21HS	2013_04_DSG161_000	2387	3	10	30	4	13	3	94.5787	107.904
21HS	2013_04_DSG161_000	2388	3	20	30	4	13	3	94.728	94.5684
21HS	2013_04_DSG161_000	2389	3	30	30	4	13	2	93.9742	115.669
21HS	2013_04_DSG161_000	2390	3	40	30	4	13	3	95.3566	105.226
21HS	2013_04_DSG161_000	2391	3	50	30	4	13	2	94.9966	105.279
21HS	2013_04_DSG161_000	2392	4	0	30	4	13	2	96.5198	109.114
21HS	2013_04_DSG161_000	2393	4	10	30	4	13	3	94.5739	104.915
21HS	2013_04_DSG161_000	2394	4	20	30	4	13	3	96.1249	103.04
21HS	2013_04_DSG161_000	2395	4	30	30	4	13	3	95.747	103.909
21HS	2013_04_DSG161_000	2396	4	40	30	4	13	2	93.4175	91.8011
21HS	2013_04_DSG161_000	2397	4	50	30	4	13	3	95.3077	104.313
21HS	2013_04_DSG161_000	2398	5	0	30	4	13	3	96.4704	96.1558
21HS	2013_04_DSG161_000	2399	5	10	30	4	13	2	97.3744	119.717
21HS	2013_04_DSG161_000	2400	5	20	30	4	13	2	98.1887	95.1917
21HS	2013_04_DSG161_000	2401	5	30	30	4	13	2	98.3133	97.4369
21HS	2013_04_DSG161_000	2402	5	40	30	4	13	3	97.3574	106.425
21HS	2013_04_DSG161_000	2403	5	50	30	4	13	2	96.5672	95.665
21HS	2013_04_DSG161_000	2404	6	0	30	4	13	2	96.9801	99.201
21HS	2013_04_DSG161_000	2405	6	10	30	4	13	2	96.398	111.519
21HS	2013_04_DSG161_000	2406	6	20	30	4	13	2	95.5378	107.536
21HS	2013_04_DSG161_000	2407	6	30	30	4	13	2	95.4042	96.2984
21HS	2013_04_DSG161_000	2408	6	40	30	4	13	2	96.3422	105.608
21HS	2013_04_DSG161_000	2409	6	50	30	4	13	2	95.444	100.071
21HS	2013_04_DSG161_000	2410	7	0	30	4	13	3	95.0689	94.8165
21HS	2013_04_DSG161_000	2411	7	10	30	4	13	2	95.6059	114.534
21HS	2013_04_DSG161_000	2412	7	20	30	4	13	2	95.8124	96.1462
21HS	2013_04_DSG161_000	2413	7	30	30	4	13	2	95.8639	99.6342
21HS	2013_04_DSG161_000	2414	7	40	30	4	13	2	95.658	102.751
21HS	2013_04_DSG161_000	2415	7	50	30	4	13	3	95.7267	102.423
21HS	2013_04_DSG161_000	2416	8	0	30	4	13	2	94.8221	95.7096
21HS	2013_04_DSG161_000	2417	8	10	30	4	13	3	96.0246	107.493
21HS	2013_04_DSG161_000	2418	8	20	30	4	13	2	94.6493	100.431
21HS	2013_04_DSG161_000	2419	8	30	30	4	13	2	95.8574	97.313
21HS	2013_04_DSG161_000	2420	8	40	30	4	13	3	95.5363	94.1758
21HS	2013_04_DSG161_000	2421	8	50	30	4	13	2	96.6363	105.132
21HS	2013_04_DSG161_000	2422	9	0	30	4	13	3	95.6915	99.4286
21HS	2013_04_DSG161_000	2423	9	10	30	4	13	2	95.8382	100.275
21HS	2013_04_DSG161_000	2424	9	20	30	4	13	3	94.9307	104.27
21HS	2013_04_DSG161_000	2425	9	30	30	4	13	3	95.5948	105.05
21HS	2013_04_DSG161_000	2426	9	40	30	4	13	2	95.9203	92.986
21HS	2013_04_DSG161_000	2427	9	50	30	4	13	2	95.4563	90.3324
21HS	2013_04_DSG161_000	2428	10	0	30	4	13	2	95.8815	91.8911
21HS	2013_04_DSG161_000	2429	10	10	30	4	13	2	96.0297	91.6407
21HS	2013_04_DSG161_000	2430	10	20	30	4	13	2	96.0322	100.5
21HS	2013_04_DSG161_000	2431	10	30	30	4	13	2	95.3264	94.5083
21HS	2013_04_DSG161_000	2432	10	40	30	4	13	3	95.7339	101.275
21HS	2013_04_DSG161_000	2433	10	50	30	4	13	2	95.9193	88.6618
21HS	2013_04_DSG161_000	2434	11	0	30	4	13	2	96.7718	93.1973
21HS	2013_04_DSG161_000	2435	11	10	30	4	13	2	95.7563	90.7068
21HS	2013_04_DSG161_000	2436	11	20	30	4	13	2	95.8993	104.045
21HS	2013_04_DSG161_000	2437	11	30	30	4	13	2	95.9706	95.4843
21HS	2013_04_DSG161_000	2438	11	40	30	4	13	3	95.5423	106.729
21HS	2013_04_DSG161_000	2439	11	50	30	4	13	2	96.2908	98.8444
21HS	2013_04_DSG161_000	2440	12	0	30	4	13	3	96.0462	102.869
21HS	2013_04_DSG161_000	2441	12	10	30	4	13	2	96.3052	94.2688
21HS	2013_04_DSG161_000	2442	12	20	30	4	13	2	96.048	92.844
21HS	2013_04_DSG161_000	2443	12	30	30	4	13	3	95.6434	96.3442
21HS	2013_04_DSG161_000	2444	12	40	30	4	13	2	95.4479	93.3494
21HS	2013_04_DSG161_000	2445	12	50	30	4	13	2	95.7515	95.2816
21HS	2013_04_DSG161_000	2446	13	0	30	4	13	3	96.5532	104.67
21HS	2013_04_DSG161_000	2447	13	10	30	4	13	3	95.4615	107.086
21HS	2013_04_DSG161_000	2448	13	20	30	4	13	3	95.4117	106.366
21HS	2013_04_DSG161_000	2449	13	30	30	4	13	2	95.8116	89.7856
21HS	2013_04_DSG161_000	2450	13	40	30	4	13	3	95.8393	101.048
21HS	2013_04_DSG161_000	2451	13	50	30	4	13	2	95.7729	88.6757
21HS	2013_04_DSG161_000	2452	14	0	30	4	13	2	95.4304	93.2766
21HS	2013_04_DSG161_000	2453	14	10	30	4	13	3	95.4632	100.837
21HS	2013_04_DSG161_000	2454	14	20	30	4	13	2	95.6798	90.9633
21HS	2013_04_DSG161_000	2455	14	30	30	4	13	3	95.0855	111.217
21HS	2013_04_DSG161_000	2456	14	40	30	4	13	3	95.9249	100.876
21HS	2013_04_DSG161_000	2457	14	50	30	4	13	2	95.5503	91.616
21HS	2013_04_DSG161_000	2458	15	0	30	4	13	2	95.5898	91.5624
21HS	2013_04_DSG161_000	2459	15	10	30	4	13	2	95.4197	91.6467
21HS	2013_04_DSG161_000	2460	15	20	30	4	13	2	96.1107	89.095
21HS	2013_04_DSG161_000	2461	15	30	30	4	13	2	95.7229	105.402
21HS	2013_04_DSG161_000	2462	15	40	30	4	13	3	96.352	100.555
21HS	2013_04_DSG161_000	2463	15	50	30	4	13	2	96.4504	94.5364
21HS	2013_04_DSG161_000	2464	16	0	30	4	13	2	96.2202	96.9188
21HS	2013_04_DSG161_000	2465	16	10	30	4	13	3	96.2484	105.527
21HS	2013_04_DSG161_000	2466	16	20	30	4	13	2	96.6373	97.4171
21HS	2013_04_DSG161_000	2467	16	30	30	4	13	2	96.9751	93.5314
21HS	2013_04_DSG161_000	2468	16	40	30	4	13	2	96.4365	91.4975
21HS	2013_04_DSG161_000	2469	16	50	30	4	13	2	96.5918	100.192
21HS	2013_04_DSG161_000	2470	17	0	30	4	13	2	96.3671	90.7443
21HS	2013_04_DSG161_000	2471	17	10	30	4	13	2	96.5826	98.0904
21HS	2013_04_DSG161_000	2472	17	20	30	4	13	2	95.9638	94.2901
21HS	2013_04_DSG161_000	2473	17	30	30	4	13	2	95.9748	90.8865
21HS	2013_04_DSG161_000	2474	17	40	30	4	13	2	96.1728	98.7112
21HS	2013_04_DSG161_000	2475	17	50	30	4	13	2	96.2925	92.5017
21HS	2013_04_DSG161_000	2476	18	0	30	4	13	2	96.3914	92.4668
21HS	2013_04_DSG161_000	2477	18	10	30	4	13	2	96.6657	99.101
21HS	2013_04_DSG161_000	2478	18	20	30	4	13	2	96.5095	92.8966
21HS	2013_04_DSG161_000	2479	18	30	30	4	13	3	96.5149	92.6247
21HS	2013_04_DSG161_000	2480	18	40	30	4	13	2	96.536	92.5783
21HS	2013_04_DSG161_000	2481	18	50	30	4	13	2	96.9678	95.9258
21HS	2013_04_DSG161_000	2482	19	0	30	4	13	3	97.0945	101.588
21HS	2013_04_DSG161_000	2483	19	10	30	4	13	3	97.5636	99.8472
21HS	2013_04_DSG161_000	2484	19	20	30	4	13	3	98.0524	106.447
21HS	2013_04_DSG161_000	2485	19	30	30	4	13	2	98.2051	113.523
21HS	2013_04_DSG161_000	2486	19	40	30	4	13	2	98.0327	111.702
21HS	2013_04_DSG161_000	2487	19	50	30	4	13	2	97.082	104.734
21HS	2013_04_DSG161_000	2488	20	0	30	4	13	2	96.8827	107.657
21HS	2013_04_DSG161_000	2489	20	10	30	4	13	2	96.4279	107.519
21HS	2013_04_DSG161_000	2490	20	20	30	4	13	2	96.6016	107.476
21HS	2013_04_DSG161_000	2491	20	30	30	4	13	2	95.3576	102.106
21HS	2013_04_DSG161_000	2492	20	40	30	4	13	2	95.396	101.478
21HS	2013_04_DSG161_000	2493	20	50	30	4	13	2	95.3771	104.578
21HS	2013_04_DSG161_000	2494	21	0	30	4	13	2	94.8853	100.387
21HS	2013_04_DSG161_000	2495	21	10	30	4	13	2	95.7568	103.696
21HS	2013_04_DSG161_000	2496	21	20	30	4	13	2	96.0202	104.623
21HS	2013_04_DSG161_000	2497	21	30	30	4	13	2	95.7172	104.07
21HS	2013_04_DSG161_000	2498	21	40	30	4	13	2	96.1253	115.468
21HS	2013_04_DSG161_000	2499	21	50	30	4	13	2	95.7061	104.519
21HS	2013_04_DSG161_000	2500	22	0	30	4	13	2	95.735	101.095
21HS	2013_04_DSG161_000	2501	22	10	30	4	13	2	96.5992	109.862
21HS	2013_04_DSG161_000	2502	22	20	30	4	13	2	96.3273	118.469
21HS	2013_04_DSG161_000	2503	22	30	30	4	13	2	96.1156	107.2
21HS	2013_04_DSG161_000	2504	22	40	30	4	13	2	95.6945	102.036
21HS	2013_04_DSG161_000	2505	22	50	30	4	13	2	96.2078	108.175
21HS	2013_04_DSG161_000	2506	23	0	30	4	13	2	96.0352	100.828
21HS	2013_04_DSG161_000	2507	23	10	30	4	13	3	96.2561	101.403
21HS	2013_04_DSG161_000	2508	23	20	30	4	13	2	95.3853	101.248
21HS	2013_04_DSG161_000	2509	23	30	30	4	13	2	96.1781	102.686
21HS	2013_04_DSG161_000	2510	23	40	30	4	13	3	96.5493	101.228
21HS	2013_04_DSG161_000	2511	23	50	30	4	13	2	97.1145	96.5723
21HS	2013_04_DSG161_000	2512	0	0	1	5	13	3	96.3275	99.0871
21HS	2013_04_DSG161_000	2513	0	10	1	5	13	3	96.2434	99.2886
21HS	2013_04_DSG161_000	2514	0	20	1	5	13	3	96.1837	101.812
21HS	2013_04_DSG161_000	2515	0	30	1	5	13	3	96.6286	101.48
21HS	2013_04_DSG161_000	2516	0	40	1	5	13	3	96.8423	95.4106
21HS	2013_04_DSG161_000	2517	0	50	1	5	13	2	96.6671	93.8802
21HS	2013_04_DSG161_000	2518	1	0	1	5	13	3	97.1258	93.9557
21HS	2013_04_DSG161_000	2519	1	10	1	5	13	2	96.7823	94.4331
21HS	2013_04_DSG161_000	2520	1	20	1	5	13	3	97.036	98.5862
21HS	2013_04_DSG161_000	2521	1	30	1	5	13	3	96.3931	97.6438
21HS	2013_04_DSG161_000	2522	1	40	1	5	13	3	96.9798	101.08
21HS	2013_04_DSG161_000	2523	1	50	1	5	13	3	96.7198	98.6286
21HS	2013_04_DSG161_000	2524	2	0	1	5	13	2	96.3615	113.642
21HS	2013_04_DSG161_000	2525	2	10	1	5	13	3	96.4441	97.9763
21HS	2013_04_DSG161_000	2526	2	20	1	5	13	3	96.2503	95.9546
21HS	2013_04_DSG161_000	2527	2	30	1	5	13	3	95.9611	99.1179
21HS	2013_04_DSG161_000	2528	2	40	1	5	13	3	96.7056	99.6596
21HS	2013_04_DSG161_000	2529	2	50	1	5	13	3	96.3021	102.838
21HS	2013_04_DSG161_000	2530	3	0	1	5	13	2	95.7772	98.6747
21HS	2013_04_DSG161_000	2531	3	10	1	5	13	2	96.0055	94.2281
21HS	2013_04_DSG161_000	2532	3	20	1	5	13	3	95.8622	105.451
21HS	2013_04_DSG161_000	2533	3	30	1	5	13	3	95.8498	96.1812
21HS	2013_04_DSG161_000	2534	3	40	1	5	13	2	95.7819	117.358
21HS	2013_04_DSG161_000	2535	3	50	1	5	13	3	95.9695	96.2172
21HS	2013_04_DSG161_000	2536	4	0	1	5	13	3	95.7438	95.1428
21HS	2013_04_DSG161_000	2537	4	10	1	5	13	3	95.3898	97.4496
21HS	2013_04_DSG161_000	2538	4	20	1	5	13	2	95.588	94.9915
21HS	2013_04_DSG161_000	2539	4	30	1	5	13	2	96.2055	101.103
21HS	2013_04_DSG161_000	2540	4	40	1	5	13	3	95.7372	99.1573
21HS	2013_04_DSG161_000	2541	4	50	1	5	13	3	96.5181	98.084
21HS	2013_04_DSG161_000	2542	5	0	1	5	13	3	96.2598	107.907
21HS	2013_04_DSG161_000	2543	5	10	1	5	13	3	96.8646	103.345
21HS	2013_04_DSG161_000	2544	5	20	1	5	13	2	97.894	97.3729
21HS	2013_04_DSG161_000	2545	5	30	1	5	13	2	98.0368	95.3407
21HS	2013_04_DSG161_000	2546	5	40	1	5	13	3	98.2232	103.736
21HS	2013_04_DSG161_000	2547	5	50	1	5	13	2	97.4123	94.2357
21HS	2013_04_DSG161_000	2548	6	0	1	5	13	2	97.5685	94.6449
21HS	2013_04_DSG161_000	2549	6	10	1	5	13	3	96.8339	108.439
21HS	2013_04_DSG161_000	2550	6	20	1	5	13	2	96.6211	97.4307
21HS	2013_04_DSG161_000	2551	6	30	1	5	13	2	97.1389	115.511
21HS	2013_04_DSG161_000	2552	6	40	1	5	13	3	96.0798	111.142
21HS	2013_04_DSG161_000	2553	6	50	1	5	13	2	96.6897	115.308
21HS	2013_04_DSG161_000	2554	7	0	1	5	13	2	96.6953	97.0038
21HS	2013_04_DSG161_000	2555	7	10	1	5	13	2	96.7966	103.308
21HS	2013_04_DSG161_000	2556	7	20	1	5	13	2	95.9808	103.258
21HS	2013_04_DSG161_000	2557	7	30	1	5	13	2	96.4646	110.788
21HS	2013_04_DSG161_000	2558	7	40	1	5	13	2	96.3098	94.3001
21HS	2013_04_DSG161_000	2559	7	50	1	5	13	2	96.2231	102.669
21HS	2013_04_DSG161_000	2560	8	0	1	5	13	2	96.4725	96.7125
21HS	2013_04_DSG161_000	2561	8	10	1	5	13	3	96.55	101.744
21HS	2013_04_DSG161_000	2562	8	20	1	5	13	2	96.3085	95.7473
21HS	2013_04_DSG161_000	2563	8	30	1	5	13	2	96.3764	97.2471
21HS	2013_04_DSG161_000	2564	8	40	1	5	13	2	96.689	112.629
21HS	2013_04_DSG161_000	2565	8	50	1	5	13	2	96.162	104.96
21HS	2013_04_DSG161_000	2566	9	0	1	5	13	3	96.1921	107.639
21HS	2013_04_DSG161_000	2567	9	10	1	5	13	3	96.834	95.0223
21HS	2013_04_DSG161_000	2568	9	20	1	5	13	3	96.4756	106.016
21HS	2013_04_DSG161_000	2569	9	30	1	5	13	2	96.5012	108.478
21HS	2013_04_DSG161_000	2570	9	40	1	5	13	2	95.7973	105.244
21HS	2013_04_DSG161_000	2571	9	50	1	5	13	2	96.3887	109.605
21HS	2013_04_DSG161_000	2572	10	0	1	5	13	3	96.204	94.8875
21HS	2013_04_DSG161_000	2573	10	10	1	5	13	2	96.4346	114.045
21HS	2013_04_DSG161_000	2574	10	20	1	5	13	2	95.4117	96.873
21HS	2013_04_DSG161_000	2575	10	30	1	5	13	2	96.3827	98.6446
21HS	2013_04_DSG161_000	2576	10	40	1	5	13	2	96.092	100.642
21HS	2013_04_DSG161_000	2577	10	50	1	5	13	2	96.925	94.8021
21HS	2013_04_DSG161_000	2578	11	0	1	5	13	2	96.0406	98.2265
21HS	2013_04_DSG161_000	2579	11	10	1	5	13	2	96.3259	103.883
21HS	2013_04_DSG161_000	2580	11	20	1	5	13	3	96.1972	102.849
21HS	2013_04_DSG161_000	2581	11	30	1	5	13	2	95.8268	99.3281
21HS	2013_04_DSG161_000	2582	11	40	1	5	13	2	96.4684	101.078
21HS	2013_04_DSG161_000	2583	11	50	1	5	13	3	96.5403	99.3515
21HS	2013_04_DSG161_000	2584	12	0	1	5	13	2	96.1091	105.444
21HS	2013_04_DSG161_000	2585	12	10	1	5	13	3	96.1564	96.8926
21HS	2013_04_DSG161_000	2586	12	20	1	5	13	2	95.6595	105.473
21HS	2013_04_DSG161_000	2587	12	30	1	5	13	3	95.9735	94.8496
21HS	2013_04_DSG161_000	2588	12	40	1	5	13	2	96.2369	103.04
21HS	2013_04_DSG161_000	2589	12	50	1	5	13	3	96.2515	98.7124
21HS	2013_04_DSG161_000	2590	13	0	1	5	13	2	96.1226	97.8148
21HS	2013_04_DSG161_000	2591	13	10	1	5	13	3	96.1938	93.5946
21HS	2013_04_DSG161_000	2592	13	20	1	5	13	3	96.1755	99.8071
21HS	2013_04_DSG161_000	2593	13	30	1	5	13	2	96.097	111.688
21HS	2013_04_DSG161_000	2594	13	40	1	5	13	2	95.8557	95.5147
21HS	2013_04_DSG161_000	2595	13	50	1	5	13	2	95.766	97.1682
21HS	2013_04_DSG161_000	2596	14	0	1	5	13	2	96.3248	93.4924
21HS	2013_04_DSG161_000	2597	14	10	1	5	13	2	96.3734	101.197
21HS	2013_04_DSG161_000	2598	14	20	1	5	13	2	94.9764	105.354
21HS	2013_04_DSG161_000	2599	14	30	1	5	13	2	95.8483	109.367
21HS	2013_04_DSG161_000	2600	14	40	1	5	13	2	95.857	117.161
21HS	2013_04_DSG161_000	2601	14	50	1	5	13	2	95.7501	103.243
21HS	2013_04_DSG161_000	2602	15	0	1	5	13	3	95.9275	97.5058
21HS	2013_04_DSG161_000	2603	15	10	1	5	13	2	95.9506	97.2102
21HS	2013_04_DSG161_000	2604	15	20	1	5	13	2	96.2642	117.256
21HS	2013_04_DSG161_000	2605	15	30	1	5	13	2	96.0895	105.275
21HS	2013_04_DSG161_000	2606	15	40	1	5	13	2	96.3339	115.784
21HS	2013_04_DSG161_000	2607	15	50	1	5	13	3	95.7975	108.102
21HS	2013_04_DSG161_000	2608	16	0	1	5	13	3	95.988	94.1472
21HS	2013_04_DSG161_000	2609	16	10	1	5	13	2	96.3048	101.05
21HS	2013_04_DSG161_000	2610	16	20	1	5	13	2	96.084	108.591
21HS	2013_04_DSG161_000	2611	16	30	1	5	13	2	96.4609	95.9788
21HS	2013_04_DSG161_000	2612	16	40	1	5	13	2	96.2982	102.59
21HS	2013_04_DSG161_000	2613	16	50	1	5	13	2	95.4741	95.4137
21HS	2013_04_DSG161_000	2614	17	0	1	5	13	3	95.4057	94.4716
21HS	2013_04_DSG161_000	2615	17	10	1	5	13	2	95.2663	99.2205
21HS	2013_04_DSG161_000	2616	17	20	1	5	13	2	95.9763	97.8907
21HS	2013_04_DSG161_000	2617	17	30	1	5	13	3	96.0517	95.7594
21HS	2013_04_DSG161_000	2618	17	40	1	5	13	3	96.0282	93.9307
21HS	2013_04_DSG161_000	2619	17	50	1	5	13	3	96.0982	101.19
21HS	2013_04_DSG161_000	2620	18	0	1	5	13	3	96.2678	95.9048
21HS	2013_04_DSG161_000	2621	18	10	1	5	13	3	96.3004	97.0231
21HS	2013_04_DSG161_000	2622	18	20	1	5	13	3	96.8243	97.7268
21HS	2013_04_DSG161_000	2623	18	30	1	5	13	3	96.9721	96.328
21HS	2013_04_DSG161_000	2624	18	40	1	5	13	3	96.8413	95.7087
21HS	2013_04_DSG161_000	2625	18	50	1	5	13	3	96.8524	97.5442
21HS	2013_04_DSG161_000	2626	19	0	1	5	13	3	96.7056	96.303
21HS	2013_04_DSG161_000	2627	19	10	1	5	13	2	96.3912	99.613
21HS	2013_04_DSG161_000	2628	19	20	1	5	13	2	97.263	108.11
21HS	2013_04_DSG161_000	2629	19	30	1	5	13	2	97.7087	114.208
21HS	2013_04_DSG161_000	2630	19	40	1	5	13	2	96.4486	112.728
21HS	2013_04_DSG161_000	2631	19	50	1	5	13	2	96.3636	105.043
21HS	2013_04_DSG161_000	2632	20	0	1	5	13	2	96.4134	110.473
21HS	2013_04_DSG161_000	2633	20	10	1	5	13	2	96.6313	102.73
21HS	2013_04_DSG161_000	2634	20	20	1	5	13	2	96.9797	107.241
21HS	2013_04_DSG161_000	2635	20	30	1	5	13	2	95.7405	104.656
21HS	2013_04_DSG161_000	2636	20	40	1	5	13	2	96.1667	103.199
21HS	2013_04_DSG161_000	2637	20	50	1	5	13	2	96.4339	101.517
21HS	2013_04_DSG161_000	2638	21	0	1	5	13	2	96.1025	112.113
21HS	2013_04_DSG161_000	2639	21	10	1	5	13	2	96.2084	108.087
21HS	2013_04_DSG161_000	2640	21	20	1	5	13	2	96.5428	109.042
21HS	2013_04_DSG161_000	2641	21	30	1	5	13	2	95.7739	110.786
21HS	2013_04_DSG161_000	2642	21	40	1	5	13	3	95.7141	96.7943
21HS	2013_04_DSG161_000	2643	21	50	1	5	13	2	95.762	98.903
21HS	2013_04_DSG161_000	2644	22	0	1	5	13	2	95.8246	103.252
21HS	2013_04_DSG161_000	2645	22	10	1	5	13	3	96.666	107.454
21HS	2013_04_DSG161_000	2646	22	20	1	5	13	3	95.6173	100.921
21HS	2013_04_DSG161_000	2647	22	30	1	5	13	2	96.4423	114.649
21HS	2013_04_DSG161_000	2648	22	40	1	5	13	2	96.4216	110.872
21HS	2013_04_DSG161_000	2649	22	50	1	5	13	3	96.0032	103.215
21HS	2013_04_DSG161_000	2650	23	0	1	5	13	2	96.1125	106.666
21HS	2013_04_DSG161_000	2651	23	10	1	5	13	2	96.358	114.751
21HS	2013_04_DSG161_000	2652	23	20	1	5	13	3	96.4578	95.7291
21HS	2013_04_DSG161_000	2653	23	30	1	5	13	2	95.6885	93.6553
21HS	2013_04_DSG161_000	2654	23	40	1	5	13	3	96.0099	100.371
21HS	2013_04_DSG161_000	2655	23	50	1	5	13	3	96.5888	98.1059
21HS	2013_04_DSG161_000	2656	0	0	2	5	13	3	96.4298	99.0252
21HS	2013_04_DSG161_000	2657	0	10	2	5	13	3	96.469	99.2893
21HS	2013_04_DSG161_000	2658	0	20	2	5	13	3	96.2796	98.4227
21HS	2013_04_DSG161_000	2659	0	30	2	5	13	2	96.4518	99.0333
21HS	2013_04_DSG161_000	2660	0	40	2	5	13	2	96.4954	104.044
21HS	2013_04_DSG161_000	2661	0	50	2	5	13	3	96.0122	97.6727
21HS	2013_04_DSG161_000	2662	1	0	2	5	13	3	95.5338	95.0347
21HS	2013_04_DSG161_000	2663	1	10	2	5	13	3	96.1703	97.2308
21HS	2013_04_DSG161_000	2664	1	20	2	5	13	2	96.8884	105.763
21HS	2013_04_DSG161_000	2665	1	30	2	5	13	3	95.4931	104.097
21HS	2013_04_DSG161_000	2666	1	40	2	5	13	2	96.1781	99.5006
21HS	2013_04_DSG161_000	2667	1	50	2	5	13	3	96.227	97.5556
21HS	2013_04_DSG161_000	2668	2	0	2	5	13	3	96.2962	100.365
21HS	2013_04_DSG161_000	2669	2	10	2	5	13	3	96.1214	96.6593
21HS	2013_04_DSG161_000	2670	2	20	2	5	13	2	96.3904	105.429
21HS	2013_04_DSG161_000	2671	2	30	2	5	13	3	95.9849	95.7464
21HS	2013_04_DSG161_000	2672	2	40	2	5	13	3	96.498	97.8819
21HS	2013_04_DSG161_000	2673	2	50	2	5	13	2	95.1314	102.287
21HS	2013_04_DSG161_000	2674	3	0	2	5	13	2	96.1651	94.3728
21HS	2013_04_DSG161_000	2675	3	10	2	5	13	3	95.4452	101.822
21HS	2013_04_DSG161_000	2676	3	20	2	5	13	3	94.6941	102.23
21HS	2013_04_DSG161_000	2677	3	30	2	5	13	3	95.2876	97.1639
21HS	2013_04_DSG161_000	2678	3	40	2	5	13	2	95.6178	102.142
21HS	2013_04_DSG161_000	2679	3	50	2	5	13	3	95.7933	103.657
21HS	2013_04_DSG161_000	2680	4	0	2	5	13	2	95.6892	98.4597
21HS	2013_04_DSG161_000	2681	4	10	2	5	13	2	95.0709	100.018
21HS	2013_04_DSG161_000	2682	4	20	2	5	13	3	96.8035	102.353
21HS	2013_04_DSG161_000	2683	4	30	2	5	13	2	95.1861	94.9774
21HS	2013_04_DSG161_000	2684	4	40	2	5	13	2	95.7088	105.325
21HS	2013_04_DSG161_000	2685	4	50	2	5	13	3	96.6184	101.572
21HS	2013_04_DSG161_000	2686	5	0	2	5	13	2	96.121	111.737
21HS	2013_04_DSG161_000	2687	5	10	2	5	13	3	97.5797	102.686
21HS	2013_04_DSG161_000	2688	5	20	2	5	13	3	97.9018	100.927
21HS	2013_04_DSG161_000	2689	5	30	2	5	13	3	97.9468	108.297
21HS	2013_04_DSG161_000	2690	5	40	2	5	13	3	97.6162	103.269
21HS	2013_04_DSG161_000	2691	5	50	2	5	13	3	96.7094	97.8334
21HS	2013_04_DSG161_000	2692	6	0	2	5	13	2	97.1321	94.7717
21HS	2013_04_DSG161_000	2693	6	10	2	5	13	2	96.5802	94.6666
21HS	2013_04_DSG161_000	2694	6	20	2	5	13	2	97.0774	107.525
21HS	2013_04_DSG161_000	2695	6	30	2	5	13	2	96.3956	93.7655
21HS	2013_04_DSG161_000	2696	6	40	2	5	13	3	96.554	106.519
21HS	2013_04_DSG161_000	2697	6	50	2	5	13	3	96.3184	101.775
21HS	2013_04_DSG161_000	2698	7	0	2	5	13	2	96.147	106.761
21HS	2013_04_DSG161_000	2699	7	10	2	5	13	2	96.2373	95.7185
21HS	2013_04_DSG161_000	2700	7	20	2	5	13	3	96.2591	94.3543
21HS	2013_04_DSG161_000	2701	7	30	2	5	13	2	96.7888	96.5589
21HS	2013_04_DSG161_000	2702	7	40	2	5	13	3	96.3366	95.2521
21HS	2013_04_DSG161_000	2703	7	50	2	5	13	2	95.8138	98.856
21HS	2013_04_DSG161_000	2704	8	0	2	5	13	2	96.0177	97.9986
21HS	2013_04_DSG161_000	2705	8	10	2	5	13	2	96.4401	99.2734
21HS	2013_04_DSG161_000	2706	8	20	2	5	13	3	96.3482	95.1623
21HS	2013_04_DSG161_000	2707	8	30	2	5	13	2	95.811	94.8953
21HS	2013_04_DSG161_000	2708	8	40	2	5	13	2	96.1778	95.8411
21HS	2013_04_DSG161_000	2709	8	50	2	5	13	3	95.1258	97.0373
21HS	2013_04_DSG161_000	2710	9	0	2	5	13	2	95.8788	93.4343
21HS	2013_04_DSG161_000	2711	9	10	2	5	13	3	96.5706	93.0666
21HS	2013_04_DSG161_000	2712	9	20	2	5	13	2	95.4458	98.0974
21HS	2013_04_DSG161_000	2713	9	30	2	5	13	2	95.7089	93.1
21HS	2013_04_DSG161_000	2714	9	40	2	5	13	2	96.0088	95.4168
21HS	2013_04_DSG161_000	2715	9	50	2	5	13	2	96.0524	98.0526
21HS	2013_04_DSG161_000	2716	10	0	2	5	13	2	96.5259	95.6598
21HS	2013_04_DSG161_000	2717	10	10	2	5	13	2	95.5912	92.7036
21HS	2013_04_DSG161_000	2718	10	20	2	5	13	3	96.1828	99.3729
21HS	2013_04_DSG161_000	2719	10	30	2	5	13	2	96.2125	93.7866
21HS	2013_04_DSG161_000	2720	10	40	2	5	13	2	95.9551	91.53
21HS	2013_04_DSG161_000	2721	10	50	2	5	13	3	95.7841	98.6119
21HS	2013_04_DSG161_000	2722	11	0	2	5	13	3	95.3361	104.691
21HS	2013_04_DSG161_000	2723	11	10	2	5	13	2	95.2595	100.016
21HS	2013_04_DSG161_000	2724	11	20	2	5	13	2	95.2237	89.9225
21HS	2013_04_DSG161_000	2725	11	30	2	5	13	2	95.8933	97.7836
21HS	2013_04_DSG161_000	2726	11	40	2	5	13	3	95.5064	102.102
21HS	2013_04_DSG161_000	2727	11	50	2	5	13	2	95.3918	91.615
21HS	2013_04_DSG161_000	2728	12	0	2	5	13	2	95.9632	101.732
21HS	2013_04_DSG161_000	2729	12	10	2	5	13	2	95.9985	91.9558
21HS	2013_04_DSG161_000	2730	12	20	2	5	13	2	95.3915	90.9522
21HS	2013_04_DSG161_000	2731	12	30	2	5	13	2	95.2958	93.7657
21HS	2013_04_DSG161_000	2732	12	40	2	5	13	2	96.091	99.6963
21HS	2013_04_DSG161_000	2733	12	50	2	5	13	3	95.4072	104.12
21HS	2013_04_DSG161_000	2734	13	0	2	5	13	3	95.7346	104.707
21HS	2013_04_DSG161_000	2735	13	10	2	5	13	2	95.3972	89.1529
21HS	2013_04_DSG161_000	2736	13	20	2	5	13	2	96.243	99.0474
21HS	2013_04_DSG161_000	2737	13	30	2	5	13	3	95.2644	104.756
21HS	2013_04_DSG161_000	2738	13	40	2	5	13	2	95.8752	97.9758
21HS	2013_04_DSG161_000	2739	13	50	2	5	13	3	95.5585	105.248
21HS	2013_04_DSG161_000	2740	14	0	2	5	13	3	95.7021	103.514
21HS	2013_04_DSG161_000	2741	14	10	2	5	13	2	95.2786	90.1329
21HS	2013_04_DSG161_000	2742	14	20	2	5	13	2	95.4244	92.3678
21HS	2013_04_DSG161_000	2743	14	30	2	5	13	2	95.6105	98.0662
21HS	2013_04_DSG161_000	2744	14	40	2	5	13	2	94.7239	98.3949
21HS	2013_04_DSG161_000	2745	14	50	2	5	13	3	95.4607	101.585
21HS	2013_04_DSG161_000	2746	15	0	2	5	13	2	95.3906	99.1573
21HS	2013_04_DSG161_000	2747	15	10	2	5	13	2	95.5891	92.5306
21HS	2013_04_DSG161_000	2748	15	20	2	5	13	3	95.8803	103.231
21HS	2013_04_DSG161_000	2749	15	30	2	5	13	2	95.3444	92.4006
21HS	2013_04_DSG161_000	2750	15	40	2	5	13	3	95.4223	104.753
21HS	2013_04_DSG161_000	2751	15	50	2	5	13	2	96.5333	89.2511
21HS	2013_04_DSG161_000	2752	16	0	2	5	13	2	95.974	103.236
21HS	2013_04_DSG161_000	2753	16	10	2	5	13	3	95.8634	108.711
21HS	2013_04_DSG161_000	2754	16	20	2	5	13	2	96.7027	92.163
21HS	2013_04_DSG161_000	2755	16	30	2	5	13	2	95.7733	89.8395
21HS	2013_04_DSG161_000	2756	16	40	2	5	13	2	95.9779	89.0931
21HS	2013_04_DSG161_000	2757	16	50	2	5	13	2	95.8474	89.951
21HS	2013_04_DSG161_000	2758	17	0	2	5	13	2	96.1099	97.3406
21HS	2013_04_DSG161_000	2759	17	10	2	5	13	2	96.47	102.432
21HS	2013_04_DSG161_000	2760	17	20	2	5	13	2	96.5659	94.5586
21HS	2013_04_DSG161_000	2761	17	30	2	5	13	2	96.1842	91.6479
21HS	2013_04_DSG161_000	2762	17	40	2	5	13	2	96.0522	93.8115
21HS	2013_04_DSG161_000	2763	17	50	2	5	13	2	96.6205	94.4482
21HS	2013_04_DSG161_000	2764	18	0	2	5	13	2	97.1816	93.4046
21HS	2013_04_DSG161_000	2765	18	10	2	5	13	2	95.9443	109.205
21HS	2013_04_DSG161_000	2766	18	20	2	5	13	2	96.1728	91.8135
21HS	2013_04_DSG161_000	2767	18	30	2	5	13	2	96.3143	91.2534
21HS	2013_04_DSG161_000	2768	18	40	2	5	13	2	96.9863	92.0764
21HS	2013_04_DSG161_000	2769	18	50	2	5	13	3	97.0546	110.859
21HS	2013_04_DSG161_000	2770	19	0	2	5	13	2	96.8375	94.922
21HS	2013_04_DSG161_000	2771	19	10	2	5	13	2	97.5901	94.3831
21HS	2013_04_DSG161_000	2772	19	20	2	5	13	3	98.7933	116.733
21HS	2013_04_DSG161_000	2773	19	30	2	5	13	3	98.6527	109.961
21HS	2013_04_DSG161_000	2774	19	40	2	5	13	2	99.0756	109.69
21HS	2013_04_DSG161_000	2775	19	50	2	5	13	2	98.1889	102.565
21HS	2013_04_DSG161_000	2776	20	0	2	5	13	2	97.2796	103.348
21HS	2013_04_DSG161_000	2777	20	10	2	5	13	2	96.9153	109.019
21HS	2013_04_DSG161_000	2778	20	20	2	5	13	2	97.1274	101.54
21HS	2013_04_DSG161_000	2779	20	30	2	5	13	2	96.6824	111.942
21HS	2013_04_DSG161_000	2780	20	40	2	5	13	2	96.4251	99.6745
21HS	2013_04_DSG161_000	2781	20	50	2	5	13	2	96.4451	105.128
21HS	2013_04_DSG161_000	2782	21	0	2	5	13	2	96.3032	98.8145
[truncated: 8,369 more rows]

## Sheet: 21HS_2013_07-09
Station	Folder	File	Hour	Minute	Day	Month	Year	Peaks	High	Low
21HS	2013_06_DSG113_000	1067	0	0	1	7	13	2	93.43	125.926
21HS	2013_06_DSG113_000	1068	0	10	1	7	13	2	96.4219	106.027
21HS	2013_06_DSG113_000	1069	0	20	1	7	13	2	96.3957	112.938
21HS	2013_06_DSG113_000	1070	0	30	1	7	13	3	97.3286	107.515
21HS	2013_06_DSG113_000	1071	0	40	1	7	13	2	97.6937	124.541
21HS	2013_06_DSG113_000	1072	0	50	1	7	13	2	98.0231	113.953
21HS	2013_06_DSG113_000	1073	1	0	1	7	13	2	95.5456	112.416
21HS	2013_06_DSG113_000	1074	1	10	1	7	13	2	96.5112	111.732
21HS	2013_06_DSG113_000	1075	1	20	1	7	13	2	95.1355	117.031
21HS	2013_06_DSG113_000	1076	1	30	1	7	13	2	96.2344	123.897
21HS	2013_06_DSG113_000	1077	1	40	1	7	13	3	96.9544	103.159
21HS	2013_06_DSG113_000	1078	1	50	1	7	13	2	97.2167	126.224
21HS	2013_06_DSG113_000	1079	2	0	1	7	13	2	96.8915	104.295
21HS	2013_06_DSG113_000	1080	2	10	1	7	13	2	96.6756	118.078
21HS	2013_06_DSG113_000	1081	2	20	1	7	13	2	96.5752	114.289
21HS	2013_06_DSG113_000	1082	2	30	1	7	13	2	97.7564	104.976
21HS	2013_06_DSG113_000	1083	2	40	1	7	13	2	98.0572	114.771
21HS	2013_06_DSG113_000	1084	2	50	1	7	13	2	98.208	109.182
21HS	2013_06_DSG113_000	1085	3	0	1	7	13	2	98.0256	103.286
21HS	2013_06_DSG113_000	1086	3	10	1	7	13	3	98.321	125.396
21HS	2013_06_DSG113_000	1087	3	20	1	7	13	2	97.5512	111.95
21HS	2013_06_DSG113_000	1088	3	30	1	7	13	2	97.7015	112.908
21HS	2013_06_DSG113_000	1089	3	40	1	7	13	2	97.4256	126.245
21HS	2013_06_DSG113_000	1090	3	50	1	7	13	2	97.2634	120.476
21HS	2013_06_DSG113_000	1091	4	0	1	7	13	2	97.3603	115.388
21HS	2013_06_DSG113_000	1092	4	10	1	7	13	3	93.8527	105.908
21HS	2013_06_DSG113_000	1093	4	20	1	7	13	3	97.23	129.053
21HS	2013_06_DSG113_000	1094	4	30	1	7	13	2	97.4333	114.192
21HS	2013_06_DSG113_000	1095	4	40	1	7	13	2	97.3996	109.671
21HS	2013_06_DSG113_000	1096	4	50	1	7	13	2	97.2041	118.801
21HS	2013_06_DSG113_000	1097	5	0	1	7	13	3	98.0587	103.934
21HS	2013_06_DSG113_000	1098	5	10	1	7	13	2	98.3852	106.57
21HS	2013_06_DSG113_000	1099	5	20	1	7	13	2	98.2666	118.444
21HS	2013_06_DSG113_000	1100	5	30	1	7	13	2	97.6927	108.227
21HS	2013_06_DSG113_000	1101	5	40	1	7	13	2	97.1451	106.632
21HS	2013_06_DSG113_000	1102	5	50	1	7	13	2	97.2694	101.174
21HS	2013_06_DSG113_000	1103	6	0	1	7	13	2	96.6352	108.981
21HS	2013_06_DSG113_000	1104	6	10	1	7	13	2	97.1399	108.686
21HS	2013_06_DSG113_000	1105	6	20	1	7	13	2	96.8233	107.565
21HS	2013_06_DSG113_000	1106	6	30	1	7	13	2	96.7955	115.328
21HS	2013_06_DSG113_000	1107	6	40	1	7	13	2	95.9187	114.362
21HS	2013_06_DSG113_000	1108	6	50	1	7	13	1	90.8671	114.194
21HS	2013_06_DSG113_000	1109	7	0	1	7	13	2	94.5124	112.178
21HS	2013_06_DSG113_000	1110	7	10	1	7	13	2	94.6069	130.836
21HS	2013_06_DSG113_000	1111	7	20	1	7	13	2	94.8917	116.502
21HS	2013_06_DSG113_000	1112	7	30	1	7	13	2	95.2717	117.914
21HS	2013_06_DSG113_000	1113	7	40	1	7	13	2	95.5015	114.414
21HS	2013_06_DSG113_000	1114	7	50	1	7	13	2	95.4164	120.582
21HS	2013_06_DSG113_000	1115	8	0	1	7	13	2	96.4318	107.703
21HS	2013_06_DSG113_000	1116	8	10	1	7	13	2	96.0902	112.795
21HS	2013_06_DSG113_000	1117	8	20	1	7	13	2	96.4188	112.78
21HS	2013_06_DSG113_000	1118	8	30	1	7	13	2	96.5874	111.746
21HS	2013_06_DSG113_000	1119	8	40	1	7	13	2	96.2057	119.837
21HS	2013_06_DSG113_000	1120	8	50	1	7	13	2	96.2107	114.283
21HS	2013_06_DSG113_000	1121	9	0	1	7	13	2	95.8854	107.031
21HS	2013_06_DSG113_000	1122	9	10	1	7	13	2	94.0713	109.118
21HS	2013_06_DSG113_000	1123	9	20	1	7	13	2	92.7662	113.224
21HS	2013_06_DSG113_000	1124	9	30	1	7	13	2	95.2224	118.472
21HS	2013_06_DSG113_000	1125	9	40	1	7	13	2	94.2499	106.043
21HS	2013_06_DSG113_000	1126	9	50	1	7	13	2	95.4045	131.152
21HS	2013_06_DSG113_000	1127	10	0	1	7	13	2	95.2658	111.91
21HS	2013_06_DSG113_000	1128	10	10	1	7	13	2	95.5469	113.646
21HS	2013_06_DSG113_000	1129	10	20	1	7	13	2	94.9865	117.184
21HS	2013_06_DSG113_000	1130	10	30	1	7	13	2	95.079	127.174
21HS	2013_06_DSG113_000	1131	10	40	1	7	13	2	95.1758	114.781
21HS	2013_06_DSG113_000	1132	10	50	1	7	13	2	95.0934	132.036
21HS	2013_06_DSG113_000	1133	11	0	1	7	13	2	93.4206	117.034
21HS	2013_06_DSG113_000	1134	11	10	1	7	13	2	93.9282	118.518
21HS	2013_06_DSG113_000	1135	11	20	1	7	13	2	94.5029	112.537
21HS	2013_06_DSG113_000	1136	11	30	1	7	13	2	93.9585	114.655
21HS	2013_06_DSG113_000	1137	11	40	1	7	13	4	95.4553	129.646
21HS	2013_06_DSG113_000	1138	11	50	1	7	13	2	95.7124	115.201
21HS	2013_06_DSG113_000	1139	12	0	1	7	13	2	95.8588	111.378
21HS	2013_06_DSG113_000	1140	12	10	1	7	13	2	96.4444	129.642
21HS	2013_06_DSG113_000	1141	12	20	1	7	13	2	97.2839	108.221
21HS	2013_06_DSG113_000	1142	12	30	1	7	13	2	97.1947	115.148
21HS	2013_06_DSG113_000	1143	12	40	1	7	13	2	96.7389	122.189
21HS	2013_06_DSG113_000	1144	12	50	1	7	13	2	96.7854	129.435
21HS	2013_06_DSG113_000	1145	13	0	1	7	13	2	96.9171	116.389
21HS	2013_06_DSG113_000	1146	13	10	1	7	13	2	96.4899	106.782
21HS	2013_06_DSG113_000	1147	13	20	1	7	13	2	96.736	117.467
21HS	2013_06_DSG113_000	1148	13	30	1	7	13	2	96.5328	100.313
21HS	2013_06_DSG113_000	1149	13	40	1	7	13	2	96.6975	117.187
21HS	2013_06_DSG113_000	1150	13	50	1	7	13	2	95.8887	118.427
21HS	2013_06_DSG113_000	1151	14	0	1	7	13	2	96.3313	115.416
21HS	2013_06_DSG113_000	1152	14	10	1	7	13	2	95.3643	101.598
21HS	2013_06_DSG113_000	1153	14	20	1	7	13	2	96.1169	113.472
21HS	2013_06_DSG113_000	1154	14	30	1	7	13	2	94.8472	117.781
21HS	2013_06_DSG113_000	1155	14	40	1	7	13	2	96.1609	124.306
21HS	2013_06_DSG113_000	1156	14	50	1	7	13	2	95.0667	129.042
21HS	2013_06_DSG113_000	1157	15	0	1	7	13	2	95.1318	118.04
21HS	2013_06_DSG113_000	1158	15	10	1	7	13	2	95.7231	118.287
21HS	2013_06_DSG113_000	1159	15	20	1	7	13	2	94.2751	113.38
21HS	2013_06_DSG113_000	1160	15	30	1	7	13	2	94.3367	111.789
21HS	2013_06_DSG113_000	1161	15	40	1	7	13	2	92.5443	117.156
21HS	2013_06_DSG113_000	1162	15	50	1	7	13	2	94.4436	115.627
21HS	2013_06_DSG113_000	1163	16	0	1	7	13	2	94.2028	120.959
21HS	2013_06_DSG113_000	1164	16	10	1	7	13	2	94.4597	127.572
21HS	2013_06_DSG113_000	1165	16	20	1	7	13	2	94.9352	122.175
21HS	2013_06_DSG113_000	1166	16	30	1	7	13	2	95.1798	102.583
21HS	2013_06_DSG113_000	1167	16	40	1	7	13	2	95.0338	125.72
21HS	2013_06_DSG113_000	1168	16	50	1	7	13	2	95.0726	119.329
21HS	2013_06_DSG113_000	1169	17	0	1	7	13	2	96.0514	124.144
21HS	2013_06_DSG113_000	1170	17	10	1	7	13	2	96.2014	112.456
21HS	2013_06_DSG113_000	1171	17	20	1	7	13	2	96.48	124.969
21HS	2013_06_DSG113_000	1172	17	30	1	7	13	2	96.6291	113.323
21HS	2013_06_DSG113_000	1173	17	40	1	7	13	2	96.7135	120.587
21HS	2013_06_DSG113_000	1174	17	50	1	7	13	2	96.8965	108.14
21HS	2013_06_DSG113_000	1175	18	0	1	7	13	2	96.6368	123.385
21HS	2013_06_DSG113_000	1176	18	10	1	7	13	2	96.5298	103.379
21HS	2013_06_DSG113_000	1177	18	20	1	7	13	2	96.498	124.037
21HS	2013_06_DSG113_000	1178	18	30	1	7	13	2	97.4752	122.85
21HS	2013_06_DSG113_000	1179	18	40	1	7	13	2	97.9093	114.225
21HS	2013_06_DSG113_000	1180	18	50	1	7	13	2	98.2072	116.607
21HS	2013_06_DSG113_000	1181	19	0	1	7	13	2	98.0935	112.945
21HS	2013_06_DSG113_000	1182	19	10	1	7	13	2	98.1848	108.52
21HS	2013_06_DSG113_000	1183	19	20	1	7	13	2	98.8865	118.792
21HS	2013_06_DSG113_000	1184	19	30	1	7	13	3	99.1467	103.833
21HS	2013_06_DSG113_000	1185	19	40	1	7	13	2	99.3597	117.236
21HS	2013_06_DSG113_000	1186	19	50	1	7	13	2	99.2266	117.405
21HS	2013_06_DSG113_000	1187	20	0	1	7	13	2	98.8126	121.544
21HS	2013_06_DSG113_000	1188	20	10	1	7	13	2	98.282	111.089
21HS	2013_06_DSG113_000	1189	20	20	1	7	13	2	98.2029	123.04
21HS	2013_06_DSG113_000	1190	20	30	1	7	13	2	98.1618	117.14
21HS	2013_06_DSG113_000	1191	20	40	1	7	13	2	98.1147	122.71
21HS	2013_06_DSG113_000	1192	20	50	1	7	13	2	97.6758	107.29
21HS	2013_06_DSG113_000	1193	21	0	1	7	13	2	97.8917	112.926
21HS	2013_06_DSG113_000	1194	21	10	1	7	13	2	97.2304	123.27
21HS	2013_06_DSG113_000	1195	21	20	1	7	13	2	97.5582	112.734
21HS	2013_06_DSG113_000	1196	21	30	1	7	13	2	97.8337	120.086
21HS	2013_06_DSG113_000	1197	21	40	1	7	13	2	98.17	112.581
21HS	2013_06_DSG113_000	1198	21	50	1	7	13	2	97.8057	118.096
21HS	2013_06_DSG113_000	1199	22	0	1	7	13	2	97.3073	121.492
21HS	2013_06_DSG113_000	1200	22	10	1	7	13	2	97.5071	118.409
21HS	2013_06_DSG113_000	1201	22	20	1	7	13	2	98.1965	105.38
21HS	2013_06_DSG113_000	1202	22	30	1	7	13	2	97.3641	112.686
21HS	2013_06_DSG113_000	1203	22	40	1	7	13	2	97.4254	110.123
21HS	2013_06_DSG113_000	1204	22	50	1	7	13	2	97.6882	114.549
21HS	2013_06_DSG113_000	1205	23	0	1	7	13	2	97.4549	117.662
21HS	2013_06_DSG113_000	1206	23	10	1	7	13	2	98.421	111.618
21HS	2013_06_DSG113_000	1207	23	20	1	7	13	2	97.5524	120.21
21HS	2013_06_DSG113_000	1208	23	30	1	7	13	2	97.5669	108.622
21HS	2013_06_DSG113_000	1209	23	40	1	7	13	2	97.723	118.341
21HS	2013_06_DSG113_000	1210	23	50	1	7	13	2	97.705	109.649
21HS	2013_06_DSG113_000	1211	0	0	2	7	13	2	97.7103	107.148
21HS	2013_06_DSG113_000	1212	0	10	2	7	13	2	100.225	116.566
21HS	2013_06_DSG113_000	1213	0	20	2	7	13	2	97.7893	109.44
21HS	2013_06_DSG113_000	1214	0	30	2	7	13	2	97.1727	107.006
21HS	2013_06_DSG113_000	1215	0	40	2	7	13	2	97.0498	106.569
21HS	2013_06_DSG113_000	1216	0	50	2	7	13	2	97.0716	109.196
21HS	2013_06_DSG113_000	1217	1	0	2	7	13	2	96.8345	113.338
21HS	2013_06_DSG113_000	1218	1	10	2	7	13	2	96.799	111.375
21HS	2013_06_DSG113_000	1219	1	20	2	7	13	2	96.2886	116.96
21HS	2013_06_DSG113_000	1220	1	30	2	7	13	2	96.9683	109.552
21HS	2013_06_DSG113_000	1221	1	40	2	7	13	2	97.279	123.045
21HS	2013_06_DSG113_000	1222	1	50	2	7	13	2	96.8435	111.218
21HS	2013_06_DSG113_000	1223	2	0	2	7	13	2	96.6141	121.843
21HS	2013_06_DSG113_000	1224	2	10	2	7	13	2	97.4041	105.304
21HS	2013_06_DSG113_000	1225	2	20	2	7	13	2	96.5496	115.66
21HS	2013_06_DSG113_000	1226	2	30	2	7	13	2	96.4033	114.598
21HS	2013_06_DSG113_000	1227	2	40	2	7	13	2	93.9783	121.084
21HS	2013_06_DSG113_000	1228	2	50	2	7	13	2	96.3453	122.252
21HS	2013_06_DSG113_000	1229	3	0	2	7	13	2	96.077	116.434
21HS	2013_06_DSG113_000	1230	3	10	2	7	13	2	96.8371	119.691
21HS	2013_06_DSG113_000	1231	3	20	2	7	13	2	97.4547	122.042
21HS	2013_06_DSG113_000	1232	3	30	2	7	13	2	96.9555	114.393
21HS	2013_06_DSG113_000	1233	3	40	2	7	13	2	97.1643	101.959
21HS	2013_06_DSG113_000	1234	3	50	2	7	13	2	96.7188	125.342
21HS	2013_06_DSG113_000	1235	4	0	2	7	13	2	96.8144	121.263
21HS	2013_06_DSG113_000	1236	4	10	2	7	13	2	96.7295	113.635
21HS	2013_06_DSG113_000	1237	4	20	2	7	13	2	96.9423	106.959
21HS	2013_06_DSG113_000	1238	4	30	2	7	13	2	97.1447	116.838
21HS	2013_06_DSG113_000	1239	4	40	2	7	13	2	97.5477	108.122
21HS	2013_06_DSG113_000	1240	4	50	2	7	13	2	97.6953	106.274
21HS	2013_06_DSG113_000	1241	5	0	2	7	13	2	97.7948	117.873
21HS	2013_06_DSG113_000	1242	5	10	2	7	13	3	98.8626	102.603
21HS	2013_06_DSG113_000	1243	5	20	2	7	13	3	99.3645	104.495
21HS	2013_06_DSG113_000	1244	5	30	2	7	13	2	98.3381	114.861
21HS	2013_06_DSG113_000	1245	5	40	2	7	13	2	98.5161	104.9
21HS	2013_06_DSG113_000	1246	5	50	2	7	13	2	99.0125	110.435
21HS	2013_06_DSG113_000	1247	6	0	2	7	13	3	98.1025	106.531
21HS	2013_06_DSG113_000	1248	6	10	2	7	13	2	97.8963	123.327
21HS	2013_06_DSG113_000	1249	6	20	2	7	13	2	97.4263	106.593
21HS	2013_06_DSG113_000	1250	6	30	2	7	13	2	93.5064	113.175
21HS	2013_06_DSG113_000	1251	6	40	2	7	13	2	96.4674	117.671
21HS	2013_06_DSG113_000	1252	6	50	2	7	13	2	96.6658	127.429
21HS	2013_06_DSG113_000	1253	7	0	2	7	13	2	97.5644	109.658
21HS	2013_06_DSG113_000	1254	7	10	2	7	13	2	97.1563	107.217
21HS	2013_06_DSG113_000	1255	7	20	2	7	13	2	97.5329	104.312
21HS	2013_06_DSG113_000	1256	7	30	2	7	13	2	97.6144	115.003
21HS	2013_06_DSG113_000	1257	7	40	2	7	13	2	97.4471	111.285
21HS	2013_06_DSG113_000	1258	7	50	2	7	13	2	97.3885	103.007
21HS	2013_06_DSG113_000	1259	8	0	2	7	13	2	97.2078	112.569
21HS	2013_06_DSG113_000	1260	8	10	2	7	13	2	97.2689	111.62
21HS	2013_06_DSG113_000	1261	8	20	2	7	13	2	97.3653	105.28
21HS	2013_06_DSG113_000	1262	8	30	2	7	13	2	97.2037	107.618
21HS	2013_06_DSG113_000	1263	8	40	2	7	13	3	97.9999	105.147
21HS	2013_06_DSG113_000	1264	8	50	2	7	13	2	96.7818	96.2836
21HS	2013_06_DSG113_000	1265	9	0	2	7	13	2	97.1365	109.478
21HS	2013_06_DSG113_000	1266	9	10	2	7	13	2	96.4502	110.533
21HS	2013_06_DSG113_000	1267	9	20	2	7	13	3	96.5683	102.884
21HS	2013_06_DSG113_000	1268	9	30	2	7	13	2	96.857	110.794
21HS	2013_06_DSG113_000	1269	9	40	2	7	13	3	96.7927	105.534
21HS	2013_06_DSG113_000	1270	9	50	2	7	13	2	96.1216	112.146
21HS	2013_06_DSG113_000	1271	10	0	2	7	13	2	97.0334	105.348
21HS	2013_06_DSG113_000	1272	10	10	2	7	13	2	97.1077	111.113
21HS	2013_06_DSG113_000	1273	10	20	2	7	13	2	96.9794	111.707
21HS	2013_06_DSG113_000	1274	10	30	2	7	13	2	97.4581	99.365
21HS	2013_06_DSG113_000	1275	10	40	2	7	13	2	97.1773	114.985
21HS	2013_06_DSG113_000	1276	10	50	2	7	13	2	97.5579	106.267
21HS	2013_06_DSG113_000	1277	11	0	2	7	13	3	96.9484	128.116
21HS	2013_06_DSG113_000	1278	11	10	2	7	13	2	96.8529	113.383
21HS	2013_06_DSG113_000	1279	11	20	2	7	13	2	97.1247	112.093
21HS	2013_06_DSG113_000	1280	11	30	2	7	13	2	96.9635	107.891
21HS	2013_06_DSG113_000	1281	11	40	2	7	13	2	96.6206	101.411
21HS	2013_06_DSG113_000	1282	11	50	2	7	13	2	97.274	111.502
21HS	2013_06_DSG113_000	1283	12	0	2	7	13	2	96.6126	107.385
21HS	2013_06_DSG113_000	1284	12	10	2	7	13	2	96.8944	108.791
21HS	2013_06_DSG113_000	1285	12	20	2	7	13	2	96.9063	111.161
21HS	2013_06_DSG113_000	1286	12	30	2	7	13	2	97.4635	111.092
21HS	2013_06_DSG113_000	1287	12	40	2	7	13	3	97.0139	105.411
21HS	2013_06_DSG113_000	1288	12	50	2	7	13	2	97.1833	112.808
21HS	2013_06_DSG113_000	1289	13	0	2	7	13	2	96.9078	108.438
21HS	2013_06_DSG113_000	1290	13	10	2	7	13	3	97.2334	125.376
21HS	2013_06_DSG113_000	1291	13	20	2	7	13	2	96.8321	102.939
21HS	2013_06_DSG113_000	1292	13	30	2	7	13	2	97.081	101.257
21HS	2013_06_DSG113_000	1293	13	40	2	7	13	2	97.0492	104.401
21HS	2013_06_DSG113_000	1294	13	50	2	7	13	2	97.4187	114.44
21HS	2013_06_DSG113_000	1295	14	0	2	7	13	2	97.43	113.639
21HS	2013_06_DSG113_000	1296	14	10	2	7	13	2	97.6927	126.36
21HS	2013_06_DSG113_000	1297	14	20	2	7	13	2	97.4498	114.333
21HS	2013_06_DSG113_000	1298	14	30	2	7	13	2	96.828	102.483
21HS	2013_06_DSG113_000	1299	14	40	2	7	13	2	96.7873	109.736
21HS	2013_06_DSG113_000	1300	14	50	2	7	13	2	96.7921	112.275
21HS	2013_06_DSG113_000	1301	15	0	2	7	13	2	97.3971	103.041
21HS	2013_06_DSG113_000	1302	15	10	2	7	13	2	97.2701	106.197
21HS	2013_06_DSG113_000	1303	15	20	2	7	13	2	97.2274	114.331
21HS	2013_06_DSG113_000	1304	15	30	2	7	13	2	96.7892	104.301
21HS	2013_06_DSG113_000	1305	15	40	2	7	13	2	96.7708	115.663
21HS	2013_06_DSG113_000	1306	15	50	2	7	13	2	97.4185	113.21
21HS	2013_06_DSG113_000	1307	16	0	2	7	13	2	97.3244	112.916
21HS	2013_06_DSG113_000	1308	16	10	2	7	13	2	96.8593	121.441
21HS	2013_06_DSG113_000	1309	16	20	2	7	13	2	97.3928	105.505
21HS	2013_06_DSG113_000	1310	16	30	2	7	13	2	96.2531	107.635
21HS	2013_06_DSG113_000	1311	16	40	2	7	13	2	96.3509	123.703
21HS	2013_06_DSG113_000	1312	16	50	2	7	13	3	96.9848	110.935
21HS	2013_06_DSG113_000	1313	17	0	2	7	13	2	96.8327	117.691
21HS	2013_06_DSG113_000	1314	17	10	2	7	13	3	96.6749	98.3673
21HS	2013_06_DSG113_000	1315	17	20	2	7	13	2	96.7709	114.735
21HS	2013_06_DSG113_000	1316	17	30	2	7	13	2	96.5501	102.007
21HS	2013_06_DSG113_000	1317	17	40	2	7	13	2	96.5274	110.203
21HS	2013_06_DSG113_000	1318	17	50	2	7	13	2	96.8765	110.956
21HS	2013_06_DSG113_000	1319	18	0	2	7	13	3	96.678	108.564
21HS	2013_06_DSG113_000	1320	18	10	2	7	13	3	96.8097	108.324
21HS	2013_06_DSG113_000	1321	18	20	2	7	13	2	96.8361	113.5
21HS	2013_06_DSG113_000	1322	18	30	2	7	13	2	97.0115	105.739
21HS	2013_06_DSG113_000	1323	18	40	2	7	13	2	96.6682	103.376
21HS	2013_06_DSG113_000	1324	18	50	2	7	13	2	97.3205	102.586
21HS	2013_06_DSG113_000	1325	19	0	2	7	13	2	97.6825	105.948
21HS	2013_06_DSG113_000	1326	19	10	2	7	13	2	97.6636	106.413
21HS	2013_06_DSG113_000	1327	19	20	2	7	13	3	98.1663	107.59
21HS	2013_06_DSG113_000	1328	19	30	2	7	13	2	98.2227	126.54
21HS	2013_06_DSG113_000	1329	19	40	2	7	13	4	98.8838	126.977
21HS	2013_06_DSG113_000	1330	19	50	2	7	13	2	99.0723	101.76
21HS	2013_06_DSG113_000	1331	20	0	2	7	13	2	98.9243	110.121
21HS	2013_06_DSG113_000	1332	20	10	2	7	13	3	98.5951	100.353
21HS	2013_06_DSG113_000	1333	20	20	2	7	13	2	97.9921	103.054
21HS	2013_06_DSG113_000	1334	20	30	2	7	13	3	97.6644	96.9583
21HS	2013_06_DSG113_000	1335	20	40	2	7	13	3	97.1404	97.5264
21HS	2013_06_DSG113_000	1336	20	50	2	7	13	3	97.3141	97.9377
21HS	2013_06_DSG113_000	1337	21	0	2	7	13	2	97.3849	102.137
21HS	2013_06_DSG113_000	1338	21	10	2	7	13	2	97.8713	125.877
21HS	2013_06_DSG113_000	1339	21	20	2	7	13	2	97.0109	102.056
21HS	2013_06_DSG113_000	1340	21	30	2	7	13	2	96.7427	98.4769
21HS	2013_06_DSG113_000	1341	21	40	2	7	13	2	97.0718	113.86
21HS	2013_06_DSG113_000	1342	21	50	2	7	13	2	96.7528	105.04
21HS	2013_06_DSG113_000	1343	22	0	2	7	13	2	97.1157	105.596
21HS	2013_06_DSG113_000	1344	22	10	2	7	13	2	97.0201	106.566
21HS	2013_06_DSG113_000	1345	22	20	2	7	13	2	96.6596	105.088
21HS	2013_06_DSG113_000	1346	22	30	2	7	13	2	96.5895	105.737
21HS	2013_06_DSG113_000	1347	22	40	2	7	13	2	96.4727	102.99
21HS	2013_06_DSG113_000	1348	22	50	2	7	13	2	96.7135	105.369
21HS	2013_06_DSG113_000	1349	23	0	2	7	13	2	96.6011	100.298
21HS	2013_06_DSG113_000	1350	23	10	2	7	13	2	96.674	107.64
21HS	2013_06_DSG113_000	1351	23	20	2	7	13	2	96.0979	100.298
21HS	2013_06_DSG113_000	1352	23	30	2	7	13	2	96.3263	99.0773
21HS	2013_06_DSG113_000	1353	23	40	2	7	13	2	96.676	103.562
21HS	2013_06_DSG113_000	1354	23	50	2	7	13	2	96.7259	104.374
21HS	2013_06_DSG113_000	1355	0	0	3	7	13	2	96.7444	114.091
21HS	2013_06_DSG113_000	1356	0	10	3	7	13	2	96.9964	108.41
21HS	2013_06_DSG113_000	1357	0	20	3	7	13	3	97.4509	106.467
21HS	2013_06_DSG113_000	1358	0	30	3	7	13	2	96.9681	108.126
21HS	2013_06_DSG113_000	1359	0	40	3	7	13	2	96.7954	110.627
21HS	2013_06_DSG113_000	1360	0	50	3	7	13	2	96.9806	113.599
21HS	2013_06_DSG113_000	1361	1	0	3	7	13	2	97.1873	116.546
21HS	2013_06_DSG113_000	1362	1	10	3	7	13	3	96.2563	97.9511
21HS	2013_06_DSG113_000	1363	1	20	3	7	13	2	96.9369	112.952
21HS	2013_06_DSG113_000	1364	1	30	3	7	13	2	96.9814	109.013
21HS	2013_06_DSG113_000	1365	1	40	3	7	13	2	96.747	103.412
21HS	2013_06_DSG113_000	1366	1	50	3	7	13	2	96.8063	111.368
21HS	2013_06_DSG113_000	1367	2	0	3	7	13	3	96.8411	112.168
21HS	2013_06_DSG113_000	1368	2	10	3	7	13	2	97.1781	110.041
21HS	2013_06_DSG113_000	1369	2	20	3	7	13	3	96.6333	107.309
21HS	2013_06_DSG113_000	1370	2	30	3	7	13	2	96.8492	98.1306
21HS	2013_06_DSG113_000	1371	2	40	3	7	13	2	96.3646	109.343
21HS	2013_06_DSG113_000	1372	2	50	3	7	13	3	96.6407	94.7816
21HS	2013_06_DSG113_000	1373	3	0	3	7	13	2	96.9483	116.575
21HS	2013_06_DSG113_000	1374	3	10	3	7	13	3	96.752	97.1228
21HS	2013_06_DSG113_000	1375	3	20	3	7	13	3	96.9444	103.639
21HS	2013_06_DSG113_000	1376	3	30	3	7	13	2	97.8072	118.212
21HS	2013_06_DSG113_000	1377	3	40	3	7	13	3	96.8963	97.533
21HS	2013_06_DSG113_000	1378	3	50	3	7	13	3	97.11	95.368
21HS	2013_06_DSG113_000	1379	4	0	3	7	13	2	97.1034	112.778
21HS	2013_06_DSG113_000	1380	4	10	3	7	13	2	96.8052	114.458
21HS	2013_06_DSG113_000	1381	4	20	3	7	13	3	96.6011	105.504
21HS	2013_06_DSG113_000	1382	4	30	3	7	13	3	96.6444	98.9089
21HS	2013_06_DSG113_000	1383	4	40	3	7	13	3	97.5517	100.541
21HS	2013_06_DSG113_000	1384	4	50	3	7	13	2	97.9919	99.2692
21HS	2013_06_DSG113_000	1385	5	0	3	7	13	3	98.3873	100.042
21HS	2013_06_DSG113_000	1386	5	10	3	7	13	3	98.6456	102.881
21HS	2013_06_DSG113_000	1387	5	20	3	7	13	3	99.0513	101.974
21HS	2013_06_DSG113_000	1388	5	30	3	7	13	2	99.2532	112.727
21HS	2013_06_DSG113_000	1389	5	40	3	7	13	2	98.4734	107.992
21HS	2013_06_DSG113_000	1390	5	50	3	7	13	3	97.9153	105.323
21HS	2013_06_DSG113_000	1391	6	0	3	7	13	3	98.4891	102.747
21HS	2013_06_DSG113_000	1392	6	10	3	7	13	2	97.9742	113.687
21HS	2013_06_DSG113_000	1393	6	20	3	7	13	2	97.8859	112.061
21HS	2013_06_DSG113_000	1394	6	30	3	7	13	2	97.3698	110.997
21HS	2013_06_DSG113_000	1395	6	40	3	7	13	2	96.9666	101.804
21HS	2013_06_DSG113_000	1396	6	50	3	7	13	2	97.3096	105.795
21HS	2013_06_DSG113_000	1397	7	0	3	7	13	2	97.6234	106.198
21HS	2013_06_DSG113_000	1398	7	10	3	7	13	2	97.2392	102.803
21HS	2013_06_DSG113_000	1399	7	20	3	7	13	2	97.6022	102.85
21HS	2013_06_DSG113_000	1400	7	30	3	7	13	3	97.5011	97.1253
21HS	2013_06_DSG113_000	1401	7	40	3	7	13	3	97.6855	97.9474
21HS	2013_06_DSG113_000	1402	7	50	3	7	13	2	97.2461	112.044
21HS	2013_06_DSG113_000	1403	8	0	3	7	13	2	97.6294	100.745
21HS	2013_06_DSG113_000	1404	8	10	3	7	13	3	96.7206	125.661
21HS	2013_06_DSG113_000	1405	8	20	3	7	13	3	97.6107	103.733
21HS	2013_06_DSG113_000	1406	8	30	3	7	13	2	97.5917	104.555
21HS	2013_06_DSG113_000	1407	8	40	3	7	13	2	97.4908	95.955
21HS	2013_06_DSG113_000	1408	8	50	3	7	13	2	97.4669	109.843
21HS	2013_06_DSG113_000	1409	9	0	3	7	13	2	97.3341	107.223
21HS	2013_06_DSG113_000	1410	9	10	3	7	13	2	97.0633	106.691
21HS	2013_06_DSG113_000	1411	9	20	3	7	13	2	97.5835	106.962
21HS	2013_06_DSG113_000	1412	9	30	3	7	13	3	97.4292	126.268
21HS	2013_06_DSG113_000	1413	9	40	3	7	13	2	97.6692	104.322
21HS	2013_06_DSG113_000	1414	9	50	3	7	13	2	97.4739	111.803
21HS	2013_06_DSG113_000	1415	10	0	3	7	13	3	97.5675	96.4353
21HS	2013_06_DSG113_000	1416	10	10	3	7	13	2	97.534	117.725
21HS	2013_06_DSG113_000	1417	10	20	3	7	13	3	96.982	97.9275
21HS	2013_06_DSG113_000	1418	10	30	3	7	13	2	97.6119	125.755
21HS	2013_06_DSG113_000	1419	10	40	3	7	13	2	97.4928	109.291
21HS	2013_06_DSG113_000	1420	10	50	3	7	13	3	97.3627	102.415
21HS	2013_06_DSG113_000	1421	11	0	3	7	13	2	97.8895	107.599
21HS	2013_06_DSG113_000	1422	11	10	3	7	13	2	98.1474	110.732
21HS	2013_06_DSG113_000	1423	11	20	3	7	13	2	97.5538	107.978
21HS	2013_06_DSG113_000	1424	11	30	3	7	13	2	97.4478	114.502
21HS	2013_06_DSG113_000	1425	11	40	3	7	13	2	97.4454	110.03
21HS	2013_06_DSG113_000	1426	11	50	3	7	13	2	97.6555	103.695
21HS	2013_06_DSG113_000	1427	12	0	3	7	13	2	97.5487	112.363
21HS	2013_06_DSG113_000	1428	12	10	3	7	13	2	97.5377	106.749
21HS	2013_06_DSG113_000	1429	12	20	3	7	13	2	97.9212	113.48
21HS	2013_06_DSG113_000	1430	12	30	3	7	13	2	97.2762	117.614
21HS	2013_06_DSG113_000	1431	12	40	3	7	13	2	97.5167	115.387
21HS	2013_06_DSG113_000	1432	12	50	3	7	13	2	97.293	113.599
21HS	2013_06_DSG113_000	1433	13	0	3	7	13	2	97.2388	97.9055
21HS	2013_06_DSG113_000	1434	13	10	3	7	13	2	97.4085	100.921
21HS	2013_06_DSG113_000	1435	13	20	3	7	13	2	97.3604	105.925
21HS	2013_06_DSG113_000	1436	13	30	3	7	13	2	97.3667	124.555
21HS	2013_06_DSG113_000	1437	13	40	3	7	13	2	98.6605	112.422
21HS	2013_06_DSG113_000	1438	13	50	3	7	13	2	97.3133	99.0037
21HS	2013_06_DSG113_000	1439	14	0	3	7	13	3	97.5473	95.9886
21HS	2013_06_DSG113_000	1440	14	10	3	7	13	2	97.2435	115.946
21HS	2013_06_DSG113_000	1441	14	20	3	7	13	2	97.2761	110.43
21HS	2013_06_DSG113_000	1442	14	30	3	7	13	2	96.1342	108.989
21HS	2013_06_DSG113_000	1443	14	40	3	7	13	2	97.079	115.019
21HS	2013_06_DSG113_000	1444	14	50	3	7	13	2	96.2927	113.641
21HS	2013_06_DSG113_000	1445	15	0	3	7	13	2	92.8788	119.112
21HS	2013_06_DSG113_000	1446	15	10	3	7	13	2	95.1349	108.504
21HS	2013_06_DSG113_000	1447	15	20	3	7	13	2	95.897	115.675
21HS	2013_06_DSG113_000	1448	15	30	3	7	13	2	96.5913	116.683
21HS	2013_06_DSG113_000	1449	15	40	3	7	13	2	96.1383	105.414
21HS	2013_06_DSG113_000	1450	15	50	3	7	13	2	97.2159	101.922
21HS	2013_06_DSG113_000	1451	16	0	3	7	13	2	98.0389	116.924
21HS	2013_06_DSG113_000	1452	16	10	3	7	13	2	97.1662	114.521
21HS	2013_06_DSG113_000	1453	16	20	3	7	13	2	96.7791	113.404
21HS	2013_06_DSG113_000	1454	16	30	3	7	13	2	97.4482	114.807
21HS	2013_06_DSG113_000	1455	16	40	3	7	13	2	97.6045	123.361
21HS	2013_06_DSG113_000	1456	16	50	3	7	13	2	97.5894	116.746
21HS	2013_06_DSG113_000	1457	17	0	3	7	13	2	97.5628	120.943
21HS	2013_06_DSG113_000	1458	17	10	3	7	13	2	97.5085	118.7
21HS	2013_06_DSG113_000	1459	17	20	3	7	13	2	97.5852	120.983
21HS	2013_06_DSG113_000	1460	17	30	3	7	13	2	97.5888	121.424
21HS	2013_06_DSG113_000	1461	17	40	3	7	13	2	97.8941	116.811
21HS	2013_06_DSG113_000	1462	17	50	3	7	13	2	97.8758	118.472
21HS	2013_06_DSG113_000	1463	18	0	3	7	13	2	97.6122	109.029
21HS	2013_06_DSG113_000	1464	18	10	3	7	13	2	98.1702	111.302
21HS	2013_06_DSG113_000	1465	18	20	3	7	13	2	97.7238	124.069
21HS	2013_06_DSG113_000	1466	18	30	3	7	13	3	97.5433	112.142
21HS	2013_06_DSG113_000	1467	18	40	3	7	13	3	97.748	108.598
21HS	2013_06_DSG113_000	1468	18	50	3	7	13	2	97.4478	116.381
21HS	2013_06_DSG113_000	1469	19	0	3	7	13	3	97.8889	98.6368
21HS	2013_06_DSG113_000	1470	19	10	3	7	13	2	98.4006	119.689
21HS	2013_06_DSG113_000	1471	19	20	3	7	13	3	98.1132	101.566
21HS	2013_06_DSG113_000	1472	19	30	3	7	13	3	98.9319	111.206
21HS	2013_06_DSG113_000	1473	19	40	3	7	13	2	99.8642	117.493
21HS	2013_06_DSG113_000	1474	19	50	3	7	13	2	100.195	102.751
21HS	2013_06_DSG113_000	1475	20	0	3	7	13	2	99.3441	109.785
21HS	2013_06_DSG113_000	1476	20	10	3	7	13	3	98.9683	99.5822
21HS	2013_06_DSG113_000	1477	20	20	3	7	13	2	98.6493	116.77
21HS	2013_06_DSG113_000	1478	20	30	3	7	13	3	98.3437	104.097
21HS	2013_06_DSG113_000	1479	20	40	3	7	13	3	98.359	104.675
21HS	2013_06_DSG113_000	1480	20	50	3	7	13	2	98.2292	116.736
21HS	2013_06_DSG113_000	1481	21	0	3	7	13	2	97.7097	110.783
21HS	2013_06_DSG113_000	1482	21	10	3	7	13	2	97.4118	102.603
21HS	2013_06_DSG113_000	1483	21	20	3	7	13	3	96.9981	107.76
21HS	2013_06_DSG113_000	1484	21	30	3	7	13	2	97.0624	110.046
21HS	2013_06_DSG113_000	1485	21	40	3	7	13	2	97.1144	109.124
21HS	2013_06_DSG113_000	1486	21	50	3	7	13	2	97.4226	107.699
21HS	2013_06_DSG113_000	1487	22	0	3	7	13	2	97.1445	111.772
21HS	2013_06_DSG113_000	1488	22	10	3	7	13	2	96.5603	103.609
21HS	2013_06_DSG113_000	1489	22	20	3	7	13	2	97.2707	106.386
21HS	2013_06_DSG113_000	1490	22	30	3	7	13	2	96.5033	105.321
21HS	2013_06_DSG113_000	1491	22	40	3	7	13	2	96.7841	105.411
21HS	2013_06_DSG113_000	1492	22	50	3	7	13	2	97.8268	107.191
21HS	2013_06_DSG113_000	1493	23	0	3	7	13	2	97.1159	123.264
21HS	2013_06_DSG113_000	1494	23	10	3	7	13	2	96.9331	105.119
21HS	2013_06_DSG113_000	1495	23	20	3	7	13	2	96.841	103.934
21HS	2013_06_DSG113_000	1496	23	30	3	7	13	2	96.582	100.746
21HS	2013_06_DSG113_000	1497	23	40	3	7	13	2	96.9864	117.027
21HS	2013_06_DSG113_000	1498	23	50	3	7	13	3	97.5223	101.797
21HS	2013_06_DSG113_000	1499	0	0	4	7	13	2	94.821	104.51
21HS	2013_06_DSG113_000	1500	0	10	4	7	13	2	95.9796	112.023
21HS	2013_06_DSG113_000	1501	0	20	4	7	13	2	96.7841	104.555
21HS	2013_06_DSG113_000	1502	0	30	4	7	13	2	97.2832	112.014
21HS	2013_06_DSG113_000	1503	0	40	4	7	13	2	97.2457	115.979
21HS	2013_06_DSG113_000	1504	0	50	4	7	13	2	96.84	109.984
21HS	2013_06_DSG113_000	1505	1	0	4	7	13	2	97.0443	93.2188
21HS	2013_06_DSG113_000	1506	1	10	4	7	13	2	96.8981	104.67
21HS	2013_06_DSG113_000	1507	1	20	4	7	13	2	97.0707	109.62
21HS	2013_06_DSG113_000	1508	1	30	4	7	13	2	97.3405	108.596
21HS	2013_06_DSG113_000	1509	1	40	4	7	13	2	96.8176	106.826
21HS	2013_06_DSG113_000	1510	1	50	4	7	13	2	96.5408	110.047
21HS	2013_06_DSG113_000	1511	2	0	4	7	13	3	97.5853	99.9805
21HS	2013_06_DSG113_000	1512	2	10	4	7	13	3	97.5028	103.326
21HS	2013_06_DSG113_000	1513	2	20	4	7	13	2	97.1784	117.882
21HS	2013_06_DSG113_000	1514	2	30	4	7	13	2	97.0434	101.638
21HS	2013_06_DSG113_000	1515	2	40	4	7	13	3	96.1568	102.236
21HS	2013_06_DSG113_000	1516	2	50	4	7	13	2	96.622	117.43
21HS	2013_06_DSG113_000	1517	3	0	4	7	13	2	97.1852	111.914
21HS	2013_06_DSG113_000	1518	3	10	4	7	13	2	96.6112	108.71
21HS	2013_06_DSG113_000	1519	3	20	4	7	13	3	96.4876	106.508
21HS	2013_06_DSG113_000	1520	3	30	4	7	13	2	97.0114	112.544
21HS	2013_06_DSG113_000	1521	3	40	4	7	13	2	97.509	112.303
21HS	2013_06_DSG113_000	1522	3	50	4	7	13	2	97.1066	103.981
21HS	2013_06_DSG113_000	1523	4	0	4	7	13	3	97.2151	104.554
21HS	2013_06_DSG113_000	1524	4	10	4	7	13	2	97.1973	114.117
21HS	2013_06_DSG113_000	1525	4	20	4	7	13	2	97.6393	112.943
21HS	2013_06_DSG113_000	1526	4	30	4	7	13	3	96.6452	103.516
21HS	2013_06_DSG113_000	1527	4	40	4	7	13	3	97.3535	106.128
21HS	2013_06_DSG113_000	1528	4	50	4	7	13	2	98.1579	107.983
21HS	2013_06_DSG113_000	1529	5	0	4	7	13	3	98.7772	106.67
21HS	2013_06_DSG113_000	1530	5	10	4	7	13	2	99.3646	115.512
21HS	2013_06_DSG113_000	1531	5	20	4	7	13	3	98.9785	109.592
21HS	2013_06_DSG113_000	1532	5	30	4	7	13	2	98.9659	116.754
21HS	2013_06_DSG113_000	1533	5	40	4	7	13	2	98.6642	115.538
21HS	2013_06_DSG113_000	1534	5	50	4	7	13	2	98.0176	115.78
21HS	2013_06_DSG113_000	1535	6	0	4	7	13	2	97.8812	117.937
21HS	2013_06_DSG113_000	1536	6	10	4	7	13	2	97.9772	112.379
21HS	2013_06_DSG113_000	1537	6	20	4	7	13	3	97.9281	104.661
21HS	2013_06_DSG113_000	1538	6	30	4	7	13	2	97.1301	110.322
21HS	2013_06_DSG113_000	1539	6	40	4	7	13	2	97.2767	105.065
21HS	2013_06_DSG113_000	1540	6	50	4	7	13	2	97.6837	115.508
21HS	2013_06_DSG113_000	1541	7	0	4	7	13	2	97.3818	114.545
21HS	2013_06_DSG113_000	1542	7	10	4	7	13	2	97.5649	125.44
21HS	2013_06_DSG113_000	1543	7	20	4	7	13	2	97.2719	110.294
21HS	2013_06_DSG113_000	1544	7	30	4	7	13	2	96.9652	113.844
21HS	2013_06_DSG113_000	1545	7	40	4	7	13	2	97.2029	110.338
21HS	2013_06_DSG113_000	1546	7	50	4	7	13	2	97.1674	115.655
21HS	2013_06_DSG113_000	1547	8	0	4	7	13	2	97.51	118.8
21HS	2013_06_DSG113_000	1548	8	10	4	7	13	2	97.0788	111.701
21HS	2013_06_DSG113_000	1549	8	20	4	7	13	2	97.1826	111.686
21HS	2013_06_DSG113_000	1550	8	30	4	7	13	2	97.3523	102.34
21HS	2013_06_DSG113_000	1551	8	40	4	7	13	2	98.0688	128.251
21HS	2013_06_DSG113_000	1552	8	50	4	7	13	2	97.1653	110.8
21HS	2013_06_DSG113_000	1553	9	0	4	7	13	2	97.0241	101.482
21HS	2013_06_DSG113_000	1554	9	10	4	7	13	2	97.4205	110.797
21HS	2013_06_DSG113_000	1555	9	20	4	7	13	2	96.8255	107.23
21HS	2013_06_DSG113_000	1556	9	30	4	7	13	2	97.0642	110.014
21HS	2013_06_DSG113_000	1557	9	40	4	7	13	2	96.7901	111.654
21HS	2013_06_DSG113_000	1558	9	50	4	7	13	2	97.2785	112.502
21HS	2013_06_DSG113_000	1559	10	0	4	7	13	2	97.1316	100.855
21HS	2013_06_DSG113_000	1560	10	10	4	7	13	2	96.8267	98.0843
21HS	2013_06_DSG113_000	1561	10	20	4	7	13	2	96.8626	108.776
21HS	2013_06_DSG113_000	1562	10	30	4	7	13	3	97.042	104.698
21HS	2013_06_DSG113_000	1563	10	40	4	7	13	2	97.0456	112.59
21HS	2013_06_DSG113_000	1564	10	50	4	7	13	2	96.5723	114.106
21HS	2013_06_DSG113_000	1565	11	0	4	7	13	2	96.9889	98.7396
21HS	2013_06_DSG113_000	1566	11	10	4	7	13	2	96.7916	108.54
21HS	2013_06_DSG113_000	1567	11	20	4	7	13	2	96.9157	109.926
21HS	2013_06_DSG113_000	1568	11	30	4	7	13	3	97.2384	110.769
21HS	2013_06_DSG113_000	1569	11	40	4	7	13	2	97.1645	110.247
21HS	2013_06_DSG113_000	1570	11	50	4	7	13	2	96.9169	121.218
21HS	2013_06_DSG113_000	1571	12	0	4	7	13	2	96.7124	114.256
21HS	2013_06_DSG113_000	1572	12	10	4	7	13	2	97.1301	99.9545
21HS	2013_06_DSG113_000	1573	12	20	4	7	13	2	97.115	110.134
21HS	2013_06_DSG113_000	1574	12	30	4	7	13	2	96.9684	110.298
21HS	2013_06_DSG113_000	1575	12	40	4	7	13	2	97.3135	113.069
21HS	2013_06_DSG113_000	1576	12	50	4	7	13	2	96.8915	115.749
21HS	2013_06_DSG113_000	1577	13	0	4	7	13	2	97.0972	111.266
21HS	2013_06_DSG113_000	1578	13	10	4	7	13	2	96.8305	124.703
21HS	2013_06_DSG113_000	1579	13	20	4	7	13	2	97.5149	112.379
21HS	2013_06_DSG113_000	1580	13	30	4	7	13	2	97.4187	111.616
21HS	2013_06_DSG113_000	1581	13	40	4	7	13	2	97.0974	111.49
21HS	2013_06_DSG113_000	1582	13	50	4	7	13	3	96.5987	101.677
21HS	2013_06_DSG113_000	1583	14	0	4	7	13	2	97.2504	115.998
21HS	2013_06_DSG113_000	1584	14	10	4	7	13	2	97.0903	123.689
21HS	2013_06_DSG113_000	1585	14	20	4	7	13	3	96.5129	101.959
21HS	2013_06_DSG113_000	1586	14	30	4	7	13	2	96.7927	113.015
21HS	2013_06_DSG113_000	1587	14	40	4	7	13	2	96.9592	110.943
21HS	2013_06_DSG113_000	1588	14	50	4	7	13	3	96.8353	104.375
21HS	2013_06_DSG113_000	1589	15	0	4	7	13	2	96.2988	112.836
21HS	2013_06_DSG113_000	1590	15	10	4	7	13	2	96.849	116.217
21HS	2013_06_DSG113_000	1591	15	20	4	7	13	2	96.6231	110.065
21HS	2013_06_DSG113_000	1592	15	30	4	7	13	3	96.1662	99.9097
21HS	2013_06_DSG113_000	1593	15	40	4	7	13	2	96.7451	110.15
21HS	2013_06_DSG113_000	1594	15	50	4	7	13	2	96.8609	110.565
21HS	2013_06_DSG113_000	1595	16	0	4	7	13	2	97.3319	114.928
21HS	2013_06_DSG113_000	1596	16	10	4	7	13	2	97.1007	108.935
21HS	2013_06_DSG113_000	1597	16	20	4	7	13	3	96.7996	106.112
21HS	2013_06_DSG113_000	1598	16	30	4	7	13	2	96.5644	120.234
21HS	2013_06_DSG113_000	1599	16	40	4	7	13	2	96.8957	113.831
21HS	2013_06_DSG113_000	1600	16	50	4	7	13	2	96.5296	114.437
21HS	2013_06_DSG113_000	1601	17	0	4	7	13	2	96.6398	117.89
21HS	2013_06_DSG113_000	1602	17	10	4	7	13	2	97.979	112.161
21HS	2013_06_DSG113_000	1603	17	20	4	7	13	2	97.7605	114.924
21HS	2013_06_DSG113_000	1604	17	30	4	7	13	2	97.2794	117.364
21HS	2013_06_DSG113_000	1605	17	40	4	7	13	2	97.1541	121.785
21HS	2013_06_DSG113_000	1606	17	50	4	7	13	2	97.2915	119.744
21HS	2013_06_DSG113_000	1607	18	0	4	7	13	2	96.6123	121.727
21HS	2013_06_DSG113_000	1608	18	10	4	7	13	2	96.9712	112.425
21HS	2013_06_DSG113_000	1609	18	20	4	7	13	2	97.6148	117.845
21HS	2013_06_DSG113_000	1610	18	30	4	7	13	2	98.0178	117.588
21HS	2013_06_DSG113_000	1611	18	40	4	7	13	2	98.8623	114.679
21HS	2013_06_DSG113_000	1612	18	50	4	7	13	2	97.8596	114.4
21HS	2013_06_DSG113_000	1613	19	0	4	7	13	2	97.9095	115.926
21HS	2013_06_DSG113_000	1614	19	10	4	7	13	2	98.9729	117.124
21HS	2013_06_DSG113_000	1615	19	20	4	7	13	3	99.5717	105.584
21HS	2013_06_DSG113_000	1616	19	30	4	7	13	2	98.752	117.828
21HS	2013_06_DSG113_000	1617	19	40	4	7	13	2	98.7848	120.012
21HS	2013_06_DSG113_000	1618	19	50	4	7	13	2	98.4927	113.178
21HS	2013_06_DSG113_000	1619	20	0	4	7	13	3	98.0604	115.293
21HS	2013_06_DSG113_000	1620	20	10	4	7	13	2	98.2576	117.115
21HS	2013_06_DSG113_000	1621	20	20	4	7	13	3	97.2296	104.055
21HS	2013_06_DSG113_000	1622	20	30	4	7	13	2	96.576	113.377
21HS	2013_06_DSG113_000	1623	20	40	4	7	13	2	97.3934	117.516
21HS	2013_06_DSG113_000	1624	20	50	4	7	13	2	97.5207	114.591
21HS	2013_06_DSG113_000	1625	21	0	4	7	13	2	97.3549	118.036
21HS	2013_06_DSG113_000	1626	21	10	4	7	13	2	96.9385	103.466
21HS	2013_06_DSG113_000	1627	21	20	4	7	13	2	97.047	108.469
21HS	2013_06_DSG113_000	1628	21	30	4	7	13	2	97.2144	109.706
21HS	2013_06_DSG113_000	1629	21	40	4	7	13	2	97.2781	112.72
21HS	2013_06_DSG113_000	1630	21	50	4	7	13	2	96.7609	114.182
21HS	2013_06_DSG113_000	1631	22	0	4	7	13	2	97.1087	116.368
21HS	2013_06_DSG113_000	1632	22	10	4	7	13	2	96.4923	113.565
21HS	2013_06_DSG113_000	1633	22	20	4	7	13	2	97.1948	110.158
21HS	2013_06_DSG113_000	1634	22	30	4	7	13	2	96.5223	108.269
21HS	2013_06_DSG113_000	1635	22	40	4	7	13	2	96.393	100.658
21HS	2013_06_DSG113_000	1636	22	50	4	7	13	3	96.6235	125.277
21HS	2013_06_DSG113_000	1637	23	0	4	7	13	2	96.8502	107.729
21HS	2013_06_DSG113_000	1638	23	10	4	7	13	2	97.1789	110.061
21HS	2013_06_DSG113_000	1639	23	20	4	7	13	2	96.6575	103.815
21HS	2013_06_DSG113_000	1640	23	30	4	7	13	2	96.7777	104.202
21HS	2013_06_DSG113_000	1641	23	40	4	7	13	3	96.9255	94.155
21HS	2013_06_DSG113_000	1642	23	50	4	7	13	3	96.8443	99.8778
21HS	2013_06_DSG113_000	1643	0	0	5	7	13	3	96.6254	97.2083
21HS	2013_06_DSG113_000	1644	0	10	5	7	13	3	96.4473	101.899
21HS	2013_06_DSG113_000	1645	0	20	5	7	13	3	97.0532	100.701
21HS	2013_06_DSG113_000	1646	0	30	5	7	13	2	97.0272	108.516
21HS	2013_06_DSG113_000	1647	0	40	5	7	13	2	97.1554	105.216
21HS	2013_06_DSG113_000	1648	0	50	5	7	13	3	96.7197	95.8619
21HS	2013_06_DSG113_000	1649	1	0	5	7	13	3	96.2286	100.952
21HS	2013_06_DSG113_000	1650	1	10	5	7	13	3	96.7299	105.866
21HS	2013_06_DSG113_000	1651	1	20	5	7	13	2	96.8413	105.714
21HS	2013_06_DSG113_000	1652	1	30	5	7	13	3	97.3509	106.911
21HS	2013_06_DSG113_000	1653	1	40	5	7	13	3	96.846	107.206
21HS	2013_06_DSG113_000	1654	1	50	5	7	13	3	96.6907	108.81
21HS	2013_06_DSG113_000	1655	2	0	5	7	13	3	96.4926	99.5995
21HS	2013_06_DSG113_000	1656	2	10	5	7	13	2	97.1507	107.825
21HS	2013_06_DSG113_000	1657	2	20	5	7	13	3	96.8266	100.159
21HS	2013_06_DSG113_000	1658	2	30	5	7	13	3	96.5599	103.494
21HS	2013_06_DSG113_000	1659	2	40	5	7	13	2	96.6072	112.632
21HS	2013_06_DSG113_000	1660	2	50	5	7	13	3	96.0952	94.9961
21HS	2013_06_DSG113_000	1661	3	0	5	7	13	3	96.113	104.363
21HS	2013_06_DSG113_000	1662	3	10	5	7	13	3	96.7879	98.7565
21HS	2013_06_DSG113_000	1663	3	20	5	7	13	3	96.5373	96.9363
21HS	2013_06_DSG113_000	1664	3	30	5	7	13	3	96.5535	97.6766
21HS	2013_06_DSG113_000	1665	3	40	5	7	13	2	97.0606	93.1565
21HS	2013_06_DSG113_000	1666	3	50	5	7	13	2	97.2545	104.815
21HS	2013_06_DSG113_000	1667	4	0	5	7	13	2	96.8597	109.938
21HS	2013_06_DSG113_000	1668	4	10	5	7	13	2	98.1932	110.049
21HS	2013_06_DSG113_000	1669	4	20	5	7	13	3	97.3919	104.093
21HS	2013_06_DSG113_000	1670	4	30	5	7	13	2	98.0634	99.833
21HS	2013_06_DSG113_000	1671	4	40	5	7	13	3	97.0524	101.206
21HS	2013_06_DSG113_000	1672	4	50	5	7	13	3	98.1697	102.748
21HS	2013_06_DSG113_000	1673	5	0	5	7	13	2	98.6159	107.54
21HS	2013_06_DSG113_000	1674	5	10	5	7	13	2	98.7716	113.097
21HS	2013_06_DSG113_000	1675	5	20	5	7	13	2	98.6565	95.5941
21HS	2013_06_DSG113_000	1676	5	30	5	7	13	3	98.3222	100.966
21HS	2013_06_DSG113_000	1677	5	40	5	7	13	3	97.652	96.803
21HS	2013_06_DSG113_000	1678	5	50	5	7	13	3	97.6289	101.525
21HS	2013_06_DSG113_000	1679	6	0	5	7	13	2	98.0424	102.91
21HS	2013_06_DSG113_000	1680	6	10	5	7	13	3	97.6428	99.3588
21HS	2013_06_DSG113_000	1681	6	20	5	7	13	2	97.9819	117.653
21HS	2013_06_DSG113_000	1682	6	30	5	7	13	2	97.7693	119.538
21HS	2013_06_DSG113_000	1683	6	40	5	7	13	2	97.7605	108.11
21HS	2013_06_DSG113_000	1684	6	50	5	7	13	3	100.59	111.438
21HS	2013_06_DSG113_000	1685	7	0	5	7	13	3	97.8478	105.154
21HS	2013_06_DSG113_000	1686	7	10	5	7	13	2	97.5368	116.514
21HS	2013_06_DSG113_000	1687	7	20	5	7	13	2	98.3022	112.649
21HS	2013_06_DSG113_000	1688	7	30	5	7	13	2	97.7058	114.681
21HS	2013_06_DSG113_000	1689	7	40	5	7	13	2	98.1017	112.35
21HS	2013_06_DSG113_000	1690	7	50	5	7	13	2	97.8548	96.098
21HS	2013_06_DSG113_000	1691	8	0	5	7	13	2	98.1911	119.355
21HS	2013_06_DSG113_000	1692	8	10	5	7	13	3	97.843	96.981
21HS	2013_06_DSG113_000	1693	8	20	5	7	13	3	97.6155	101.275
21HS	2013_06_DSG113_000	1694	8	30	5	7	13	2	98.1607	112.714
21HS	2013_06_DSG113_000	1695	8	40	5	7	13	3	97.6283	103.13
21HS	2013_06_DSG113_000	1696	8	50	5	7	13	3	97.8263	107.709
21HS	2013_06_DSG113_000	1697	9	0	5	7	13	3	97.8148	97.8948
21HS	2013_06_DSG113_000	1698	9	10	5	7	13	3	97.8541	101.099
21HS	2013_06_DSG113_000	1699	9	20	5	7	13	3	97.7136	103.491
21HS	2013_06_DSG113_000	1700	9	30	5	7	13	3	97.5738	96.6612
21HS	2013_06_DSG113_000	1701	9	40	5	7	13	3	96.9844	105.179
21HS	2013_06_DSG113_000	1702	9	50	5	7	13	3	97.5209	111.073
21HS	2013_06_DSG113_000	1703	10	0	5	7	13	3	97.7841	104.778
21HS	2013_06_DSG113_000	1704	10	10	5	7	13	3	97.516	126.713
21HS	2013_06_DSG113_000	1705	10	20	5	7	13	3	97.0553	113.677
21HS	2013_06_DSG113_000	1706	10	30	5	7	13	3	97.4101	109.263
21HS	2013_06_DSG113_000	1707	10	40	5	7	13	3	96.104	104.58
21HS	2013_06_DSG113_000	1708	10	50	5	7	13	2	98.1262	118.943
21HS	2013_06_DSG113_000	1709	11	0	5	7	13	3	98.775	115.2
21HS	2013_06_DSG113_000	1710	11	10	5	7	13	3	98.3396	106.776
21HS	2013_06_DSG113_000	1711	11	20	5	7	13	3	97.088	98.9856
21HS	2013_06_DSG113_000	1712	11	30	5	7	13	2	97.8448	114.148
21HS	2013_06_DSG113_000	1713	11	40	5	7	13	3	97.8935	97.0386
21HS	2013_06_DSG113_000	1714	11	50	5	7	13	3	97.9259	94.8703
21HS	2013_06_DSG113_000	1715	12	0	5	7	13	3	97.5744	98.4057
21HS	2013_06_DSG113_000	1716	12	10	5	7	13	3	97.8157	103.082
21HS	2013_06_DSG113_000	1717	12	20	5	7	13	2	97.6274	113.533
21HS	2013_06_DSG113_000	1718	12	30	5	7	13	3	98.1017	100.715
21HS	2013_06_DSG113_000	1719	12	40	5	7	13	2	97.6901	114.186
21HS	2013_06_DSG113_000	1720	12	50	5	7	13	3	97.9391	99.9591
21HS	2013_06_DSG113_000	1721	13	0	5	7	13	2	94.5053	126.637
21HS	2013_06_DSG113_000	1722	13	10	5	7	13	2	97.4475	104.087
21HS	2013_06_DSG113_000	1723	13	20	5	7	13	1	95.3374	110.53
21HS	2013_06_DSG113_000	1724	13	30	5	7	13	1	93.5069	114.586
21HS	2013_06_DSG113_000	1725	13	40	5	7	13	2	96.6846	106.187
21HS	2013_06_DSG113_000	1726	13	50	5	7	13	3	96.9705	99.1901
21HS	2013_06_DSG113_000	1727	14	0	5	7	13	3	97.4989	112.558
21HS	2013_06_DSG113_000	1728	14	10	5	7	13	3	97.5973	99.7218
21HS	2013_06_DSG113_000	1729	14	20	5	7	13	2	96.8417	108.666
21HS	2013_06_DSG113_000	1730	14	30	5	7	13	1	89.9461	112.782
21HS	2013_06_DSG113_000	1731	14	40	5	7	13	2	94.3224	109.475
21HS	2013_06_DSG113_000	1732	14	50	5	7	13	2	95.2864	114.245
21HS	2013_06_DSG113_000	1733	15	0	5	7	13	3	96.7207	98.7347
21HS	2013_06_DSG113_000	1734	15	10	5	7	13	2	96.8365	100.165
21HS	2013_06_DSG113_000	1735	15	20	5	7	13	2	96.4928	117.728
21HS	2013_06_DSG113_000	1736	15	30	5	7	13	2	97.1666	120.238
21HS	2013_06_DSG113_000	1737	15	40	5	7	13	2	96.8979	111.063
21HS	2013_06_DSG113_000	1738	15	50	5	7	13	2	97.0091	114.975
21HS	2013_06_DSG113_000	1739	16	0	5	7	13	2	97.1304	113.433
21HS	2013_06_DSG113_000	1740	16	10	5	7	13	2	97.3436	116.206
21HS	2013_06_DSG113_000	1741	16	20	5	7	13	3	97.373	96.475
21HS	2013_06_DSG113_000	1742	16	30	5	7	13	2	97.348	120.408
21HS	2013_06_DSG113_000	1743	16	40	5	7	13	2	97.3529	119.067
21HS	2013_06_DSG113_000	1744	16	50	5	7	13	2	97.3293	109.489
21HS	2013_06_DSG113_000	1745	17	0	5	7	13	2	97.456	117.622
21HS	2013_06_DSG113_000	1746	17	10	5	7	13	2	97.3813	113.492
21HS	2013_06_DSG113_000	1747	17	20	5	7	13	2	97.1886	117.658
21HS	2013_06_DSG113_000	1748	17	30	5	7	13	2	97.3603	112.158
21HS	2013_06_DSG113_000	1749	17	40	5	7	13	2	97.3714	112.57
21HS	2013_06_DSG113_000	1750	17	50	5	7	13	3	97.47	103.758
21HS	2013_06_DSG113_000	1751	18	0	5	7	13	2	97.4367	109.756
21HS	2013_06_DSG113_000	1752	18	10	5	7	13	3	97.4692	94.5404
21HS	2013_06_DSG113_000	1753	18	20	5	7	13	2	97.5259	118.151
21HS	2013_06_DSG113_000	1754	18	30	5	7	13	3	97.3375	95.228
21HS	2013_06_DSG113_000	1755	18	40	5	7	13	2	97.7962	114.132
21HS	2013_06_DSG113_000	1756	18	50	5	7	13	2	97.7975	95.049
21HS	2013_06_DSG113_000	1757	19	0	5	7	13	3	98.2343	112.815
21HS	2013_06_DSG113_000	1758	19	10	5	7	13	3	97.3435	96.9918
21HS	2013_06_DSG113_000	1759	19	20	5	7	13	3	98.039	107.49
21HS	2013_06_DSG113_000	1760	19	30	5	7	13	2	98.5695	101.21
21HS	2013_06_DSG113_000	1761	19	40	5	7	13	2	99.1583	117.599
21HS	2013_06_DSG113_000	1762	19	50	5	7	13	2	99.4062	110.974
21HS	2013_06_DSG113_000	1763	20	0	5	7	13	2	99.4603	121.614
21HS	2013_06_DSG113_000	1764	20	10	5	7	13	2	99.3372	121.909
21HS	2013_06_DSG113_000	1765	20	20	5	7	13	3	98.6694	107.393
21HS	2013_06_DSG113_000	1766	20	30	5	7	13	3	98.411	110.347
21HS	2013_06_DSG113_000	1767	20	40	5	7	13	3	97.7708	103.485
21HS	2013_06_DSG113_000	1768	20	50	5	7	13	2	97.2411	114.079
21HS	2013_06_DSG113_000	1769	21	0	5	7	13	2	97.6729	117.096
21HS	2013_06_DSG113_000	1770	21	10	5	7	13	2	97.5616	118.438
21HS	2013_06_DSG113_000	1771	21	20	5	7	13	3	97.0125	97.1613
21HS	2013_06_DSG113_000	1772	21	30	5	7	13	2	97.4031	115.651
21HS	2013_06_DSG113_000	1773	21	40	5	7	13	2	97.397	103.668
21HS	2013_06_DSG113_000	1774	21	50	5	7	13	2	97.2871	113.177
21HS	2013_06_DSG113_000	1775	22	0	5	7	13	2	96.7713	107.322
21HS	2013_06_DSG113_000	1776	22	10	5	7	13	2	96.7036	100.043
21HS	2013_06_DSG113_000	1777	22	20	5	7	13	2	96.8222	123.816
21HS	2013_06_DSG113_000	1778	22	30	5	7	13	2	96.4487	102.618
21HS	2013_06_DSG113_000	1779	22	40	5	7	13	2	97.3712	107.177
21HS	2013_06_DSG113_000	1780	22	50	5	7	13	2	96.3572	121.349
21HS	2013_06_DSG113_000	1781	23	0	5	7	13	2	96.4359	121.508
21HS	2013_06_DSG113_000	1782	23	10	5	7	13	3	96.0533	126.311
21HS	2013_06_DSG113_000	1783	23	20	5	7	13	2	96.734	103.557
21HS	2013_06_DSG113_000	1784	23	30	5	7	13	2	96.5633	124.223
21HS	2013_06_DSG113_000	1785	23	40	5	7	13	2	96.7161	109.766
21HS	2013_06_DSG113_000	1786	23	50	5	7	13	3	96.3657	103.978
21HS	2013_06_DSG113_000	1787	0	0	6	7	13	3	96.2847	95.6353
21HS	2013_06_DSG113_000	1788	0	10	6	7	13	2	96.4421	105.996
21HS	2013_06_DSG113_000	1789	0	20	6	7	13	3	97.4415	110.57
21HS	2013_06_DSG113_000	1790	0	30	6	7	13	3	96.5031	96.2478
21HS	2013_06_DSG113_000	1791	0	40	6	7	13	3	96.6284	100.733
21HS	2013_06_DSG113_000	1792	0	50	6	7	13	3	96.7799	99.9395
21HS	2013_06_DSG113_000	1793	1	0	6	7	13	2	96.6137	105.889
21HS	2013_06_DSG113_000	1794	1	10	6	7	13	3	96.5664	98.5661
21HS	2013_06_DSG113_000	1795	1	20	6	7	13	3	97.3494	109.913
21HS	2013_06_DSG113_000	1796	1	30	6	7	13	2	97.4799	114.332
21HS	2013_06_DSG113_000	1797	1	40	6	7	13	3	96.9854	96.6852
21HS	2013_06_DSG113_000	1798	1	50	6	7	13	2	96.5966	114.933
21HS	2013_06_DSG113_000	1799	2	0	6	7	13	3	96.421	124.323
21HS	2013_06_DSG113_000	1800	2	10	6	7	13	3	96.7479	99.5509
21HS	2013_06_DSG113_000	1801	2	20	6	7	13	3	96.9175	125.386
21HS	2013_06_DSG113_000	1802	2	30	6	7	13	3	97.3266	105.857
21HS	2013_06_DSG113_000	1803	2	40	6	7	13	2	97.2137	114.522
21HS	2013_06_DSG113_000	1804	2	50	6	7	13	3	96.5517	103.383
21HS	2013_06_DSG113_000	1805	3	0	6	7	13	3	97.1039	106.15
21HS	2013_06_DSG113_000	1806	3	10	6	7	13	3	96.5796	104.215
21HS	2013_06_DSG113_000	1807	3	20	6	7	13	3	96.862	99.1164
21HS	2013_06_DSG113_000	1808	3	30	6	7	13	3	96.6844	126.088
21HS	2013_06_DSG113_000	1809	3	40	6	7	13	3	96.8328	99.5837
21HS	2013_06_DSG113_000	1810	3	50	6	7	13	3	96.598	106.241
21HS	2013_06_DSG113_000	1811	4	0	6	7	13	3	96.7613	101.55
21HS	2013_06_DSG113_000	1812	4	10	6	7	13	2	97.2613	124.883
21HS	2013_06_DSG113_000	1813	4	20	6	7	13	2	96.8572	127.075
21HS	2013_06_DSG113_000	1814	4	30	6	7	13	2	97.1528	115.899
21HS	2013_06_DSG113_000	1815	4	40	6	7	13	3	97.536	125.112
21HS	2013_06_DSG113_000	1816	4	50	6	7	13	3	98.019	124.805
21HS	2013_06_DSG113_000	1817	5	0	6	7	13	2	98.6088	111.264
21HS	2013_06_DSG113_000	1818	5	10	6	7	13	3	98.8964	101.299
21HS	2013_06_DSG113_000	1819	5	20	6	7	13	2	99.2721	123.145
21HS	2013_06_DSG113_000	1820	5	30	6	7	13	3	98.8622	99.8483
21HS	2013_06_DSG113_000	1821	5	40	6	7	13	3	98.176	99.269
21HS	2013_06_DSG113_000	1822	5	50	6	7	13	3	97.9416	92.7705
21HS	2013_06_DSG113_000	1823	6	0	6	7	13	3	97.7279	112.539
21HS	2013_06_DSG113_000	1824	6	10	6	7	13	3	97.8432	97.8038
21HS	2013_06_DSG113_000	1825	6	20	6	7	13	2	98.1245	94.8929
21HS	2013_06_DSG113_000	1826	6	30	6	7	13	2	98.7867	110.229
21HS	2013_06_DSG113_000	1827	6	40	6	7	13	3	97.5851	97.5449
21HS	2013_06_DSG113_000	1828	6	50	6	7	13	3	97.2112	99.2206
21HS	2013_06_DSG113_000	1829	7	0	6	7	13	3	97.2441	96.2199
21HS	2013_06_DSG113_000	1830	7	10	6	7	13	2	97.7287	97.8376
21HS	2013_06_DSG113_000	1831	7	20	6	7	13	2	97.8211	111.947
21HS	2013_06_DSG113_000	1832	7	30	6	7	13	3	97.4596	100.293
21HS	2013_06_DSG113_000	1833	7	40	6	7	13	3	97.1961	93.9799
21HS	2013_06_DSG113_000	1834	7	50	6	7	13	3	97.0663	101.914
21HS	2013_06_DSG113_000	1835	8	0	6	7	13	2	96.9328	103.882
21HS	2013_06_DSG113_000	1836	8	10	6	7	13	2	97.3004	114.498
21HS	2013_06_DSG113_000	1837	8	20	6	7	13	1	97.1144	126.657
21HS	2013_06_DSG113_000	1838	8	30	6	7	13	3	97.2907	101.451
21HS	2013_06_DSG113_000	1839	8	40	6	7	13	3	96.8765	126.611
21HS	2013_06_DSG113_000	1840	8	50	6	7	13	2	97.0764	108.461
21HS	2013_06_DSG113_000	1841	9	0	6	7	13	2	97.3598	107.455
21HS	2013_06_DSG113_000	1842	9	10	6	7	13	3	97.8851	98.7184
21HS	2013_06_DSG113_000	1843	9	20	6	7	13	3	97.6433	100.124
21HS	2013_06_DSG113_000	1844	9	30	6	7	13	2	97.7779	108.672
21HS	2013_06_DSG113_000	1845	9	40	6	7	13	3	95.9155	108.892
21HS	2013_06_DSG113_000	1846	9	50	6	7	13	2	97.2721	111.245
21HS	2013_06_DSG113_000	1847	10	0	6	7	13	3	97.5723	125.034
21HS	2013_06_DSG113_000	1848	10	10	6	7	13	3	97.5609	127.195
21HS	2013_06_DSG113_000	1849	10	20	6	7	13	3	97.1799	101.945
21HS	2013_06_DSG113_000	1850	10	30	6	7	13	3	97.5823	101.243
21HS	2013_06_DSG113_000	1851	10	40	6	7	13	3	98.0949	106.005
21HS	2013_06_DSG113_000	1852	10	50	6	7	13	3	97.686	99.0976
21HS	2013_06_DSG113_000	1853	11	0	6	7	13	2	97.8137	97.2997
21HS	2013_06_DSG113_000	1854	11	10	6	7	13	2	97.6701	126.813
21HS	2013_06_DSG113_000	1855	11	20	6	7	13	2	97.765	94.7915
21HS	2013_06_DSG113_000	1856	11	30	6	7	13	3	97.679	95.6926
21HS	2013_06_DSG113_000	1857	11	40	6	7	13	3	97.9	93.8872
21HS	2013_06_DSG113_000	1858	11	50	6	7	13	3	95.8321	127.169
21HS	2013_06_DSG113_000	1859	12	0	6	7	13	3	97.6908	93.9065
21HS	2013_06_DSG113_000	1860	12	10	6	7	13	3	97.6657	96.6303
21HS	2013_06_DSG113_000	1861	12	20	6	7	13	3	98.2368	100.709
21HS	2013_06_DSG113_000	1862	12	30	6	7	13	3	97.7749	98.1029
21HS	2013_06_DSG113_000	1863	12	40	6	7	13	2	98.1448	94.3461
21HS	2013_06_DSG113_000	1864	12	50	6	7	13	3	97.5735	95.3907
21HS	2013_06_DSG113_000	1865	13	0	6	7	13	3	97.9736	108.478
21HS	2013_06_DSG113_000	1866	13	10	6	7	13	3	97.8259	103.242
21HS	2013_06_DSG113_000	1867	13	20	6	7	13	2	97.74	96.6394
21HS	2013_06_DSG113_000	1868	13	30	6	7	13	4	100.14	101.757
21HS	2013_06_DSG113_000	1869	13	40	6	7	13	2	97.5681	95.532
21HS	2013_06_DSG113_000	1870	13	50	6	7	13	2	98.1986	107.399
21HS	2013_06_DSG113_000	1871	14	0	6	7	13	3	97.6928	94.7985
21HS	2013_06_DSG113_000	1872	14	10	6	7	13	2	98.1084	111.427
21HS	2013_06_DSG113_000	1873	14	20	6	7	13	2	97.82	114.664
21HS	2013_06_DSG113_000	1874	14	30	6	7	13	3	97.8612	100.75
21HS	2013_06_DSG113_000	1875	14	40	6	7	13	3	97.6108	101.117
21HS	2013_06_DSG113_000	1876	14	50	6	7	13	3	96.9065	97.5819
21HS	2013_06_DSG113_000	1877	15	0	6	7	13	3	97.6328	128.561
21HS	2013_06_DSG113_000	1878	15	10	6	7	13	2	97.8594	94.7679
21HS	2013_06_DSG113_000	1879	15	20	6	7	13	2	98.059	114.366
21HS	2013_06_DSG113_000	1880	15	30	6	7	13	3	97.2581	95.9164
21HS	2013_06_DSG113_000	1881	15	40	6	7	13	3	97.6711	107.844
21HS	2013_06_DSG113_000	1882	15	50	6	7	13	3	97.2533	106.04
21HS	2013_06_DSG113_000	1883	16	0	6	7	13	3	98.4508	97.3915
21HS	2013_06_DSG113_000	1884	16	10	6	7	13	2	98.0212	110.633
21HS	2013_06_DSG113_000	1885	16	20	6	7	13	3	97.6051	96.2908
21HS	2013_06_DSG113_000	1886	16	30	6	7	13	2	97.4658	93.6108
21HS	2013_06_DSG113_000	1887	16	40	6	7	13	2	97.4604	93.3736
21HS	2013_06_DSG113_000	1888	16	50	6	7	13	3	97.2389	124.809
21HS	2013_06_DSG113_000	1889	17	0	6	7	13	2	97.7681	91.1692
21HS	2013_06_DSG113_000	1890	17	10	6	7	13	2	97.1879	95.3171
21HS	2013_06_DSG113_000	1891	17	20	6	7	13	3	97.125	95.8638
21HS	2013_06_DSG113_000	1892	17	30	6	7	13	2	97.6206	92.949
21HS	2013_06_DSG113_000	1893	17	40	6	7	13	2	97.4764	92.8889
21HS	2013_06_DSG113_000	1894	17	50	6	7	13	2	97.0292	93.9737
21HS	2013_06_DSG113_000	1895	18	0	6	7	13	3	97.6781	97.2048
21HS	2013_06_DSG113_000	1896	18	10	6	7	13	3	97.5407	99.409
21HS	2013_06_DSG113_000	1897	18	20	6	7	13	3	97.96	102.06
21HS	2013_06_DSG113_000	1898	18	30	6	7	13	3	97.0405	105.071
21HS	2013_06_DSG113_000	1899	18	40	6	7	13	3	97.8748	98.9178
21HS	2013_06_DSG113_000	1900	18	50	6	7	13	3	97.9518	105.407
21HS	2013_06_DSG113_000	1901	19	0	6	7	13	3	97.2627	96.8952
21HS	2013_06_DSG113_000	1902	19	10	6	7	13	2	97.9426	93.3652
21HS	2013_06_DSG113_000	1903	19	20	6	7	13	3	98.1841	124.846
21HS	2013_06_DSG113_000	1904	19	30	6	7	13	3	98.1941	96.0098
21HS	2013_06_DSG113_000	1905	19	40	6	7	13	2	99.1923	93.603
21HS	2013_06_DSG113_000	1906	19	50	6	7	13	3	99.6059	101.604
21HS	2013_06_DSG113_000	1907	20	0	6	7	13	2	99.6532	95.6765
21HS	2013_06_DSG113_000	1908	20	10	6	7	13	3	99.327	101.586
21HS	2013_06_DSG113_000	1909	20	20	6	7	13	3	97.9305	103.392
21HS	2013_06_DSG113_000	1910	20	30	6	7	13	2	98.0712	101.307
21HS	2013_06_DSG113_000	1911	20	40	6	7	13	2	97.4156	94.3307
21HS	2013_06_DSG113_000	1912	20	50	6	7	13	2	97.5276	109.794
21HS	2013_06_DSG113_000	1913	21	0	6	7	13	2	96.5822	96.3606
21HS	2013_06_DSG113_000	1914	21	10	6	7	13	2	97.9019	104.292
21HS	2013_06_DSG113_000	1915	21	20	6	7	13	2	96.9854	100.727
21HS	2013_06_DSG113_000	1916	21	30	6	7	13	2	97.9831	106.267
21HS	2013_06_DSG113_000	1917	21	40	6	7	13	2	97.6841	107.654
21HS	2013_06_DSG113_000	1918	21	50	6	7	13	2	97.2374	104.591
21HS	2013_06_DSG113_000	1919	22	0	6	7	13	2	97.7763	106.009
21HS	2013_06_DSG113_000	1920	22	10	6	7	13	2	97.3625	105.293
21HS	2013_06_DSG113_000	1921	22	20	6	7	13	2	96.7516	105.083
21HS	2013_06_DSG113_000	1922	22	30	6	7	13	2	97.6116	107.67
21HS	2013_06_DSG113_000	1923	22	40	6	7	13	2	96.726	103.293
21HS	2013_06_DSG113_000	1924	22	50	6	7	13	2	96.4601	112.757
21HS	2013_06_DSG113_000	1925	23	0	6	7	13	2	96.7214	99.8655
21HS	2013_06_DSG113_000	1926	23	10	6	7	13	2	97.1789	100.798
21HS	2013_06_DSG113_000	1927	23	20	6	7	13	3	96.8722	126.864
21HS	2013_06_DSG113_000	1928	23	30	6	7	13	2	96.8454	123.186
21HS	2013_06_DSG113_000	1929	23	40	6	7	13	3	96.2942	94.1711
21HS	2013_06_DSG113_000	1930	23	50	6	7	13	3	97.1866	95.5955
21HS	2013_06_DSG113_000	1931	0	0	7	7	13	3	96.9256	127.128
21HS	2013_06_DSG113_000	1932	0	10	7	7	13	3	96.9284	126.285
21HS	2013_06_DSG113_000	1933	0	20	7	7	13	3	96.8935	98.4674
21HS	2013_06_DSG113_000	1934	0	30	7	7	13	3	96.973	96.4584
21HS	2013_06_DSG113_000	1935	0	40	7	7	13	3	97.0684	98.0816
21HS	2013_06_DSG113_000	1936	0	50	7	7	13	2	97.8591	103.766
21HS	2013_06_DSG113_000	1937	1	0	7	7	13	3	97.2552	92.919
21HS	2013_06_DSG113_000	1938	1	10	7	7	13	3	97.2598	97.3144
21HS	2013_06_DSG113_000	1939	1	20	7	7	13	3	96.9648	93.353
21HS	2013_06_DSG113_000	1940	1	30	7	7	13	3	96.8678	126.423
21HS	2013_06_DSG113_000	1941	1	40	7	7	13	2	97.2891	93.9638
21HS	2013_06_DSG113_000	1942	1	50	7	7	13	2	97.5444	95.5738
21HS	2013_06_DSG113_000	1943	2	0	7	7	13	3	97.2729	97.6319
21HS	2013_06_DSG113_000	1944	2	10	7	7	13	3	96.7397	104.221
21HS	2013_06_DSG113_000	1945	2	20	7	7	13	3	96.9395	94.9911
21HS	2013_06_DSG113_000	1946	2	30	7	7	13	2	97.18	96.4569
21HS	2013_06_DSG113_000	1947	2	40	7	7	13	2	97.0105	94.166
21HS	2013_06_DSG113_000	1948	2	50	7	7	13	3	97.1585	96.7462
21HS	2013_06_DSG113_000	1949	3	0	7	7	13	2	96.9901	103.721
21HS	2013_06_DSG113_000	1950	3	10	7	7	13	3	96.7961	91.9578
21HS	2013_06_DSG113_000	1951	3	20	7	7	13	3	96.9295	95.3139
21HS	2013_06_DSG113_000	1952	3	30	7	7	13	3	97.0201	94.4226
21HS	2013_06_DSG113_000	1953	3	40	7	7	13	3	96.9507	108.771
21HS	2013_06_DSG113_000	1954	3	50	7	7	13	3	96.9002	99.387
21HS	2013_06_DSG113_000	1955	4	0	7	7	13	2	97.161	98.9239
21HS	2013_06_DSG113_000	1956	4	10	7	7	13	3	97.4744	97.9661
21HS	2013_06_DSG113_000	1957	4	20	7	7	13	3	97.1462	92.381
21HS	2013_06_DSG113_000	1958	4	30	7	7	13	2	97.3826	93.8119
21HS	2013_06_DSG113_000	1959	4	40	7	7	13	2	98.3093	93.3183
21HS	2013_06_DSG113_000	1960	4	50	7	7	13	2	98.87	94.7973
21HS	2013_06_DSG113_000	1961	5	0	7	7	13	2	99.4221	95.0682
21HS	2013_06_DSG113_000	1962	5	10	7	7	13	2	99.6522	101.572
21HS	2013_06_DSG113_000	1963	5	20	7	7	13	3	99.3231	99.0415
21HS	2013_06_DSG113_000	1964	5	30	7	7	13	2	98.8214	93.1955
21HS	2013_06_DSG113_000	1965	5	40	7	7	13	3	98.3217	94.5726
21HS	2013_06_DSG113_000	1966	5	50	7	7	13	2	101.384	102.315
21HS	2013_06_DSG113_000	1967	6	0	7	7	13	3	98.3223	94.5394
21HS	2013_06_DSG113_000	1968	6	10	7	7	13	3	97.9637	101.343
21HS	2013_06_DSG113_000	1969	6	20	7	7	13	3	97.9732	97.1069
21HS	2013_06_DSG113_000	1970	6	30	7	7	13	3	97.5736	93.8256
21HS	2013_06_DSG113_000	1971	6	40	7	7	13	2	97.385	111.609
21HS	2013_06_DSG113_000	1972	6	50	7	7	13	3	97.712	93.1965
21HS	2013_06_DSG113_000	1973	7	0	7	7	13	3	97.4915	94.9471
21HS	2013_06_DSG113_000	1974	7	10	7	7	13	3	97.2128	93.8165
21HS	2013_06_DSG113_000	1975	7	20	7	7	13	3	97.4485	123.032
21HS	2013_06_DSG113_000	1976	7	30	7	7	13	3	97.6029	94.665
21HS	2013_06_DSG113_000	1977	7	40	7	7	13	3	97.1684	92.2758
21HS	2013_06_DSG113_000	1978	7	50	7	7	13	2	98.1492	103.498
21HS	2013_06_DSG113_000	1979	8	0	7	7	13	3	97.4603	94.8813
21HS	2013_06_DSG113_000	1980	8	10	7	7	13	3	97.8204	94.4913
21HS	2013_06_DSG113_000	1981	8	20	7	7	13	3	97.9546	107.229
21HS	2013_06_DSG113_000	1982	8	30	7	7	13	3	97.3282	93.164
21HS	2013_06_DSG113_000	1983	8	40	7	7	13	3	97.2022	100.241
21HS	2013_06_DSG113_000	1984	8	50	7	7	13	3	97.7315	94.6921
21HS	2013_06_DSG113_000	1985	9	0	7	7	13	3	98.0085	94.6652
21HS	2013_06_DSG113_000	1986	9	10	7	7	13	3	97.6215	103.541
21HS	2013_06_DSG113_000	1987	9	20	7	7	13	3	97.993	93.5423
21HS	2013_06_DSG113_000	1988	9	30	7	7	13	3	97.4837	93.6693
21HS	2013_06_DSG113_000	1989	9	40	7	7	13	3	97.6362	94.9425
21HS	2013_06_DSG113_000	1990	9	50	7	7	13	3	97.681	93.2458
21HS	2013_06_DSG113_000	1991	10	0	7	7	13	3	97.3557	94.8821
21HS	2013_06_DSG113_000	1992	10	10	7	7	13	3	97.1289	103.419
21HS	2013_06_DSG113_000	1993	10	20	7	7	13	3	97.7075	97.8821
21HS	2013_06_DSG113_000	1994	10	30	7	7	13	2	97.7093	94.0146
21HS	2013_06_DSG113_000	1995	10	40	7	7	13	3	97.752	125.562
21HS	2013_06_DSG113_000	1996	10	50	7	7	13	2	97.8679	110.001
21HS	2013_06_DSG113_000	1997	11	0	7	7	13	3	98.1109	101.475
21HS	2013_06_DSG113_000	1998	11	10	7	7	13	3	97.9843	94.3776
21HS	2013_06_DSG113_000	1999	11	20	7	7	13	3	97.6753	92.1022
21HS	2013_06_DSG113_000	2000	11	30	7	7	13	2	99.0143	123.93
21HS	2013_06_DSG113_000	2001	11	40	7	7	13	3	97.6759	94.7453
21HS	2013_06_DSG113_000	2002	11	50	7	7	13	3	97.8611	93.0357
21HS	2013_06_DSG113_000	2003	12	0	7	7	13	3	97.5183	92.7888
21HS	2013_06_DSG113_000	2004	12	10	7	7	13	2	98.1853	92.6777
21HS	2013_06_DSG113_000	2005	12	20	7	7	13	3	97.9176	92.8705
21HS	2013_06_DSG113_000	2006	12	30	7	7	13	3	98.1036	91.8807
21HS	2013_06_DSG113_000	2007	12	40	7	7	13	3	97.6714	96.337
21HS	2013_06_DSG113_000	2008	12	50	7	7	13	3	98.1595	95.6469
21HS	2013_06_DSG113_000	2009	13	0	7	7	13	3	98.4005	95.8246
21HS	2013_06_DSG113_000	2010	13	10	7	7	13	2	99.0433	91.4
21HS	2013_06_DSG113_000	2011	13	20	7	7	13	3	98.9142	93.769
21HS	2013_06_DSG113_000	2012	13	30	7	7	13	2	97.8412	93.0475
21HS	2013_06_DSG113_000	2013	13	40	7	7	13	3	98.1932	93.1039
21HS	2013_06_DSG113_000	2014	13	50	7	7	13	3	98.1824	92.0799
21HS	2013_06_DSG113_000	2015	14	0	7	7	13	2	98.3371	91.8755
21HS	2013_06_DSG113_000	2016	14	10	7	7	13	2	97.9056	90.0704
21HS	2013_06_DSG113_000	2017	14	20	7	7	13	2	98.0574	90.8835
21HS	2013_06_DSG113_000	2018	14	30	7	7	13	3	98.0233	96.9988
21HS	2013_06_DSG113_000	2019	14	40	7	7	13	2	98.3674	90.7401
21HS	2013_06_DSG113_000	2020	14	50	7	7	13	2	97.8737	89.4291
21HS	2013_06_DSG113_000	2021	15	0	7	7	13	3	98.1567	96.7636
21HS	2013_06_DSG113_000	2022	15	10	7	7	13	2	97.8714	91.1494
21HS	2013_06_DSG113_000	2023	15	20	7	7	13	3	98.5591	103.103
21HS	2013_06_DSG113_000	2024	15	30	7	7	13	2	98.06	90.996
21HS	2013_06_DSG113_000	2025	15	40	7	7	13	3	97.3384	94.3695
21HS	2013_06_DSG113_000	2026	15	50	7	7	13	3	97.7743	109.494
21HS	2013_06_DSG113_000	2027	16	0	7	7	13	3	93.3179	95.1499
21HS	2013_06_DSG113_000	2028	16	10	7	7	13	3	97.0458	97.1341
21HS	2013_06_DSG113_000	2029	16	20	7	7	13	3	97.6575	97.8585
21HS	2013_06_DSG113_000	2030	16	30	7	7	13	2	98.1195	91.2443
21HS	2013_06_DSG113_000	2031	16	40	7	7	13	3	97.9886	103.613
21HS	2013_06_DSG113_000	2032	16	50	7	7	13	2	97.8511	94.869
21HS	2013_06_DSG113_000	2033	17	0	7	7	13	3	97.7934	93.8948
21HS	2013_06_DSG113_000	2034	17	10	7	7	13	3	97.7253	100.448
21HS	2013_06_DSG113_000	2035	17	20	7	7	13	2	97.9188	95.2692
21HS	2013_06_DSG113_000	2036	17	30	7	7	13	3	97.4721	102.765
21HS	2013_06_DSG113_000	2037	17	40	7	7	13	3	97.8859	99.7517
21HS	2013_06_DSG113_000	2038	17	50	7	7	13	2	97.5467	91.6738
21HS	2013_06_DSG113_000	2039	18	0	7	7	13	3	98.082	101.272
21HS	2013_06_DSG113_000	2040	18	10	7	7	13	3	97.8247	102.745
21HS	2013_06_DSG113_000	2041	18	20	7	7	13	3	97.5797	99.7358
21HS	2013_06_DSG113_000	2042	18	30	7	7	13	2	97.7599	92.9444
21HS	2013_06_DSG113_000	2043	18	40	7	7	13	3	97.21	95.3364
21HS	2013_06_DSG113_000	2044	18	50	7	7	13	3	97.8315	97.8224
21HS	2013_06_DSG113_000	2045	19	0	7	7	13	3	97.7936	100.403
21HS	2013_06_DSG113_000	2046	19	10	7	7	13	3	97.5665	102.042
21HS	2013_06_DSG113_000	2047	19	20	7	7	13	2	98.844	93.9705
21HS	2013_06_DSG113_000	2048	19	30	7	7	13	3	99.8345	98.6437
21HS	2013_06_DSG113_000	2049	19	40	7	7	13	3	97.6472	101.347
21HS	2013_06_DSG113_000	2050	19	50	7	7	13	3	99.5835	96.2871
21HS	2013_06_DSG113_000	2051	20	0	7	7	13	2	98.9363	103.553
21HS	2013_06_DSG113_000	2052	20	10	7	7	13	3	98.7784	102.107
21HS	2013_06_DSG113_000	2053	20	20	7	7	13	2	97.7891	95.8263
21HS	2013_06_DSG113_000	2054	20	30	7	7	13	3	97.4195	98.1243
21HS	2013_06_DSG113_000	2055	20	40	7	7	13	3	96.9006	103.447
21HS	2013_06_DSG113_000	2056	20	50	7	7	13	2	97.7827	100.85
21HS	2013_06_DSG113_000	2057	21	0	7	7	13	3	97.7351	97.8823
21HS	2013_06_DSG113_000	2058	21	10	7	7	13	2	97.1566	102.731
21HS	2013_06_DSG113_000	2059	21	20	7	7	13	2	98.0067	100.952
21HS	2013_06_DSG113_000	2060	21	30	7	7	13	2	97.6777	103.685
21HS	2013_06_DSG113_000	2061	21	40	7	7	13	2	97.2544	101.103
21HS	2013_06_DSG113_000	2062	21	50	7	7	13	2	97.8749	102.315
21HS	2013_06_DSG113_000	2063	22	0	7	7	13	2	97.3242	102.645
21HS	2013_06_DSG113_000	2064	22	10	7	7	13	2	97.3322	99.1287
21HS	2013_06_DSG113_000	2065	22	20	7	7	13	2	97.5068	99.4518
21HS	2013_06_DSG113_000	2066	22	30	7	7	13	2	97.2191	105.07
21HS	2013_06_DSG113_000	2067	22	40	7	7	13	3	97.683	100.233
21HS	2013_06_DSG113_000	2068	22	50	7	7	13	2	97.1351	97.737
21HS	2013_06_DSG113_000	2069	23	0	7	7	13	2	97.051	98.7629
21HS	2013_06_DSG113_000	2070	23	10	7	7	13	3	97.524	101.118
21HS	2013_06_DSG113_000	2071	23	20	7	7	13	3	97.4783	95.3985
21HS	2013_06_DSG113_000	2072	23	30	7	7	13	3	97.064	100.461
21HS	2013_06_DSG113_000	2073	23	40	7	7	13	3	97.3823	95.545
21HS	2013_06_DSG113_000	2074	23	50	7	7	13	2	97.0667	92.1153
21HS	2013_06_DSG113_000	2075	0	0	8	7	13	2	97.1596	93.9479
21HS	2013_06_DSG113_000	2076	0	10	8	7	13	3	97.2051	95.3712
21HS	2013_06_DSG113_000	2077	0	20	8	7	13	2	97.0021	92.2381
21HS	2013_06_DSG113_000	2078	0	30	8	7	13	3	97.2135	94.1861
21HS	2013_06_DSG113_000	2079	0	40	8	7	13	2	97.0082	91.6985
21HS	2013_06_DSG113_000	2080	0	50	8	7	13	2	97.6931	92.1181
21HS	2013_06_DSG113_000	2081	1	0	8	7	13	3	97.1969	98.192
21HS	2013_06_DSG113_000	2082	1	10	8	7	13	3	97.2299	92.0279
21HS	2013_06_DSG113_000	2083	1	20	8	7	13	3	97.8147	92.029
21HS	2013_06_DSG113_000	2084	1	30	8	7	13	3	97.4785	91.4617
21HS	2013_06_DSG113_000	2085	1	40	8	7	13	3	97.3744	94.3065
21HS	2013_06_DSG113_000	2086	1	50	8	7	13	3	96.8732	92.5196
21HS	2013_06_DSG113_000	2087	2	0	8	7	13	3	97.4784	96.4437
21HS	2013_06_DSG113_000	2088	2	10	8	7	13	2	97.2555	91.1381
21HS	2013_06_DSG113_000	2089	2	20	8	7	13	2	97.2129	91.9226
21HS	2013_06_DSG113_000	2090	2	30	8	7	13	2	97.0638	94.5848
21HS	2013_06_DSG113_000	2091	2	40	8	7	13	2	97.3552	92.2077
21HS	2013_06_DSG113_000	2092	2	50	8	7	13	3	97.2271	94.0623
21HS	2013_06_DSG113_000	2093	3	0	8	7	13	3	97.3953	95.567
21HS	2013_06_DSG113_000	2094	3	10	8	7	13	3	96.4848	101.92
21HS	2013_06_DSG113_000	2095	3	20	8	7	13	2	96.9415	93.2655
21HS	2013_06_DSG113_000	2096	3	30	8	7	13	3	96.9089	94.2327
21HS	2013_06_DSG113_000	2097	3	40	8	7	13	3	96.883	93.8604
21HS	2013_06_DSG113_000	2098	3	50	8	7	13	3	96.9448	95.7039
21HS	2013_06_DSG113_000	2099	4	0	8	7	13	3	97.265	94.0418
21HS	2013_06_DSG113_000	2100	4	10	8	7	13	3	96.9827	95.1211
21HS	2013_06_DSG113_000	2101	4	20	8	7	13	3	97.4355	95.0565
21HS	2013_06_DSG113_000	2102	4	30	8	7	13	2	97.3747	93.247
21HS	2013_06_DSG113_000	2103	4	40	8	7	13	2	97.8655	93.6727
21HS	2013_06_DSG113_000	2104	4	50	8	7	13	3	98.2422	95.5339
21HS	2013_06_DSG113_000	2105	5	0	8	7	13	3	98.7687	125.95
21HS	2013_06_DSG113_000	2106	5	10	8	7	13	2	99.4933	93.6571
21HS	2013_06_DSG113_000	2107	5	20	8	7	13	2	99.2809	93.3168
21HS	2013_06_DSG113_000	2108	5	30	8	7	13	2	99.0735	94.1366
21HS	2013_06_DSG113_000	2109	5	40	8	7	13	2	98.3867	94.6516
21HS	2013_06_DSG113_000	2110	5	50	8	7	13	3	97.9563	94.2585
21HS	2013_06_DSG113_000	2111	6	0	8	7	13	2	97.9893	93.3811
21HS	2013_06_DSG113_000	2112	6	10	8	7	13	3	98.0776	97.3348
21HS	2013_06_DSG113_000	2113	6	20	8	7	13	3	97.9929	97.7591
21HS	2013_06_DSG113_000	2114	6	30	8	7	13	3	97.5881	94.9212
21HS	2013_06_DSG113_000	2115	6	40	8	7	13	3	97.7993	93.0254
21HS	2013_06_DSG113_000	2116	6	50	8	7	13	3	97.821	92.7517
21HS	2013_06_DSG113_000	2117	7	0	8	7	13	3	98.2322	93.3481
21HS	2013_06_DSG113_000	2118	7	10	8	7	13	3	97.7581	93.9514
21HS	2013_06_DSG113_000	2119	7	20	8	7	13	3	98.1599	93.0203
21HS	2013_06_DSG113_000	2120	7	30	8	7	13	2	98.1849	94.0408
21HS	2013_06_DSG113_000	2121	7	40	8	7	13	2	97.2655	89.9749
21HS	2013_06_DSG113_000	2122	7	50	8	7	13	3	97.7412	95.4289
21HS	2013_06_DSG113_000	2123	8	0	8	7	13	3	97.386	97.8282
21HS	2013_06_DSG113_000	2124	8	10	8	7	13	2	98.0114	94.1633
21HS	2013_06_DSG113_000	2125	8	20	8	7	13	3	98.0591	91.6709
21HS	2013_06_DSG113_000	2126	8	30	8	7	13	2	98.0375	93.6485
21HS	2013_06_DSG113_000	2127	8	40	8	7	13	2	97.881	90.7468
21HS	2013_06_DSG113_000	2128	8	50	8	7	13	3	98.3183	96.4755
21HS	2013_06_DSG113_000	2129	9	0	8	7	13	2	98.3423	97.1081
21HS	2013_06_DSG113_000	2130	9	10	8	7	13	2	98.0739	92.5521
21HS	2013_06_DSG113_000	2131	9	20	8	7	13	2	97.7233	95.1607
21HS	2013_06_DSG113_000	2132	9	30	8	7	13	2	97.8116	94.6739
21HS	2013_06_DSG113_000	2133	9	40	8	7	13	2	97.5954	91.7849
21HS	2013_06_DSG113_000	2134	9	50	8	7	13	2	97.8593	91.4005
21HS	2013_06_DSG113_000	2135	10	0	8	7	13	2	97.7768	90.8532
21HS	2013_06_DSG113_000	2136	10	10	8	7	13	2	98.1641	91.4648
21HS	2013_06_DSG113_000	2137	10	20	8	7	13	2	97.877	90.4024
21HS	2013_06_DSG113_000	2138	10	30	8	7	13	2	97.8885	91.9768
21HS	2013_06_DSG113_000	2139	10	40	8	7	13	2	98.1264	93.6175
21HS	2013_06_DSG113_000	2140	10	50	8	7	13	3	98.0749	98.5342
21HS	2013_06_DSG113_000	2141	11	0	8	7	13	2	97.7822	123.875
21HS	2013_06_DSG113_000	2142	11	10	8	7	13	2	97.926	90.7939
21HS	2013_06_DSG113_000	2143	11	20	8	7	13	2	98.0448	89.2677
21HS	2013_06_DSG113_000	2144	11	30	8	7	13	2	98.0121	92.9049
21HS	2013_06_DSG113_000	2145	11	40	8	7	13	2	98.2146	90.7229
21HS	2013_06_DSG113_000	2146	11	50	8	7	13	2	98.3833	94.7678
21HS	2013_06_DSG113_000	2147	12	0	8	7	13	3	98.2995	91.398
21HS	2013_06_DSG113_000	2148	12	10	8	7	13	2	97.6138	90.3809
21HS	2013_06_DSG113_000	2149	12	20	8	7	13	2	98.46	90.3141
21HS	2013_06_DSG113_000	2150	12	30	8	7	13	2	98.1237	89.7539
21HS	2013_06_DSG113_000	2151	12	40	8	7	13	2	98.2242	93.2132
21HS	2013_06_DSG113_000	2152	12	50	8	7	13	2	98.1835	91.7602
21HS	2013_06_DSG113_000	2153	13	0	8	7	13	2	98.3942	93.6164
21HS	2013_06_DSG113_000	2154	13	10	8	7	13	2	98.4363	92.5769
21HS	2013_06_DSG113_000	2155	13	20	8	7	13	2	98.2775	93.4691
21HS	2013_06_DSG113_000	2156	13	30	8	7	13	2	98.5478	91.274
21HS	2013_06_DSG113_000	2157	13	40	8	7	13	2	98.1488	91.1197
21HS	2013_06_DSG113_000	2158	13	50	8	7	13	2	98.6448	91.3177
21HS	2013_06_DSG113_000	2159	14	0	8	7	13	2	98.1631	91.1841
21HS	2013_06_DSG113_000	2160	14	10	8	7	13	2	98.1484	91.734
21HS	2013_06_DSG113_000	2161	14	20	8	7	13	2	98.2571	90.6015
21HS	2013_06_DSG113_000	2162	14	30	8	7	13	2	98.4718	91.4879
21HS	2013_06_DSG113_000	2163	14	40	8	7	13	2	97.7911	91.0483
21HS	2013_06_DSG113_000	2164	14	50	8	7	13	2	98.0587	92.5312
21HS	2013_06_DSG113_000	2165	15	0	8	7	13	2	98.0276	91.036
21HS	2013_06_DSG113_000	2166	15	10	8	7	13	3	98.0428	91.8895
21HS	2013_06_DSG113_000	2167	15	20	8	7	13	3	97.809	93.306
21HS	2013_06_DSG113_000	2168	15	30	8	7	13	2	97.8292	91.6579
21HS	2013_06_DSG113_000	2169	15	40	8	7	13	2	98.4172	89.9822
21HS	2013_06_DSG113_000	2170	15	50	8	7	13	3	97.7276	93.0273
21HS	2013_06_DSG113_000	2171	16	0	8	7	13	2	97.9564	89.9701
21HS	2013_06_DSG113_000	2172	16	10	8	7	13	3	98.1666	94.2064
21HS	2013_06_DSG113_000	2173	16	20	8	7	13	2	97.8291	89.7125
21HS	2013_06_DSG113_000	2174	16	30	8	7	13	2	98.0958	90.7481
21HS	2013_06_DSG113_000	2175	16	40	8	7	13	2	97.9463	91.9483
21HS	2013_06_DSG113_000	2176	16	50	8	7	13	2	98.3789	93.8447
21HS	2013_06_DSG113_000	2177	17	0	8	7	13	2	97.8654	91.4497
21HS	2013_06_DSG113_000	2178	17	10	8	7	13	2	97.8288	91.1224
21HS	2013_06_DSG113_000	2179	17	20	8	7	13	3	97.7488	97.5283
21HS	2013_06_DSG113_000	2180	17	30	8	7	13	2	97.4913	91.8972
21HS	2013_06_DSG113_000	2181	17	40	8	7	13	3	97.9342	95.0436
21HS	2013_06_DSG113_000	2182	17	50	8	7	13	3	98.0446	98.1668
21HS	2013_06_DSG113_000	2183	18	0	8	7	13	3	97.5499	91.5475
21HS	2013_06_DSG113_000	2184	18	10	8	7	13	3	97.7348	95.9755
21HS	2013_06_DSG113_000	2185	18	20	8	7	13	3	98.3094	95.9111
21HS	2013_06_DSG113_000	2186	18	30	8	7	13	2	97.2808	93.3085
21HS	2013_06_DSG113_000	2187	18	40	8	7	13	3	97.2794	97.0522
21HS	2013_06_DSG113_000	2188	18	50	8	7	13	1	93.112	106.1
21HS	2013_06_DSG113_000	2189	19	0	8	7	13	2	96.8966	90.5304
21HS	2013_06_DSG113_000	2190	19	10	8	7	13	2	98.4374	95.3294
21HS	2013_06_DSG113_000	2191	19	20	8	7	13	2	99.0506	97.4372
21HS	2013_06_DSG113_000	2192	19	30	8	7	13	2	99.4281	94.9946
21HS	2013_06_DSG113_000	2193	19	40	8	7	13	2	100.426	91.6689
21HS	2013_06_DSG113_000	2194	19	50	8	7	13	2	99.6855	92.7412
21HS	2013_06_DSG113_000	2195	20	0	8	7	13	3	98.9474	101.37
21HS	2013_06_DSG113_000	2196	20	10	8	7	13	2	99.4361	94.8119
21HS	2013_06_DSG113_000	2197	20	20	8	7	13	2	98.9401	91.8282
21HS	2013_06_DSG113_000	2198	20	30	8	7	13	2	99.2856	91.6814
21HS	2013_06_DSG113_000	2199	20	40	8	7	13	2	98.7417	91.8616
21HS	2013_06_DSG113_000	2200	20	50	8	7	13	2	98.5744	91.6428
21HS	2013_06_DSG113_000	2201	21	0	8	7	13	2	98.6509	95.4239
21HS	2013_06_DSG113_000	2202	21	10	8	7	13	3	98.1802	95.1614
21HS	2013_06_DSG113_000	2203	21	20	8	7	13	2	97.7702	96.3546
21HS	2013_06_DSG113_000	2204	21	30	8	7	13	2	97.9123	97.0791
21HS	2013_06_DSG113_000	2205	21	40	8	7	13	2	97.3263	97.7027
21HS	2013_06_DSG113_000	2206	21	50	8	7	13	2	98.0281	98.6275
21HS	2013_06_DSG113_000	2207	22	0	8	7	13	2	97.7472	97.4535
21HS	2013_06_DSG113_000	2208	22	10	8	7	13	2	97.4388	96.6729
21HS	2013_06_DSG113_000	2209	22	20	8	7	13	2	97.4726	94.8223
21HS	2013_06_DSG113_000	2210	22	30	8	7	13	2	97.4082	92.9861
21HS	2013_06_DSG113_000	2211	22	40	8	7	13	3	97.2777	99.499
21HS	2013_06_DSG113_000	2212	22	50	8	7	13	2	96.8663	96.7899
21HS	2013_06_DSG113_000	2213	23	0	8	7	13	2	97.6591	93.9158
21HS	2013_06_DSG113_000	2214	23	10	8	7	13	2	97.3549	92.1771
21HS	2013_06_DSG113_000	2215	23	20	8	7	13	2	97.4972	94.4709
21HS	2013_06_DSG113_000	2216	23	30	8	7	13	2	97.7739	92.8119
21HS	2013_06_DSG113_000	2217	23	40	8	7	13	2	97.6712	92.5745
21HS	2013_06_DSG113_000	2218	23	50	8	7	13	2	97.5757	91.6112
21HS	2013_06_DSG113_000	2219	0	0	9	7	13	2	97.5471	91.7535
21HS	2013_06_DSG113_000	2220	0	10	9	7	13	2	97.2914	90.8299
21HS	2013_06_DSG113_000	2221	0	20	9	7	13	2	97.2528	89.658
21HS	2013_06_DSG113_000	2222	0	30	9	7	13	2	97.3962	92.1158
21HS	2013_06_DSG113_000	2223	0	40	9	7	13	2	97.4531	92.1925
21HS	2013_06_DSG113_000	2224	0	50	9	7	13	3	97.6633	93.9847
21HS	2013_06_DSG113_000	2225	1	0	9	7	13	2	97.6504	89.5537
21HS	2013_06_DSG113_000	2226	1	10	9	7	13	2	97.4264	92.1951
21HS	2013_06_DSG113_000	2227	1	20	9	7	13	2	97.1736	91.0329
21HS	2013_06_DSG113_000	2228	1	30	9	7	13	2	97.7827	92.2636
21HS	2013_06_DSG113_000	2229	1	40	9	7	13	2	97.7755	92.0649
21HS	2013_06_DSG113_000	2230	1	50	9	7	13	2	97.0403	93.0595
21HS	2013_06_DSG113_000	2231	2	0	9	7	13	2	97.3883	90.0578
21HS	2013_06_DSG113_000	2232	2	10	9	7	13	2	97.3871	90.7069
21HS	2013_06_DSG113_000	2233	2	20	9	7	13	2	96.9531	94.7972
21HS	2013_06_DSG113_000	2234	2	30	9	7	13	2	97.7243	90.9681
21HS	2013_06_DSG113_000	2235	2	40	9	7	13	2	97.4131	93.1367
21HS	2013_06_DSG113_000	2236	2	50	9	7	13	2	97.4784	92.0285
21HS	2013_06_DSG113_000	2237	3	0	9	7	13	2	97.1823	97.3807
21HS	2013_06_DSG113_000	2238	3	10	9	7	13	2	97.5479	92.6853
21HS	2013_06_DSG113_000	2239	3	20	9	7	13	2	97.6308	94.3322
21HS	2013_06_DSG113_000	2240	3	30	9	7	13	2	97.395	89.7667
21HS	2013_06_DSG113_000	2241	3	40	9	7	13	2	97.4425	89.5583
21HS	2013_06_DSG113_000	2242	3	50	9	7	13	2	97.1944	94.5828
21HS	2013_06_DSG113_000	2243	4	0	9	7	13	2	97.524	91.9907
21HS	2013_06_DSG113_000	2244	4	10	9	7	13	2	97.3717	91.6561
21HS	2013_06_DSG113_000	2245	4	20	9	7	13	2	97.7191	92.6563
21HS	2013_06_DSG113_000	2246	4	30	9	7	13	3	97.6795	92.8099
21HS	2013_06_DSG113_000	2247	4	40	9	7	13	2	98.5534	94.221
21HS	2013_06_DSG113_000	2248	4	50	9	7	13	2	99.1144	93.9024
21HS	2013_06_DSG113_000	2249	5	0	9	7	13	2	99.1011	92.5328
21HS	2013_06_DSG113_000	2250	5	10	9	7	13	2	99.1218	92.1931
21HS	2013_06_DSG113_000	2251	5	20	9	7	13	2	99.722	94.4409
21HS	2013_06_DSG113_000	2252	5	30	9	7	13	2	99.0049	94.8278
21HS	2013_06_DSG113_000	2253	5	40	9	7	13	2	98.7391	93.5764
21HS	2013_06_DSG113_000	2254	5	50	9	7	13	2	98.0796	91.9911
21HS	2013_06_DSG113_000	2255	6	0	9	7	13	2	98.2207	97.2005
21HS	2013_06_DSG113_000	2256	6	10	9	7	13	2	98.0379	90.2088
21HS	2013_06_DSG113_000	2257	6	20	9	7	13	2	98.0135	91.4526
21HS	2013_06_DSG113_000	2258	6	30	9	7	13	2	97.8607	90.713
21HS	2013_06_DSG113_000	2259	6	40	9	7	13	2	98.0084	90.4546
21HS	2013_06_DSG113_000	2260	6	50	9	7	13	3	98.445	94.2661
21HS	2013_06_DSG113_000	2261	7	0	9	7	13	2	98.2376	92.424
21HS	2013_06_DSG113_000	2262	7	10	9	7	13	2	98.193	91.7319
21HS	2013_06_DSG113_000	2263	7	20	9	7	13	3	98.1979	92.1604
21HS	2013_06_DSG113_000	2264	7	30	9	7	13	2	98.3919	90.2067
21HS	2013_06_DSG113_000	2265	7	40	9	7	13	2	98.2498	91.1276
21HS	2013_06_DSG113_000	2266	7	50	9	7	13	2	98.2171	92.5001
21HS	2013_06_DSG113_000	2267	8	0	9	7	13	2	98.2667	90.3627
21HS	2013_06_DSG113_000	2268	8	10	9	7	13	2	98.2126	92.327
21HS	2013_06_DSG113_000	2269	8	20	9	7	13	2	98.6438	91.1053
21HS	2013_06_DSG113_000	2270	8	30	9	7	13	2	98.2491	90.6425
21HS	2013_06_DSG113_000	2271	8	40	9	7	13	2	98.5968	90.7376
21HS	2013_06_DSG113_000	2272	8	50	9	7	13	3	98.3616	91.1981
21HS	2013_06_DSG113_000	2273	9	0	9	7	13	2	99.0053	90.8601
21HS	2013_06_DSG113_000	2274	9	10	9	7	13	2	98.2399	92.0339
21HS	2013_06_DSG113_000	2275	9	20	9	7	13	2	98.3109	90.823
21HS	2013_06_DSG113_000	2276	9	30	9	7	13	3	98.5135	97.258
21HS	2013_06_DSG113_000	2277	9	40	9	7	13	2	98.6566	118.38
21HS	2013_06_DSG113_000	2278	9	50	9	7	13	3	98.1024	102.714
21HS	2013_06_DSG113_000	2279	10	0	9	7	13	2	98.4952	111.066
21HS	2013_06_DSG113_000	2280	10	10	9	7	13	2	98.3279	93.47
21HS	2013_06_DSG113_000	2281	10	20	9	7	13	2	98.0151	91.7283
21HS	2013_06_DSG113_000	2282	10	30	9	7	13	2	98.1047	91.3263
21HS	2013_06_DSG113_000	2283	10	40	9	7	13	2	97.894	99.408
21HS	2013_06_DSG113_000	2284	10	50	9	7	13	2	98.0816	93.3076
21HS	2013_06_DSG113_000	2285	11	0	9	7	13	2	98.162	93.4362
21HS	2013_06_DSG113_000	2286	11	10	9	7	13	2	97.9501	90.6138
21HS	2013_06_DSG113_000	2287	11	20	9	7	13	2	98.693	93.239
21HS	2013_06_DSG113_000	2288	11	30	9	7	13	2	98.2394	93.6391
21HS	2013_06_DSG113_000	2289	11	40	9	7	13	2	98.285	92.1737
21HS	2013_06_DSG113_000	2290	11	50	9	7	13	2	98.2179	91.1258
21HS	2013_06_DSG113_000	2291	12	0	9	7	13	2	98.2178	91.7699
21HS	2013_06_DSG113_000	2292	12	10	9	7	13	2	98.4737	93.3829
21HS	2013_06_DSG113_000	2293	12	20	9	7	13	2	98.1389	91.63
21HS	2013_06_DSG113_000	2294	12	30	9	7	13	2	98.5094	91.9139
21HS	2013_06_DSG113_000	2295	12	40	9	7	13	3	98.7142	92.9277
21HS	2013_06_DSG113_000	2296	12	50	9	7	13	3	98.5163	90.4042
21HS	2013_06_DSG113_000	2297	13	0	9	7	13	2	98.2826	89.5246
21HS	2013_06_DSG113_000	2298	13	10	9	7	13	2	98.5189	90.053
21HS	2013_06_DSG113_000	2299	13	20	9	7	13	2	98.3753	91.8465
21HS	2013_06_DSG113_000	2300	13	30	9	7	13	2	97.3051	89.6743
21HS	2013_06_DSG113_000	2301	13	40	9	7	13	2	98.2519	91.6735
21HS	2013_06_DSG113_000	2302	13	50	9	7	13	2	98.4423	92.2301
21HS	2013_06_DSG113_000	2303	14	0	9	7	13	3	98.061	92.0324
21HS	2013_06_DSG113_000	2304	14	10	9	7	13	2	98.1997	91.2147
21HS	2013_06_DSG113_000	2305	14	20	9	7	13	2	97.9094	88.9088
21HS	2013_06_DSG113_000	2306	14	30	9	7	13	3	98.0178	94.3979
21HS	2013_06_DSG113_000	2307	14	40	9	7	13	2	98.5209	90.5646
21HS	2013_06_DSG113_000	2308	14	50	9	7	13	2	98.0195	90.06
21HS	2013_06_DSG113_000	2309	15	0	9	7	13	2	98.5984	90.1452
21HS	2013_06_DSG113_000	2310	15	10	9	7	13	2	98.0057	90.3793
21HS	2013_06_DSG113_000	2311	15	20	9	7	13	3	97.9856	103.925
21HS	2013_06_DSG113_000	2312	15	30	9	7	13	2	98.2046	92.0892
21HS	2013_06_DSG113_000	2313	15	40	9	7	13	3	98.4862	90.9415
21HS	2013_06_DSG113_000	2314	15	50	9	7	13	2	98.158	91.1574
21HS	2013_06_DSG113_000	2315	16	0	9	7	13	3	98.4209	90.6884
21HS	2013_06_DSG113_000	2316	16	10	9	7	13	3	97.8088	91.7784
21HS	2013_06_DSG113_000	2317	16	20	9	7	13	2	98.1335	89.8144
21HS	2013_06_DSG113_000	2318	16	30	9	7	13	3	98.1547	90.6919
21HS	2013_06_DSG113_000	2319	16	40	9	7	13	3	98.0302	93.0647
21HS	2013_06_DSG113_000	2320	16	50	9	7	13	2	98.3878	91.0465
21HS	2013_06_DSG113_000	2321	17	0	9	7	13	2	97.8567	89.7585
21HS	2013_06_DSG113_000	2322	17	10	9	7	13	3	98.0685	91.4733
21HS	2013_06_DSG113_000	2323	17	20	9	7	13	3	97.6237	96.3949
21HS	2013_06_DSG113_000	2324	17	30	9	7	13	2	97.9494	93.3795
21HS	2013_06_DSG113_000	2325	17	40	9	7	13	2	98.3377	90.5897
21HS	2013_06_DSG113_000	2326	17	50	9	7	13	2	97.8496	93.299
21HS	2013_06_DSG113_000	2327	18	0	9	7	13	3	97.3555	93.5669
21HS	2013_06_DSG113_000	2328	18	10	9	7	13	3	97.677	98.4677
21HS	2013_06_DSG113_000	2329	18	20	9	7	13	2	97.551	90.8321
21HS	2013_06_DSG113_000	2330	18	30	9	7	13	2	98.245	96.0689
21HS	2013_06_DSG113_000	2331	18	40	9	7	13	2	97.5488	92.1109
21HS	2013_06_DSG113_000	2332	18	50	9	7	13	3	98.4975	95.1022
21HS	2013_06_DSG113_000	2333	19	0	9	7	13	3	97.5903	92.1391
21HS	2013_06_DSG113_000	2334	19	10	9	7	13	3	97.832	92.8126
21HS	2013_06_DSG113_000	2335	19	20	9	7	13	2	98.8585	92.7641
21HS	2013_06_DSG113_000	2336	19	30	9	7	13	2	99.2128	94.4438
21HS	2013_06_DSG113_000	2337	19	40	9	7	13	2	96.7541	106.569
21HS	2013_06_DSG113_000	2338	19	50	9	7	13	2	98.1828	103.343
21HS	2013_06_DSG113_000	2339	20	0	9	7	13	2	100.092	96.3669
21HS	2013_06_DSG113_000	2340	20	10	9	7	13	2	98.3178	93.6974
21HS	2013_06_DSG113_000	2341	20	20	9	7	13	2	98.1304	92.9553
21HS	2013_06_DSG113_000	2342	20	30	9	7	13	2	99.2792	96.6949
21HS	2013_06_DSG113_000	2343	20	40	9	7	13	2	98.7542	93.7596
21HS	2013_06_DSG113_000	2344	20	50	9	7	13	3	98.2763	93.0392
21HS	2013_06_DSG113_000	2345	21	0	9	7	13	3	98.8959	94.925
21HS	2013_06_DSG113_000	2346	21	10	9	7	13	2	98.1639	95.0321
21HS	2013_06_DSG113_000	2347	21	20	9	7	13	2	98.8584	97.1251
21HS	2013_06_DSG113_000	2348	21	30	9	7	13	2	98.8918	97.0761
21HS	2013_06_DSG113_000	2349	21	40	9	7	13	2	98.5571	95.5343
21HS	2013_06_DSG113_000	2350	21	50	9	7	13	2	98.5861	96.4811
21HS	2013_06_DSG113_000	2351	22	0	9	7	13	3	98.4684	94.6792
21HS	2013_06_DSG113_000	2352	22	10	9	7	13	3	98.3393	94.9257
21HS	2013_06_DSG113_000	2353	22	20	9	7	13	2	97.7177	94.3471
21HS	2013_06_DSG113_000	2354	22	30	9	7	13	2	97.8191	92.5911
21HS	2013_06_DSG113_000	2355	22	40	9	7	13	3	97.9397	92.8428
21HS	2013_06_DSG113_000	2356	22	50	9	7	13	2	97.8289	92.0389
21HS	2013_06_DSG113_000	2357	23	0	9	7	13	2	98.1266	93.6967
21HS	2013_06_DSG113_000	2358	23	10	9	7	13	2	97.7407	105.523
21HS	2013_06_DSG113_000	2359	23	20	9	7	13	3	97.8975	96.1852
21HS	2013_06_DSG113_000	2360	23	30	9	7	13	2	97.2918	94.9677
21HS	2013_06_DSG113_000	2361	23	40	9	7	13	2	97.3142	91.7204
21HS	2013_06_DSG113_000	2362	23	50	9	7	13	2	97.4298	94.1945
21HS	2013_06_DSG113_000	2363	0	0	10	7	13	3	97.6259	97.2392
21HS	2013_06_DSG113_000	2364	0	10	10	7	13	2	97.5032	93.615
21HS	2013_06_DSG113_000	2365	0	20	10	7	13	2	97.5225	92.3764
21HS	2013_06_DSG113_000	2366	0	30	10	7	13	2	97.45	95.5008
21HS	2013_06_DSG113_000	2367	0	40	10	7	13	2	97.9987	93.5668
21HS	2013_06_DSG113_000	2368	0	50	10	7	13	2	97.542	94.0231
21HS	2013_06_DSG113_000	2369	1	0	10	7	13	2	97.7881	89.985
21HS	2013_06_DSG113_000	2370	1	10	10	7	13	2	97.6482	93.9302
21HS	2013_06_DSG113_000	2371	1	20	10	7	13	2	97.0168	90.0158
21HS	2013_06_DSG113_000	2372	1	30	10	7	13	2	97.6206	91.4606
21HS	2013_06_DSG113_000	2373	1	40	10	7	13	2	97.9637	92.3609
21HS	2013_06_DSG113_000	2374	1	50	10	7	13	2	97.7244	92.7038
21HS	2013_06_DSG113_000	2375	2	0	10	7	13	2	97.7457	91.4975
21HS	2013_06_DSG113_000	2376	2	10	10	7	13	2	97.9966	91.9193
21HS	2013_06_DSG113_000	2377	2	20	10	7	13	2	97.5319	92.1552
21HS	2013_06_DSG113_000	2378	2	30	10	7	13	2	97.5504	91.1775
21HS	2013_06_DSG113_000	2379	2	40	10	7	13	2	97.8563	97.2421
21HS	2013_06_DSG113_000	2380	2	50	10	7	13	2	97.6801	91.625
21HS	2013_06_DSG113_000	2381	3	0	10	7	13	3	97.7279	92.8705
21HS	2013_06_DSG113_000	2382	3	10	10	7	13	2	97.3796	93.1244
21HS	2013_06_DSG113_000	2383	3	20	10	7	13	2	97.4668	91.4449
21HS	2013_06_DSG113_000	2384	3	30	10	7	13	3	97.4518	93.5272
21HS	2013_06_DSG113_000	2385	3	40	10	7	13	3	97.8036	93.228
21HS	2013_06_DSG113_000	2386	3	50	10	7	13	2	97.8297	93.1858
21HS	2013_06_DSG113_000	2387	4	0	10	7	13	3	98.0336	95.0075
21HS	2013_06_DSG113_000	2388	4	10	10	7	13	3	97.7083	94.558
21HS	2013_06_DSG113_000	2389	4	20	10	7	13	2	97.708	93.1769
21HS	2013_06_DSG113_000	2390	4	30	10	7	13	2	98.0122	92.5456
21HS	2013_06_DSG113_000	2391	4	40	10	7	13	2	98.6698	99.7853
21HS	2013_06_DSG113_000	2392	4	50	10	7	13	2	99.1879	93.8686
21HS	2013_06_DSG113_000	2393	5	0	10	7	13	2	99.5071	93.4367
21HS	2013_06_DSG113_000	2394	5	10	10	7	13	2	99.6605	94.3836
21HS	2013_06_DSG113_000	2395	5	20	10	7	13	2	99.5243	93.5054
21HS	2013_06_DSG113_000	2396	5	30	10	7	13	2	99.2339	93.5077
21HS	2013_06_DSG113_000	2397	5	40	10	7	13	2	98.722	92.7418
21HS	2013_06_DSG113_000	2398	5	50	10	7	13	2	98.0714	91.8588
21HS	2013_06_DSG113_000	2399	6	0	10	7	13	2	98.0506	91.7572
21HS	2013_06_DSG113_000	2400	6	10	10	7	13	2	98.2328	92.1448
21HS	2013_06_DSG113_000	2401	6	20	10	7	13	2	97.9744	92.2263
21HS	2013_06_DSG113_000	2402	6	30	10	7	13	2	98.141	92.1377
21HS	2013_06_DSG113_000	2403	6	40	10	7	13	2	97.9183	93.1121
21HS	2013_06_DSG113_000	2404	6	50	10	7	13	2	97.9885	92.0424
21HS	2013_06_DSG113_000	2405	7	0	10	7	13	2	98.1012	93.8204
21HS	2013_06_DSG113_000	2406	7	10	10	7	13	3	98.3083	94.9993
21HS	2013_06_DSG113_000	2407	7	20	10	7	13	2	97.8859	89.5374
21HS	2013_06_DSG113_000	2408	7	30	10	7	13	2	98.5181	92.3423
21HS	2013_06_DSG113_000	2409	7	40	10	7	13	2	98.5147	90.4337
21HS	2013_06_DSG113_000	2410	7	50	10	7	13	2	98.2401	91.9206
21HS	2013_06_DSG113_000	2411	8	0	10	7	13	2	97.9272	92.0249
21HS	2013_06_DSG113_000	2412	8	10	10	7	13	2	98.6168	92.0331
21HS	2013_06_DSG113_000	2413	8	20	10	7	13	2	98.5913	90.7164
21HS	2013_06_DSG113_000	2414	8	30	10	7	13	2	98.2527	90.5127
21HS	2013_06_DSG113_000	2415	8	40	10	7	13	2	98.6087	91.3015
21HS	2013_06_DSG113_000	2416	8	50	10	7	13	2	98.6067	91.1866
21HS	2013_06_DSG113_000	2417	9	0	10	7	13	2	98.402	91.1742
21HS	2013_06_DSG113_000	2418	9	10	10	7	13	2	98.6223	92.2314
21HS	2013_06_DSG113_000	2419	9	20	10	7	13	2	98.3397	91.9176
21HS	2013_06_DSG113_000	2420	9	30	10	7	13	2	98.3156	91.0449
21HS	2013_06_DSG113_000	2421	9	40	10	7	13	2	98.0561	92.3988
21HS	2013_06_DSG113_000	2422	9	50	10	7	13	2	97.6998	91.8701
21HS	2013_06_DSG113_000	2423	10	0	10	7	13	2	97.895	92.0524
21HS	2013_06_DSG113_000	2424	10	10	10	7	13	2	97.7868	91.569
21HS	2013_06_DSG113_000	2425	10	20	10	7	13	2	98.5404	93.3362
21HS	2013_06_DSG113_000	2426	10	30	10	7	13	2	97.7838	93.9796
21HS	2013_06_DSG113_000	2427	10	40	10	7	13	2	98.8836	93.7005
21HS	2013_06_DSG113_000	2428	10	50	10	7	13	2	97.4924	95.5348
21HS	2013_06_DSG113_000	2429	11	0	10	7	13	2	98.1052	92.5519
21HS	2013_06_DSG113_000	2430	11	10	10	7	13	2	98.1689	90.9789
21HS	2013_06_DSG113_000	2431	11	20	10	7	13	2	98.2523	91.5578
21HS	2013_06_DSG113_000	2432	11	30	10	7	13	3	98.0442	91.2744
21HS	2013_06_DSG113_000	2433	11	40	10	7	13	2	97.9966	90.2832
21HS	2013_06_DSG113_000	2434	11	50	10	7	13	2	98.1543	92.5541
21HS	2013_06_DSG113_000	2435	12	0	10	7	13	2	97.8085	90.7198
21HS	2013_06_DSG113_000	2436	12	10	10	7	13	2	98.4315	93.0206
21HS	2013_06_DSG113_000	2437	12	20	10	7	13	2	98.0412	92.0787
21HS	2013_06_DSG113_000	2438	12	30	10	7	13	2	98.3069	91.2536
21HS	2013_06_DSG113_000	2439	12	40	10	7	13	2	98.0563	89.8744
21HS	2013_06_DSG113_000	2440	12	50	10	7	13	2	98.0384	91.184
21HS	2013_06_DSG113_000	2441	13	0	10	7	13	2	97.8728	91.3843
21HS	2013_06_DSG113_000	2442	13	10	10	7	13	2	98.1767	92.8353
21HS	2013_06_DSG113_000	2443	13	20	10	7	13	3	98.069	91.0401
21HS	2013_06_DSG113_000	2444	13	30	10	7	13	2	98.2769	89.755
21HS	2013_06_DSG113_000	2445	13	40	10	7	13	2	98.3114	91.6894
21HS	2013_06_DSG113_000	2446	13	50	10	7	13	3	98.4493	93.1604
21HS	2013_06_DSG113_000	2447	14	0	10	7	13	2	98.3587	90.687
21HS	2013_06_DSG113_000	2448	14	10	10	7	13	3	98.4074	95.4736
21HS	2013_06_DSG113_000	2449	14	20	10	7	13	2	98.3883	94.0843
21HS	2013_06_DSG113_000	2450	14	30	10	7	13	2	98.0202	91.1836
21HS	2013_06_DSG113_000	2451	14	40	10	7	13	3	98.1721	101.949
21HS	2013_06_DSG113_000	2452	14	50	10	7	13	2	98.1729	90.3632
21HS	2013_06_DSG113_000	2453	15	0	10	7	13	2	98.194	95.6349
21HS	2013_06_DSG113_000	2454	15	10	10	7	13	2	97.9137	91.3086
21HS	2013_06_DSG113_000	2455	15	20	10	7	13	2	98.1124	92.3941
21HS	2013_06_DSG113_000	2456	15	30	10	7	13	2	98.4929	91.7481
21HS	2013_06_DSG113_000	2457	15	40	10	7	13	2	98.0183	92.4056
21HS	2013_06_DSG113_000	2458	15	50	10	7	13	2	97.9925	90.6089
21HS	2013_06_DSG113_000	2459	16	0	10	7	13	3	97.7977	90.6001
21HS	2013_06_DSG113_000	2460	16	10	10	7	13	3	98.0115	92.4688
21HS	2013_06_DSG113_000	2461	16	20	10	7	13	2	97.8279	98.2163
21HS	2013_06_DSG113_000	2462	16	30	10	7	13	3	97.958	92.5262
21HS	2013_06_DSG113_000	2463	16	40	10	7	13	2	98.4034	89.915
21HS	2013_06_DSG113_000	2464	16	50	10	7	13	2	97.7997	93.3633
21HS	2013_06_DSG113_000	2465	17	0	10	7	13	2	98.2352	92.6473
21HS	2013_06_DSG113_000	2466	17	10	10	7	13	2	97.7119	91.9249
21HS	2013_06_DSG113_000	2467	17	20	10	7	13	3	98.3096	94.8268
21HS	2013_06_DSG113_000	2468	17	30	10	7	13	3	98.1053	94.6549
21HS	2013_06_DSG113_000	2469	17	40	10	7	13	3	97.9356	92.5779
21HS	2013_06_DSG113_000	2470	17	50	10	7	13	2	97.4875	94.5409
21HS	2013_06_DSG113_000	2471	18	0	10	7	13	2	97.4502	92.8482
21HS	2013_06_DSG113_000	2472	18	10	10	7	13	2	97.5574	92.1018
21HS	2013_06_DSG113_000	2473	18	20	10	7	13	2	97.5272	91.462
21HS	2013_06_DSG113_000	2474	18	30	10	7	13	2	97.9731	92.9703
21HS	2013_06_DSG113_000	2475	18	40	10	7	13	2	97.5404	93.5117
21HS	2013_06_DSG113_000	2476	18	50	10	7	13	2	97.6083	92.501
21HS	2013_06_DSG113_000	2477	19	0	10	7	13	2	97.3757	91.7574
21HS	2013_06_DSG113_000	2478	19	10	10	7	13	2	97.1737	91.7619
21HS	2013_06_DSG113_000	2479	19	20	10	7	13	2	97.7371	93.082
21HS	2013_06_DSG113_000	2480	19	30	10	7	13	2	99.2821	95.0421
21HS	2013_06_DSG113_000	2481	19	40	10	7	13	2	99.274	94.1071
21HS	2013_06_DSG113_000	2482	19	50	10	7	13	2	100.083	93.7533
21HS	2013_06_DSG113_000	2483	20	0	10	7	13	2	99.8479	93.9862
21HS	2013_06_DSG113_000	2484	20	10	10	7	13	3	98.6152	95.1527
21HS	2013_06_DSG113_000	2485	20	20	10	7	13	2	97.9793	105.58
21HS	2013_06_DSG113_000	2486	20	30	10	7	13	2	99.2022	97.7063
21HS	2013_06_DSG113_000	2487	20	40	10	7	13	2	98.0512	93.9581
21HS	2013_06_DSG113_000	2488	20	50	10	7	13	3	98.8435	103.513
21HS	2013_06_DSG113_000	2489	21	0	10	7	13	2	98.6395	92.8504
21HS	2013_06_DSG113_000	2490	21	10	10	7	13	2	97.7036	92.6124
21HS	2013_06_DSG113_000	2491	21	20	10	7	13	2	98.5616	97.2942
21HS	2013_06_DSG113_000	2492	21	30	10	7	13	3	97.9869	94.8711
21HS	2013_06_DSG113_000	2493	21	40	10	7	13	2	98.0718	95.854
21HS	2013_06_DSG113_000	2494	21	50	10	7	13	2	98.3633	95.0127
21HS	2013_06_DSG113_000	2495	22	0	10	7	13	2	97.9981	93.2135
21HS	2013_06_DSG113_000	2496	22	10	10	7	13	2	98.506	93.3455
21HS	2013_06_DSG113_000	2497	22	20	10	7	13	2	97.7843	92.9712
21HS	2013_06_DSG113_000	2498	22	30	10	7	13	2	98.0909	92.7937
21HS	2013_06_DSG113_000	2499	22	40	10	7	13	2	98.3234	91.5315
21HS	2013_06_DSG113_000	2500	22	50	10	7	13	2	98.0646	93.4402
21HS	2013_06_DSG113_000	2501	23	0	10	7	13	2	98.9927	92.6241
21HS	2013_06_DSG113_000	2502	23	10	10	7	13	3	98.6617	96.1804
21HS	2013_06_DSG113_000	2503	23	20	10	7	13	2	98.4603	92.2901
21HS	2013_06_DSG113_000	2504	23	30	10	7	13	2	98.903	91.913
21HS	2013_06_DSG113_000	2505	23	40	10	7	13	2	98.3292	91.5088
21HS	2013_06_DSG113_000	2506	23	50	10	7	13	2	98.596	98.8113
21HS	2013_06_DSG113_000	2507	0	0	11	7	13	2	98.2677	96.8987
21HS	2013_06_DSG113_000	2508	0	10	11	7	13	2	98.2181	93.9045
21HS	2013_06_DSG113_000	2509	0	20	11	7	13	3	98.5845	95.9841
21HS	2013_06_DSG113_000	2510	0	30	11	7	13	2	98.0291	92.5088
21HS	2013_06_DSG113_000	2511	0	40	11	7	13	3	98.4696	95.5203
21HS	2013_06_DSG113_000	2512	0	50	11	7	13	2	98.198	90.6645
21HS	2013_06_DSG113_000	2513	1	0	11	7	13	2	98.2337	92.1851
21HS	2013_06_DSG113_000	2514	1	10	11	7	13	2	97.9644	91.212
21HS	2013_06_DSG113_000	2515	1	20	11	7	13	2	98.015	92.7324
21HS	2013_06_DSG113_000	2516	1	30	11	7	13	2	98.1888	95.1369
21HS	2013_06_DSG113_000	2517	1	40	11	7	13	2	97.7874	91.2475
21HS	2013_06_DSG113_000	2518	1	50	11	7	13	2	98.4789	94.7045
21HS	2013_06_DSG113_000	2519	2	0	11	7	13	2	97.8848	92.0277
21HS	2013_06_DSG113_000	2520	2	10	11	7	13	2	98.0393	93.0818
21HS	2013_06_DSG113_000	2521	2	20	11	7	13	2	97.9854	92.5879
21HS	2013_06_DSG113_000	2522	2	30	11	7	13	2	97.4882	95.0352
21HS	2013_06_DSG113_000	2523	2	40	11	7	13	2	97.5896	92.0946
21HS	2013_06_DSG113_000	2524	2	50	11	7	13	2	98.0642	92.5872
21HS	2013_06_DSG113_000	2525	3	0	11	7	13	2	97.8809	92.0663
21HS	2013_06_DSG113_000	2526	3	10	11	7	13	2	97.7742	92.7257
21HS	2013_06_DSG113_000	2527	3	20	11	7	13	2	97.8858	93.7817
21HS	2013_06_DSG113_000	2528	3	30	11	7	13	2	97.9847	92.4762
21HS	2013_06_DSG113_000	2529	3	40	11	7	13	2	97.8769	93.596
21HS	2013_06_DSG113_000	2530	3	50	11	7	13	3	97.9983	92.671
21HS	2013_06_DSG113_000	2531	4	0	11	7	13	2	98.5868	95.1172
21HS	2013_06_DSG113_000	2532	4	10	11	7	13	2	98.17	93.6883
21HS	2013_06_DSG113_000	2533	4	20	11	7	13	3	98.0365	93.852
21HS	2013_06_DSG113_000	2534	4	30	11	7	13	2	97.7044	93.089
21HS	2013_06_DSG113_000	2535	4	40	11	7	13	3	98.4305	93.8042
21HS	2013_06_DSG113_000	2536	4	50	11	7	13	2	99.2315	95.1104
21HS	2013_06_DSG113_000	2537	5	0	11	7	13	2	99.713	94.1761
21HS	2013_06_DSG113_000	2538	5	10	11	7	13	2	99.9609	93.7168
21HS	2013_06_DSG113_000	2539	5	20	11	7	13	2	99.8618	94.8253
21HS	2013_06_DSG113_000	2540	5	30	11	7	13	2	99.2394	94.1118
21HS	2013_06_DSG113_000	2541	5	40	11	7	13	2	98.6852	96.9645
21HS	2013_06_DSG113_000	2542	5	50	11	7	13	3	98.5846	95.3616
21HS	2013_06_DSG113_000	2543	6	0	11	7	13	2	98.3393	93.9552
21HS	2013_06_DSG113_000	2544	6	10	11	7	13	2	98.185	98.8293
21HS	2013_06_DSG113_000	2545	6	20	11	7	13	2	97.8629	91.459
21HS	2013_06_DSG113_000	2546	6	30	11	7	13	2	97.858	92.0608
21HS	2013_06_DSG113_000	2547	6	40	11	7	13	3	97.8732	105.14
21HS	2013_06_DSG113_000	2548	6	50	11	7	13	2	97.7692	92.403
21HS	2013_06_DSG113_000	2549	7	0	11	7	13	3	97.9932	93.9182
21HS	2013_06_DSG113_000	2550	7	10	11	7	13	2	98.4184	93.1545
21HS	2013_06_DSG113_000	2551	7	20	11	7	13	3	97.963	93.2619
21HS	2013_06_DSG113_000	2552	7	30	11	7	13	2	95.8545	104.079
21HS	2013_06_DSG113_000	2553	7	40	11	7	13	3	98.0609	94.2247
21HS	2013_06_DSG113_000	2554	7	50	11	7	13	3	98.4937	95.0411
21HS	2013_06_DSG113_000	2555	8	0	11	7	13	2	98.823	92.4465
21HS	2013_06_DSG113_000	2556	8	10	11	7	13	2	98.2187	92.9285
21HS	2013_06_DSG113_000	2557	8	20	11	7	13	2	98.4986	91.9148
21HS	2013_06_DSG113_000	2558	8	30	11	7	13	2	99.5016	102.596
21HS	2013_06_DSG113_000	2559	8	40	11	7	13	2	98.3389	92.6726
21HS	2013_06_DSG113_000	2560	8	50	11	7	13	2	98.2403	96.5767
21HS	2013_06_DSG113_000	2561	9	0	11	7	13	2	97.5881	94.0451
21HS	2013_06_DSG113_000	2562	9	10	11	7	13	2	97.9791	96.5918
21HS	2013_06_DSG113_000	2563	9	20	11	7	13	2	97.9428	97.8022
21HS	2013_06_DSG113_000	2564	9	30	11	7	13	2	97.6764	96.7237
21HS	2013_06_DSG113_000	2565	9	40	11	7	13	3	98.5122	93.6991
21HS	2013_06_DSG113_000	2566	9	50	11	7	13	3	98.3756	93.5117
21HS	2013_06_DSG113_000	2567	10	0	11	7	13	3	98.6458	97.4118
21HS	2013_06_DSG113_000	2568	10	10	11	7	13	3	98.6928	104.23
21HS	2013_06_DSG113_000	2569	10	20	11	7	13	2	98.4965	98.4106
21HS	2013_06_DSG113_000	2570	10	30	11	7	13	2	98.2532	99.3909
21HS	2013_06_DSG113_000	2571	10	40	11	7	13	2	98.5865	92.4509
21HS	2013_06_DSG113_000	2572	10	50	11	7	13	3	98.7069	94.0641
21HS	2013_06_DSG113_000	2573	11	0	11	7	13	2	98.2973	90.9969
21HS	2013_06_DSG113_000	2574	11	10	11	7	13	2	98.8	98.1956
21HS	2013_06_DSG113_000	2575	11	20	11	7	13	2	98.4589	92.1969
21HS	2013_06_DSG113_000	2576	11	30	11	7	13	2	97.5833	91.9505
21HS	2013_06_DSG113_000	2577	11	40	11	7	13	2	98.4587	93.2805
21HS	2013_06_DSG113_000	2578	11	50	11	7	13	2	98.5185	93.4011
21HS	2013_06_DSG113_000	2579	12	0	11	7	13	2	98.0214	92.4162
21HS	2013_06_DSG113_000	2580	12	10	11	7	13	2	97.9897	93.7724
21HS	2013_06_DSG113_000	2581	12	20	11	7	13	2	98.1187	93.0421
21HS	2013_06_DSG113_000	2582	12	30	11	7	13	2	98.194	90.9845
21HS	2013_06_DSG113_000	2583	12	40	11	7	13	2	98.1318	91.9357
21HS	2013_06_DSG113_000	2584	12	50	11	7	13	2	97.82	90.1351
21HS	2013_06_DSG113_000	2585	13	0	11	7	13	2	97.79	96.131
21HS	2013_06_DSG113_000	2586	13	10	11	7	13	2	98.2279	124.624
21HS	2013_06_DSG113_000	2587	13	20	11	7	13	2	97.8059	92.6179
21HS	2013_06_DSG113_000	2588	13	30	11	7	13	2	97.7937	90.2618
21HS	2013_06_DSG113_000	2589	13	40	11	7	13	2	97.8707	93.5273
21HS	2013_06_DSG113_000	2590	13	50	11	7	13	2	97.3909	89.7541
21HS	2013_06_DSG113_000	2591	14	0	11	7	13	2	97.5995	90.6291
21HS	2013_06_DSG113_000	2592	14	10	11	7	13	3	98.2682	93.0448
21HS	2013_06_DSG113_000	2593	14	20	11	7	13	2	97.8506	91.6008
21HS	2013_06_DSG113_000	2594	14	30	11	7	13	2	98.0087	90.2574
21HS	2013_06_DSG113_000	2595	14	40	11	7	13	2	97.4837	91.8911
21HS	2013_06_DSG113_000	2596	14	50	11	7	13	2	97.428	91.8468
21HS	2013_06_DSG113_000	2597	15	0	11	7	13	2	97.8022	92.2175
21HS	2013_06_DSG113_000	2598	15	10	11	7	13	2	98.5253	92.1821
21HS	2013_06_DSG113_000	2599	15	20	11	7	13	2	98.0015	91.3355
21HS	2013_06_DSG113_000	2600	15	30	11	7	13	2	97.7583	92.1629
21HS	2013_06_DSG113_000	2601	15	40	11	7	13	2	98.8076	93.6548
21HS	2013_06_DSG113_000	2602	15	50	11	7	13	2	97.581	93.7582
21HS	2013_06_DSG113_000	2603	16	0	11	7	13	2	98.2548	92.3889
21HS	2013_06_DSG113_000	2604	16	10	11	7	13	2	97.833	91.2307
21HS	2013_06_DSG113_000	2605	16	20	11	7	13	3	98.38	90.5797
21HS	2013_06_DSG113_000	2606	16	30	11	7	13	2	98.6962	92.1013
21HS	2013_06_DSG113_000	2607	16	40	11	7	13	3	98.53	91.3257
21HS	2013_06_DSG113_000	2608	16	50	11	7	13	2	98.6722	93.1778
21HS	2013_06_DSG113_000	2609	17	0	11	7	13	2	98.4739	91.8786
21HS	2013_06_DSG113_000	2610	17	10	11	7	13	2	98.21	92.6702
21HS	2013_06_DSG113_000	2611	17	20	11	7	13	2	98.0154	93.2072
21HS	2013_06_DSG113_000	2612	17	30	11	7	13	2	98.5183	91.0521
21HS	2013_06_DSG113_000	2613	17	40	11	7	13	2	98.3026	91.4203
21HS	2013_06_DSG113_000	2614	17	50	11	7	13	2	97.9336	93.5925
21HS	2013_06_DSG113_000	2615	18	0	11	7	13	2	97.9423	97.0697
21HS	2013_06_DSG113_000	2616	18	10	11	7	13	2	97.9441	92.4492
21HS	2013_06_DSG113_000	2617	18	20	11	7	13	3	98.154	91.6554
21HS	2013_06_DSG113_000	2618	18	30	11	7	13	2	98.1338	91.6381
21HS	2013_06_DSG113_000	2619	18	40	11	7	13	2	97.5678	91.6406
21HS	2013_06_DSG113_000	2620	18	50	11	7	13	2	98.01	94.4522
21HS	2013_06_DSG113_000	2621	19	0	11	7	13	2	98.1378	91.2048
21HS	2013_06_DSG113_000	2622	19	10	11	7	13	2	98.4793	92.8328
21HS	2013_06_DSG113_000	2623	19	20	11	7	13	2	98.4006	92.6341
21HS	2013_06_DSG113_000	2624	19	30	11	7	13	2	98.9227	93.2427
21HS	2013_06_DSG113_000	2625	19	40	11	7	13	2	99.3739	92.9755
21HS	2013_06_DSG113_000	2626	19	50	11	7	13	2	100.023	93.0545
21HS	2013_06_DSG113_000	2627	20	0	11	7	13	2	100.572	95.6562
21HS	2013_06_DSG113_000	2628	20	10	11	7	13	2	100.13	94.6681
21HS	2013_06_DSG113_000	2629	20	20	11	7	13	2	99.9272	94.0057
21HS	2013_06_DSG113_000	2630	20	30	11	7	13	2	99.3328	95.4276
21HS	2013_06_DSG113_000	2631	20	40	11	7	13	2	99.1418	94.4419
21HS	2013_06_DSG113_000	2632	20	50	11	7	13	2	99.1212	93.0504
21HS	2013_06_DSG113_000	2633	21	0	11	7	13	2	99.0992	92.8276
21HS	2013_06_DSG113_000	2634	21	10	11	7	13	2	98.7901	93.5568
21HS	2013_06_DSG113_000	2635	21	20	11	7	13	2	98.8268	94.6203
21HS	2013_06_DSG113_000	2636	21	30	11	7	13	2	98.5816	94.6184
21HS	2013_06_DSG113_000	2637	21	40	11	7	13	2	98.9408	93.6809
21HS	2013_06_DSG113_000	2638	21	50	11	7	13	2	98.5521	92.3783
21HS	2013_06_DSG113_000	2639	22	0	11	7	13	2	99.0607	96.1219
21HS	2013_06_DSG113_000	2640	22	10	11	7	13	2	98.4622	91.3738
21HS	2013_06_DSG113_000	2641	22	20	11	7	13	2	98.5508	92.4005
21HS	2013_06_DSG113_000	2642	22	30	11	7	13	2	98.7775	92.2946
21HS	2013_06_DSG113_000	2643	22	40	11	7	13	2	98.6155	94.4621
21HS	2013_06_DSG113_000	2644	22	50	11	7	13	2	98.4831	92.4092
21HS	2013_06_DSG113_000	2645	23	0	11	7	13	2	98.6205	92.7688
21HS	2013_06_DSG113_000	2646	23	10	11	7	13	3	98.6764	91.3252
21HS	2013_06_DSG113_000	2647	23	20	11	7	13	2	98.4159	93.9324
21HS	2013_06_DSG113_000	2648	23	30	11	7	13	2	98.0853	92.1587
21HS	2013_06_DSG113_000	2649	23	40	11	7	13	2	98.1335	92.381
21HS	2013_06_DSG113_000	2650	23	50	11	7	13	2	98.0317	92.6727
21HS	2013_06_DSG113_000	2651	0	0	12	7	13	2	97.848	94.3118
21HS	2013_06_DSG113_000	2652	0	10	12	7	13	2	97.5939	95.369
21HS	2013_06_DSG113_000	2653	0	20	12	7	13	2	97.8864	92.2983
21HS	2013_06_DSG113_000	2654	0	30	12	7	13	2	97.9368	93.7992
21HS	2013_06_DSG113_000	2655	0	40	12	7	13	2	97.3648	93.754
21HS	2013_06_DSG113_000	2656	0	50	12	7	13	2	97.4758	92.8466
21HS	2013_06_DSG113_000	2657	1	0	12	7	13	2	97.5907	91.7543
21HS	2013_06_DSG113_000	2658	1	10	12	7	13	2	97.7282	95.7124
21HS	2013_06_DSG113_000	2659	1	20	12	7	13	2	97.7214	92.0807
21HS	2013_06_DSG113_000	2660	1	30	12	7	13	2	97.5593	92.7799
21HS	2013_06_DSG113_000	2661	1	40	12	7	13	2	97.3836	92.3766
21HS	2013_06_DSG113_000	2662	1	50	12	7	13	3	97.6092	97.9781
21HS	2013_06_DSG113_000	2663	2	0	12	7	13	3	97.5518	93.6554
21HS	2013_06_DSG113_000	2664	2	10	12	7	13	2	97.701	95.4366
21HS	2013_06_DSG113_000	2665	2	20	12	7	13	2	97.6118	93.5675
21HS	2013_06_DSG113_000	2666	2	30	12	7	13	3	97.3986	95.0441
21HS	2013_06_DSG113_000	2667	2	40	12	7	13	2	97.4508	95.5292
21HS	2013_06_DSG113_000	2668	2	50	12	7	13	2	97.7453	91.6959
21HS	2013_06_DSG113_000	2669	3	0	12	7	13	2	97.4309	92.6072
21HS	2013_06_DSG113_000	2670	3	10	12	7	13	2	98.1547	93.2443
21HS	2013_06_DSG113_000	2671	3	20	12	7	13	2	97.8494	91.7874
21HS	2013_06_DSG113_000	2672	3	30	12	7	13	3	98.2341	94.4409
21HS	2013_06_DSG113_000	2673	3	40	12	7	13	2	97.6425	96.3762
21HS	2013_06_DSG113_000	2674	3	50	12	7	13	2	98.5473	92.2067
21HS	2013_06_DSG113_000	2675	4	0	12	7	13	2	98.4076	92.6734
21HS	2013_06_DSG113_000	2676	4	10	12	7	13	2	98.1837	92.0961
21HS	2013_06_DSG113_000	2677	4	20	12	7	13	2	98.5078	95.2495
21HS	2013_06_DSG113_000	2678	4	30	12	7	13	2	98.966	94.1253
21HS	2013_06_DSG113_000	2679	4	40	12	7	13	2	98.714	93.4145
21HS	2013_06_DSG113_000	2680	4	50	12	7	13	2	99.5147	94.0738
21HS	2013_06_DSG113_000	2681	5	0	12	7	13	2	100.05	93.9923
21HS	2013_06_DSG113_000	2682	5	10	12	7	13	2	100.202	92.3376
21HS	2013_06_DSG113_000	2683	5	20	12	7	13	2	100.409	92.6543
21HS	2013_06_DSG113_000	2684	5	30	12	7	13	2	99.8463	95.344
21HS	2013_06_DSG113_000	2685	5	40	12	7	13	2	99.1223	92.9087
21HS	2013_06_DSG113_000	2686	5	50	12	7	13	2	99.1648	95.1799
21HS	2013_06_DSG113_000	2687	6	0	12	7	13	2	98.6654	91.6306
21HS	2013_06_DSG113_000	2688	6	10	12	7	13	2	98.5698	92.8782
21HS	2013_06_DSG113_000	2689	6	20	12	7	13	2	98.1939	92.8555
21HS	2013_06_DSG113_000	2690	6	30	12	7	13	2	97.8324	92.8045
21HS	2013_06_DSG113_000	2691	6	40	12	7	13	2	98.0082	92.5753
21HS	2013_06_DSG113_000	2692	6	50	12	7	13	2	97.8972	91.4061
21HS	2013_06_DSG113_000	2693	7	0	12	7	13	2	98.1218	93.1353
21HS	2013_06_DSG113_000	2694	7	10	12	7	13	3	97.793	93.1795
21HS	2013_06_DSG113_000	2695	7	20	12	7	13	3	97.7504	98.6887
21HS	2013_06_DSG113_000	2696	7	30	12	7	13	2	97.331	91.6673
21HS	2013_06_DSG113_000	2697	7	40	12	7	13	2	97.8964	97.1853
21HS	2013_06_DSG113_000	2698	7	50	12	7	13	2	97.8598	90.792
21HS	2013_06_DSG113_000	2699	8	0	12	7	13	3	98.6177	93.2553
21HS	2013_06_DSG113_000	2700	8	10	12	7	13	2	97.341	92.7023
21HS	2013_06_DSG113_000	2701	8	20	12	7	13	2	97.726	92.1883
21HS	2013_06_DSG113_000	2702	8	30	12	7	13	2	98.0741	92.0126
21HS	2013_06_DSG113_000	2703	8	40	12	7	13	2	98.2808	91.9625
21HS	2013_06_DSG113_000	2704	8	50	12	7	13	2	98.2047	92.015
21HS	2013_06_DSG113_000	2705	9	0	12	7	13	2	98.5135	91.7651
21HS	2013_06_DSG113_000	2706	9	10	12	7	13	2	98.1148	91.3683
21HS	2013_06_DSG113_000	2707	9	20	12	7	13	2	98.1453	91.5411
21HS	2013_06_DSG113_000	2708	9	30	12	7	13	2	98.2644	90.6737
21HS	2013_06_DSG113_000	2709	9	40	12	7	13	2	97.2495	90.3632
21HS	2013_06_DSG113_000	2710	9	50	12	7	13	2	97.9335	91.2849
21HS	2013_06_DSG113_000	2711	10	0	12	7	13	2	97.7048	91.4785
21HS	2013_06_DSG113_000	2712	10	10	12	7	13	2	98.406	90.6383
21HS	2013_06_DSG113_000	2713	10	20	12	7	13	2	98.3717	93.0749
21HS	2013_06_DSG113_000	2714	10	30	12	7	13	2	98.2916	92.1077
21HS	2013_06_DSG113_000	2715	10	40	12	7	13	2	98.1174	93.2219
21HS	2013_06_DSG113_000	2716	10	50	12	7	13	2	98.8766	90.5312
21HS	2013_06_DSG113_000	2717	11	0	12	7	13	2	98.8136	91.9394
21HS	2013_06_DSG113_000	2718	11	10	12	7	13	3	98.1601	91.2787
21HS	2013_06_DSG113_000	2719	11	20	12	7	13	2	98.2803	92.1167
21HS	2013_06_DSG113_000	2720	11	30	12	7	13	2	97.1745	91.5798
21HS	2013_06_DSG113_000	2721	11	40	12	7	13	2	97.9534	92.0832
21HS	2013_06_DSG113_000	2722	11	50	12	7	13	2	97.6888	92.4487
21HS	2013_06_DSG113_000	2723	12	0	12	7	13	3	98.1376	92.8152
21HS	2013_06_DSG113_000	2724	12	10	12	7	13	2	98.3672	91.0912
21HS	2013_06_DSG113_000	2725	12	20	12	7	13	2	98.034	91.2737
21HS	2013_06_DSG113_000	2726	12	30	12	7	13	2	98.103	91.6244
21HS	2013_06_DSG113_000	2727	12	40	12	7	13	2	98.0041	91.8075
21HS	2013_06_DSG113_000	2728	12	50	12	7	13	2	98.1847	91.3048
21HS	2013_06_DSG113_000	2729	13	0	12	7	13	2	97.6643	91.1583
21HS	2013_06_DSG113_000	2730	13	10	12	7	13	2	97.4717	93.1212
21HS	2013_06_DSG113_000	2731	13	20	12	7	13	2	96.2025	90.3423
21HS	2013_06_DSG113_000	2732	13	30	12	7	13	2	97.7783	94.1451
21HS	2013_06_DSG113_000	2733	13	40	12	7	13	2	97.7891	91.1739
21HS	2013_06_DSG113_000	2734	13	50	12	7	13	2	97.7517	91.0519
21HS	2013_06_DSG113_000	2735	14	0	12	7	13	2	97.8852	121.432
21HS	2013_06_DSG113_000	2736	14	10	12	7	13	2	97.6431	91.2418
21HS	2013_06_DSG113_000	2737	14	20	12	7	13	2	97.8025	95.3519
21HS	2013_06_DSG113_000	2738	14	30	12	7	13	2	97.3	91.8841
21HS	2013_06_DSG113_000	2739	14	40	12	7	13	2	98.0239	91.7603
21HS	2013_06_DSG113_000	2740	14	50	12	7	13	2	97.8042	92.5142
21HS	2013_06_DSG113_000	2741	15	0	12	7	13	2	97.8107	91.5097
21HS	2013_06_DSG113_000	2742	15	10	12	7	13	2	97.4619	94.2021
21HS	2013_06_DSG113_000	2743	15	20	12	7	13	2	98.2195	93.3332
21HS	2013_06_DSG113_000	2744	15	30	12	7	13	2	98.1475	90.761
21HS	2013_06_DSG113_000	2745	15	40	12	7	13	2	97.8612	92.3632
21HS	2013_06_DSG113_000	2746	15	50	12	7	13	3	97.0323	92.4092
21HS	2013_06_DSG113_000	2747	16	0	12	7	13	2	97.4402	98.4752
21HS	2013_06_DSG113_000	2748	16	10	12	7	13	2	97.8206	91.0648
21HS	2013_06_DSG113_000	2749	16	20	12	7	13	2	98.2897	90.8194
21HS	2013_06_DSG113_000	2750	16	30	12	7	13	2	98.4253	90.5824
21HS	2013_06_DSG113_000	2751	16	40	12	7	13	2	98.3748	98.321
21HS	2013_06_DSG113_000	2752	16	50	12	7	13	2	97.8834	91.472
21HS	2013_06_DSG113_000	2753	17	0	12	7	13	2	98.8002	92.3704
21HS	2013_06_DSG113_000	2754	17	10	12	7	13	2	98.232	93.9696
21HS	2013_06_DSG113_000	2755	17	20	12	7	13	2	97.9359	92.7608
21HS	2013_06_DSG113_000	2756	17	30	12	7	13	2	98.0974	96.165
21HS	2013_06_DSG113_000	2757	17	40	12	7	13	2	97.8903	90.0526
21HS	2013_06_DSG113_000	2758	17	50	12	7	13	2	97.816	92.5543
21HS	2013_06_DSG113_000	2759	18	0	12	7	13	2	98.2661	101.49
21HS	2013_06_DSG113_000	2760	18	10	12	7	13	2	97.794	94.7124
21HS	2013_06_DSG113_000	2761	18	20	12	7	13	2	98.1199	92.5666
21HS	2013_06_DSG113_000	2762	18	30	12	7	13	2	98.5543	96.5731
21HS	2013_06_DSG113_000	2763	18	40	12	7	13	2	98.4206	97.3173
21HS	2013_06_DSG113_000	2764	18	50	12	7	13	2	97.8461	101.42
21HS	2013_06_DSG113_000	2765	19	0	12	7	13	2	98.3257	108.867
21HS	2013_06_DSG113_000	2766	19	10	12	7	13	2	98.9898	93.5033
21HS	2013_06_DSG113_000	2767	19	20	12	7	13	2	98.9899	95.011
21HS	2013_06_DSG113_000	2768	19	30	12	7	13	2	98.6852	114.264
21HS	2013_06_DSG113_000	2769	19	40	12	7	13	3	99.4781	101.923
21HS	2013_06_DSG113_000	2770	19	50	12	7	13	2	100.543	94.7609
21HS	2013_06_DSG113_000	2771	20	0	12	7	13	2	100.598	94.3042
21HS	2013_06_DSG113_000	2772	20	10	12	7	13	2	100.293	95.3279
21HS	2013_06_DSG113_000	2773	20	20	12	7	13	2	100.084	94.86
21HS	2013_06_DSG113_000	2774	20	30	12	7	13	2	99.7894	96.4495
21HS	2013_06_DSG113_000	2775	20	40	12	7	13	2	99.7677	97.2998
21HS	2013_06_DSG113_000	2776	20	50	12	7	13	2	99.2723	99.5306
21HS	2013_06_DSG113_000	2777	21	0	12	7	13	2	99.4845	95.4646
21HS	2013_06_DSG113_000	2778	21	10	12	7	13	2	99.4419	94.7835
21HS	2013_06_DSG113_000	2779	21	20	12	7	13	2	99.0809	92.1517
21HS	2013_06_DSG113_000	2780	21	30	12	7	13	2	99.3644	119.327
21HS	2013_06_DSG113_000	2781	21	40	12	7	13	2	99.1379	111.306
21HS	2013_06_DSG113_000	2782	21	50	12	7	13	2	99.4431	93.5771
21HS	2013_06_DSG113_000	2783	22	0	12	7	13	2	98.8667	94.3383
21HS	2013_06_DSG113_000	2784	22	10	12	7	13	3	99.2389	101.425
21HS	2013_06_DSG113_000	2785	22	20	12	7	13	2	99.3268	93.7653
21HS	2013_06_DSG113_000	2786	22	30	12	7	13	2	99.159	95.7003
21HS	2013_06_DSG113_000	2787	22	40	12	7	13	2	98.8048	103.386
21HS	2013_06_DSG113_000	2788	22	50	12	7	13	3	99.2447	99.0088
21HS	2013_06_DSG113_000	2789	23	0	12	7	13	2	99.3585	119.257
21HS	2013_06_DSG113_000	2790	23	10	12	7	13	2	99.2109	92.9847
21HS	2013_06_DSG113_000	2791	23	20	12	7	13	3	99.0137	102.397
21HS	2013_06_DSG113_000	2792	23	30	12	7	13	2	99.1706	119.615
21HS	2013_06_DSG113_000	2793	23	40	12	7	13	2	98.9976	124.068
21HS	2013_06_DSG113_000	2794	23	50	12	7	13	2	99.0114	94.5649
21HS	2013_06_DSG113_000	2795	0	0	13	7	13	2	99.1941	118.319
21HS	2013_06_DSG113_000	2796	0	10	13	7	13	2	98.93	93.8473
21HS	2013_06_DSG113_000	2797	0	20	13	7	13	3	98.9972	98.1303
21HS	2013_06_DSG113_000	2798	0	30	13	7	13	2	99.2147	93.0918
21HS	2013_06_DSG113_000	2799	0	40	13	7	13	3	99.4024	96.0455
21HS	2013_06_DSG113_000	2800	0	50	13	7	13	2	99.0611	94.2555
21HS	2013_06_DSG113_000	2801	1	0	13	7	13	2	98.5489	93.8882
21HS	2013_06_DSG113_000	2802	1	10	13	7	13	2	98.2391	96.1427
21HS	2013_06_DSG113_000	2803	1	20	13	7	13	2	98.6828	94.9927
21HS	2013_06_DSG113_000	2804	1	30	13	7	13	2	98.3756	95.2126
21HS	2013_06_DSG113_000	2805	1	40	13	7	13	2	98.0816	107.378
21HS	2013_06_DSG113_000	2806	1	50	13	7	13	2	98.2875	102.031
21HS	2013_06_DSG113_000	2807	2	0	13	7	13	2	98.0014	94.5538
21HS	2013_06_DSG113_000	2808	2	10	13	7	13	2	98.0021	93.7654
21HS	2013_06_DSG113_000	2809	2	20	13	7	13	2	98.2536	95.5001
21HS	2013_06_DSG113_000	2810	2	30	13	7	13	3	98.2939	99.0586
21HS	2013_06_DSG113_000	2811	2	40	13	7	13	2	98.7118	97.4376
21HS	2013_06_DSG113_000	2812	2	50	13	7	13	3	98.6342	98.1657
21HS	2013_06_DSG113_000	2813	3	0	13	7	13	2	98.6552	116.356
21HS	2013_06_DSG113_000	2814	3	10	13	7	13	2	98.6455	94.0663
21HS	2013_06_DSG113_000	2815	3	20	13	7	13	2	98.8909	111.415
21HS	2013_06_DSG113_000	2816	3	30	13	7	13	2	98.8945	94.8172
21HS	2013_06_DSG113_000	2817	3	40	13	7	13	3	98.9908	98.3304
21HS	2013_06_DSG113_000	2818	3	50	13	7	13	3	98.5563	94.5733
21HS	2013_06_DSG113_000	2819	4	0	13	7	13	3	99.1866	96.9413
21HS	2013_06_DSG113_000	2820	4	10	13	7	13	3	98.9117	97.1335
21HS	2013_06_DSG113_000	2821	4	20	13	7	13	3	99.2936	96.1565
21HS	2013_06_DSG113_000	2822	4	30	13	7	13	2	99.0531	95.3777
21HS	2013_06_DSG113_000	2823	4	40	13	7	13	2	99.2663	95.0261
21HS	2013_06_DSG113_000	2824	4	50	13	7	13	2	99.3202	92.7316
21HS	2013_06_DSG113_000	2825	5	0	13	7	13	2	99.9141	92.6051
21HS	2013_06_DSG113_000	2826	5	10	13	7	13	2	100.513	95.2982
21HS	2013_06_DSG113_000	2827	5	20	13	7	13	2	100.388	98.9756
21HS	2013_06_DSG113_000	2828	5	30	13	7	13	2	100.063	95.789
21HS	2013_06_DSG113_000	2829	5	40	13	7	13	2	99.6359	95.2076
21HS	2013_06_DSG113_000	2830	5	50	13	7	13	3	99.523	102.124
21HS	2013_06_DSG113_000	2831	6	0	13	7	13	2	98.8738	93.8016
21HS	2013_06_DSG113_000	2832	6	10	13	7	13	2	98.5286	93.6381
21HS	2013_06_DSG113_000	2833	6	20	13	7	13	2	98.7621	94.9305
21HS	2013_06_DSG113_000	2834	6	30	13	7	13	3	98.3776	99.4996
21HS	2013_06_DSG113_000	2835	6	40	13	7	13	2	98.3551	95.3333
21HS	2013_06_DSG113_000	2836	6	50	13	7	13	3	98.0333	99.2911
21HS	2013_06_DSG113_000	2837	7	0	13	7	13	3	97.8703	102.034
21HS	2013_06_DSG113_000	2838	7	10	13	7	13	2	97.4665	93.6498
21HS	2013_06_DSG113_000	2839	7	20	13	7	13	2	98.8591	103.694
21HS	2013_06_DSG113_000	2840	7	30	13	7	13	2	98.0416	93.888
21HS	2013_06_DSG113_000	2841	7	40	13	7	13	2	98.0058	99.9591
21HS	2013_06_DSG113_000	2842	7	50	13	7	13	3	98.2315	100.195
21HS	2013_06_DSG113_000	2843	8	0	13	7	13	2	97.7427	94.5352
21HS	2013_06_DSG113_000	2844	8	10	13	7	13	2	98.4697	95.7031
21HS	2013_06_DSG113_000	2845	8	20	13	7	13	2	98.2636	93.3487
21HS	2013_06_DSG113_000	2846	8	30	13	7	13	3	97.8341	94.9584
21HS	2013_06_DSG113_000	2847	8	40	13	7	13	2	98.2835	114.527
21HS	2013_06_DSG113_000	2848	8	50	13	7	13	3	98.0715	94.5559
21HS	2013_06_DSG113_000	2849	9	0	13	7	13	2	98.0658	92.2694
21HS	2013_06_DSG113_000	2850	9	10	13	7	13	2	98.1891	93.7241
21HS	2013_06_DSG113_000	2851	9	20	13	7	13	2	98.1258	104.582
21HS	2013_06_DSG113_000	2852	9	30	13	7	13	2	98.3321	99.5017
21HS	2013_06_DSG113_000	2853	9	40	13	7	13	2	98.2443	123.647
21HS	2013_06_DSG113_000	2854	9	50	13	7	13	2	98.0929	100.766
21HS	2013_06_DSG113_000	2855	10	0	13	7	13	2	96.5637	106.205
21HS	2013_06_DSG113_000	2856	10	10	13	7	13	2	97.2521	108.854
21HS	2013_06_DSG113_000	2857	10	20	13	7	13	2	98.2411	94.9135
21HS	2013_06_DSG113_000	2858	10	30	13	7	13	2	97.9892	121.529
21HS	2013_06_DSG113_000	2859	10	40	13	7	13	2	99.1904	103.584
21HS	2013_06_DSG113_000	2860	10	50	13	7	13	2	98.3156	101.304
21HS	2013_06_DSG113_000	2861	11	0	13	7	13	2	98.1374	96.5207
21HS	2013_06_DSG113_000	2862	11	10	13	7	13	3	98.7999	98.0014
21HS	2013_06_DSG113_000	2863	11	20	13	7	13	2	97.8607	105.106
21HS	2013_06_DSG113_000	2864	11	30	13	7	13	2	98.7773	118.521
21HS	2013_06_DSG113_000	2865	11	40	13	7	13	3	98.3662	110.844
21HS	2013_06_DSG113_000	2866	11	50	13	7	13	3	98.9151	103.58
21HS	2013_06_DSG113_000	2867	12	0	13	7	13	2	98.4828	105.399
21HS	2013_06_DSG113_000	2868	12	10	13	7	13	2	98.3177	94.9064
21HS	2013_06_DSG113_000	2869	12	20	13	7	13	2	98.5624	95.7665
21HS	2013_06_DSG113_000	2870	12	30	13	7	13	2	98.4529	101.059
21HS	2013_06_DSG113_000	2871	12	40	13	7	13	3	98.0468	98.8115
21HS	2013_06_DSG113_000	2872	12	50	13	7	13	3	98.7849	110.423
21HS	2013_06_DSG113_000	2873	13	0	13	7	13	2	98.0945	99.3936
21HS	2013_06_DSG113_000	2874	13	10	13	7	13	2	99.186	117.421
21HS	2013_06_DSG113_000	2875	13	20	13	7	13	2	98.4458	101.249
21HS	2013_06_DSG113_000	2876	13	30	13	7	13	2	97.8064	95.268
21HS	2013_06_DSG113_000	2877	13	40	13	7	13	2	97.9248	94.1996
21HS	2013_06_DSG113_000	2878	13	50	13	7	13	2	98.3113	94.3789
21HS	2013_06_DSG113_000	2879	14	0	13	7	13	2	98.2773	93.4847
21HS	2013_06_DSG113_000	2880	14	10	13	7	13	2	97.9018	117.431
21HS	2013_06_DSG113_000	2881	14	20	13	7	13	3	97.5593	96.6699
21HS	2013_06_DSG113_000	2882	14	30	13	7	13	3	97.5063	96.4534
21HS	2013_06_DSG113_000	2883	14	40	13	7	13	3	97.6002	92.6865
21HS	2013_06_DSG113_000	2884	14	50	13	7	13	3	97.1508	99.9141
21HS	2013_06_DSG113_000	2885	15	0	13	7	13	3	98.0553	96.5088
21HS	2013_06_DSG113_000	2886	15	10	13	7	13	3	97.4061	96.6015
21HS	2013_06_DSG113_000	2887	15	20	13	7	13	3	96.9552	94.7534
21HS	2013_06_DSG113_000	2888	15	30	13	7	13	3	97.3728	93.0756
21HS	2013_06_DSG113_000	2889	15	40	13	7	13	2	97.4257	93.0187
21HS	2013_06_DSG113_000	2890	15	50	13	7	13	3	97.3511	92.9117
21HS	2013_06_DSG113_000	2891	16	0	13	7	13	2	97.2868	95.29
21HS	2013_06_DSG113_000	2892	16	10	13	7	13	2	97.9447	93.2461
21HS	2013_06_DSG113_000	2893	16	20	13	7	13	2	97.8386	92.8762
21HS	2013_06_DSG113_000	2894	16	30	13	7	13	3	97.1349	94.7519
21HS	2013_06_DSG113_000	2895	16	40	13	7	13	2	97.4956	94.4121
21HS	2013_06_DSG113_000	2896	16	50	13	7	13	2	97.6682	103.514
21HS	2013_06_DSG113_000	2897	17	0	13	7	13	2	97.0371	96.1054
21HS	2013_06_DSG113_000	2898	17	10	13	7	13	2	97.2118	95.1709
21HS	2013_06_DSG113_000	2899	17	20	13	7	13	2	96.6616	96.7268
21HS	2013_06_DSG113_000	2900	17	30	13	7	13	3	96.9342	93.2782
21HS	2013_06_DSG113_000	2901	17	40	13	7	13	2	97.0242	96.6546
21HS	2013_06_DSG113_000	2902	17	50	13	7	13	2	97.2616	96.8826
21HS	2013_06_DSG113_000	2903	18	0	13	7	13	2	97.1593	95.6465
21HS	2013_06_DSG113_000	2904	18	10	13	7	13	2	97.3697	94.7543
21HS	2013_06_DSG113_000	2905	18	20	13	7	13	2	96.9925	93.352
21HS	2013_06_DSG113_000	2906	18	30	13	7	13	2	97.0078	93.1123
21HS	2013_06_DSG113_000	2907	18	40	13	7	13	2	97.2564	95.9537
21HS	2013_06_DSG113_000	2908	18	50	13	7	13	2	97.3559	108.389
21HS	2013_06_DSG113_000	2909	19	0	13	7	13	2	97.6052	113.795
21HS	2013_06_DSG113_000	2910	19	10	13	7	13	2	98.4002	106.929
21HS	2013_06_DSG113_000	2911	19	20	13	7	13	2	98.7947	102.536
21HS	2013_06_DSG113_000	2912	19	30	13	7	13	2	99.3542	108.425
21HS	2013_06_DSG113_000	2913	19	40	13	7	13	3	100.243	111.893
21HS	2013_06_DSG113_000	2914	19	50	13	7	13	2	100.689	95.0286
21HS	2013_06_DSG113_000	2915	20	0	13	7	13	2	101.117	121.523
21HS	2013_06_DSG113_000	2916	20	10	13	7	13	2	100.777	115.61
21HS	2013_06_DSG113_000	2917	20	20	13	7	13	3	100.484	104.712
21HS	2013_06_DSG113_000	2918	20	30	13	7	13	2	99.0017	98.7598
21HS	2013_06_DSG113_000	2919	20	40	13	7	13	2	99.8381	98.2509
21HS	2013_06_DSG113_000	2920	20	50	13	7	13	2	99.9372	95.1329
21HS	2013_06_DSG113_000	2921	21	0	13	7	13	3	99.6116	108.905
21HS	2013_06_DSG113_000	2922	21	10	13	7	13	2	99.3229	119.905
21HS	2013_06_DSG113_000	2923	21	20	13	7	13	2	99.5234	116.719
21HS	2013_06_DSG113_000	2924	21	30	13	7	13	3	99.6413	98.7205
21HS	2013_06_DSG113_000	2925	21	40	13	7	13	3	99.6509	96.5813
21HS	2013_06_DSG113_000	2926	21	50	13	7	13	3	99.3003	99.0063
21HS	2013_06_DSG113_000	2927	22	0	13	7	13	3	99.0644	96.0631
21HS	2013_06_DSG113_000	2928	22	10	13	7	13	3	99.0349	96.4214
21HS	2013_06_DSG113_000	2929	22	20	13	7	13	2	99.2476	98.771
21HS	2013_06_DSG113_000	2930	22	30	13	7	13	2	98.7006	104.26
21HS	2013_06_DSG113_000	2931	22	40	13	7	13	2	98.6695	121.973
21HS	2013_06_DSG113_000	2932	22	50	13	7	13	2	98.9828	110.063
21HS	2013_06_DSG113_000	2933	23	0	13	7	13	2	99.2588	119.537
21HS	2013_06_DSG113_000	2934	23	10	13	7	13	2	99.1727	111.103
21HS	2013_06_DSG113_000	2935	23	20	13	7	13	2	98.7862	116.897
21HS	2013_06_DSG113_000	2936	23	30	13	7	13	2	98.7718	116.621
21HS	2013_06_DSG113_000	2937	23	40	13	7	13	2	98.678	103.966
21HS	2013_06_DSG113_000	2938	23	50	13	7	13	3	98.9773	98.1403
21HS	2013_06_DSG113_000	2939	0	0	14	7	13	2	99.0619	98.1827
21HS	2013_06_DSG113_000	2940	0	10	14	7	13	2	98.6134	104.316
21HS	2013_06_DSG113_000	2941	0	20	14	7	13	2	98.997	111.703
21HS	2013_06_DSG113_000	2942	0	30	14	7	13	3	99.1309	114.205
21HS	2013_06_DSG113_000	2943	0	40	14	7	13	3	98.764	95.111
21HS	2013_06_DSG113_000	2944	0	50	14	7	13	2	98.8414	110.757
21HS	2013_06_DSG113_000	2945	1	0	14	7	13	2	98.3681	101.706
21HS	2013_06_DSG113_000	2946	1	10	14	7	13	2	98.8535	116.707
21HS	2013_06_DSG113_000	2947	1	20	14	7	13	2	98.2501	95.0281
21HS	2013_06_DSG113_000	2948	1	30	14	7	13	2	98.575	98.7425
21HS	2013_06_DSG113_000	2949	1	40	14	7	13	2	98.6344	95.8615
21HS	2013_06_DSG113_000	2950	1	50	14	7	13	3	98.1506	97.0479
21HS	2013_06_DSG113_000	2951	2	0	14	7	13	3	97.9775	106.159
21HS	2013_06_DSG113_000	2952	2	10	14	7	13	3	98.0794	94.3598
21HS	2013_06_DSG113_000	2953	2	20	14	7	13	2	98.2819	100.517
21HS	2013_06_DSG113_000	2954	2	30	14	7	13	2	97.7998	98.0375
21HS	2013_06_DSG113_000	2955	2	40	14	7	13	2	97.6533	95.0092
21HS	2013_06_DSG113_000	2956	2	50	14	7	13	2	97.7559	96.0758
21HS	2013_06_DSG113_000	2957	3	0	14	7	13	3	97.8215	96.5628
21HS	2013_06_DSG113_000	2958	3	10	14	7	13	2	97.7548	96.1967
21HS	2013_06_DSG113_000	2959	3	20	14	7	13	2	97.8411	115.963
21HS	2013_06_DSG113_000	2960	3	30	14	7	13	3	97.5898	93.8817
21HS	2013_06_DSG113_000	2961	3	40	14	7	13	2	98.0583	94.5912
21HS	2013_06_DSG113_000	2962	3	50	14	7	13	2	97.9458	100.025
21HS	2013_06_DSG113_000	2963	4	0	14	7	13	2	98.0572	95.0138
21HS	2013_06_DSG113_000	2964	4	10	14	7	13	2	97.9545	101.187
21HS	2013_06_DSG113_000	2965	4	20	14	7	13	3	97.7937	96.1768
21HS	2013_06_DSG113_000	2966	4	30	14	7	13	2	98.0899	105.119
21HS	2013_06_DSG113_000	2967	4	40	14	7	13	2	98.4139	97.7485
21HS	2013_06_DSG113_000	2968	4	50	14	7	13	3	99.2828	104.404
21HS	2013_06_DSG113_000	2969	5	0	14	7	13	2	99.6527	95.7304
21HS	2013_06_DSG113_000	2970	5	10	14	7	13	2	100.013	96.5446
21HS	2013_06_DSG113_000	2971	5	20	14	7	13	2	99.7262	97.8338
21HS	2013_06_DSG113_000	2972	5	30	14	7	13	3	99.7122	100.018
21HS	2013_06_DSG113_000	2973	5	40	14	7	13	3	99.2473	96.124
21HS	2013_06_DSG113_000	2974	5	50	14	7	13	3	98.9252	114.067
21HS	2013_06_DSG113_000	2975	6	0	14	7	13	2	98.8159	98.9802
21HS	2013_06_DSG113_000	2976	6	10	14	7	13	3	99.1261	97.1101
21HS	2013_06_DSG113_000	2977	6	20	14	7	13	2	98.0036	95.6155
21HS	2013_06_DSG113_000	2978	6	30	14	7	13	3	98.2596	125.472
21HS	2013_06_DSG113_000	2979	6	40	14	7	13	2	98.5369	94.315
21HS	2013_06_DSG113_000	2980	6	50	14	7	13	3	98.304	95.6366
21HS	2013_06_DSG113_000	2981	7	0	14	7	13	2	98.5235	98.8899
21HS	2013_06_DSG113_000	2982	7	10	14	7	13	2	98.3128	96.5977
21HS	2013_06_DSG113_000	2983	7	20	14	7	13	2	98.6923	102.222
21HS	2013_06_DSG113_000	2984	7	30	14	7	13	2	98.2321	95.0988
21HS	2013_06_DSG113_000	2985	7	40	14	7	13	2	98.5317	95.0726
21HS	2013_06_DSG113_000	2986	7	50	14	7	13	2	98.0973	95.8148
21HS	2013_06_DSG113_000	2987	8	0	14	7	13	2	98.2803	107.599
21HS	2013_06_DSG113_000	2988	8	10	14	7	13	2	98.2209	100.362
21HS	2013_06_DSG113_000	2989	8	20	14	7	13	2	98.2762	94.3345
21HS	2013_06_DSG113_000	2990	8	30	14	7	13	3	97.7488	101.796
21HS	2013_06_DSG113_000	2991	8	40	14	7	13	2	97.8392	103.329
21HS	2013_06_DSG113_000	2992	8	50	14	7	13	2	97.7951	97.9906
21HS	2013_06_DSG113_000	2993	9	0	14	7	13	2	98.653	102.339
21HS	2013_06_DSG113_000	2994	9	10	14	7	13	3	97.9893	105.549
21HS	2013_06_DSG113_000	2995	9	20	14	7	13	2	97.3752	107.722
21HS	2013_06_DSG113_000	2996	9	30	14	7	13	3	97.2839	101.259
21HS	2013_06_DSG113_000	2997	9	40	14	7	13	2	98.1262	100.912
21HS	2013_06_DSG113_000	2998	9	50	14	7	13	2	98.2089	100.305
21HS	2013_06_DSG113_000	2999	10	0	14	7	13	2	98.3082	103.438
21HS	2013_06_DSG113_000	3000	10	10	14	7	13	2	98.2146	104.19
21HS	2013_06_DSG113_000	3001	10	20	14	7	13	2	98.2298	94.9743
21HS	2013_06_DSG113_000	3002	10	30	14	7	13	2	98.4185	105
21HS	2013_06_DSG113_000	3003	10	40	14	7	13	2	97.6986	97.8189
21HS	2013_06_DSG113_000	3004	10	50	14	7	13	2	97.9117	111.598
21HS	2013_06_DSG113_000	3005	11	0	14	7	13	2	98.3642	100.286
21HS	2013_06_DSG113_000	3006	11	10	14	7	13	2	98.4173	95.3852
21HS	2013_06_DSG113_000	3007	11	20	14	7	13	2	98.4545	105.016
21HS	2013_06_DSG113_000	3008	11	30	14	7	13	2	98.2838	101.079
21HS	2013_06_DSG113_000	3009	11	40	14	7	13	2	98.1785	98.2344
21HS	2013_06_DSG113_000	3010	11	50	14	7	13	2	97.9351	108.252
21HS	2013_06_DSG113_000	3011	12	0	14	7	13	2	97.733	120.934
21HS	2013_06_DSG113_000	3012	12	10	14	7	13	2	98.1826	105.726
21HS	2013_06_DSG113_000	3013	12	20	14	7	13	2	98.4197	103.648
21HS	2013_06_DSG113_000	3014	12	30	14	7	13	2	98.6911	98.605
21HS	2013_06_DSG113_000	3015	12	40	14	7	13	2	98.212	98.7726
21HS	2013_06_DSG113_000	3016	12	50	14	7	13	3	98.2712	102.788
21HS	2013_06_DSG113_000	3017	13	0	14	7	13	2	98.0194	94.4013
21HS	2013_06_DSG113_000	3018	13	10	14	7	13	2	98.2393	99.0249
21HS	2013_06_DSG113_000	3019	13	20	14	7	13	2	98.2397	104.693
21HS	2013_06_DSG113_000	3020	13	30	14	7	13	2	98.3004	101.469
21HS	2013_06_DSG113_000	3021	13	40	14	7	13	2	98.1686	95.9689
21HS	2013_06_DSG113_000	3022	13	50	14	7	13	2	98.6631	103.627
21HS	2013_06_DSG113_000	3023	14	0	14	7	13	2	97.9944	92.2265
21HS	2013_06_DSG113_000	3024	14	10	14	7	13	2	97.9375	105.275
21HS	2013_06_DSG113_000	3025	14	20	14	7	13	2	98.2757	92.6597
21HS	2013_06_DSG113_000	3026	14	30	14	7	13	3	97.8479	99.6326
21HS	2013_06_DSG113_000	3027	14	40	14	7	13	2	98.1425	95.2652
21HS	2013_06_DSG113_000	3028	14	50	14	7	13	2	97.297	96.5845
21HS	2013_06_DSG113_000	3029	15	0	14	7	13	2	97.5229	93.483
21HS	2013_06_DSG113_000	3030	15	10	14	7	13	2	97.7643	95.1793
21HS	2013_06_DSG113_000	3031	15	20	14	7	13	2	97.5494	98.8956
21HS	2013_06_DSG113_000	3032	15	30	14	7	13	2	97.4021	92.0821
21HS	2013_06_DSG113_000	3033	15	40	14	7	13	2	97.4807	96.4702
21HS	2013_06_DSG113_000	3034	15	50	14	7	13	2	97.6493	102.082
21HS	2013_06_DSG113_000	3035	16	0	14	7	13	3	97.6766	124.714
21HS	2013_06_DSG113_000	3036	16	10	14	7	13	2	97.3858	93.7801
21HS	2013_06_DSG113_000	3037	16	20	14	7	13	2	97.6103	92.6823
21HS	2013_06_DSG113_000	3038	16	30	14	7	13	2	97.5288	99.5545
21HS	2013_06_DSG113_000	3039	16	40	14	7	13	2	97.1324	97.7255
21HS	2013_06_DSG113_000	3040	16	50	14	7	13	2	97.934	95.2291
21HS	2013_06_DSG113_000	3041	17	0	14	7	13	2	97.7048	100.994
21HS	2013_06_DSG113_000	3042	17	10	14	7	13	2	97.6501	94.2692
21HS	2013_06_DSG113_000	3043	17	20	14	7	13	2	97.4617	94.4675
21HS	2013_06_DSG113_000	3044	17	30	14	7	13	2	97.9991	91.749
21HS	2013_06_DSG113_000	3045	17	40	14	7	13	2	97.7965	100.555
21HS	2013_06_DSG113_000	3046	17	50	14	7	13	2	97.6855	94.1016
21HS	2013_06_DSG113_000	3047	18	0	14	7	13	2	97.7799	92.2424
21HS	2013_06_DSG113_000	3048	18	10	14	7	13	3	97.7527	101.498
21HS	2013_06_DSG113_000	3049	18	20	14	7	13	2	98.1832	95.4158
21HS	2013_06_DSG113_000	3050	18	30	14	7	13	2	97.7812	95.7897
21HS	2013_06_DSG113_000	3051	18	40	14	7	13	2	97.9006	96.834
21HS	2013_06_DSG113_000	3052	18	50	14	7	13	3	97.9205	92.6627
21HS	2013_06_DSG113_000	3053	19	0	14	7	13	2	98.1789	92.4637
21HS	2013_06_DSG113_000	3054	19	10	14	7	13	2	98.4848	98.1183
21HS	2013_06_DSG113_000	3055	19	20	14	7	13	2	98.7176	101.678
21HS	2013_06_DSG113_000	3056	19	30	14	7	13	2	98.3934	97.1503
21HS	2013_06_DSG113_000	3057	19	40	14	7	13	3	100.062	101.522
21HS	2013_06_DSG113_000	3058	19	50	14	7	13	2	100.697	97.7893
21HS	2013_06_DSG113_000	3059	20	0	14	7	13	3	100.666	98.6051
21HS	2013_06_DSG113_000	3060	20	10	14	7	13	3	100.542	100.314
21HS	2013_06_DSG113_000	3061	20	20	14	7	13	2	99.7987	96.4319
21HS	2013_06_DSG113_000	3062	20	30	14	7	13	3	99.8516	100.797
21HS	2013_06_DSG113_000	3063	20	40	14	7	13	2	99.0448	100.659
21HS	2013_06_DSG113_000	3064	20	50	14	7	13	2	99.8391	102.478
21HS	2013_06_DSG113_000	3065	21	0	14	7	13	2	99.1853	95.2495
[truncated: 11,249 more rows]

## Sheet: 21HS_2013_10-12
Station	Folder	File	Hour	Minute	Day	Month	Year	Peaks	High	Low
21HS	2013_06_DSG113_001	4316	0	0	1	10	13	3	97.114	99.893
21HS	2013_06_DSG113_001	4317	0	10	1	10	13	3	96.4764	99.8046
21HS	2013_06_DSG113_001	4318	0	20	1	10	13	2	96.4298	95.7944
21HS	2013_06_DSG113_001	4319	0	30	1	10	13	3	97.1363	95.0212
21HS	2013_06_DSG113_001	4320	0	40	1	10	13	3	97.353	99.3525
21HS	2013_06_DSG113_001	4321	0	50	1	10	13	3	96.815	96.94
21HS	2013_06_DSG113_001	4322	1	0	1	10	13	3	97.0941	97.2235
21HS	2013_06_DSG113_001	4323	1	10	1	10	13	2	97.3123	99.2555
21HS	2013_06_DSG113_001	4324	1	20	1	10	13	2	96.9465	95.1003
21HS	2013_06_DSG113_001	4325	1	30	1	10	13	2	97.3025	95.6666
21HS	2013_06_DSG113_001	4326	1	40	1	10	13	2	97.0613	95.4556
21HS	2013_06_DSG113_001	4327	1	50	1	10	13	2	97.1229	95.8235
21HS	2013_06_DSG113_001	4328	2	0	1	10	13	2	97.2426	94.3973
21HS	2013_06_DSG113_001	4329	2	10	1	10	13	2	97.3385	95.8278
21HS	2013_06_DSG113_001	4330	2	20	1	10	13	3	96.9818	95.5802
21HS	2013_06_DSG113_001	4331	2	30	1	10	13	2	97.0028	95.2502
21HS	2013_06_DSG113_001	4332	2	40	1	10	13	3	97.4621	98.4188
21HS	2013_06_DSG113_001	4333	2	50	1	10	13	2	97.755	94.7327
21HS	2013_06_DSG113_001	4334	3	0	1	10	13	2	97.0781	98.4657
21HS	2013_06_DSG113_001	4335	3	10	1	10	13	2	97.0269	93.9724
21HS	2013_06_DSG113_001	4336	3	20	1	10	13	2	96.8815	92.9047
21HS	2013_06_DSG113_001	4337	3	30	1	10	13	2	97.2927	97.2273
21HS	2013_06_DSG113_001	4338	3	40	1	10	13	2	97.5291	96.1641
21HS	2013_06_DSG113_001	4339	3	50	1	10	13	2	97.392	96.4626
21HS	2013_06_DSG113_001	4340	4	0	1	10	13	2	96.9808	95.5239
21HS	2013_06_DSG113_001	4341	4	10	1	10	13	2	97.4657	99.0313
21HS	2013_06_DSG113_001	4342	4	20	1	10	13	2	97.2781	94.0903
21HS	2013_06_DSG113_001	4343	4	30	1	10	13	2	97.5297	95.3781
21HS	2013_06_DSG113_001	4344	4	40	1	10	13	2	97.4467	94.4364
21HS	2013_06_DSG113_001	4345	4	50	1	10	13	2	97.9293	96.3013
21HS	2013_06_DSG113_001	4346	5	0	1	10	13	2	97.8304	94.5541
21HS	2013_06_DSG113_001	4347	5	10	1	10	13	2	98.331	96.3324
21HS	2013_06_DSG113_001	4348	5	20	1	10	13	2	98.2144	97.7302
21HS	2013_06_DSG113_001	4349	5	30	1	10	13	2	98.9193	101.377
21HS	2013_06_DSG113_001	4350	5	40	1	10	13	2	99.5562	96.8407
21HS	2013_06_DSG113_001	4351	5	50	1	10	13	2	100.056	97.8033
21HS	2013_06_DSG113_001	4352	6	0	1	10	13	2	100.329	97.5581
21HS	2013_06_DSG113_001	4353	6	10	1	10	13	2	100.235	98.3191
21HS	2013_06_DSG113_001	4354	6	20	1	10	13	2	99.8019	95.6002
21HS	2013_06_DSG113_001	4355	6	30	1	10	13	2	99.2826	97.3241
21HS	2013_06_DSG113_001	4356	6	40	1	10	13	2	99.3386	95.1704
21HS	2013_06_DSG113_001	4357	6	50	1	10	13	2	99.2048	98.9638
21HS	2013_06_DSG113_001	4358	7	0	1	10	13	2	99.1057	93.7015
21HS	2013_06_DSG113_001	4359	7	10	1	10	13	2	98.9035	95.6339
21HS	2013_06_DSG113_001	4360	7	20	1	10	13	2	99.3309	96.2696
21HS	2013_06_DSG113_001	4361	7	30	1	10	13	3	99.1905	106.421
21HS	2013_06_DSG113_001	4362	7	40	1	10	13	2	98.6823	95.129
21HS	2013_06_DSG113_001	4363	7	50	1	10	13	2	98.7266	96.5796
21HS	2013_06_DSG113_001	4364	8	0	1	10	13	3	99.2237	105.984
21HS	2013_06_DSG113_001	4365	8	10	1	10	13	2	98.631	95.7402
21HS	2013_06_DSG113_001	4366	8	20	1	10	13	2	98.904	94.5334
21HS	2013_06_DSG113_001	4367	8	30	1	10	13	2	98.4057	94.8255
21HS	2013_06_DSG113_001	4368	8	40	1	10	13	2	98.685	96.4795
21HS	2013_06_DSG113_001	4369	8	50	1	10	13	2	98.8167	94.2977
21HS	2013_06_DSG113_001	4370	9	0	1	10	13	2	98.9913	95.6822
21HS	2013_06_DSG113_001	4371	9	10	1	10	13	2	98.8067	96.7965
21HS	2013_06_DSG113_001	4372	9	20	1	10	13	2	98.3323	95.0576
21HS	2013_06_DSG113_001	4373	9	30	1	10	13	2	98.7751	95.707
21HS	2013_06_DSG113_001	4374	9	40	1	10	13	2	97.9976	95.9716
21HS	2013_06_DSG113_001	4375	9	50	1	10	13	2	98.3756	95.6171
21HS	2013_06_DSG113_001	4376	10	0	1	10	13	3	98.2722	95.7838
21HS	2013_06_DSG113_001	4377	10	10	1	10	13	2	98.0648	93.8459
21HS	2013_06_DSG113_001	4378	10	20	1	10	13	2	98.6001	95.6413
21HS	2013_06_DSG113_001	4379	10	30	1	10	13	2	97.9681	94.9403
21HS	2013_06_DSG113_001	4380	10	40	1	10	13	2	98.4736	96.5761
21HS	2013_06_DSG113_001	4381	10	50	1	10	13	2	98.6144	95.4138
21HS	2013_06_DSG113_001	4382	11	0	1	10	13	2	98.5409	94.8247
21HS	2013_06_DSG113_001	4383	11	10	1	10	13	3	99.5097	102.632
21HS	2013_06_DSG113_001	4384	11	20	1	10	13	3	98.8265	99.3112
21HS	2013_06_DSG113_001	4385	11	30	1	10	13	2	99.0791	94.0433
21HS	2013_06_DSG113_001	4386	11	40	1	10	13	2	98.7817	95.3539
21HS	2013_06_DSG113_001	4387	11	50	1	10	13	2	98.5811	93.8479
21HS	2013_06_DSG113_001	4388	12	0	1	10	13	3	98.8664	102.897
21HS	2013_06_DSG113_001	4389	12	10	1	10	13	2	98.8665	102.002
21HS	2013_06_DSG113_001	4390	12	20	1	10	13	2	99.0916	94.6051
21HS	2013_06_DSG113_001	4391	12	30	1	10	13	2	98.4071	93.8127
21HS	2013_06_DSG113_001	4392	12	40	1	10	13	2	98.7536	96.3449
21HS	2013_06_DSG113_001	4393	12	50	1	10	13	2	98.4485	99.2507
21HS	2013_06_DSG113_001	4394	13	0	1	10	13	2	98.0591	95.9371
21HS	2013_06_DSG113_001	4395	13	10	1	10	13	2	97.9218	99.3207
21HS	2013_06_DSG113_001	4396	13	20	1	10	13	2	98.3951	95.0652
21HS	2013_06_DSG113_001	4397	13	30	1	10	13	2	98.516	94.7047
21HS	2013_06_DSG113_001	4398	13	40	1	10	13	2	98.4673	93.6732
21HS	2013_06_DSG113_001	4399	13	50	1	10	13	2	98.3284	93.784
21HS	2013_06_DSG113_001	4400	14	0	1	10	13	2	98.1148	94.0076
21HS	2013_06_DSG113_001	4401	14	10	1	10	13	2	98.4808	97.4453
21HS	2013_06_DSG113_001	4402	14	20	1	10	13	2	98.0689	94.5275
21HS	2013_06_DSG113_001	4403	14	30	1	10	13	2	98.0535	96.2027
21HS	2013_06_DSG113_001	4404	14	40	1	10	13	2	98.4232	95.0401
21HS	2013_06_DSG113_001	4405	14	50	1	10	13	3	98.4681	95.1812
21HS	2013_06_DSG113_001	4406	15	0	1	10	13	2	98.163	93.7386
21HS	2013_06_DSG113_001	4407	15	10	1	10	13	2	98.2378	94.5551
21HS	2013_06_DSG113_001	4408	15	20	1	10	13	2	98.5274	97.0464
21HS	2013_06_DSG113_001	4409	15	30	1	10	13	2	98.3046	92.9842
21HS	2013_06_DSG113_001	4410	15	40	1	10	13	2	98.4792	93.562
21HS	2013_06_DSG113_001	4411	15	50	1	10	13	2	98.4626	94.6907
21HS	2013_06_DSG113_001	4412	16	0	1	10	13	3	98.7482	96.4804
21HS	2013_06_DSG113_001	4413	16	10	1	10	13	2	98.2352	95.8016
21HS	2013_06_DSG113_001	4414	16	20	1	10	13	2	97.8922	95.0212
21HS	2013_06_DSG113_001	4415	16	30	1	10	13	2	98.4245	96.3276
21HS	2013_06_DSG113_001	4416	16	40	1	10	13	3	98.1887	101.35
21HS	2013_06_DSG113_001	4417	16	50	1	10	13	3	98.373	112.831
21HS	2013_06_DSG113_001	4418	17	0	1	10	13	2	98.7458	97.9812
21HS	2013_06_DSG113_001	4419	17	10	1	10	13	2	98.7015	97.8637
21HS	2013_06_DSG113_001	4420	17	20	1	10	13	3	98.3335	103.28
21HS	2013_06_DSG113_001	4421	17	30	1	10	13	2	97.9108	100.426
21HS	2013_06_DSG113_001	4422	17	40	1	10	13	2	98.4729	97.5637
21HS	2013_06_DSG113_001	4423	17	50	1	10	13	2	98.4312	98.2727
21HS	2013_06_DSG113_001	4424	18	0	1	10	13	2	98.2944	97.35
21HS	2013_06_DSG113_001	4425	18	10	1	10	13	2	98.6545	98.2112
21HS	2013_06_DSG113_001	4426	18	20	1	10	13	2	99.143	96.4251
21HS	2013_06_DSG113_001	4427	18	30	1	10	13	2	99.6016	96.2015
21HS	2013_06_DSG113_001	4428	18	40	1	10	13	2	100.005	101.976
21HS	2013_06_DSG113_001	4429	18	50	1	10	13	2	100.068	100.433
21HS	2013_06_DSG113_001	4430	19	0	1	10	13	2	99.3497	96.2139
21HS	2013_06_DSG113_001	4431	19	10	1	10	13	3	99.0198	99.6125
21HS	2013_06_DSG113_001	4432	19	20	1	10	13	3	98.4961	100.952
21HS	2013_06_DSG113_001	4433	19	30	1	10	13	2	98.4821	100.098
21HS	2013_06_DSG113_001	4434	19	40	1	10	13	2	97.8611	102.248
21HS	2013_06_DSG113_001	4435	19	50	1	10	13	2	97.692	96.2832
21HS	2013_06_DSG113_001	4436	20	0	1	10	13	2	98.0641	96.5143
21HS	2013_06_DSG113_001	4437	20	10	1	10	13	2	97.5563	97.2987
21HS	2013_06_DSG113_001	4438	20	20	1	10	13	3	96.2404	97.7432
21HS	2013_06_DSG113_001	4439	20	30	1	10	13	2	96.9803	97.1571
21HS	2013_06_DSG113_001	4440	20	40	1	10	13	2	97.3719	97.3096
21HS	2013_06_DSG113_001	4441	20	50	1	10	13	3	97.0589	99.2103
21HS	2013_06_DSG113_001	4442	21	0	1	10	13	2	97.1592	95.9452
21HS	2013_06_DSG113_001	4443	21	10	1	10	13	3	96.7317	97.5674
21HS	2013_06_DSG113_001	4444	21	20	1	10	13	3	96.6103	100.192
21HS	2013_06_DSG113_001	4445	21	30	1	10	13	3	96.6706	98.2917
21HS	2013_06_DSG113_001	4446	21	40	1	10	13	3	96.2358	97.6142
21HS	2013_06_DSG113_001	4447	21	50	1	10	13	2	96.6842	98.4714
21HS	2013_06_DSG113_001	4448	22	0	1	10	13	2	96.3122	95.816
21HS	2013_06_DSG113_001	4449	22	10	1	10	13	2	96.3816	99.5412
21HS	2013_06_DSG113_001	4450	22	20	1	10	13	2	96.2449	96.3868
21HS	2013_06_DSG113_001	4451	22	30	1	10	13	3	96.1182	98.234
21HS	2013_06_DSG113_001	4452	22	40	1	10	13	2	96.4193	101.568
21HS	2013_06_DSG113_001	4453	22	50	1	10	13	2	96.6518	97.3109
21HS	2013_06_DSG113_001	4454	23	0	1	10	13	2	96.3957	95.7049
21HS	2013_06_DSG113_001	4455	23	10	1	10	13	2	97.0018	95.5589
21HS	2013_06_DSG113_001	4456	23	20	1	10	13	3	97.2952	96.7232
21HS	2013_06_DSG113_001	4457	23	30	1	10	13	3	97.3326	101.537
21HS	2013_06_DSG113_001	4458	23	40	1	10	13	2	96.8001	96.9419
21HS	2013_06_DSG113_001	4459	23	50	1	10	13	2	96.7316	95.0795
21HS	2013_06_DSG113_001	4460	0	0	2	10	13	2	97.0908	101.154
21HS	2013_06_DSG113_001	4461	0	10	2	10	13	2	97.285	96.442
21HS	2013_06_DSG113_001	4462	0	20	2	10	13	2	97.2419	97.4422
21HS	2013_06_DSG113_001	4463	0	30	2	10	13	2	97.4262	96.7296
21HS	2013_06_DSG113_001	4464	0	40	2	10	13	2	97.058	97.1826
21HS	2013_06_DSG113_001	4465	0	50	2	10	13	2	96.8958	96.5924
21HS	2013_06_DSG113_001	4466	1	0	2	10	13	2	96.7218	95.3612
21HS	2013_06_DSG113_001	4467	1	10	2	10	13	2	96.9972	95.0253
21HS	2013_06_DSG113_001	4468	1	20	2	10	13	2	97.0161	94.6054
21HS	2013_06_DSG113_001	4469	1	30	2	10	13	3	96.5381	95.5852
21HS	2013_06_DSG113_001	4470	1	40	2	10	13	2	96.8895	96.5737
21HS	2013_06_DSG113_001	4471	1	50	2	10	13	2	97.0473	99.1046
21HS	2013_06_DSG113_001	4472	2	0	2	10	13	3	96.7654	97.8084
21HS	2013_06_DSG113_001	4473	2	10	2	10	13	3	97.3426	99.3219
21HS	2013_06_DSG113_001	4474	2	20	2	10	13	2	96.8308	97.6034
21HS	2013_06_DSG113_001	4475	2	30	2	10	13	2	96.6564	94.9228
21HS	2013_06_DSG113_001	4476	2	40	2	10	13	2	97.0808	93.6379
21HS	2013_06_DSG113_001	4477	2	50	2	10	13	3	97.2159	107.092
21HS	2013_06_DSG113_001	4478	3	0	2	10	13	2	97.1537	95.5177
21HS	2013_06_DSG113_001	4479	3	10	2	10	13	2	97.2091	94.1695
21HS	2013_06_DSG113_001	4480	3	20	2	10	13	2	97.8784	95.5732
21HS	2013_06_DSG113_001	4481	3	30	2	10	13	2	97.1658	97.0846
21HS	2013_06_DSG113_001	4482	3	40	2	10	13	2	97.8957	99.1935
21HS	2013_06_DSG113_001	4483	3	50	2	10	13	2	97.3084	95.3347
21HS	2013_06_DSG113_001	4484	4	0	2	10	13	2	97.3094	95.122
21HS	2013_06_DSG113_001	4485	4	10	2	10	13	2	97.7252	94.8995
21HS	2013_06_DSG113_001	4486	4	20	2	10	13	3	97.6509	99.3279
21HS	2013_06_DSG113_001	4487	4	30	2	10	13	3	97.7505	105.913
21HS	2013_06_DSG113_001	4488	4	40	2	10	13	2	97.7287	98.8641
21HS	2013_06_DSG113_001	4489	4	50	2	10	13	2	98.1427	99.4078
21HS	2013_06_DSG113_001	4490	5	0	2	10	13	2	97.4582	93.6047
21HS	2013_06_DSG113_001	4491	5	10	2	10	13	2	98.1565	100.018
21HS	2013_06_DSG113_001	4492	5	20	2	10	13	3	97.9121	108.289
21HS	2013_06_DSG113_001	4493	5	30	2	10	13	2	98.4477	95.686
21HS	2013_06_DSG113_001	4494	5	40	2	10	13	2	99.0951	96.7305
21HS	2013_06_DSG113_001	4495	5	50	2	10	13	2	99.7344	95.5039
21HS	2013_06_DSG113_001	4496	6	0	2	10	13	2	99.7635	96.7828
21HS	2013_06_DSG113_001	4497	6	10	2	10	13	2	100.485	97.3383
21HS	2013_06_DSG113_001	4498	6	20	2	10	13	2	99.3979	103.402
21HS	2013_06_DSG113_001	4499	6	30	2	10	13	2	99.2803	100.034
21HS	2013_06_DSG113_001	4500	6	40	2	10	13	2	99.0285	105.891
21HS	2013_06_DSG113_001	4501	6	50	2	10	13	2	98.8229	101.209
21HS	2013_06_DSG113_001	4502	7	0	2	10	13	2	98.615	95.8229
21HS	2013_06_DSG113_001	4503	7	10	2	10	13	2	97.9413	93.9549
21HS	2013_06_DSG113_001	4504	7	20	2	10	13	2	98.5088	97.7252
21HS	2013_06_DSG113_001	4505	7	30	2	10	13	3	98.5407	96.8519
21HS	2013_06_DSG113_001	4506	7	40	2	10	13	2	98.1729	96.4454
21HS	2013_06_DSG113_001	4507	7	50	2	10	13	2	98.4829	94.7055
21HS	2013_06_DSG113_001	4508	8	0	2	10	13	2	98.282	94.3767
21HS	2013_06_DSG113_001	4509	8	10	2	10	13	2	98.4664	95.0133
21HS	2013_06_DSG113_001	4510	8	20	2	10	13	3	97.68	97.0577
21HS	2013_06_DSG113_001	4511	8	30	2	10	13	2	98.078	95.2174
21HS	2013_06_DSG113_001	4512	8	40	2	10	13	2	97.8998	96.0841
21HS	2013_06_DSG113_001	4513	8	50	2	10	13	2	98.2452	96.4742
21HS	2013_06_DSG113_001	4514	9	0	2	10	13	2	97.7755	95.0224
21HS	2013_06_DSG113_001	4515	9	10	2	10	13	3	98.4013	101.126
21HS	2013_06_DSG113_001	4516	9	20	2	10	13	2	97.7057	95.5634
21HS	2013_06_DSG113_001	4517	9	30	2	10	13	2	98.3777	94.4115
21HS	2013_06_DSG113_001	4518	9	40	2	10	13	2	97.8863	96.1395
21HS	2013_06_DSG113_001	4519	9	50	2	10	13	2	97.7279	95.9353
21HS	2013_06_DSG113_001	4520	10	0	2	10	13	2	97.6648	94.6163
21HS	2013_06_DSG113_001	4521	10	10	2	10	13	3	98.1192	95.6986
21HS	2013_06_DSG113_001	4522	10	20	2	10	13	3	98.4262	94.2337
21HS	2013_06_DSG113_001	4523	10	30	2	10	13	2	98.4437	95.5979
21HS	2013_06_DSG113_001	4524	10	40	2	10	13	2	98.3256	95.4946
21HS	2013_06_DSG113_001	4525	10	50	2	10	13	3	98.0998	99.5783
21HS	2013_06_DSG113_001	4526	11	0	2	10	13	2	98.5852	95.2907
21HS	2013_06_DSG113_001	4527	11	10	2	10	13	2	98.6572	95.8303
21HS	2013_06_DSG113_001	4528	11	20	2	10	13	2	98.949	95.9168
21HS	2013_06_DSG113_001	4529	11	30	2	10	13	2	98.3853	93.2288
21HS	2013_06_DSG113_001	4530	11	40	2	10	13	2	98.2493	95.2694
21HS	2013_06_DSG113_001	4531	11	50	2	10	13	3	98.4553	95.5161
21HS	2013_06_DSG113_001	4532	12	0	2	10	13	2	98.5543	99.6002
21HS	2013_06_DSG113_001	4533	12	10	2	10	13	2	98.7386	94.8197
21HS	2013_06_DSG113_001	4534	12	20	2	10	13	2	98.6329	94.1635
21HS	2013_06_DSG113_001	4535	12	30	2	10	13	2	98.7905	96.8821
21HS	2013_06_DSG113_001	4536	12	40	2	10	13	2	98.7664	93.723
21HS	2013_06_DSG113_001	4537	12	50	2	10	13	2	98.749	94.3106
21HS	2013_06_DSG113_001	4538	13	0	2	10	13	2	99.0183	94.887
21HS	2013_06_DSG113_001	4539	13	10	2	10	13	2	98.7077	93.5633
21HS	2013_06_DSG113_001	4540	13	20	2	10	13	2	98.6203	93.9787
21HS	2013_06_DSG113_001	4541	13	30	2	10	13	2	98.6955	93.0674
21HS	2013_06_DSG113_001	4542	13	40	2	10	13	2	98.5717	97.1903
21HS	2013_06_DSG113_001	4543	13	50	2	10	13	2	98.7184	94.3546
21HS	2013_06_DSG113_001	4544	14	0	2	10	13	2	98.8356	98.3839
21HS	2013_06_DSG113_001	4545	14	10	2	10	13	2	98.7209	93.2861
21HS	2013_06_DSG113_001	4546	14	20	2	10	13	2	98.678	97.4061
21HS	2013_06_DSG113_001	4547	14	30	2	10	13	2	98.644	99.3742
21HS	2013_06_DSG113_001	4548	14	40	2	10	13	2	98.4331	94.2118
21HS	2013_06_DSG113_001	4549	14	50	2	10	13	2	98.242	95.2173
21HS	2013_06_DSG113_001	4550	15	0	2	10	13	2	98.3039	96.4553
21HS	2013_06_DSG113_001	4551	15	10	2	10	13	2	98.4027	94.944
21HS	2013_06_DSG113_001	4552	15	20	2	10	13	2	98.1935	94.6489
21HS	2013_06_DSG113_001	4553	15	30	2	10	13	2	98.3411	93.1388
21HS	2013_06_DSG113_001	4554	15	40	2	10	13	3	97.6682	99.463
21HS	2013_06_DSG113_001	4555	15	50	2	10	13	2	97.8437	94.0415
21HS	2013_06_DSG113_001	4556	16	0	2	10	13	2	98.0539	97.385
21HS	2013_06_DSG113_001	4557	16	10	2	10	13	2	98.3621	94.2451
21HS	2013_06_DSG113_001	4558	16	20	2	10	13	2	98.3089	96.0766
21HS	2013_06_DSG113_001	4559	16	30	2	10	13	2	98.2316	94.6446
21HS	2013_06_DSG113_001	4560	16	40	2	10	13	2	98.3361	95.0827
21HS	2013_06_DSG113_001	4561	16	50	2	10	13	2	98.1715	96.5763
21HS	2013_06_DSG113_001	4562	17	0	2	10	13	3	98.3364	99.5827
21HS	2013_06_DSG113_001	4563	17	10	2	10	13	2	98.3343	95.0703
21HS	2013_06_DSG113_001	4564	17	20	2	10	13	2	98.0809	94.5337
21HS	2013_06_DSG113_001	4565	17	30	2	10	13	2	98.7729	101.088
21HS	2013_06_DSG113_001	4566	17	40	2	10	13	2	98.4221	98.755
21HS	2013_06_DSG113_001	4567	17	50	2	10	13	2	98.3748	97.3843
21HS	2013_06_DSG113_001	4568	18	0	2	10	13	2	98.4794	94.8629
21HS	2013_06_DSG113_001	4569	18	10	2	10	13	2	99.1402	93.7577
21HS	2013_06_DSG113_001	4570	18	20	2	10	13	2	99.6839	96.5411
21HS	2013_06_DSG113_001	4571	18	30	2	10	13	2	100.391	98.982
21HS	2013_06_DSG113_001	4572	18	40	2	10	13	2	100.389	99.2201
21HS	2013_06_DSG113_001	4573	18	50	2	10	13	2	100.188	97.3747
21HS	2013_06_DSG113_001	4574	19	0	2	10	13	3	99.4577	113.534
21HS	2013_06_DSG113_001	4575	19	10	2	10	13	2	98.9701	97.7687
21HS	2013_06_DSG113_001	4576	19	20	2	10	13	2	98.9241	98.3019
21HS	2013_06_DSG113_001	4577	19	30	2	10	13	2	98.3556	98.2285
21HS	2013_06_DSG113_001	4578	19	40	2	10	13	2	98.4007	96.6768
21HS	2013_06_DSG113_001	4579	19	50	2	10	13	2	98.4666	100.583
21HS	2013_06_DSG113_001	4580	20	0	2	10	13	2	97.9039	95.3935
21HS	2013_06_DSG113_001	4581	20	10	2	10	13	2	98.2686	94.8665
21HS	2013_06_DSG113_001	4582	20	20	2	10	13	2	98.5599	97.7174
21HS	2013_06_DSG113_001	4583	20	30	2	10	13	2	98.5067	97.2318
21HS	2013_06_DSG113_001	4584	20	40	2	10	13	3	97.6216	99.4121
21HS	2013_06_DSG113_001	4585	20	50	2	10	13	2	97.6279	96.1847
21HS	2013_06_DSG113_001	4586	21	0	2	10	13	2	97.5262	95.8604
21HS	2013_06_DSG113_001	4587	21	10	2	10	13	2	97.7778	94.8818
21HS	2013_06_DSG113_001	4588	21	20	2	10	13	2	97.0865	93.8334
21HS	2013_06_DSG113_001	4589	21	30	2	10	13	2	97.1069	95.2309
21HS	2013_06_DSG113_001	4590	21	40	2	10	13	2	96.9148	96.2817
21HS	2013_06_DSG113_001	4591	21	50	2	10	13	3	97.6298	100.453
21HS	2013_06_DSG113_001	4592	22	0	2	10	13	3	96.7993	97.4496
21HS	2013_06_DSG113_001	4593	22	10	2	10	13	2	96.9935	94.8109
21HS	2013_06_DSG113_001	4594	22	20	2	10	13	2	96.9256	95.8552
21HS	2013_06_DSG113_001	4595	22	30	2	10	13	2	97.402	97.924
21HS	2013_06_DSG113_001	4596	22	40	2	10	13	2	97.3849	95.5388
21HS	2013_06_DSG113_001	4597	22	50	2	10	13	2	96.948	97.1139
21HS	2013_06_DSG113_001	4598	23	0	2	10	13	3	97.5286	98.0605
21HS	2013_06_DSG113_001	4599	23	10	2	10	13	3	97.252	95.8281
21HS	2013_06_DSG113_001	4600	23	20	2	10	13	2	97.6928	94.9621
21HS	2013_06_DSG113_001	4601	23	30	2	10	13	3	97.4104	97.5551
21HS	2013_06_DSG113_001	4602	23	40	2	10	13	3	97.2965	97.4164
21HS	2013_06_DSG113_001	4603	23	50	2	10	13	2	97.1206	97.4683
21HS	2013_06_DSG113_001	4604	0	0	3	10	13	2	97.4376	99.0023
21HS	2013_06_DSG113_001	4605	0	10	3	10	13	3	97.5698	99.1752
21HS	2013_06_DSG113_001	4606	0	20	3	10	13	2	97.3253	94.6247
21HS	2013_06_DSG113_001	4607	0	30	3	10	13	3	97.4672	100.23
21HS	2013_06_DSG113_001	4608	0	40	3	10	13	2	97.2437	95.3257
21HS	2013_06_DSG113_001	4609	0	50	3	10	13	2	97.1896	97.1296
21HS	2013_06_DSG113_001	4610	1	0	3	10	13	3	97.5903	96.1003
21HS	2013_06_DSG113_001	4611	1	10	3	10	13	3	97.7127	94.3926
21HS	2013_06_DSG113_001	4612	1	20	3	10	13	3	97.9689	106.404
21HS	2013_06_DSG113_001	4613	1	30	3	10	13	3	98.1155	100.461
21HS	2013_06_DSG113_001	4614	1	40	3	10	13	3	97.7573	101.234
21HS	2013_06_DSG113_001	4615	1	50	3	10	13	3	97.9142	102.014
21HS	2013_06_DSG113_001	4616	2	0	3	10	13	2	98.0287	97.1106
21HS	2013_06_DSG113_001	4617	2	10	3	10	13	3	98.4305	102.442
21HS	2013_06_DSG113_001	4618	2	20	3	10	13	2	97.7433	97.1786
21HS	2013_06_DSG113_001	4619	2	30	3	10	13	2	98.7054	101.07
21HS	2013_06_DSG113_001	4620	2	40	3	10	13	3	97.8247	104.999
21HS	2013_06_DSG113_001	4621	2	50	3	10	13	3	98.1785	105.43
21HS	2013_06_DSG113_001	4622	3	0	3	10	13	3	98.0864	107.053
21HS	2013_06_DSG113_001	4623	3	10	3	10	13	3	98.2012	102.64
21HS	2013_06_DSG113_001	4624	3	20	3	10	13	3	97.7944	124.381
21HS	2013_06_DSG113_001	4625	3	30	3	10	13	3	98.3658	103.265
21HS	2013_06_DSG113_001	4626	3	40	3	10	13	3	98.2776	104.471
21HS	2013_06_DSG113_001	4627	3	50	3	10	13	2	97.7905	98.112
21HS	2013_06_DSG113_001	4628	4	0	3	10	13	2	97.6965	98.8223
21HS	2013_06_DSG113_001	4629	4	10	3	10	13	3	98.0302	99.1436
21HS	2013_06_DSG113_001	4630	4	20	3	10	13	2	97.6951	98.7964
21HS	2013_06_DSG113_001	4631	4	30	3	10	13	2	97.6866	101.222
21HS	2013_06_DSG113_001	4632	4	40	3	10	13	2	97.8803	99.4116
21HS	2013_06_DSG113_001	4633	4	50	3	10	13	2	97.8297	98.9163
21HS	2013_06_DSG113_001	4634	5	0	3	10	13	2	97.9378	95.754
21HS	2013_06_DSG113_001	4635	5	10	3	10	13	2	98.2177	94.346
21HS	2013_06_DSG113_001	4636	5	20	3	10	13	2	98.3369	101.881
21HS	2013_06_DSG113_001	4637	5	30	3	10	13	2	98.2963	99.7601
21HS	2013_06_DSG113_001	4638	5	40	3	10	13	2	99.0731	97.9325
21HS	2013_06_DSG113_001	4639	5	50	3	10	13	2	99.875	98.3101
21HS	2013_06_DSG113_001	4640	6	0	3	10	13	3	100.424	102.783
21HS	2013_06_DSG113_001	4641	6	10	3	10	13	2	100.342	97.7907
21HS	2013_06_DSG113_001	4642	6	20	3	10	13	2	99.7731	98.2832
21HS	2013_06_DSG113_001	4643	6	30	3	10	13	2	99.2074	97.9837
21HS	2013_06_DSG113_001	4644	6	40	3	10	13	3	98.9623	107.68
21HS	2013_06_DSG113_001	4645	6	50	3	10	13	2	99.1109	94.5388
21HS	2013_06_DSG113_001	4646	7	0	3	10	13	2	98.7759	94.7268
21HS	2013_06_DSG113_001	4647	7	10	3	10	13	2	98.8273	95.8763
21HS	2013_06_DSG113_001	4648	7	20	3	10	13	3	98.6108	96.576
21HS	2013_06_DSG113_001	4649	7	30	3	10	13	2	98.7518	102.652
21HS	2013_06_DSG113_001	4650	7	40	3	10	13	2	98.405	94.1977
21HS	2013_06_DSG113_001	4651	7	50	3	10	13	3	98.3656	106.09
21HS	2013_06_DSG113_001	4652	8	0	3	10	13	2	98.8044	98.3098
21HS	2013_06_DSG113_001	4653	8	10	3	10	13	2	98.5589	99.449
21HS	2013_06_DSG113_001	4654	8	20	3	10	13	2	98.8861	94.2993
21HS	2013_06_DSG113_001	4655	8	30	3	10	13	2	98.7122	95.3512
21HS	2013_06_DSG113_001	4656	8	40	3	10	13	2	98.6119	93.6212
21HS	2013_06_DSG113_001	4657	8	50	3	10	13	2	98.1155	96.5734
21HS	2013_06_DSG113_001	4658	9	0	3	10	13	2	97.7702	94.423
21HS	2013_06_DSG113_001	4659	9	10	3	10	13	2	98.4159	96.2643
21HS	2013_06_DSG113_001	4660	9	20	3	10	13	2	98.6256	95.5193
21HS	2013_06_DSG113_001	4661	9	30	3	10	13	2	98.2974	96.789
21HS	2013_06_DSG113_001	4662	9	40	3	10	13	2	98.4107	94.0259
21HS	2013_06_DSG113_001	4663	9	50	3	10	13	3	97.9408	96.1777
21HS	2013_06_DSG113_001	4664	10	0	3	10	13	2	98.3136	95.1543
21HS	2013_06_DSG113_001	4665	10	10	3	10	13	2	98.2828	99.4259
21HS	2013_06_DSG113_001	4666	10	20	3	10	13	2	98.3812	94.9485
21HS	2013_06_DSG113_001	4667	10	30	3	10	13	2	97.9903	96.5073
21HS	2013_06_DSG113_001	4668	10	40	3	10	13	2	98.4057	98.2284
21HS	2013_06_DSG113_001	4669	10	50	3	10	13	2	98.9097	97.8408
21HS	2013_06_DSG113_001	4670	11	0	3	10	13	2	98.277	95.0991
21HS	2013_06_DSG113_001	4671	11	10	3	10	13	2	98.1534	95.1971
21HS	2013_06_DSG113_001	4672	11	20	3	10	13	2	98.3826	95.5795
21HS	2013_06_DSG113_001	4673	11	30	3	10	13	3	98.5823	100.645
21HS	2013_06_DSG113_001	4674	11	40	3	10	13	2	98.5561	96.7746
21HS	2013_06_DSG113_001	4675	11	50	3	10	13	2	98.6291	96.9299
21HS	2013_06_DSG113_001	4676	12	0	3	10	13	2	98.3375	94.2243
21HS	2013_06_DSG113_001	4677	12	10	3	10	13	2	98.8658	98.3419
21HS	2013_06_DSG113_001	4678	12	20	3	10	13	3	98.8256	97.552
21HS	2013_06_DSG113_001	4679	12	30	3	10	13	2	98.8582	94.1123
21HS	2013_06_DSG113_001	4680	12	40	3	10	13	2	98.9242	95.7615
21HS	2013_06_DSG113_001	4681	12	50	3	10	13	3	98.9648	100.618
21HS	2013_06_DSG113_001	4682	13	0	3	10	13	2	98.9745	100.223
21HS	2013_06_DSG113_001	4683	13	10	3	10	13	3	99.1115	100.012
21HS	2013_06_DSG113_001	4684	13	20	3	10	13	3	99.3353	101.904
21HS	2013_06_DSG113_001	4685	13	30	3	10	13	2	98.8888	98.0682
21HS	2013_06_DSG113_001	4686	13	40	3	10	13	2	99.0368	97.7066
21HS	2013_06_DSG113_001	4687	13	50	3	10	13	3	98.5817	99.1906
21HS	2013_06_DSG113_001	4688	14	0	3	10	13	3	99.092	102.486
21HS	2013_06_DSG113_001	4689	14	10	3	10	13	3	98.8409	99.6954
21HS	2013_06_DSG113_001	4690	14	20	3	10	13	3	99.2599	97.417
21HS	2013_06_DSG113_001	4691	14	30	3	10	13	2	98.8425	100.182
21HS	2013_06_DSG113_001	4692	14	40	3	10	13	2	98.8142	96.8671
21HS	2013_06_DSG113_001	4693	14	50	3	10	13	2	98.1272	94.5148
21HS	2013_06_DSG113_001	4694	15	0	3	10	13	2	99.0099	94.8736
21HS	2013_06_DSG113_001	4695	15	10	3	10	13	2	98.4359	93.9309
21HS	2013_06_DSG113_001	4696	15	20	3	10	13	2	98.1447	94.4691
21HS	2013_06_DSG113_001	4697	15	30	3	10	13	3	99.0372	96.5655
21HS	2013_06_DSG113_001	4698	15	40	3	10	13	2	98.8603	95.1888
21HS	2013_06_DSG113_001	4699	15	50	3	10	13	2	98.9661	93.6322
21HS	2013_06_DSG113_001	4700	16	0	3	10	13	2	99.1181	94.7437
21HS	2013_06_DSG113_001	4701	16	10	3	10	13	3	98.8389	97.3574
21HS	2013_06_DSG113_001	4702	16	20	3	10	13	2	99.1482	97.7112
21HS	2013_06_DSG113_001	4703	16	30	3	10	13	2	99.0529	95.7592
21HS	2013_06_DSG113_001	4704	16	40	3	10	13	2	99.0268	101.838
21HS	2013_06_DSG113_001	4705	16	50	3	10	13	2	98.6656	97.2489
21HS	2013_06_DSG113_001	4706	17	0	3	10	13	2	98.4665	101.624
21HS	2013_06_DSG113_001	4707	17	10	3	10	13	3	98.5492	98.5933
21HS	2013_06_DSG113_001	4708	17	20	3	10	13	2	98.4796	94.244
21HS	2013_06_DSG113_001	4709	17	30	3	10	13	2	98.5323	95.6495
21HS	2013_06_DSG113_001	4710	17	40	3	10	13	2	98.851	96.4405
21HS	2013_06_DSG113_001	4711	17	50	3	10	13	2	98.8331	99.3738
21HS	2013_06_DSG113_001	4712	18	0	3	10	13	2	99.0397	92.5029
21HS	2013_06_DSG113_001	4713	18	10	3	10	13	2	99.6728	99.6123
21HS	2013_06_DSG113_001	4714	18	20	3	10	13	2	99.9267	96.1123
21HS	2013_06_DSG113_001	4715	18	30	3	10	13	2	100.716	101.726
21HS	2013_06_DSG113_001	4716	18	40	3	10	13	2	101.029	103.788
21HS	2013_06_DSG113_001	4717	18	50	3	10	13	2	100.577	97.9149
21HS	2013_06_DSG113_001	4718	19	0	3	10	13	2	99.9063	102.155
21HS	2013_06_DSG113_001	4719	19	10	3	10	13	3	99.6686	103.6
21HS	2013_06_DSG113_001	4720	19	20	3	10	13	2	99.1471	98.6016
21HS	2013_06_DSG113_001	4721	19	30	3	10	13	2	99.6671	103.005
21HS	2013_06_DSG113_001	4722	19	40	3	10	13	2	99.3514	101.912
21HS	2013_06_DSG113_001	4723	19	50	3	10	13	2	98.9605	102.495
21HS	2013_06_DSG113_001	4724	20	0	3	10	13	2	98.9341	101.043
21HS	2013_06_DSG113_001	4725	20	10	3	10	13	3	99.5557	104.134
21HS	2013_06_DSG113_001	4726	20	20	3	10	13	3	99.2603	101.876
21HS	2013_06_DSG113_001	4727	20	30	3	10	13	3	99.2687	106.102
21HS	2013_06_DSG113_001	4728	20	40	3	10	13	3	99.2207	101.735
21HS	2013_06_DSG113_001	4729	20	50	3	10	13	2	98.6804	96.7672
21HS	2013_06_DSG113_001	4730	21	0	3	10	13	2	98.9709	100.115
21HS	2013_06_DSG113_001	4731	21	10	3	10	13	2	98.1873	96.0071
21HS	2013_06_DSG113_001	4732	21	20	3	10	13	3	98.612	98.2106
21HS	2013_06_DSG113_001	4733	21	30	3	10	13	3	98.1508	108.795
21HS	2013_06_DSG113_001	4734	21	40	3	10	13	3	97.8982	98.6941
21HS	2013_06_DSG113_001	4735	21	50	3	10	13	2	98.4763	97.7896
21HS	2013_06_DSG113_001	4736	22	0	3	10	13	3	97.7024	103.036
21HS	2013_06_DSG113_001	4737	22	10	3	10	13	3	98.2544	102.463
21HS	2013_06_DSG113_001	4738	22	20	3	10	13	2	98.1547	95.7703
21HS	2013_06_DSG113_001	4739	22	30	3	10	13	2	98.3541	98.9521
21HS	2013_06_DSG113_001	4740	22	40	3	10	13	3	98.3549	99.6018
21HS	2013_06_DSG113_001	4741	22	50	3	10	13	3	98.6897	100.14
21HS	2013_06_DSG113_001	4742	23	0	3	10	13	3	98.1798	97.9648
21HS	2013_06_DSG113_001	4743	23	10	3	10	13	2	98.3593	94.3932
21HS	2013_06_DSG113_001	4744	23	20	3	10	13	2	98.2529	95.5154
21HS	2013_06_DSG113_001	4745	23	30	3	10	13	2	98.5583	96.569
21HS	2013_06_DSG113_001	4746	23	40	3	10	13	3	98.7484	110.201
21HS	2013_06_DSG113_001	4747	23	50	3	10	13	2	97.9842	100.58
21HS	2013_06_DSG113_001	4748	0	0	4	10	13	2	97.9509	94.8165
21HS	2013_06_DSG113_001	4749	0	10	4	10	13	2	98.643	98.769
21HS	2013_06_DSG113_001	4750	0	20	4	10	13	2	98.3548	95.3342
21HS	2013_06_DSG113_001	4751	0	30	4	10	13	3	98.3957	113.347
21HS	2013_06_DSG113_001	4752	0	40	4	10	13	2	98.6455	95.2684
21HS	2013_06_DSG113_001	4753	0	50	4	10	13	3	98.7781	106.06
21HS	2013_06_DSG113_001	4754	1	0	4	10	13	2	99.5791	95.7697
21HS	2013_06_DSG113_001	4755	1	10	4	10	13	2	99.099	119.31
21HS	2013_06_DSG113_001	4756	1	20	4	10	13	2	98.5319	99.3132
21HS	2013_06_DSG113_001	4757	1	30	4	10	13	3	99.3442	114.724
21HS	2013_06_DSG113_001	4758	1	40	4	10	13	2	98.3722	100.005
21HS	2013_06_DSG113_001	4759	1	50	4	10	13	3	98.4253	99.6737
21HS	2013_06_DSG113_001	4760	2	0	4	10	13	2	98.5044	97.1612
21HS	2013_06_DSG113_001	4761	2	10	4	10	13	2	98.3656	99.3635
21HS	2013_06_DSG113_001	4762	2	20	4	10	13	2	98.4802	98.9086
21HS	2013_06_DSG113_001	4763	2	30	4	10	13	3	98.5109	101.969
21HS	2013_06_DSG113_001	4764	2	40	4	10	13	3	98.6526	103.384
21HS	2013_06_DSG113_001	4765	2	50	4	10	13	3	98.6363	99.6931
21HS	2013_06_DSG113_001	4766	3	0	4	10	13	3	98.7958	103.801
21HS	2013_06_DSG113_001	4767	3	10	4	10	13	3	98.7218	98.6556
21HS	2013_06_DSG113_001	4768	3	20	4	10	13	3	98.5847	96.5354
21HS	2013_06_DSG113_001	4769	3	30	4	10	13	2	98.115	96.9634
21HS	2013_06_DSG113_001	4770	3	40	4	10	13	3	98.3482	122.868
21HS	2013_06_DSG113_001	4771	3	50	4	10	13	3	98.7064	110.155
21HS	2013_06_DSG113_001	4772	4	0	4	10	13	3	97.6931	96.7092
21HS	2013_06_DSG113_001	4773	4	10	4	10	13	3	97.8244	103.129
21HS	2013_06_DSG113_001	4774	4	20	4	10	13	2	97.8649	99.8464
21HS	2013_06_DSG113_001	4775	4	30	4	10	13	2	97.8898	102.192
21HS	2013_06_DSG113_001	4776	4	40	4	10	13	3	98.7533	105.493
21HS	2013_06_DSG113_001	4777	4	50	4	10	13	3	98.6605	105.615
21HS	2013_06_DSG113_001	4778	5	0	4	10	13	3	98.3976	104.082
21HS	2013_06_DSG113_001	4779	5	10	4	10	13	2	98.3617	100.072
21HS	2013_06_DSG113_001	4780	5	20	4	10	13	3	98.2847	106.025
21HS	2013_06_DSG113_001	4781	5	30	4	10	13	2	98.0395	101.059
21HS	2013_06_DSG113_001	4782	5	40	4	10	13	3	99.1727	106.586
21HS	2013_06_DSG113_001	4783	5	50	4	10	13	2	99.9623	102.958
21HS	2013_06_DSG113_001	4784	6	0	4	10	13	2	100.153	101.644
21HS	2013_06_DSG113_001	4785	6	10	4	10	13	3	100.868	106.049
21HS	2013_06_DSG113_001	4786	6	20	4	10	13	2	99.752	102.427
21HS	2013_06_DSG113_001	4787	6	30	4	10	13	2	99.3121	105.302
21HS	2013_06_DSG113_001	4788	6	40	4	10	13	2	99.577	104.374
21HS	2013_06_DSG113_001	4789	6	50	4	10	13	2	98.5376	99.4281
21HS	2013_06_DSG113_001	4790	7	0	4	10	13	3	99.2061	100.056
21HS	2013_06_DSG113_001	4791	7	10	4	10	13	2	99.1666	107.116
21HS	2013_06_DSG113_001	4792	7	20	4	10	13	3	98.943	102.538
21HS	2013_06_DSG113_001	4793	7	30	4	10	13	2	99.2801	102.519
21HS	2013_06_DSG113_001	4794	7	40	4	10	13	3	99.4901	110.416
21HS	2013_06_DSG113_001	4795	7	50	4	10	13	2	99.1366	101.64
21HS	2013_06_DSG113_001	4796	8	0	4	10	13	3	99.2548	108.104
21HS	2013_06_DSG113_001	4797	8	10	4	10	13	2	98.612	99.8314
21HS	2013_06_DSG113_001	4798	8	20	4	10	13	2	99.4702	101.968
21HS	2013_06_DSG113_001	4799	8	30	4	10	13	2	98.3609	105.886
21HS	2013_06_DSG113_001	4800	8	40	4	10	13	2	99.2639	101.44
21HS	2013_06_DSG113_001	4801	8	50	4	10	13	3	98.6377	107.932
21HS	2013_06_DSG113_001	4802	9	0	4	10	13	2	98.3835	97.2225
21HS	2013_06_DSG113_001	4803	9	10	4	10	13	3	99.2496	112.968
21HS	2013_06_DSG113_001	4804	9	20	4	10	13	3	98.7126	109.377
21HS	2013_06_DSG113_001	4805	9	30	4	10	13	3	98.685	116.721
21HS	2013_06_DSG113_001	4806	9	40	4	10	13	2	98.4856	99.5134
21HS	2013_06_DSG113_001	4807	9	50	4	10	13	3	98.4954	103.236
21HS	2013_06_DSG113_001	4808	10	0	4	10	13	3	98.728	106.407
21HS	2013_06_DSG113_001	4809	10	10	4	10	13	3	98.6233	102.26
21HS	2013_06_DSG113_001	4810	10	20	4	10	13	2	98.9624	97.6085
21HS	2013_06_DSG113_001	4811	10	30	4	10	13	3	98.164	110.836
21HS	2013_06_DSG113_001	4812	10	40	4	10	13	3	98.1273	105.703
21HS	2013_06_DSG113_001	4813	10	50	4	10	13	2	98.342	96.2798
21HS	2013_06_DSG113_001	4814	11	0	4	10	13	3	98.9542	112.442
21HS	2013_06_DSG113_001	4815	11	10	4	10	13	3	98.595	115.122
21HS	2013_06_DSG113_001	4816	11	20	4	10	13	3	98.9511	102.596
21HS	2013_06_DSG113_001	4817	11	30	4	10	13	3	98.4951	98.9047
21HS	2013_06_DSG113_001	4818	11	40	4	10	13	2	98.4892	99.0637
21HS	2013_06_DSG113_001	4819	11	50	4	10	13	3	99.0144	98.5383
21HS	2013_06_DSG113_001	4820	12	0	4	10	13	2	98.2405	99.9343
21HS	2013_06_DSG113_001	4821	12	10	4	10	13	3	99.6001	102.313
21HS	2013_06_DSG113_001	4822	12	20	4	10	13	3	98.2618	102.919
21HS	2013_06_DSG113_001	4823	12	30	4	10	13	2	99.0874	94.8615
21HS	2013_06_DSG113_001	4824	12	40	4	10	13	3	98.2005	103.999
21HS	2013_06_DSG113_001	4825	12	50	4	10	13	2	99.1043	98.3941
21HS	2013_06_DSG113_001	4826	13	0	4	10	13	2	98.6546	97.8119
21HS	2013_06_DSG113_001	4827	13	10	4	10	13	2	98.8569	96.2433
21HS	2013_06_DSG113_001	4828	13	20	4	10	13	2	97.8184	95.3948
21HS	2013_06_DSG113_001	4829	13	30	4	10	13	3	98.6077	114.932
21HS	2013_06_DSG113_001	4830	13	40	4	10	13	2	98.1497	104.934
21HS	2013_06_DSG113_001	4831	13	50	4	10	13	2	98.5793	95.4259
21HS	2013_06_DSG113_001	4832	14	0	4	10	13	2	99.1236	119.09
21HS	2013_06_DSG113_001	4833	14	10	4	10	13	2	98.7485	121.07
21HS	2013_06_DSG113_001	4834	14	20	4	10	13	3	99.0171	108.309
21HS	2013_06_DSG113_001	4835	14	30	4	10	13	3	98.849	117.187
21HS	2013_06_DSG113_001	4836	14	40	4	10	13	3	98.6695	98.639
21HS	2013_06_DSG113_001	4837	14	50	4	10	13	2	98.1371	94.7486
21HS	2013_06_DSG113_001	4838	15	0	4	10	13	2	98.8145	99.7905
21HS	2013_06_DSG113_001	4839	15	10	4	10	13	3	99.1158	99.7871
21HS	2013_06_DSG113_001	4840	15	20	4	10	13	3	98.6053	98.0487
21HS	2013_06_DSG113_001	4841	15	30	4	10	13	3	98.9189	99.499
21HS	2013_06_DSG113_001	4842	15	40	4	10	13	3	98.8324	100.092
21HS	2013_06_DSG113_001	4843	15	50	4	10	13	3	98.681	99.9838
21HS	2013_06_DSG113_001	4844	16	0	4	10	13	2	98.7416	104.277
21HS	2013_06_DSG113_001	4845	16	10	4	10	13	2	98.9575	96.3323
21HS	2013_06_DSG113_001	4846	16	20	4	10	13	2	98.8864	97.0567
21HS	2013_06_DSG113_001	4847	16	30	4	10	13	2	99.0343	98.6946
21HS	2013_06_DSG113_001	4848	16	40	4	10	13	2	98.6477	97.8691
21HS	2013_06_DSG113_001	4849	16	50	4	10	13	2	98.6481	96.8928
21HS	2013_06_DSG113_001	4850	17	0	4	10	13	3	98.7537	103.273
21HS	2013_06_DSG113_001	4851	17	10	4	10	13	2	98.2	98.8866
21HS	2013_06_DSG113_001	4852	17	20	4	10	13	3	98.3317	98.7704
21HS	2013_06_DSG113_001	4853	17	30	4	10	13	3	98.5038	99.934
21HS	2013_06_DSG113_001	4854	17	40	4	10	13	3	98.4049	96.4294
21HS	2013_06_DSG113_001	4855	17	50	4	10	13	2	98.5308	98.4707
21HS	2013_06_DSG113_001	4856	18	0	4	10	13	2	98.631	96.0888
21HS	2013_06_DSG113_001	4857	18	10	4	10	13	2	99.1212	95.5264
21HS	2013_06_DSG113_001	4858	18	20	4	10	13	3	99.8453	103.605
21HS	2013_06_DSG113_001	4859	18	30	4	10	13	2	100.929	102.844
21HS	2013_06_DSG113_001	4860	18	40	4	10	13	2	100.558	101.444
21HS	2013_06_DSG113_001	4861	18	50	4	10	13	2	100.642	98.1757
21HS	2013_06_DSG113_001	4862	19	0	4	10	13	2	100.394	103.132
21HS	2013_06_DSG113_001	4863	19	10	4	10	13	3	99.8839	105.664
21HS	2013_06_DSG113_001	4864	19	20	4	10	13	3	99.6388	113.551
21HS	2013_06_DSG113_001	4865	19	30	4	10	13	2	99.2998	100.433
21HS	2013_06_DSG113_001	4866	19	40	4	10	13	2	99.5184	103.854
21HS	2013_06_DSG113_001	4867	19	50	4	10	13	3	100.042	114.39
21HS	2013_06_DSG113_001	4868	20	0	4	10	13	2	98.8146	95.3656
21HS	2013_06_DSG113_001	4869	20	10	4	10	13	3	99.2749	113.6
21HS	2013_06_DSG113_001	4870	20	20	4	10	13	2	98.8235	97.1375
21HS	2013_06_DSG113_001	4871	20	30	4	10	13	2	98.4746	101.541
21HS	2013_06_DSG113_001	4872	20	40	4	10	13	2	98.6157	98.2636
21HS	2013_06_DSG113_001	4873	20	50	4	10	13	3	98.6591	100.714
21HS	2013_06_DSG113_001	4874	21	0	4	10	13	3	99.0217	104.738
21HS	2013_06_DSG113_001	4875	21	10	4	10	13	3	98.3436	117.887
21HS	2013_06_DSG113_001	4876	21	20	4	10	13	3	98.4288	109.784
21HS	2013_06_DSG113_001	4877	21	30	4	10	13	2	98.2227	96.6474
21HS	2013_06_DSG113_001	4878	21	40	4	10	13	3	98.9864	103.832
21HS	2013_06_DSG113_001	4879	21	50	4	10	13	2	97.8501	100.65
21HS	2013_06_DSG113_001	4880	22	0	4	10	13	2	97.9871	98.9225
21HS	2013_06_DSG113_001	4881	22	10	4	10	13	3	98.5777	104.521
21HS	2013_06_DSG113_001	4882	22	20	4	10	13	2	97.5714	94.9295
21HS	2013_06_DSG113_001	4883	22	30	4	10	13	3	98.4111	99.3982
21HS	2013_06_DSG113_001	4884	22	40	4	10	13	2	98.3755	98.2118
21HS	2013_06_DSG113_001	4885	22	50	4	10	13	2	98.4258	97.6301
21HS	2013_06_DSG113_001	4886	23	0	4	10	13	3	98.1505	96.3695
21HS	2013_06_DSG113_001	4887	23	10	4	10	13	2	98.5289	94.8848
21HS	2013_06_DSG113_001	4888	23	20	4	10	13	3	98.4976	100.438
21HS	2013_06_DSG113_001	4889	23	30	4	10	13	2	98.3874	94.6239
21HS	2013_06_DSG113_001	4890	23	40	4	10	13	3	98.2338	101.686
21HS	2013_06_DSG113_001	4891	23	50	4	10	13	2	98.5932	97.1983
21HS	2013_06_DSG113_001	4892	0	0	5	10	13	2	98.3379	97.5433
21HS	2013_06_DSG113_001	4893	0	10	5	10	13	2	98.7657	98.8672
21HS	2013_06_DSG113_001	4894	0	20	5	10	13	2	98.2405	97.7852
21HS	2013_06_DSG113_001	4895	0	30	5	10	13	3	98.4158	98.0469
21HS	2013_06_DSG113_001	4896	0	40	5	10	13	3	98.7489	109.67
21HS	2013_06_DSG113_001	4897	0	50	5	10	13	3	98.5493	104.566
21HS	2013_06_DSG113_001	4898	1	0	5	10	13	3	98.8114	98.1719
21HS	2013_06_DSG113_001	4899	1	10	5	10	13	2	98.7358	98.8886
21HS	2013_06_DSG113_001	4900	1	20	5	10	13	3	99.6251	103.033
21HS	2013_06_DSG113_001	4901	1	30	5	10	13	3	97.918	96.4033
21HS	2013_06_DSG113_001	4902	1	40	5	10	13	2	98.5532	96.4644
21HS	2013_06_DSG113_001	4903	1	50	5	10	13	2	98.602	103.042
21HS	2013_06_DSG113_001	4904	2	0	5	10	13	3	98.1883	106.074
21HS	2013_06_DSG113_001	4905	2	10	5	10	13	3	98.1568	98.2282
21HS	2013_06_DSG113_001	4906	2	20	5	10	13	2	98.1138	95.7035
21HS	2013_06_DSG113_001	4907	2	30	5	10	13	2	97.6645	98.5152
21HS	2013_06_DSG113_001	4908	2	40	5	10	13	3	98.4164	104.143
21HS	2013_06_DSG113_001	4909	2	50	5	10	13	2	97.3217	97.4296
21HS	2013_06_DSG113_001	4910	3	0	5	10	13	3	98.0018	99.958
21HS	2013_06_DSG113_001	4911	3	10	5	10	13	3	98.0219	103.24
21HS	2013_06_DSG113_001	4912	3	20	5	10	13	2	97.3687	99.5184
21HS	2013_06_DSG113_001	4913	3	30	5	10	13	2	97.6729	98.8726
21HS	2013_06_DSG113_001	4914	3	40	5	10	13	3	98.1711	101.734
21HS	2013_06_DSG113_001	4915	3	50	5	10	13	3	97.7089	100.597
21HS	2013_06_DSG113_001	4916	4	0	5	10	13	3	97.9614	99.3515
21HS	2013_06_DSG113_001	4917	4	10	5	10	13	3	98.3283	101.278
21HS	2013_06_DSG113_001	4918	4	20	5	10	13	3	97.7865	103.441
21HS	2013_06_DSG113_001	4919	4	30	5	10	13	2	97.8024	99.5254
21HS	2013_06_DSG113_001	4920	4	40	5	10	13	2	98.3574	121.336
21HS	2013_06_DSG113_001	4921	4	50	5	10	13	2	97.8638	96.255
21HS	2013_06_DSG113_001	4922	5	0	5	10	13	2	98.3638	98.688
21HS	2013_06_DSG113_001	4923	5	10	5	10	13	2	97.5853	96.8922
21HS	2013_06_DSG113_001	4924	5	20	5	10	13	2	97.9228	102.087
21HS	2013_06_DSG113_001	4925	5	30	5	10	13	2	97.751	95.9274
21HS	2013_06_DSG113_001	4926	5	40	5	10	13	2	98.7479	94.9166
21HS	2013_06_DSG113_001	4927	5	50	5	10	13	2	99.3802	94.5829
21HS	2013_06_DSG113_001	4928	6	0	5	10	13	3	100.665	105.159
21HS	2013_06_DSG113_001	4929	6	10	5	10	13	3	100.157	101.698
21HS	2013_06_DSG113_001	4930	6	20	5	10	13	2	99.9415	98.355
21HS	2013_06_DSG113_001	4931	6	30	5	10	13	3	99.4068	110.193
21HS	2013_06_DSG113_001	4932	6	40	5	10	13	2	99.4081	107.418
21HS	2013_06_DSG113_001	4933	6	50	5	10	13	2	98.7016	96.1073
21HS	2013_06_DSG113_001	4934	7	0	5	10	13	3	98.8477	105.118
21HS	2013_06_DSG113_001	4935	7	10	5	10	13	2	98.6971	95.8123
21HS	2013_06_DSG113_001	4936	7	20	5	10	13	3	98.8353	104.325
21HS	2013_06_DSG113_001	4937	7	30	5	10	13	2	98.8179	97.9082
21HS	2013_06_DSG113_001	4938	7	40	5	10	13	2	100.002	99.9213
21HS	2013_06_DSG113_001	4939	7	50	5	10	13	2	98.7513	96.2213
21HS	2013_06_DSG113_001	4940	8	0	5	10	13	2	98.8517	99.2472
21HS	2013_06_DSG113_001	4941	8	10	5	10	13	2	98.547	98.4877
21HS	2013_06_DSG113_001	4942	8	20	5	10	13	2	100.288	110.559
21HS	2013_06_DSG113_001	4943	8	30	5	10	13	2	98.6132	98.0631
21HS	2013_06_DSG113_001	4944	8	40	5	10	13	2	98.8406	98.3255
21HS	2013_06_DSG113_001	4945	8	50	5	10	13	2	98.6558	98.6303
21HS	2013_06_DSG113_001	4946	9	0	5	10	13	2	99.0751	102.815
21HS	2013_06_DSG113_001	4947	9	10	5	10	13	2	99.5463	103.78
21HS	2013_06_DSG113_001	4948	9	20	5	10	13	2	98.686	95.465
21HS	2013_06_DSG113_001	4949	9	30	5	10	13	2	98.5222	96.1001
21HS	2013_06_DSG113_001	4950	9	40	5	10	13	3	100.545	112.816
21HS	2013_06_DSG113_001	4951	9	50	5	10	13	2	98.3106	99.4035
21HS	2013_06_DSG113_001	4952	10	0	5	10	13	3	98.038	118.016
21HS	2013_06_DSG113_001	4953	10	10	5	10	13	2	98.3581	100.309
21HS	2013_06_DSG113_001	4954	10	20	5	10	13	2	98.0175	94.2906
21HS	2013_06_DSG113_001	4955	10	30	5	10	13	2	98.2929	94.2966
21HS	2013_06_DSG113_001	4956	10	40	5	10	13	2	98.1588	94.3829
21HS	2013_06_DSG113_001	4957	10	50	5	10	13	2	97.8585	94.4836
21HS	2013_06_DSG113_001	4958	11	0	5	10	13	2	97.9962	95.3593
21HS	2013_06_DSG113_001	4959	11	10	5	10	13	2	97.8768	97.4548
21HS	2013_06_DSG113_001	4960	11	20	5	10	13	3	98.33	103.927
21HS	2013_06_DSG113_001	4961	11	30	5	10	13	2	97.8423	105.173
21HS	2013_06_DSG113_001	4962	11	40	5	10	13	2	97.944	98.1456
21HS	2013_06_DSG113_001	4963	11	50	5	10	13	2	98.2548	96.4696
21HS	2013_06_DSG113_001	4964	12	0	5	10	13	3	97.8879	115.871
21HS	2013_06_DSG113_001	4965	12	10	5	10	13	2	98.7746	97.9376
21HS	2013_06_DSG113_001	4966	12	20	5	10	13	2	97.911	93.1572
21HS	2013_06_DSG113_001	4967	12	30	5	10	13	2	97.5921	94.5289
21HS	2013_06_DSG113_001	4968	12	40	5	10	13	3	97.0896	100.896
21HS	2013_06_DSG113_001	4969	12	50	5	10	13	2	98.4571	95.7298
21HS	2013_06_DSG113_001	4970	13	0	5	10	13	3	98.2275	99.8817
21HS	2013_06_DSG113_001	4971	13	10	5	10	13	3	98.1694	102.41
21HS	2013_06_DSG113_001	4972	13	20	5	10	13	2	98.9078	101.737
21HS	2013_06_DSG113_001	4973	13	30	5	10	13	2	98.4179	98.5215
21HS	2013_06_DSG113_001	4974	13	40	5	10	13	2	98.6787	95.3737
21HS	2013_06_DSG113_001	4975	13	50	5	10	13	2	98.7789	98.1555
21HS	2013_06_DSG113_001	4976	14	0	5	10	13	2	97.8912	93.5841
21HS	2013_06_DSG113_001	4977	14	10	5	10	13	2	98.5402	99.8752
21HS	2013_06_DSG113_001	4978	14	20	5	10	13	3	98.3819	94.5859
21HS	2013_06_DSG113_001	4979	14	30	5	10	13	2	98.1689	97.771
21HS	2013_06_DSG113_001	4980	14	40	5	10	13	2	98.3869	94.0679
21HS	2013_06_DSG113_001	4981	14	50	5	10	13	2	98.241	96.961
21HS	2013_06_DSG113_001	4982	15	0	5	10	13	2	98.3083	95.5475
21HS	2013_06_DSG113_001	4983	15	10	5	10	13	2	98.0508	98.2219
21HS	2013_06_DSG113_001	4984	15	20	5	10	13	2	98.0849	94.7607
21HS	2013_06_DSG113_001	4985	15	30	5	10	13	2	98.6494	99.4963
21HS	2013_06_DSG113_001	4986	15	40	5	10	13	2	98.4594	98.8952
21HS	2013_06_DSG113_001	4987	15	50	5	10	13	2	98.5738	99.5979
21HS	2013_06_DSG113_001	4988	16	0	5	10	13	2	98.5473	93.7364
21HS	2013_06_DSG113_001	4989	16	10	5	10	13	2	98.6047	93.895
21HS	2013_06_DSG113_001	4990	16	20	5	10	13	2	98.2454	102.995
21HS	2013_06_DSG113_001	4991	16	30	5	10	13	2	98.5826	96.3645
21HS	2013_06_DSG113_001	4992	16	40	5	10	13	3	99.1103	108.422
21HS	2013_06_DSG113_001	4993	16	50	5	10	13	2	98.4107	94.8207
21HS	2013_06_DSG113_001	4994	17	0	5	10	13	3	97.6722	108.741
21HS	2013_06_DSG113_001	4995	17	10	5	10	13	3	98.5953	99.8561
21HS	2013_06_DSG113_001	4996	17	20	5	10	13	3	97.7721	104.952
21HS	2013_06_DSG113_001	4997	17	30	5	10	13	3	98.6535	106.901
21HS	2013_06_DSG113_001	4998	17	40	5	10	13	3	98.0517	110.584
21HS	2013_06_DSG113_001	4999	17	50	5	10	13	3	98.21	114.211
21HS	2013_06_DSG113_001	5000	18	0	5	10	13	2	98.5283	100.006
21HS	2013_06_DSG113_001	5001	18	10	5	10	13	2	98.8589	99.9216
21HS	2013_06_DSG113_001	5002	18	20	5	10	13	3	99.4732	107.353
21HS	2013_06_DSG113_001	5003	18	30	5	10	13	2	100.033	96.3952
21HS	2013_06_DSG113_001	5004	18	40	5	10	13	3	100.327	121.566
21HS	2013_06_DSG113_001	5005	18	50	5	10	13	3	99.9084	120.838
21HS	2013_06_DSG113_001	5006	19	0	5	10	13	3	100.693	116.23
21HS	2013_06_DSG113_001	5007	19	10	5	10	13	2	98.5043	98.2947
21HS	2013_06_DSG113_001	5008	19	20	5	10	13	3	98.8803	99.3012
21HS	2013_06_DSG113_001	5009	19	30	5	10	13	3	98.9846	107.32
21HS	2013_06_DSG113_001	5010	19	40	5	10	13	3	98.5032	119.955
21HS	2013_06_DSG113_001	5011	19	50	5	10	13	3	98.9415	104.557
21HS	2013_06_DSG113_001	5012	20	0	5	10	13	2	98.8612	115.954
21HS	2013_06_DSG113_001	5013	20	10	5	10	13	3	98.3092	109.653
21HS	2013_06_DSG113_001	5014	20	20	5	10	13	2	98.3146	98.0626
21HS	2013_06_DSG113_001	5015	20	30	5	10	13	3	99.0712	108.912
21HS	2013_06_DSG113_001	5016	20	40	5	10	13	2	98.4886	100.112
21HS	2013_06_DSG113_001	5017	20	50	5	10	13	3	98.3598	115.458
21HS	2013_06_DSG113_001	5018	21	0	5	10	13	2	98.4475	103.951
21HS	2013_06_DSG113_001	5019	21	10	5	10	13	2	98.5099	106.642
21HS	2013_06_DSG113_001	5020	21	20	5	10	13	3	98.6025	108.707
21HS	2013_06_DSG113_001	5021	21	30	5	10	13	3	98.3546	115.136
21HS	2013_06_DSG113_001	5022	21	40	5	10	13	2	98.1486	99.9334
21HS	2013_06_DSG113_001	5023	21	50	5	10	13	3	98.0127	113.832
21HS	2013_06_DSG113_001	5024	22	0	5	10	13	3	98.3394	103.137
21HS	2013_06_DSG113_001	5025	22	10	5	10	13	2	98.0548	98.6901
21HS	2013_06_DSG113_001	5026	22	20	5	10	13	2	98.4846	100.357
21HS	2013_06_DSG113_001	5027	22	30	5	10	13	3	97.8176	97.9617
21HS	2013_06_DSG113_001	5028	22	40	5	10	13	3	98.1843	110.081
21HS	2013_06_DSG113_001	5029	22	50	5	10	13	3	98.0785	112.638
21HS	2013_06_DSG113_001	5030	23	0	5	10	13	2	97.0888	97.7823
21HS	2013_06_DSG113_001	5031	23	10	5	10	13	3	97.8382	97.6111
21HS	2013_06_DSG113_001	5032	23	20	5	10	13	2	97.3446	98.0408
21HS	2013_06_DSG113_001	5033	23	30	5	10	13	2	97.375	95.409
21HS	2013_06_DSG113_001	5034	23	40	5	10	13	3	98.0155	100.356
21HS	2013_06_DSG113_001	5035	23	50	5	10	13	3	98.1337	103.989
21HS	2013_06_DSG113_001	5036	0	0	6	10	13	3	98.203	102.251
21HS	2013_06_DSG113_001	5037	0	10	6	10	13	3	98.0081	98.7948
21HS	2013_06_DSG113_001	5038	0	20	6	10	13	3	97.9197	103.204
21HS	2013_06_DSG113_001	5039	0	30	6	10	13	3	98.4402	105.813
21HS	2013_06_DSG113_001	5040	0	40	6	10	13	3	98.3113	102.435
21HS	2013_06_DSG113_001	5041	0	50	6	10	13	3	98.5559	99.2163
21HS	2013_06_DSG113_001	5042	1	0	6	10	13	3	98.4934	108.385
21HS	2013_06_DSG113_001	5043	1	10	6	10	13	2	98.2176	118.101
21HS	2013_06_DSG113_001	5044	1	20	6	10	13	3	98.4029	103.437
21HS	2013_06_DSG113_001	5045	1	30	6	10	13	3	98.784	104.676
21HS	2013_06_DSG113_001	5046	1	40	6	10	13	3	97.9992	107.682
21HS	2013_06_DSG113_001	5047	1	50	6	10	13	3	98.2941	100.753
21HS	2013_06_DSG113_001	5048	2	0	6	10	13	3	97.6932	106.278
21HS	2013_06_DSG113_001	5049	2	10	6	10	13	3	97.8489	100.99
21HS	2013_06_DSG113_001	5050	2	20	6	10	13	3	98.1168	99.8071
21HS	2013_06_DSG113_001	5051	2	30	6	10	13	3	97.9901	100.076
21HS	2013_06_DSG113_001	5052	2	40	6	10	13	3	98.0562	102.891
21HS	2013_06_DSG113_001	5053	2	50	6	10	13	3	97.9163	102.505
21HS	2013_06_DSG113_001	5054	3	0	6	10	13	3	98.3214	103.496
21HS	2013_06_DSG113_001	5055	3	10	6	10	13	3	97.8278	97.6741
21HS	2013_06_DSG113_001	5056	3	20	6	10	13	3	97.2357	99.6218
21HS	2013_06_DSG113_001	5057	3	30	6	10	13	3	97.825	97.9201
21HS	2013_06_DSG113_001	5058	3	40	6	10	13	2	97.574	103.699
21HS	2013_06_DSG113_001	5059	3	50	6	10	13	3	98.2261	100.379
21HS	2013_06_DSG113_001	5060	4	0	6	10	13	2	97.4154	96.7243
21HS	2013_06_DSG113_001	5061	4	10	6	10	13	3	97.4211	98.0149
21HS	2013_06_DSG113_001	5062	4	20	6	10	13	2	97.1952	100.013
21HS	2013_06_DSG113_001	5063	4	30	6	10	13	2	97.497	98.1692
21HS	2013_06_DSG113_001	5064	4	40	6	10	13	2	97.5249	96.6494
21HS	2013_06_DSG113_001	5065	4	50	6	10	13	2	97.4321	96.5595
21HS	2013_06_DSG113_001	5066	5	0	6	10	13	2	97.2547	97.8402
21HS	2013_06_DSG113_001	5067	5	10	6	10	13	2	97.6974	97.2328
21HS	2013_06_DSG113_001	5068	5	20	6	10	13	2	97.9085	103.58
21HS	2013_06_DSG113_001	5069	5	30	6	10	13	2	97.9685	96.457
21HS	2013_06_DSG113_001	5070	5	40	6	10	13	2	99.137	97.9702
21HS	2013_06_DSG113_001	5071	5	50	6	10	13	2	99.6859	101.054
21HS	2013_06_DSG113_001	5072	6	0	6	10	13	2	100.259	96.7362
21HS	2013_06_DSG113_001	5073	6	10	6	10	13	2	99.8955	96.6533
21HS	2013_06_DSG113_001	5074	6	20	6	10	13	2	99.3051	99.9801
21HS	2013_06_DSG113_001	5075	6	30	6	10	13	2	99.0062	98.4573
21HS	2013_06_DSG113_001	5076	6	40	6	10	13	2	98.8607	102.615
21HS	2013_06_DSG113_001	5077	6	50	6	10	13	4	100.675	109.511
21HS	2013_06_DSG113_001	5078	7	0	6	10	13	2	98.5783	97.2518
21HS	2013_06_DSG113_001	5079	7	10	6	10	13	2	97.9976	95.493
21HS	2013_06_DSG113_001	5080	7	20	6	10	13	2	98.4683	101.608
21HS	2013_06_DSG113_001	5081	7	30	6	10	13	2	98.3385	94.9291
21HS	2013_06_DSG113_001	5082	7	40	6	10	13	2	98.1841	108.127
21HS	2013_06_DSG113_001	5083	7	50	6	10	13	2	98.4651	102.423
21HS	2013_06_DSG113_001	5084	8	0	6	10	13	2	98.6111	98.968
21HS	2013_06_DSG113_001	5085	8	10	6	10	13	2	98.9034	98.9173
21HS	2013_06_DSG113_001	5086	8	20	6	10	13	2	98.6746	101.008
21HS	2013_06_DSG113_001	5087	8	30	6	10	13	2	98.6426	94.7112
21HS	2013_06_DSG113_001	5088	8	40	6	10	13	2	98.4184	100.08
21HS	2013_06_DSG113_001	5089	8	50	6	10	13	2	98.7827	102.332
21HS	2013_06_DSG113_001	5090	9	0	6	10	13	2	98.8497	101.623
21HS	2013_06_DSG113_001	5091	9	10	6	10	13	2	98.8439	98.1153
21HS	2013_06_DSG113_001	5092	9	20	6	10	13	2	98.6931	96.9627
21HS	2013_06_DSG113_001	5093	9	30	6	10	13	2	98.5915	99.9398
21HS	2013_06_DSG113_001	5094	9	40	6	10	13	2	98.406	101.603
21HS	2013_06_DSG113_001	5095	9	50	6	10	13	2	98.702	99.9499
21HS	2013_06_DSG113_001	5096	10	0	6	10	13	3	98.7166	109.398
21HS	2013_06_DSG113_001	5097	10	10	6	10	13	2	98.5351	95.5675
21HS	2013_06_DSG113_001	5098	10	20	6	10	13	2	98.6816	98.5774
21HS	2013_06_DSG113_001	5099	10	30	6	10	13	2	98.3579	95.943
21HS	2013_06_DSG113_001	5100	10	40	6	10	13	2	98.747	98.138
21HS	2013_06_DSG113_001	5101	10	50	6	10	13	2	98.8059	100.295
21HS	2013_06_DSG113_001	5102	11	0	6	10	13	2	97.9174	97.019
21HS	2013_06_DSG113_001	5103	11	10	6	10	13	2	97.808	100.727
21HS	2013_06_DSG113_001	5104	11	20	6	10	13	2	98.0938	98.3553
21HS	2013_06_DSG113_001	5105	11	30	6	10	13	2	97.5955	93.2424
21HS	2013_06_DSG113_001	5106	11	40	6	10	13	2	98.5409	100.793
21HS	2013_06_DSG113_001	5107	11	50	6	10	13	2	98.1492	99.4445
21HS	2013_06_DSG113_001	5108	12	0	6	10	13	2	97.7489	93.4197
21HS	2013_06_DSG113_001	5109	12	10	6	10	13	3	97.6006	115.939
21HS	2013_06_DSG113_001	5110	12	20	6	10	13	2	97.5748	93.7148
21HS	2013_06_DSG113_001	5111	12	30	6	10	13	2	97.8504	96.3728
21HS	2013_06_DSG113_001	5112	12	40	6	10	13	2	97.5897	94.7768
21HS	2013_06_DSG113_001	5113	12	50	6	10	13	2	97.9113	97.5263
21HS	2013_06_DSG113_001	5114	13	0	6	10	13	2	97.929	94.5543
21HS	2013_06_DSG113_001	5115	13	10	6	10	13	3	98.2234	102.075
21HS	2013_06_DSG113_001	5116	13	20	6	10	13	2	97.6937	94.6551
21HS	2013_06_DSG113_001	5117	13	30	6	10	13	2	98.6908	96.4294
21HS	2013_06_DSG113_001	5118	13	40	6	10	13	2	97.6972	94.0044
21HS	2013_06_DSG113_001	5119	13	50	6	10	13	2	97.778	97.9004
21HS	2013_06_DSG113_001	5120	14	0	6	10	13	2	98.4042	95.7023
21HS	2013_06_DSG113_001	5121	14	10	6	10	13	2	98.0623	96.9435
21HS	2013_06_DSG113_001	5122	14	20	6	10	13	2	98.0764	94.891
21HS	2013_06_DSG113_001	5123	14	30	6	10	13	3	98.0259	96.5491
21HS	2013_06_DSG113_001	5124	14	40	6	10	13	2	98.5535	96.6593
21HS	2013_06_DSG113_001	5125	14	50	6	10	13	2	98.263	95.6104
21HS	2013_06_DSG113_001	5126	15	0	6	10	13	2	98.2031	93.1821
21HS	2013_06_DSG113_001	5127	15	10	6	10	13	2	98.8219	96.7226
21HS	2013_06_DSG113_001	5128	15	20	6	10	13	2	98.1294	94.8083
21HS	2013_06_DSG113_001	5129	15	30	6	10	13	2	98.4271	97.5671
21HS	2013_06_DSG113_001	5130	15	40	6	10	13	2	98.8177	93.954
21HS	2013_06_DSG113_001	5131	15	50	6	10	13	2	98.1311	96.1121
21HS	2013_06_DSG113_001	5132	16	0	6	10	13	2	98.5359	94.3985
21HS	2013_06_DSG113_001	5133	16	10	6	10	13	2	98.2869	95.6462
21HS	2013_06_DSG113_001	5134	16	20	6	10	13	2	98.0413	97.1766
21HS	2013_06_DSG113_001	5135	16	30	6	10	13	2	98.353	95.2329
21HS	2013_06_DSG113_001	5136	16	40	6	10	13	3	98.2418	96.997
21HS	2013_06_DSG113_001	5137	16	50	6	10	13	2	97.9426	97.1695
21HS	2013_06_DSG113_001	5138	17	0	6	10	13	2	96.7599	95.2382
21HS	2013_06_DSG113_001	5139	17	10	6	10	13	2	98.0115	94.5875
21HS	2013_06_DSG113_001	5140	17	20	6	10	13	2	98.3357	94.1332
21HS	2013_06_DSG113_001	5141	17	30	6	10	13	3	98.09	100.719
21HS	2013_06_DSG113_001	5142	17	40	6	10	13	2	98.6474	98.0159
21HS	2013_06_DSG113_001	5143	17	50	6	10	13	2	97.7982	96.5989
21HS	2013_06_DSG113_001	5144	18	0	6	10	13	2	98.1914	98.6001
21HS	2013_06_DSG113_001	5145	18	10	6	10	13	2	98.3111	95.5848
21HS	2013_06_DSG113_001	5146	18	20	6	10	13	2	99.3566	98.753
21HS	2013_06_DSG113_001	5147	18	30	6	10	13	2	100.213	103.268
21HS	2013_06_DSG113_001	5148	18	40	6	10	13	2	100.498	103.958
21HS	2013_06_DSG113_001	5149	18	50	6	10	13	2	99.9086	104.465
21HS	2013_06_DSG113_001	5150	19	0	6	10	13	3	99.4879	104.763
21HS	2013_06_DSG113_001	5151	19	10	6	10	13	3	98.8416	102.155
21HS	2013_06_DSG113_001	5152	19	20	6	10	13	2	98.6978	99.7814
21HS	2013_06_DSG113_001	5153	19	30	6	10	13	2	99.0612	101.755
21HS	2013_06_DSG113_001	5154	19	40	6	10	13	2	99.0033	97.4559
21HS	2013_06_DSG113_001	5155	19	50	6	10	13	2	98.6012	95.2563
21HS	2013_06_DSG113_001	5156	20	0	6	10	13	2	99.0571	105.708
21HS	2013_06_DSG113_001	5157	20	10	6	10	13	2	98.6336	94.2184
21HS	2013_06_DSG113_001	5158	20	20	6	10	13	2	98.5911	98.9506
21HS	2013_06_DSG113_001	5159	20	30	6	10	13	2	98.731	99.1271
21HS	2013_06_DSG113_001	5160	20	40	6	10	13	2	98.8147	95.4972
21HS	2013_06_DSG113_001	5161	20	50	6	10	13	2	98.767	95.5618
21HS	2013_06_DSG113_001	5162	21	0	6	10	13	2	98.5098	94.4292
21HS	2013_06_DSG113_001	5163	21	10	6	10	13	2	98.8111	94.1027
21HS	2013_06_DSG113_001	5164	21	20	6	10	13	2	98.6608	95.7624
21HS	2013_06_DSG113_001	5165	21	30	6	10	13	2	98.8881	94.4491
21HS	2013_06_DSG113_001	5166	21	40	6	10	13	3	99.0074	104.379
21HS	2013_06_DSG113_001	5167	21	50	6	10	13	2	98.5699	95.4487
21HS	2013_06_DSG113_001	5168	22	0	6	10	13	2	98.8321	99.0882
21HS	2013_06_DSG113_001	5169	22	10	6	10	13	2	98.486	95.9895
21HS	2013_06_DSG113_001	5170	22	20	6	10	13	2	98.4389	95.0942
21HS	2013_06_DSG113_001	5171	22	30	6	10	13	2	98.5077	98.7341
21HS	2013_06_DSG113_001	5172	22	40	6	10	13	2	98.4339	95.4446
21HS	2013_06_DSG113_001	5173	22	50	6	10	13	2	98.0702	94.7353
21HS	2013_06_DSG113_001	5174	23	0	6	10	13	2	98.2311	100.319
21HS	2013_06_DSG113_001	5175	23	10	6	10	13	2	98.0698	95.3246
21HS	2013_06_DSG113_001	5176	23	20	6	10	13	2	97.9962	96.0298
21HS	2013_06_DSG113_001	5177	23	30	6	10	13	2	97.5424	98.6806
21HS	2013_06_DSG113_001	5178	23	40	6	10	13	2	98.2586	95.2167
21HS	2013_06_DSG113_001	5179	23	50	6	10	13	2	97.3432	95.0344
21HS	2013_06_DSG113_001	5180	0	0	7	10	13	2	97.3958	99.3188
21HS	2013_06_DSG113_001	5181	0	10	7	10	13	2	97.4757	100.249
21HS	2013_06_DSG113_001	5182	0	20	7	10	13	2	97.4031	95.9825
21HS	2013_06_DSG113_001	5183	0	30	7	10	13	3	97.7479	102.399
21HS	2013_06_DSG113_001	5184	0	40	7	10	13	2	97.6463	97.6871
21HS	2013_06_DSG113_001	5185	0	50	7	10	13	2	97.8593	97.3064
21HS	2013_06_DSG113_001	5186	1	0	7	10	13	2	97.7084	93.2413
21HS	2013_06_DSG113_001	5187	1	10	7	10	13	2	98.295	98.5312
21HS	2013_06_DSG113_001	5188	1	20	7	10	13	2	98.0686	97.3047
21HS	2013_06_DSG113_001	5189	1	30	7	10	13	2	97.9624	104.274
21HS	2013_06_DSG113_001	5190	1	40	7	10	13	2	97.8735	99.7517
21HS	2013_06_DSG113_001	5191	1	50	7	10	13	2	98.3529	95.2204
21HS	2013_06_DSG113_001	5192	2	0	7	10	13	3	95.5309	94.7511
21HS	2013_06_DSG113_001	5193	2	10	7	10	13	3	96.8651	97.4918
21HS	2013_06_DSG113_001	5194	2	20	7	10	13	2	95.6321	102.725
21HS	2013_06_DSG113_001	5195	2	30	7	10	13	3	97.8777	94.6245
21HS	2013_06_DSG113_001	5196	2	40	7	10	13	2	98.5246	102.788
21HS	2013_06_DSG113_001	5197	2	50	7	10	13	3	98.3973	97.7308
21HS	2013_06_DSG113_001	5198	3	0	7	10	13	2	98.521	98.1539
21HS	2013_06_DSG113_001	5199	3	10	7	10	13	3	99.2675	101.425
21HS	2013_06_DSG113_001	5200	3	20	7	10	13	3	98.4991	100.952
21HS	2013_06_DSG113_001	5201	3	30	7	10	13	2	98.1889	94.5982
21HS	2013_06_DSG113_001	5202	3	40	7	10	13	2	98.3296	95.4838
21HS	2013_06_DSG113_001	5203	3	50	7	10	13	2	95.9574	99.1239
21HS	2013_06_DSG113_001	5204	4	0	7	10	13	3	97.9194	103.328
21HS	2013_06_DSG113_001	5205	4	10	7	10	13	3	97.8985	100.162
21HS	2013_06_DSG113_001	5206	4	20	7	10	13	2	98.0721	102.098
21HS	2013_06_DSG113_001	5207	4	30	7	10	13	2	97.6101	96.5365
21HS	2013_06_DSG113_001	5208	4	40	7	10	13	3	97.943	99.059
21HS	2013_06_DSG113_001	5209	4	50	7	10	13	3	98.0353	99.7449
21HS	2013_06_DSG113_001	5210	5	0	7	10	13	2	98.7314	98.6307
21HS	2013_06_DSG113_001	5211	5	10	7	10	13	3	98.7265	99.1252
21HS	2013_06_DSG113_001	5212	5	20	7	10	13	2	98.3736	101.89
21HS	2013_06_DSG113_001	5213	5	30	7	10	13	2	98.4408	98.4913
21HS	2013_06_DSG113_001	5214	5	40	7	10	13	3	98.9639	105.853
21HS	2013_06_DSG113_001	5215	5	50	7	10	13	2	98.9391	97.4163
21HS	2013_06_DSG113_001	5216	6	0	7	10	13	2	100.189	100.375
21HS	2013_06_DSG113_001	5217	6	10	7	10	13	3	100.373	107.157
21HS	2013_06_DSG113_001	5218	6	20	7	10	13	3	99.6111	112.034
21HS	2013_06_DSG113_001	5219	6	30	7	10	13	3	98.6053	104.352
21HS	2013_06_DSG113_001	5220	6	40	7	10	13	3	98.3401	108.573
21HS	2013_06_DSG113_001	5221	6	50	7	10	13	3	97.6649	104.941
21HS	2013_06_DSG113_001	5222	7	0	7	10	13	3	97.9013	109.709
21HS	2013_06_DSG113_001	5223	7	10	7	10	13	3	97.5355	113.887
21HS	2013_06_DSG113_001	5224	7	20	7	10	13	2	96.8841	120.933
21HS	2013_06_DSG113_001	5225	7	30	7	10	13	3	97.1612	103.549
21HS	2013_06_DSG113_001	5226	7	40	7	10	13	3	95.9105	111.678
21HS	2013_06_DSG113_001	5227	7	50	7	10	13	3	96.77	102.914
21HS	2013_06_DSG113_001	5228	8	0	7	10	13	3	95.6531	107.174
21HS	2013_06_DSG113_001	5229	8	10	7	10	13	2	96.635	101.843
21HS	2013_06_DSG113_001	5230	8	20	7	10	13	2	96.4477	109.353
21HS	2013_06_DSG113_001	5231	8	30	7	10	13	2	96.7588	126.453
21HS	2013_06_DSG113_001	5232	8	40	7	10	13	2	96.2733	107.444
21HS	2013_06_DSG113_001	5233	8	50	7	10	13	2	96.6645	123.065
21HS	2013_06_DSG113_001	5234	9	0	7	10	13	2	96.3381	95.6826
21HS	2013_06_DSG113_001	5235	9	10	7	10	13	3	96.5716	105.571
21HS	2013_06_DSG113_001	5236	9	20	7	10	13	3	96.1278	103.599
21HS	2013_06_DSG113_001	5237	9	30	7	10	13	3	96.7156	105.708
21HS	2013_06_DSG113_001	5238	9	40	7	10	13	3	96.5573	108.931
21HS	2013_06_DSG113_001	5239	9	50	7	10	13	3	96.9856	100.811
21HS	2013_06_DSG113_001	5240	10	0	7	10	13	2	96.0286	117.212
21HS	2013_06_DSG113_001	5241	10	10	7	10	13	2	96.04	124.62
21HS	2013_06_DSG113_001	5242	10	20	7	10	13	2	96.6925	118.777
21HS	2013_06_DSG113_001	5243	10	30	7	10	13	2	97.8996	112.254
21HS	2013_06_DSG113_001	5244	10	40	7	10	13	2	96.8523	100.025
21HS	2013_06_DSG113_001	5245	10	50	7	10	13	3	97.2945	109.098
21HS	2013_06_DSG113_001	5246	11	0	7	10	13	2	96.8747	108.356
21HS	2013_06_DSG113_001	5247	11	10	7	10	13	2	96.7536	117.801
21HS	2013_06_DSG113_001	5248	11	20	7	10	13	3	97.7942	110.304
21HS	2013_06_DSG113_001	5249	11	30	7	10	13	3	96.7375	111.838
21HS	2013_06_DSG113_001	5250	11	40	7	10	13	2	96.0447	117.039
21HS	2013_06_DSG113_001	5251	11	50	7	10	13	2	96.4443	115.139
21HS	2013_06_DSG113_001	5252	12	0	7	10	13	2	96.9914	112.467
21HS	2013_06_DSG113_001	5253	12	10	7	10	13	3	96.8267	118.546
21HS	2013_06_DSG113_001	5254	12	20	7	10	13	3	96.5791	112.961
21HS	2013_06_DSG113_001	5255	12	30	7	10	13	2	97.349	112.243
21HS	2013_06_DSG113_001	5256	12	40	7	10	13	3	96.8989	111.351
21HS	2013_06_DSG113_001	5257	12	50	7	10	13	3	96.6138	108.792
21HS	2013_06_DSG113_001	5258	13	0	7	10	13	2	96.6055	116.402
21HS	2013_06_DSG113_001	5259	13	10	7	10	13	2	96.2631	117.975
21HS	2013_06_DSG113_001	5260	13	20	7	10	13	2	96.5058	119.532
21HS	2013_06_DSG113_001	5261	13	30	7	10	13	2	97.7186	119.903
21HS	2013_06_DSG113_001	5262	13	40	7	10	13	2	96.4758	127.119
21HS	2013_06_DSG113_001	5263	13	50	7	10	13	2	96.573	118.975
21HS	2013_06_DSG113_001	5264	14	0	7	10	13	2	96.1505	120.526
21HS	2013_06_DSG113_001	5265	14	10	7	10	13	3	97.3089	107.914
21HS	2013_06_DSG113_001	5266	14	20	7	10	13	2	96.1451	116.006
21HS	2013_06_DSG113_001	5267	14	30	7	10	13	3	97.0576	111.589
21HS	2013_06_DSG113_001	5268	14	40	7	10	13	3	96.7132	108.861
21HS	2013_06_DSG113_001	5269	14	50	7	10	13	2	96.228	121.65
21HS	2013_06_DSG113_001	5270	15	0	7	10	13	2	97.2483	121.781
21HS	2013_06_DSG113_001	5271	15	10	7	10	13	3	96.0261	108.918
21HS	2013_06_DSG113_001	5272	15	20	7	10	13	2	96.275	123.831
21HS	2013_06_DSG113_001	5273	15	30	7	10	13	3	97.2512	109.558
21HS	2013_06_DSG113_001	5274	15	40	7	10	13	2	96.2418	112.245
21HS	2013_06_DSG113_001	5275	15	50	7	10	13	3	96.3242	100.449
21HS	2013_06_DSG113_001	5276	16	0	7	10	13	2	96.1202	116.242
21HS	2013_06_DSG113_001	5277	16	10	7	10	13	3	95.8867	108.134
21HS	2013_06_DSG113_001	5278	16	20	7	10	13	3	96.1836	102.022
21HS	2013_06_DSG113_001	5279	16	30	7	10	13	2	96.7306	115.893
21HS	2013_06_DSG113_001	5280	16	40	7	10	13	2	97.1661	114.443
21HS	2013_06_DSG113_001	5281	16	50	7	10	13	2	97.6384	119.992
21HS	2013_06_DSG113_001	5282	17	0	7	10	13	2	98.0167	118.129
21HS	2013_06_DSG113_001	5283	17	10	7	10	13	2	97.3996	121.751
21HS	2013_06_DSG113_001	5284	17	20	7	10	13	2	97.2075	114.059
21HS	2013_06_DSG113_001	5285	17	30	7	10	13	2	97.9858	117.618
21HS	2013_06_DSG113_001	5286	17	40	7	10	13	3	98.6615	107.382
21HS	2013_06_DSG113_001	5287	17	50	7	10	13	2	98.6953	125.527
21HS	2013_06_DSG113_001	5288	18	0	7	10	13	3	98.7869	111.007
21HS	2013_06_DSG113_001	5289	18	10	7	10	13	2	99.0003	113.635
21HS	2013_06_DSG113_001	5290	18	20	7	10	13	2	99.6199	124.237
21HS	2013_06_DSG113_001	5291	18	30	7	10	13	2	99.4887	124.272
21HS	2013_06_DSG113_001	5292	18	40	7	10	13	2	98.9948	120.884
21HS	2013_06_DSG113_001	5293	18	50	7	10	13	2	98.6699	115.089
21HS	2013_06_DSG113_001	5294	19	0	7	10	13	3	98.6389	106.982
21HS	2013_06_DSG113_001	5295	19	10	7	10	13	2	98.6799	120.723
21HS	2013_06_DSG113_001	5296	19	20	7	10	13	2	98.283	124.276
21HS	2013_06_DSG113_001	5297	19	30	7	10	13	2	98.2308	119.668
21HS	2013_06_DSG113_001	5298	19	40	7	10	13	3	98.6137	108.706
21HS	2013_06_DSG113_001	5299	19	50	7	10	13	2	98.0381	118.64
21HS	2013_06_DSG113_001	5300	20	0	7	10	13	2	98.3627	116.887
21HS	2013_06_DSG113_001	5301	20	10	7	10	13	2	98.2072	117.789
21HS	2013_06_DSG113_001	5302	20	20	7	10	13	2	98.3602	123.202
21HS	2013_06_DSG113_001	5303	20	30	7	10	13	3	98.4464	108.218
21HS	2013_06_DSG113_001	5304	20	40	7	10	13	2	98.0951	124.32
21HS	2013_06_DSG113_001	5305	20	50	7	10	13	2	98.6483	123.471
21HS	2013_06_DSG113_001	5306	21	0	7	10	13	2	98.809	120.85
21HS	2013_06_DSG113_001	5307	21	10	7	10	13	3	98.3967	109.906
21HS	2013_06_DSG113_001	5308	21	20	7	10	13	3	98.1401	109.615
21HS	2013_06_DSG113_001	5309	21	30	7	10	13	3	98.5613	116.084
21HS	2013_06_DSG113_001	5310	21	40	7	10	13	3	97.6642	115.268
21HS	2013_06_DSG113_001	5311	21	50	7	10	13	3	98.0964	106.398
21HS	2013_06_DSG113_001	5312	22	0	7	10	13	2	97.6885	114.48
21HS	2013_06_DSG113_001	5313	22	10	7	10	13	3	98.207	111.113
21HS	2013_06_DSG113_001	5314	22	20	7	10	13	3	97.9127	110.622
21HS	2013_06_DSG113_001	5315	22	30	7	10	13	2	98.4369	113.351
21HS	2013_06_DSG113_001	5316	22	40	7	10	13	2	97.6646	125.516
21HS	2013_06_DSG113_001	5317	22	50	7	10	13	3	97.8407	115.708
21HS	2013_06_DSG113_001	5318	23	0	7	10	13	3	98.2122	109.15
21HS	2013_06_DSG113_001	5319	23	10	7	10	13	3	98.0589	112.939
21HS	2013_06_DSG113_001	5320	23	20	7	10	13	3	98.248	121.67
21HS	2013_06_DSG113_001	5321	23	30	7	10	13	2	98.1315	113.619
21HS	2013_06_DSG113_001	5322	23	40	7	10	13	2	98.2079	127.176
21HS	2013_06_DSG113_001	5323	23	50	7	10	13	2	98.3562	127.29
21HS	2013_10_DSG182_000	514	0	0	12	10	13	2	96.6515	93.4141
21HS	2013_10_DSG182_000	515	0	10	12	10	13	2	96.6569	93.2577
21HS	2013_10_DSG182_000	516	0	20	12	10	13	2	96.36	95.6418
21HS	2013_10_DSG182_000	517	0	30	12	10	13	2	96.4595	94.4349
21HS	2013_10_DSG182_000	518	0	40	12	10	13	2	96.0569	93.2141
21HS	2013_10_DSG182_000	519	0	50	12	10	13	2	96.4802	94.255
21HS	2013_10_DSG182_000	520	1	0	12	10	13	2	97.0601	93.862
21HS	2013_10_DSG182_000	521	1	10	12	10	13	2	95.8593	96.5566
21HS	2013_10_DSG182_000	522	1	20	12	10	13	2	96.9291	94.7643
21HS	2013_10_DSG182_000	523	1	30	12	10	13	2	96.0236	93.4756
21HS	2013_10_DSG182_000	524	1	40	12	10	13	2	96.3599	93.7436
21HS	2013_10_DSG182_000	525	1	50	12	10	13	2	96.5703	95.8659
21HS	2013_10_DSG182_000	526	2	0	12	10	13	2	97.7717	94.5566
21HS	2013_10_DSG182_000	527	2	10	12	10	13	2	96.4136	94.4323
21HS	2013_10_DSG182_000	528	2	20	12	10	13	2	96.9828	93.519
21HS	2013_10_DSG182_000	529	2	30	12	10	13	2	96.6858	92.5254
21HS	2013_10_DSG182_000	530	2	40	12	10	13	2	96.3664	93.4833
21HS	2013_10_DSG182_000	531	2	50	12	10	13	2	96.7018	94.3991
21HS	2013_10_DSG182_000	532	3	0	12	10	13	2	96.6307	95.0524
21HS	2013_10_DSG182_000	533	3	10	12	10	13	2	96.7224	92.7023
21HS	2013_10_DSG182_000	534	3	20	12	10	13	2	96.4166	93.0742
21HS	2013_10_DSG182_000	535	3	30	12	10	13	2	96.9945	93.2206
21HS	2013_10_DSG182_000	536	3	40	12	10	13	2	96.8855	96.9138
21HS	2013_10_DSG182_000	537	3	50	12	10	13	2	96.8534	94.5361
21HS	2013_10_DSG182_000	538	4	0	12	10	13	2	96.8899	93.5383
21HS	2013_10_DSG182_000	539	4	10	12	10	13	2	97.0195	91.5433
21HS	2013_10_DSG182_000	540	4	20	12	10	13	2	96.8418	93.6641
21HS	2013_10_DSG182_000	541	4	30	12	10	13	2	97.5472	94.5351
21HS	2013_10_DSG182_000	542	4	40	12	10	13	2	97.1817	93.5914
21HS	2013_10_DSG182_000	543	4	50	12	10	13	2	97.5928	94.7188
21HS	2013_10_DSG182_000	544	5	0	12	10	13	2	97.6517	101.578
21HS	2013_10_DSG182_000	545	5	10	12	10	13	2	97.7979	94.3213
21HS	2013_10_DSG182_000	546	5	20	12	10	13	2	97.4291	95.5798
21HS	2013_10_DSG182_000	547	5	30	12	10	13	2	97.9489	96.9799
21HS	2013_10_DSG182_000	548	5	40	12	10	13	2	98.5709	95.1103
21HS	2013_10_DSG182_000	549	5	50	12	10	13	2	99.3914	94.1006
21HS	2013_10_DSG182_000	550	6	0	12	10	13	2	100.237	96.901
21HS	2013_10_DSG182_000	551	6	10	12	10	13	2	99.9782	97.9615
21HS	2013_10_DSG182_000	552	6	20	12	10	13	2	99.3228	102.005
21HS	2013_10_DSG182_000	553	6	30	12	10	13	2	98.5926	94.2004
21HS	2013_10_DSG182_000	554	6	40	12	10	13	4	101.286	106.53
21HS	2013_10_DSG182_000	555	6	50	12	10	13	2	98.2483	98.2292
21HS	2013_10_DSG182_000	556	7	0	12	10	13	2	98.4097	97.1196
21HS	2013_10_DSG182_000	557	7	10	12	10	13	2	98.0145	94.3405
21HS	2013_10_DSG182_000	558	7	20	12	10	13	2	97.881	94.3407
21HS	2013_10_DSG182_000	559	7	30	12	10	13	2	97.6835	92.3722
21HS	2013_10_DSG182_000	560	7	40	12	10	13	2	98.1933	97.2841
21HS	2013_10_DSG182_000	561	7	50	12	10	13	2	97.8837	94.0092
21HS	2013_10_DSG182_000	562	8	0	12	10	13	3	98.1777	98.7541
21HS	2013_10_DSG182_000	563	8	10	12	10	13	2	97.7798	98.4538
21HS	2013_10_DSG182_000	564	8	20	12	10	13	2	98.1712	93.3164
21HS	2013_10_DSG182_000	565	8	30	12	10	13	2	97.7301	93.4215
21HS	2013_10_DSG182_000	566	8	40	12	10	13	2	97.8311	93.2012
21HS	2013_10_DSG182_000	567	8	50	12	10	13	2	98.1805	96.3041
21HS	2013_10_DSG182_000	568	9	0	12	10	13	2	97.8474	94.0443
21HS	2013_10_DSG182_000	569	9	10	12	10	13	2	97.6074	95.7358
21HS	2013_10_DSG182_000	570	9	20	12	10	13	2	97.9923	95.4887
21HS	2013_10_DSG182_000	571	9	30	12	10	13	2	97.8331	95.1452
21HS	2013_10_DSG182_000	572	9	40	12	10	13	2	97.8084	96.6415
21HS	2013_10_DSG182_000	573	9	50	12	10	13	2	97.6824	94.1671
21HS	2013_10_DSG182_000	574	10	0	12	10	13	2	97.9216	99.3494
21HS	2013_10_DSG182_000	575	10	10	12	10	13	2	97.5337	93.5325
21HS	2013_10_DSG182_000	576	10	20	12	10	13	2	96.6357	94.8083
21HS	2013_10_DSG182_000	577	10	30	12	10	13	2	97.8589	93.831
21HS	2013_10_DSG182_000	578	10	40	12	10	13	2	98.0094	94.4884
21HS	2013_10_DSG182_000	579	10	50	12	10	13	2	97.6218	94.6108
21HS	2013_10_DSG182_000	580	11	0	12	10	13	2	98.0616	94.9311
21HS	2013_10_DSG182_000	581	11	10	12	10	13	2	97.5156	95.0819
21HS	2013_10_DSG182_000	582	11	20	12	10	13	2	98.2366	98.0272
21HS	2013_10_DSG182_000	583	11	30	12	10	13	2	97.5161	93.8225
21HS	2013_10_DSG182_000	584	11	40	12	10	13	2	98.0506	95.2163
21HS	2013_10_DSG182_000	585	11	50	12	10	13	2	98.3999	93.5541
21HS	2013_10_DSG182_000	586	12	0	12	10	13	2	98.2466	95.2242
21HS	2013_10_DSG182_000	587	12	10	12	10	13	2	97.8964	95.478
21HS	2013_10_DSG182_000	588	12	20	12	10	13	2	98.4334	94.475
21HS	2013_10_DSG182_000	589	12	30	12	10	13	2	98.3722	95.1136
21HS	2013_10_DSG182_000	590	12	40	12	10	13	2	99.1148	95.3464
21HS	2013_10_DSG182_000	591	12	50	12	10	13	2	98.5634	94.5451
21HS	2013_10_DSG182_000	592	13	0	12	10	13	2	98.7751	95.7585
21HS	2013_10_DSG182_000	593	13	10	12	10	13	2	98.9153	96.3635
21HS	2013_10_DSG182_000	594	13	20	12	10	13	2	98.5504	95.0597
21HS	2013_10_DSG182_000	595	13	30	12	10	13	2	98.5794	94.2222
21HS	2013_10_DSG182_000	596	13	40	12	10	13	2	98.5241	94.141
21HS	2013_10_DSG182_000	597	13	50	12	10	13	2	98.5754	93.4626
21HS	2013_10_DSG182_000	598	14	0	12	10	13	2	98.8778	98.7149
21HS	2013_10_DSG182_000	599	14	10	12	10	13	2	98.8974	96.5314
21HS	2013_10_DSG182_000	600	14	20	12	10	13	2	98.9787	94.6207
21HS	2013_10_DSG182_000	601	14	30	12	10	13	2	98.8131	93.7313
21HS	2013_10_DSG182_000	602	14	40	12	10	13	2	98.322	93.7002
21HS	2013_10_DSG182_000	603	14	50	12	10	13	2	98.3882	93.6479
21HS	2013_10_DSG182_000	604	15	0	12	10	13	2	98.6459	95.8557
21HS	2013_10_DSG182_000	605	15	10	12	10	13	2	98.4295	94.5306
21HS	2013_10_DSG182_000	606	15	20	12	10	13	2	98.5235	91.8827
21HS	2013_10_DSG182_000	607	15	30	12	10	13	2	98.3313	96.9647
21HS	2013_10_DSG182_000	608	15	40	12	10	13	2	98.3609	94.4054
21HS	2013_10_DSG182_000	609	15	50	12	10	13	2	98.1062	92.7636
21HS	2013_10_DSG182_000	610	16	0	12	10	13	2	98.4646	93.6396
21HS	2013_10_DSG182_000	611	16	10	12	10	13	2	98.5029	94.3207
21HS	2013_10_DSG182_000	612	16	20	12	10	13	2	98.2966	91.9037
21HS	2013_10_DSG182_000	613	16	30	12	10	13	2	98.2899	95.8396
21HS	2013_10_DSG182_000	614	16	40	12	10	13	2	98.0181	98.6463
21HS	2013_10_DSG182_000	615	16	50	12	10	13	2	97.4996	97.5556
21HS	2013_10_DSG182_000	616	17	0	12	10	13	2	97.5234	93.2443
21HS	2013_10_DSG182_000	617	17	10	12	10	13	2	97.1493	94.7155
21HS	2013_10_DSG182_000	618	17	20	12	10	13	2	97.7676	93.7532
21HS	2013_10_DSG182_000	619	17	30	12	10	13	2	97.4878	94.7901
21HS	2013_10_DSG182_000	620	17	40	12	10	13	2	97.4052	92.7651
21HS	2013_10_DSG182_000	621	17	50	12	10	13	2	97.5465	93.4992
21HS	2013_10_DSG182_000	622	18	0	12	10	13	2	97.2834	94.018
21HS	2013_10_DSG182_000	623	18	10	12	10	13	2	98.4096	93.7216
21HS	2013_10_DSG182_000	624	18	20	12	10	13	2	99.119	96.2488
21HS	2013_10_DSG182_000	625	18	30	12	10	13	2	99.2252	98.1105
21HS	2013_10_DSG182_000	626	18	40	12	10	13	2	99.2193	98.0621
21HS	2013_10_DSG182_000	627	18	50	12	10	13	2	98.5014	97.1143
21HS	2013_10_DSG182_000	628	19	0	12	10	13	2	98.0158	95.1582
21HS	2013_10_DSG182_000	629	19	10	12	10	13	3	97.613	97.3209
21HS	2013_10_DSG182_000	630	19	20	12	10	13	3	97.4205	98.2661
21HS	2013_10_DSG182_000	631	19	30	12	10	13	3	97.8639	97.954
21HS	2013_10_DSG182_000	632	19	40	12	10	13	2	97.2868	94.5393
21HS	2013_10_DSG182_000	633	19	50	12	10	13	2	98.0356	94.7012
21HS	2013_10_DSG182_000	634	20	0	12	10	13	2	97.8608	97.9677
21HS	2013_10_DSG182_000	635	20	10	12	10	13	2	98.0381	95.5079
21HS	2013_10_DSG182_000	636	20	20	12	10	13	2	97.8417	94.0239
21HS	2013_10_DSG182_000	637	20	30	12	10	13	2	97.7676	94.0145
21HS	2013_10_DSG182_000	638	20	40	12	10	13	2	97.8719	94.8519
21HS	2013_10_DSG182_000	639	20	50	12	10	13	2	97.6817	93.2929
21HS	2013_10_DSG182_000	640	21	0	12	10	13	2	97.0547	94.2817
21HS	2013_10_DSG182_000	641	21	10	12	10	13	2	97.6923	93.8416
21HS	2013_10_DSG182_000	642	21	20	12	10	13	2	97.5875	91.7625
21HS	2013_10_DSG182_000	643	21	30	12	10	13	2	97.9054	92.585
21HS	2013_10_DSG182_000	644	21	40	12	10	13	2	97.4966	90.7349
21HS	2013_10_DSG182_000	645	21	50	12	10	13	2	98.1838	94.3005
21HS	2013_10_DSG182_000	646	22	0	12	10	13	2	97.5446	94.033
21HS	2013_10_DSG182_000	647	22	10	12	10	13	2	97.5081	93.5196
21HS	2013_10_DSG182_000	648	22	20	12	10	13	2	97.9439	94.1118
21HS	2013_10_DSG182_000	649	22	30	12	10	13	2	98.1016	92.805
21HS	2013_10_DSG182_000	650	22	40	12	10	13	2	97.3189	93.3857
21HS	2013_10_DSG182_000	651	22	50	12	10	13	2	97.9286	93.4073
21HS	2013_10_DSG182_000	652	23	0	12	10	13	2	97.4464	92.2084
21HS	2013_10_DSG182_000	653	23	10	12	10	13	2	97.3402	93.4394
21HS	2013_10_DSG182_000	654	23	20	12	10	13	2	97.8071	94.8446
21HS	2013_10_DSG182_000	655	23	30	12	10	13	2	97.4461	94.4964
21HS	2013_10_DSG182_000	656	23	40	12	10	13	2	96.8786	93.1594
21HS	2013_10_DSG182_000	657	23	50	12	10	13	2	97.1801	93.3194
21HS	2013_10_DSG182_000	658	0	0	13	10	13	2	97.0581	95.0738
21HS	2013_10_DSG182_000	659	0	10	13	10	13	2	97.2581	101.644
21HS	2013_10_DSG182_000	660	0	20	13	10	13	2	96.8326	93.9096
21HS	2013_10_DSG182_000	661	0	30	13	10	13	2	97.569	95.877
21HS	2013_10_DSG182_000	662	0	40	13	10	13	2	96.8779	96.7061
21HS	2013_10_DSG182_000	663	0	50	13	10	13	2	96.7941	93.8044
21HS	2013_10_DSG182_000	664	1	0	13	10	13	2	96.8131	106.057
21HS	2013_10_DSG182_000	665	1	10	13	10	13	2	97.1561	93.7248
21HS	2013_10_DSG182_000	666	1	20	13	10	13	2	97.6503	96.2165
21HS	2013_10_DSG182_000	667	1	30	13	10	13	2	97.8033	93.8902
21HS	2013_10_DSG182_000	668	1	40	13	10	13	2	97.3042	95.1322
21HS	2013_10_DSG182_000	669	1	50	13	10	13	2	97.4092	104.94
21HS	2013_10_DSG182_000	670	2	0	13	10	13	2	97.6353	93.8627
21HS	2013_10_DSG182_000	671	2	10	13	10	13	2	97.7651	92.5399
21HS	2013_10_DSG182_000	672	2	20	13	10	13	2	97.4105	105.843
21HS	2013_10_DSG182_000	673	2	30	13	10	13	2	97.5931	104.692
21HS	2013_10_DSG182_000	674	2	40	13	10	13	3	97.5933	107.643
21HS	2013_10_DSG182_000	675	2	50	13	10	13	2	97.2014	105.722
21HS	2013_10_DSG182_000	676	3	0	13	10	13	2	97.4488	92.8214
21HS	2013_10_DSG182_000	677	3	10	13	10	13	2	97.731	93.5619
21HS	2013_10_DSG182_000	678	3	20	13	10	13	2	98.0322	117.881
21HS	2013_10_DSG182_000	679	3	30	13	10	13	2	97.5932	98.5968
21HS	2013_10_DSG182_000	680	3	40	13	10	13	2	97.4007	103.309
21HS	2013_10_DSG182_000	681	3	50	13	10	13	2	97.4513	105.162
21HS	2013_10_DSG182_000	682	4	0	13	10	13	3	97.8476	109.392
21HS	2013_10_DSG182_000	683	4	10	13	10	13	2	97.4121	97.6517
21HS	2013_10_DSG182_000	684	4	20	13	10	13	2	97.6361	93.3154
21HS	2013_10_DSG182_000	685	4	30	13	10	13	2	97.3889	100.065
21HS	2013_10_DSG182_000	686	4	40	13	10	13	2	97.5702	103.271
21HS	2013_10_DSG182_000	687	4	50	13	10	13	2	97.6941	95.1411
21HS	2013_10_DSG182_000	688	5	0	13	10	13	2	98.1749	108.291
21HS	2013_10_DSG182_000	689	5	10	13	10	13	2	97.4633	96.6703
21HS	2013_10_DSG182_000	690	5	20	13	10	13	3	97.7767	108.819
21HS	2013_10_DSG182_000	691	5	30	13	10	13	2	98.4891	99.7628
21HS	2013_10_DSG182_000	692	5	40	13	10	13	2	98.7433	96.6237
21HS	2013_10_DSG182_000	693	5	50	13	10	13	2	99.7178	106.813
21HS	2013_10_DSG182_000	694	6	0	13	10	13	2	99.7389	93.9514
21HS	2013_10_DSG182_000	695	6	10	13	10	13	2	100.316	102.003
21HS	2013_10_DSG182_000	696	6	20	13	10	13	2	99.4146	96.0982
21HS	2013_10_DSG182_000	697	6	30	13	10	13	2	99.008	105.135
21HS	2013_10_DSG182_000	698	6	40	13	10	13	2	98.479	97.7276
21HS	2013_10_DSG182_000	699	6	50	13	10	13	2	98.8573	107.434
21HS	2013_10_DSG182_000	700	7	0	13	10	13	2	98.2898	103.851
21HS	2013_10_DSG182_000	701	7	10	13	10	13	3	98.1221	111.216
21HS	2013_10_DSG182_000	702	7	20	13	10	13	2	98.0762	99.3397
21HS	2013_10_DSG182_000	703	7	30	13	10	13	2	98.0632	105.562
21HS	2013_10_DSG182_000	704	7	40	13	10	13	2	98.22	100.715
21HS	2013_10_DSG182_000	705	7	50	13	10	13	2	97.7456	98.2896
21HS	2013_10_DSG182_000	706	8	0	13	10	13	2	98.2072	109.733
21HS	2013_10_DSG182_000	707	8	10	13	10	13	2	98.1915	99.9849
21HS	2013_10_DSG182_000	708	8	20	13	10	13	2	97.8557	96.9389
21HS	2013_10_DSG182_000	709	8	30	13	10	13	2	97.9508	103.74
21HS	2013_10_DSG182_000	710	8	40	13	10	13	2	97.0617	105.756
21HS	2013_10_DSG182_000	711	8	50	13	10	13	2	97.7417	98.0663
21HS	2013_10_DSG182_000	712	9	0	13	10	13	2	97.6639	98.4491
21HS	2013_10_DSG182_000	713	9	10	13	10	13	2	97.6153	103.471
21HS	2013_10_DSG182_000	714	9	20	13	10	13	2	97.8181	104.938
21HS	2013_10_DSG182_000	715	9	30	13	10	13	2	96.6989	98.6837
21HS	2013_10_DSG182_000	716	9	40	13	10	13	2	97.6001	94.4222
21HS	2013_10_DSG182_000	717	9	50	13	10	13	2	97.6753	97.2236
21HS	2013_10_DSG182_000	718	10	0	13	10	13	2	97.5183	104.854
21HS	2013_10_DSG182_000	719	10	10	13	10	13	2	97.4523	99.8677
21HS	2013_10_DSG182_000	720	10	20	13	10	13	2	97.0158	99.5998
21HS	2013_10_DSG182_000	721	10	30	13	10	13	2	97.4965	95.5638
21HS	2013_10_DSG182_000	722	10	40	13	10	13	2	97.5961	100.173
21HS	2013_10_DSG182_000	723	10	50	13	10	13	2	97.6185	97.7236
21HS	2013_10_DSG182_000	724	11	0	13	10	13	2	97.3982	97.7583
21HS	2013_10_DSG182_000	725	11	10	13	10	13	2	97.5989	93.3311
21HS	2013_10_DSG182_000	726	11	20	13	10	13	2	97.528	94.1353
21HS	2013_10_DSG182_000	727	11	30	13	10	13	2	97.6566	106.127
21HS	2013_10_DSG182_000	728	11	40	13	10	13	2	97.9774	94.6546
21HS	2013_10_DSG182_000	729	11	50	13	10	13	2	97.3863	98.6221
21HS	2013_10_DSG182_000	730	12	0	13	10	13	2	97.2873	95.1934
21HS	2013_10_DSG182_000	731	12	10	13	10	13	2	98.0177	94.1481
21HS	2013_10_DSG182_000	732	12	20	13	10	13	2	97.2447	94.8958
21HS	2013_10_DSG182_000	733	12	30	13	10	13	2	97.1222	93.1164
21HS	2013_10_DSG182_000	734	12	40	13	10	13	2	96.8531	95.2756
21HS	2013_10_DSG182_000	735	12	50	13	10	13	2	96.8994	93.1175
21HS	2013_10_DSG182_000	736	13	0	13	10	13	2	97.1776	94.431
21HS	2013_10_DSG182_000	737	13	10	13	10	13	2	97.3291	94.1146
21HS	2013_10_DSG182_000	738	13	20	13	10	13	2	97.1871	92.4287
21HS	2013_10_DSG182_000	739	13	30	13	10	13	2	96.9308	93.5425
21HS	2013_10_DSG182_000	740	13	40	13	10	13	2	97.204	100.656
21HS	2013_10_DSG182_000	741	13	50	13	10	13	2	97.2443	98.7638
21HS	2013_10_DSG182_000	742	14	0	13	10	13	2	96.8471	95.805
21HS	2013_10_DSG182_000	743	14	10	13	10	13	2	97.576	96.7469
21HS	2013_10_DSG182_000	744	14	20	13	10	13	2	97.4413	95.5245
21HS	2013_10_DSG182_000	745	14	30	13	10	13	2	96.6869	95.7065
21HS	2013_10_DSG182_000	746	14	40	13	10	13	2	96.9946	97.4246
21HS	2013_10_DSG182_000	747	14	50	13	10	13	2	97.515	101.285
21HS	2013_10_DSG182_000	748	15	0	13	10	13	2	97.051	96.3947
21HS	2013_10_DSG182_000	749	15	10	13	10	13	2	97.0986	92.3019
21HS	2013_10_DSG182_000	750	15	20	13	10	13	2	97.8676	93.838
21HS	2013_10_DSG182_000	751	15	30	13	10	13	2	97.4412	92.6503
21HS	2013_10_DSG182_000	752	15	40	13	10	13	2	98.0573	101.357
21HS	2013_10_DSG182_000	753	15	50	13	10	13	2	97.7705	95.3333
21HS	2013_10_DSG182_000	754	16	0	13	10	13	2	97.3064	97.8879
21HS	2013_10_DSG182_000	755	16	10	13	10	13	2	97.4887	98.0708
21HS	2013_10_DSG182_000	756	16	20	13	10	13	2	97.6063	94.6725
21HS	2013_10_DSG182_000	757	16	30	13	10	13	2	97.4709	95.8393
21HS	2013_10_DSG182_000	758	16	40	13	10	13	2	97.1809	97.7208
21HS	2013_10_DSG182_000	759	16	50	13	10	13	2	97.8281	97.1397
21HS	2013_10_DSG182_000	760	17	0	13	10	13	2	97.452	101.282
21HS	2013_10_DSG182_000	761	17	10	13	10	13	2	96.6503	101.911
21HS	2013_10_DSG182_000	762	17	20	13	10	13	2	97.799	99.1511
21HS	2013_10_DSG182_000	763	17	30	13	10	13	2	97.2422	105.967
21HS	2013_10_DSG182_000	764	17	40	13	10	13	2	97.4026	103.265
21HS	2013_10_DSG182_000	765	17	50	13	10	13	2	97.1413	102.731
21HS	2013_10_DSG182_000	766	18	0	13	10	13	2	97.4986	96.6229
21HS	2013_10_DSG182_000	767	18	10	13	10	13	2	98.3753	99.5708
21HS	2013_10_DSG182_000	768	18	20	13	10	13	2	98.6219	98.1193
21HS	2013_10_DSG182_000	769	18	30	13	10	13	2	98.8625	103.599
21HS	2013_10_DSG182_000	770	18	40	13	10	13	3	98.6297	104.698
21HS	2013_10_DSG182_000	771	18	50	13	10	13	3	98.2936	108.466
21HS	2013_10_DSG182_000	772	19	0	13	10	13	3	98.3524	101.666
21HS	2013_10_DSG182_000	773	19	10	13	10	13	3	97.5249	100.906
21HS	2013_10_DSG182_000	774	19	20	13	10	13	2	98.4959	99.6856
21HS	2013_10_DSG182_000	775	19	30	13	10	13	3	97.4214	109.173
21HS	2013_10_DSG182_000	776	19	40	13	10	13	2	98.3665	97.0023
21HS	2013_10_DSG182_000	777	19	50	13	10	13	2	98.5519	96.9927
21HS	2013_10_DSG182_000	778	20	0	13	10	13	3	97.7496	102.038
21HS	2013_10_DSG182_000	779	20	10	13	10	13	2	98.129	99.4333
21HS	2013_10_DSG182_000	780	20	20	13	10	13	2	98.1019	110.252
21HS	2013_10_DSG182_000	781	20	30	13	10	13	2	98.125	95.7751
21HS	2013_10_DSG182_000	782	20	40	13	10	13	2	98.2099	99.5473
21HS	2013_10_DSG182_000	783	20	50	13	10	13	2	98.1186	103.831
21HS	2013_10_DSG182_000	784	21	0	13	10	13	2	98.4567	94.0186
21HS	2013_10_DSG182_000	785	21	10	13	10	13	2	98.0542	102.821
21HS	2013_10_DSG182_000	786	21	20	13	10	13	2	98.0382	100.064
21HS	2013_10_DSG182_000	787	21	30	13	10	13	2	98.2669	96.5485
21HS	2013_10_DSG182_000	788	21	40	13	10	13	2	97.9311	93.1683
21HS	2013_10_DSG182_000	789	21	50	13	10	13	2	98.4357	94.2075
21HS	2013_10_DSG182_000	790	22	0	13	10	13	2	98.6405	102.699
21HS	2013_10_DSG182_000	791	22	10	13	10	13	2	98.5832	96.7339
21HS	2013_10_DSG182_000	792	22	20	13	10	13	2	98.2716	95.916
21HS	2013_10_DSG182_000	793	22	30	13	10	13	2	98.3541	97.2673
21HS	2013_10_DSG182_000	794	22	40	13	10	13	2	97.876	101.468
21HS	2013_10_DSG182_000	795	22	50	13	10	13	2	97.9812	99.3901
21HS	2013_10_DSG182_000	796	23	0	13	10	13	2	98.7344	110.718
21HS	2013_10_DSG182_000	797	23	10	13	10	13	2	97.9243	96.2874
21HS	2013_10_DSG182_000	798	23	20	13	10	13	2	97.8255	96.8837
21HS	2013_10_DSG182_000	799	23	30	13	10	13	2	98.0003	96.4228
21HS	2013_10_DSG182_000	800	23	40	13	10	13	2	98.0148	99.398
21HS	2013_10_DSG182_000	801	23	50	13	10	13	2	98.1107	97.4199
21HS	2013_10_DSG182_000	802	0	0	14	10	13	2	98.225	98.7265
21HS	2013_10_DSG182_000	803	0	10	14	10	13	2	97.952	97.5283
21HS	2013_10_DSG182_000	804	0	20	14	10	13	2	97.8996	95.8227
21HS	2013_10_DSG182_000	805	0	30	14	10	13	2	97.8935	103.113
21HS	2013_10_DSG182_000	806	0	40	14	10	13	2	98.0671	99.5559
21HS	2013_10_DSG182_000	807	0	50	14	10	13	2	97.8684	95.7398
21HS	2013_10_DSG182_000	808	1	0	14	10	13	2	98.0754	99.8588
21HS	2013_10_DSG182_000	809	1	10	14	10	13	2	97.1449	94.1322
21HS	2013_10_DSG182_000	810	1	20	14	10	13	2	97.046	95.8436
21HS	2013_10_DSG182_000	811	1	30	14	10	13	2	97.0557	97.5206
21HS	2013_10_DSG182_000	812	1	40	14	10	13	2	96.9089	95.8417
21HS	2013_10_DSG182_000	813	1	50	14	10	13	2	96.9645	93.5387
21HS	2013_10_DSG182_000	814	2	0	14	10	13	2	97.0461	103.581
21HS	2013_10_DSG182_000	815	2	10	14	10	13	2	96.5419	94.105
21HS	2013_10_DSG182_000	816	2	20	14	10	13	2	96.9583	96.4943
21HS	2013_10_DSG182_000	817	2	30	14	10	13	2	95.9613	93.7425
21HS	2013_10_DSG182_000	818	2	40	14	10	13	2	96.4272	97.1544
21HS	2013_10_DSG182_000	819	2	50	14	10	13	2	97.2703	94.2178
21HS	2013_10_DSG182_000	820	3	0	14	10	13	2	96.6349	99.2417
21HS	2013_10_DSG182_000	821	3	10	14	10	13	2	96.6946	97.5347
21HS	2013_10_DSG182_000	822	3	20	14	10	13	2	96.6907	99.1234
21HS	2013_10_DSG182_000	823	3	30	14	10	13	2	96.5885	95.6722
21HS	2013_10_DSG182_000	824	3	40	14	10	13	2	97.5522	97.858
21HS	2013_10_DSG182_000	825	3	50	14	10	13	2	96.4232	106.398
21HS	2013_10_DSG182_000	826	4	0	14	10	13	3	96.6317	105.379
21HS	2013_10_DSG182_000	827	4	10	14	10	13	2	96.4444	94.9899
21HS	2013_10_DSG182_000	828	4	20	14	10	13	2	96.826	93.6452
21HS	2013_10_DSG182_000	829	4	30	14	10	13	2	96.7196	95.8558
21HS	2013_10_DSG182_000	830	4	40	14	10	13	2	96.911	104.691
21HS	2013_10_DSG182_000	831	4	50	14	10	13	2	96.8249	105.729
21HS	2013_10_DSG182_000	832	5	0	14	10	13	2	96.7931	95.008
21HS	2013_10_DSG182_000	833	5	10	14	10	13	3	96.7494	106.126
21HS	2013_10_DSG182_000	834	5	20	14	10	13	2	96.9988	100.345
21HS	2013_10_DSG182_000	835	5	30	14	10	13	2	97.5977	96.1515
21HS	2013_10_DSG182_000	836	5	40	14	10	13	3	98.4248	101.241
21HS	2013_10_DSG182_000	837	5	50	14	10	13	2	98.6659	107.024
21HS	2013_10_DSG182_000	838	6	0	14	10	13	2	99.0323	104.01
21HS	2013_10_DSG182_000	839	6	10	14	10	13	2	99.2086	98.2255
21HS	2013_10_DSG182_000	840	6	20	14	10	13	2	98.8266	95.1377
21HS	2013_10_DSG182_000	841	6	30	14	10	13	2	97.7406	93.0837
21HS	2013_10_DSG182_000	842	6	40	14	10	13	2	97.3438	97.254
21HS	2013_10_DSG182_000	843	6	50	14	10	13	2	97.708	98.1796
21HS	2013_10_DSG182_000	844	7	0	14	10	13	2	96.9295	92.9298
21HS	2013_10_DSG182_000	845	7	10	14	10	13	2	97.4783	110.06
21HS	2013_10_DSG182_000	846	7	20	14	10	13	2	97.4887	94.4011
21HS	2013_10_DSG182_000	847	7	30	14	10	13	2	97.317	95.1165
21HS	2013_10_DSG182_000	848	7	40	14	10	13	2	97.3537	103.865
21HS	2013_10_DSG182_000	849	7	50	14	10	13	2	96.8894	100.832
21HS	2013_10_DSG182_000	850	8	0	14	10	13	2	97.19	94.6255
21HS	2013_10_DSG182_000	851	8	10	14	10	13	2	97.4753	93.8041
21HS	2013_10_DSG182_000	852	8	20	14	10	13	2	96.6924	103.68
21HS	2013_10_DSG182_000	853	8	30	14	10	13	2	97.2305	97.541
21HS	2013_10_DSG182_000	854	8	40	14	10	13	2	97.2051	95.7735
21HS	2013_10_DSG182_000	855	8	50	14	10	13	2	97.3272	92.7657
21HS	2013_10_DSG182_000	856	9	0	14	10	13	2	97.3538	94.0962
21HS	2013_10_DSG182_000	857	9	10	14	10	13	2	97.9177	98.9679
21HS	2013_10_DSG182_000	858	9	20	14	10	13	2	97.6906	98.1801
21HS	2013_10_DSG182_000	859	9	30	14	10	13	2	97.4988	97.535
21HS	2013_10_DSG182_000	860	9	40	14	10	13	2	97.5804	104.673
21HS	2013_10_DSG182_000	861	9	50	14	10	13	3	98.1401	110.441
21HS	2013_10_DSG182_000	862	10	0	14	10	13	2	97.8757	97.6603
21HS	2013_10_DSG182_000	863	10	10	14	10	13	2	97.6424	104.296
21HS	2013_10_DSG182_000	864	10	20	14	10	13	2	97.9927	94.7912
21HS	2013_10_DSG182_000	865	10	30	14	10	13	2	98.3185	106.987
21HS	2013_10_DSG182_000	866	10	40	14	10	13	2	98.4121	94.8906
21HS	2013_10_DSG182_000	867	10	50	14	10	13	2	98.6295	97.6734
21HS	2013_10_DSG182_000	868	11	0	14	10	13	2	98.0149	99.0317
21HS	2013_10_DSG182_000	869	11	10	14	10	13	3	98.1642	115.067
21HS	2013_10_DSG182_000	870	11	20	14	10	13	3	97.7382	103.649
21HS	2013_10_DSG182_000	871	11	30	14	10	13	2	97.6722	103.812
21HS	2013_10_DSG182_000	872	11	40	14	10	13	2	98.1418	92.8288
21HS	2013_10_DSG182_000	873	11	50	14	10	13	2	98.2181	104.762
21HS	2013_10_DSG182_000	874	12	0	14	10	13	2	97.933	96.6824
21HS	2013_10_DSG182_000	875	12	10	14	10	13	3	98.1015	110.4
21HS	2013_10_DSG182_000	876	12	20	14	10	13	2	98.1126	93.3963
21HS	2013_10_DSG182_000	877	12	30	14	10	13	2	97.6521	95.1376
21HS	2013_10_DSG182_000	878	12	40	14	10	13	2	97.5585	92.8669
21HS	2013_10_DSG182_000	879	12	50	14	10	13	2	97.933	102.15
21HS	2013_10_DSG182_000	880	13	0	14	10	13	2	97.319	95.1641
21HS	2013_10_DSG182_000	881	13	10	14	10	13	2	97.1261	94.8841
21HS	2013_10_DSG182_000	882	13	20	14	10	13	2	97.3205	95.4814
21HS	2013_10_DSG182_000	883	13	30	14	10	13	2	97.3832	97.7428
21HS	2013_10_DSG182_000	884	13	40	14	10	13	2	96.9861	94.7192
21HS	2013_10_DSG182_000	885	13	50	14	10	13	2	97.0211	94.273
21HS	2013_10_DSG182_000	886	14	0	14	10	13	2	96.4815	96.1892
21HS	2013_10_DSG182_000	887	14	10	14	10	13	2	96.8611	98.6589
21HS	2013_10_DSG182_000	888	14	20	14	10	13	2	97.0144	98.4751
21HS	2013_10_DSG182_000	889	14	30	14	10	13	2	96.8462	94.1445
21HS	2013_10_DSG182_000	890	14	40	14	10	13	2	97.039	100.049
21HS	2013_10_DSG182_000	891	14	50	14	10	13	2	97.1416	99.0148
21HS	2013_10_DSG182_000	892	15	0	14	10	13	2	97.0501	97.0164
21HS	2013_10_DSG182_000	893	15	10	14	10	13	2	97.0138	99.1151
21HS	2013_10_DSG182_000	894	15	20	14	10	13	2	96.7952	96.3698
21HS	2013_10_DSG182_000	895	15	30	14	10	13	2	96.794	93.9822
21HS	2013_10_DSG182_000	896	15	40	14	10	13	2	96.1044	96.3588
21HS	2013_10_DSG182_000	897	15	50	14	10	13	2	97.0192	99.2108
21HS	2013_10_DSG182_000	898	16	0	14	10	13	2	97.496	96.0003
21HS	2013_10_DSG182_000	899	16	10	14	10	13	2	97.211	94.653
21HS	2013_10_DSG182_000	900	16	20	14	10	13	2	96.8471	105.269
21HS	2013_10_DSG182_000	901	16	30	14	10	13	2	96.8831	97.5768
21HS	2013_10_DSG182_000	902	16	40	14	10	13	2	97.1658	104.06
21HS	2013_10_DSG182_000	903	16	50	14	10	13	2	97.1429	97.8268
21HS	2013_10_DSG182_000	904	17	0	14	10	13	2	97.5396	104.626
21HS	2013_10_DSG182_000	905	17	10	14	10	13	2	97.1641	97.8963
21HS	2013_10_DSG182_000	906	17	20	14	10	13	2	97.1598	96.2199
21HS	2013_10_DSG182_000	907	17	30	14	10	13	2	97.0197	94.3395
21HS	2013_10_DSG182_000	908	17	40	14	10	13	2	98.0316	101.416
21HS	2013_10_DSG182_000	909	17	50	14	10	13	2	97.6244	97.2298
21HS	2013_10_DSG182_000	910	18	0	14	10	13	2	97.8734	105.388
21HS	2013_10_DSG182_000	911	18	10	14	10	13	2	98.5996	99.2228
21HS	2013_10_DSG182_000	912	18	20	14	10	13	2	99.1483	103.247
21HS	2013_10_DSG182_000	913	18	30	14	10	13	2	99.2139	99.7379
21HS	2013_10_DSG182_000	914	18	40	14	10	13	3	99.313	101.836
21HS	2013_10_DSG182_000	915	18	50	14	10	13	3	98.7721	100.123
21HS	2013_10_DSG182_000	916	19	0	14	10	13	3	97.3189	100.301
21HS	2013_10_DSG182_000	917	19	10	14	10	13	3	97.7769	103.258
21HS	2013_10_DSG182_000	918	19	20	14	10	13	3	97.5771	97.6688
21HS	2013_10_DSG182_000	919	19	30	14	10	13	2	97.9698	117.086
21HS	2013_10_DSG182_000	920	19	40	14	10	13	3	97.6697	101.925
21HS	2013_10_DSG182_000	921	19	50	14	10	13	2	97.6776	109.69
21HS	2013_10_DSG182_000	922	20	0	14	10	13	2	97.9234	96.3965
21HS	2013_10_DSG182_000	923	20	10	14	10	13	2	98.1073	111.388
21HS	2013_10_DSG182_000	924	20	20	14	10	13	2	97.9919	114.976
21HS	2013_10_DSG182_000	925	20	30	14	10	13	2	97.0671	94.7751
21HS	2013_10_DSG182_000	926	20	40	14	10	13	2	97.3343	108.867
21HS	2013_10_DSG182_000	927	20	50	14	10	13	2	96.789	103.788
21HS	2013_10_DSG182_000	928	21	0	14	10	13	2	97.3434	101.823
21HS	2013_10_DSG182_000	929	21	10	14	10	13	2	97.4819	115.241
21HS	2013_10_DSG182_000	930	21	20	14	10	13	2	97.3761	115.885
21HS	2013_10_DSG182_000	931	21	30	14	10	13	2	97.4254	98.7576
21HS	2013_10_DSG182_000	932	21	40	14	10	13	2	97.8526	117.29
21HS	2013_10_DSG182_000	933	21	50	14	10	13	2	97.2486	110.349
21HS	2013_10_DSG182_000	934	22	0	14	10	13	2	97.4502	114.82
21HS	2013_10_DSG182_000	935	22	10	14	10	13	2	97.3812	119.415
21HS	2013_10_DSG182_000	936	22	20	14	10	13	2	97.6471	99.5093
21HS	2013_10_DSG182_000	937	22	30	14	10	13	3	96.8253	103.495
21HS	2013_10_DSG182_000	938	22	40	14	10	13	2	97.2078	100.821
21HS	2013_10_DSG182_000	939	22	50	14	10	13	2	97.6588	97.9394
21HS	2013_10_DSG182_000	940	23	0	14	10	13	2	96.8198	118.659
21HS	2013_10_DSG182_000	941	23	10	14	10	13	2	97.4649	121.546
21HS	2013_10_DSG182_000	942	23	20	14	10	13	3	97.3693	103.679
21HS	2013_10_DSG182_000	943	23	30	14	10	13	2	97.0268	120.085
21HS	2013_10_DSG182_000	944	23	40	14	10	13	2	97.5997	119.343
21HS	2013_10_DSG182_000	945	23	50	14	10	13	2	97.5787	118.695
21HS	2013_10_DSG182_000	946	0	0	15	10	13	2	96.7381	115.713
21HS	2013_10_DSG182_000	947	0	10	15	10	13	3	97.2657	104.521
21HS	2013_10_DSG182_000	948	0	20	15	10	13	3	97.3948	110.689
21HS	2013_10_DSG182_000	949	0	30	15	10	13	2	97.0982	122.073
21HS	2013_10_DSG182_000	950	0	40	15	10	13	2	96.9216	112.715
21HS	2013_10_DSG182_000	951	0	50	15	10	13	2	97.0505	104.268
21HS	2013_10_DSG182_000	952	1	0	15	10	13	2	97.342	96.6422
21HS	2013_10_DSG182_000	953	1	10	15	10	13	2	97.2033	106.008
21HS	2013_10_DSG182_000	954	1	20	15	10	13	2	97.1326	114.666
21HS	2013_10_DSG182_000	955	1	30	15	10	13	2	96.741	94.4842
21HS	2013_10_DSG182_000	956	1	40	15	10	13	2	96.7525	111.804
21HS	2013_10_DSG182_000	957	1	50	15	10	13	2	96.6361	99.5935
21HS	2013_10_DSG182_000	958	2	0	15	10	13	2	96.978	122.023
21HS	2013_10_DSG182_000	959	2	10	15	10	13	2	97.004	108.878
21HS	2013_10_DSG182_000	960	2	20	15	10	13	2	96.4531	96.3693
21HS	2013_10_DSG182_000	961	2	30	15	10	13	2	96.2651	101.594
21HS	2013_10_DSG182_000	962	2	40	15	10	13	2	96.6134	100.058
21HS	2013_10_DSG182_000	963	2	50	15	10	13	2	96.7347	95.815
21HS	2013_10_DSG182_000	964	3	0	15	10	13	2	97.4141	113.817
21HS	2013_10_DSG182_000	965	3	10	15	10	13	2	96.3048	96.8792
21HS	2013_10_DSG182_000	966	3	20	15	10	13	3	96.4908	111.407
21HS	2013_10_DSG182_000	967	3	30	15	10	13	2	96.5156	95.7665
21HS	2013_10_DSG182_000	968	3	40	15	10	13	2	96.4427	96.293
21HS	2013_10_DSG182_000	969	3	50	15	10	13	2	96.0795	101.424
21HS	2013_10_DSG182_000	970	4	0	15	10	13	3	96.727	102.667
21HS	2013_10_DSG182_000	971	4	10	15	10	13	2	96.4414	95.1263
21HS	2013_10_DSG182_000	972	4	20	15	10	13	2	96.758	95.0372
21HS	2013_10_DSG182_000	973	4	30	15	10	13	2	96.3817	97.5691
21HS	2013_10_DSG182_000	974	4	40	15	10	13	2	96.5738	99.8662
21HS	2013_10_DSG182_000	975	4	50	15	10	13	2	97.2777	103.034
21HS	2013_10_DSG182_000	976	5	0	15	10	13	2	96.4676	95.2748
21HS	2013_10_DSG182_000	977	5	10	15	10	13	2	96.8663	96.2034
21HS	2013_10_DSG182_000	978	5	20	15	10	13	2	96.6476	98.3955
21HS	2013_10_DSG182_000	979	5	30	15	10	13	2	96.6322	96.8717
21HS	2013_10_DSG182_000	980	5	40	15	10	13	2	97.0896	103.706
21HS	2013_10_DSG182_000	981	5	50	15	10	13	2	97.92	94.5152
21HS	2013_10_DSG182_000	982	6	0	15	10	13	2	98.3622	94.8647
21HS	2013_10_DSG182_000	983	6	10	15	10	13	2	98.9541	97.4364
21HS	2013_10_DSG182_000	984	6	20	15	10	13	2	98.757	95.8739
21HS	2013_10_DSG182_000	985	6	30	15	10	13	2	97.9024	95.4672
21HS	2013_10_DSG182_000	986	6	40	15	10	13	2	97.546	95.7186
21HS	2013_10_DSG182_000	987	6	50	15	10	13	2	97.0054	96.6202
21HS	2013_10_DSG182_000	988	7	0	15	10	13	2	97.1715	100.865
21HS	2013_10_DSG182_000	989	7	10	15	10	13	2	97.1787	105.156
21HS	2013_10_DSG182_000	990	7	20	15	10	13	2	97.4306	95.6972
21HS	2013_10_DSG182_000	991	7	30	15	10	13	2	97.4175	94.1819
21HS	2013_10_DSG182_000	992	7	40	15	10	13	2	97.413	105.195
21HS	2013_10_DSG182_000	993	7	50	15	10	13	2	97.179	100.885
21HS	2013_10_DSG182_000	994	8	0	15	10	13	2	98.1069	97.4888
21HS	2013_10_DSG182_000	995	8	10	15	10	13	2	97.4239	95.9467
21HS	2013_10_DSG182_000	996	8	20	15	10	13	2	97.3229	104.745
21HS	2013_10_DSG182_000	997	8	30	15	10	13	2	96.9677	106.116
21HS	2013_10_DSG182_000	998	8	40	15	10	13	2	97.3548	101.967
21HS	2013_10_DSG182_000	999	8	50	15	10	13	2	96.9707	100.566
21HS	2013_10_DSG182_000	1000	9	0	15	10	13	2	97.7621	98.0626
21HS	2013_10_DSG182_000	1001	9	10	15	10	13	2	97.7048	110.126
21HS	2013_10_DSG182_000	1002	9	20	15	10	13	2	97.2061	102.282
21HS	2013_10_DSG182_000	1003	9	30	15	10	13	2	97.2438	110.989
21HS	2013_10_DSG182_000	1004	9	40	15	10	13	2	97.0629	113.795
21HS	2013_10_DSG182_000	1005	9	50	15	10	13	2	97.4021	106.699
21HS	2013_10_DSG182_000	1006	10	0	15	10	13	3	98.6835	110.158
21HS	2013_10_DSG182_000	1007	10	10	15	10	13	2	97.4713	101.716
21HS	2013_10_DSG182_000	1008	10	20	15	10	13	2	97.9689	106.04
21HS	2013_10_DSG182_000	1009	10	30	15	10	13	2	97.5064	117.007
21HS	2013_10_DSG182_000	1010	10	40	15	10	13	2	97.5637	96.8348
21HS	2013_10_DSG182_000	1011	10	50	15	10	13	2	97.796	100.369
21HS	2013_10_DSG182_000	1012	11	0	15	10	13	2	98.0196	104.324
21HS	2013_10_DSG182_000	1013	11	10	15	10	13	2	97.2004	119.949
21HS	2013_10_DSG182_000	1014	11	20	15	10	13	2	97.8068	114.896
21HS	2013_10_DSG182_000	1015	11	30	15	10	13	2	97.4731	118.536
21HS	2013_10_DSG182_000	1016	11	40	15	10	13	3	97.8393	114.254
21HS	2013_10_DSG182_000	1017	11	50	15	10	13	2	98.1313	121.479
21HS	2013_10_DSG182_000	1018	12	0	15	10	13	2	97.9006	109.537
21HS	2013_10_DSG182_000	1019	12	10	15	10	13	2	98.1041	91.8696
21HS	2013_10_DSG182_000	1020	12	20	15	10	13	2	97.6442	109.967
21HS	2013_10_DSG182_000	1021	12	30	15	10	13	2	97.8996	107.353
21HS	2013_10_DSG182_000	1022	12	40	15	10	13	2	97.8866	121.248
21HS	2013_10_DSG182_000	1023	12	50	15	10	13	2	97.5139	114.782
21HS	2013_10_DSG182_000	1024	13	0	15	10	13	2	96.7392	119.752
21HS	2013_10_DSG182_000	1025	13	10	15	10	13	2	97.5419	99.2491
21HS	2013_10_DSG182_000	1026	13	20	15	10	13	2	97.1145	119.111
21HS	2013_10_DSG182_000	1027	13	30	15	10	13	2	97.1706	99.8794
21HS	2013_10_DSG182_000	1028	13	40	15	10	13	2	96.9615	98.1214
21HS	2013_10_DSG182_000	1029	13	50	15	10	13	2	96.5566	106.472
21HS	2013_10_DSG182_000	1030	14	0	15	10	13	3	97.8738	108.18
21HS	2013_10_DSG182_000	1031	14	10	15	10	13	2	97.7732	104.359
21HS	2013_10_DSG182_000	1032	14	20	15	10	13	2	96.9988	99.5818
21HS	2013_10_DSG182_000	1033	14	30	15	10	13	2	97.4044	98.4982
21HS	2013_10_DSG182_000	1034	14	40	15	10	13	3	96.7062	108.25
21HS	2013_10_DSG182_000	1035	14	50	15	10	13	2	97.2554	93.8932
21HS	2013_10_DSG182_000	1036	15	0	15	10	13	2	96.6561	93.7587
21HS	2013_10_DSG182_000	1037	15	10	15	10	13	2	96.6936	99.5509
21HS	2013_10_DSG182_000	1038	15	20	15	10	13	2	96.6706	93.7929
21HS	2013_10_DSG182_000	1039	15	30	15	10	13	2	96.892	104.033
21HS	2013_10_DSG182_000	1040	15	40	15	10	13	2	96.798	94.5076
21HS	2013_10_DSG182_000	1041	15	50	15	10	13	2	96.9167	93.7569
21HS	2013_10_DSG182_000	1042	16	0	15	10	13	2	96.9616	94.9657
21HS	2013_10_DSG182_000	1043	16	10	15	10	13	2	96.8612	97.3856
21HS	2013_10_DSG182_000	1044	16	20	15	10	13	2	96.5999	97.0101
21HS	2013_10_DSG182_000	1045	16	30	15	10	13	2	97.0556	93.8681
21HS	2013_10_DSG182_000	1046	16	40	15	10	13	2	97.6123	94.1405
21HS	2013_10_DSG182_000	1047	16	50	15	10	13	2	96.9808	95.2914
21HS	2013_10_DSG182_000	1048	17	0	15	10	13	2	96.5577	95.2556
21HS	2013_10_DSG182_000	1049	17	10	15	10	13	2	97.2687	93.4005
21HS	2013_10_DSG182_000	1050	17	20	15	10	13	2	97.0667	98.2719
21HS	2013_10_DSG182_000	1051	17	30	15	10	13	2	97.3321	92.9558
21HS	2013_10_DSG182_000	1052	17	40	15	10	13	2	96.8464	95.8003
21HS	2013_10_DSG182_000	1053	17	50	15	10	13	2	96.9755	100.945
21HS	2013_10_DSG182_000	1054	18	0	15	10	13	2	98.0544	98.1364
21HS	2013_10_DSG182_000	1055	18	10	15	10	13	2	98.498	96.8602
21HS	2013_10_DSG182_000	1056	18	20	15	10	13	2	99.1312	97.9051
21HS	2013_10_DSG182_000	1057	18	30	15	10	13	2	99.3919	100.964
21HS	2013_10_DSG182_000	1058	18	40	15	10	13	3	98.7846	100.681
21HS	2013_10_DSG182_000	1059	18	50	15	10	13	3	97.9557	99.4221
21HS	2013_10_DSG182_000	1060	19	0	15	10	13	3	97.9607	100.849
21HS	2013_10_DSG182_000	1061	19	10	15	10	13	3	97.7099	97.6056
21HS	2013_10_DSG182_000	1062	19	20	15	10	13	2	97.7632	100.98
21HS	2013_10_DSG182_000	1063	19	30	15	10	13	2	97.3702	95.6855
21HS	2013_10_DSG182_000	1064	19	40	15	10	13	2	97.851	100.639
21HS	2013_10_DSG182_000	1065	19	50	15	10	13	2	97.6307	95.4876
21HS	2013_10_DSG182_000	1066	20	0	15	10	13	2	97.516	98.1749
21HS	2013_10_DSG182_000	1067	20	10	15	10	13	2	96.5486	98.1265
21HS	2013_10_DSG182_000	1068	20	20	15	10	13	2	95.938	98.5452
21HS	2013_10_DSG182_000	1069	20	30	15	10	13	2	97.028	97.2025
21HS	2013_10_DSG182_000	1070	20	40	15	10	13	2	97.7519	96.2232
21HS	2013_10_DSG182_000	1071	20	50	15	10	13	2	96.1565	95.3722
21HS	2013_10_DSG182_000	1072	21	0	15	10	13	2	96.8449	96.0797
21HS	2013_10_DSG182_000	1073	21	10	15	10	13	2	97.7603	102.455
21HS	2013_10_DSG182_000	1074	21	20	15	10	13	2	97.7753	94.9965
21HS	2013_10_DSG182_000	1075	21	30	15	10	13	2	97.7678	106.88
21HS	2013_10_DSG182_000	1076	21	40	15	10	13	2	98.4233	97.4984
21HS	2013_10_DSG182_000	1077	21	50	15	10	13	2	97.7439	109.964
21HS	2013_10_DSG182_000	1078	22	0	15	10	13	2	98.2726	106.813
21HS	2013_10_DSG182_000	1079	22	10	15	10	13	2	97.6128	98.2292
21HS	2013_10_DSG182_000	1080	22	20	15	10	13	2	98.8843	98.7924
21HS	2013_10_DSG182_000	1081	22	30	15	10	13	2	98.5828	104.941
21HS	2013_10_DSG182_000	1082	22	40	15	10	13	3	98.2963	111.293
21HS	2013_10_DSG182_000	1083	22	50	15	10	13	2	98.3865	106.942
21HS	2013_10_DSG182_000	1084	23	0	15	10	13	2	98.6034	98.6267
21HS	2013_10_DSG182_000	1085	23	10	15	10	13	2	98.7724	107.803
21HS	2013_10_DSG182_000	1086	23	20	15	10	13	2	97.9067	102.045
21HS	2013_10_DSG182_000	1087	23	30	15	10	13	2	98.5986	114.597
21HS	2013_10_DSG182_000	1088	23	40	15	10	13	2	97.7208	120.486
21HS	2013_10_DSG182_000	1089	23	50	15	10	13	2	98.1482	121.971
21HS	2013_10_DSG182_000	1090	0	0	16	10	13	2	98.3496	110.584
21HS	2013_10_DSG182_000	1091	0	10	16	10	13	2	97.1994	107.375
21HS	2013_10_DSG182_000	1092	0	20	16	10	13	2	98.7517	112.89
21HS	2013_10_DSG182_000	1093	0	30	16	10	13	2	98.6597	118.544
21HS	2013_10_DSG182_000	1094	0	40	16	10	13	2	98.8241	111.045
21HS	2013_10_DSG182_000	1095	0	50	16	10	13	2	98.0195	119.117
21HS	2013_10_DSG182_000	1096	1	0	16	10	13	2	98.4689	121.353
21HS	2013_10_DSG182_000	1097	1	10	16	10	13	2	97.6062	108.829
21HS	2013_10_DSG182_000	1098	1	20	16	10	13	3	98.0256	105.601
21HS	2013_10_DSG182_000	1099	1	30	16	10	13	2	98.1761	115.332
21HS	2013_10_DSG182_000	1100	1	40	16	10	13	2	97.6907	109.058
21HS	2013_10_DSG182_000	1101	1	50	16	10	13	2	97.4896	123.169
21HS	2013_10_DSG182_000	1102	2	0	16	10	13	2	98.0375	117.991
21HS	2013_10_DSG182_000	1103	2	10	16	10	13	2	96.8898	96.5271
21HS	2013_10_DSG182_000	1104	2	20	16	10	13	2	98.0081	105.423
21HS	2013_10_DSG182_000	1105	2	30	16	10	13	2	98.0353	107.868
21HS	2013_10_DSG182_000	1106	2	40	16	10	13	2	98.1327	98.6548
21HS	2013_10_DSG182_000	1107	2	50	16	10	13	2	97.9604	117.473
21HS	2013_10_DSG182_000	1108	3	0	16	10	13	2	97.0044	111.907
21HS	2013_10_DSG182_000	1109	3	10	16	10	13	2	96.6687	104.984
21HS	2013_10_DSG182_000	1110	3	20	16	10	13	2	97.0381	103.349
21HS	2013_10_DSG182_000	1111	3	30	16	10	13	2	97.1377	100.228
21HS	2013_10_DSG182_000	1112	3	40	16	10	13	2	96.8505	99.2131
21HS	2013_10_DSG182_000	1113	3	50	16	10	13	2	96.6863	95.1058
21HS	2013_10_DSG182_000	1114	4	0	16	10	13	2	96.7665	102.704
21HS	2013_10_DSG182_000	1115	4	10	16	10	13	2	96.6743	104.259
21HS	2013_10_DSG182_000	1116	4	20	16	10	13	2	96.0872	98.1583
21HS	2013_10_DSG182_000	1117	4	30	16	10	13	2	96.3504	98.9533
21HS	2013_10_DSG182_000	1118	4	40	16	10	13	2	97.1735	96.0703
21HS	2013_10_DSG182_000	1119	4	50	16	10	13	2	96.8132	98.3224
21HS	2013_10_DSG182_000	1120	5	0	16	10	13	2	96.8364	106.205
21HS	2013_10_DSG182_000	1121	5	10	16	10	13	2	97.2192	100.297
21HS	2013_10_DSG182_000	1122	5	20	16	10	13	2	97.2408	104.114
21HS	2013_10_DSG182_000	1123	5	30	16	10	13	2	97.8045	93.1159
21HS	2013_10_DSG182_000	1124	5	40	16	10	13	2	98.1243	93.8941
21HS	2013_10_DSG182_000	1125	5	50	16	10	13	2	99.2966	95.8917
21HS	2013_10_DSG182_000	1126	6	0	16	10	13	2	99.9394	92.9681
21HS	2013_10_DSG182_000	1127	6	10	16	10	13	2	99.7112	101.617
21HS	2013_10_DSG182_000	1128	6	20	16	10	13	2	99.1205	94.4642
21HS	2013_10_DSG182_000	1129	6	30	16	10	13	2	98.5783	96.9261
21HS	2013_10_DSG182_000	1130	6	40	16	10	13	2	98.0814	97.8138
21HS	2013_10_DSG182_000	1131	6	50	16	10	13	2	98.4994	108.91
21HS	2013_10_DSG182_000	1132	7	0	16	10	13	2	97.8508	93.6838
21HS	2013_10_DSG182_000	1133	7	10	16	10	13	2	97.5248	95.4749
21HS	2013_10_DSG182_000	1134	7	20	16	10	13	2	97.1135	93.5464
21HS	2013_10_DSG182_000	1135	7	30	16	10	13	2	97.7265	92.8004
21HS	2013_10_DSG182_000	1136	7	40	16	10	13	2	97.4699	93.6363
21HS	2013_10_DSG182_000	1137	7	50	16	10	13	2	97.2322	93.3203
21HS	2013_10_DSG182_000	1138	8	0	16	10	13	2	97.3801	91.89
21HS	2013_10_DSG182_000	1139	8	10	16	10	13	2	97.6591	94.5009
21HS	2013_10_DSG182_000	1140	8	20	16	10	13	2	97.6606	93.3259
21HS	2013_10_DSG182_000	1141	8	30	16	10	13	2	97.4819	96.9201
21HS	2013_10_DSG182_000	1142	8	40	16	10	13	2	97.1919	93.1294
21HS	2013_10_DSG182_000	1143	8	50	16	10	13	2	96.4591	99.6771
21HS	2013_10_DSG182_000	1144	9	0	16	10	13	2	97.4395	96.1083
21HS	2013_10_DSG182_000	1145	9	10	16	10	13	2	96.5244	91.8316
21HS	2013_10_DSG182_000	1146	9	20	16	10	13	2	97.6263	92.4884
21HS	2013_10_DSG182_000	1147	9	30	16	10	13	2	96.5445	93.3313
21HS	2013_10_DSG182_000	1148	9	40	16	10	13	2	96.994	94.1287
21HS	2013_10_DSG182_000	1149	9	50	16	10	13	3	97.0396	98.4522
21HS	2013_10_DSG182_000	1150	10	0	16	10	13	2	97.2986	94.6539
21HS	2013_10_DSG182_000	1151	10	10	16	10	13	2	96.6666	92.6456
21HS	2013_10_DSG182_000	1152	10	20	16	10	13	2	96.8219	92.8953
21HS	2013_10_DSG182_000	1153	10	30	16	10	13	2	97.1493	93.7673
21HS	2013_10_DSG182_000	1154	10	40	16	10	13	2	97.3346	93.1715
21HS	2013_10_DSG182_000	1155	10	50	16	10	13	2	97.0153	93.2052
21HS	2013_10_DSG182_000	1156	11	0	16	10	13	2	97.1911	91.7938
21HS	2013_10_DSG182_000	1157	11	10	16	10	13	2	97.4595	92.7463
21HS	2013_10_DSG182_000	1158	11	20	16	10	13	2	97.7216	92.5292
21HS	2013_10_DSG182_000	1159	11	30	16	10	13	2	97.5768	95.8047
21HS	2013_10_DSG182_000	1160	11	40	16	10	13	2	97.6156	92.8645
21HS	2013_10_DSG182_000	1161	11	50	16	10	13	2	97.391	92.3996
21HS	2013_10_DSG182_000	1162	12	0	16	10	13	2	98.0008	93.6424
21HS	2013_10_DSG182_000	1163	12	10	16	10	13	2	97.741	108.485
21HS	2013_10_DSG182_000	1164	12	20	16	10	13	2	97.6486	90.9759
21HS	2013_10_DSG182_000	1165	12	30	16	10	13	2	97.8907	92.5907
21HS	2013_10_DSG182_000	1166	12	40	16	10	13	2	97.9676	108.887
21HS	2013_10_DSG182_000	1167	12	50	16	10	13	2	97.5388	113.583
21HS	2013_10_DSG182_000	1168	13	0	16	10	13	2	97.3277	91.9563
21HS	2013_10_DSG182_000	1169	13	10	16	10	13	2	97.2293	95.8332
21HS	2013_10_DSG182_000	1170	13	20	16	10	13	2	97.4409	92.3614
21HS	2013_10_DSG182_000	1171	13	30	16	10	13	2	97.6549	111.869
21HS	2013_10_DSG182_000	1172	13	40	16	10	13	2	97.8906	104.643
21HS	2013_10_DSG182_000	1173	13	50	16	10	13	2	97.4726	94.1316
21HS	2013_10_DSG182_000	1174	14	0	16	10	13	2	97.061	101.037
21HS	2013_10_DSG182_000	1175	14	10	16	10	13	2	97.2706	92.197
21HS	2013_10_DSG182_000	1176	14	20	16	10	13	2	97.1356	93.2928
21HS	2013_10_DSG182_000	1177	14	30	16	10	13	2	97.1807	93.7035
21HS	2013_10_DSG182_000	1178	14	40	16	10	13	2	97.2299	92.3592
21HS	2013_10_DSG182_000	1179	14	50	16	10	13	2	96.8044	95.6394
21HS	2013_10_DSG182_000	1180	15	0	16	10	13	2	97.371	94.1392
21HS	2013_10_DSG182_000	1181	15	10	16	10	13	2	96.9441	92.2446
21HS	2013_10_DSG182_000	1182	15	20	16	10	13	2	97.1879	96.8445
21HS	2013_10_DSG182_000	1183	15	30	16	10	13	2	97.5983	93.2891
21HS	2013_10_DSG182_000	1184	15	40	16	10	13	2	96.7701	95.0505
21HS	2013_10_DSG182_000	1185	15	50	16	10	13	2	96.5099	101.03
21HS	2013_10_DSG182_000	1186	16	0	16	10	13	2	97.2153	93.092
21HS	2013_10_DSG182_000	1187	16	10	16	10	13	2	97.2695	93.1869
21HS	2013_10_DSG182_000	1188	16	20	16	10	13	2	96.5176	92.9488
21HS	2013_10_DSG182_000	1189	16	30	16	10	13	2	97.2247	91.7928
21HS	2013_10_DSG182_000	1190	16	40	16	10	13	2	97.7019	93.3118
21HS	2013_10_DSG182_000	1191	16	50	16	10	13	2	96.8865	93.3401
21HS	2013_10_DSG182_000	1192	17	0	16	10	13	2	97.3934	92.8231
21HS	2013_10_DSG182_000	1193	17	10	16	10	13	2	97.0596	94.6206
21HS	2013_10_DSG182_000	1194	17	20	16	10	13	2	97.0181	96.7015
21HS	2013_10_DSG182_000	1195	17	30	16	10	13	3	98.7065	100.542
21HS	2013_10_DSG182_000	1196	17	40	16	10	13	2	97.1763	90.4243
21HS	2013_10_DSG182_000	1197	17	50	16	10	13	2	96.801	89.7459
21HS	2013_10_DSG182_000	1198	18	0	16	10	13	2	97.606	92.9318
21HS	2013_10_DSG182_000	1199	18	10	16	10	13	2	98.2839	92.7408
21HS	2013_10_DSG182_000	1200	18	20	16	10	13	2	98.9632	94.0506
21HS	2013_10_DSG182_000	1201	18	30	16	10	13	3	98.7598	98.0136
21HS	2013_10_DSG182_000	1202	18	40	16	10	13	3	98.7623	99.1744
21HS	2013_10_DSG182_000	1203	18	50	16	10	13	3	98.3001	97.2239
21HS	2013_10_DSG182_000	1204	19	0	16	10	13	2	97.5145	95.1132
21HS	2013_10_DSG182_000	1205	19	10	16	10	13	3	97.4574	96.829
21HS	2013_10_DSG182_000	1206	19	20	16	10	13	2	97.8226	94.3394
21HS	2013_10_DSG182_000	1207	19	30	16	10	13	2	97.346	94.5035
21HS	2013_10_DSG182_000	1208	19	40	16	10	13	2	97.2466	92.7395
21HS	2013_10_DSG182_000	1209	19	50	16	10	13	2	96.9311	91.7906
21HS	2013_10_DSG182_000	1210	20	0	16	10	13	2	97.1635	93.2709
21HS	2013_10_DSG182_000	1211	20	10	16	10	13	2	96.9562	93.2647
21HS	2013_10_DSG182_000	1212	20	20	16	10	13	2	96.6261	98.5713
21HS	2013_10_DSG182_000	1213	20	30	16	10	13	2	96.4496	91.9013
21HS	2013_10_DSG182_000	1214	20	40	16	10	13	2	97.2418	91.8395
21HS	2013_10_DSG182_000	1215	20	50	16	10	13	2	96.6887	92.2808
21HS	2013_10_DSG182_000	1216	21	0	16	10	13	2	97.0449	95.6151
21HS	2013_10_DSG182_000	1217	21	10	16	10	13	2	96.9403	90.467
21HS	2013_10_DSG182_000	1218	21	20	16	10	13	2	97.3219	93.9652
21HS	2013_10_DSG182_000	1219	21	30	16	10	13	2	97.3063	91.8431
21HS	2013_10_DSG182_000	1220	21	40	16	10	13	2	97.4214	92.4696
21HS	2013_10_DSG182_000	1221	21	50	16	10	13	2	97.5904	91.6156
21HS	2013_10_DSG182_000	1222	22	0	16	10	13	2	97.7605	94.0379
21HS	2013_10_DSG182_000	1223	22	10	16	10	13	2	97.0918	92.2573
21HS	2013_10_DSG182_000	1224	22	20	16	10	13	2	97.6803	89.9934
21HS	2013_10_DSG182_000	1225	22	30	16	10	13	2	97.6687	92.3336
21HS	2013_10_DSG182_000	1226	22	40	16	10	13	2	97.4784	90.8175
21HS	2013_10_DSG182_000	1227	22	50	16	10	13	2	97.7062	91.4147
21HS	2013_10_DSG182_000	1228	23	0	16	10	13	2	97.6389	91.9651
21HS	2013_10_DSG182_000	1229	23	10	16	10	13	2	97.9232	94.5512
21HS	2013_10_DSG182_000	1230	23	20	16	10	13	2	97.7356	91.8005
21HS	2013_10_DSG182_000	1231	23	30	16	10	13	2	97.9333	92.9688
21HS	2013_10_DSG182_000	1232	23	40	16	10	13	2	98.1053	96.5786
21HS	2013_10_DSG182_000	1233	23	50	16	10	13	2	97.5145	93.397
21HS	2013_10_DSG182_000	1234	0	0	17	10	13	2	97.8731	91.2966
21HS	2013_10_DSG182_000	1235	0	10	17	10	13	2	97.9537	92.8073
21HS	2013_10_DSG182_000	1236	0	20	17	10	13	2	98.2652	107.417
21HS	2013_10_DSG182_000	1237	0	30	17	10	13	2	97.9658	99.9061
21HS	2013_10_DSG182_000	1238	0	40	17	10	13	2	97.9973	103.271
21HS	2013_10_DSG182_000	1239	0	50	17	10	13	2	98.0153	107.611
21HS	2013_10_DSG182_000	1240	1	0	17	10	13	2	98.2943	116.749
21HS	2013_10_DSG182_000	1241	1	10	17	10	13	2	98.3743	95.1229
21HS	2013_10_DSG182_000	1242	1	20	17	10	13	2	98.2147	111.088
21HS	2013_10_DSG182_000	1243	1	30	17	10	13	2	98.4784	109.358
21HS	2013_10_DSG182_000	1244	1	40	17	10	13	2	98.6523	111.631
21HS	2013_10_DSG182_000	1245	1	50	17	10	13	2	98.1421	96.0121
21HS	2013_10_DSG182_000	1246	2	0	17	10	13	2	98.1774	92.7534
21HS	2013_10_DSG182_000	1247	2	10	17	10	13	2	98.3461	92.5954
21HS	2013_10_DSG182_000	1248	2	20	17	10	13	2	97.827	101.74
21HS	2013_10_DSG182_000	1249	2	30	17	10	13	2	97.7799	91.5619
21HS	2013_10_DSG182_000	1250	2	40	17	10	13	2	97.7344	99.1966
21HS	2013_10_DSG182_000	1251	2	50	17	10	13	2	97.3255	92.9308
21HS	2013_10_DSG182_000	1252	3	0	17	10	13	2	97.2665	94.1389
21HS	2013_10_DSG182_000	1253	3	10	17	10	13	2	97.5481	92.7139
21HS	2013_10_DSG182_000	1254	3	20	17	10	13	2	97.0302	92.0738
21HS	2013_10_DSG182_000	1255	3	30	17	10	13	2	97.3683	93.2832
21HS	2013_10_DSG182_000	1256	3	40	17	10	13	2	97.1289	94.2073
21HS	2013_10_DSG182_000	1257	3	50	17	10	13	2	96.5079	91.66
21HS	2013_10_DSG182_000	1258	4	0	17	10	13	2	96.6525	93.4695
21HS	2013_10_DSG182_000	1259	4	10	17	10	13	2	96.3133	93.4384
21HS	2013_10_DSG182_000	1260	4	20	17	10	13	2	96.0785	93.0352
21HS	2013_10_DSG182_000	1261	4	30	17	10	13	2	96.3782	93.8614
21HS	2013_10_DSG182_000	1262	4	40	17	10	13	2	96.7296	91.2993
21HS	2013_10_DSG182_000	1263	4	50	17	10	13	2	96.0991	92.1167
21HS	2013_10_DSG182_000	1264	5	0	17	10	13	2	96.84	93.7034
21HS	2013_10_DSG182_000	1265	5	10	17	10	13	2	96.3053	91.7255
21HS	2013_10_DSG182_000	1266	5	20	17	10	13	2	96.7604	93.698
21HS	2013_10_DSG182_000	1267	5	30	17	10	13	2	97.1085	93.5221
21HS	2013_10_DSG182_000	1268	5	40	17	10	13	2	98.1067	95.0173
21HS	2013_10_DSG182_000	1269	5	50	17	10	13	2	99.0556	97.7682
21HS	2013_10_DSG182_000	1270	6	0	17	10	13	2	99.515	93.5621
21HS	2013_10_DSG182_000	1271	6	10	17	10	13	2	99.9952	95.8634
21HS	2013_10_DSG182_000	1272	6	20	17	10	13	2	99.0759	93.5819
21HS	2013_10_DSG182_000	1273	6	30	17	10	13	2	98.69	101.976
21HS	2013_10_DSG182_000	1274	6	40	17	10	13	2	98.2298	94.1538
21HS	2013_10_DSG182_000	1275	6	50	17	10	13	2	97.8467	93.6647
21HS	2013_10_DSG182_000	1276	7	0	17	10	13	2	98.1609	93.9227
21HS	2013_10_DSG182_000	1277	7	10	17	10	13	2	97.7534	94.6277
21HS	2013_10_DSG182_000	1278	7	20	17	10	13	2	98.048	103.331
21HS	2013_10_DSG182_000	1279	7	30	17	10	13	2	97.6197	93.8485
21HS	2013_10_DSG182_000	1280	7	40	17	10	13	2	97.6369	91.4098
21HS	2013_10_DSG182_000	1281	7	50	17	10	13	2	97.7708	91.0753
21HS	2013_10_DSG182_000	1282	8	0	17	10	13	2	97.7345	91.5121
21HS	2013_10_DSG182_000	1283	8	10	17	10	13	2	97.0051	98.2617
21HS	2013_10_DSG182_000	1284	8	20	17	10	13	2	97.4465	91.4268
21HS	2013_10_DSG182_000	1285	8	30	17	10	13	2	97.0143	92.2596
21HS	2013_10_DSG182_000	1286	8	40	17	10	13	2	97.0949	93.1529
21HS	2013_10_DSG182_000	1287	8	50	17	10	13	2	96.885	92.9282
21HS	2013_10_DSG182_000	1288	9	0	17	10	13	2	96.8339	96.226
21HS	2013_10_DSG182_000	1289	9	10	17	10	13	2	96.8799	91.5836
21HS	2013_10_DSG182_000	1290	9	20	17	10	13	2	96.3312	92.8135
21HS	2013_10_DSG182_000	1291	9	30	17	10	13	2	97.0178	94.8975
21HS	2013_10_DSG182_000	1292	9	40	17	10	13	2	96.8595	93.117
21HS	2013_10_DSG182_000	1293	9	50	17	10	13	2	96.227	93.1181
21HS	2013_10_DSG182_000	1294	10	0	17	10	13	2	96.2996	94.0123
21HS	2013_10_DSG182_000	1295	10	10	17	10	13	2	96.3617	92.6208
21HS	2013_10_DSG182_000	1296	10	20	17	10	13	3	96.6124	97.3544
21HS	2013_10_DSG182_000	1297	10	30	17	10	13	2	95.9513	92.0823
21HS	2013_10_DSG182_000	1298	10	40	17	10	13	2	96.6472	92.5458
21HS	2013_10_DSG182_000	1299	10	50	17	10	13	2	96.8893	91.4733
21HS	2013_10_DSG182_000	1300	11	0	17	10	13	2	97.0608	92.4184
21HS	2013_10_DSG182_000	1301	11	10	17	10	13	2	96.9345	91.2549
21HS	2013_10_DSG182_000	1302	11	20	17	10	13	2	97.2019	92.4619
21HS	2013_10_DSG182_000	1303	11	30	17	10	13	2	97.2414	96.0457
21HS	2013_10_DSG182_000	1304	11	40	17	10	13	2	97.5154	90.3604
21HS	2013_10_DSG182_000	1305	11	50	17	10	13	2	97.3537	94.2773
21HS	2013_10_DSG182_000	1306	12	0	17	10	13	2	97.7144	92.3982
21HS	2013_10_DSG182_000	1307	12	10	17	10	13	2	97.2137	92.9703
21HS	2013_10_DSG182_000	1308	12	20	17	10	13	2	97.2973	90.6271
21HS	2013_10_DSG182_000	1309	12	30	17	10	13	2	97.546	91.6453
21HS	2013_10_DSG182_000	1310	12	40	17	10	13	2	97.304	91.2694
21HS	2013_10_DSG182_000	1311	12	50	17	10	13	2	97.8422	92.0907
21HS	2013_10_DSG182_000	1312	13	0	17	10	13	2	97.4013	95.3059
21HS	2013_10_DSG182_000	1313	13	10	17	10	13	2	97.3705	92.7656
21HS	2013_10_DSG182_000	1314	13	20	17	10	13	2	97.4218	90.651
21HS	2013_10_DSG182_000	1315	13	30	17	10	13	3	97.4946	96.5539
21HS	2013_10_DSG182_000	1316	13	40	17	10	13	2	97.454	94.0741
21HS	2013_10_DSG182_000	1317	13	50	17	10	13	2	97.3585	102.398
21HS	2013_10_DSG182_000	1318	14	0	17	10	13	2	97.4729	91.2687
21HS	2013_10_DSG182_000	1319	14	10	17	10	13	2	97.4582	92.573
21HS	2013_10_DSG182_000	1320	14	20	17	10	13	2	97.2479	93.1069
21HS	2013_10_DSG182_000	1321	14	30	17	10	13	2	97.3814	94.8963
21HS	2013_10_DSG182_000	1322	14	40	17	10	13	2	97.279	91.7976
21HS	2013_10_DSG182_000	1323	14	50	17	10	13	2	98.0459	92.9857
21HS	2013_10_DSG182_000	1324	15	0	17	10	13	2	97.1245	92.3012
21HS	2013_10_DSG182_000	1325	15	10	17	10	13	2	97.2947	92.0029
21HS	2013_10_DSG182_000	1326	15	20	17	10	13	2	97.3857	92.5867
21HS	2013_10_DSG182_000	1327	15	30	17	10	13	2	96.9381	92.5791
21HS	2013_10_DSG182_000	1328	15	40	17	10	13	2	97.0665	92.0613
21HS	2013_10_DSG182_000	1329	15	50	17	10	13	2	96.9419	93.641
21HS	2013_10_DSG182_000	1330	16	0	17	10	13	2	96.6989	93.0191
21HS	2013_10_DSG182_000	1331	16	10	17	10	13	2	96.7389	90.6101
21HS	2013_10_DSG182_000	1332	16	20	17	10	13	2	96.5127	92.1808
21HS	2013_10_DSG182_000	1333	16	30	17	10	13	2	96.4562	95.3217
21HS	2013_10_DSG182_000	1334	16	40	17	10	13	3	97.1892	98.9047
21HS	2013_10_DSG182_000	1335	16	50	17	10	13	2	96.4822	93.7929
21HS	2013_10_DSG182_000	1336	17	0	17	10	13	2	96.6595	91.3543
21HS	2013_10_DSG182_000	1337	17	10	17	10	13	2	96.9496	92.2493
21HS	2013_10_DSG182_000	1338	17	20	17	10	13	2	96.5611	91.3155
21HS	2013_10_DSG182_000	1339	17	30	17	10	13	2	97.2256	105.002
21HS	2013_10_DSG182_000	1340	17	40	17	10	13	2	97.3212	92.4591
21HS	2013_10_DSG182_000	1341	17	50	17	10	13	2	97.5925	92.1917
21HS	2013_10_DSG182_000	1342	18	0	17	10	13	2	97.6992	92.3985
21HS	2013_10_DSG182_000	1343	18	10	17	10	13	2	99.0953	93.3204
21HS	2013_10_DSG182_000	1344	18	20	17	10	13	2	99.3166	94.5759
21HS	2013_10_DSG182_000	1345	18	30	17	10	13	2	99.5882	96.8436
21HS	2013_10_DSG182_000	1346	18	40	17	10	13	3	99.3361	98.4305
21HS	2013_10_DSG182_000	1347	18	50	17	10	13	2	98.9399	96.6242
21HS	2013_10_DSG182_000	1348	19	0	17	10	13	2	98.4425	96.5903
21HS	2013_10_DSG182_000	1349	19	10	17	10	13	2	98.0675	91.5108
21HS	2013_10_DSG182_000	1350	19	20	17	10	13	2	98.3276	93.6119
21HS	2013_10_DSG182_000	1351	19	30	17	10	13	2	98.5134	99.8118
21HS	2013_10_DSG182_000	1352	19	40	17	10	13	2	98.2688	93.3275
21HS	2013_10_DSG182_000	1353	19	50	17	10	13	2	97.7257	90.8784
21HS	2013_10_DSG182_000	1354	20	0	17	10	13	2	98.112	91.7071
21HS	2013_10_DSG182_000	1355	20	10	17	10	13	2	98.1837	93.9263
21HS	2013_10_DSG182_000	1356	20	20	17	10	13	2	97.5565	90.7034
21HS	2013_10_DSG182_000	1357	20	30	17	10	13	2	97.6946	92.6542
21HS	2013_10_DSG182_000	1358	20	40	17	10	13	2	97.6533	91.3559
21HS	2013_10_DSG182_000	1359	20	50	17	10	13	2	97.6474	93.8498
21HS	2013_10_DSG182_000	1360	21	0	17	10	13	2	97.2552	90.6649
21HS	2013_10_DSG182_000	1361	21	10	17	10	13	2	97.0937	91.6508
21HS	2013_10_DSG182_000	1362	21	20	17	10	13	2	96.9149	94.5942
21HS	2013_10_DSG182_000	1363	21	30	17	10	13	2	96.6923	92.6831
21HS	2013_10_DSG182_000	1364	21	40	17	10	13	2	97.365	95.3666
21HS	2013_10_DSG182_000	1365	21	50	17	10	13	2	96.5241	94.9229
21HS	2013_10_DSG182_000	1366	22	0	17	10	13	2	96.7774	93.2732
21HS	2013_10_DSG182_000	1367	22	10	17	10	13	2	97.0605	92.3658
21HS	2013_10_DSG182_000	1368	22	20	17	10	13	2	97.4115	96.4789
21HS	2013_10_DSG182_000	1369	22	30	17	10	13	2	97.041	90.9336
21HS	2013_10_DSG182_000	1370	22	40	17	10	13	2	97.2492	90.4851
21HS	2013_10_DSG182_000	1371	22	50	17	10	13	2	97.3231	90.8974
21HS	2013_10_DSG182_000	1372	23	0	17	10	13	2	97.6806	90.5332
21HS	2013_10_DSG182_000	1373	23	10	17	10	13	2	97.3678	92.1959
21HS	2013_10_DSG182_000	1374	23	20	17	10	13	2	97.9172	92.351
21HS	2013_10_DSG182_000	1375	23	30	17	10	13	2	98.2519	92.5129
21HS	2013_10_DSG182_000	1376	23	40	17	10	13	2	98.1648	105.646
21HS	2013_10_DSG182_000	1377	23	50	17	10	13	2	97.4101	91.0064
21HS	2013_10_DSG182_000	1378	0	0	18	10	13	2	97.938	90.8117
21HS	2013_10_DSG182_000	1379	0	10	18	10	13	2	97.4513	89.3831
21HS	2013_10_DSG182_000	1380	0	20	18	10	13	2	98.0052	90.9183
21HS	2013_10_DSG182_000	1381	0	30	18	10	13	2	98.6864	107.745
21HS	2013_10_DSG182_000	1382	0	40	18	10	13	2	98.0538	91.5293
21HS	2013_10_DSG182_000	1383	0	50	18	10	13	2	98.5811	93.5912
21HS	2013_10_DSG182_000	1384	1	0	18	10	13	2	97.9375	101.951
21HS	2013_10_DSG182_000	1385	1	10	18	10	13	2	98.3115	94.3298
21HS	2013_10_DSG182_000	1386	1	20	18	10	13	2	98.6445	91.3991
21HS	2013_10_DSG182_000	1387	1	30	18	10	13	2	98.1998	90.5683
21HS	2013_10_DSG182_000	1388	1	40	18	10	13	2	98.2892	107.287
21HS	2013_10_DSG182_000	1389	1	50	18	10	13	2	98.2925	108.944
21HS	2013_10_DSG182_000	1390	2	0	18	10	13	2	98.1389	91.7268
21HS	2013_10_DSG182_000	1391	2	10	18	10	13	2	98.5072	93.0964
21HS	2013_10_DSG182_000	1392	2	20	18	10	13	2	98.2519	106.317
21HS	2013_10_DSG182_000	1393	2	30	18	10	13	2	97.789	108.021
21HS	2013_10_DSG182_000	1394	2	40	18	10	13	2	98.0208	106.497
21HS	2013_10_DSG182_000	1395	2	50	18	10	13	2	98.0931	93.2552
21HS	2013_10_DSG182_000	1396	3	0	18	10	13	2	97.7416	93.377
21HS	2013_10_DSG182_000	1397	3	10	18	10	13	2	97.6456	91.5028
21HS	2013_10_DSG182_000	1398	3	20	18	10	13	2	97.6231	90.8085
21HS	2013_10_DSG182_000	1399	3	30	18	10	13	2	97.5967	91.4193
21HS	2013_10_DSG182_000	1400	3	40	18	10	13	2	97.5233	112.256
21HS	2013_10_DSG182_000	1401	3	50	18	10	13	2	97.3451	94.0736
21HS	2013_10_DSG182_000	1402	4	0	18	10	13	2	97.3546	96.1896
21HS	2013_10_DSG182_000	1403	4	10	18	10	13	2	97.1052	91.1462
21HS	2013_10_DSG182_000	1404	4	20	18	10	13	2	97.007	92.2981
21HS	2013_10_DSG182_000	1405	4	30	18	10	13	2	96.5641	95.006
21HS	2013_10_DSG182_000	1406	4	40	18	10	13	2	96.5033	92.4889
21HS	2013_10_DSG182_000	1407	4	50	18	10	13	2	97.2859	93.439
21HS	2013_10_DSG182_000	1408	5	0	18	10	13	2	96.8373	108.577
21HS	2013_10_DSG182_000	1409	5	10	18	10	13	2	96.3613	93.1726
21HS	2013_10_DSG182_000	1410	5	20	18	10	13	2	96.6346	96.9559
21HS	2013_10_DSG182_000	1411	5	30	18	10	13	2	96.8873	92.5491
21HS	2013_10_DSG182_000	1412	5	40	18	10	13	2	97.1909	94.0689
21HS	2013_10_DSG182_000	1413	5	50	18	10	13	2	98.0164	93.4822
21HS	2013_10_DSG182_000	1414	6	0	18	10	13	2	98.9937	92.1771
21HS	2013_10_DSG182_000	1415	6	10	18	10	13	2	99.1891	93.2228
21HS	2013_10_DSG182_000	1416	6	20	18	10	13	2	99.0595	93.6245
21HS	2013_10_DSG182_000	1417	6	30	18	10	13	2	98.3384	93.1098
21HS	2013_10_DSG182_000	1418	6	40	18	10	13	2	97.8012	93.3566
21HS	2013_10_DSG182_000	1419	6	50	18	10	13	2	98.0452	93.7066
21HS	2013_10_DSG182_000	1420	7	0	18	10	13	2	97.8668	94.3878
21HS	2013_10_DSG182_000	1421	7	10	18	10	13	2	97.9931	91.6762
21HS	2013_10_DSG182_000	1422	7	20	18	10	13	2	98.2482	94.6347
21HS	2013_10_DSG182_000	1423	7	30	18	10	13	2	97.7333	91.7471
21HS	2013_10_DSG182_000	1424	7	40	18	10	13	2	98.0434	95.0897
21HS	2013_10_DSG182_000	1425	7	50	18	10	13	2	97.8413	93.2612
21HS	2013_10_DSG182_000	1426	8	0	18	10	13	2	97.5767	93.3014
21HS	2013_10_DSG182_000	1427	8	10	18	10	13	2	97.895	92.9021
21HS	2013_10_DSG182_000	1428	8	20	18	10	13	2	97.5861	97.5657
21HS	2013_10_DSG182_000	1429	8	30	18	10	13	2	97.3957	91.1112
21HS	2013_10_DSG182_000	1430	8	40	18	10	13	2	97.7607	95.099
21HS	2013_10_DSG182_000	1431	8	50	18	10	13	2	97.2215	92.0666
21HS	2013_10_DSG182_000	1432	9	0	18	10	13	2	97.2152	91.8494
21HS	2013_10_DSG182_000	1433	9	10	18	10	13	2	96.5023	91.5876
21HS	2013_10_DSG182_000	1434	9	20	18	10	13	2	96.8333	91.4501
21HS	2013_10_DSG182_000	1435	9	30	18	10	13	2	96.7123	95.7349
21HS	2013_10_DSG182_000	1436	9	40	18	10	13	2	97.7815	93.4107
21HS	2013_10_DSG182_000	1437	9	50	18	10	13	2	97.2704	93.1423
21HS	2013_10_DSG182_000	1438	10	0	18	10	13	2	96.7546	92.6204
21HS	2013_10_DSG182_000	1439	10	10	18	10	13	2	96.5995	94.326
21HS	2013_10_DSG182_000	1440	10	20	18	10	13	2	96.6045	91.2514
21HS	2013_10_DSG182_000	1441	10	30	18	10	13	2	96.2466	91.775
21HS	2013_10_DSG182_000	1442	10	40	18	10	13	2	96.3784	93.6274
21HS	2013_10_DSG182_000	1443	10	50	18	10	13	2	96.4293	99.271
21HS	2013_10_DSG182_000	1444	11	0	18	10	13	2	96.3615	93.0379
21HS	2013_10_DSG182_000	1445	11	10	18	10	13	2	96.4032	93.8077
21HS	2013_10_DSG182_000	1446	11	20	18	10	13	2	96.8299	97.3787
21HS	2013_10_DSG182_000	1447	11	30	18	10	13	2	97.0889	91.7698
21HS	2013_10_DSG182_000	1448	11	40	18	10	13	2	97.2049	94.3921
21HS	2013_10_DSG182_000	1449	11	50	18	10	13	2	96.6893	92.1176
21HS	2013_10_DSG182_000	1450	12	0	18	10	13	2	96.9086	93.3906
21HS	2013_10_DSG182_000	1451	12	10	18	10	13	2	96.8452	92.0853
21HS	2013_10_DSG182_000	1452	12	20	18	10	13	2	97.089	96.4695
21HS	2013_10_DSG182_000	1453	12	30	18	10	13	2	96.7588	92.1792
21HS	2013_10_DSG182_000	1454	12	40	18	10	13	2	97.2661	93.1569
21HS	2013_10_DSG182_000	1455	12	50	18	10	13	2	96.9636	91.9659
21HS	2013_10_DSG182_000	1456	13	0	18	10	13	2	97.3391	92.7121
21HS	2013_10_DSG182_000	1457	13	10	18	10	13	2	96.9702	91.3282
21HS	2013_10_DSG182_000	1458	13	20	18	10	13	2	97.363	91.4061
21HS	2013_10_DSG182_000	1459	13	30	18	10	13	2	97.1661	91.5136
21HS	2013_10_DSG182_000	1460	13	40	18	10	13	2	97.4873	92.0927
21HS	2013_10_DSG182_000	1461	13	50	18	10	13	2	96.958	92.5489
21HS	2013_10_DSG182_000	1462	14	0	18	10	13	2	97.5789	108.548
21HS	2013_10_DSG182_000	1463	14	10	18	10	13	2	97.224	95.5295
21HS	2013_10_DSG182_000	1464	14	20	18	10	13	2	97.5334	93.5049
21HS	2013_10_DSG182_000	1465	14	30	18	10	13	2	96.8495	105.858
21HS	2013_10_DSG182_000	1466	14	40	18	10	13	2	97.1164	92.3145
21HS	2013_10_DSG182_000	1467	14	50	18	10	13	2	97.5816	91.4125
21HS	2013_10_DSG182_000	1468	15	0	18	10	13	2	97.2482	91.993
21HS	2013_10_DSG182_000	1469	15	10	18	10	13	2	96.9845	92.2407
21HS	2013_10_DSG182_000	1470	15	20	18	10	13	2	96.6235	92.4209
21HS	2013_10_DSG182_000	1471	15	30	18	10	13	2	96.841	89.5423
21HS	2013_10_DSG182_000	1472	15	40	18	10	13	2	97.1841	94.0059
21HS	2013_10_DSG182_000	1473	15	50	18	10	13	2	97.0387	92.4976
21HS	2013_10_DSG182_000	1474	16	0	18	10	13	2	96.8133	93.0116
21HS	2013_10_DSG182_000	1475	16	10	18	10	13	2	97.2675	93.9366
21HS	2013_10_DSG182_000	1476	16	20	18	10	13	2	96.7146	92.7366
21HS	2013_10_DSG182_000	1477	16	30	18	10	13	2	96.6464	92.2501
21HS	2013_10_DSG182_000	1478	16	40	18	10	13	2	96.7245	93.0749
21HS	2013_10_DSG182_000	1479	16	50	18	10	13	2	96.67	92.6667
21HS	2013_10_DSG182_000	1480	17	0	18	10	13	2	96.2911	91.5856
21HS	2013_10_DSG182_000	1481	17	10	18	10	13	2	96.7359	94.7159
21HS	2013_10_DSG182_000	1482	17	20	18	10	13	2	96.625	91.2444
21HS	2013_10_DSG182_000	1483	17	30	18	10	13	2	97.2546	93.8038
21HS	2013_10_DSG182_000	1484	17	40	18	10	13	2	96.8838	94.7888
21HS	2013_10_DSG182_000	1485	17	50	18	10	13	2	97.0239	94.1163
21HS	2013_10_DSG182_000	1486	18	0	18	10	13	2	97.7068	93.0023
21HS	2013_10_DSG182_000	1487	18	10	18	10	13	2	98.3945	91.9985
21HS	2013_10_DSG182_000	1488	18	20	18	10	13	2	99.2976	93.8674
21HS	2013_10_DSG182_000	1489	18	30	18	10	13	3	99.2755	98.2836
21HS	2013_10_DSG182_000	1490	18	40	18	10	13	3	99.335	101.411
21HS	2013_10_DSG182_000	1491	18	50	18	10	13	3	98.869	98.5577
21HS	2013_10_DSG182_000	1492	19	0	18	10	13	3	98.8999	98.901
21HS	2013_10_DSG182_000	1493	19	10	18	10	13	2	98.5797	94.2121
21HS	2013_10_DSG182_000	1494	19	20	18	10	13	2	98.6805	94.9709
21HS	2013_10_DSG182_000	1495	19	30	18	10	13	2	98.5478	94.2684
21HS	2013_10_DSG182_000	1496	19	40	18	10	13	2	98.4833	96.5522
21HS	2013_10_DSG182_000	1497	19	50	18	10	13	2	98.3663	92.9866
21HS	2013_10_DSG182_000	1498	20	0	18	10	13	2	98.4851	93.4229
21HS	2013_10_DSG182_000	1499	20	10	18	10	13	2	98.0318	94.1816
21HS	2013_10_DSG182_000	1500	20	20	18	10	13	2	98.1847	94.4859
21HS	2013_10_DSG182_000	1501	20	30	18	10	13	2	98.1855	91.8315
21HS	2013_10_DSG182_000	1502	20	40	18	10	13	2	98.1715	93.3541
21HS	2013_10_DSG182_000	1503	20	50	18	10	13	2	97.7191	91.217
21HS	2013_10_DSG182_000	1504	21	0	18	10	13	2	97.8504	91.778
[truncated: 10,673 more rows]

## Sheet: 21HS_2014_01-03
Station	Folder	File	Hour	Minute	Day	Month	Year	Peaks	High	Low
21HS	2013_10_DSG182_001	2179	0	0	1	1	14	2	93.1896	91.1149
21HS	2013_10_DSG182_001	2180	0	10	1	1	14	2	92.4643	92.0704
21HS	2013_10_DSG182_001	2181	0	20	1	1	14	2	92.0059	94.3393
21HS	2013_10_DSG182_001	2182	0	30	1	1	14	2	92.6416	94.5649
21HS	2013_10_DSG182_001	2183	0	40	1	1	14	2	92.3154	91.5494
21HS	2013_10_DSG182_001	2184	0	50	1	1	14	2	93.5143	92.0621
21HS	2013_10_DSG182_001	2185	1	0	1	1	14	2	93.2532	100.321
21HS	2013_10_DSG182_001	2186	1	10	1	1	14	2	92.5237	95.3229
21HS	2013_10_DSG182_001	2187	1	20	1	1	14	2	93.0777	92.7236
21HS	2013_10_DSG182_001	2188	1	30	1	1	14	2	93.2905	90.1644
21HS	2013_10_DSG182_001	2189	1	40	1	1	14	2	93.4637	90.4602
21HS	2013_10_DSG182_001	2190	1	50	1	1	14	2	92.5488	93.8675
21HS	2013_10_DSG182_001	2191	2	0	1	1	14	2	92.8958	93.9464
21HS	2013_10_DSG182_001	2192	2	10	1	1	14	2	93.3177	90.0567
21HS	2013_10_DSG182_001	2193	2	20	1	1	14	2	94.0388	94.1615
21HS	2013_10_DSG182_001	2194	2	30	1	1	14	2	93.4125	97.2317
21HS	2013_10_DSG182_001	2195	2	40	1	1	14	2	92.214	95.0225
21HS	2013_10_DSG182_001	2196	2	50	1	1	14	2	92.3406	91.4636
21HS	2013_10_DSG182_001	2197	3	0	1	1	14	2	93.0762	99.9304
21HS	2013_10_DSG182_001	2198	3	10	1	1	14	2	92.7213	99.9086
21HS	2013_10_DSG182_001	2199	3	20	1	1	14	2	92.3477	96.511
21HS	2013_10_DSG182_001	2200	3	30	1	1	14	2	92.2622	91.3403
21HS	2013_10_DSG182_001	2201	3	40	1	1	14	2	92.575	98.4895
21HS	2013_10_DSG182_001	2202	3	50	1	1	14	2	92.9833	98.8662
21HS	2013_10_DSG182_001	2203	4	0	1	1	14	2	92.0714	91.6842
21HS	2013_10_DSG182_001	2204	4	10	1	1	14	2	92.5555	94.1398
21HS	2013_10_DSG182_001	2205	4	20	1	1	14	2	92.1285	91.9747
21HS	2013_10_DSG182_001	2206	4	30	1	1	14	2	92.5399	90.4763
21HS	2013_10_DSG182_001	2207	4	40	1	1	14	2	93.0435	94.4816
21HS	2013_10_DSG182_001	2208	4	50	1	1	14	2	93.3509	96.416
21HS	2013_10_DSG182_001	2209	5	0	1	1	14	2	92.6324	95.461
21HS	2013_10_DSG182_001	2210	5	10	1	1	14	2	92.1741	92.8186
21HS	2013_10_DSG182_001	2211	5	20	1	1	14	2	93.3721	96.6263
21HS	2013_10_DSG182_001	2212	5	30	1	1	14	2	94.0857	95.6047
21HS	2013_10_DSG182_001	2213	5	40	1	1	14	2	92.4571	91.9798
21HS	2013_10_DSG182_001	2214	5	50	1	1	14	2	92.6617	93.6078
21HS	2013_10_DSG182_001	2215	6	0	1	1	14	2	92.4353	91.4432
21HS	2013_10_DSG182_001	2216	6	10	1	1	14	2	92.7485	92.5229
21HS	2013_10_DSG182_001	2217	6	20	1	1	14	2	93.5116	94.0266
21HS	2013_10_DSG182_001	2218	6	30	1	1	14	2	94.4872	95.6061
21HS	2013_10_DSG182_001	2219	6	40	1	1	14	2	95.1543	96.6551
21HS	2013_10_DSG182_001	2220	6	50	1	1	14	2	96.8851	92.3914
21HS	2013_10_DSG182_001	2221	7	0	1	1	14	2	95.913	97.5595
21HS	2013_10_DSG182_001	2222	7	10	1	1	14	2	95.0977	94.545
21HS	2013_10_DSG182_001	2223	7	20	1	1	14	2	94.7395	95.9102
21HS	2013_10_DSG182_001	2224	7	30	1	1	14	2	94.3641	93.1606
21HS	2013_10_DSG182_001	2225	7	40	1	1	14	2	94.2094	95.428
21HS	2013_10_DSG182_001	2226	7	50	1	1	14	2	93.4714	95.2773
21HS	2013_10_DSG182_001	2227	8	0	1	1	14	2	93.2372	91.2471
21HS	2013_10_DSG182_001	2228	8	10	1	1	14	2	93.7385	89.9633
21HS	2013_10_DSG182_001	2229	8	20	1	1	14	2	93.18	93.5723
21HS	2013_10_DSG182_001	2230	8	30	1	1	14	2	93.1411	99.5901
21HS	2013_10_DSG182_001	2231	8	40	1	1	14	2	93.3793	92.7123
21HS	2013_10_DSG182_001	2232	8	50	1	1	14	2	93.1312	94.0651
21HS	2013_10_DSG182_001	2233	9	0	1	1	14	2	93.0018	91.3466
21HS	2013_10_DSG182_001	2234	9	10	1	1	14	2	93.0301	91.4624
21HS	2013_10_DSG182_001	2235	9	20	1	1	14	2	93.5073	95.7562
21HS	2013_10_DSG182_001	2236	9	30	1	1	14	2	93.2186	90.3605
21HS	2013_10_DSG182_001	2237	9	40	1	1	14	2	93.3543	102.614
21HS	2013_10_DSG182_001	2238	9	50	1	1	14	2	93.1197	105.776
21HS	2013_10_DSG182_001	2239	10	0	1	1	14	2	93.0457	96.9747
21HS	2013_10_DSG182_001	2240	10	10	1	1	14	2	93.5116	96.2506
21HS	2013_10_DSG182_001	2241	10	20	1	1	14	2	92.7565	101.238
21HS	2013_10_DSG182_001	2242	10	30	1	1	14	2	92.602	97.391
21HS	2013_10_DSG182_001	2243	10	40	1	1	14	2	92.0791	91.665
21HS	2013_10_DSG182_001	2244	10	50	1	1	14	2	92.0618	102.242
21HS	2013_10_DSG182_001	2245	11	0	1	1	14	2	92.742	91.8775
21HS	2013_10_DSG182_001	2246	11	10	1	1	14	2	91.9934	94.343
21HS	2013_10_DSG182_001	2247	11	20	1	1	14	2	91.3678	90.376
21HS	2013_10_DSG182_001	2248	11	30	1	1	14	2	92.0747	106.064
21HS	2013_10_DSG182_001	2249	11	40	1	1	14	2	92.4255	99.2012
21HS	2013_10_DSG182_001	2250	11	50	1	1	14	2	92.0688	92.4368
21HS	2013_10_DSG182_001	2251	12	0	1	1	14	2	91.6808	100.788
21HS	2013_10_DSG182_001	2252	12	10	1	1	14	2	92.3919	99.3818
21HS	2013_10_DSG182_001	2253	12	20	1	1	14	2	91.7796	97.8589
21HS	2013_10_DSG182_001	2254	12	30	1	1	14	2	90.4743	96.4344
21HS	2013_10_DSG182_001	2255	12	40	1	1	14	2	90.0796	98.2257
21HS	2013_10_DSG182_001	2256	12	50	1	1	14	2	91.9559	99.2573
21HS	2013_10_DSG182_001	2257	13	0	1	1	14	2	90.6663	95.3456
21HS	2013_10_DSG182_001	2258	13	10	1	1	14	2	90.979	98.3004
21HS	2013_10_DSG182_001	2259	13	20	1	1	14	2	92.1237	97.6814
21HS	2013_10_DSG182_001	2260	13	30	1	1	14	2	93.4996	102.45
21HS	2013_10_DSG182_001	2261	13	40	1	1	14	2	93.1811	99.3861
21HS	2013_10_DSG182_001	2262	13	50	1	1	14	2	92.7719	97.2631
21HS	2013_10_DSG182_001	2263	14	0	1	1	14	2	92.3977	100.301
21HS	2013_10_DSG182_001	2264	14	10	1	1	14	2	92.9822	103.403
21HS	2013_10_DSG182_001	2265	14	20	1	1	14	2	91.92	98.1621
21HS	2013_10_DSG182_001	2266	14	30	1	1	14	2	92.5827	95.3803
21HS	2013_10_DSG182_001	2267	14	40	1	1	14	2	92.3299	100.947
21HS	2013_10_DSG182_001	2268	14	50	1	1	14	2	91.8135	100.748
21HS	2013_10_DSG182_001	2269	15	0	1	1	14	2	91.6838	101.636
21HS	2013_10_DSG182_001	2270	15	10	1	1	14	2	91.7279	98.3153
21HS	2013_10_DSG182_001	2271	15	20	1	1	14	2	92.2347	104.521
21HS	2013_10_DSG182_001	2272	15	30	1	1	14	2	92.2489	99.1571
21HS	2013_10_DSG182_001	2273	15	40	1	1	14	2	92.2187	95.1248
21HS	2013_10_DSG182_001	2274	15	50	1	1	14	2	92.419	94.4308
21HS	2013_10_DSG182_001	2275	16	0	1	1	14	2	92.4247	103.485
21HS	2013_10_DSG182_001	2276	16	10	1	1	14	2	92.3009	95.5964
21HS	2013_10_DSG182_001	2277	16	20	1	1	14	2	92.7042	94.5237
21HS	2013_10_DSG182_001	2278	16	30	1	1	14	2	91.8103	101.546
21HS	2013_10_DSG182_001	2279	16	40	1	1	14	2	92.9393	100.864
21HS	2013_10_DSG182_001	2280	16	50	1	1	14	2	93.48	97.1501
21HS	2013_10_DSG182_001	2281	17	0	1	1	14	2	92.1123	96.6581
21HS	2013_10_DSG182_001	2282	17	10	1	1	14	2	93.1767	98.4322
21HS	2013_10_DSG182_001	2283	17	20	1	1	14	2	92.8008	92.1782
21HS	2013_10_DSG182_001	2284	17	30	1	1	14	2	93.0938	92.8482
21HS	2013_10_DSG182_001	2285	17	40	1	1	14	2	93.155	93.0977
21HS	2013_10_DSG182_001	2286	17	50	1	1	14	2	93.9852	97.3347
21HS	2013_10_DSG182_001	2287	18	0	1	1	14	2	94.2496	92.7872
21HS	2013_10_DSG182_001	2288	18	10	1	1	14	2	94.2038	98.6597
21HS	2013_10_DSG182_001	2289	18	20	1	1	14	2	94.8863	97.0158
21HS	2013_10_DSG182_001	2290	18	30	1	1	14	2	93.8595	98.9153
21HS	2013_10_DSG182_001	2291	18	40	1	1	14	2	93.5312	95.3663
21HS	2013_10_DSG182_001	2292	18	50	1	1	14	2	92.846	93.3167
21HS	2013_10_DSG182_001	2293	19	0	1	1	14	2	91.7454	95.8739
21HS	2013_10_DSG182_001	2294	19	10	1	1	14	2	92.0449	94.9511
21HS	2013_10_DSG182_001	2295	19	20	1	1	14	2	93.0001	96.4608
21HS	2013_10_DSG182_001	2296	19	30	1	1	14	2	92.3695	94.4457
21HS	2013_10_DSG182_001	2297	19	40	1	1	14	2	92.3649	92.4119
21HS	2013_10_DSG182_001	2298	19	50	1	1	14	2	92.5079	98.8577
21HS	2013_10_DSG182_001	2299	20	0	1	1	14	2	92.2916	95.7432
21HS	2013_10_DSG182_001	2300	20	10	1	1	14	2	92.2181	98.5387
21HS	2013_10_DSG182_001	2301	20	20	1	1	14	2	92.4566	93.1921
21HS	2013_10_DSG182_001	2302	20	30	1	1	14	2	92.6634	90.476
21HS	2013_10_DSG182_001	2303	20	40	1	1	14	2	92.1889	91.8388
21HS	2013_10_DSG182_001	2304	20	50	1	1	14	2	93.0314	94.2034
21HS	2013_10_DSG182_001	2305	21	0	1	1	14	2	92.6438	91.3609
21HS	2013_10_DSG182_001	2306	21	10	1	1	14	2	93.5359	101.444
21HS	2013_10_DSG182_001	2307	21	20	1	1	14	2	92.8469	93.0394
21HS	2013_10_DSG182_001	2308	21	30	1	1	14	2	93.8809	94.0441
21HS	2013_10_DSG182_001	2309	21	40	1	1	14	2	93.9162	93.1676
21HS	2013_10_DSG182_001	2310	21	50	1	1	14	2	91.4451	92.6134
21HS	2013_10_DSG182_001	2311	22	0	1	1	14	2	92.316	96.0684
21HS	2013_10_DSG182_001	2312	22	10	1	1	14	2	92.3784	97.081
21HS	2013_10_DSG182_001	2313	22	20	1	1	14	2	92.054	93.0276
21HS	2013_10_DSG182_001	2314	22	30	1	1	14	2	93.3756	91.2628
21HS	2013_10_DSG182_001	2315	22	40	1	1	14	2	93.0194	91.7453
21HS	2013_10_DSG182_001	2316	22	50	1	1	14	2	91.582	97.3608
21HS	2013_10_DSG182_001	2317	23	0	1	1	14	2	91.3318	93.8913
21HS	2013_10_DSG182_001	2318	23	10	1	1	14	2	91.3534	92.4331
21HS	2013_10_DSG182_001	2319	23	20	1	1	14	2	91.23	93.2826
21HS	2013_10_DSG182_001	2320	23	30	1	1	14	2	91.3784	95.6048
21HS	2013_10_DSG182_001	2321	23	40	1	1	14	2	91.0213	97.6601
21HS	2013_10_DSG182_001	2322	23	50	1	1	14	2	91.9645	92.9434
21HS	2013_10_DSG182_001	2323	0	0	2	1	14	2	91.2228	97.3745
21HS	2013_10_DSG182_001	2324	0	10	2	1	14	2	91.5627	91.917
21HS	2013_10_DSG182_001	2325	0	20	2	1	14	2	91.8955	93.3046
21HS	2013_10_DSG182_001	2326	0	30	2	1	14	2	92.0665	95.0871
21HS	2013_10_DSG182_001	2327	0	40	2	1	14	2	92.2278	92.4073
21HS	2013_10_DSG182_001	2328	0	50	2	1	14	2	92.5971	92.775
21HS	2013_10_DSG182_001	2329	1	0	2	1	14	2	91.1836	91.7619
21HS	2013_10_DSG182_001	2330	1	10	2	1	14	2	92.5598	93.5053
21HS	2013_10_DSG182_001	2331	1	20	2	1	14	2	91.3706	92.6347
21HS	2013_10_DSG182_001	2332	1	30	2	1	14	2	91.8239	91.5673
21HS	2013_10_DSG182_001	2333	1	40	2	1	14	2	92.5693	93.2991
21HS	2013_10_DSG182_001	2334	1	50	2	1	14	2	92.6487	92.4684
21HS	2013_10_DSG182_001	2335	2	0	2	1	14	2	92.2163	92.1397
21HS	2013_10_DSG182_001	2336	2	10	2	1	14	2	92.9319	96.0525
21HS	2013_10_DSG182_001	2337	2	20	2	1	14	2	92.7562	91.8774
21HS	2013_10_DSG182_001	2338	2	30	2	1	14	2	93.4179	95.4699
21HS	2013_10_DSG182_001	2339	2	40	2	1	14	2	93.2916	93.2383
21HS	2013_10_DSG182_001	2340	2	50	2	1	14	2	93.4008	91.2579
21HS	2013_10_DSG182_001	2341	3	0	2	1	14	2	93.5223	93.5899
21HS	2013_10_DSG182_001	2342	3	10	2	1	14	2	92.2577	91.2509
21HS	2013_10_DSG182_001	2343	3	20	2	1	14	2	92.0036	90.3935
21HS	2013_10_DSG182_001	2344	3	30	2	1	14	2	92.5851	89.5513
21HS	2013_10_DSG182_001	2345	3	40	2	1	14	2	93.0137	95.805
21HS	2013_10_DSG182_001	2346	3	50	2	1	14	2	92.3405	98.231
21HS	2013_10_DSG182_001	2347	4	0	2	1	14	2	92.9123	89.6919
21HS	2013_10_DSG182_001	2348	4	10	2	1	14	2	91.9182	92.0207
21HS	2013_10_DSG182_001	2349	4	20	2	1	14	2	91.577	88.494
21HS	2013_10_DSG182_001	2350	4	30	2	1	14	2	92.4642	93.2687
21HS	2013_10_DSG182_001	2351	4	40	2	1	14	2	91.7752	93.1706
21HS	2013_10_DSG182_001	2352	4	50	2	1	14	2	91.5439	86.7408
21HS	2013_10_DSG182_001	2353	5	0	2	1	14	2	91.1675	92.1273
21HS	2013_10_DSG182_001	2354	5	10	2	1	14	2	90.8925	86.2651
21HS	2013_10_DSG182_001	2355	5	20	2	1	14	2	90.6026	89.0735
21HS	2013_10_DSG182_001	2356	5	30	2	1	14	2	91.2799	89.6985
21HS	2013_10_DSG182_001	2357	5	40	2	1	14	2	91.6272	92.641
21HS	2013_10_DSG182_001	2358	5	50	2	1	14	2	91.6625	93.3224
21HS	2013_10_DSG182_001	2359	6	0	2	1	14	2	91.3112	87.8687
21HS	2013_10_DSG182_001	2360	6	10	2	1	14	2	91.1827	97.6625
21HS	2013_10_DSG182_001	2361	6	20	2	1	14	2	92.6226	87.8272
21HS	2013_10_DSG182_001	2362	6	30	2	1	14	2	94.0851	96.1246
21HS	2013_10_DSG182_001	2363	6	40	2	1	14	2	95.655	99.7259
21HS	2013_10_DSG182_001	2364	6	50	2	1	14	2	95.2295	95.0297
21HS	2013_10_DSG182_001	2365	7	0	2	1	14	2	96.2371	98.6087
21HS	2013_10_DSG182_001	2366	7	10	2	1	14	2	94.9571	94.6906
21HS	2013_10_DSG182_001	2367	7	20	2	1	14	2	94.6241	95.4406
21HS	2013_10_DSG182_001	2368	7	30	2	1	14	2	94.6768	96.5907
21HS	2013_10_DSG182_001	2369	7	40	2	1	14	2	93.968	95.6023
21HS	2013_10_DSG182_001	2370	7	50	2	1	14	2	93.5126	94.1199
21HS	2013_10_DSG182_001	2371	8	0	2	1	14	2	92.5155	89.7487
21HS	2013_10_DSG182_001	2372	8	10	2	1	14	2	93.5422	93.8138
21HS	2013_10_DSG182_001	2373	8	20	2	1	14	2	93.2304	100.245
21HS	2013_10_DSG182_001	2374	8	30	2	1	14	2	93.8478	91.243
21HS	2013_10_DSG182_001	2375	8	40	2	1	14	2	93.0461	91.6564
21HS	2013_10_DSG182_001	2376	8	50	2	1	14	2	93.071	89.8983
21HS	2013_10_DSG182_001	2377	9	0	2	1	14	2	93.0285	96.8337
21HS	2013_10_DSG182_001	2378	9	10	2	1	14	2	93.7522	88.7379
21HS	2013_10_DSG182_001	2379	9	20	2	1	14	2	92.3606	90.818
21HS	2013_10_DSG182_001	2380	9	30	2	1	14	2	92.5345	91.9453
21HS	2013_10_DSG182_001	2381	9	40	2	1	14	2	92.4408	93.0015
21HS	2013_10_DSG182_001	2382	9	50	2	1	14	2	93.5191	93.2855
21HS	2013_10_DSG182_001	2383	10	0	2	1	14	2	93.2618	91.4562
21HS	2013_10_DSG182_001	2384	10	10	2	1	14	2	93.5822	91.2734
21HS	2013_10_DSG182_001	2385	10	20	2	1	14	2	93.745	89.5045
21HS	2013_10_DSG182_001	2386	10	30	2	1	14	2	92.4589	89.2384
21HS	2013_10_DSG182_001	2387	10	40	2	1	14	2	92.8435	88.4408
21HS	2013_10_DSG182_001	2388	10	50	2	1	14	2	92.7109	90.4066
21HS	2013_10_DSG182_001	2389	11	0	2	1	14	2	92.5391	92.2617
21HS	2013_10_DSG182_001	2390	11	10	2	1	14	2	93.1277	91.4829
21HS	2013_10_DSG182_001	2391	11	20	2	1	14	2	93.4606	90.1231
21HS	2013_10_DSG182_001	2392	11	30	2	1	14	2	92.1587	89.5974
21HS	2013_10_DSG182_001	2393	11	40	2	1	14	2	93.8129	90.5598
21HS	2013_10_DSG182_001	2394	11	50	2	1	14	2	92.4381	95.1054
21HS	2013_10_DSG182_001	2395	12	0	2	1	14	2	92.7496	93.66
21HS	2013_10_DSG182_001	2396	12	10	2	1	14	2	91.5802	90.9086
21HS	2013_10_DSG182_001	2397	12	20	2	1	14	2	92.1303	96.6611
21HS	2013_10_DSG182_001	2398	12	30	2	1	14	2	91.7366	100.43
21HS	2013_10_DSG182_001	2399	12	40	2	1	14	2	91.5586	101.447
21HS	2013_10_DSG182_001	2400	12	50	2	1	14	2	92.8239	113.075
21HS	2013_10_DSG182_001	2401	13	0	2	1	14	2	96.5862	102.815
21HS	2013_10_DSG182_001	2402	13	10	2	1	14	2	100.949	104.63
21HS	2013_10_DSG182_001	2403	13	20	2	1	14	2	94.3574	93.3568
21HS	2013_10_DSG182_001	2404	13	30	2	1	14	2	92.8591	102.432
21HS	2013_10_DSG182_001	2405	13	40	2	1	14	2	91.2155	104.758
21HS	2013_10_DSG182_001	2406	13	50	2	1	14	2	92.5565	98.1045
21HS	2013_10_DSG182_001	2407	14	0	2	1	14	2	92.7811	92.3377
21HS	2013_10_DSG182_001	2408	14	10	2	1	14	2	91.6468	90.4296
21HS	2013_10_DSG182_001	2409	14	20	2	1	14	2	91.7327	90.5995
21HS	2013_10_DSG182_001	2410	14	30	2	1	14	2	92.7027	101.193
21HS	2013_10_DSG182_001	2411	14	40	2	1	14	2	92.6239	91.3771
21HS	2013_10_DSG182_001	2412	14	50	2	1	14	2	92.612	88.5746
21HS	2013_10_DSG182_001	2413	15	0	2	1	14	2	92.2299	93.1057
21HS	2013_10_DSG182_001	2414	15	10	2	1	14	2	91.3005	94.5244
21HS	2013_10_DSG182_001	2415	15	20	2	1	14	2	91.7782	91.3766
21HS	2013_10_DSG182_001	2416	15	30	2	1	14	2	92.2282	89.5414
21HS	2013_10_DSG182_001	2417	15	40	2	1	14	2	91.4394	94.5529
21HS	2013_10_DSG182_001	2418	15	50	2	1	14	2	92.1266	92.2725
21HS	2013_10_DSG182_001	2419	16	0	2	1	14	2	91.5961	92.0717
21HS	2013_10_DSG182_001	2420	16	10	2	1	14	2	91.5082	99.6199
21HS	2013_10_DSG182_001	2421	16	20	2	1	14	2	92.1845	104.534
21HS	2013_10_DSG182_001	2422	16	30	2	1	14	2	92.6298	92.5765
21HS	2013_10_DSG182_001	2423	16	40	2	1	14	2	93.0523	97.3845
21HS	2013_10_DSG182_001	2424	16	50	2	1	14	2	92.417	97.1334
21HS	2013_10_DSG182_001	2425	17	0	2	1	14	2	92.3875	95.7358
21HS	2013_10_DSG182_001	2426	17	10	2	1	14	2	93.8133	100.91
21HS	2013_10_DSG182_001	2427	17	20	2	1	14	2	92.0461	93.4196
21HS	2013_10_DSG182_001	2428	17	30	2	1	14	2	93.0687	95.8437
21HS	2013_10_DSG182_001	2429	17	40	2	1	14	2	93.0195	100.038
21HS	2013_10_DSG182_001	2430	17	50	2	1	14	2	93.8581	93.8435
21HS	2013_10_DSG182_001	2431	18	0	2	1	14	2	95.1067	90.2764
21HS	2013_10_DSG182_001	2432	18	10	2	1	14	2	95.088	96.1886
21HS	2013_10_DSG182_001	2433	18	20	2	1	14	2	96.1916	99.9716
21HS	2013_10_DSG182_001	2434	18	30	2	1	14	2	94.9264	100.088
21HS	2013_10_DSG182_001	2435	18	40	2	1	14	2	94.4205	101.297
21HS	2013_10_DSG182_001	2436	18	50	2	1	14	2	93.199	99.1944
21HS	2013_10_DSG182_001	2437	19	0	2	1	14	2	94.1008	104.523
21HS	2013_10_DSG182_001	2438	19	10	2	1	14	2	93.4587	95.4824
21HS	2013_10_DSG182_001	2439	19	20	2	1	14	2	93.8238	92.517
21HS	2013_10_DSG182_001	2440	19	30	2	1	14	2	93.6395	95.2187
21HS	2013_10_DSG182_001	2441	19	40	2	1	14	2	94.1666	98.0989
21HS	2013_10_DSG182_001	2442	19	50	2	1	14	2	94.4127	95.6995
21HS	2013_10_DSG182_001	2443	20	0	2	1	14	2	95.2299	96.6371
21HS	2013_10_DSG182_001	2444	20	10	2	1	14	2	93.9938	89.7355
21HS	2013_10_DSG182_001	2445	20	20	2	1	14	2	94.1698	99.6885
21HS	2013_10_DSG182_001	2446	20	30	2	1	14	2	94.1845	97.8703
21HS	2013_10_DSG182_001	2447	20	40	2	1	14	2	94.5882	95.3649
21HS	2013_10_DSG182_001	2448	20	50	2	1	14	2	94.3224	102.954
21HS	2013_10_DSG182_001	2449	21	0	2	1	14	2	91.2375	96.3331
21HS	2013_10_DSG182_001	2450	21	10	2	1	14	2	91.7786	116.723
21HS	2013_10_DSG182_001	2451	21	20	2	1	14	2	91.0661	97.9038
21HS	2013_10_DSG182_001	2452	21	30	2	1	14	2	90.5461	100.044
21HS	2013_10_DSG182_001	2453	21	40	2	1	14	2	89.8157	101.169
21HS	2013_10_DSG182_001	2454	21	50	2	1	14	2	90.0418	101.98
21HS	2013_10_DSG182_001	2455	22	0	2	1	14	2	89.9006	97.6115
21HS	2013_10_DSG182_001	2456	22	10	2	1	14	2	91.8628	106.409
21HS	2013_10_DSG182_001	2457	22	20	2	1	14	2	91.6153	103.623
21HS	2013_10_DSG182_001	2458	22	30	2	1	14	2	91.5718	107.355
21HS	2013_10_DSG182_001	2459	22	40	2	1	14	2	91.64	110.463
21HS	2013_10_DSG182_001	2460	22	50	2	1	14	2	92.3964	120.604
21HS	2013_10_DSG182_001	2461	23	0	2	1	14	2	93.0019	107.405
21HS	2013_10_DSG182_001	2462	23	10	2	1	14	2	91.0492	109.548
21HS	2013_10_DSG182_001	2463	23	20	2	1	14	2	91.1745	117.095
21HS	2013_10_DSG182_001	2464	23	30	2	1	14	2	91.6818	111.378
21HS	2013_10_DSG182_001	2465	23	40	2	1	14	2	90.2538	113.449
21HS	2013_10_DSG182_001	2466	23	50	2	1	14	2	91.33	108.406
21HS	2013_10_DSG182_001	2467	0	0	3	1	14	2	90.6796	104.615
21HS	2013_10_DSG182_001	2468	0	10	3	1	14	2	91.0341	112.064
21HS	2013_10_DSG182_001	2469	0	20	3	1	14	2	91.6263	112.335
21HS	2013_10_DSG182_001	2470	0	30	3	1	14	2	91.4686	116.016
21HS	2013_10_DSG182_001	2471	0	40	3	1	14	2	91.5466	112.513
21HS	2013_10_DSG182_001	2472	0	50	3	1	14	2	89.8972	110.737
21HS	2013_10_DSG182_001	2473	1	0	3	1	14	2	93.2775	107.133
21HS	2013_10_DSG182_001	2474	1	10	3	1	14	2	90.6	116.605
21HS	2013_10_DSG182_001	2475	1	20	3	1	14	1	90.7322	126.04
21HS	2013_10_DSG182_001	2476	1	30	3	1	14	1	89.1709	112.088
21HS	2013_10_DSG182_001	2477	1	40	3	1	14	2	90.1319	108.709
21HS	2013_10_DSG182_001	2478	1	50	3	1	14	2	90.7371	112.68
21HS	2013_10_DSG182_001	2479	2	0	3	1	14	2	92.033	109.9
21HS	2013_10_DSG182_001	2480	2	10	3	1	14	2	90.5207	110.99
21HS	2013_10_DSG182_001	2481	2	20	3	1	14	2	90.1648	116.107
21HS	2013_10_DSG182_001	2482	2	30	3	1	14	2	90.7986	114.513
21HS	2013_10_DSG182_001	2483	2	40	3	1	14	1	88.9619	106.776
21HS	2013_10_DSG182_001	2484	2	50	3	1	14	2	89.6306	115.001
21HS	2013_10_DSG182_001	2485	3	0	3	1	14	1	88.1891	128.383
21HS	2013_10_DSG182_001	2486	3	10	3	1	14	1	90.0691	114.327
21HS	2013_10_DSG182_001	2487	3	20	3	1	14	1	91.5746	113.135
21HS	2013_10_DSG182_001	2488	3	30	3	1	14	2	90.8057	108.068
21HS	2013_10_DSG182_001	2489	3	40	3	1	14	2	89.0206	111.069
21HS	2013_10_DSG182_001	2490	3	50	3	1	14	1	90.1147	111.359
21HS	2013_10_DSG182_001	2491	4	0	3	1	14	1	88.9881	124.872
21HS	2013_10_DSG182_001	2492	4	10	3	1	14	1	89.6515	126.849
21HS	2013_10_DSG182_001	2493	4	20	3	1	14	2	90.5455	113.66
21HS	2013_10_DSG182_001	2494	4	30	3	1	14	1	90.957	116.285
21HS	2013_10_DSG182_001	2495	4	40	3	1	14	2	90.6612	109.907
21HS	2013_10_DSG182_001	2496	4	50	3	1	14	2	90.1529	126.121
21HS	2013_10_DSG182_001	2497	5	0	3	1	14	2	91.7145	117.003
21HS	2013_10_DSG182_001	2498	5	10	3	1	14	2	91.1674	120.129
21HS	2013_10_DSG182_001	2499	5	20	3	1	14	2	91.8338	121.406
21HS	2013_10_DSG182_001	2500	5	30	3	1	14	2	92.4272	125.052
21HS	2013_10_DSG182_001	2501	5	40	3	1	14	2	91.3471	105.319
21HS	2013_10_DSG182_001	2502	5	50	3	1	14	2	91.1518	124.394
21HS	2013_10_DSG182_001	2503	6	0	3	1	14	2	89.9052	109.731
21HS	2013_10_DSG182_001	2504	6	10	3	1	14	2	90.8668	110.658
21HS	2013_10_DSG182_001	2505	6	20	3	1	14	2	90.5608	111.407
21HS	2013_10_DSG182_001	2506	6	30	3	1	14	2	92.31	111.849
21HS	2013_10_DSG182_001	2507	6	40	3	1	14	2	92.3135	124.021
21HS	2013_10_DSG182_001	2508	6	50	3	1	14	1	92.3685	127.553
21HS	2013_10_DSG182_001	2509	7	0	3	1	14	2	93.3089	111.287
21HS	2013_10_DSG182_001	2510	7	10	3	1	14	2	92.6882	110.941
21HS	2013_10_DSG182_001	2511	7	20	3	1	14	2	91.9925	107.187
21HS	2013_10_DSG182_001	2512	7	30	3	1	14	2	92.0525	124.15
21HS	2013_10_DSG182_001	2513	7	40	3	1	14	2	91.6225	109.988
21HS	2013_10_DSG182_001	2514	7	50	3	1	14	2	92.0752	121.22
21HS	2013_10_DSG182_001	2515	8	0	3	1	14	1	92.6984	120.515
21HS	2013_10_DSG182_001	2516	8	10	3	1	14	2	92.4723	115.946
21HS	2013_10_DSG182_001	2517	8	20	3	1	14	1	92.1547	124.781
21HS	2013_10_DSG182_001	2518	8	30	3	1	14	2	91.4616	114.992
21HS	2013_10_DSG182_001	2519	8	40	3	1	14	2	90.9681	115.897
21HS	2013_10_DSG182_001	2520	8	50	3	1	14	2	91.6807	122.307
21HS	2013_10_DSG182_001	2521	9	0	3	1	14	2	92.3811	110.26
21HS	2013_10_DSG182_001	2522	9	10	3	1	14	2	90.8744	115.102
21HS	2013_10_DSG182_001	2523	9	20	3	1	14	2	91.0841	114.739
21HS	2013_10_DSG182_001	2524	9	30	3	1	14	2	91.0722	117.146
21HS	2013_10_DSG182_001	2525	9	40	3	1	14	2	91.132	111.269
21HS	2013_10_DSG182_001	2526	9	50	3	1	14	2	91.1783	110.061
21HS	2013_10_DSG182_001	2527	10	0	3	1	14	2	90.5989	122.157
21HS	2013_10_DSG182_001	2528	10	10	3	1	14	2	91.4342	112.925
21HS	2013_10_DSG182_001	2529	10	20	3	1	14	2	90.5892	113.046
21HS	2013_10_DSG182_001	2530	10	30	3	1	14	1	90.0489	123.14
21HS	2013_10_DSG182_001	2531	10	40	3	1	14	1	90.6213	120.058
21HS	2013_10_DSG182_001	2532	10	50	3	1	14	2	89.7646	116.2
21HS	2013_10_DSG182_001	2533	11	0	3	1	14	2	91.247	116.97
21HS	2013_10_DSG182_001	2534	11	10	3	1	14	1	92.3278	128.924
21HS	2013_10_DSG182_001	2535	11	20	3	1	14	2	90.7747	115.397
21HS	2013_10_DSG182_001	2536	11	30	3	1	14	1	92.4386	125.92
21HS	2013_10_DSG182_001	2537	11	40	3	1	14	2	93.2532	114.555
21HS	2013_10_DSG182_001	2538	11	50	3	1	14	2	90.9819	120.654
21HS	2013_10_DSG182_001	2539	12	0	3	1	14	2	92.4436	125.197
21HS	2013_10_DSG182_001	2540	12	10	3	1	14	1	91.7351	124.508
21HS	2013_10_DSG182_001	2541	12	20	3	1	14	2	92.5358	123.075
21HS	2013_10_DSG182_001	2542	12	30	3	1	14	2	92.0934	122.083
21HS	2013_10_DSG182_001	2543	12	40	3	1	14	2	93.0337	114.243
21HS	2013_10_DSG182_001	2544	12	50	3	1	14	2	92.3712	105.912
21HS	2013_10_DSG182_001	2545	13	0	3	1	14	2	92.7575	114.908
21HS	2013_10_DSG182_001	2546	13	10	3	1	14	2	92.2496	111.577
21HS	2013_10_DSG182_001	2547	13	20	3	1	14	2	92.6749	97.611
21HS	2013_10_DSG182_001	2548	13	30	3	1	14	2	92.3205	112.897
21HS	2013_10_DSG182_001	2549	13	40	3	1	14	2	92.7323	113.888
21HS	2013_10_DSG182_001	2550	13	50	3	1	14	2	92.3037	122.334
21HS	2013_10_DSG182_001	2551	14	0	3	1	14	2	92.8074	106.873
21HS	2013_10_DSG182_001	2552	14	10	3	1	14	2	92.2159	114.461
21HS	2013_10_DSG182_001	2553	14	20	3	1	14	2	92.8855	115.942
21HS	2013_10_DSG182_001	2554	14	30	3	1	14	2	93.3145	114.226
21HS	2013_10_DSG182_001	2555	14	40	3	1	14	2	93.6531	117.22
21HS	2013_10_DSG182_001	2556	14	50	3	1	14	2	92.9964	117.423
21HS	2013_10_DSG182_001	2557	15	0	3	1	14	2	92.9102	115.19
21HS	2013_10_DSG182_001	2558	15	10	3	1	14	2	93.2443	113.675
21HS	2013_10_DSG182_001	2559	15	20	3	1	14	2	93.0524	114.513
21HS	2013_10_DSG182_001	2560	15	30	3	1	14	2	93.7104	124.894
21HS	2013_10_DSG182_001	2561	15	40	3	1	14	2	93.3026	122.502
21HS	2013_10_DSG182_001	2562	15	50	3	1	14	2	93.5018	121.412
21HS	2013_10_DSG182_001	2563	16	0	3	1	14	2	92.9383	111.321
21HS	2013_10_DSG182_001	2564	16	10	3	1	14	2	92.5151	123.633
21HS	2013_10_DSG182_001	2565	16	20	3	1	14	2	93.6625	105.038
21HS	2013_10_DSG182_001	2566	16	30	3	1	14	2	93.2512	111.635
21HS	2013_10_DSG182_001	2567	16	40	3	1	14	2	93.5356	109.39
21HS	2013_10_DSG182_001	2568	16	50	3	1	14	2	93.5082	113.394
21HS	2013_10_DSG182_001	2569	17	0	3	1	14	2	93.576	107.22
21HS	2013_10_DSG182_001	2570	17	10	3	1	14	2	93.6375	119.22
21HS	2013_10_DSG182_001	2571	17	20	3	1	14	2	93.7131	121.645
21HS	2013_10_DSG182_001	2572	17	30	3	1	14	2	94.9179	113.784
21HS	2013_10_DSG182_001	2573	17	40	3	1	14	2	95.1213	104.272
21HS	2013_10_DSG182_001	2574	17	50	3	1	14	2	94.6862	119.649
21HS	2013_10_DSG182_001	2575	18	0	3	1	14	2	95.5473	124.91
21HS	2013_10_DSG182_001	2576	18	10	3	1	14	2	95.1799	118.129
21HS	2013_10_DSG182_001	2577	18	20	3	1	14	2	94.3909	126.044
21HS	2013_10_DSG182_001	2578	18	30	3	1	14	2	93.6838	113.426
21HS	2013_10_DSG182_001	2579	18	40	3	1	14	2	93.2212	105.827
21HS	2013_10_DSG182_001	2580	18	50	3	1	14	2	93.1497	108.003
21HS	2013_10_DSG182_001	2581	19	0	3	1	14	2	92.2302	117.968
21HS	2013_10_DSG182_001	2582	19	10	3	1	14	2	93.1771	124.586
21HS	2013_10_DSG182_001	2583	19	20	3	1	14	2	93.1993	110.294
21HS	2013_10_DSG182_001	2584	19	30	3	1	14	2	93.614	114.184
21HS	2013_10_DSG182_001	2585	19	40	3	1	14	2	93.8057	119.269
21HS	2013_10_DSG182_001	2586	19	50	3	1	14	2	93.343	120.244
21HS	2013_10_DSG182_001	2587	20	0	3	1	14	2	93.2356	120.663
21HS	2013_10_DSG182_001	2588	20	10	3	1	14	2	94.0681	105.507
21HS	2013_10_DSG182_001	2589	20	20	3	1	14	2	93.574	123.802
21HS	2013_10_DSG182_001	2590	20	30	3	1	14	2	94.3766	129.152
21HS	2013_10_DSG182_001	2591	20	40	3	1	14	2	94.0956	120.615
21HS	2013_10_DSG182_001	2592	20	50	3	1	14	2	93.6787	104.136
21HS	2013_10_DSG182_001	2593	21	0	3	1	14	1	93.1496	130.237
21HS	2013_10_DSG182_001	2594	21	10	3	1	14	1	93.8265	131.908
21HS	2013_10_DSG182_001	2595	21	20	3	1	14	2	92.195	115.161
21HS	2013_10_DSG182_001	2596	21	30	3	1	14	2	93.1667	126.04
21HS	2013_10_DSG182_001	2597	21	40	3	1	14	2	92.9534	129.876
21HS	2013_10_DSG182_001	2598	21	50	3	1	14	2	92.9055	125.066
21HS	2013_10_DSG182_001	2599	22	0	3	1	14	2	92.8203	102.449
21HS	2013_10_DSG182_001	2600	22	10	3	1	14	2	92.5583	128.252
21HS	2013_10_DSG182_001	2601	22	20	3	1	14	2	92.9256	104.161
21HS	2013_10_DSG182_001	2602	22	30	3	1	14	2	93.0398	106.795
21HS	2013_10_DSG182_001	2603	22	40	3	1	14	2	92.9983	104.908
21HS	2013_10_DSG182_001	2604	22	50	3	1	14	2	92.7625	117.844
21HS	2013_10_DSG182_001	2605	23	0	3	1	14	2	92.0946	122.772
21HS	2013_10_DSG182_001	2606	23	10	3	1	14	2	93.1763	102.387
21HS	2013_10_DSG182_001	2607	23	20	3	1	14	2	92.3826	113.111
21HS	2013_10_DSG182_001	2608	23	30	3	1	14	2	93.2671	108.449
21HS	2013_10_DSG182_001	2609	23	40	3	1	14	1	93.029	132.145
21HS	2013_10_DSG182_001	2610	23	50	3	1	14	1	93.2419	131.278
21HS	2013_10_DSG182_001	2611	0	0	4	1	14	2	92.4981	124.884
21HS	2013_10_DSG182_001	2612	0	10	4	1	14	2	93.6483	104.182
21HS	2013_10_DSG182_001	2613	0	20	4	1	14	2	94.1718	103.033
21HS	2013_10_DSG182_001	2614	0	30	4	1	14	2	92.3537	105.115
21HS	2013_10_DSG182_001	2615	0	40	4	1	14	2	92.5097	107.929
21HS	2013_10_DSG182_001	2616	0	50	4	1	14	2	91.9955	103.992
21HS	2013_10_DSG182_001	2617	1	0	4	1	14	2	93.0995	114.436
21HS	2013_10_DSG182_001	2618	1	10	4	1	14	2	92.8128	98.214
21HS	2013_10_DSG182_001	2619	1	20	4	1	14	2	92.4349	100.263
21HS	2013_10_DSG182_001	2620	1	30	4	1	14	2	92.5417	113.416
21HS	2013_10_DSG182_001	2621	1	40	4	1	14	2	92.8293	112.799
21HS	2013_10_DSG182_001	2622	1	50	4	1	14	2	92.6187	104.752
21HS	2013_10_DSG182_001	2623	2	0	4	1	14	2	91.6803	106.707
21HS	2013_10_DSG182_001	2624	2	10	4	1	14	2	92.1138	117.089
21HS	2013_10_DSG182_001	2625	2	20	4	1	14	2	93.0851	118.672
21HS	2013_10_DSG182_001	2626	2	30	4	1	14	2	92.6506	102.719
21HS	2013_10_DSG182_001	2627	2	40	4	1	14	2	92.4506	105.396
21HS	2013_10_DSG182_001	2628	2	50	4	1	14	2	92.9195	108.254
21HS	2013_10_DSG182_001	2629	3	0	4	1	14	2	93.2397	102.146
21HS	2013_10_DSG182_001	2630	3	10	4	1	14	2	92.4085	99.1252
21HS	2013_10_DSG182_001	2631	3	20	4	1	14	2	92.2996	104.564
21HS	2013_10_DSG182_001	2632	3	30	4	1	14	2	93.3218	119.756
21HS	2013_10_DSG182_001	2633	3	40	4	1	14	2	91.6006	104.496
21HS	2013_10_DSG182_001	2634	3	50	4	1	14	2	92.389	97.3017
21HS	2013_10_DSG182_001	2635	4	0	4	1	14	2	93.2158	104.124
21HS	2013_10_DSG182_001	2636	4	10	4	1	14	2	92.8435	98.115
21HS	2013_10_DSG182_001	2637	4	20	4	1	14	2	93.2374	107.028
21HS	2013_10_DSG182_001	2638	4	30	4	1	14	2	93.1544	119.628
21HS	2013_10_DSG182_001	2639	4	40	4	1	14	2	93.2428	98.0088
21HS	2013_10_DSG182_001	2640	4	50	4	1	14	2	94.1873	96.6498
21HS	2013_10_DSG182_001	2641	5	0	4	1	14	2	92.7327	104.674
21HS	2013_10_DSG182_001	2642	5	10	4	1	14	2	92.5818	99.511
21HS	2013_10_DSG182_001	2643	5	20	4	1	14	2	93.3817	106.618
21HS	2013_10_DSG182_001	2644	5	30	4	1	14	2	93.3594	97.2331
21HS	2013_10_DSG182_001	2645	5	40	4	1	14	2	93.4291	97.4418
21HS	2013_10_DSG182_001	2646	5	50	4	1	14	2	93.7335	101.127
21HS	2013_10_DSG182_001	2647	6	0	4	1	14	2	92.0363	98.3744
21HS	2013_10_DSG182_001	2648	6	10	4	1	14	2	93.0988	108.936
21HS	2013_10_DSG182_001	2649	6	20	4	1	14	2	92.3424	106.997
21HS	2013_10_DSG182_001	2650	6	30	4	1	14	2	93.1093	103.912
21HS	2013_10_DSG182_001	2651	6	40	4	1	14	2	93.4103	100.188
21HS	2013_10_DSG182_001	2652	6	50	4	1	14	2	93.7646	102.972
21HS	2013_10_DSG182_001	2653	7	0	4	1	14	2	94.7189	106.04
21HS	2013_10_DSG182_001	2654	7	10	4	1	14	2	94.8817	103.719
21HS	2013_10_DSG182_001	2655	7	20	4	1	14	2	94.0555	106.023
21HS	2013_10_DSG182_001	2656	7	30	4	1	14	2	93.8457	99.8677
21HS	2013_10_DSG182_001	2657	7	40	4	1	14	2	93.3739	101.739
21HS	2013_10_DSG182_001	2658	7	50	4	1	14	2	93.0958	102.403
21HS	2013_10_DSG182_001	2659	8	0	4	1	14	1	92.4206	128.943
21HS	2013_10_DSG182_001	2660	8	10	4	1	14	2	92.1925	128.589
21HS	2013_10_DSG182_001	2661	8	20	4	1	14	2	91.7912	102.446
21HS	2013_10_DSG182_001	2662	8	30	4	1	14	2	92.4228	124.06
21HS	2013_10_DSG182_001	2663	8	40	4	1	14	2	91.5353	100.465
21HS	2013_10_DSG182_001	2664	8	50	4	1	14	2	92.1086	96.2523
21HS	2013_10_DSG182_001	2665	9	0	4	1	14	2	92.5751	105.867
21HS	2013_10_DSG182_001	2666	9	10	4	1	14	2	91.7162	96.7176
21HS	2013_10_DSG182_001	2667	9	20	4	1	14	2	91.9381	98.2824
21HS	2013_10_DSG182_001	2668	9	30	4	1	14	2	91.4148	96.6901
21HS	2013_10_DSG182_001	2669	9	40	4	1	14	2	92.9099	94.8164
21HS	2013_10_DSG182_001	2670	9	50	4	1	14	2	90.7513	89.2715
21HS	2013_10_DSG182_001	2671	10	0	4	1	14	2	91.6369	103.546
21HS	2013_10_DSG182_001	2672	10	10	4	1	14	2	91.1797	106.954
21HS	2013_10_DSG182_001	2673	10	20	4	1	14	2	92.333	89.7118
21HS	2013_10_DSG182_001	2674	10	30	4	1	14	2	91.2635	92.2407
21HS	2013_10_DSG182_001	2675	10	40	4	1	14	2	90.9165	91.4893
21HS	2013_10_DSG182_001	2676	10	50	4	1	14	2	92.1031	97.4502
21HS	2013_10_DSG182_001	2677	11	0	4	1	14	2	91.7856	91.3285
21HS	2013_10_DSG182_001	2678	11	10	4	1	14	2	92.1852	95.1765
21HS	2013_10_DSG182_001	2679	11	20	4	1	14	2	90.6249	99.6605
21HS	2013_10_DSG182_001	2680	11	30	4	1	14	2	91.1119	98.6839
21HS	2013_10_DSG182_001	2681	11	40	4	1	14	2	91.5337	96.2536
21HS	2013_10_DSG182_001	2682	11	50	4	1	14	2	91.5893	96.6097
21HS	2013_10_DSG182_001	2683	12	0	4	1	14	2	90.6717	95.5591
21HS	2013_10_DSG182_001	2684	12	10	4	1	14	2	91.0262	98.2585
21HS	2013_10_DSG182_001	2685	12	20	4	1	14	2	90.059	95.2136
21HS	2013_10_DSG182_001	2686	12	30	4	1	14	2	91.177	98.8194
21HS	2013_10_DSG182_001	2687	12	40	4	1	14	2	90.5182	97.0549
21HS	2013_10_DSG182_001	2688	12	50	4	1	14	2	91.0931	99.9424
21HS	2013_10_DSG182_001	2689	13	0	4	1	14	2	90.4059	95.6942
21HS	2013_10_DSG182_001	2690	13	10	4	1	14	2	90.2299	89.1515
21HS	2013_10_DSG182_001	2691	13	20	4	1	14	2	91.0074	94.2354
21HS	2013_10_DSG182_001	2692	13	30	4	1	14	2	89.5627	95.4925
21HS	2013_10_DSG182_001	2693	13	40	4	1	14	2	89.8619	98.2097
21HS	2013_10_DSG182_001	2694	13	50	4	1	14	2	93.5681	97.9649
21HS	2013_10_DSG182_001	2695	14	0	4	1	14	2	90.5746	93.7635
21HS	2013_10_DSG182_001	2696	14	10	4	1	14	2	91.1679	110.021
21HS	2013_10_DSG182_001	2697	14	20	4	1	14	2	90.6452	123.693
21HS	2013_10_DSG182_001	2698	14	30	4	1	14	2	90.6156	100.222
21HS	2013_10_DSG182_001	2699	14	40	4	1	14	2	90.0315	100.108
21HS	2013_10_DSG182_001	2700	14	50	4	1	14	2	89.3653	89.6211
21HS	2013_10_DSG182_001	2701	15	0	4	1	14	2	91.132	96.6637
21HS	2013_10_DSG182_001	2702	15	10	4	1	14	2	90.3096	97.3556
21HS	2013_10_DSG182_001	2703	15	20	4	1	14	2	91.4441	100.66
21HS	2013_10_DSG182_001	2704	15	30	4	1	14	2	90.4799	99.5673
21HS	2013_10_DSG182_001	2705	15	40	4	1	14	2	91.3953	100.09
21HS	2013_10_DSG182_001	2706	15	50	4	1	14	2	90.2657	97.7132
21HS	2013_10_DSG182_001	2707	16	0	4	1	14	2	90.875	96.0091
21HS	2013_10_DSG182_001	2708	16	10	4	1	14	2	90.5637	99.7491
21HS	2013_10_DSG182_001	2709	16	20	4	1	14	2	91.3599	103.476
21HS	2013_10_DSG182_001	2710	16	30	4	1	14	2	91.6514	98.7525
21HS	2013_10_DSG182_001	2711	16	40	4	1	14	2	91.5333	104.688
21HS	2013_10_DSG182_001	2712	16	50	4	1	14	2	91.5708	95.483
21HS	2013_10_DSG182_001	2713	17	0	4	1	14	2	91.3265	98.0752
21HS	2013_10_DSG182_001	2714	17	10	4	1	14	2	91.1638	96.2721
21HS	2013_10_DSG182_001	2715	17	20	4	1	14	2	91.8233	95.8449
21HS	2013_10_DSG182_001	2716	17	30	4	1	14	2	92.8202	90.3868
21HS	2013_10_DSG182_001	2717	17	40	4	1	14	2	93.2273	96.7427
21HS	2013_10_DSG182_001	2718	17	50	4	1	14	2	93.3467	95.3202
21HS	2013_10_DSG182_001	2719	18	0	4	1	14	2	93.8439	97.2863
21HS	2013_10_DSG182_001	2720	18	10	4	1	14	2	94.1581	95.451
21HS	2013_10_DSG182_001	2721	18	20	4	1	14	2	94.3343	98.5408
21HS	2013_10_DSG182_001	2722	18	30	4	1	14	2	94.1869	97.6192
21HS	2013_10_DSG182_001	2723	18	40	4	1	14	2	93.617	98.9646
21HS	2013_10_DSG182_001	2724	18	50	4	1	14	2	92.4862	95.4247
21HS	2013_10_DSG182_001	2725	19	0	4	1	14	2	92.5101	101.927
21HS	2013_10_DSG182_001	2726	19	10	4	1	14	2	92.011	96.3396
21HS	2013_10_DSG182_001	2727	19	20	4	1	14	2	91.967	104.252
21HS	2013_10_DSG182_001	2728	19	30	4	1	14	2	91.7515	101.913
21HS	2013_10_DSG182_001	2729	19	40	4	1	14	2	92.1847	119.104
21HS	2013_10_DSG182_001	2730	19	50	4	1	14	2	92.4729	93.6579
21HS	2013_10_DSG182_001	2731	20	0	4	1	14	2	91.2738	94.3147
21HS	2013_10_DSG182_001	2732	20	10	4	1	14	2	90.847	101.928
21HS	2013_10_DSG182_001	2733	20	20	4	1	14	2	91.7201	98.3862
21HS	2013_10_DSG182_001	2734	20	30	4	1	14	2	91.862	98.1168
21HS	2013_10_DSG182_001	2735	20	40	4	1	14	2	91.2671	92.9068
21HS	2013_10_DSG182_001	2736	20	50	4	1	14	2	92.9433	119.953
21HS	2013_10_DSG182_001	2737	21	0	4	1	14	2	92.3961	96.8886
21HS	2013_10_DSG182_001	2738	21	10	4	1	14	2	90.3291	88.381
21HS	2013_10_DSG182_001	2739	21	20	4	1	14	2	91.3243	92.0623
21HS	2013_10_DSG182_001	2740	21	30	4	1	14	2	92.7539	97.9962
21HS	2013_10_DSG182_001	2741	21	40	4	1	14	2	92.3875	93.9177
21HS	2013_10_DSG182_001	2742	21	50	4	1	14	2	91.9901	97.6455
21HS	2013_10_DSG182_001	2743	22	0	4	1	14	2	92.6337	95.5059
21HS	2013_10_DSG182_001	2744	22	10	4	1	14	2	90.973	90.1341
21HS	2013_10_DSG182_001	2745	22	20	4	1	14	2	92.38	84.3061
21HS	2013_10_DSG182_001	2746	22	30	4	1	14	2	92.5302	87.6758
21HS	2013_10_DSG182_001	2747	22	40	4	1	14	2	91.2817	93.9143
21HS	2013_10_DSG182_001	2748	22	50	4	1	14	2	91.8037	94.6789
21HS	2013_10_DSG182_001	2749	23	0	4	1	14	2	92.4043	94.1317
21HS	2013_10_DSG182_001	2750	23	10	4	1	14	2	91.5321	96.6581
21HS	2013_10_DSG182_001	2751	23	20	4	1	14	2	92.1358	89.6091
21HS	2013_10_DSG182_001	2752	23	30	4	1	14	2	92.0697	94.3732
21HS	2013_10_DSG182_001	2753	23	40	4	1	14	2	92.1748	88.9979
21HS	2013_10_DSG182_001	2754	23	50	4	1	14	2	91.0398	93.9568
21HS	2013_10_DSG182_001	2755	0	0	5	1	14	2	92.2805	86.1809
21HS	2013_10_DSG182_001	2756	0	10	5	1	14	2	92.0622	97.3595
21HS	2013_10_DSG182_001	2757	0	20	5	1	14	2	91.7686	94.8202
21HS	2013_10_DSG182_001	2758	0	30	5	1	14	2	92.1478	97.6091
21HS	2013_10_DSG182_001	2759	0	40	5	1	14	2	91.773	95.5188
21HS	2013_10_DSG182_001	2760	0	50	5	1	14	2	91.9632	98.929
21HS	2013_10_DSG182_001	2761	1	0	5	1	14	2	90.839	90.9961
21HS	2013_10_DSG182_001	2762	1	10	5	1	14	2	91.3659	97.1249
21HS	2013_10_DSG182_001	2763	1	20	5	1	14	2	92.0678	99.2672
21HS	2013_10_DSG182_001	2764	1	30	5	1	14	2	91.5177	96.0996
21HS	2013_10_DSG182_001	2765	1	40	5	1	14	2	91.6851	95.1251
21HS	2013_10_DSG182_001	2766	1	50	5	1	14	2	90.1573	93.3006
21HS	2013_10_DSG182_001	2767	2	0	5	1	14	2	91.8623	98.4273
21HS	2013_10_DSG182_001	2768	2	10	5	1	14	2	91.6878	93.1152
21HS	2013_10_DSG182_001	2769	2	20	5	1	14	2	91.6685	98.0704
21HS	2013_10_DSG182_001	2770	2	30	5	1	14	2	90.6071	90.3996
21HS	2013_10_DSG182_001	2771	2	40	5	1	14	2	90.9892	89.145
21HS	2013_10_DSG182_001	2772	2	50	5	1	14	2	90.8693	95.3841
21HS	2013_10_DSG182_001	2773	3	0	5	1	14	2	90.9214	94.4382
21HS	2013_10_DSG182_001	2774	3	10	5	1	14	2	92.0374	99.6723
21HS	2013_10_DSG182_001	2775	3	20	5	1	14	2	90.7	91.9705
21HS	2013_10_DSG182_001	2776	3	30	5	1	14	2	91.8154	94.4457
21HS	2013_10_DSG182_001	2777	3	40	5	1	14	2	91.1456	99.6108
21HS	2013_10_DSG182_001	2778	3	50	5	1	14	2	91.6231	90.0413
21HS	2013_10_DSG182_001	2779	4	0	5	1	14	2	92.4182	96.3533
21HS	2013_10_DSG182_001	2780	4	10	5	1	14	2	92.0883	97.3367
21HS	2013_10_DSG182_001	2781	4	20	5	1	14	2	92.0873	95.8806
21HS	2013_10_DSG182_001	2782	4	30	5	1	14	2	92.0605	97.4113
21HS	2013_10_DSG182_001	2783	4	40	5	1	14	2	92.1064	95.5412
21HS	2013_10_DSG182_001	2784	4	50	5	1	14	2	92.7314	92.2173
[truncated: 12,210 more rows]

## Sheet: 21HS_2014_04-06
Station	Folder	File	Hour	Minute	Day	Month	Year	Peaks	High	Low
[truncated: 13,104 more rows]

[truncated: 2 more sheets: 21HS_2014_07-09, 21HS_2014_10-12]
