# Supplementary material for: Quantification of Boat Visitation Rates at Artificial and Natural Reefs in the Eastern Gulf of Mexico Using Acoustic Recorders
Source: PLoS One. 2016 Aug 8;11(8):e0160695. doi: 10.1371/journal.pone.0160695 (PMC4976885; doi:10.1371/journal.pone.0160695)
Supplement: S3 Appendix — Appendix includes the station name, the folder name in the original analysis, the file number of the recording, the time (Eastern Standard Time) and date of the recording, the number of harmonic peaks detected by the algorithm, and the root-mean-square noise level (RMS, dB re 1 μPa, 500–1000 Hz). Each tab contains data from three months of the study. (XLSX) [file pone.0160695.s003.xlsx]

## Sheet: Pin2_2013_04-06
Station	Folder	File	Hour	Minute	Day	Month	Year	Peaks	High	Low
Pin2	2013_04_DSG150_000	347	0	0	16	4	13	2	88.5979	98.2303
Pin2	2013_04_DSG150_000	348	0	10	16	4	13	2	88.7544	92.8892
Pin2	2013_04_DSG150_000	349	0	20	16	4	13	2	87.5773	91.7847
Pin2	2013_04_DSG150_000	350	0	30	16	4	13	2	89.1168	103.346
Pin2	2013_04_DSG150_000	351	0	40	16	4	13	2	88.183	90.3263
Pin2	2013_04_DSG150_000	352	0	50	16	4	13	3	88.1265	93.5877
Pin2	2013_04_DSG150_000	353	1	0	16	4	13	3	88.1174	93.3538
Pin2	2013_04_DSG150_000	354	1	10	16	4	13	3	88.3524	93.7337
Pin2	2013_04_DSG150_000	355	1	20	16	4	13	3	87.7945	97.5529
Pin2	2013_04_DSG150_000	356	1	30	16	4	13	3	89.4547	98.8626
Pin2	2013_04_DSG150_000	357	1	40	16	4	13	3	88.3195	102.853
Pin2	2013_04_DSG150_000	358	1	50	16	4	13	3	87.9045	92.1418
Pin2	2013_04_DSG150_000	359	2	0	16	4	13	3	87.6876	88.3047
Pin2	2013_04_DSG150_000	360	2	10	16	4	13	3	87.2505	99.63
Pin2	2013_04_DSG150_000	361	2	20	16	4	13	3	87.9624	90.185
Pin2	2013_04_DSG150_000	362	2	30	16	4	13	3	87.3188	95.2637
Pin2	2013_04_DSG150_000	363	2	40	16	4	13	3	88.6135	93.5234
Pin2	2013_04_DSG150_000	364	2	50	16	4	13	3	87.2708	91.0566
Pin2	2013_04_DSG150_000	365	3	0	16	4	13	3	87.7245	92.9501
Pin2	2013_04_DSG150_000	366	3	10	16	4	13	3	87.2794	91.6981
Pin2	2013_04_DSG150_000	367	3	20	16	4	13	3	87.5855	88.3545
Pin2	2013_04_DSG150_000	368	3	30	16	4	13	3	88.3905	90.0499
Pin2	2013_04_DSG150_000	369	3	40	16	4	13	3	88.1067	102.106
Pin2	2013_04_DSG150_000	370	3	50	16	4	13	3	87.7008	87.1564
Pin2	2013_04_DSG150_000	371	4	0	16	4	13	3	87.9864	95.6985
Pin2	2013_04_DSG150_000	372	4	10	16	4	13	3	87.783	90.2045
Pin2	2013_04_DSG150_000	373	4	20	16	4	13	3	88.2383	94.7112
Pin2	2013_04_DSG150_000	374	4	30	16	4	13	3	89.2772	91.2416
Pin2	2013_04_DSG150_000	375	4	40	16	4	13	3	88.6588	92.052
Pin2	2013_04_DSG150_000	376	4	50	16	4	13	3	89.0329	95.6732
Pin2	2013_04_DSG150_000	377	5	0	16	4	13	3	89.1619	87.8944
Pin2	2013_04_DSG150_000	378	5	10	16	4	13	3	90.3626	90.6701
Pin2	2013_04_DSG150_000	379	5	20	16	4	13	2	90.1753	87.0903
Pin2	2013_04_DSG150_000	380	5	30	16	4	13	2	91.176	85.4721
Pin2	2013_04_DSG150_000	381	5	40	16	4	13	2	90.8674	80.5167
Pin2	2013_04_DSG150_000	382	5	50	16	4	13	2	90.7132	79.4166
Pin2	2013_04_DSG150_000	383	6	0	16	4	13	2	89.9338	80.0999
Pin2	2013_04_DSG150_000	384	6	10	16	4	13	2	90.2287	78.863
Pin2	2013_04_DSG150_000	385	6	20	16	4	13	2	89.4844	81.1947
Pin2	2013_04_DSG150_000	386	6	30	16	4	13	2	89.0999	78.922
Pin2	2013_04_DSG150_000	387	6	40	16	4	13	2	88.7681	98.5692
Pin2	2013_04_DSG150_000	388	6	50	16	4	13	2	89.0098	94.6967
Pin2	2013_04_DSG150_000	389	7	0	16	4	13	2	88.9516	81.5682
Pin2	2013_04_DSG150_000	390	7	10	16	4	13	2	88.2947	82.157
Pin2	2013_04_DSG150_000	391	7	20	16	4	13	2	87.839	82.8442
Pin2	2013_04_DSG150_000	392	7	30	16	4	13	2	88.3232	87.185
Pin2	2013_04_DSG150_000	393	7	40	16	4	13	2	88.2846	85.448
Pin2	2013_04_DSG150_000	394	7	50	16	4	13	2	87.8357	87.1246
Pin2	2013_04_DSG150_000	395	8	0	16	4	13	2	87.7792	91.5229
Pin2	2013_04_DSG150_000	396	8	10	16	4	13	2	89.8279	90.5891
Pin2	2013_04_DSG150_000	397	8	20	16	4	13	2	87.717	91.321
Pin2	2013_04_DSG150_000	398	8	30	16	4	13	2	88.3021	93.0686
Pin2	2013_04_DSG150_000	399	8	40	16	4	13	2	88.4779	84.8125
Pin2	2013_04_DSG150_000	400	8	50	16	4	13	2	88.5854	83.0338
Pin2	2013_04_DSG150_000	401	9	0	16	4	13	2	89.4331	102.644
Pin2	2013_04_DSG150_000	402	9	10	16	4	13	2	87.1379	78.9351
Pin2	2013_04_DSG150_000	403	9	20	16	4	13	2	88.0288	79.1859
Pin2	2013_04_DSG150_000	404	9	30	16	4	13	2	87.928	84.6159
Pin2	2013_04_DSG150_000	405	9	40	16	4	13	2	87.3309	83.0739
Pin2	2013_04_DSG150_000	406	9	50	16	4	13	2	87.6547	85.6925
Pin2	2013_04_DSG150_000	407	10	0	16	4	13	2	87.5645	99.0243
Pin2	2013_04_DSG150_000	408	10	10	16	4	13	2	87.3477	93.7554
Pin2	2013_04_DSG150_000	409	10	20	16	4	13	2	89.4822	102.615
Pin2	2013_04_DSG150_000	410	10	30	16	4	13	1	88.5175	110.367
Pin2	2013_04_DSG150_000	411	10	40	16	4	13	1	87.2877	105.708
Pin2	2013_04_DSG150_000	412	10	50	16	4	13	1	89.9395	113.46
Pin2	2013_04_DSG150_000	413	11	0	16	4	13	2	87.5634	93.2125
Pin2	2013_04_DSG150_000	414	11	10	16	4	13	2	87.6706	78.6543
Pin2	2013_04_DSG150_000	415	11	20	16	4	13	2	86.9059	101.254
Pin2	2013_04_DSG150_000	416	11	30	16	4	13	2	88.6991	79.2565
Pin2	2013_04_DSG150_000	417	11	40	16	4	13	2	87.1632	76.9983
Pin2	2013_04_DSG150_000	418	11	50	16	4	13	2	87.2675	92.3962
Pin2	2013_04_DSG150_000	419	12	0	16	4	13	2	87.9871	77.4148
Pin2	2013_04_DSG150_000	420	12	10	16	4	13	2	87.0849	92.6368
Pin2	2013_04_DSG150_000	421	12	20	16	4	13	2	88.0662	86.2699
Pin2	2013_04_DSG150_000	422	12	30	16	4	13	2	86.7811	79.576
Pin2	2013_04_DSG150_000	423	12	40	16	4	13	2	88.2529	92.5242
Pin2	2013_04_DSG150_000	424	12	50	16	4	13	2	88.2357	79.2587
Pin2	2013_04_DSG150_000	425	13	0	16	4	13	2	87.5863	81.1412
Pin2	2013_04_DSG150_000	426	13	10	16	4	13	2	88.7905	77.0874
Pin2	2013_04_DSG150_000	427	13	20	16	4	13	2	87.259	88.0938
Pin2	2013_04_DSG150_000	428	13	30	16	4	13	2	89.4759	78.9241
Pin2	2013_04_DSG150_000	429	13	40	16	4	13	2	87.6587	85.0207
Pin2	2013_04_DSG150_000	430	13	50	16	4	13	2	87.59	85.1089
Pin2	2013_04_DSG150_000	431	14	0	16	4	13	2	86.8975	83.1639
Pin2	2013_04_DSG150_000	432	14	10	16	4	13	2	86.7844	78.4402
Pin2	2013_04_DSG150_000	433	14	20	16	4	13	2	87.0765	77.0617
Pin2	2013_04_DSG150_000	434	14	30	16	4	13	2	88.166	84.222
Pin2	2013_04_DSG150_000	435	14	40	16	4	13	2	87.3897	85.9073
Pin2	2013_04_DSG150_000	436	14	50	16	4	13	2	88.3559	87.6735
Pin2	2013_04_DSG150_000	437	15	0	16	4	13	2	88.1765	78.9347
Pin2	2013_04_DSG150_000	438	15	10	16	4	13	2	86.8362	83.9654
Pin2	2013_04_DSG150_000	439	15	20	16	4	13	2	88.0014	82.3797
Pin2	2013_04_DSG150_000	440	15	30	16	4	13	2	88.5984	81.6397
Pin2	2013_04_DSG150_000	441	15	40	16	4	13	2	87.3481	99.2497
Pin2	2013_04_DSG150_000	442	15	50	16	4	13	2	87.3653	82.4776
Pin2	2013_04_DSG150_000	443	16	0	16	4	13	2	87.6178	90.0955
Pin2	2013_04_DSG150_000	444	16	10	16	4	13	2	88.6772	106.18
Pin2	2013_04_DSG150_000	445	16	20	16	4	13	2	88.2077	83.5564
Pin2	2013_04_DSG150_000	446	16	30	16	4	13	2	88.2538	85.1242
Pin2	2013_04_DSG150_000	447	16	40	16	4	13	2	87.1145	83.2944
Pin2	2013_04_DSG150_000	448	16	50	16	4	13	2	87.9912	94.2584
Pin2	2013_04_DSG150_000	449	17	0	16	4	13	2	88.6481	88.5025
Pin2	2013_04_DSG150_000	450	17	10	16	4	13	2	87.3372	83.8901
Pin2	2013_04_DSG150_000	451	17	20	16	4	13	2	87.5788	87.5658
Pin2	2013_04_DSG150_000	452	17	30	16	4	13	2	88.1919	86.5215
Pin2	2013_04_DSG150_000	453	17	40	16	4	13	2	87.7984	89.5472
Pin2	2013_04_DSG150_000	454	17	50	16	4	13	2	88.8498	83.5596
Pin2	2013_04_DSG150_000	455	18	0	16	4	13	2	88.8278	102.577
Pin2	2013_04_DSG150_000	456	18	10	16	4	13	2	88.0822	84.0383
Pin2	2013_04_DSG150_000	457	18	20	16	4	13	2	87.7501	85.7824
Pin2	2013_04_DSG150_000	458	18	30	16	4	13	2	88.3281	83.318
Pin2	2013_04_DSG150_000	459	18	40	16	4	13	2	88.5761	86.0554
Pin2	2013_04_DSG150_000	460	18	50	16	4	13	2	88.6634	85.4972
Pin2	2013_04_DSG150_000	461	19	0	16	4	13	2	89.3925	91.3713
Pin2	2013_04_DSG150_000	462	19	10	16	4	13	2	89.8234	95.9724
Pin2	2013_04_DSG150_000	463	19	20	16	4	13	2	90.8136	105.193
Pin2	2013_04_DSG150_000	464	19	30	16	4	13	1	90.3729	110.804
Pin2	2013_04_DSG150_000	465	19	40	16	4	13	2	90.1422	112.44
Pin2	2013_04_DSG150_000	466	19	50	16	4	13	2	89.5656	111.826
Pin2	2013_04_DSG150_000	467	20	0	16	4	13	2	89.3578	119.278
Pin2	2013_04_DSG150_000	468	20	10	16	4	13	2	88.7355	101.764
Pin2	2013_04_DSG150_000	469	20	20	16	4	13	3	87.6961	102.02
Pin2	2013_04_DSG150_000	470	20	30	16	4	13	3	87.7253	101.39
Pin2	2013_04_DSG150_000	471	20	40	16	4	13	2	87.8955	99.3245
Pin2	2013_04_DSG150_000	472	20	50	16	4	13	2	88.8456	110.726
Pin2	2013_04_DSG150_000	473	21	0	16	4	13	2	87.571	96.4792
Pin2	2013_04_DSG150_000	474	21	10	16	4	13	2	88.1837	97.0964
Pin2	2013_04_DSG150_000	475	21	20	16	4	13	2	88.1645	96.5889
Pin2	2013_04_DSG150_000	476	21	30	16	4	13	2	88.0914	94.9905
Pin2	2013_04_DSG150_000	477	21	40	16	4	13	2	87.5053	96.2386
Pin2	2013_04_DSG150_000	478	21	50	16	4	13	2	87.8095	96.053
Pin2	2013_04_DSG150_000	479	22	0	16	4	13	2	87.8477	95.8095
Pin2	2013_04_DSG150_000	480	22	10	16	4	13	2	89.1518	107.994
Pin2	2013_04_DSG150_000	481	22	20	16	4	13	2	87.9421	99.0964
Pin2	2013_04_DSG150_000	482	22	30	16	4	13	2	88.3536	101.593
Pin2	2013_04_DSG150_000	483	22	40	16	4	13	2	89.2566	95.9979
Pin2	2013_04_DSG150_000	484	22	50	16	4	13	2	87.8968	94.9959
Pin2	2013_04_DSG150_000	485	23	0	16	4	13	2	87.8823	100.544
Pin2	2013_04_DSG150_000	486	23	10	16	4	13	2	88.0414	95.9248
Pin2	2013_04_DSG150_000	487	23	20	16	4	13	2	87.8902	104.489
Pin2	2013_04_DSG150_000	488	23	30	16	4	13	2	88.3326	96.309
Pin2	2013_04_DSG150_000	489	23	40	16	4	13	2	87.7229	92.4265
Pin2	2013_04_DSG150_000	490	23	50	16	4	13	2	87.9391	96.0376
Pin2	2013_04_DSG150_000	491	0	0	17	4	13	2	87.3805	94.9443
Pin2	2013_04_DSG150_000	492	0	10	17	4	13	2	87.9108	104.569
Pin2	2013_04_DSG150_000	493	0	20	17	4	13	2	87.3489	93.1047
Pin2	2013_04_DSG150_000	494	0	30	17	4	13	2	88.4338	93.0521
Pin2	2013_04_DSG150_000	495	0	40	17	4	13	2	87.5781	93.4913
Pin2	2013_04_DSG150_000	496	0	50	17	4	13	2	88.5782	93.7709
Pin2	2013_04_DSG150_000	497	1	0	17	4	13	2	87.0575	95.2129
Pin2	2013_04_DSG150_000	498	1	10	17	4	13	2	87.496	93.0673
Pin2	2013_04_DSG150_000	499	1	20	17	4	13	2	88.1335	90.7715
Pin2	2013_04_DSG150_000	500	1	30	17	4	13	2	88.0424	91.7677
Pin2	2013_04_DSG150_000	501	1	40	17	4	13	2	86.7958	94.9816
Pin2	2013_04_DSG150_000	502	1	50	17	4	13	2	87.312	95.0257
Pin2	2013_04_DSG150_000	503	2	0	17	4	13	2	87.253	104.352
Pin2	2013_04_DSG150_000	504	2	10	17	4	13	2	88.4043	92.9576
Pin2	2013_04_DSG150_000	505	2	20	17	4	13	2	86.5673	98.651
Pin2	2013_04_DSG150_000	506	2	30	17	4	13	3	88.3281	93.7793
Pin2	2013_04_DSG150_000	507	2	40	17	4	13	2	87.0074	92.7818
Pin2	2013_04_DSG150_000	508	2	50	17	4	13	3	87.2726	90.6842
Pin2	2013_04_DSG150_000	509	3	0	17	4	13	3	88.1063	90.1067
Pin2	2013_04_DSG150_000	510	3	10	17	4	13	3	87.5094	90.9808
Pin2	2013_04_DSG150_000	511	3	20	17	4	13	3	88.8851	90.6331
Pin2	2013_04_DSG150_000	512	3	30	17	4	13	3	86.9222	92.5578
Pin2	2013_04_DSG150_000	513	3	40	17	4	13	3	87.1089	90.3615
Pin2	2013_04_DSG150_000	514	3	50	17	4	13	3	87.0424	92.3502
Pin2	2013_04_DSG150_000	515	4	0	17	4	13	3	87.7714	92.2784
Pin2	2013_04_DSG150_000	516	4	10	17	4	13	3	87.0839	90.5294
Pin2	2013_04_DSG150_000	517	4	20	17	4	13	3	87.2999	91.4566
Pin2	2013_04_DSG150_000	518	4	30	17	4	13	3	87.8792	93.0072
Pin2	2013_04_DSG150_000	519	4	40	17	4	13	3	87.8871	91.4605
Pin2	2013_04_DSG150_000	520	4	50	17	4	13	3	87.6111	90.6299
Pin2	2013_04_DSG150_000	521	5	0	17	4	13	3	89.0612	90.5115
Pin2	2013_04_DSG150_000	522	5	10	17	4	13	2	90.5235	89.433
Pin2	2013_04_DSG150_000	523	5	20	17	4	13	2	90.0469	91.808
Pin2	2013_04_DSG150_000	524	5	30	17	4	13	2	91.6272	89.0349
Pin2	2013_04_DSG150_000	525	5	40	17	4	13	2	90.4494	86.5724
Pin2	2013_04_DSG150_000	526	5	50	17	4	13	2	90.4999	86.3179
Pin2	2013_04_DSG150_000	527	6	0	17	4	13	2	89.8959	87.2889
Pin2	2013_04_DSG150_000	528	6	10	17	4	13	2	89.5019	86.8156
Pin2	2013_04_DSG150_000	529	6	20	17	4	13	2	89.0059	85.1702
Pin2	2013_04_DSG150_000	530	6	30	17	4	13	2	89.5544	85.0648
Pin2	2013_04_DSG150_000	531	6	40	17	4	13	2	89.3684	84.0088
Pin2	2013_04_DSG150_000	532	6	50	17	4	13	2	88.4773	83.3473
Pin2	2013_04_DSG150_000	533	7	0	17	4	13	2	88.6977	86.8686
Pin2	2013_04_DSG150_000	534	7	10	17	4	13	2	87.9324	84.6289
Pin2	2013_04_DSG150_000	535	7	20	17	4	13	2	87.8542	85.5574
Pin2	2013_04_DSG150_000	536	7	30	17	4	13	2	88.9132	86.4014
Pin2	2013_04_DSG150_000	537	7	40	17	4	13	2	88.4615	87.7665
Pin2	2013_04_DSG150_000	538	7	50	17	4	13	2	88.1612	88.095
Pin2	2013_04_DSG150_000	539	8	0	17	4	13	2	88.1002	87.3315
Pin2	2013_04_DSG150_000	540	8	10	17	4	13	2	88.1348	87.168
Pin2	2013_04_DSG150_000	541	8	20	17	4	13	2	88.4449	87.0055
Pin2	2013_04_DSG150_000	542	8	30	17	4	13	2	88.1498	86.7974
Pin2	2013_04_DSG150_000	543	8	40	17	4	13	2	89.0737	95.2132
Pin2	2013_04_DSG150_000	544	8	50	17	4	13	2	87.0532	86.9175
Pin2	2013_04_DSG150_000	545	9	0	17	4	13	2	87.4677	87.3202
Pin2	2013_04_DSG150_000	546	9	10	17	4	13	2	87.2123	85.4141
Pin2	2013_04_DSG150_000	547	9	20	17	4	13	2	87.6965	90.6966
Pin2	2013_04_DSG150_000	548	9	30	17	4	13	2	89.4929	105.811
Pin2	2013_04_DSG150_000	549	9	40	17	4	13	2	88.0498	85.0194
Pin2	2013_04_DSG150_000	550	9	50	17	4	13	2	88.7172	96.7171
Pin2	2013_04_DSG150_000	551	10	0	17	4	13	2	87.8976	85.3535
Pin2	2013_04_DSG150_000	552	10	10	17	4	13	2	87.5597	86.5062
Pin2	2013_04_DSG150_000	553	10	20	17	4	13	2	86.5968	86.817
Pin2	2013_04_DSG150_000	554	10	30	17	4	13	2	88.1364	85.3339
Pin2	2013_04_DSG150_000	555	10	40	17	4	13	2	87.0909	85.053
Pin2	2013_04_DSG150_000	556	10	50	17	4	13	2	87.3153	93.0086
Pin2	2013_04_DSG150_000	557	11	0	17	4	13	2	87.7797	85.8789
Pin2	2013_04_DSG150_000	558	11	10	17	4	13	2	87.9947	95.9344
Pin2	2013_04_DSG150_000	559	11	20	17	4	13	2	87.5154	82.1338
Pin2	2013_04_DSG150_000	560	11	30	17	4	13	2	88.4375	83.1527
Pin2	2013_04_DSG150_000	561	11	40	17	4	13	2	87.3584	97.4734
Pin2	2013_04_DSG150_000	562	11	50	17	4	13	2	87.803	81.7733
Pin2	2013_04_DSG150_000	563	12	0	17	4	13	2	87.3056	79.5896
Pin2	2013_04_DSG150_000	564	12	10	17	4	13	2	87.4054	96.1148
Pin2	2013_04_DSG150_000	565	12	20	17	4	13	2	89.2836	96.6335
Pin2	2013_04_DSG150_000	566	12	30	17	4	13	2	88.3382	88.6659
Pin2	2013_04_DSG150_000	567	12	40	17	4	13	2	88.2038	82.7201
Pin2	2013_04_DSG150_000	568	12	50	17	4	13	2	87.7744	84.9153
Pin2	2013_04_DSG150_000	569	13	0	17	4	13	2	87.6306	86.4461
Pin2	2013_04_DSG150_000	570	13	10	17	4	13	2	86.4839	90.3794
Pin2	2013_04_DSG150_000	571	13	20	17	4	13	2	86.0853	87.4605
Pin2	2013_04_DSG150_000	572	13	30	17	4	13	2	88.1985	90.7024
Pin2	2013_04_DSG150_000	573	13	40	17	4	13	2	87.5581	99.7482
Pin2	2013_04_DSG150_000	574	13	50	17	4	13	2	87.0875	94.6184
Pin2	2013_04_DSG150_000	575	14	0	17	4	13	2	87.7233	88.2402
Pin2	2013_04_DSG150_000	576	14	10	17	4	13	2	87.6592	86.0202
Pin2	2013_04_DSG150_000	577	14	20	17	4	13	2	86.7646	86.4898
Pin2	2013_04_DSG150_000	578	14	30	17	4	13	2	87.0571	90.7213
Pin2	2013_04_DSG150_000	579	14	40	17	4	13	3	88.6947	95.5555
Pin2	2013_04_DSG150_000	580	14	50	17	4	13	2	86.6622	83.7935
Pin2	2013_04_DSG150_000	581	15	0	17	4	13	2	87.6737	91.3598
Pin2	2013_04_DSG150_000	582	15	10	17	4	13	2	87.7618	85.8037
Pin2	2013_04_DSG150_000	583	15	20	17	4	13	2	87.2867	86.856
Pin2	2013_04_DSG150_000	584	15	30	17	4	13	2	87.804	86.1393
Pin2	2013_04_DSG150_000	585	15	40	17	4	13	2	87.1745	87.8415
Pin2	2013_04_DSG150_000	586	15	50	17	4	13	2	87.0633	90.1324
Pin2	2013_04_DSG150_000	587	16	0	17	4	13	2	87.002	91.0427
Pin2	2013_04_DSG150_000	588	16	10	17	4	13	2	87.4724	85.5713
Pin2	2013_04_DSG150_000	589	16	20	17	4	13	2	86.8583	84.7123
Pin2	2013_04_DSG150_000	590	16	30	17	4	13	2	87.4964	83.9235
Pin2	2013_04_DSG150_000	591	16	40	17	4	13	2	87.0756	91.4161
Pin2	2013_04_DSG150_000	592	16	50	17	4	13	2	87.6772	83.5759
Pin2	2013_04_DSG150_000	593	17	0	17	4	13	2	87.0159	84.9078
Pin2	2013_04_DSG150_000	594	17	10	17	4	13	2	87.8246	84.6809
Pin2	2013_04_DSG150_000	595	17	20	17	4	13	2	87.8628	84.3614
Pin2	2013_04_DSG150_000	596	17	30	17	4	13	2	88.7871	84.3421
Pin2	2013_04_DSG150_000	597	17	40	17	4	13	2	88.1437	85.4689
Pin2	2013_04_DSG150_000	598	17	50	17	4	13	2	87.3652	85.0152
Pin2	2013_04_DSG150_000	599	18	0	17	4	13	2	88.498	84.5983
Pin2	2013_04_DSG150_000	600	18	10	17	4	13	2	87.6001	88.5112
Pin2	2013_04_DSG150_000	601	18	20	17	4	13	2	87.5122	85.0659
Pin2	2013_04_DSG150_000	602	18	30	17	4	13	2	87.9214	85.8895
Pin2	2013_04_DSG150_000	603	18	40	17	4	13	2	88.1192	86.9809
Pin2	2013_04_DSG150_000	604	18	50	17	4	13	2	88.6678	88.622
Pin2	2013_04_DSG150_000	605	19	0	17	4	13	2	89.5762	92.1395
Pin2	2013_04_DSG150_000	606	19	10	17	4	13	2	89.8247	96.849
Pin2	2013_04_DSG150_000	607	19	20	17	4	13	2	90.9529	106.164
Pin2	2013_04_DSG150_000	608	19	30	17	4	13	1	91.223	111.093
Pin2	2013_04_DSG150_000	609	19	40	17	4	13	2	90.1676	112.123
Pin2	2013_04_DSG150_000	610	19	50	17	4	13	2	90.719	115.263
Pin2	2013_04_DSG150_000	611	20	0	17	4	13	2	89.4874	104.907
Pin2	2013_04_DSG150_000	612	20	10	17	4	13	2	87.9756	102.247
Pin2	2013_04_DSG150_000	613	20	20	17	4	13	2	87.7198	100.641
Pin2	2013_04_DSG150_000	614	20	30	17	4	13	2	88.8614	101.251
Pin2	2013_04_DSG150_000	615	20	40	17	4	13	2	88.6609	99.0226
Pin2	2013_04_DSG150_000	616	20	50	17	4	13	2	88.4872	98.193
Pin2	2013_04_DSG150_000	617	21	0	17	4	13	2	88.7832	95.9913
Pin2	2013_04_DSG150_000	618	21	10	17	4	13	2	87.927	95.1309
Pin2	2013_04_DSG150_000	619	21	20	17	4	13	2	88.8433	96.3134
Pin2	2013_04_DSG150_000	620	21	30	17	4	13	2	88.1357	95.282
Pin2	2013_04_DSG150_000	621	21	40	17	4	13	2	88.2151	98.0474
Pin2	2013_04_DSG150_000	622	21	50	17	4	13	2	88.8177	96.2239
Pin2	2013_04_DSG150_000	623	22	0	17	4	13	2	87.2032	97.4562
Pin2	2013_04_DSG150_000	624	22	10	17	4	13	2	87.6133	96.519
Pin2	2013_04_DSG150_000	625	22	20	17	4	13	2	88.186	106.461
Pin2	2013_04_DSG150_000	626	22	30	17	4	13	2	88.3499	97.3874
Pin2	2013_04_DSG150_000	627	22	40	17	4	13	1	86.9803	105.544
Pin2	2013_04_DSG150_000	628	22	50	17	4	13	2	87.5491	101.269
Pin2	2013_04_DSG150_000	629	23	0	17	4	13	2	87.8684	100.049
Pin2	2013_04_DSG150_000	630	23	10	17	4	13	2	88.3291	105.005
Pin2	2013_04_DSG150_000	631	23	20	17	4	13	2	88.6609	96.0395
Pin2	2013_04_DSG150_000	632	23	30	17	4	13	2	88.0643	100.299
Pin2	2013_04_DSG150_000	633	23	40	17	4	13	2	88.2198	94.865
Pin2	2013_04_DSG150_000	634	23	50	17	4	13	2	88.5106	105.208
Pin2	2013_04_DSG150_000	635	0	0	18	4	13	2	90.5123	109.532
Pin2	2013_04_DSG150_000	636	0	10	18	4	13	2	89.2329	113.437
Pin2	2013_04_DSG150_000	637	0	20	18	4	13	2	88.6391	113.14
Pin2	2013_04_DSG150_000	638	0	30	18	4	13	2	88.7734	104.218
Pin2	2013_04_DSG150_000	639	0	40	18	4	13	2	88.014	110.895
Pin2	2013_04_DSG150_000	640	0	50	18	4	13	2	87.9035	99.5102
Pin2	2013_04_DSG150_000	641	1	0	18	4	13	2	87.6857	105.996
Pin2	2013_04_DSG150_000	642	1	10	18	4	13	2	88.5432	93.5466
Pin2	2013_04_DSG150_000	643	1	20	18	4	13	2	86.9126	94.7768
Pin2	2013_04_DSG150_000	644	1	30	18	4	13	2	87.1853	94.899
Pin2	2013_04_DSG150_000	645	1	40	18	4	13	2	87.7521	95.2575
Pin2	2013_04_DSG150_000	646	1	50	18	4	13	2	88.1171	99.5481
Pin2	2013_04_DSG150_000	647	2	0	18	4	13	2	87.4947	92.559
Pin2	2013_04_DSG150_000	648	2	10	18	4	13	2	86.8535	92.9887
Pin2	2013_04_DSG150_000	649	2	20	18	4	13	2	87.4409	94.2969
Pin2	2013_04_DSG150_000	650	2	30	18	4	13	2	86.9552	95.1291
Pin2	2013_04_DSG150_000	651	2	40	18	4	13	2	86.9278	94.546
Pin2	2013_04_DSG150_000	652	2	50	18	4	13	2	87.0456	100.003
Pin2	2013_04_DSG150_000	653	3	0	18	4	13	2	86.6321	92.0604
Pin2	2013_04_DSG150_000	654	3	10	18	4	13	2	88.1947	97.8719
Pin2	2013_04_DSG150_000	655	3	20	18	4	13	2	87.8782	93.9722
Pin2	2013_04_DSG150_000	656	3	30	18	4	13	2	87.1272	92.7593
Pin2	2013_04_DSG150_000	657	3	40	18	4	13	3	87.3272	94.0634
Pin2	2013_04_DSG150_000	658	3	50	18	4	13	2	87.438	92.3777
Pin2	2013_04_DSG150_000	659	4	0	18	4	13	2	88.1131	92.8487
Pin2	2013_04_DSG150_000	660	4	10	18	4	13	2	86.8128	98.8115
Pin2	2013_04_DSG150_000	661	4	20	18	4	13	3	87.9346	94.3492
Pin2	2013_04_DSG150_000	662	4	30	18	4	13	3	87.5973	92.3045
Pin2	2013_04_DSG150_000	663	4	40	18	4	13	3	87.7954	92.7926
Pin2	2013_04_DSG150_000	664	4	50	18	4	13	3	88.5276	92.2147
Pin2	2013_04_DSG150_000	665	5	0	18	4	13	3	88.3743	92.1267
Pin2	2013_04_DSG150_000	666	5	10	18	4	13	2	89.84	93.2055
Pin2	2013_04_DSG150_000	667	5	20	18	4	13	2	90.322	91.8911
Pin2	2013_04_DSG150_000	668	5	30	18	4	13	2	90.761	93.2052
Pin2	2013_04_DSG150_000	669	5	40	18	4	13	2	90.7391	90.3218
Pin2	2013_04_DSG150_000	670	5	50	18	4	13	2	90.1337	95.5657
Pin2	2013_04_DSG150_000	671	6	0	18	4	13	2	89.579	90.2008
Pin2	2013_04_DSG150_000	672	6	10	18	4	13	2	88.9227	90.5902
Pin2	2013_04_DSG150_000	673	6	20	18	4	13	2	89.0093	87.8334
Pin2	2013_04_DSG150_000	674	6	30	18	4	13	2	88.6542	90.2565
Pin2	2013_04_DSG150_000	675	6	40	18	4	13	2	88.6897	88.874
Pin2	2013_04_DSG150_000	676	6	50	18	4	13	2	88.3446	89.751
Pin2	2013_04_DSG150_000	677	7	0	18	4	13	2	88.3813	89.8417
Pin2	2013_04_DSG150_000	678	7	10	18	4	13	2	88.885	89.629
Pin2	2013_04_DSG150_000	679	7	20	18	4	13	2	87.8541	89.2363
Pin2	2013_04_DSG150_000	680	7	30	18	4	13	2	88.7351	89.424
Pin2	2013_04_DSG150_000	681	7	40	18	4	13	2	89.7468	89.0184
Pin2	2013_04_DSG150_000	682	7	50	18	4	13	2	88.0453	88.9751
Pin2	2013_04_DSG150_000	683	8	0	18	4	13	2	88.5223	88.7982
Pin2	2013_04_DSG150_000	684	8	10	18	4	13	2	87.9826	89.826
Pin2	2013_04_DSG150_000	685	8	20	18	4	13	2	86.8533	89.6525
Pin2	2013_04_DSG150_000	686	8	30	18	4	13	2	87.5106	106.709
Pin2	2013_04_DSG150_000	687	8	40	18	4	13	2	88.784	88.1548
Pin2	2013_04_DSG150_000	688	8	50	18	4	13	2	91.6235	86.7577
Pin2	2013_04_DSG150_000	689	9	0	18	4	13	2	88.4875	89.8584
Pin2	2013_04_DSG150_000	690	9	10	18	4	13	2	88.5935	89.0019
Pin2	2013_04_DSG150_000	691	9	20	18	4	13	2	88.7504	95.1487
Pin2	2013_04_DSG150_000	692	9	30	18	4	13	2	89.251	92.3973
Pin2	2013_04_DSG150_000	693	9	40	18	4	13	2	88.4047	89.5767
Pin2	2013_04_DSG150_000	694	9	50	18	4	13	2	88.2511	107.607
Pin2	2013_04_DSG150_000	695	10	0	18	4	13	2	87.3283	87.2663
Pin2	2013_04_DSG150_000	696	10	10	18	4	13	2	89.6499	87.9246
Pin2	2013_04_DSG150_000	697	10	20	18	4	13	2	88.021	84.7655
Pin2	2013_04_DSG150_000	698	10	30	18	4	13	2	88.7669	91.1799
Pin2	2013_04_DSG150_000	699	10	40	18	4	13	2	87.7629	105.779
Pin2	2013_04_DSG150_000	700	10	50	18	4	13	2	86.8718	82.8453
Pin2	2013_04_DSG150_000	701	11	0	18	4	13	2	88.543	80.2033
Pin2	2013_04_DSG150_000	702	11	10	18	4	13	2	87.5799	99.6477
Pin2	2013_04_DSG150_000	703	11	20	18	4	13	2	88.1828	81.5853
Pin2	2013_04_DSG150_000	704	11	30	18	4	13	2	87.2427	85.9098
Pin2	2013_04_DSG150_000	705	11	40	18	4	13	2	87.4207	80.9399
Pin2	2013_04_DSG150_000	706	11	50	18	4	13	2	86.7833	81.4775
Pin2	2013_04_DSG150_000	707	12	0	18	4	13	2	87.7042	88.9914
Pin2	2013_04_DSG150_000	708	12	10	18	4	13	2	87.882	91.9981
Pin2	2013_04_DSG150_000	709	12	20	18	4	13	2	87.8284	83.4223
Pin2	2013_04_DSG150_000	710	12	30	18	4	13	2	86.5873	82.8006
Pin2	2013_04_DSG150_000	711	12	40	18	4	13	2	89.1673	103.651
Pin2	2013_04_DSG150_000	712	12	50	18	4	13	2	87.2221	84.5822
Pin2	2013_04_DSG150_000	713	13	0	18	4	13	2	87.3369	86.5517
Pin2	2013_04_DSG150_000	714	13	10	18	4	13	2	87.182	82.1589
Pin2	2013_04_DSG150_000	715	13	20	18	4	13	2	87.2685	80.7098
Pin2	2013_04_DSG150_000	716	13	30	18	4	13	2	87.9751	81.3455
Pin2	2013_04_DSG150_000	717	13	40	18	4	13	2	86.976	81.4723
Pin2	2013_04_DSG150_000	718	13	50	18	4	13	2	86.9371	80.692
Pin2	2013_04_DSG150_000	719	14	0	18	4	13	2	87.0082	79.6232
Pin2	2013_04_DSG150_000	720	14	10	18	4	13	2	86.8694	100.463
Pin2	2013_04_DSG150_000	721	14	20	18	4	13	2	87.5446	82.0007
Pin2	2013_04_DSG150_000	722	14	30	18	4	13	2	87.6047	89.2813
Pin2	2013_04_DSG150_000	723	14	40	18	4	13	2	87.4586	80.5691
Pin2	2013_04_DSG150_000	724	14	50	18	4	13	2	87.087	101.084
Pin2	2013_04_DSG150_000	725	15	0	18	4	13	2	86.987	82.1436
Pin2	2013_04_DSG150_000	726	15	10	18	4	13	2	87.1973	83.2377
Pin2	2013_04_DSG150_000	727	15	20	18	4	13	2	87.427	80.1144
Pin2	2013_04_DSG150_000	728	15	30	18	4	13	2	88.0152	81.7264
Pin2	2013_04_DSG150_000	729	15	40	18	4	13	2	89.6676	82.2858
Pin2	2013_04_DSG150_000	730	15	50	18	4	13	2	88.0197	102.762
Pin2	2013_04_DSG150_000	731	16	0	18	4	13	2	87.7977	79.6304
Pin2	2013_04_DSG150_000	732	16	10	18	4	13	2	87.6829	80.9323
Pin2	2013_04_DSG150_000	733	16	20	18	4	13	2	86.9534	83.6175
Pin2	2013_04_DSG150_000	734	16	30	18	4	13	2	86.6096	79.3043
Pin2	2013_04_DSG150_000	735	16	40	18	4	13	2	87.4834	80.7904
Pin2	2013_04_DSG150_000	736	16	50	18	4	13	2	87.8739	79.4344
Pin2	2013_04_DSG150_000	737	17	0	18	4	13	2	86.9752	85.2059
Pin2	2013_04_DSG150_000	738	17	10	18	4	13	2	88.2413	79.3932
Pin2	2013_04_DSG150_000	739	17	20	18	4	13	2	88.079	81.5632
Pin2	2013_04_DSG150_000	740	17	30	18	4	13	2	86.9866	80.3062
Pin2	2013_04_DSG150_000	741	17	40	18	4	13	2	87.7569	79.009
Pin2	2013_04_DSG150_000	742	17	50	18	4	13	2	88.3554	79.7264
Pin2	2013_04_DSG150_000	743	18	0	18	4	13	2	87.3267	84.8998
Pin2	2013_04_DSG150_000	744	18	10	18	4	13	3	89.1883	87.1719
Pin2	2013_04_DSG150_000	745	18	20	18	4	13	2	87.296	83.6714
Pin2	2013_04_DSG150_000	746	18	30	18	4	13	2	87.8866	83.886
Pin2	2013_04_DSG150_000	747	18	40	18	4	13	2	88.6253	81.8583
Pin2	2013_04_DSG150_000	748	18	50	18	4	13	2	89.4678	83.7528
Pin2	2013_04_DSG150_000	749	19	0	18	4	13	2	88.3799	88.8933
Pin2	2013_04_DSG150_000	750	19	10	18	4	13	2	89.6301	96.2141
Pin2	2013_04_DSG150_000	751	19	20	18	4	13	2	91.7917	104.108
Pin2	2013_04_DSG150_000	752	19	30	18	4	13	1	90.7158	110.676
Pin2	2013_04_DSG150_000	753	19	40	18	4	13	1	90.9393	111.978
Pin2	2013_04_DSG150_000	754	19	50	18	4	13	2	89.9198	110.634
Pin2	2013_04_DSG150_000	755	20	0	18	4	13	2	90.2201	105.735
Pin2	2013_04_DSG150_000	756	20	10	18	4	13	1	89.1302	119.749
Pin2	2013_04_DSG150_000	757	20	20	18	4	13	2	89.2993	101.056
Pin2	2013_04_DSG150_000	758	20	30	18	4	13	2	88.5262	98.7009
Pin2	2013_04_DSG150_000	759	20	40	18	4	13	2	88.4278	97.0617
Pin2	2013_04_DSG150_000	760	20	50	18	4	13	2	88.3351	97.7781
Pin2	2013_04_DSG150_000	761	21	0	18	4	13	2	88.7327	103.524
Pin2	2013_04_DSG150_000	762	21	10	18	4	13	2	88.2768	95.3531
Pin2	2013_04_DSG150_000	763	21	20	18	4	13	2	88.5189	94.6395
Pin2	2013_04_DSG150_000	764	21	30	18	4	13	2	89.2717	93.6468
Pin2	2013_04_DSG150_000	765	21	40	18	4	13	2	88.7129	93.4993
Pin2	2013_04_DSG150_000	766	21	50	18	4	13	2	87.4847	93.7899
Pin2	2013_04_DSG150_000	767	22	0	18	4	13	2	88.1843	92.82
Pin2	2013_04_DSG150_000	768	22	10	18	4	13	2	86.3352	92.3695
Pin2	2013_04_DSG150_000	769	22	20	18	4	13	2	87.5625	92.5497
Pin2	2013_04_DSG150_000	770	22	30	18	4	13	2	87.9325	91.1082
Pin2	2013_04_DSG150_000	771	22	40	18	4	13	2	87.6522	92.2356
Pin2	2013_04_DSG150_000	772	22	50	18	4	13	2	88.1995	108.117
Pin2	2013_04_DSG150_000	773	23	0	18	4	13	2	87.7968	91.7475
Pin2	2013_04_DSG150_000	774	23	10	18	4	13	2	88.6027	93.0824
Pin2	2013_04_DSG150_000	775	23	20	18	4	13	2	87.7738	92.4294
Pin2	2013_04_DSG150_000	776	23	30	18	4	13	2	89.2777	91.2518
Pin2	2013_04_DSG150_000	777	23	40	18	4	13	2	88.3984	90.9517
Pin2	2013_04_DSG150_000	778	23	50	18	4	13	2	88.1864	101.469
Pin2	2013_04_DSG150_000	779	0	0	19	4	13	2	88.6581	91.8657
Pin2	2013_04_DSG150_000	780	0	10	19	4	13	2	89.0079	93.7594
Pin2	2013_04_DSG150_000	781	0	20	19	4	13	2	88.31	91.5824
Pin2	2013_04_DSG150_000	782	0	30	19	4	13	2	88.3647	109.122
Pin2	2013_04_DSG150_000	783	0	40	19	4	13	2	87.9344	112.298
Pin2	2013_04_DSG150_000	784	0	50	19	4	13	2	87.4669	92.1673
Pin2	2013_04_DSG150_000	785	1	0	19	4	13	3	87.8471	91.7055
Pin2	2013_04_DSG150_000	786	1	10	19	4	13	3	88.8562	91.5465
Pin2	2013_04_DSG150_000	787	1	20	19	4	13	2	87.499	118.023
Pin2	2013_04_DSG150_000	788	1	30	19	4	13	3	87.7015	94.494
Pin2	2013_04_DSG150_000	789	1	40	19	4	13	3	88.2496	91.3147
Pin2	2013_04_DSG150_000	790	1	50	19	4	13	3	88.1456	98.4954
Pin2	2013_04_DSG150_000	791	2	0	19	4	13	3	87.9869	91.2088
Pin2	2013_04_DSG150_000	792	2	10	19	4	13	3	87.3305	96.1101
Pin2	2013_04_DSG150_000	793	2	20	19	4	13	3	87.2508	90.291
Pin2	2013_04_DSG150_000	794	2	30	19	4	13	3	88.1755	90.6507
Pin2	2013_04_DSG150_000	795	2	40	19	4	13	3	87.2431	90.3451
Pin2	2013_04_DSG150_000	796	2	50	19	4	13	3	87.4388	93.0389
Pin2	2013_04_DSG150_000	797	3	0	19	4	13	3	87.827	101.835
Pin2	2013_04_DSG150_000	798	3	10	19	4	13	3	88.8872	91.1647
Pin2	2013_04_DSG150_000	799	3	20	19	4	13	3	87.605	93.7267
Pin2	2013_04_DSG150_000	800	3	30	19	4	13	3	87.9431	90.4222
Pin2	2013_04_DSG150_000	801	3	40	19	4	13	3	87.6501	93.1317
Pin2	2013_04_DSG150_000	802	3	50	19	4	13	3	88.9398	91.3677
Pin2	2013_04_DSG150_000	803	4	0	19	4	13	3	88.5183	90.5951
Pin2	2013_04_DSG150_000	804	4	10	19	4	13	3	88.2652	94.6309
Pin2	2013_04_DSG150_000	805	4	20	19	4	13	3	88.687	89.8397
Pin2	2013_04_DSG150_000	806	4	30	19	4	13	3	88.1556	89.298
Pin2	2013_04_DSG150_000	807	4	40	19	4	13	3	88.6287	89.7504
Pin2	2013_04_DSG150_000	808	4	50	19	4	13	3	88.3254	90.0771
Pin2	2013_04_DSG150_000	809	5	0	19	4	13	3	89.0713	99.755
Pin2	2013_04_DSG150_000	810	5	10	19	4	13	2	90.3972	98.2944
Pin2	2013_04_DSG150_000	811	5	20	19	4	13	2	90.8446	90.2198
Pin2	2013_04_DSG150_000	812	5	30	19	4	13	2	91.7357	109.287
Pin2	2013_04_DSG150_000	813	5	40	19	4	13	2	91.9423	87.6512
Pin2	2013_04_DSG150_000	814	5	50	19	4	13	2	90.619	86.2202
Pin2	2013_04_DSG150_000	815	6	0	19	4	13	2	89.7968	89.1732
Pin2	2013_04_DSG150_000	816	6	10	19	4	13	2	89.589	89.7311
Pin2	2013_04_DSG150_000	817	6	20	19	4	13	2	89.6197	105.275
Pin2	2013_04_DSG150_000	818	6	30	19	4	13	2	89.6669	88.2525
Pin2	2013_04_DSG150_000	819	6	40	19	4	13	2	89.7227	106.09
Pin2	2013_04_DSG150_000	820	6	50	19	4	13	2	88.6505	93.8819
Pin2	2013_04_DSG150_000	821	7	0	19	4	13	2	88.4955	99.8269
Pin2	2013_04_DSG150_000	822	7	10	19	4	13	2	89.2766	105.724
Pin2	2013_04_DSG150_000	823	7	20	19	4	13	2	88.9645	95.2458
Pin2	2013_04_DSG150_000	824	7	30	19	4	13	2	87.9038	101.915
Pin2	2013_04_DSG150_000	825	7	40	19	4	13	2	87.5807	87.8896
Pin2	2013_04_DSG150_000	826	7	50	19	4	13	2	89.0027	100.509
Pin2	2013_04_DSG150_000	827	8	0	19	4	13	2	88.4377	88.8346
Pin2	2013_04_DSG150_000	828	8	10	19	4	13	2	87.78	87.1611
Pin2	2013_04_DSG150_000	829	8	20	19	4	13	2	87.9523	88.0944
Pin2	2013_04_DSG150_000	830	8	30	19	4	13	2	87.8941	88.6046
Pin2	2013_04_DSG150_000	831	8	40	19	4	13	2	87.7409	87.4264
Pin2	2013_04_DSG150_000	832	8	50	19	4	13	2	87.9773	89.7265
Pin2	2013_04_DSG150_000	833	9	0	19	4	13	2	90.074	88.2471
Pin2	2013_04_DSG150_000	834	9	10	19	4	13	2	87.835	102.091
Pin2	2013_04_DSG150_000	835	9	20	19	4	13	2	89.9988	99.6427
Pin2	2013_04_DSG150_000	836	9	30	19	4	13	2	87.8258	88.9614
Pin2	2013_04_DSG150_000	837	9	40	19	4	13	2	88.0924	89.6937
Pin2	2013_04_DSG150_000	838	9	50	19	4	13	2	87.4916	90.6202
Pin2	2013_04_DSG150_000	839	10	0	19	4	13	2	89.5417	89.7163
Pin2	2013_04_DSG150_000	840	10	10	19	4	13	2	88.328	90.2222
Pin2	2013_04_DSG150_000	841	10	20	19	4	13	2	87.5563	90.0948
Pin2	2013_04_DSG150_000	842	10	30	19	4	13	2	88.2524	92.4461
Pin2	2013_04_DSG150_000	843	10	40	19	4	13	2	88.8003	90.013
Pin2	2013_04_DSG150_000	844	10	50	19	4	13	2	88.4202	88.9768
Pin2	2013_04_DSG150_000	845	11	0	19	4	13	2	88.2422	90.2666
Pin2	2013_04_DSG150_000	846	11	10	19	4	13	2	88.9163	90.1651
Pin2	2013_04_DSG150_000	847	11	20	19	4	13	2	87.2144	90.9895
Pin2	2013_04_DSG150_000	848	11	30	19	4	13	2	87.0579	88.2588
Pin2	2013_04_DSG150_000	849	11	40	19	4	13	2	87.4925	96.0258
Pin2	2013_04_DSG150_000	850	11	50	19	4	13	2	87.3069	91.8822
Pin2	2013_04_DSG150_000	851	12	0	19	4	13	2	87.4183	89.1269
Pin2	2013_04_DSG150_000	852	12	10	19	4	13	2	88.3628	88.5844
Pin2	2013_04_DSG150_000	853	12	20	19	4	13	2	87.7327	86.271
Pin2	2013_04_DSG150_000	854	12	30	19	4	13	2	86.7093	86.4814
Pin2	2013_04_DSG150_000	855	12	40	19	4	13	2	86.9391	86.3435
Pin2	2013_04_DSG150_000	856	12	50	19	4	13	2	86.9289	86.8296
Pin2	2013_04_DSG150_000	857	13	0	19	4	13	2	87.8371	85.4911
Pin2	2013_04_DSG150_000	858	13	10	19	4	13	2	87.5806	87.0111
Pin2	2013_04_DSG150_000	859	13	20	19	4	13	2	87.0199	89.5319
Pin2	2013_04_DSG150_000	860	13	30	19	4	13	2	88.5386	89.3498
Pin2	2013_04_DSG150_000	861	13	40	19	4	13	2	87.4064	89.4863
Pin2	2013_04_DSG150_000	862	13	50	19	4	13	2	87.2123	88.9102
Pin2	2013_04_DSG150_000	863	14	0	19	4	13	2	87.0946	87.6119
Pin2	2013_04_DSG150_000	864	14	10	19	4	13	2	87.8036	90.4142
Pin2	2013_04_DSG150_000	865	14	20	19	4	13	2	87.3377	88.5213
Pin2	2013_04_DSG150_000	866	14	30	19	4	13	2	87.8998	90.3115
Pin2	2013_04_DSG150_000	867	14	40	19	4	13	2	87.6316	92.787
Pin2	2013_04_DSG150_000	868	14	50	19	4	13	2	87.1702	91.9426
Pin2	2013_04_DSG150_000	869	15	0	19	4	13	2	87.9534	90.4898
Pin2	2013_04_DSG150_000	870	15	10	19	4	13	2	88.0394	89.746
Pin2	2013_04_DSG150_000	871	15	20	19	4	13	2	86.8685	88.9521
Pin2	2013_04_DSG150_000	872	15	30	19	4	13	2	87.4928	97.5567
Pin2	2013_04_DSG150_000	873	15	40	19	4	13	2	87.6681	95.4852
Pin2	2013_04_DSG150_000	874	15	50	19	4	13	2	87.839	89.8085
Pin2	2013_04_DSG150_000	875	16	0	19	4	13	2	88.335	86.5391
Pin2	2013_04_DSG150_000	876	16	10	19	4	13	2	88.3115	103.607
Pin2	2013_04_DSG150_000	877	16	20	19	4	13	2	87.88	96.5055
Pin2	2013_04_DSG150_000	878	16	30	19	4	13	2	88.244	86.9543
Pin2	2013_04_DSG150_000	879	16	40	19	4	13	2	88.1759	91.1818
Pin2	2013_04_DSG150_000	880	16	50	19	4	13	2	87.8741	98.0366
Pin2	2013_04_DSG150_000	881	17	0	19	4	13	2	89.3827	99.2876
Pin2	2013_04_DSG150_000	882	17	10	19	4	13	2	88.7319	101.108
Pin2	2013_04_DSG150_000	883	17	20	19	4	13	2	88.5256	97.5966
Pin2	2013_04_DSG150_000	884	17	30	19	4	13	2	88.6317	88.9852
Pin2	2013_04_DSG150_000	885	17	40	19	4	13	2	88.2345	94.6582
Pin2	2013_04_DSG150_000	886	17	50	19	4	13	2	87.9631	97.5865
Pin2	2013_04_DSG150_000	887	18	0	19	4	13	2	88.6225	100.095
Pin2	2013_04_DSG150_000	888	18	10	19	4	13	2	88.0637	99.4374
Pin2	2013_04_DSG150_000	889	18	20	19	4	13	2	88.2318	89.823
Pin2	2013_04_DSG150_000	890	18	30	19	4	13	2	87.9527	107.461
Pin2	2013_04_DSG150_000	891	18	40	19	4	13	2	88.51	90.7276
Pin2	2013_04_DSG150_000	892	18	50	19	4	13	2	88.5806	90.9124
Pin2	2013_04_DSG150_000	893	19	0	19	4	13	2	89.4171	92.2061
Pin2	2013_04_DSG150_000	894	19	10	19	4	13	2	90.676	96.0277
Pin2	2013_04_DSG150_000	895	19	20	19	4	13	2	90.9472	103.598
Pin2	2013_04_DSG150_000	896	19	30	19	4	13	1	90.8357	110.392
Pin2	2013_04_DSG150_000	897	19	40	19	4	13	1	90.5763	111.82
Pin2	2013_04_DSG150_000	898	19	50	19	4	13	1	90.0015	110.982
Pin2	2013_04_DSG150_000	899	20	0	19	4	13	1	89.6624	113.487
Pin2	2013_04_DSG150_000	900	20	10	19	4	13	3	89.1113	101.637
Pin2	2013_04_DSG150_000	901	20	20	19	4	13	2	90.4444	101.837
Pin2	2013_04_DSG150_000	902	20	30	19	4	13	2	89.1435	100.187
Pin2	2013_04_DSG150_000	903	20	40	19	4	13	2	89.1624	97.7725
Pin2	2013_04_DSG150_000	904	20	50	19	4	13	2	88.6268	97.6959
Pin2	2013_04_DSG150_000	905	21	0	19	4	13	2	88.9423	97.4644
Pin2	2013_04_DSG150_000	906	21	10	19	4	13	2	88.197	107.892
Pin2	2013_04_DSG150_000	907	21	20	19	4	13	2	89.2715	94.9447
Pin2	2013_04_DSG150_000	908	21	30	19	4	13	2	89.579	101.027
Pin2	2013_04_DSG150_000	909	21	40	19	4	13	2	89.2476	95.641
Pin2	2013_04_DSG150_000	910	21	50	19	4	13	2	89.4394	94.1566
Pin2	2013_04_DSG150_000	911	22	0	19	4	13	2	88.8273	94.3776
Pin2	2013_04_DSG150_000	912	22	10	19	4	13	2	88.2107	103.506
Pin2	2013_04_DSG150_000	913	22	20	19	4	13	2	89.2968	92.9633
Pin2	2013_04_DSG150_000	914	22	30	19	4	13	2	89.3983	91.1077
Pin2	2013_04_DSG150_000	915	22	40	19	4	13	2	88.8559	98.6836
Pin2	2013_04_DSG150_000	916	22	50	19	4	13	2	89.2961	94.1831
Pin2	2013_04_DSG150_000	917	23	0	19	4	13	2	90.4019	92.7069
Pin2	2013_04_DSG150_000	918	23	10	19	4	13	2	88.4722	92.358
Pin2	2013_04_DSG150_000	919	23	20	19	4	13	2	88.3806	94.5134
Pin2	2013_04_DSG150_000	920	23	30	19	4	13	2	88.7986	100.905
Pin2	2013_04_DSG150_000	921	23	40	19	4	13	2	88.5598	95.438
Pin2	2013_04_DSG150_000	922	23	50	19	4	13	2	89.0102	92.8193
Pin2	2013_04_DSG150_000	923	0	0	20	4	13	2	89.2692	93.589
Pin2	2013_04_DSG150_000	924	0	10	20	4	13	2	88.0449	95.3534
Pin2	2013_04_DSG150_000	925	0	20	20	4	13	2	87.1962	94.3578
Pin2	2013_04_DSG150_000	926	0	30	20	4	13	1	87.6182	98.07
Pin2	2013_04_DSG150_000	927	0	40	20	4	13	1	87.2265	100.474
Pin2	2013_04_DSG150_000	928	0	50	20	4	13	2	88.0806	96.0684
Pin2	2013_04_DSG150_000	929	1	0	20	4	13	1	85.8239	96.8338
Pin2	2013_04_DSG150_000	930	1	10	20	4	13	1	87.9205	97.4212
Pin2	2013_04_DSG150_000	931	1	20	20	4	13	1	87.4674	98.1202
Pin2	2013_04_DSG150_000	932	1	30	20	4	13	1	88.08	97.4867
Pin2	2013_04_DSG150_000	933	1	40	20	4	13	1	85.9379	97.0815
Pin2	2013_04_DSG150_000	934	1	50	20	4	13	2	87.0128	95.541
Pin2	2013_04_DSG150_000	935	2	0	20	4	13	1	87.5654	98.8593
Pin2	2013_04_DSG150_000	936	2	10	20	4	13	2	87.0754	96.7496
Pin2	2013_04_DSG150_000	937	2	20	20	4	13	1	86.1681	99.3711
Pin2	2013_04_DSG150_000	938	2	30	20	4	13	1	86.7842	105.659
Pin2	2013_04_DSG150_000	939	2	40	20	4	13	1	85.79	105.453
Pin2	2013_04_DSG150_000	940	2	50	20	4	13	1	85.5888	99.1899
Pin2	2013_04_DSG150_000	941	3	0	20	4	13	1	86.0489	100.782
Pin2	2013_04_DSG150_000	942	3	10	20	4	13	1	86.6299	101.337
Pin2	2013_04_DSG150_000	943	3	20	20	4	13	1	87.2776	99.6095
Pin2	2013_04_DSG150_000	944	3	30	20	4	13	1	86.8575	102.452
Pin2	2013_04_DSG150_000	945	3	40	20	4	13	2	87.0448	113.324
Pin2	2013_04_DSG150_000	946	3	50	20	4	13	2	87.4601	103.901
Pin2	2013_04_DSG150_000	947	4	0	20	4	13	1	87.0388	101.868
Pin2	2013_04_DSG150_000	948	4	10	20	4	13	2	87.6456	100.595
Pin2	2013_04_DSG150_000	949	4	20	20	4	13	2	88.6765	106.626
Pin2	2013_04_DSG150_000	950	4	30	20	4	13	1	88.1999	113.779
Pin2	2013_04_DSG150_000	951	4	40	20	4	13	2	87.8439	118.471
Pin2	2013_04_DSG150_000	952	4	50	20	4	13	2	88.7677	97.3036
Pin2	2013_04_DSG150_000	953	5	0	20	4	13	2	89.6815	105.467
Pin2	2013_04_DSG150_000	954	5	10	20	4	13	2	90.7537	119.874
Pin2	2013_04_DSG150_000	955	5	20	20	4	13	2	90.5558	107.154
Pin2	2013_04_DSG150_000	956	5	30	20	4	13	2	91.5864	103.19
Pin2	2013_04_DSG150_000	957	5	40	20	4	13	2	90.6642	111.243
Pin2	2013_04_DSG150_000	958	5	50	20	4	13	2	90.9234	114.103
Pin2	2013_04_DSG150_000	959	6	0	20	4	13	2	90.7933	115.804
Pin2	2013_04_DSG150_000	960	6	10	20	4	13	2	90.3344	112.512
Pin2	2013_04_DSG150_000	961	6	20	20	4	13	2	89.1643	110.942
Pin2	2013_04_DSG150_000	962	6	30	20	4	13	2	89.3105	122.899
Pin2	2013_04_DSG150_000	963	6	40	20	4	13	2	88.6721	115.528
Pin2	2013_04_DSG150_000	964	6	50	20	4	13	1	88.8782	125.601
Pin2	2013_04_DSG150_000	965	7	0	20	4	13	2	89.1011	122.082
Pin2	2013_04_DSG150_000	966	7	10	20	4	13	2	88.3744	114.585
Pin2	2013_04_DSG150_000	967	7	20	20	4	13	2	89.0233	99.0344
Pin2	2013_04_DSG150_000	968	7	30	20	4	13	1	88.0058	124.451
Pin2	2013_04_DSG150_000	969	7	40	20	4	13	1	88.4444	126.267
Pin2	2013_04_DSG150_000	970	7	50	20	4	13	2	87.5218	95.8486
Pin2	2013_04_DSG150_000	971	8	0	20	4	13	1	87.7634	126.78
Pin2	2013_04_DSG150_000	972	8	10	20	4	13	1	88.1768	106.534
Pin2	2013_04_DSG150_000	973	8	20	20	4	13	1	87.7159	116.937
Pin2	2013_04_DSG150_000	974	8	30	20	4	13	1	87.1984	113.533
Pin2	2013_04_DSG150_000	975	8	40	20	4	13	1	88.0823	115.154
Pin2	2013_04_DSG150_000	976	8	50	20	4	13	2	87.5891	106.315
Pin2	2013_04_DSG150_000	977	9	0	20	4	13	1	88.8101	127.602
Pin2	2013_04_DSG150_000	978	9	10	20	4	13	2	87.7262	110.282
Pin2	2013_04_DSG150_000	979	9	20	20	4	13	1	88.3809	116.561
Pin2	2013_04_DSG150_000	980	9	30	20	4	13	2	88.0398	99.57
Pin2	2013_04_DSG150_000	981	9	40	20	4	13	2	87.9792	108.74
Pin2	2013_04_DSG150_000	982	9	50	20	4	13	2	89.2228	127.608
Pin2	2013_04_DSG150_000	983	10	0	20	4	13	2	88.3493	115.011
Pin2	2013_04_DSG150_000	984	10	10	20	4	13	2	88.6601	109.244
Pin2	2013_04_DSG150_000	985	10	20	20	4	13	2	88.5411	100.138
Pin2	2013_04_DSG150_000	986	10	30	20	4	13	2	89.6436	116.746
Pin2	2013_04_DSG150_000	987	10	40	20	4	13	2	88.1965	104.643
Pin2	2013_04_DSG150_000	988	10	50	20	4	13	2	88.4006	105.734
Pin2	2013_04_DSG150_000	989	11	0	20	4	13	1	88.1729	115.197
Pin2	2013_04_DSG150_000	990	11	10	20	4	13	2	88.6152	116.315
Pin2	2013_04_DSG150_000	991	11	20	20	4	13	2	88.1117	109.064
Pin2	2013_04_DSG150_000	992	11	30	20	4	13	1	88.9423	115.542
Pin2	2013_04_DSG150_000	993	11	40	20	4	13	3	88.7275	128.267
Pin2	2013_04_DSG150_000	994	11	50	20	4	13	2	89.3906	116.713
Pin2	2013_04_DSG150_000	995	12	0	20	4	13	2	88.8119	114.936
Pin2	2013_04_DSG150_000	996	12	10	20	4	13	2	88.4029	114.369
Pin2	2013_04_DSG150_000	997	12	20	20	4	13	2	88.707	98.5713
Pin2	2013_04_DSG150_000	998	12	30	20	4	13	2	88.5563	115.421
Pin2	2013_04_DSG150_000	999	12	40	20	4	13	2	88.3617	93.5328
Pin2	2013_04_DSG150_000	1000	12	50	20	4	13	2	88.8183	109.775
Pin2	2013_04_DSG150_000	1001	13	0	20	4	13	2	87.6695	111.585
Pin2	2013_04_DSG150_000	1002	13	10	20	4	13	2	88.7465	110.167
Pin2	2013_04_DSG150_000	1003	13	20	20	4	13	2	89.9786	123.112
Pin2	2013_04_DSG150_000	1004	13	30	20	4	13	2	90.3847	93.0518
Pin2	2013_04_DSG150_000	1005	13	40	20	4	13	1	88.0352	127.579
Pin2	2013_04_DSG150_000	1006	13	50	20	4	13	2	88.8265	107.604
Pin2	2013_04_DSG150_000	1007	14	0	20	4	13	1	89.0784	127.582
Pin2	2013_04_DSG150_000	1008	14	10	20	4	13	2	88.4723	99.6985
Pin2	2013_04_DSG150_000	1009	14	20	20	4	13	2	88.8561	105.525
Pin2	2013_04_DSG150_000	1010	14	30	20	4	13	2	89.2108	99.7929
Pin2	2013_04_DSG150_000	1011	14	40	20	4	13	1	88.4855	123.298
Pin2	2013_04_DSG150_000	1012	14	50	20	4	13	2	88.1331	111.207
Pin2	2013_04_DSG150_000	1013	15	0	20	4	13	2	88.2128	97.9241
Pin2	2013_04_DSG150_000	1014	15	10	20	4	13	2	87.9746	110.441
Pin2	2013_04_DSG150_000	1015	15	20	20	4	13	2	88.6687	107.415
Pin2	2013_04_DSG150_000	1016	15	30	20	4	13	2	89.2244	107.948
Pin2	2013_04_DSG150_000	1017	15	40	20	4	13	2	88.7363	101.837
Pin2	2013_04_DSG150_000	1018	15	50	20	4	13	2	88.6758	128.735
Pin2	2013_04_DSG150_000	1019	16	0	20	4	13	2	88.9749	115.843
Pin2	2013_04_DSG150_000	1020	16	10	20	4	13	2	87.7467	115.858
Pin2	2013_04_DSG150_000	1021	16	20	20	4	13	2	87.9518	93.6472
Pin2	2013_04_DSG150_000	1022	16	30	20	4	13	2	90.3535	93.0827
Pin2	2013_04_DSG150_000	1023	16	40	20	4	13	2	89.3202	110.312
Pin2	2013_04_DSG150_000	1024	16	50	20	4	13	2	88.6882	105.568
Pin2	2013_04_DSG150_000	1025	17	0	20	4	13	2	90.7755	106.332
Pin2	2013_04_DSG150_000	1026	17	10	20	4	13	2	88.355	107.972
Pin2	2013_04_DSG150_000	1027	17	20	20	4	13	2	88.1554	111.591
Pin2	2013_04_DSG150_000	1028	17	30	20	4	13	2	88.1719	112.709
Pin2	2013_04_DSG150_000	1029	17	40	20	4	13	2	88.4694	117.718
Pin2	2013_04_DSG150_000	1030	17	50	20	4	13	2	89.1835	96.686
Pin2	2013_04_DSG150_000	1031	18	0	20	4	13	1	88.3136	124.013
Pin2	2013_04_DSG150_000	1032	18	10	20	4	13	2	88.5901	105.993
Pin2	2013_04_DSG150_000	1033	18	20	20	4	13	2	88.6122	119.412
Pin2	2013_04_DSG150_000	1034	18	30	20	4	13	2	89.1397	104.308
Pin2	2013_04_DSG150_000	1035	18	40	20	4	13	2	89.2396	94.0935
Pin2	2013_04_DSG150_000	1036	18	50	20	4	13	2	88.6913	94.2368
Pin2	2013_04_DSG150_000	1037	19	0	20	4	13	2	91.0679	95.4401
Pin2	2013_04_DSG150_000	1038	19	10	20	4	13	2	90.5612	101.437
Pin2	2013_04_DSG150_000	1039	19	20	20	4	13	1	90.4663	111.581
Pin2	2013_04_DSG150_000	1040	19	30	20	4	13	1	91.4223	111.527
Pin2	2013_04_DSG150_000	1041	19	40	20	4	13	1	90.3654	113.977
Pin2	2013_04_DSG150_000	1042	19	50	20	4	13	1	89.836	110.249
Pin2	2013_04_DSG150_000	1043	20	0	20	4	13	1	89.0819	111.223
Pin2	2013_04_DSG150_000	1044	20	10	20	4	13	1	88.8337	106.387
Pin2	2013_04_DSG150_000	1045	20	20	20	4	13	1	89.283	116.137
Pin2	2013_04_DSG150_000	1046	20	30	20	4	13	2	89.4219	106.979
Pin2	2013_04_DSG150_000	1047	20	40	20	4	13	2	88.9416	104.192
Pin2	2013_04_DSG150_000	1048	20	50	20	4	13	2	89.013	108.869
Pin2	2013_04_DSG150_000	1049	21	0	20	4	13	2	88.7907	106.53
Pin2	2013_04_DSG150_000	1050	21	10	20	4	13	2	90.4879	108.73
Pin2	2013_04_DSG150_000	1051	21	20	20	4	13	2	89.0712	114.151
Pin2	2013_04_DSG150_000	1052	21	30	20	4	13	2	88.0209	100.155
Pin2	2013_04_DSG150_000	1053	21	40	20	4	13	2	88.681	109.492
Pin2	2013_04_DSG150_000	1054	21	50	20	4	13	2	88.2652	108.828
Pin2	2013_04_DSG150_000	1055	22	0	20	4	13	2	88.6835	105.601
Pin2	2013_04_DSG150_000	1056	22	10	20	4	13	2	87.8065	106.307
Pin2	2013_04_DSG150_000	1057	22	20	20	4	13	2	88.6693	104.619
Pin2	2013_04_DSG150_000	1058	22	30	20	4	13	2	87.8906	103.852
Pin2	2013_04_DSG150_000	1059	22	40	20	4	13	2	89.569	99.1529
Pin2	2013_04_DSG150_000	1060	22	50	20	4	13	2	87.4124	103.661
Pin2	2013_04_DSG150_000	1061	23	0	20	4	13	2	88.388	96.3895
Pin2	2013_04_DSG150_000	1062	23	10	20	4	13	2	89.2221	105.67
Pin2	2013_04_DSG150_000	1063	23	20	20	4	13	2	88.7535	95.6697
Pin2	2013_04_DSG150_000	1064	23	30	20	4	13	2	88.2881	107.94
Pin2	2013_04_DSG150_000	1065	23	40	20	4	13	2	87.8797	96.0864
Pin2	2013_04_DSG150_000	1066	23	50	20	4	13	2	87.1825	107.38
Pin2	2013_04_DSG150_000	1067	0	0	21	4	13	1	88.8591	113.937
Pin2	2013_04_DSG150_000	1068	0	10	21	4	13	2	87.6623	98.5016
Pin2	2013_04_DSG150_000	1069	0	20	21	4	13	2	88.3503	114.482
Pin2	2013_04_DSG150_000	1070	0	30	21	4	13	2	87.4919	111.326
Pin2	2013_04_DSG150_000	1071	0	40	21	4	13	2	87.3252	95.4105
Pin2	2013_04_DSG150_000	1072	0	50	21	4	13	2	88.1249	99.9342
Pin2	2013_04_DSG150_000	1073	1	0	21	4	13	1	87.1623	113.363
Pin2	2013_04_DSG150_000	1074	1	10	21	4	13	2	88.3966	104.137
Pin2	2013_04_DSG150_000	1075	1	20	21	4	13	1	88.3829	96.9789
Pin2	2013_04_DSG150_000	1076	1	30	21	4	13	2	87.554	97.1169
Pin2	2013_04_DSG150_000	1077	1	40	21	4	13	2	86.7766	105.122
Pin2	2013_04_DSG150_000	1078	1	50	21	4	13	2	87.0681	99.2501
Pin2	2013_04_DSG150_000	1079	2	0	21	4	13	2	87.5751	104.188
Pin2	2013_04_DSG150_000	1080	2	10	21	4	13	2	86.8303	95.3942
Pin2	2013_04_DSG150_000	1081	2	20	21	4	13	1	87.4007	104.853
Pin2	2013_04_DSG150_000	1082	2	30	21	4	13	2	86.2517	95.1294
Pin2	2013_04_DSG150_000	1083	2	40	21	4	13	2	86.1906	97.2183
Pin2	2013_04_DSG150_000	1084	2	50	21	4	13	1	86.8318	98.3609
Pin2	2013_04_DSG150_000	1085	3	0	21	4	13	2	86.9643	94.3373
Pin2	2013_04_DSG150_000	1086	3	10	21	4	13	1	86.2015	94.1817
Pin2	2013_04_DSG150_000	1087	3	20	21	4	13	1	87.1688	94.9642
Pin2	2013_04_DSG150_000	1088	3	30	21	4	13	2	87.1457	92.3598
Pin2	2013_04_DSG150_000	1089	3	40	21	4	13	2	86.3968	95.02
Pin2	2013_04_DSG150_000	1090	3	50	21	4	13	1	88.1769	103.087
Pin2	2013_04_DSG150_000	1091	4	0	21	4	13	1	86.9927	94.0281
Pin2	2013_04_DSG150_000	1092	4	10	21	4	13	2	87.1103	93.4976
Pin2	2013_04_DSG150_000	1093	4	20	21	4	13	2	87.2523	104.572
Pin2	2013_04_DSG150_000	1094	4	30	21	4	13	2	87.5456	94.1743
Pin2	2013_04_DSG150_000	1095	4	40	21	4	13	2	87.2546	93.4645
Pin2	2013_04_DSG150_000	1096	4	50	21	4	13	2	88.202	101.947
Pin2	2013_04_DSG150_000	1097	5	0	21	4	13	2	88.7853	95.1484
Pin2	2013_04_DSG150_000	1098	5	10	21	4	13	2	89.7756	95.2689
Pin2	2013_04_DSG150_000	1099	5	20	21	4	13	2	90.596	94.965
Pin2	2013_04_DSG150_000	1100	5	30	21	4	13	2	90.3582	106.75
Pin2	2013_04_DSG150_000	1101	5	40	21	4	13	2	90.7053	101.325
Pin2	2013_04_DSG150_000	1102	5	50	21	4	13	2	90.3165	100.753
Pin2	2013_04_DSG150_000	1103	6	0	21	4	13	2	89.1507	104.972
Pin2	2013_04_DSG150_000	1104	6	10	21	4	13	2	89.1925	97.5406
Pin2	2013_04_DSG150_000	1105	6	20	21	4	13	2	89.028	111.818
Pin2	2013_04_DSG150_000	1106	6	30	21	4	13	2	88.8426	99.2989
Pin2	2013_04_DSG150_000	1107	6	40	21	4	13	2	89.1057	103.868
Pin2	2013_04_DSG150_000	1108	6	50	21	4	13	2	89.5157	108.128
Pin2	2013_04_DSG150_000	1109	7	0	21	4	13	2	88.7495	93.1382
Pin2	2013_04_DSG150_000	1110	7	10	21	4	13	2	88.4773	96.4997
Pin2	2013_04_DSG150_000	1111	7	20	21	4	13	2	88.7603	98.3519
Pin2	2013_04_DSG150_000	1112	7	30	21	4	13	2	89.0362	97.3832
Pin2	2013_04_DSG150_000	1113	7	40	21	4	13	2	88.3943	95.3841
Pin2	2013_04_DSG150_000	1114	7	50	21	4	13	2	89.1085	109.792
Pin2	2013_04_DSG150_000	1115	8	0	21	4	13	2	88.3047	91.8327
Pin2	2013_04_DSG150_000	1116	8	10	21	4	13	2	88.0602	96.2321
Pin2	2013_04_DSG150_000	1117	8	20	21	4	13	2	87.368	92.9456
Pin2	2013_04_DSG150_000	1118	8	30	21	4	13	2	87.5845	96.1424
Pin2	2013_04_DSG150_000	1119	8	40	21	4	13	2	88.5981	94.9684
Pin2	2013_04_DSG150_000	1120	8	50	21	4	13	2	86.9044	96.7371
Pin2	2013_04_DSG150_000	1121	9	0	21	4	13	2	87.7499	104.405
Pin2	2013_04_DSG150_000	1122	9	10	21	4	13	2	87.5103	91.3271
Pin2	2013_04_DSG150_000	1123	9	20	21	4	13	1	91.8813	111.474
Pin2	2013_04_DSG150_000	1124	9	30	21	4	13	2	87.1813	103.979
Pin2	2013_04_DSG150_000	1125	9	40	21	4	13	2	88.0922	89.746
Pin2	2013_04_DSG150_000	1126	9	50	21	4	13	2	87.5986	90.2383
Pin2	2013_04_DSG150_000	1127	10	0	21	4	13	2	87.893	88.1379
Pin2	2013_04_DSG150_000	1128	10	10	21	4	13	3	86.8831	88.0858
Pin2	2013_04_DSG150_000	1129	10	20	21	4	13	2	87.7821	90.5471
Pin2	2013_04_DSG150_000	1130	10	30	21	4	13	2	87.1482	87.4871
Pin2	2013_04_DSG150_000	1131	10	40	21	4	13	2	87.388	85.4989
Pin2	2013_04_DSG150_000	1132	10	50	21	4	13	2	87.1547	84.3778
Pin2	2013_04_DSG150_000	1133	11	0	21	4	13	2	87.6584	87.2092
Pin2	2013_04_DSG150_000	1134	11	10	21	4	13	2	87.9997	83.0684
Pin2	2013_04_DSG150_000	1135	11	20	21	4	13	2	88.3769	95.7928
Pin2	2013_04_DSG150_000	1136	11	30	21	4	13	2	88.8852	104.151
Pin2	2013_04_DSG150_000	1137	11	40	21	4	13	2	88.0395	91.6864
Pin2	2013_04_DSG150_000	1138	11	50	21	4	13	2	87.3246	98.6019
Pin2	2013_04_DSG150_000	1139	12	0	21	4	13	2	88.0528	95.0637
Pin2	2013_04_DSG150_000	1140	12	10	21	4	13	2	88.6377	81.7531
Pin2	2013_04_DSG150_000	1141	12	20	21	4	13	2	87.1935	80.3573
Pin2	2013_04_DSG150_000	1142	12	30	21	4	13	2	87.6969	79.0877
Pin2	2013_04_DSG150_000	1143	12	40	21	4	13	2	88.3415	79.6765
Pin2	2013_04_DSG150_000	1144	12	50	21	4	13	2	87.556	77.9917
Pin2	2013_04_DSG150_000	1145	13	0	21	4	13	2	94.8105	107.333
Pin2	2013_04_DSG150_000	1146	13	10	21	4	13	2	87.4148	78.5468
Pin2	2013_04_DSG150_000	1147	13	20	21	4	13	2	87.9296	82.2665
Pin2	2013_04_DSG150_000	1148	13	30	21	4	13	2	87.6757	81.5576
Pin2	2013_04_DSG150_000	1149	13	40	21	4	13	2	88.014	79.8142
Pin2	2013_04_DSG150_000	1150	13	50	21	4	13	2	87.5757	92.634
Pin2	2013_04_DSG150_000	1151	14	0	21	4	13	2	87.392	80.1818
Pin2	2013_04_DSG150_000	1152	14	10	21	4	13	2	87.5241	86.5666
Pin2	2013_04_DSG150_000	1153	14	20	21	4	13	2	91.1652	91.685
Pin2	2013_04_DSG150_000	1154	14	30	21	4	13	1	93.7318	98.8244
Pin2	2013_04_DSG150_000	1155	14	40	21	4	13	2	89.6276	91.542
Pin2	2013_04_DSG150_000	1156	14	50	21	4	13	2	88.0251	80.808
Pin2	2013_04_DSG150_000	1157	15	0	21	4	13	2	87.4274	83.7104
Pin2	2013_04_DSG150_000	1158	15	10	21	4	13	2	88.4301	91.3229
Pin2	2013_04_DSG150_000	1159	15	20	21	4	13	2	87.9872	92.1758
Pin2	2013_04_DSG150_000	1160	15	30	21	4	13	2	86.4477	92.9781
Pin2	2013_04_DSG150_000	1161	15	40	21	4	13	2	87.2418	95.0408
Pin2	2013_04_DSG150_000	1162	15	50	21	4	13	2	87.6571	94.5183
Pin2	2013_04_DSG150_000	1163	16	0	21	4	13	2	87.7828	89.8946
Pin2	2013_04_DSG150_000	1164	16	10	21	4	13	2	87.6868	89.6435
Pin2	2013_04_DSG150_000	1165	16	20	21	4	13	2	87.2177	92.2393
Pin2	2013_04_DSG150_000	1166	16	30	21	4	13	2	85.8544	92.0171
Pin2	2013_04_DSG150_000	1167	16	40	21	4	13	2	86.6158	91.4656
Pin2	2013_04_DSG150_000	1168	16	50	21	4	13	2	87.3176	97.5588
Pin2	2013_04_DSG150_000	1169	17	0	21	4	13	2	86.2844	91.2155
Pin2	2013_04_DSG150_000	1170	17	10	21	4	13	2	87.5494	91.8105
Pin2	2013_04_DSG150_000	1171	17	20	21	4	13	2	87.1922	93.5109
Pin2	2013_04_DSG150_000	1172	17	30	21	4	13	2	87.883	90.5171
Pin2	2013_04_DSG150_000	1173	17	40	21	4	13	2	87.4188	91.315
Pin2	2013_04_DSG150_000	1174	17	50	21	4	13	2	87.781	91.3052
Pin2	2013_04_DSG150_000	1175	18	0	21	4	13	2	87.1864	92.7705
Pin2	2013_04_DSG150_000	1176	18	10	21	4	13	2	87.3234	91.8815
Pin2	2013_04_DSG150_000	1177	18	20	21	4	13	2	88.4839	103.695
Pin2	2013_04_DSG150_000	1178	18	30	21	4	13	2	88.4472	93.5439
Pin2	2013_04_DSG150_000	1179	18	40	21	4	13	2	87.4553	91.5369
Pin2	2013_04_DSG150_000	1180	18	50	21	4	13	2	88.481	94.1865
Pin2	2013_04_DSG150_000	1181	19	0	21	4	13	2	89.1022	93.2094
Pin2	2013_04_DSG150_000	1182	19	10	21	4	13	2	90.2505	96.811
Pin2	2013_04_DSG150_000	1183	19	20	21	4	13	2	89.9722	105.903
Pin2	2013_04_DSG150_000	1184	19	30	21	4	13	1	90.5889	110.385
Pin2	2013_04_DSG150_000	1185	19	40	21	4	13	1	90.1575	112.303
Pin2	2013_04_DSG150_000	1186	19	50	21	4	13	1	90.0475	108.64
Pin2	2013_04_DSG150_000	1187	20	0	21	4	13	1	88.8692	102.841
Pin2	2013_04_DSG150_000	1188	20	10	21	4	13	1	88.8596	103.532
Pin2	2013_04_DSG150_000	1189	20	20	21	4	13	2	87.7731	98.3213
Pin2	2013_04_DSG150_000	1190	20	30	21	4	13	2	88.5329	98.8327
Pin2	2013_04_DSG150_000	1191	20	40	21	4	13	2	87.801	97.0477
Pin2	2013_04_DSG150_000	1192	20	50	21	4	13	2	87.9742	99.5313
Pin2	2013_04_DSG150_000	1193	21	0	21	4	13	2	87.7942	96.8465
Pin2	2013_04_DSG150_000	1194	21	10	21	4	13	2	87.8113	96.4028
Pin2	2013_04_DSG150_000	1195	21	20	21	4	13	2	88.2068	95.2804
Pin2	2013_04_DSG150_000	1196	21	30	21	4	13	2	87.9422	94.5041
Pin2	2013_04_DSG150_000	1197	21	40	21	4	13	2	88.2951	95.2641
Pin2	2013_04_DSG150_000	1198	21	50	21	4	13	2	87.5131	95.1449
Pin2	2013_04_DSG150_000	1199	22	0	21	4	13	2	88.7673	94.9916
Pin2	2013_04_DSG150_000	1200	22	10	21	4	13	2	88.1584	92.3815
Pin2	2013_04_DSG150_000	1201	22	20	21	4	13	2	89.006	92.9215
Pin2	2013_04_DSG150_000	1202	22	30	21	4	13	2	88.2311	93.1787
Pin2	2013_04_DSG150_000	1203	22	40	21	4	13	2	88.3915	92.8035
Pin2	2013_04_DSG150_000	1204	22	50	21	4	13	2	86.5561	94.8819
Pin2	2013_04_DSG150_000	1205	23	0	21	4	13	2	87.5614	94.5133
Pin2	2013_04_DSG150_000	1206	23	10	21	4	13	2	87.9359	93.8816
Pin2	2013_04_DSG150_000	1207	23	20	21	4	13	2	87.7126	96.3159
Pin2	2013_04_DSG150_000	1208	23	30	21	4	13	2	88.2259	93.6329
Pin2	2013_04_DSG150_000	1209	23	40	21	4	13	2	87.5941	92.6079
Pin2	2013_04_DSG150_000	1210	23	50	21	4	13	2	87.1557	92.0019
Pin2	2013_04_DSG150_000	1211	0	0	22	4	13	2	86.8898	92.5667
Pin2	2013_04_DSG150_000	1212	0	10	22	4	13	2	87.0985	94.56
Pin2	2013_04_DSG150_000	1213	0	20	22	4	13	2	87.4567	98.517
Pin2	2013_04_DSG150_000	1214	0	30	22	4	13	2	88.3625	93.2345
Pin2	2013_04_DSG150_000	1215	0	40	22	4	13	2	86.9154	91.7893
Pin2	2013_04_DSG150_000	1216	0	50	22	4	13	2	87.062	93.2716
Pin2	2013_04_DSG150_000	1217	1	0	22	4	13	2	87.407	100.489
Pin2	2013_04_DSG150_000	1218	1	10	22	4	13	2	87.4034	98.1622
Pin2	2013_04_DSG150_000	1219	1	20	22	4	13	2	86.5025	94.19
Pin2	2013_04_DSG150_000	1220	1	30	22	4	13	2	87.6233	90.9012
Pin2	2013_04_DSG150_000	1221	1	40	22	4	13	2	87.4164	96.0072
Pin2	2013_04_DSG150_000	1222	1	50	22	4	13	2	87.8475	99.643
Pin2	2013_04_DSG150_000	1223	2	0	22	4	13	2	88.1256	94.9285
Pin2	2013_04_DSG150_000	1224	2	10	22	4	13	2	88.9261	92.3095
Pin2	2013_04_DSG150_000	1225	2	20	22	4	13	2	88.9686	96.9097
Pin2	2013_04_DSG150_000	1226	2	30	22	4	13	2	90.923	95.8469
Pin2	2013_04_DSG150_000	1227	2	40	22	4	13	2	90.266	93.5314
Pin2	2013_04_DSG150_000	1228	2	50	22	4	13	2	90.5284	93.6998
Pin2	2013_04_DSG150_000	1229	3	0	22	4	13	2	92.3377	90.3248
Pin2	2013_04_DSG150_000	1230	3	10	22	4	13	3	88.8129	92.9322
Pin2	2013_04_DSG150_000	1231	3	20	22	4	13	3	88.4419	102.11
Pin2	2013_04_DSG150_000	1232	3	30	22	4	13	3	87.4773	103.038
Pin2	2013_04_DSG150_000	1233	3	40	22	4	13	3	87.8524	109.077
Pin2	2013_04_DSG150_000	1234	3	50	22	4	13	3	88.8298	94.9632
Pin2	2013_04_DSG150_000	1235	4	0	22	4	13	3	87.5733	103.067
Pin2	2013_04_DSG150_000	1236	4	10	22	4	13	3	88.0361	106.214
Pin2	2013_04_DSG150_000	1237	4	20	22	4	13	3	88.1827	109.77
Pin2	2013_04_DSG150_000	1238	4	30	22	4	13	3	88.4478	98.1937
Pin2	2013_04_DSG150_000	1239	4	40	22	4	13	3	87.9851	112.5
Pin2	2013_04_DSG150_000	1240	4	50	22	4	13	3	88.7122	111.398
Pin2	2013_04_DSG150_000	1241	5	0	22	4	13	3	88.4588	110.043
Pin2	2013_04_DSG150_000	1242	5	10	22	4	13	2	90.2011	112.412
Pin2	2013_04_DSG150_000	1243	5	20	22	4	13	2	90.5489	103.976
Pin2	2013_04_DSG150_000	1244	5	30	22	4	13	2	90.3232	101.5
Pin2	2013_04_DSG150_000	1245	5	40	22	4	13	2	90.6017	92.3299
Pin2	2013_04_DSG150_000	1246	5	50	22	4	13	2	90.5292	103.891
Pin2	2013_04_DSG150_000	1247	6	0	22	4	13	2	89.0995	98.3641
Pin2	2013_04_DSG150_000	1248	6	10	22	4	13	2	89.2567	93.9896
Pin2	2013_04_DSG150_000	1249	6	20	22	4	13	2	88.6704	93.3192
Pin2	2013_04_DSG150_000	1250	6	30	22	4	13	2	88.1209	88.2683
Pin2	2013_04_DSG150_000	1251	6	40	22	4	13	2	87.8112	95.9208
Pin2	2013_04_DSG150_000	1252	6	50	22	4	13	2	87.99	88.266
Pin2	2013_04_DSG150_000	1253	7	0	22	4	13	2	87.9115	91.4349
Pin2	2013_04_DSG150_000	1254	7	10	22	4	13	2	87.3349	103.428
Pin2	2013_04_DSG150_000	1255	7	20	22	4	13	2	86.8031	90.5099
Pin2	2013_04_DSG150_000	1256	7	30	22	4	13	2	87.3939	89.3454
Pin2	2013_04_DSG150_000	1257	7	40	22	4	13	2	88.0144	89.7834
Pin2	2013_04_DSG150_000	1258	7	50	22	4	13	2	86.6246	96.8011
Pin2	2013_04_DSG150_000	1259	8	0	22	4	13	2	86.7684	90.6844
Pin2	2013_04_DSG150_000	1260	8	10	22	4	13	2	87.3486	91.3812
Pin2	2013_04_DSG150_000	1261	8	20	22	4	13	2	87.1055	89.9991
Pin2	2013_04_DSG150_000	1262	8	30	22	4	13	2	86.1926	90.3358
Pin2	2013_04_DSG150_000	1263	8	40	22	4	13	2	86.1234	89.901
Pin2	2013_04_DSG150_000	1264	8	50	22	4	13	2	86.8855	92.211
Pin2	2013_04_DSG150_000	1265	9	0	22	4	13	2	86.6435	91.7331
Pin2	2013_04_DSG150_000	1266	9	10	22	4	13	2	87.3428	90.8357
Pin2	2013_04_DSG150_000	1267	9	20	22	4	13	2	86.9444	91.9065
Pin2	2013_04_DSG150_000	1268	9	30	22	4	13	2	86.7317	90.5607
Pin2	2013_04_DSG150_000	1269	9	40	22	4	13	2	86.424	89.3073
Pin2	2013_04_DSG150_000	1270	9	50	22	4	13	2	87.0705	89.7213
Pin2	2013_04_DSG150_000	1271	10	0	22	4	13	2	86.952	90.3582
Pin2	2013_04_DSG150_000	1272	10	10	22	4	13	2	87.522	89.6747
Pin2	2013_04_DSG150_000	1273	10	20	22	4	13	2	87.3336	90.6992
Pin2	2013_04_DSG150_000	1274	10	30	22	4	13	2	86.768	89.2672
Pin2	2013_04_DSG150_000	1275	10	40	22	4	13	2	86.6098	91.3038
Pin2	2013_04_DSG150_000	1276	10	50	22	4	13	2	89.6515	88.899
Pin2	2013_04_DSG150_000	1277	11	0	22	4	13	2	88.4357	88.9147
Pin2	2013_04_DSG150_000	1278	11	10	22	4	13	2	87.4018	88.608
Pin2	2013_04_DSG150_000	1279	11	20	22	4	13	2	87.5841	88.3047
Pin2	2013_04_DSG150_000	1280	11	30	22	4	13	2	87.0157	86.4934
Pin2	2013_04_DSG150_000	1281	11	40	22	4	13	2	86.7993	87.6127
Pin2	2013_04_DSG150_000	1282	11	50	22	4	13	2	86.8245	87.7852
Pin2	2013_04_DSG150_000	1283	12	0	22	4	13	2	87.6191	85.092
Pin2	2013_04_DSG150_000	1284	12	10	22	4	13	2	86.7401	83.3991
Pin2	2013_04_DSG150_000	1285	12	20	22	4	13	2	86.7768	84.301
Pin2	2013_04_DSG150_000	1286	12	30	22	4	13	2	86.6388	83.7104
Pin2	2013_04_DSG150_000	1287	12	40	22	4	13	2	86.4917	83.2658
Pin2	2013_04_DSG150_000	1288	12	50	22	4	13	2	87.0104	85.9438
Pin2	2013_04_DSG150_000	1289	13	0	22	4	13	2	87.7223	81.5037
Pin2	2013_04_DSG150_000	1290	13	10	22	4	13	2	86.8495	82.5486
Pin2	2013_04_DSG150_000	1291	13	20	22	4	13	2	87.4885	85.0825
Pin2	2013_04_DSG150_000	1292	13	30	22	4	13	2	86.7445	85.6133
Pin2	2013_04_DSG150_000	1293	13	40	22	4	13	2	86.773	86.5483
Pin2	2013_04_DSG150_000	1294	13	50	22	4	13	2	87.1689	88.805
Pin2	2013_04_DSG150_000	1295	14	0	22	4	13	2	86.4446	87.0535
Pin2	2013_04_DSG150_000	1296	14	10	22	4	13	2	86.8418	86.8462
Pin2	2013_04_DSG150_000	1297	14	20	22	4	13	2	86.0663	88.4249
Pin2	2013_04_DSG150_000	1298	14	30	22	4	13	2	86.1919	95.0909
Pin2	2013_04_DSG150_000	1299	14	40	22	4	13	2	86.9746	86.8835
Pin2	2013_04_DSG150_000	1300	14	50	22	4	13	2	86.3593	92.9147
Pin2	2013_04_DSG150_000	1301	15	0	22	4	13	2	88.1743	88.4741
Pin2	2013_04_DSG150_000	1302	15	10	22	4	13	2	86.4252	89.7859
Pin2	2013_04_DSG150_000	1303	15	20	22	4	13	2	85.5053	90.1089
Pin2	2013_04_DSG150_000	1304	15	30	22	4	13	2	86.3821	92.0207
Pin2	2013_04_DSG150_000	1305	15	40	22	4	13	2	87.8615	89.8302
Pin2	2013_04_DSG150_000	1306	15	50	22	4	13	2	86.7559	90.9086
Pin2	2013_04_DSG150_000	1307	16	0	22	4	13	2	86.8366	94.9108
Pin2	2013_04_DSG150_000	1308	16	10	22	4	13	2	86.706	92.2944
Pin2	2013_04_DSG150_000	1309	16	20	22	4	13	2	87.857	96.1636
Pin2	2013_04_DSG150_000	1310	16	30	22	4	13	2	87.9408	91.117
Pin2	2013_04_DSG150_000	1311	16	40	22	4	13	2	86.9595	98.9349
Pin2	2013_04_DSG150_000	1312	16	50	22	4	13	2	86.7888	100.233
Pin2	2013_04_DSG150_000	1313	17	0	22	4	13	2	87.0889	104.034
Pin2	2013_04_DSG150_000	1314	17	10	22	4	13	2	85.7403	99.0399
Pin2	2013_04_DSG150_000	1315	17	20	22	4	13	2	86.9625	92.1412
Pin2	2013_04_DSG150_000	1316	17	30	22	4	13	2	85.9406	93.5911
Pin2	2013_04_DSG150_000	1317	17	40	22	4	13	2	87.1811	94.5842
Pin2	2013_04_DSG150_000	1318	17	50	22	4	13	1	86.1508	95.9595
Pin2	2013_04_DSG150_000	1319	18	0	22	4	13	2	85.7733	93.2116
Pin2	2013_04_DSG150_000	1320	18	10	22	4	13	2	86.6725	94.322
Pin2	2013_04_DSG150_000	1321	18	20	22	4	13	2	86.7138	95.2278
Pin2	2013_04_DSG150_000	1322	18	30	22	4	13	2	86.2117	94.6285
Pin2	2013_04_DSG150_000	1323	18	40	22	4	13	2	87.0007	95.7827
Pin2	2013_04_DSG150_000	1324	18	50	22	4	13	2	87.7919	95.8631
Pin2	2013_04_DSG150_000	1325	19	0	22	4	13	2	87.7735	95.1125
Pin2	2013_04_DSG150_000	1326	19	10	22	4	13	2	88.4039	94.7967
Pin2	2013_04_DSG150_000	1327	19	20	22	4	13	2	89.3218	97.9282
Pin2	2013_04_DSG150_000	1328	19	30	22	4	13	1	90.1639	108.034
Pin2	2013_04_DSG150_000	1329	19	40	22	4	13	1	89.1982	111.21
Pin2	2013_04_DSG150_000	1330	19	50	22	4	13	1	89.1103	111.658
Pin2	2013_04_DSG150_000	1331	20	0	22	4	13	1	87.7325	109.397
Pin2	2013_04_DSG150_000	1332	20	10	22	4	13	1	88.1218	104.705
Pin2	2013_04_DSG150_000	1333	20	20	22	4	13	1	87.9106	103.308
Pin2	2013_04_DSG150_000	1334	20	30	22	4	13	1	87.9303	100.609
Pin2	2013_04_DSG150_000	1335	20	40	22	4	13	1	87.101	100.23
Pin2	2013_04_DSG150_000	1336	20	50	22	4	13	1	87.2887	99.4101
Pin2	2013_04_DSG150_000	1337	21	0	22	4	13	1	87.9034	107.829
Pin2	2013_04_DSG150_000	1338	21	10	22	4	13	1	86.9571	114.872
Pin2	2013_04_DSG150_000	1339	21	20	22	4	13	1	87.0341	110.614
Pin2	2013_04_DSG150_000	1340	21	30	22	4	13	1	88.1693	99.074
Pin2	2013_04_DSG150_000	1341	21	40	22	4	13	2	87.3776	96.6129
Pin2	2013_04_DSG150_000	1342	21	50	22	4	13	1	87.6833	100.987
Pin2	2013_04_DSG150_000	1343	22	0	22	4	13	1	87.9949	108.007
Pin2	2013_04_DSG150_000	1344	22	10	22	4	13	2	87.6561	97.3353
Pin2	2013_04_DSG150_000	1345	22	20	22	4	13	2	87.407	111.471
Pin2	2013_04_DSG150_000	1346	22	30	22	4	13	2	87.3202	96.8058
Pin2	2013_04_DSG150_000	1347	22	40	22	4	13	2	88.2464	107.974
Pin2	2013_04_DSG150_000	1348	22	50	22	4	13	2	87.4546	111.542
Pin2	2013_04_DSG150_000	1349	23	0	22	4	13	2	87.4754	111.406
Pin2	2013_04_DSG150_000	1350	23	10	22	4	13	2	87.2235	109.749
Pin2	2013_04_DSG150_000	1351	23	20	22	4	13	2	88.1465	98.591
Pin2	2013_04_DSG150_000	1352	23	30	22	4	13	1	87.9453	111.25
Pin2	2013_04_DSG150_000	1353	23	40	22	4	13	2	87.5442	100.66
Pin2	2013_04_DSG150_000	1354	23	50	22	4	13	1	88.3908	102.764
Pin2	2013_04_DSG150_000	1355	0	0	23	4	13	2	88.2055	96.3001
Pin2	2013_04_DSG150_000	1356	0	10	23	4	13	2	88.6261	94.3113
Pin2	2013_04_DSG150_000	1357	0	20	23	4	13	2	87.9977	94.61
Pin2	2013_04_DSG150_000	1358	0	30	23	4	13	2	88.4022	95.4023
Pin2	2013_04_DSG150_000	1359	0	40	23	4	13	2	87.9652	93.6677
Pin2	2013_04_DSG150_000	1360	0	50	23	4	13	2	87.3241	93.9857
Pin2	2013_04_DSG150_000	1361	1	0	23	4	13	2	87.8611	93.1828
Pin2	2013_04_DSG150_000	1362	1	10	23	4	13	2	87.7483	102.926
Pin2	2013_04_DSG150_000	1363	1	20	23	4	13	2	87.9155	96.353
Pin2	2013_04_DSG150_000	1364	1	30	23	4	13	2	87.8083	97.9971
Pin2	2013_04_DSG150_000	1365	1	40	23	4	13	2	87.888	102.346
Pin2	2013_04_DSG150_000	1366	1	50	23	4	13	2	87.5525	95.9528
Pin2	2013_04_DSG150_000	1367	2	0	23	4	13	2	87.4577	97.2791
Pin2	2013_04_DSG150_000	1368	2	10	23	4	13	2	88.3878	96.0421
Pin2	2013_04_DSG150_000	1369	2	20	23	4	13	2	87.3697	95.9729
Pin2	2013_04_DSG150_000	1370	2	30	23	4	13	2	87.9803	94.9371
Pin2	2013_04_DSG150_000	1371	2	40	23	4	13	2	88.7126	93.0143
Pin2	2013_04_DSG150_000	1372	2	50	23	4	13	2	87.9875	92.0407
Pin2	2013_04_DSG150_000	1373	3	0	23	4	13	2	87.8934	97.4448
Pin2	2013_04_DSG150_000	1374	3	10	23	4	13	2	87.731	109.879
Pin2	2013_04_DSG150_000	1375	3	20	23	4	13	2	87.3697	94.4939
Pin2	2013_04_DSG150_000	1376	3	30	23	4	13	1	87.0393	102.306
Pin2	2013_04_DSG150_000	1377	3	40	23	4	13	2	86.7081	106.322
Pin2	2013_04_DSG150_000	1378	3	50	23	4	13	3	86.7187	93.6972
Pin2	2013_04_DSG150_000	1379	4	0	23	4	13	2	87.4343	93.6081
Pin2	2013_04_DSG150_000	1380	4	10	23	4	13	2	86.8685	94.7472
Pin2	2013_04_DSG150_000	1381	4	20	23	4	13	2	85.8397	93.3471
Pin2	2013_04_DSG150_000	1382	4	30	23	4	13	2	85.8614	96.4999
Pin2	2013_04_DSG150_000	1383	4	40	23	4	13	2	85.9165	100.291
Pin2	2013_04_DSG150_000	1384	4	50	23	4	13	2	86.1396	92.5973
Pin2	2013_04_DSG150_000	1385	5	0	23	4	13	3	87.2935	93.8248
Pin2	2013_04_DSG150_000	1386	5	10	23	4	13	3	88.4024	94.4221
Pin2	2013_04_DSG150_000	1387	5	20	23	4	13	2	90.3622	98.3543
Pin2	2013_04_DSG150_000	1388	5	30	23	4	13	2	90.214	94.1504
Pin2	2013_04_DSG150_000	1389	5	40	23	4	13	2	90.7138	92.6125
Pin2	2013_04_DSG150_000	1390	5	50	23	4	13	2	89.6747	93.26
Pin2	2013_04_DSG150_000	1391	6	0	23	4	13	2	89.382	91.192
Pin2	2013_04_DSG150_000	1392	6	10	23	4	13	2	89.218	90.5511
Pin2	2013_04_DSG150_000	1393	6	20	23	4	13	2	88.5441	93.5471
Pin2	2013_04_DSG150_000	1394	6	30	23	4	13	2	88.2951	95.6663
Pin2	2013_04_DSG150_000	1395	6	40	23	4	13	2	88.7968	94.6911
Pin2	2013_04_DSG150_000	1396	6	50	23	4	13	2	87.9334	102.652
Pin2	2013_04_DSG150_000	1397	7	0	23	4	13	2	88.2377	89.8867
Pin2	2013_04_DSG150_000	1398	7	10	23	4	13	2	87.5882	97.0679
Pin2	2013_04_DSG150_000	1399	7	20	23	4	13	2	87.2072	91.9392
Pin2	2013_04_DSG150_000	1400	7	30	23	4	13	2	87.8364	94.8531
Pin2	2013_04_DSG150_000	1401	7	40	23	4	13	2	87.3809	89.6231
Pin2	2013_04_DSG150_000	1402	7	50	23	4	13	2	87.2848	94.6704
Pin2	2013_04_DSG150_000	1403	8	0	23	4	13	2	87.2736	87.4356
Pin2	2013_04_DSG150_000	1404	8	10	23	4	13	2	89.1033	87.1532
Pin2	2013_04_DSG150_000	1405	8	20	23	4	13	2	86.7407	88.8025
Pin2	2013_04_DSG150_000	1406	8	30	23	4	13	2	87.5033	88.2589
Pin2	2013_04_DSG150_000	1407	8	40	23	4	13	2	87.4764	84.6384
Pin2	2013_04_DSG150_000	1408	8	50	23	4	13	2	87.185	86.3298
Pin2	2013_04_DSG150_000	1409	9	0	23	4	13	2	87.1309	82.838
Pin2	2013_04_DSG150_000	1410	9	10	23	4	13	2	86.6569	82.4363
Pin2	2013_04_DSG150_000	1411	9	20	23	4	13	2	86.7181	84.5635
Pin2	2013_04_DSG150_000	1412	9	30	23	4	13	2	87.284	85.3374
Pin2	2013_04_DSG150_000	1413	9	40	23	4	13	2	86.3304	86.1593
Pin2	2013_04_DSG150_000	1414	9	50	23	4	13	2	86.0301	86.2695
Pin2	2013_04_DSG150_000	1415	10	0	23	4	13	2	86.3899	83.7712
Pin2	2013_04_DSG150_000	1416	10	10	23	4	13	2	86.5099	80.2176
Pin2	2013_04_DSG150_000	1417	10	20	23	4	13	2	86.8796	80.5825
Pin2	2013_04_DSG150_000	1418	10	30	23	4	13	2	88.2551	81.368
Pin2	2013_04_DSG150_000	1419	10	40	23	4	13	2	86.9328	80.8972
Pin2	2013_04_DSG150_000	1420	10	50	23	4	13	2	86.9643	87.3283
Pin2	2013_04_DSG150_000	1421	11	0	23	4	13	2	86.9715	78.704
Pin2	2013_04_DSG150_000	1422	11	10	23	4	13	2	87.6049	83.9733
Pin2	2013_04_DSG150_000	1423	11	20	23	4	13	2	86.7101	77.9036
Pin2	2013_04_DSG150_000	1424	11	30	23	4	13	2	87.3549	77.7794
Pin2	2013_04_DSG150_000	1425	11	40	23	4	13	2	87.136	78.7364
Pin2	2013_04_DSG150_000	1426	11	50	23	4	13	2	86.5736	78.2583
Pin2	2013_04_DSG150_000	1427	12	0	23	4	13	2	88.7434	78.8698
Pin2	2013_04_DSG150_000	1428	12	10	23	4	13	2	87.1324	79.5269
Pin2	2013_04_DSG150_000	1429	12	20	23	4	13	2	87.6262	79.4167
Pin2	2013_04_DSG150_000	1430	12	30	23	4	13	2	87.8476	79.5269
Pin2	2013_04_DSG150_000	1431	12	40	23	4	13	2	88.0599	81.8931
Pin2	2013_04_DSG150_000	1432	12	50	23	4	13	2	87.9915	83.7251
Pin2	2013_04_DSG150_000	1433	13	0	23	4	13	2	87.1678	81.2759
Pin2	2013_04_DSG150_000	1434	13	10	23	4	13	2	87.0992	84.1265
Pin2	2013_04_DSG150_000	1435	13	20	23	4	13	2	87.8747	82.8159
Pin2	2013_04_DSG150_000	1436	13	30	23	4	13	2	88.963	80.8026
Pin2	2013_04_DSG150_000	1437	13	40	23	4	13	2	87.43	79.7308
Pin2	2013_04_DSG150_000	1438	13	50	23	4	13	2	87.177	80.5894
Pin2	2013_04_DSG150_000	1439	14	0	23	4	13	2	87.1735	85.7695
Pin2	2013_04_DSG150_000	1440	14	10	23	4	13	2	88.0743	88.2075
Pin2	2013_04_DSG150_000	1441	14	20	23	4	13	2	87.3126	83.1028
Pin2	2013_04_DSG150_000	1442	14	30	23	4	13	2	87.2008	84.1337
Pin2	2013_04_DSG150_000	1443	14	40	23	4	13	2	86.7375	84.2067
Pin2	2013_04_DSG150_000	1444	14	50	23	4	13	2	87.0702	87.1577
Pin2	2013_04_DSG150_000	1445	15	0	23	4	13	2	87.2541	85.2409
Pin2	2013_04_DSG150_000	1446	15	10	23	4	13	2	87.5161	83.9281
Pin2	2013_04_DSG150_000	1447	15	20	23	4	13	2	86.5723	85.8357
Pin2	2013_04_DSG150_000	1448	15	30	23	4	13	2	88.0857	85.0563
Pin2	2013_04_DSG150_000	1449	15	40	23	4	13	2	87.6292	86.0618
Pin2	2013_04_DSG150_000	1450	15	50	23	4	13	2	86.3778	86.1405
Pin2	2013_04_DSG150_000	1451	16	0	23	4	13	2	86.2122	85.7691
Pin2	2013_04_DSG150_000	1452	16	10	23	4	13	2	87.4293	85.8867
Pin2	2013_04_DSG150_000	1453	16	20	23	4	13	2	86.6771	85.8529
Pin2	2013_04_DSG150_000	1454	16	30	23	4	13	2	87.1017	87.7715
Pin2	2013_04_DSG150_000	1455	16	40	23	4	13	2	86.8663	88.2756
Pin2	2013_04_DSG150_000	1456	16	50	23	4	13	2	88.1604	89.2718
Pin2	2013_04_DSG150_000	1457	17	0	23	4	13	2	88.131	89.619
Pin2	2013_04_DSG150_000	1458	17	10	23	4	13	2	88.5893	89.8176
Pin2	2013_04_DSG150_000	1459	17	20	23	4	13	2	87.4472	88.2161
Pin2	2013_04_DSG150_000	1460	17	30	23	4	13	2	87.1698	88.6606
Pin2	2013_04_DSG150_000	1461	17	40	23	4	13	2	87.9158	88.7241
Pin2	2013_04_DSG150_000	1462	17	50	23	4	13	2	87.6262	89.0503
Pin2	2013_04_DSG150_000	1463	18	0	23	4	13	2	87.9518	87.456
Pin2	2013_04_DSG150_000	1464	18	10	23	4	13	2	87.9001	89.9864
Pin2	2013_04_DSG150_000	1465	18	20	23	4	13	2	87.8204	90.2228
Pin2	2013_04_DSG150_000	1466	18	30	23	4	13	2	87.9353	109.758
Pin2	2013_04_DSG150_000	1467	18	40	23	4	13	2	88.1073	87.7937
Pin2	2013_04_DSG150_000	1468	18	50	23	4	13	2	88.7585	88.6928
Pin2	2013_04_DSG150_000	1469	19	0	23	4	13	2	88.6865	106.188
Pin2	2013_04_DSG150_000	1470	19	10	23	4	13	2	90.2469	89.4207
Pin2	2013_04_DSG150_000	1471	19	20	23	4	13	2	91.5102	97.943
Pin2	2013_04_DSG150_000	1472	19	30	23	4	13	1	90.7958	108.126
Pin2	2013_04_DSG150_000	1473	19	40	23	4	13	1	90.6613	114.572
Pin2	2013_04_DSG150_000	1474	19	50	23	4	13	1	90.4068	114.212
Pin2	2013_04_DSG150_000	1475	20	0	23	4	13	1	88.6103	107.663
Pin2	2013_04_DSG150_000	1476	20	10	23	4	13	2	88.8923	113.879
Pin2	2013_04_DSG150_000	1477	20	20	23	4	13	2	88.1171	100.529
Pin2	2013_04_DSG150_000	1478	20	30	23	4	13	2	89.7973	103.786
Pin2	2013_04_DSG150_000	1479	20	40	23	4	13	2	88.423	96.7615
Pin2	2013_04_DSG150_000	1480	20	50	23	4	13	2	88.2354	95.3894
Pin2	2013_04_DSG150_000	1481	21	0	23	4	13	2	89.2631	93.8702
Pin2	2013_04_DSG150_000	1482	21	10	23	4	13	2	87.9871	93.5485
Pin2	2013_04_DSG150_000	1483	21	20	23	4	13	2	87.9445	94.2049
Pin2	2013_04_DSG150_000	1484	21	30	23	4	13	2	87.7928	94.5257
Pin2	2013_04_DSG150_000	1485	21	40	23	4	13	2	87.6878	92.9698
Pin2	2013_04_DSG150_000	1486	21	50	23	4	13	2	88.2867	94.8793
Pin2	2013_04_DSG150_000	1487	22	0	23	4	13	2	88.0804	93.1047
Pin2	2013_04_DSG150_000	1488	22	10	23	4	13	2	87.194	94.5252
Pin2	2013_04_DSG150_000	1489	22	20	23	4	13	2	88.8078	95.8031
Pin2	2013_04_DSG150_000	1490	22	30	23	4	13	2	86.6066	95.3762
Pin2	2013_04_DSG150_000	1491	22	40	23	4	13	2	86.4113	93.9965
Pin2	2013_04_DSG150_000	1492	22	50	23	4	13	1	86.1032	97.2353
Pin2	2013_04_DSG150_000	1493	23	0	23	4	13	1	86.1646	95.3961
Pin2	2013_04_DSG150_000	1494	23	10	23	4	13	2	88.5757	94.7599
Pin2	2013_04_DSG150_000	1495	23	20	23	4	13	2	86.743	94.4005
Pin2	2013_04_DSG150_000	1496	23	30	23	4	13	2	86.3346	93.5958
Pin2	2013_04_DSG150_000	1497	23	40	23	4	13	2	86.6156	94.5843
Pin2	2013_04_DSG150_000	1498	23	50	23	4	13	2	87.4516	93.4523
Pin2	2013_04_DSG150_000	1499	0	0	24	4	13	2	87.0788	95.029
Pin2	2013_04_DSG150_000	1500	0	10	24	4	13	2	86.9346	98.4038
Pin2	2013_04_DSG150_000	1501	0	20	24	4	13	1	86.6366	96.9601
Pin2	2013_04_DSG150_000	1502	0	30	24	4	13	2	88.5982	96.1015
Pin2	2013_04_DSG150_000	1503	0	40	24	4	13	2	86.9266	94.6243
Pin2	2013_04_DSG150_000	1504	0	50	24	4	13	2	87.0436	95.0702
Pin2	2013_04_DSG150_000	1505	1	0	24	4	13	2	87.7614	97.0516
Pin2	2013_04_DSG150_000	1506	1	10	24	4	13	2	87.6691	94.9443
Pin2	2013_04_DSG150_000	1507	1	20	24	4	13	1	86.9878	95.8468
Pin2	2013_04_DSG150_000	1508	1	30	24	4	13	1	87.4205	96.3682
Pin2	2013_04_DSG150_000	1509	1	40	24	4	13	2	87.1714	94.8193
Pin2	2013_04_DSG150_000	1510	1	50	24	4	13	2	87.3244	94.4651
Pin2	2013_04_DSG150_000	1511	2	0	24	4	13	2	87.9323	95.1506
Pin2	2013_04_DSG150_000	1512	2	10	24	4	13	2	87.9594	94.4721
Pin2	2013_04_DSG150_000	1513	2	20	24	4	13	2	88.2931	93.6216
Pin2	2013_04_DSG150_000	1514	2	30	24	4	13	2	87.7945	93.3504
Pin2	2013_04_DSG150_000	1515	2	40	24	4	13	2	87.7021	93.6795
Pin2	2013_04_DSG150_000	1516	2	50	24	4	13	2	88.0729	94.2627
Pin2	2013_04_DSG150_000	1517	3	0	24	4	13	2	89.1259	94.7598
Pin2	2013_04_DSG150_000	1518	3	10	24	4	13	2	88.6756	93.3388
Pin2	2013_04_DSG150_000	1519	3	20	24	4	13	2	87.9053	94.4092
Pin2	2013_04_DSG150_000	1520	3	30	24	4	13	2	87.2527	93.4354
Pin2	2013_04_DSG150_000	1521	3	40	24	4	13	2	87.7752	93.5526
Pin2	2013_04_DSG150_000	1522	3	50	24	4	13	2	87.3077	93.302
Pin2	2013_04_DSG150_000	1523	4	0	24	4	13	2	86.9952	93.6989
Pin2	2013_04_DSG150_000	1524	4	10	24	4	13	2	87.8671	91.4644
Pin2	2013_04_DSG150_000	1525	4	20	24	4	13	2	87.6777	93.0971
Pin2	2013_04_DSG150_000	1526	4	30	24	4	13	1	87.512	94.1372
Pin2	2013_04_DSG150_000	1527	4	40	24	4	13	1	87.3714	93.132
Pin2	2013_04_DSG150_000	1528	4	50	24	4	13	3	87.719	93.557
Pin2	2013_04_DSG150_000	1529	5	0	24	4	13	2	87.3818	94.9372
Pin2	2013_04_DSG150_000	1530	5	10	24	4	13	2	88.8311	95.2427
Pin2	2013_04_DSG150_000	1531	5	20	24	4	13	2	89.6974	92.7451
Pin2	2013_04_DSG150_000	1532	5	30	24	4	13	2	90.266	91.5073
Pin2	2013_04_DSG150_000	1533	5	40	24	4	13	2	90.1389	93.7008
Pin2	2013_04_DSG150_000	1534	5	50	24	4	13	2	89.724	93.6079
Pin2	2013_04_DSG150_000	1535	6	0	24	4	13	2	88.8294	92.7246
Pin2	2013_04_DSG150_000	1536	6	10	24	4	13	2	89.4362	93.9252
Pin2	2013_04_DSG150_000	1537	6	20	24	4	13	2	88.4063	96.6785
Pin2	2013_04_DSG150_000	1538	6	30	24	4	13	2	87.7262	91.7574
Pin2	2013_04_DSG150_000	1539	6	40	24	4	13	2	87.4602	93.5632
Pin2	2013_04_DSG150_000	1540	6	50	24	4	13	2	88.0087	90.8993
Pin2	2013_04_DSG150_000	1541	7	0	24	4	13	2	88.7279	91.8803
Pin2	2013_04_DSG150_000	1542	7	10	24	4	13	2	87.7663	91.171
Pin2	2013_04_DSG150_000	1543	7	20	24	4	13	2	87.1592	91.7276
Pin2	2013_04_DSG150_000	1544	7	30	24	4	13	2	87.1033	91.0489
Pin2	2013_04_DSG150_000	1545	7	40	24	4	13	2	87.9791	92.0208
Pin2	2013_04_DSG150_000	1546	7	50	24	4	13	2	87.4636	89.5709
Pin2	2013_04_DSG150_000	1547	8	0	24	4	13	2	87.733	91.2801
Pin2	2013_04_DSG150_000	1548	8	10	24	4	13	2	86.5703	90.3672
Pin2	2013_04_DSG150_000	1549	8	20	24	4	13	2	87.0569	90.7995
Pin2	2013_04_DSG150_000	1550	8	30	24	4	13	2	86.7243	90.1352
Pin2	2013_04_DSG150_000	1551	8	40	24	4	13	2	88.109	90.6935
Pin2	2013_04_DSG150_000	1552	8	50	24	4	13	2	86.429	92.3434
Pin2	2013_04_DSG150_000	1553	9	0	24	4	13	2	86.419	90.9958
Pin2	2013_04_DSG150_000	1554	9	10	24	4	13	2	87.1683	89.4409
Pin2	2013_04_DSG150_000	1555	9	20	24	4	13	2	87.3293	91.2566
Pin2	2013_04_DSG150_000	1556	9	30	24	4	13	2	86.4978	90.0467
Pin2	2013_04_DSG150_000	1557	9	40	24	4	13	2	86.412	90.74
Pin2	2013_04_DSG150_000	1558	9	50	24	4	13	2	86.6075	90.4075
Pin2	2013_04_DSG150_000	1559	10	0	24	4	13	2	86.6791	90.3719
Pin2	2013_04_DSG150_000	1560	10	10	24	4	13	2	87.6038	90.8328
Pin2	2013_04_DSG150_000	1561	10	20	24	4	13	2	86.8306	90.6951
Pin2	2013_04_DSG150_000	1562	10	30	24	4	13	2	86.1938	95.4334
Pin2	2013_04_DSG150_000	1563	10	40	24	4	13	2	87.6997	92.6407
Pin2	2013_04_DSG150_000	1564	10	50	24	4	13	2	86.6516	89.3276
Pin2	2013_04_DSG150_000	1565	11	0	24	4	13	2	86.9244	92.3806
Pin2	2013_04_DSG150_000	1566	11	10	24	4	13	2	86.9634	89.5138
Pin2	2013_04_DSG150_000	1567	11	20	24	4	13	2	88.7334	88.2032
Pin2	2013_04_DSG150_000	1568	11	30	24	4	13	2	88.4808	86.912
Pin2	2013_04_DSG150_000	1569	11	40	24	4	13	2	87.9682	95.3227
Pin2	2013_04_DSG150_000	1570	11	50	24	4	13	2	89.0693	88.2775
Pin2	2013_04_DSG150_000	1571	12	0	24	4	13	2	88.5222	82.4967
Pin2	2013_04_DSG150_000	1572	12	10	24	4	13	2	87.9989	80.5388
Pin2	2013_04_DSG150_000	1573	12	20	24	4	13	2	88.3757	81.4847
Pin2	2013_04_DSG150_000	1574	12	30	24	4	13	2	89.111	79.8607
Pin2	2013_04_DSG150_000	1575	12	40	24	4	13	2	88.4855	97.8082
Pin2	2013_04_DSG150_000	1576	12	50	24	4	13	2	87.7571	82.6445
Pin2	2013_04_DSG150_000	1577	13	0	24	4	13	2	87.687	98.2304
Pin2	2013_04_DSG150_000	1578	13	10	24	4	13	2	87.5593	107.693
Pin2	2013_04_DSG150_000	1579	13	20	24	4	13	2	89.1474	79.2969
Pin2	2013_04_DSG150_000	1580	13	30	24	4	13	2	89.2125	100.632
Pin2	2013_04_DSG150_000	1581	13	40	24	4	13	2	88.5954	88.2101
Pin2	2013_04_DSG150_000	1582	13	50	24	4	13	2	89.1381	94.6572
Pin2	2013_04_DSG150_000	1583	14	0	24	4	13	2	88.445	91.8278
Pin2	2013_04_DSG150_000	1584	14	10	24	4	13	2	87.746	84.7346
Pin2	2013_04_DSG150_000	1585	14	20	24	4	13	2	87.6184	78.1844
Pin2	2013_04_DSG150_000	1586	14	30	24	4	13	2	88.8266	81.3822
Pin2	2013_04_DSG150_000	1587	14	40	24	4	13	2	88.6631	91.1799
Pin2	2013_04_DSG150_000	1588	14	50	24	4	13	2	88.9669	77.5383
Pin2	2013_04_DSG150_000	1589	15	0	24	4	13	2	87.9517	77.9802
Pin2	2013_04_DSG150_000	1590	15	10	24	4	13	2	88.3096	78.2905
Pin2	2013_04_DSG150_000	1591	15	20	24	4	13	2	88.9668	77.7914
Pin2	2013_04_DSG150_000	1592	15	30	24	4	13	2	88.1433	78.1138
Pin2	2013_04_DSG150_000	1593	15	40	24	4	13	2	87.5987	77.7803
Pin2	2013_04_DSG150_000	1594	15	50	24	4	13	2	87.3085	78.3967
Pin2	2013_04_DSG150_000	1595	16	0	24	4	13	2	88.3254	82.9568
Pin2	2013_04_DSG150_000	1596	16	10	24	4	13	2	88.0078	82.3357
Pin2	2013_04_DSG150_000	1597	16	20	24	4	13	2	87.8725	84.0345
Pin2	2013_04_DSG150_000	1598	16	30	24	4	13	2	87.2957	85.1867
Pin2	2013_04_DSG150_000	1599	16	40	24	4	13	2	87.2799	83.7324
Pin2	2013_04_DSG150_000	1600	16	50	24	4	13	2	88.6016	84.7329
Pin2	2013_04_DSG150_000	1601	17	0	24	4	13	2	86.9999	86.0414
Pin2	2013_04_DSG150_000	1602	17	10	24	4	13	2	89.8842	84.8485
Pin2	2013_04_DSG150_000	1603	17	20	24	4	13	2	87.0002	84.8846
Pin2	2013_04_DSG150_000	1604	17	30	24	4	13	2	88.8556	87.3623
Pin2	2013_04_DSG150_000	1605	17	40	24	4	13	2	88.3603	85.4561
Pin2	2013_04_DSG150_000	1606	17	50	24	4	13	2	88.35	84.9342
Pin2	2013_04_DSG150_000	1607	18	0	24	4	13	2	88.2106	87.3494
Pin2	2013_04_DSG150_000	1608	18	10	24	4	13	2	87.9515	88.3671
Pin2	2013_04_DSG150_000	1609	18	20	24	4	13	2	87.6991	88.0221
Pin2	2013_04_DSG150_000	1610	18	30	24	4	13	2	88.3781	87.154
Pin2	2013_04_DSG150_000	1611	18	40	24	4	13	2	88.5975	88.744
Pin2	2013_04_DSG150_000	1612	18	50	24	4	13	2	88.9233	89.5428
Pin2	2013_04_DSG150_000	1613	19	0	24	4	13	2	89.6024	90.0999
Pin2	2013_04_DSG150_000	1614	19	10	24	4	13	2	89.6201	101.637
Pin2	2013_04_DSG150_000	1615	19	20	24	4	13	2	91.1305	98.5379
Pin2	2013_04_DSG150_000	1616	19	30	24	4	13	1	91.2401	109.688
Pin2	2013_04_DSG150_000	1617	19	40	24	4	13	1	91.066	111.712
Pin2	2013_04_DSG150_000	1618	19	50	24	4	13	1	90.2257	112.677
Pin2	2013_04_DSG150_000	1619	20	0	24	4	13	1	89.6337	107.099
Pin2	2013_04_DSG150_000	1620	20	10	24	4	13	2	89.7456	102.75
Pin2	2013_04_DSG150_000	1621	20	20	24	4	13	2	89.7879	106.95
Pin2	2013_04_DSG150_000	1622	20	30	24	4	13	2	89.2249	98.7255
Pin2	2013_04_DSG150_000	1623	20	40	24	4	13	2	89.0829	99.5684
Pin2	2013_04_DSG150_000	1624	20	50	24	4	13	2	88.7983	94.6381
Pin2	2013_04_DSG150_000	1625	21	0	24	4	13	2	88.6395	95.1806
Pin2	2013_04_DSG150_000	1626	21	10	24	4	13	2	89.0251	93.4131
Pin2	2013_04_DSG150_000	1627	21	20	24	4	13	2	88.6638	93.0129
Pin2	2013_04_DSG150_000	1628	21	30	24	4	13	2	88.0299	94.2996
Pin2	2013_04_DSG150_000	1629	21	40	24	4	13	2	88.2916	96.4726
Pin2	2013_04_DSG150_000	1630	21	50	24	4	13	2	88.5074	90.1101
Pin2	2013_04_DSG150_000	1631	22	0	24	4	13	2	89.2702	89.922
Pin2	2013_04_DSG150_000	1632	22	10	24	4	13	2	87.5876	91.0684
Pin2	2013_04_DSG150_000	1633	22	20	24	4	13	2	87.8768	88.0145
Pin2	2013_04_DSG150_000	1634	22	30	24	4	13	2	87.5285	92.8065
Pin2	2013_04_DSG150_000	1635	22	40	24	4	13	2	87.0459	89.9793
Pin2	2013_04_DSG150_000	1636	22	50	24	4	13	2	86.8305	90.89
Pin2	2013_04_DSG150_000	1637	23	0	24	4	13	2	87.4347	91.7637
Pin2	2013_04_DSG150_000	1638	23	10	24	4	13	2	86.6499	87.6972
Pin2	2013_04_DSG150_000	1639	23	20	24	4	13	2	87.1176	92.1189
Pin2	2013_04_DSG150_000	1640	23	30	24	4	13	2	87.5797	90.191
Pin2	2013_04_DSG150_000	1641	23	40	24	4	13	2	86.5184	88.1756
Pin2	2013_04_DSG150_000	1642	23	50	24	4	13	2	87.9622	91.3268
Pin2	2013_04_DSG150_000	1643	0	0	25	4	13	2	88.0078	87.0852
Pin2	2013_04_DSG150_000	1644	0	10	25	4	13	2	87.5882	92.8703
Pin2	2013_04_DSG150_000	1645	0	20	25	4	13	2	88.5333	90.5096
Pin2	2013_04_DSG150_000	1646	0	30	25	4	13	2	87.4399	91.6049
Pin2	2013_04_DSG150_000	1647	0	40	25	4	13	2	88.2986	90.8662
Pin2	2013_04_DSG150_000	1648	0	50	25	4	13	2	88.7645	90.4029
Pin2	2013_04_DSG150_000	1649	1	0	25	4	13	2	89.319	89.5937
Pin2	2013_04_DSG150_000	1650	1	10	25	4	13	2	89.3776	89.9584
Pin2	2013_04_DSG150_000	1651	1	20	25	4	13	2	88.8983	88.5792
Pin2	2013_04_DSG150_000	1652	1	30	25	4	13	2	88.7452	90.83
Pin2	2013_04_DSG150_000	1653	1	40	25	4	13	2	88.1066	88.6303
Pin2	2013_04_DSG150_000	1654	1	50	25	4	13	2	88.2681	89.9231
Pin2	2013_04_DSG150_000	1655	2	0	25	4	13	2	88.3596	87.7002
Pin2	2013_04_DSG150_000	1656	2	10	25	4	13	2	89.3376	89.4503
Pin2	2013_04_DSG150_000	1657	2	20	25	4	13	2	87.87	92.2571
Pin2	2013_04_DSG150_000	1658	2	30	25	4	13	2	89.712	90.7399
Pin2	2013_04_DSG150_000	1659	2	40	25	4	13	2	88.806	90.4681
Pin2	2013_04_DSG150_000	1660	2	50	25	4	13	2	88.8697	89.5981
Pin2	2013_04_DSG150_000	1661	3	0	25	4	13	2	88.2972	88.012
Pin2	2013_04_DSG150_000	1662	3	10	25	4	13	2	89.0357	89.5686
Pin2	2013_04_DSG150_000	1663	3	20	25	4	13	2	89.275	92.0181
Pin2	2013_04_DSG150_000	1664	3	30	25	4	13	2	88.4623	93.0144
Pin2	2013_04_DSG150_000	1665	3	40	25	4	13	2	87.7358	90.0321
Pin2	2013_04_DSG150_000	1666	3	50	25	4	13	3	88.0887	91.0588
Pin2	2013_04_DSG150_000	1667	4	0	25	4	13	3	88.44	89.9224
Pin2	2013_04_DSG150_000	1668	4	10	25	4	13	3	87.7765	89.4307
Pin2	2013_04_DSG150_000	1669	4	20	25	4	13	3	87.9434	92.0217
Pin2	2013_04_DSG150_000	1670	4	30	25	4	13	3	87.8992	89.5033
Pin2	2013_04_DSG150_000	1671	4	40	25	4	13	3	88.3995	90.527
Pin2	2013_04_DSG150_000	1672	4	50	25	4	13	3	87.0618	90.0024
Pin2	2013_04_DSG150_000	1673	5	0	25	4	13	3	87.2504	89.7449
Pin2	2013_04_DSG150_000	1674	5	10	25	4	13	2	88.7607	89.8075
Pin2	2013_04_DSG150_000	1675	5	20	25	4	13	2	89.5845	86.72
Pin2	2013_04_DSG150_000	1676	5	30	25	4	13	2	91.0606	89.6169
Pin2	2013_04_DSG150_000	1677	5	40	25	4	13	2	90.3315	85.8494
Pin2	2013_04_DSG150_000	1678	5	50	25	4	13	2	90.1674	85.7444
Pin2	2013_04_DSG150_000	1679	6	0	25	4	13	2	88.5707	87.2706
Pin2	2013_04_DSG150_000	1680	6	10	25	4	13	2	88.3543	91.5126
Pin2	2013_04_DSG150_000	1681	6	20	25	4	13	2	88.4855	100.977
Pin2	2013_04_DSG150_000	1682	6	30	25	4	13	2	88.755	87.8225
Pin2	2013_04_DSG150_000	1683	6	40	25	4	13	2	89.8143	84.7685
Pin2	2013_04_DSG150_000	1684	6	50	25	4	13	2	88.5991	85.1
Pin2	2013_04_DSG150_000	1685	7	0	25	4	13	2	88.0095	90.2879
Pin2	2013_04_DSG150_000	1686	7	10	25	4	13	2	89.3951	83.4291
Pin2	2013_04_DSG150_000	1687	7	20	25	4	13	2	88.4615	82.7163
Pin2	2013_04_DSG150_000	1688	7	30	25	4	13	2	87.7534	82.505
Pin2	2013_04_DSG150_000	1689	7	40	25	4	13	2	88.979	83.6654
Pin2	2013_04_DSG150_000	1690	7	50	25	4	13	2	90.5612	103.498
Pin2	2013_04_DSG150_000	1691	8	0	25	4	13	2	89.3271	81.83
Pin2	2013_04_DSG150_000	1692	8	10	25	4	13	2	88.5927	84.9875
Pin2	2013_04_DSG150_000	1693	8	20	25	4	13	2	88.0883	85.711
Pin2	2013_04_DSG150_000	1694	8	30	25	4	13	2	88.1069	85.5225
Pin2	2013_04_DSG150_000	1695	8	40	25	4	13	2	87.6531	95.2059
Pin2	2013_04_DSG150_000	1696	8	50	25	4	13	1	90.6383	110.721
Pin2	2013_04_DSG150_000	1697	9	0	25	4	13	2	86.9515	92.5739
Pin2	2013_04_DSG150_000	1698	9	10	25	4	13	2	88.3283	95.8983
Pin2	2013_04_DSG150_000	1699	9	20	25	4	13	2	87.4478	78.5826
Pin2	2013_04_DSG150_000	1700	9	30	25	4	13	1	91.4279	109.23
Pin2	2013_04_DSG150_000	1701	9	40	25	4	13	2	88.6798	89.0772
Pin2	2013_04_DSG150_000	1702	9	50	25	4	13	2	87.1917	87.5108
Pin2	2013_04_DSG150_000	1703	10	0	25	4	13	2	86.7029	85.4964
Pin2	2013_04_DSG150_000	1704	10	10	25	4	13	2	88.5604	82.5291
Pin2	2013_04_DSG150_000	1705	10	20	25	4	13	2	88.5722	84.1581
Pin2	2013_04_DSG150_000	1706	10	30	25	4	13	2	89.0829	84.9549
Pin2	2013_04_DSG150_000	1707	10	40	25	4	13	2	86.4529	83.9628
Pin2	2013_04_DSG150_000	1708	10	50	25	4	13	2	88.2688	87.3785
Pin2	2013_04_DSG150_000	1709	11	0	25	4	13	2	86.4362	84.3047
Pin2	2013_04_DSG150_000	1710	11	10	25	4	13	2	87.7224	89.8106
Pin2	2013_04_DSG150_000	1711	11	20	25	4	13	2	89.203	102.24
Pin2	2013_04_DSG150_000	1712	11	30	25	4	13	1	87.3623	104.358
Pin2	2013_04_DSG150_000	1713	11	40	25	4	13	1	87.1289	93.8958
Pin2	2013_04_DSG150_000	1714	11	50	25	4	13	2	87.6383	79.1429
Pin2	2013_04_DSG150_000	1715	12	0	25	4	13	2	87.3895	77.331
Pin2	2013_04_DSG150_000	1716	12	10	25	4	13	2	87.6858	85.8416
Pin2	2013_04_DSG150_000	1717	12	20	25	4	13	2	88.8404	81.7054
Pin2	2013_04_DSG150_000	1718	12	30	25	4	13	2	88.5081	90.2667
Pin2	2013_04_DSG150_000	1719	12	40	25	4	13	2	88.1954	80.6007
Pin2	2013_04_DSG150_000	1720	12	50	25	4	13	2	88.1776	81.1475
Pin2	2013_04_DSG150_000	1721	13	0	25	4	13	2	88.2416	81.944
Pin2	2013_04_DSG150_000	1722	13	10	25	4	13	2	89.6328	78.889
Pin2	2013_04_DSG150_000	1723	13	20	25	4	13	2	89.3931	78.4012
Pin2	2013_04_DSG150_000	1724	13	30	25	4	13	2	88.0169	77.9413
Pin2	2013_04_DSG150_000	1725	13	40	25	4	13	2	88.6535	78.087
Pin2	2013_04_DSG150_000	1726	13	50	25	4	13	2	88.9651	77.1071
Pin2	2013_04_DSG150_000	1727	14	0	25	4	13	2	88.3661	78.9272
Pin2	2013_04_DSG150_000	1728	14	10	25	4	13	2	88.3319	85.8596
Pin2	2013_04_DSG150_000	1729	14	20	25	4	13	2	88.1535	98.7896
Pin2	2013_04_DSG150_000	1730	14	30	25	4	13	2	88.743	96.6155
Pin2	2013_04_DSG150_000	1731	14	40	25	4	13	2	88.8948	101.054
Pin2	2013_04_DSG150_000	1732	14	50	25	4	13	2	88.8004	79.5311
Pin2	2013_04_DSG150_000	1733	15	0	25	4	13	2	87.7874	88.1132
Pin2	2013_04_DSG150_000	1734	15	10	25	4	13	2	89.4716	80.1471
Pin2	2013_04_DSG150_000	1735	15	20	25	4	13	2	87.9602	79.8354
Pin2	2013_04_DSG150_000	1736	15	30	25	4	13	2	88.2705	80.6902
Pin2	2013_04_DSG150_000	1737	15	40	25	4	13	2	88.9834	82.1172
Pin2	2013_04_DSG150_000	1738	15	50	25	4	13	2	88.8138	83.8798
Pin2	2013_04_DSG150_000	1739	16	0	25	4	13	2	87.3649	83.3282
Pin2	2013_04_DSG150_000	1740	16	10	25	4	13	1	89.1568	100.121
Pin2	2013_04_DSG150_000	1741	16	20	25	4	13	2	88.1634	88.0823
Pin2	2013_04_DSG150_000	1742	16	30	25	4	13	2	86.228	85.201
Pin2	2013_04_DSG150_000	1743	16	40	25	4	13	2	85.9789	84.2802
Pin2	2013_04_DSG150_000	1744	16	50	25	4	13	2	86.6553	83.5197
Pin2	2013_04_DSG150_000	1745	17	0	25	4	13	2	86.1797	84.8015
Pin2	2013_04_DSG150_000	1746	17	10	25	4	13	2	86.2901	84.6854
Pin2	2013_04_DSG150_000	1747	17	20	25	4	13	2	87.4388	85.6101
Pin2	2013_04_DSG150_000	1748	17	30	25	4	13	2	87.3479	85.8648
Pin2	2013_04_DSG150_000	1749	17	40	25	4	13	2	87.3128	86.0285
Pin2	2013_04_DSG150_000	1750	17	50	25	4	13	2	87.5902	88.0339
Pin2	2013_04_DSG150_000	1751	18	0	25	4	13	2	86.5178	86.4474
Pin2	2013_04_DSG150_000	1752	18	10	25	4	13	2	87.573	87.3365
Pin2	2013_04_DSG150_000	1753	18	20	25	4	13	2	87.4332	86.6144
Pin2	2013_04_DSG150_000	1754	18	30	25	4	13	2	87.9101	87.4039
Pin2	2013_04_DSG150_000	1755	18	40	25	4	13	2	88.6409	86.6261
Pin2	2013_04_DSG150_000	1756	18	50	25	4	13	2	88.1782	89.8957
Pin2	2013_04_DSG150_000	1757	19	0	25	4	13	2	89.0415	88.479
Pin2	2013_04_DSG150_000	1758	19	10	25	4	13	2	89.1623	91.0396
Pin2	2013_04_DSG150_000	1759	19	20	25	4	13	2	90.9015	97.9503
Pin2	2013_04_DSG150_000	1760	19	30	25	4	13	2	90.7228	108.159
Pin2	2013_04_DSG150_000	1761	19	40	25	4	13	1	90.4317	111.043
Pin2	2013_04_DSG150_000	1762	19	50	25	4	13	1	89.7539	111.654
Pin2	2013_04_DSG150_000	1763	20	0	25	4	13	1	89.2171	108.178
Pin2	2013_04_DSG150_000	1764	20	10	25	4	13	2	88.8674	101.75
Pin2	2013_04_DSG150_000	1765	20	20	25	4	13	2	88.3721	102.497
Pin2	2013_04_DSG150_000	1766	20	30	25	4	13	2	88.4298	97.5001
Pin2	2013_04_DSG150_000	1767	20	40	25	4	13	2	88.7972	99.0642
Pin2	2013_04_DSG150_000	1768	20	50	25	4	13	2	88.1679	96.4813
Pin2	2013_04_DSG150_000	1769	21	0	25	4	13	2	88.9886	93.6566
Pin2	2013_04_DSG150_000	1770	21	10	25	4	13	2	88.6153	95.1057
Pin2	2013_04_DSG150_000	1771	21	20	25	4	13	2	89.0471	94.3567
Pin2	2013_04_DSG150_000	1772	21	30	25	4	13	2	88.8495	93.3538
Pin2	2013_04_DSG150_000	1773	21	40	25	4	13	2	88.4884	90.8626
Pin2	2013_04_DSG150_000	1774	21	50	25	4	13	2	89.7434	93.5444
Pin2	2013_04_DSG150_000	1775	22	0	25	4	13	2	89.0958	93.2398
Pin2	2013_04_DSG150_000	1776	22	10	25	4	13	2	87.4275	94.0369
Pin2	2013_04_DSG150_000	1777	22	20	25	4	13	2	88.4423	92.3794
Pin2	2013_04_DSG150_000	1778	22	30	25	4	13	2	88.083	93.8918
Pin2	2013_04_DSG150_000	1779	22	40	25	4	13	2	87.627	93.852
Pin2	2013_04_DSG150_000	1780	22	50	25	4	13	2	88.2391	91.6888
Pin2	2013_04_DSG150_000	1781	23	0	25	4	13	2	87.2384	92.7846
Pin2	2013_04_DSG150_000	1782	23	10	25	4	13	2	88.1055	89.7295
Pin2	2013_04_DSG150_000	1783	23	20	25	4	13	2	87.1438	92.585
Pin2	2013_04_DSG150_000	1784	23	30	25	4	13	2	87.0867	89.9572
Pin2	2013_04_DSG150_000	1785	23	40	25	4	13	2	87.1821	93.1121
Pin2	2013_04_DSG150_000	1786	23	50	25	4	13	2	87.2847	92.5713
Pin2	2013_04_DSG150_000	1787	0	0	26	4	13	2	87.0633	95.1291
Pin2	2013_04_DSG150_000	1788	0	10	26	4	13	2	87.9289	91.701
Pin2	2013_04_DSG150_000	1789	0	20	26	4	13	2	87.417	91.2103
Pin2	2013_04_DSG150_000	1790	0	30	26	4	13	2	87.9226	91.9065
Pin2	2013_04_DSG150_000	1791	0	40	26	4	13	2	89.1925	89.4866
Pin2	2013_04_DSG150_000	1792	0	50	26	4	13	2	89.6185	88.6648
Pin2	2013_04_DSG150_000	1793	1	0	26	4	13	2	89.2639	90.945
Pin2	2013_04_DSG150_000	1794	1	10	26	4	13	2	88.7793	90.5662
Pin2	2013_04_DSG150_000	1795	1	20	26	4	13	2	88.9989	92.6689
Pin2	2013_04_DSG150_000	1796	1	30	26	4	13	2	88.703	88.6558
Pin2	2013_04_DSG150_000	1797	1	40	26	4	13	2	89.5975	93.9946
Pin2	2013_04_DSG150_000	1798	1	50	26	4	13	2	88.6674	87.8057
Pin2	2013_04_DSG150_000	1799	2	0	26	4	13	2	88.0192	90.6274
Pin2	2013_04_DSG150_000	1800	2	10	26	4	13	2	88.0822	90.8046
Pin2	2013_04_DSG150_000	1801	2	20	26	4	13	2	88.9999	92.0127
Pin2	2013_04_DSG150_000	1802	2	30	26	4	13	2	87.9914	90.6914
Pin2	2013_04_DSG150_000	1803	2	40	26	4	13	2	89.1865	90.2857
Pin2	2013_04_DSG150_000	1804	2	50	26	4	13	2	88.4579	88.1075
Pin2	2013_04_DSG150_000	1805	3	0	26	4	13	2	88.822	100.081
Pin2	2013_04_DSG150_000	1806	3	10	26	4	13	2	88.4695	87.3246
Pin2	2013_04_DSG150_000	1807	3	20	26	4	13	2	89.3819	88.4471
Pin2	2013_04_DSG150_000	1808	3	30	26	4	13	2	88.0284	85.5633
Pin2	2013_04_DSG150_000	1809	3	40	26	4	13	2	88.0376	92.8296
Pin2	2013_04_DSG150_000	1810	3	50	26	4	13	2	89.1953	85.5955
Pin2	2013_04_DSG150_000	1811	4	0	26	4	13	2	88.5169	87.6674
Pin2	2013_04_DSG150_000	1812	4	10	26	4	13	2	89.2876	89.0077
Pin2	2013_04_DSG150_000	1813	4	20	26	4	13	3	88.7047	87.4442
Pin2	2013_04_DSG150_000	1814	4	30	26	4	13	3	88.4638	86.8814
Pin2	2013_04_DSG150_000	1815	4	40	26	4	13	3	87.7731	88.5768
Pin2	2013_04_DSG150_000	1816	4	50	26	4	13	3	88.0827	91.0499
Pin2	2013_04_DSG150_000	1817	5	0	26	4	13	3	88.1356	87.0757
Pin2	2013_04_DSG150_000	1818	5	10	26	4	13	2	88.3787	87.1174
Pin2	2013_04_DSG150_000	1819	5	20	26	4	13	2	89.6994	82.4239
Pin2	2013_04_DSG150_000	1820	5	30	26	4	13	2	90.5722	83.9358
Pin2	2013_04_DSG150_000	1821	5	40	26	4	13	2	89.9736	78.5503
Pin2	2013_04_DSG150_000	1822	5	50	26	4	13	2	89.5104	79.0278
Pin2	2013_04_DSG150_000	1823	6	0	26	4	13	2	88.3968	77.1377
Pin2	2013_04_DSG150_000	1824	6	10	26	4	13	2	88.5139	77.6458
Pin2	2013_04_DSG150_000	1825	6	20	26	4	13	2	88.5676	78.7688
Pin2	2013_04_DSG150_000	1826	6	30	26	4	13	2	88.9241	81.2355
Pin2	2013_04_DSG150_000	1827	6	40	26	4	13	2	87.8453	77.4895
Pin2	2013_04_DSG150_000	1828	6	50	26	4	13	2	88.3101	76.8666
Pin2	2013_04_DSG150_000	1829	7	0	26	4	13	2	88.6663	95.1653
Pin2	2013_04_DSG150_000	1830	7	10	26	4	13	2	88.1995	103.031
Pin2	2013_04_DSG150_000	1831	7	20	26	4	13	2	88.123	80.926
Pin2	2013_04_DSG150_000	1832	7	30	26	4	13	2	87.9763	79.0767
Pin2	2013_04_DSG150_000	1833	7	40	26	4	13	2	89.3354	77.9045
Pin2	2013_04_DSG150_000	1834	7	50	26	4	13	2	88.2543	77.467
Pin2	2013_04_DSG150_000	1835	8	0	26	4	13	2	88.4331	81.732
Pin2	2013_04_DSG150_000	1836	8	10	26	4	13	3	88.6007	83.839
Pin2	2013_04_DSG150_000	1837	8	20	26	4	13	2	88.0617	79.581
Pin2	2013_04_DSG150_000	1838	8	30	26	4	13	2	89.2996	78.4739
Pin2	2013_04_DSG150_000	1839	8	40	26	4	13	2	88.1834	78.814
Pin2	2013_04_DSG150_000	1840	8	50	26	4	13	2	88.4482	79.6079
Pin2	2013_04_DSG150_000	1841	9	0	26	4	13	2	88.1609	76.4698
Pin2	2013_04_DSG150_000	1842	9	10	26	4	13	2	91.2117	78.7139
Pin2	2013_04_DSG150_000	1843	9	20	26	4	13	2	87.628	81.3956
Pin2	2013_04_DSG150_000	1844	9	30	26	4	13	2	89.3718	79.3946
Pin2	2013_04_DSG150_000	1845	9	40	26	4	13	2	87.4173	76.2177
Pin2	2013_04_DSG150_000	1846	9	50	26	4	13	2	88.1497	81.6504
Pin2	2013_04_DSG150_000	1847	10	0	26	4	13	2	87.8075	77.1165
Pin2	2013_04_DSG150_000	1848	10	10	26	4	13	2	87.5528	77.421
Pin2	2013_04_DSG150_000	1849	10	20	26	4	13	2	88.2134	77.2029
Pin2	2013_04_DSG150_000	1850	10	30	26	4	13	2	89.9939	78.0458
Pin2	2013_04_DSG150_000	1851	10	40	26	4	13	2	87.4135	77.5237
Pin2	2013_04_DSG150_000	1852	10	50	26	4	13	2	88.5689	82.3291
Pin2	2013_04_DSG150_000	1853	11	0	26	4	13	2	87.7395	78.236
Pin2	2013_04_DSG150_000	1854	11	10	26	4	13	2	86.9774	85.2883
Pin2	2013_04_DSG150_000	1855	11	20	26	4	13	2	88.2598	91.5309
Pin2	2013_04_DSG150_000	1856	11	30	26	4	13	2	88.3607	90.9717
Pin2	2013_04_DSG150_000	1857	11	40	26	4	13	2	88.3033	87.3834
Pin2	2013_04_DSG150_000	1858	11	50	26	4	13	2	86.3303	93.0576
Pin2	2013_04_DSG150_000	1859	12	0	26	4	13	2	87.1392	80.6173
Pin2	2013_04_DSG150_000	1860	12	10	26	4	13	2	87.7053	79.1339
Pin2	2013_04_DSG150_000	1861	12	20	26	4	13	2	87.345	83.8661
Pin2	2013_04_DSG150_000	1862	12	30	26	4	13	2	87.0106	92.8757
Pin2	2013_04_DSG150_000	1863	12	40	26	4	13	2	87.7853	82.9307
Pin2	2013_04_DSG150_000	1864	12	50	26	4	13	2	86.5012	80.8351
Pin2	2013_04_DSG150_000	1865	13	0	26	4	13	2	89.6656	82.8018
Pin2	2013_04_DSG150_000	1866	13	10	26	4	13	2	90.9421	89.3568
Pin2	2013_04_DSG150_000	1867	13	20	26	4	13	2	87.5743	88.8844
Pin2	2013_04_DSG150_000	1868	13	30	26	4	13	2	87.6568	83.9815
Pin2	2013_04_DSG150_000	1869	13	40	26	4	13	2	88.2714	82.059
Pin2	2013_04_DSG150_000	1870	13	50	26	4	13	2	88.9099	92.3161
Pin2	2013_04_DSG150_000	1871	14	0	26	4	13	2	88.4648	80.1903
Pin2	2013_04_DSG150_000	1872	14	10	26	4	13	2	87.9828	88.7904
Pin2	2013_04_DSG150_000	1873	14	20	26	4	13	2	87.783	97.4472
Pin2	2013_04_DSG150_000	1874	14	30	26	4	13	2	88.2206	77.0746
Pin2	2013_04_DSG150_000	1875	14	40	26	4	13	2	89.5434	90.4311
Pin2	2013_04_DSG150_000	1876	14	50	26	4	13	2	89.134	79.6713
Pin2	2013_04_DSG150_000	1877	15	0	26	4	13	2	88.055	92.7392
Pin2	2013_04_DSG150_000	1878	15	10	26	4	13	2	88.2026	89.3824
Pin2	2013_04_DSG150_000	1879	15	20	26	4	13	2	89.1463	80.9555
Pin2	2013_04_DSG150_000	1880	15	30	26	4	13	2	89.0345	81.3214
Pin2	2013_04_DSG150_000	1881	15	40	26	4	13	2	88.4789	94.8092
Pin2	2013_04_DSG150_000	1882	15	50	26	4	13	2	88.2314	81.9187
Pin2	2013_04_DSG150_000	1883	16	0	26	4	13	2	89.8059	82.7168
Pin2	2013_04_DSG150_000	1884	16	10	26	4	13	2	87.9847	82.5427
Pin2	2013_04_DSG150_000	1885	16	20	26	4	13	2	88.096	82.5501
Pin2	2013_04_DSG150_000	1886	16	30	26	4	13	2	88.4277	82.7749
Pin2	2013_04_DSG150_000	1887	16	40	26	4	13	2	89.293	85.0772
Pin2	2013_04_DSG150_000	1888	16	50	26	4	13	2	88.2062	87.3974
Pin2	2013_04_DSG150_000	1889	17	0	26	4	13	2	88.2052	95.797
Pin2	2013_04_DSG150_000	1890	17	10	26	4	13	2	87.606	86.2035
Pin2	2013_04_DSG150_000	1891	17	20	26	4	13	2	88.7228	86.3419
Pin2	2013_04_DSG150_000	1892	17	30	26	4	13	2	86.8363	86.9524
Pin2	2013_04_DSG150_000	1893	17	40	26	4	13	2	86.5001	87.3587
Pin2	2013_04_DSG150_000	1894	17	50	26	4	13	2	87.16	87.0743
Pin2	2013_04_DSG150_000	1895	18	0	26	4	13	2	86.5566	88.4046
Pin2	2013_04_DSG150_000	1896	18	10	26	4	13	2	87.8099	88.0544
Pin2	2013_04_DSG150_000	1897	18	20	26	4	13	2	87.5499	89.7348
Pin2	2013_04_DSG150_000	1898	18	30	26	4	13	2	87.9635	89.4286
Pin2	2013_04_DSG150_000	1899	18	40	26	4	13	2	88.3546	90.2591
Pin2	2013_04_DSG150_000	1900	18	50	26	4	13	2	87.6742	98.7507
Pin2	2013_04_DSG150_000	1901	19	0	26	4	13	2	89.4087	96.2697
Pin2	2013_04_DSG150_000	1902	19	10	26	4	13	2	89.7479	102.911
Pin2	2013_04_DSG150_000	1903	19	20	26	4	13	2	91.7614	96.0084
Pin2	2013_04_DSG150_000	1904	19	30	26	4	13	2	90.7747	106.621
Pin2	2013_04_DSG150_000	1905	19	40	26	4	13	1	90.7765	110.589
Pin2	2013_04_DSG150_000	1906	19	50	26	4	13	2	89.7204	112.072
Pin2	2013_04_DSG150_000	1907	20	0	26	4	13	2	88.9687	107.443
Pin2	2013_04_DSG150_000	1908	20	10	26	4	13	2	88.4413	103.059
Pin2	2013_04_DSG150_000	1909	20	20	26	4	13	3	87.7993	101.07
Pin2	2013_04_DSG150_000	1910	20	30	26	4	13	3	89.3898	97.9761
Pin2	2013_04_DSG150_000	1911	20	40	26	4	13	2	88.3706	96.4228
Pin2	2013_04_DSG150_000	1912	20	50	26	4	13	2	88.8264	94.911
Pin2	2013_04_DSG150_000	1913	21	0	26	4	13	2	90.3489	93.8184
Pin2	2013_04_DSG150_000	1914	21	10	26	4	13	2	89.2783	95.613
Pin2	2013_04_DSG150_000	1915	21	20	26	4	13	2	89.1022	96.3821
Pin2	2013_04_DSG150_000	1916	21	30	26	4	13	2	88.6288	104.665
Pin2	2013_04_DSG150_000	1917	21	40	26	4	13	2	89.6531	94.0765
Pin2	2013_04_DSG150_000	1918	21	50	26	4	13	2	89.5916	104.224
Pin2	2013_04_DSG150_000	1919	22	0	26	4	13	2	88.6779	109.842
Pin2	2013_04_DSG150_000	1920	22	10	26	4	13	2	88.851	92.3721
Pin2	2013_04_DSG150_000	1921	22	20	26	4	13	2	88.2979	100.489
Pin2	2013_04_DSG150_000	1922	22	30	26	4	13	2	89.037	94.8827
Pin2	2013_04_DSG150_000	1923	22	40	26	4	13	2	88.6053	91.9445
Pin2	2013_04_DSG150_000	1924	22	50	26	4	13	2	89.1502	96.3046
Pin2	2013_04_DSG150_000	1925	23	0	26	4	13	2	88.8398	92.4607
Pin2	2013_04_DSG150_000	1926	23	10	26	4	13	2	87.9418	90.1391
Pin2	2013_04_DSG150_000	1927	23	20	26	4	13	2	88.7436	92.9451
Pin2	2013_04_DSG150_000	1928	23	30	26	4	13	2	87.972	95.5935
Pin2	2013_04_DSG150_000	1929	23	40	26	4	13	2	88.3307	90.6087
Pin2	2013_04_DSG150_000	1930	23	50	26	4	13	2	88.3059	91.4889
Pin2	2013_04_DSG150_000	1931	0	0	27	4	13	2	87.497	92.3429
Pin2	2013_04_DSG150_000	1932	0	10	27	4	13	2	88.5927	92.0771
Pin2	2013_04_DSG150_000	1933	0	20	27	4	13	2	87.5063	92.6008
Pin2	2013_04_DSG150_000	1934	0	30	27	4	13	2	87.6943	93.6972
Pin2	2013_04_DSG150_000	1935	0	40	27	4	13	2	86.7845	95.0793
Pin2	2013_04_DSG150_000	1936	0	50	27	4	13	2	87.0347	92.4021
Pin2	2013_04_DSG150_000	1937	1	0	27	4	13	2	87.0631	94.6548
Pin2	2013_04_DSG150_000	1938	1	10	27	4	13	2	87.4555	93.1814
Pin2	2013_04_DSG150_000	1939	1	20	27	4	13	2	86.8901	95.0802
Pin2	2013_04_DSG150_000	1940	1	30	27	4	13	2	87.0932	93.3436
Pin2	2013_04_DSG150_000	1941	1	40	27	4	13	2	87.8311	94.5419
Pin2	2013_04_DSG150_000	1942	1	50	27	4	13	2	88.7242	94.11
Pin2	2013_04_DSG150_000	1943	2	0	27	4	13	2	87.9203	94.7174
Pin2	2013_04_DSG150_000	1944	2	10	27	4	13	2	87.9575	92.6641
Pin2	2013_04_DSG150_000	1945	2	20	27	4	13	2	88.4954	91.7314
Pin2	2013_04_DSG150_000	1946	2	30	27	4	13	2	88.0078	91.7337
Pin2	2013_04_DSG150_000	1947	2	40	27	4	13	2	87.9781	92.0118
Pin2	2013_04_DSG150_000	1948	2	50	27	4	13	2	87.7479	91.5249
Pin2	2013_04_DSG150_000	1949	3	0	27	4	13	2	87.4338	92.6762
Pin2	2013_04_DSG150_000	1950	3	10	27	4	13	2	88.8079	91.5244
Pin2	2013_04_DSG150_000	1951	3	20	27	4	13	2	87.9385	91.8752
Pin2	2013_04_DSG150_000	1952	3	30	27	4	13	2	87.218	91.6166
Pin2	2013_04_DSG150_000	1953	3	40	27	4	13	2	88.5217	91.6802
Pin2	2013_04_DSG150_000	1954	3	50	27	4	13	2	88.6831	91.8708
Pin2	2013_04_DSG150_000	1955	4	0	27	4	13	2	88.1286	92.6132
Pin2	2013_04_DSG150_000	1956	4	10	27	4	13	2	87.9864	92.4258
Pin2	2013_04_DSG150_000	1957	4	20	27	4	13	2	90.3968	91.6674
Pin2	2013_04_DSG150_000	1958	4	30	27	4	13	2	88.6968	92.0774
Pin2	2013_04_DSG150_000	1959	4	40	27	4	13	2	88.9678	91.5095
Pin2	2013_04_DSG150_000	1960	4	50	27	4	13	2	88.0742	92.2783
Pin2	2013_04_DSG150_000	1961	5	0	27	4	13	2	88.4888	94.7875
Pin2	2013_04_DSG150_000	1962	5	10	27	4	13	2	89.9896	92.3786
Pin2	2013_04_DSG150_000	1963	5	20	27	4	13	2	89.6953	92.5175
Pin2	2013_04_DSG150_000	1964	5	30	27	4	13	2	90.6565	90.9779
Pin2	2013_04_DSG150_000	1965	5	40	27	4	13	3	90.608	92.8055
Pin2	2013_04_DSG150_000	1966	5	50	27	4	13	2	89.2068	87.7644
Pin2	2013_04_DSG150_000	1967	6	0	27	4	13	2	89.1117	87.525
Pin2	2013_04_DSG150_000	1968	6	10	27	4	13	2	88.2922	88.7874
Pin2	2013_04_DSG150_000	1969	6	20	27	4	13	2	89.131	88.8563
Pin2	2013_04_DSG150_000	1970	6	30	27	4	13	2	88.6362	92.4047
Pin2	2013_04_DSG150_000	1971	6	40	27	4	13	2	88.6626	87.7933
Pin2	2013_04_DSG150_000	1972	6	50	27	4	13	2	88.2543	89.2801
Pin2	2013_04_DSG150_000	1973	7	0	27	4	13	2	90.1576	88.1688
Pin2	2013_04_DSG150_000	1974	7	10	27	4	13	1	95.6423	114.072
Pin2	2013_04_DSG150_000	1975	7	20	27	4	13	2	88.3586	86.9024
Pin2	2013_04_DSG150_000	1976	7	30	27	4	13	2	87.6974	91.6034
Pin2	2013_04_DSG150_000	1977	7	40	27	4	13	2	88.6001	88.9058
Pin2	2013_04_DSG150_000	1978	7	50	27	4	13	2	88.7602	92.4164
Pin2	2013_04_DSG150_000	1979	8	0	27	4	13	2	87.7845	89.9473
Pin2	2013_04_DSG150_000	1980	8	10	27	4	13	2	89.4553	97.394
Pin2	2013_04_DSG150_000	1981	8	20	27	4	13	2	88.8793	91.819
Pin2	2013_04_DSG150_000	1982	8	30	27	4	13	2	87.7566	91.2363
Pin2	2013_04_DSG150_000	1983	8	40	27	4	13	2	89.5655	96.3274
Pin2	2013_04_DSG150_000	1984	8	50	27	4	13	2	88.0866	104.3
Pin2	2013_04_DSG150_000	1985	9	0	27	4	13	2	90.1764	102.115
Pin2	2013_04_DSG150_000	1986	9	10	27	4	13	2	88.2267	84.889
Pin2	2013_04_DSG150_000	1987	9	20	27	4	13	2	88.905	85.4006
Pin2	2013_04_DSG150_000	1988	9	30	27	4	13	2	88.2533	92.7793
Pin2	2013_04_DSG150_000	1989	9	40	27	4	13	3	89.5697	101.72
Pin2	2013_04_DSG150_000	1990	9	50	27	4	13	3	89.7203	86.4319
Pin2	2013_04_DSG150_000	1991	10	0	27	4	13	2	88.0997	84.628
Pin2	2013_04_DSG150_000	1992	10	10	27	4	13	1	90.5898	105.555
Pin2	2013_04_DSG150_000	1993	10	20	27	4	13	1	87.5638	100.649
Pin2	2013_04_DSG150_000	1994	10	30	27	4	13	2	87.6338	86.8013
Pin2	2013_04_DSG150_000	1995	10	40	27	4	13	2	87.8787	82.5009
Pin2	2013_04_DSG150_000	1996	10	50	27	4	13	2	87.7233	85.1266
Pin2	2013_04_DSG150_000	1997	11	0	27	4	13	2	88.0332	84.3779
Pin2	2013_04_DSG150_000	1998	11	10	27	4	13	2	87.7864	98.1527
Pin2	2013_04_DSG150_000	1999	11	20	27	4	13	2	87.6341	84.9445
Pin2	2013_04_DSG150_000	2000	11	30	27	4	13	2	88.3741	81.038
Pin2	2013_04_DSG150_000	2001	11	40	27	4	13	2	86.8273	87.9256
Pin2	2013_04_DSG150_000	2002	11	50	27	4	13	2	87.1012	87.455
Pin2	2013_04_DSG150_000	2003	12	0	27	4	13	2	88.7665	91.5719
Pin2	2013_04_DSG150_000	2004	12	10	27	4	13	2	87.5725	92.0279
Pin2	2013_04_DSG150_000	2005	12	20	27	4	13	2	87.2341	92.0043
Pin2	2013_04_DSG150_000	2006	12	30	27	4	13	3	89.4286	92.5297
Pin2	2013_04_DSG150_000	2007	12	40	27	4	13	2	87.8585	90.6404
Pin2	2013_04_DSG150_000	2008	12	50	27	4	13	2	86.7776	90.0477
Pin2	2013_04_DSG150_000	2009	13	0	27	4	13	1	87.3923	102.622
Pin2	2013_04_DSG150_000	2010	13	10	27	4	13	2	86.0466	85.6127
Pin2	2013_04_DSG150_000	2011	13	20	27	4	13	2	87.9124	95.6036
Pin2	2013_04_DSG150_000	2012	13	30	27	4	13	2	87.4792	78.0029
Pin2	2013_04_DSG150_000	2013	13	40	27	4	13	2	87.5012	90.9289
Pin2	2013_04_DSG150_000	2014	13	50	27	4	13	2	87.7904	80.0215
Pin2	2013_04_DSG150_000	2015	14	0	27	4	13	3	88.734	93.2782
Pin2	2013_04_DSG150_000	2016	14	10	27	4	13	2	88.2717	89.3353
Pin2	2013_04_DSG150_000	2017	14	20	27	4	13	2	88.1989	88.3055
Pin2	2013_04_DSG150_000	2018	14	30	27	4	13	2	88.5635	98.9545
Pin2	2013_04_DSG150_000	2019	14	40	27	4	13	1	88.267	88.0326
Pin2	2013_04_DSG150_000	2020	14	50	27	4	13	2	87.9857	83.5382
Pin2	2013_04_DSG150_000	2021	15	0	27	4	13	2	88.3235	97.4102
Pin2	2013_04_DSG150_000	2022	15	10	27	4	13	2	87.7245	84.7417
Pin2	2013_04_DSG150_000	2023	15	20	27	4	13	2	88.3741	88.8826
Pin2	2013_04_DSG150_000	2024	15	30	27	4	13	2	89.2771	89.657
Pin2	2013_04_DSG150_000	2025	15	40	27	4	13	3	88.0826	89.4402
Pin2	2013_04_DSG150_000	2026	15	50	27	4	13	2	88.7275	86.9648
Pin2	2013_04_DSG150_000	2027	16	0	27	4	13	2	88.6235	87.2042
Pin2	2013_04_DSG150_000	2028	16	10	27	4	13	2	89.623	87.9625
Pin2	2013_04_DSG150_000	2029	16	20	27	4	13	2	88.7303	89.4835
Pin2	2013_04_DSG150_000	2030	16	30	27	4	13	2	88.3068	88.3796
Pin2	2013_04_DSG150_000	2031	16	40	27	4	13	2	88.1408	87.6195
Pin2	2013_04_DSG150_000	2032	16	50	27	4	13	2	87.6563	86.9469
Pin2	2013_04_DSG150_000	2033	17	0	27	4	13	2	88.3901	87.75
Pin2	2013_04_DSG150_000	2034	17	10	27	4	13	2	87.7783	87.4689
Pin2	2013_04_DSG150_000	2035	17	20	27	4	13	2	88.9657	86.5226
Pin2	2013_04_DSG150_000	2036	17	30	27	4	13	2	87.8203	86.07
Pin2	2013_04_DSG150_000	2037	17	40	27	4	13	2	88.6389	87.8447
Pin2	2013_04_DSG150_000	2038	17	50	27	4	13	2	87.3648	88.2715
Pin2	2013_04_DSG150_000	2039	18	0	27	4	13	2	87.5836	88.3322
Pin2	2013_04_DSG150_000	2040	18	10	27	4	13	2	87.3568	88.7019
Pin2	2013_04_DSG150_000	2041	18	20	27	4	13	2	86.7498	87.735
Pin2	2013_04_DSG150_000	2042	18	30	27	4	13	2	87.0979	89.3315
Pin2	2013_04_DSG150_000	2043	18	40	27	4	13	2	88.601	88.4296
Pin2	2013_04_DSG150_000	2044	18	50	27	4	13	2	87.4725	87.2488
Pin2	2013_04_DSG150_000	2045	19	0	27	4	13	2	88.4089	87.283
Pin2	2013_04_DSG150_000	2046	19	10	27	4	13	2	88.7348	89.2197
Pin2	2013_04_DSG150_000	2047	19	20	27	4	13	2	90.1958	92.6374
Pin2	2013_04_DSG150_000	2048	19	30	27	4	13	2	90.4851	103.864
Pin2	2013_04_DSG150_000	2049	19	40	27	4	13	1	90.5517	107.994
Pin2	2013_04_DSG150_000	2050	19	50	27	4	13	2	90.6383	112.049
Pin2	2013_04_DSG150_000	2051	20	0	27	4	13	2	88.4603	106.624
Pin2	2013_04_DSG150_000	2052	20	10	27	4	13	2	88.0186	101.889
Pin2	2013_04_DSG150_000	2053	20	20	27	4	13	3	88.819	101.102
Pin2	2013_04_DSG150_000	2054	20	30	27	4	13	3	88.532	98.4097
Pin2	2013_04_DSG150_000	2055	20	40	27	4	13	3	87.4237	94.7543
Pin2	2013_04_DSG150_000	2056	20	50	27	4	13	3	87.6175	95.1131
Pin2	2013_04_DSG150_000	2057	21	0	27	4	13	3	87.5671	98.7994
Pin2	2013_04_DSG150_000	2058	21	10	27	4	13	2	87.6305	97.4794
Pin2	2013_04_DSG150_000	2059	21	20	27	4	13	2	88.0308	101.106
Pin2	2013_04_DSG150_000	2060	21	30	27	4	13	2	88.6756	96.8156
Pin2	2013_04_DSG150_000	2061	21	40	27	4	13	2	88.5288	95.2536
Pin2	2013_04_DSG150_000	2062	21	50	27	4	13	2	88.4577	93.2796
Pin2	2013_04_DSG150_000	2063	22	0	27	4	13	2	88.9672	108.561
Pin2	2013_04_DSG150_000	2064	22	10	27	4	13	2	89.0484	106.54
Pin2	2013_04_DSG150_000	2065	22	20	27	4	13	2	89.4589	92.6113
Pin2	2013_04_DSG150_000	2066	22	30	27	4	13	2	89.6449	95.2049
Pin2	2013_04_DSG150_000	2067	22	40	27	4	13	2	89.9799	105.411
Pin2	2013_04_DSG150_000	2068	22	50	27	4	13	2	89.1447	102.271
Pin2	2013_04_DSG150_000	2069	23	0	27	4	13	2	89.1046	98.1916
Pin2	2013_04_DSG150_000	2070	23	10	27	4	13	2	88.7369	97.6566
Pin2	2013_04_DSG150_000	2071	23	20	27	4	13	2	89.0136	101.38
Pin2	2013_04_DSG150_000	2072	23	30	27	4	13	2	88.9418	93.4556
Pin2	2013_04_DSG150_000	2073	23	40	27	4	13	2	88.9524	93.5075
Pin2	2013_04_DSG150_000	2074	23	50	27	4	13	2	88.5172	93.6212
Pin2	2013_04_DSG150_000	2075	0	0	28	4	13	2	88.1497	96.8136
Pin2	2013_04_DSG150_000	2076	0	10	28	4	13	2	89.3425	96.0631
Pin2	2013_04_DSG150_000	2077	0	20	28	4	13	2	88.002	94.8999
Pin2	2013_04_DSG150_000	2078	0	30	28	4	13	2	87.224	93.9671
Pin2	2013_04_DSG150_000	2079	0	40	28	4	13	2	89.6473	95.1303
Pin2	2013_04_DSG150_000	2080	0	50	28	4	13	2	87.7521	94.4357
Pin2	2013_04_DSG150_000	2081	1	0	28	4	13	2	87.5377	95.4739
Pin2	2013_04_DSG150_000	2082	1	10	28	4	13	2	87.779	94.0201
Pin2	2013_04_DSG150_000	2083	1	20	28	4	13	2	87.4019	94.2529
Pin2	2013_04_DSG150_000	2084	1	30	28	4	13	2	88.2288	94.5496
Pin2	2013_04_DSG150_000	2085	1	40	28	4	13	2	88.3748	94.1348
Pin2	2013_04_DSG150_000	2086	1	50	28	4	13	2	87.0463	94.6703
Pin2	2013_04_DSG150_000	2087	2	0	28	4	13	2	87.8523	94.4104
Pin2	2013_04_DSG150_000	2088	2	10	28	4	13	2	87.8157	96.0717
Pin2	2013_04_DSG150_000	2089	2	20	28	4	13	2	87.6445	94.8518
Pin2	2013_04_DSG150_000	2090	2	30	28	4	13	2	88.4205	93.3303
Pin2	2013_04_DSG150_000	2091	2	40	28	4	13	2	88.3658	97.4784
Pin2	2013_04_DSG150_000	2092	2	50	28	4	13	2	87.6154	95.1766
Pin2	2013_04_DSG150_000	2093	3	0	28	4	13	2	87.7658	93.9773
Pin2	2013_04_DSG150_000	2094	3	10	28	4	13	2	88.1741	94.3709
Pin2	2013_04_DSG150_000	2095	3	20	28	4	13	2	88.3432	93.7189
Pin2	2013_04_DSG150_000	2096	3	30	28	4	13	2	87.5946	95.096
Pin2	2013_04_DSG150_000	2097	3	40	28	4	13	2	88.4325	93.7417
Pin2	2013_04_DSG150_000	2098	3	50	28	4	13	2	87.9612	96.2547
Pin2	2013_04_DSG150_000	2099	4	0	28	4	13	2	88.1316	92.9128
Pin2	2013_04_DSG150_000	2100	4	10	28	4	13	2	89.2944	95.0732
Pin2	2013_04_DSG150_000	2101	4	20	28	4	13	2	87.8343	93.4224
Pin2	2013_04_DSG150_000	2102	4	30	28	4	13	2	88.4885	93.4904
Pin2	2013_04_DSG150_000	2103	4	40	28	4	13	2	88.7747	93.6373
Pin2	2013_04_DSG150_000	2104	4	50	28	4	13	2	88.7613	100.839
Pin2	2013_04_DSG150_000	2105	5	0	28	4	13	2	88.5876	94.5384
Pin2	2013_04_DSG150_000	2106	5	10	28	4	13	2	89.8284	99.8646
Pin2	2013_04_DSG150_000	2107	5	20	28	4	13	2	89.726	97.1109
Pin2	2013_04_DSG150_000	2108	5	30	28	4	13	2	90.5234	107.962
Pin2	2013_04_DSG150_000	2109	5	40	28	4	13	2	89.9824	92.2638
Pin2	2013_04_DSG150_000	2110	5	50	28	4	13	2	89.6368	92.8167
Pin2	2013_04_DSG150_000	2111	6	0	28	4	13	2	90.7364	102.523
Pin2	2013_04_DSG150_000	2112	6	10	28	4	13	2	88.8404	100.754
Pin2	2013_04_DSG150_000	2113	6	20	28	4	13	2	88.6212	91.1876
Pin2	2013_04_DSG150_000	2114	6	30	28	4	13	2	90.387	100.875
Pin2	2013_04_DSG150_000	2115	6	40	28	4	13	2	88.2179	98.0019
Pin2	2013_04_DSG150_000	2116	6	50	28	4	13	2	88.2923	92.4228
Pin2	2013_04_DSG150_000	2117	7	0	28	4	13	2	88.878	93.8242
Pin2	2013_04_DSG150_000	2118	7	10	28	4	13	2	88.3699	91.0064
Pin2	2013_04_DSG150_000	2119	7	20	28	4	13	2	88.5198	99.1272
Pin2	2013_04_DSG150_000	2120	7	30	28	4	13	2	87.9066	94.708
Pin2	2013_04_DSG150_000	2121	7	40	28	4	13	2	89.9954	91.8642
Pin2	2013_04_DSG150_000	2122	7	50	28	4	13	2	87.7091	89.9529
Pin2	2013_04_DSG150_000	2123	8	0	28	4	13	2	87.726	91.8085
Pin2	2013_04_DSG150_000	2124	8	10	28	4	13	2	88.1189	92.4222
Pin2	2013_04_DSG150_000	2125	8	20	28	4	13	2	87.3256	89.7742
Pin2	2013_04_DSG150_000	2126	8	30	28	4	13	2	87.8332	90.977
Pin2	2013_04_DSG150_000	2127	8	40	28	4	13	2	86.5917	91.4001
Pin2	2013_04_DSG150_000	2128	8	50	28	4	13	2	87.8147	89.8002
Pin2	2013_04_DSG150_000	2129	9	0	28	4	13	2	87.1096	89.3383
Pin2	2013_04_DSG150_000	2130	9	10	28	4	13	2	86.9228	89.5619
Pin2	2013_04_DSG150_000	2131	9	20	28	4	13	2	87.768	87.6658
Pin2	2013_04_DSG150_000	2132	9	30	28	4	13	2	87.5493	103.595
Pin2	2013_04_DSG150_000	2133	9	40	28	4	13	2	88.1098	89.8865
Pin2	2013_04_DSG150_000	2134	9	50	28	4	13	2	87.7578	90.3614
Pin2	2013_04_DSG150_000	2135	10	0	28	4	13	2	88.0872	91.264
Pin2	2013_04_DSG150_000	2136	10	10	28	4	13	2	88.1393	91.2838
Pin2	2013_04_DSG150_000	2137	10	20	28	4	13	2	88.2519	97.5609
Pin2	2013_04_DSG150_000	2138	10	30	28	4	13	2	88.0513	96.6084
Pin2	2013_04_DSG150_000	2139	10	40	28	4	13	2	87.9058	91.263
Pin2	2013_04_DSG150_000	2140	10	50	28	4	13	2	87.1694	103.05
Pin2	2013_04_DSG150_000	2141	11	0	28	4	13	2	87.2303	88.4861
Pin2	2013_04_DSG150_000	2142	11	10	28	4	13	2	87.6716	91.0112
Pin2	2013_04_DSG150_000	2143	11	20	28	4	13	2	87.086	91.2336
Pin2	2013_04_DSG150_000	2144	11	30	28	4	13	2	88.6004	90.1587
Pin2	2013_04_DSG150_000	2145	11	40	28	4	13	2	87.87	88.9159
Pin2	2013_04_DSG150_000	2146	11	50	28	4	13	2	87.2599	91.0993
Pin2	2013_04_DSG150_000	2147	12	0	28	4	13	2	87.5188	90.5246
Pin2	2013_04_DSG150_000	2148	12	10	28	4	13	2	87.4984	89.5256
Pin2	2013_04_DSG150_000	2149	12	20	28	4	13	2	89.1443	86.4194
Pin2	2013_04_DSG150_000	2150	12	30	28	4	13	2	88.4498	86.8917
Pin2	2013_04_DSG150_000	2151	12	40	28	4	13	2	87.9534	84.7526
Pin2	2013_04_DSG150_000	2152	12	50	28	4	13	2	89.7587	85.0294
Pin2	2013_04_DSG150_000	2153	13	0	28	4	13	2	88.0128	83.6954
Pin2	2013_04_DSG150_000	2154	13	10	28	4	13	2	89.2769	84.1333
Pin2	2013_04_DSG150_000	2155	13	20	28	4	13	2	88.2586	81.6936
Pin2	2013_04_DSG150_000	2156	13	30	28	4	13	2	88.665	83.3373
Pin2	2013_04_DSG150_000	2157	13	40	28	4	13	2	89.4101	80.7478
Pin2	2013_04_DSG150_000	2158	13	50	28	4	13	2	89.8329	79.6492
Pin2	2013_04_DSG150_000	2159	14	0	28	4	13	2	88.2245	79.7785
Pin2	2013_04_DSG150_000	2160	14	10	28	4	13	2	88.6496	78.0398
Pin2	2013_04_DSG150_000	2161	14	20	28	4	13	2	89.4423	84.8004
Pin2	2013_04_DSG150_000	2162	14	30	28	4	13	2	89.5962	79.1329
Pin2	2013_04_DSG150_000	2163	14	40	28	4	13	2	89.5362	80.6535
Pin2	2013_04_DSG150_000	2164	14	50	28	4	13	2	90.5057	80.9318
Pin2	2013_04_DSG150_000	2165	15	0	28	4	13	2	89.1519	80.4742
Pin2	2013_04_DSG150_000	2166	15	10	28	4	13	2	88.964	80.6935
Pin2	2013_04_DSG150_000	2167	15	20	28	4	13	2	88.9172	82.3748
Pin2	2013_04_DSG150_000	2168	15	30	28	4	13	2	89.5766	82.6421
Pin2	2013_04_DSG150_000	2169	15	40	28	4	13	2	88.1722	106.922
Pin2	2013_04_DSG150_000	2170	15	50	28	4	13	2	88.4949	86.3002
Pin2	2013_04_DSG150_000	2171	16	0	28	4	13	2	89.6398	84.2046
Pin2	2013_04_DSG150_000	2172	16	10	28	4	13	2	88.2772	97.265
Pin2	2013_04_DSG150_000	2173	16	20	28	4	13	2	88.487	84.741
Pin2	2013_04_DSG150_000	2174	16	30	28	4	13	2	88.3305	84.5236
Pin2	2013_04_DSG150_000	2175	16	40	28	4	13	2	88.949	85.0421
Pin2	2013_04_DSG150_000	2176	16	50	28	4	13	2	88.7677	84.6039
Pin2	2013_04_DSG150_000	2177	17	0	28	4	13	2	88.5026	106.909
Pin2	2013_04_DSG150_000	2178	17	10	28	4	13	2	88.7004	103.293
Pin2	2013_04_DSG150_000	2179	17	20	28	4	13	2	88.7915	82.0981
Pin2	2013_04_DSG150_000	2180	17	30	28	4	13	2	89.0892	80.8153
Pin2	2013_04_DSG150_000	2181	17	40	28	4	13	2	89.112	82.0367
Pin2	2013_04_DSG150_000	2182	17	50	28	4	13	2	89.2267	80.84
Pin2	2013_04_DSG150_000	2183	18	0	28	4	13	2	88.3251	79.3398
Pin2	2013_04_DSG150_000	2184	18	10	28	4	13	2	88.077	82.0898
Pin2	2013_04_DSG150_000	2185	18	20	28	4	13	2	88.0795	79.6184
Pin2	2013_04_DSG150_000	2186	18	30	28	4	13	2	89.1581	79.7244
Pin2	2013_04_DSG150_000	2187	18	40	28	4	13	2	88.8997	79.5522
Pin2	2013_04_DSG150_000	2188	18	50	28	4	13	2	88.824	78.7999
Pin2	2013_04_DSG150_000	2189	19	0	28	4	13	2	89.0663	82.2763
Pin2	2013_04_DSG150_000	2190	19	10	28	4	13	2	89.8873	84.7691
Pin2	2013_04_DSG150_000	2191	19	20	28	4	13	2	91.7502	95.4196
Pin2	2013_04_DSG150_000	2192	19	30	28	4	13	2	91.0153	104.977
Pin2	2013_04_DSG150_000	2193	19	40	28	4	13	1	90.7337	109.899
Pin2	2013_04_DSG150_000	2194	19	50	28	4	13	2	89.9463	111.223
Pin2	2013_04_DSG150_000	2195	20	0	28	4	13	3	89.1396	105.965
Pin2	2013_04_DSG150_000	2196	20	10	28	4	13	3	89.3351	100.178
Pin2	2013_04_DSG150_000	2197	20	20	28	4	13	3	88.8688	96.0903
Pin2	2013_04_DSG150_000	2198	20	30	28	4	13	3	88.6439	96.4885
Pin2	2013_04_DSG150_000	2199	20	40	28	4	13	3	87.7688	93.8753
Pin2	2013_04_DSG150_000	2200	20	50	28	4	13	3	89.4567	92.7729
Pin2	2013_04_DSG150_000	2201	21	0	28	4	13	3	88.0444	92.3447
Pin2	2013_04_DSG150_000	2202	21	10	28	4	13	3	89.0754	93.2318
Pin2	2013_04_DSG150_000	2203	21	20	28	4	13	3	88.6223	90.4687
Pin2	2013_04_DSG150_000	2204	21	30	28	4	13	3	88.9948	91.1826
Pin2	2013_04_DSG150_000	2205	21	40	28	4	13	2	89.6435	90.6235
Pin2	2013_04_DSG150_000	2206	21	50	28	4	13	2	89.2178	91.156
Pin2	2013_04_DSG150_000	2207	22	0	28	4	13	2	88.854	94.4269
Pin2	2013_04_DSG150_000	2208	22	10	28	4	13	2	89.0358	89.418
Pin2	2013_04_DSG150_000	2209	22	20	28	4	13	2	89.3173	91.4042
Pin2	2013_04_DSG150_000	2210	22	30	28	4	13	2	89.0822	89.5055
Pin2	2013_04_DSG150_000	2211	22	40	28	4	13	2	90.7667	87.7189
Pin2	2013_04_DSG150_000	2212	22	50	28	4	13	2	89.8006	90.0908
Pin2	2013_04_DSG150_000	2213	23	0	28	4	13	2	89.5766	95.3582
Pin2	2013_04_DSG150_000	2214	23	10	28	4	13	2	90.5503	88.1352
Pin2	2013_04_DSG150_000	2215	23	20	28	4	13	2	89.6064	101.137
Pin2	2013_04_DSG150_000	2216	23	30	28	4	13	2	89.5549	88.569
Pin2	2013_04_DSG150_000	2217	23	40	28	4	13	2	90.5495	90.4938
Pin2	2013_04_DSG150_000	2218	23	50	28	4	13	2	89.3593	89.9184
Pin2	2013_04_DSG150_000	2219	0	0	29	4	13	2	89.2684	89.7459
Pin2	2013_04_DSG150_000	2220	0	10	29	4	13	2	88.5034	90.2714
Pin2	2013_04_DSG150_000	2221	0	20	29	4	13	2	89.735	90.1808
Pin2	2013_04_DSG150_000	2222	0	30	29	4	13	2	89.2397	89.7648
Pin2	2013_04_DSG150_000	2223	0	40	29	4	13	2	89.6167	92.2987
Pin2	2013_04_DSG150_000	2224	0	50	29	4	13	2	89.2362	89.4597
Pin2	2013_04_DSG150_000	2225	1	0	29	4	13	2	89.5074	91.6726
Pin2	2013_04_DSG150_000	2226	1	10	29	4	13	2	88.0497	93.2133
Pin2	2013_04_DSG150_000	2227	1	20	29	4	13	1	89.3903	102.861
Pin2	2013_04_DSG150_000	2228	1	30	29	4	13	1	87.6484	100.124
Pin2	2013_04_DSG150_000	2229	1	40	29	4	13	2	88.023	95.6502
Pin2	2013_04_DSG150_000	2230	1	50	29	4	13	2	87.0881	93.583
Pin2	2013_04_DSG150_000	2231	2	0	29	4	13	2	89.0552	95.8194
Pin2	2013_04_DSG150_000	2232	2	10	29	4	13	2	87.9186	94.1685
Pin2	2013_04_DSG150_000	2233	2	20	29	4	13	2	88.5959	93.5366
Pin2	2013_04_DSG150_000	2234	2	30	29	4	13	2	88.0736	92.705
Pin2	2013_04_DSG150_000	2235	2	40	29	4	13	2	88.5344	94.247
Pin2	2013_04_DSG150_000	2236	2	50	29	4	13	2	89.3711	93.0363
Pin2	2013_04_DSG150_000	2237	3	0	29	4	13	2	88.5547	99.5104
Pin2	2013_04_DSG150_000	2238	3	10	29	4	13	2	89.2349	96.5596
Pin2	2013_04_DSG150_000	2239	3	20	29	4	13	2	89.1556	93.4953
Pin2	2013_04_DSG150_000	2240	3	30	29	4	13	2	88.8493	93.6462
Pin2	2013_04_DSG150_000	2241	3	40	29	4	13	2	89.4274	98.7472
Pin2	2013_04_DSG150_000	2242	3	50	29	4	13	2	88.5661	92.8427
Pin2	2013_04_DSG150_000	2243	4	0	29	4	13	2	89.1585	90.8356
Pin2	2013_04_DSG150_000	2244	4	10	29	4	13	2	88.4676	90.219
Pin2	2013_04_DSG150_000	2245	4	20	29	4	13	2	90.4842	91.4238
Pin2	2013_04_DSG150_000	2246	4	30	29	4	13	2	89.8986	92.5582
Pin2	2013_04_DSG150_000	2247	4	40	29	4	13	2	89.0474	90.4289
Pin2	2013_04_DSG150_000	2248	4	50	29	4	13	2	89.9651	93.7787
Pin2	2013_04_DSG150_000	2249	5	0	29	4	13	2	88.9886	90.8571
Pin2	2013_04_DSG150_000	2250	5	10	29	4	13	2	90.3519	91.8807
Pin2	2013_04_DSG150_000	2251	5	20	29	4	13	2	90.7818	91.0337
Pin2	2013_04_DSG150_000	2252	5	30	29	4	13	2	91.7221	90.7893
Pin2	2013_04_DSG150_000	2253	5	40	29	4	13	2	91.4208	90.6664
Pin2	2013_04_DSG150_000	2254	5	50	29	4	13	2	89.7159	91.8702
Pin2	2013_04_DSG150_000	2255	6	0	29	4	13	2	90.7197	89.5488
Pin2	2013_04_DSG150_000	2256	6	10	29	4	13	2	89.363	88.2154
Pin2	2013_04_DSG150_000	2257	6	20	29	4	13	2	90.0038	88.8615
Pin2	2013_04_DSG150_000	2258	6	30	29	4	13	2	89.3362	88.4595
Pin2	2013_04_DSG150_000	2259	6	40	29	4	13	2	89.5288	90.131
Pin2	2013_04_DSG150_000	2260	6	50	29	4	13	2	89.2177	90.9341
Pin2	2013_04_DSG150_000	2261	7	0	29	4	13	2	88.2175	90.0517
Pin2	2013_04_DSG150_000	2262	7	10	29	4	13	2	87.9651	91.22
Pin2	2013_04_DSG150_000	2263	7	20	29	4	13	2	88.923	89.4657
Pin2	2013_04_DSG150_000	2264	7	30	29	4	13	2	89.0694	90.6059
Pin2	2013_04_DSG150_000	2265	7	40	29	4	13	2	88.6549	89.2198
Pin2	2013_04_DSG150_000	2266	7	50	29	4	13	2	88.0768	90.181
Pin2	2013_04_DSG150_000	2267	8	0	29	4	13	2	88.279	89.9796
Pin2	2013_04_DSG150_000	2268	8	10	29	4	13	2	88.2113	89.2242
Pin2	2013_04_DSG150_000	2269	8	20	29	4	13	2	89.8912	89.8611
Pin2	2013_04_DSG150_000	2270	8	30	29	4	13	2	89.5012	90.8163
Pin2	2013_04_DSG150_000	2271	8	40	29	4	13	2	88.1429	90.7321
Pin2	2013_04_DSG150_000	2272	8	50	29	4	13	2	88.887	89.4581
Pin2	2013_04_DSG150_000	2273	9	0	29	4	13	2	88.8894	91.4235
Pin2	2013_04_DSG150_000	2274	9	10	29	4	13	2	88.2946	89.0989
Pin2	2013_04_DSG150_000	2275	9	20	29	4	13	2	88.8715	89.9506
Pin2	2013_04_DSG150_000	2276	9	30	29	4	13	2	88.2615	88.7568
Pin2	2013_04_DSG150_000	2277	9	40	29	4	13	2	89.5954	90.9909
Pin2	2013_04_DSG150_000	2278	9	50	29	4	13	2	89.3628	94.8512
Pin2	2013_04_DSG150_000	2279	10	0	29	4	13	2	89.5472	89.3366
Pin2	2013_04_DSG150_000	2280	10	10	29	4	13	2	89.1063	89.374
Pin2	2013_04_DSG150_000	2281	10	20	29	4	13	2	88.4119	91.7799
Pin2	2013_04_DSG150_000	2282	10	30	29	4	13	2	88.826	91.1108
Pin2	2013_04_DSG150_000	2283	10	40	29	4	13	2	90.01	106.943
Pin2	2013_04_DSG150_000	2284	10	50	29	4	13	2	89.3769	90.8857
Pin2	2013_04_DSG150_000	2285	11	0	29	4	13	2	88.4769	89.9226
Pin2	2013_04_DSG150_000	2286	11	10	29	4	13	2	89.1299	91.3731
Pin2	2013_04_DSG150_000	2287	11	20	29	4	13	2	88.6835	91.191
Pin2	2013_04_DSG150_000	2288	11	30	29	4	13	2	89.3121	90.2257
Pin2	2013_04_DSG150_000	2289	11	40	29	4	13	2	90.005	90.4334
Pin2	2013_04_DSG150_000	2290	11	50	29	4	13	2	90.0646	90.6773
Pin2	2013_04_DSG150_000	2291	12	0	29	4	13	2	88.3117	89.0169
Pin2	2013_04_DSG150_000	2292	12	10	29	4	13	2	88.9867	91.0808
Pin2	2013_04_DSG150_000	2293	12	20	29	4	13	2	88.8668	87.4392
Pin2	2013_04_DSG150_000	2294	12	30	29	4	13	2	89.7895	89.5081
Pin2	2013_04_DSG150_000	2295	12	40	29	4	13	2	90.7254	85.2265
Pin2	2013_04_DSG150_000	2296	12	50	29	4	13	2	89.0714	84.4155
Pin2	2013_04_DSG150_000	2297	13	0	29	4	13	2	88.7841	84.8479
Pin2	2013_04_DSG150_000	2298	13	10	29	4	13	2	89.2836	84.1975
Pin2	2013_04_DSG150_000	2299	13	20	29	4	13	2	88.7559	86.5339
Pin2	2013_04_DSG150_000	2300	13	30	29	4	13	2	89.8792	90.2711
Pin2	2013_04_DSG150_000	2301	13	40	29	4	13	2	89.2282	97.0513
Pin2	2013_04_DSG150_000	2302	13	50	29	4	13	2	88.7989	85.5554
Pin2	2013_04_DSG150_000	2303	14	0	29	4	13	2	89.5373	86.6958
Pin2	2013_04_DSG150_000	2304	14	10	29	4	13	2	89.8975	98.8236
Pin2	2013_04_DSG150_000	2305	14	20	29	4	13	2	89.6393	87.9219
Pin2	2013_04_DSG150_000	2306	14	30	29	4	13	2	88.6542	89.3914
Pin2	2013_04_DSG150_000	2307	14	40	29	4	13	2	89.2903	90.6075
Pin2	2013_04_DSG150_000	2308	14	50	29	4	13	2	89.9827	111.849
Pin2	2013_04_DSG150_000	2309	15	0	29	4	13	2	89.4736	90.9133
Pin2	2013_04_DSG150_000	2310	15	10	29	4	13	2	89.1793	95.4655
Pin2	2013_04_DSG150_000	2311	15	20	29	4	13	2	89.0677	96.1534
Pin2	2013_04_DSG150_000	2312	15	30	29	4	13	2	88.9855	96.0828
Pin2	2013_04_DSG150_000	2313	15	40	29	4	13	2	90.1878	92.618
Pin2	2013_04_DSG150_000	2314	15	50	29	4	13	2	89.793	93.9112
Pin2	2013_04_DSG150_000	2315	16	0	29	4	13	2	88.9231	90.1198
Pin2	2013_04_DSG150_000	2316	16	10	29	4	13	2	89.3311	90.0236
Pin2	2013_04_DSG150_000	2317	16	20	29	4	13	2	89.567	88.3983
Pin2	2013_04_DSG150_000	2318	16	30	29	4	13	2	90.2619	95.0739
Pin2	2013_04_DSG150_000	2319	16	40	29	4	13	2	89.3238	101.005
Pin2	2013_04_DSG150_000	2320	16	50	29	4	13	2	89.5532	88.6328
Pin2	2013_04_DSG150_000	2321	17	0	29	4	13	2	89.5163	82.8554
Pin2	2013_04_DSG150_000	2322	17	10	29	4	13	2	90.7215	83.2369
Pin2	2013_04_DSG150_000	2323	17	20	29	4	13	2	89.5316	82.5082
Pin2	2013_04_DSG150_000	2324	17	30	29	4	13	2	90.2656	93.0336
Pin2	2013_04_DSG150_000	2325	17	40	29	4	13	2	89.9784	79.9702
Pin2	2013_04_DSG150_000	2326	17	50	29	4	13	2	89.7771	91.5237
Pin2	2013_04_DSG150_000	2327	18	0	29	4	13	2	90.1187	101.105
Pin2	2013_04_DSG150_000	2328	18	10	29	4	13	2	90.7747	82.4608
Pin2	2013_04_DSG150_000	2329	18	20	29	4	13	2	89.8372	82.6421
Pin2	2013_04_DSG150_000	2330	18	30	29	4	13	2	90.5037	102.869
Pin2	2013_04_DSG150_000	2331	18	40	29	4	13	2	90.48	107.325
Pin2	2013_04_DSG150_000	2332	18	50	29	4	13	2	90.2329	96.5292
Pin2	2013_04_DSG150_000	2333	19	0	29	4	13	2	90.5906	82.978
Pin2	2013_04_DSG150_000	2334	19	10	29	4	13	2	91.6137	97.6781
Pin2	2013_04_DSG150_000	2335	19	20	29	4	13	2	91.261	95.1543
Pin2	2013_04_DSG150_000	2336	19	30	29	4	13	2	92.204	105.65
Pin2	2013_04_DSG150_000	2337	19	40	29	4	13	2	92.5815	108.559
Pin2	2013_04_DSG150_000	2338	19	50	29	4	13	2	91.0223	107.496
Pin2	2013_04_DSG150_000	2339	20	0	29	4	13	2	90.5572	101.645
Pin2	2013_04_DSG150_000	2340	20	10	29	4	13	2	89.6354	97.1518
Pin2	2013_04_DSG150_000	2341	20	20	29	4	13	2	89.4295	98.5277
Pin2	2013_04_DSG150_000	2342	20	30	29	4	13	2	90.1203	93.1925
Pin2	2013_04_DSG150_000	2343	20	40	29	4	13	2	89.7065	97.381
Pin2	2013_04_DSG150_000	2344	20	50	29	4	13	2	89.4856	91.3092
Pin2	2013_04_DSG150_000	2345	21	0	29	4	13	2	89.587	98.6487
[truncated: 8,801 more rows]

## Sheet: Pin2_2013_07-09
Station	Folder	File	Hour	Minute	Day	Month	Year	Peaks	High	Low
Pin2	2013_06_DSGDM1_000	753	0	0	1	7	13	2	93.5489	95.4994
Pin2	2013_06_DSGDM1_000	754	0	10	1	7	13	2	93.5231	92.3542
Pin2	2013_06_DSGDM1_000	755	0	20	1	7	13	2	93.7074	104.101
Pin2	2013_06_DSGDM1_000	756	0	30	1	7	13	2	92.2173	98.0041
Pin2	2013_06_DSGDM1_000	757	0	40	1	7	13	2	92.6942	122.156
Pin2	2013_06_DSGDM1_000	758	0	50	1	7	13	2	94.3648	98.9138
Pin2	2013_06_DSGDM1_000	759	1	0	1	7	13	2	92.8953	96.782
Pin2	2013_06_DSGDM1_000	760	1	10	1	7	13	2	93.5361	101.189
Pin2	2013_06_DSGDM1_000	761	1	20	1	7	13	2	92.9325	94.223
Pin2	2013_06_DSGDM1_000	762	1	30	1	7	13	2	94.1498	93.8715
Pin2	2013_06_DSGDM1_000	763	1	40	1	7	13	2	92.9296	93.0785
Pin2	2013_06_DSGDM1_000	764	1	50	1	7	13	2	93.2703	93.1749
Pin2	2013_06_DSGDM1_000	765	2	0	1	7	13	2	92.7009	94.8683
Pin2	2013_06_DSGDM1_000	766	2	10	1	7	13	2	93.2853	94.7729
Pin2	2013_06_DSGDM1_000	767	2	20	1	7	13	2	93.8655	94.5077
Pin2	2013_06_DSGDM1_000	768	2	30	1	7	13	2	93.9786	93.2204
Pin2	2013_06_DSGDM1_000	769	2	40	1	7	13	2	93.6115	92.211
Pin2	2013_06_DSGDM1_000	770	2	50	1	7	13	2	94.0686	94.3686
Pin2	2013_06_DSGDM1_000	771	3	0	1	7	13	2	93.9574	93.9062
Pin2	2013_06_DSGDM1_000	772	3	10	1	7	13	2	94.1403	95.4509
Pin2	2013_06_DSGDM1_000	773	3	20	1	7	13	2	94.6434	93.8557
Pin2	2013_06_DSGDM1_000	774	3	30	1	7	13	2	93.998	93.1194
Pin2	2013_06_DSGDM1_000	775	3	40	1	7	13	2	94.155	92.9508
Pin2	2013_06_DSGDM1_000	776	3	50	1	7	13	2	94.0388	92.7038
Pin2	2013_06_DSGDM1_000	777	4	0	1	7	13	2	93.425	92.9142
Pin2	2013_06_DSGDM1_000	778	4	10	1	7	13	2	93.7869	93.6008
Pin2	2013_06_DSGDM1_000	779	4	20	1	7	13	2	93.2914	93.5484
Pin2	2013_06_DSGDM1_000	780	4	30	1	7	13	2	93.6116	111.514
Pin2	2013_06_DSGDM1_000	781	4	40	1	7	13	2	93.77	101.858
Pin2	2013_06_DSGDM1_000	782	4	50	1	7	13	2	94.6665	93.9364
Pin2	2013_06_DSGDM1_000	783	5	0	1	7	13	2	94.3601	94.7613
Pin2	2013_06_DSGDM1_000	784	5	10	1	7	13	2	95.1286	93.4806
Pin2	2013_06_DSGDM1_000	785	5	20	1	7	13	2	94.8406	93.9684
Pin2	2013_06_DSGDM1_000	786	5	30	1	7	13	2	94.4597	94.6418
Pin2	2013_06_DSGDM1_000	787	5	40	1	7	13	2	94.6722	96.2305
Pin2	2013_06_DSGDM1_000	788	5	50	1	7	13	2	94.2118	95.3891
Pin2	2013_06_DSGDM1_000	789	6	0	1	7	13	2	93.5283	114.225
Pin2	2013_06_DSGDM1_000	790	6	10	1	7	13	2	93.0142	95.2783
Pin2	2013_06_DSGDM1_000	791	6	20	1	7	13	2	92.7882	101.774
Pin2	2013_06_DSGDM1_000	792	6	30	1	7	13	2	93.2712	108.066
Pin2	2013_06_DSGDM1_000	793	6	40	1	7	13	2	92.5463	96.1272
Pin2	2013_06_DSGDM1_000	794	6	50	1	7	13	2	91.9845	99.1244
Pin2	2013_06_DSGDM1_000	795	7	0	1	7	13	2	91.3536	99.347
Pin2	2013_06_DSGDM1_000	796	7	10	1	7	13	2	92.2328	97.7029
Pin2	2013_06_DSGDM1_000	797	7	20	1	7	13	1	92.0285	96.2232
Pin2	2013_06_DSGDM1_000	798	7	30	1	7	13	2	93.5558	113.055
Pin2	2013_06_DSGDM1_000	799	7	40	1	7	13	2	93.5337	120.589
Pin2	2013_06_DSGDM1_000	800	7	50	1	7	13	2	93.1444	92.7407
Pin2	2013_06_DSGDM1_000	801	8	0	1	7	13	2	92.114	107.074
Pin2	2013_06_DSGDM1_000	802	8	10	1	7	13	2	93.3945	97.8827
Pin2	2013_06_DSGDM1_000	803	8	20	1	7	13	2	92.5314	114.938
Pin2	2013_06_DSGDM1_000	804	8	30	1	7	13	2	92.5446	113.147
Pin2	2013_06_DSGDM1_000	805	8	40	1	7	13	2	93.1094	103.618
Pin2	2013_06_DSGDM1_000	806	8	50	1	7	13	2	93.2203	100.653
Pin2	2013_06_DSGDM1_000	807	9	0	1	7	13	2	92.4908	120.927
Pin2	2013_06_DSGDM1_000	808	9	10	1	7	13	2	92.8419	100.421
Pin2	2013_06_DSGDM1_000	809	9	20	1	7	13	2	92.6215	114.128
Pin2	2013_06_DSGDM1_000	810	9	30	1	7	13	2	92.3372	97.2823
Pin2	2013_06_DSGDM1_000	811	9	40	1	7	13	2	93.375	114.217
Pin2	2013_06_DSGDM1_000	812	9	50	1	7	13	2	91.7475	120.295
Pin2	2013_06_DSGDM1_000	813	10	0	1	7	13	1	91.8449	127.19
Pin2	2013_06_DSGDM1_000	814	10	10	1	7	13	2	92.7585	110.68
Pin2	2013_06_DSGDM1_000	815	10	20	1	7	13	2	92.5979	113.548
Pin2	2013_06_DSGDM1_000	816	10	30	1	7	13	2	92.3515	109.228
Pin2	2013_06_DSGDM1_000	817	10	40	1	7	13	1	91.7258	131.916
Pin2	2013_06_DSGDM1_000	818	10	50	1	7	13	2	90.9167	98.9115
Pin2	2013_06_DSGDM1_000	819	11	0	1	7	13	2	91.9206	119.061
Pin2	2013_06_DSGDM1_000	820	11	10	1	7	13	2	92.6449	132.394
Pin2	2013_06_DSGDM1_000	821	11	20	1	7	13	2	92.6342	116.67
Pin2	2013_06_DSGDM1_000	822	11	30	1	7	13	2	93.4861	119.226
Pin2	2013_06_DSGDM1_000	823	11	40	1	7	13	2	93.4333	121.002
Pin2	2013_06_DSGDM1_000	824	11	50	1	7	13	2	93.4287	101.227
Pin2	2013_06_DSGDM1_000	825	12	0	1	7	13	2	92.2926	120.603
Pin2	2013_06_DSGDM1_000	826	12	10	1	7	13	2	93.0801	113.617
Pin2	2013_06_DSGDM1_000	827	12	20	1	7	13	2	93.367	124.701
Pin2	2013_06_DSGDM1_000	828	12	30	1	7	13	2	93.282	99.7613
Pin2	2013_06_DSGDM1_000	829	12	40	1	7	13	1	93.6508	127.043
Pin2	2013_06_DSGDM1_000	830	12	50	1	7	13	2	92.641	95.3129
Pin2	2013_06_DSGDM1_000	831	13	0	1	7	13	2	93.0754	106.206
Pin2	2013_06_DSGDM1_000	832	13	10	1	7	13	2	93.5337	96.3052
Pin2	2013_06_DSGDM1_000	833	13	20	1	7	13	2	95.0544	96.0756
Pin2	2013_06_DSGDM1_000	834	13	30	1	7	13	2	93.78	117.689
Pin2	2013_06_DSGDM1_000	835	13	40	1	7	13	2	92.9491	102.431
Pin2	2013_06_DSGDM1_000	836	13	50	1	7	13	2	93.1966	103.589
Pin2	2013_06_DSGDM1_000	837	14	0	1	7	13	2	92.8013	96.9945
Pin2	2013_06_DSGDM1_000	838	14	10	1	7	13	2	92.5545	99.432
Pin2	2013_06_DSGDM1_000	839	14	20	1	7	13	2	92.7492	113.666
Pin2	2013_06_DSGDM1_000	840	14	30	1	7	13	2	91.9177	97.8008
Pin2	2013_06_DSGDM1_000	841	14	40	1	7	13	2	92.2695	102.697
Pin2	2013_06_DSGDM1_000	842	14	50	1	7	13	1	90.9163	103.986
Pin2	2013_06_DSGDM1_000	843	15	0	1	7	13	2	93.7018	92.8016
Pin2	2013_06_DSGDM1_000	844	15	10	1	7	13	2	93.7707	108.733
Pin2	2013_06_DSGDM1_000	845	15	20	1	7	13	2	92.4989	121.778
Pin2	2013_06_DSGDM1_000	846	15	30	1	7	13	2	92.9808	101.052
Pin2	2013_06_DSGDM1_000	847	15	40	1	7	13	2	92.7287	126.504
Pin2	2013_06_DSGDM1_000	848	15	50	1	7	13	2	92.5617	108.38
Pin2	2013_06_DSGDM1_000	849	16	0	1	7	13	2	93.6555	96.1877
Pin2	2013_06_DSGDM1_000	850	16	10	1	7	13	2	93.1835	132.823
Pin2	2013_06_DSGDM1_000	851	16	20	1	7	13	2	92.8447	103.263
Pin2	2013_06_DSGDM1_000	852	16	30	1	7	13	2	93.9432	124.852
Pin2	2013_06_DSGDM1_000	853	16	40	1	7	13	2	92.576	106.396
Pin2	2013_06_DSGDM1_000	854	16	50	1	7	13	2	93.2737	98.2526
Pin2	2013_06_DSGDM1_000	855	17	0	1	7	13	2	93.0467	95.4491
Pin2	2013_06_DSGDM1_000	856	17	10	1	7	13	2	94.1838	115.511
Pin2	2013_06_DSGDM1_000	857	17	20	1	7	13	2	93.7453	116.77
Pin2	2013_06_DSGDM1_000	858	17	30	1	7	13	2	92.7513	111.191
Pin2	2013_06_DSGDM1_000	859	17	40	1	7	13	2	92.4098	104.582
Pin2	2013_06_DSGDM1_000	860	17	50	1	7	13	2	93.4241	95.8342
Pin2	2013_06_DSGDM1_000	861	18	0	1	7	13	2	93.3219	95.0203
Pin2	2013_06_DSGDM1_000	862	18	10	1	7	13	2	92.5799	95.3523
Pin2	2013_06_DSGDM1_000	863	18	20	1	7	13	2	92.6082	96.4915
Pin2	2013_06_DSGDM1_000	864	18	30	1	7	13	2	92.7325	104.065
Pin2	2013_06_DSGDM1_000	865	18	40	1	7	13	2	92.975	96.1611
Pin2	2013_06_DSGDM1_000	866	18	50	1	7	13	2	92.9643	103.605
Pin2	2013_06_DSGDM1_000	867	19	0	1	7	13	2	93.1788	104.63
Pin2	2013_06_DSGDM1_000	868	19	10	1	7	13	2	93.6712	94.4205
Pin2	2013_06_DSGDM1_000	869	19	20	1	7	13	2	93.408	104.468
Pin2	2013_06_DSGDM1_000	870	19	30	1	7	13	2	94.6839	117.657
Pin2	2013_06_DSGDM1_000	871	19	40	1	7	13	2	94.9053	95.7099
Pin2	2013_06_DSGDM1_000	872	19	50	1	7	13	2	95.5344	112.147
Pin2	2013_06_DSGDM1_000	873	20	0	1	7	13	2	95.9131	100.037
Pin2	2013_06_DSGDM1_000	874	20	10	1	7	13	2	95.8014	93.0041
Pin2	2013_06_DSGDM1_000	875	20	20	1	7	13	2	95.1602	94.9978
Pin2	2013_06_DSGDM1_000	876	20	30	1	7	13	2	94.7102	97.6039
Pin2	2013_06_DSGDM1_000	877	20	40	1	7	13	2	94.6191	122.164
Pin2	2013_06_DSGDM1_000	878	20	50	1	7	13	2	93.6742	93.3204
Pin2	2013_06_DSGDM1_000	879	21	0	1	7	13	2	93.2673	121.111
Pin2	2013_06_DSGDM1_000	880	21	10	1	7	13	2	92.732	94.7289
Pin2	2013_06_DSGDM1_000	881	21	20	1	7	13	2	93.0672	94.8866
Pin2	2013_06_DSGDM1_000	882	21	30	1	7	13	2	93.3484	131.286
Pin2	2013_06_DSGDM1_000	883	21	40	1	7	13	2	93.653	111.589
Pin2	2013_06_DSGDM1_000	884	21	50	1	7	13	2	93.9303	94.3289
Pin2	2013_06_DSGDM1_000	885	22	0	1	7	13	2	93.4325	94.0673
Pin2	2013_06_DSGDM1_000	886	22	10	1	7	13	2	93.5911	94.2989
Pin2	2013_06_DSGDM1_000	887	22	20	1	7	13	2	93.3123	94.4057
Pin2	2013_06_DSGDM1_000	888	22	30	1	7	13	2	94.5602	117.103
Pin2	2013_06_DSGDM1_000	889	22	40	1	7	13	2	93.283	96.4935
Pin2	2013_06_DSGDM1_000	890	22	50	1	7	13	2	93.8427	93.1179
Pin2	2013_06_DSGDM1_000	891	23	0	1	7	13	1	94.2759	124.652
Pin2	2013_06_DSGDM1_000	892	23	10	1	7	13	2	92.9758	100.762
Pin2	2013_06_DSGDM1_000	893	23	20	1	7	13	2	93.7384	94.438
Pin2	2013_06_DSGDM1_000	894	23	30	1	7	13	2	93.1126	96.879
Pin2	2013_06_DSGDM1_000	895	23	40	1	7	13	2	93.9124	94.062
Pin2	2013_06_DSGDM1_000	896	23	50	1	7	13	2	92.9962	99.3471
Pin2	2013_06_DSGDM1_000	897	0	0	2	7	13	2	94.5372	111.945
Pin2	2013_06_DSGDM1_000	898	0	10	2	7	13	2	93.5291	122.221
Pin2	2013_06_DSGDM1_000	899	0	20	2	7	13	2	93.1954	115.195
Pin2	2013_06_DSGDM1_000	900	0	30	2	7	13	2	93.9239	125.276
Pin2	2013_06_DSGDM1_000	901	0	40	2	7	13	2	101.79	108.451
Pin2	2013_06_DSGDM1_000	902	0	50	2	7	13	2	93.3059	99.7764
Pin2	2013_06_DSGDM1_000	903	1	0	2	7	13	2	93.7337	133.154
Pin2	2013_06_DSGDM1_000	904	1	10	2	7	13	2	93.6259	94.798
Pin2	2013_06_DSGDM1_000	905	1	20	2	7	13	2	93.2704	93.6495
Pin2	2013_06_DSGDM1_000	906	1	30	2	7	13	2	93.1947	95.1565
Pin2	2013_06_DSGDM1_000	907	1	40	2	7	13	2	94.0341	119.074
Pin2	2013_06_DSGDM1_000	908	1	50	2	7	13	2	93.723	122.95
Pin2	2013_06_DSGDM1_000	909	2	0	2	7	13	2	93.6827	117.595
Pin2	2013_06_DSGDM1_000	910	2	10	2	7	13	2	94.1137	106.024
Pin2	2013_06_DSGDM1_000	911	2	20	2	7	13	2	93.7407	96.1562
Pin2	2013_06_DSGDM1_000	912	2	30	2	7	13	2	94.0491	105.479
Pin2	2013_06_DSGDM1_000	913	2	40	2	7	13	2	94.2323	93.5154
Pin2	2013_06_DSGDM1_000	914	2	50	2	7	13	2	94.0353	116.374
Pin2	2013_06_DSGDM1_000	915	3	0	2	7	13	2	94.2346	91.1066
Pin2	2013_06_DSGDM1_000	916	3	10	2	7	13	2	93.7857	99.3588
Pin2	2013_06_DSGDM1_000	917	3	20	2	7	13	2	94.0187	93.1006
Pin2	2013_06_DSGDM1_000	918	3	30	2	7	13	2	94.3193	124.067
Pin2	2013_06_DSGDM1_000	919	3	40	2	7	13	2	93.5472	121.954
Pin2	2013_06_DSGDM1_000	920	3	50	2	7	13	2	94.4741	91.5138
Pin2	2013_06_DSGDM1_000	921	4	0	2	7	13	2	94.5053	111.418
Pin2	2013_06_DSGDM1_000	922	4	10	2	7	13	2	93.8892	111.198
Pin2	2013_06_DSGDM1_000	923	4	20	2	7	13	2	94.2326	93.7867
Pin2	2013_06_DSGDM1_000	924	4	30	2	7	13	2	93.6482	91.9843
Pin2	2013_06_DSGDM1_000	925	4	40	2	7	13	2	94.179	91.2156
Pin2	2013_06_DSGDM1_000	926	4	50	2	7	13	2	94.4821	109.915
Pin2	2013_06_DSGDM1_000	927	5	0	2	7	13	2	94.9325	103.913
Pin2	2013_06_DSGDM1_000	928	5	10	2	7	13	2	94.8538	122.292
Pin2	2013_06_DSGDM1_000	929	5	20	2	7	13	2	95.3846	106.063
Pin2	2013_06_DSGDM1_000	930	5	30	2	7	13	2	95.2709	91.734
Pin2	2013_06_DSGDM1_000	931	5	40	2	7	13	2	95.2822	123.922
Pin2	2013_06_DSGDM1_000	932	5	50	2	7	13	2	94.1694	99.541
Pin2	2013_06_DSGDM1_000	933	6	0	2	7	13	2	93.4155	92.7437
Pin2	2013_06_DSGDM1_000	934	6	10	2	7	13	2	93.9265	95.2408
Pin2	2013_06_DSGDM1_000	935	6	20	2	7	13	2	93.1705	120.684
Pin2	2013_06_DSGDM1_000	936	6	30	2	7	13	2	94.0438	113.575
Pin2	2013_06_DSGDM1_000	937	6	40	2	7	13	2	93.1897	130.137
Pin2	2013_06_DSGDM1_000	938	6	50	2	7	13	2	93.3261	93.5847
Pin2	2013_06_DSGDM1_000	939	7	0	2	7	13	2	93.3138	103.041
Pin2	2013_06_DSGDM1_000	940	7	10	2	7	13	2	93.2327	91.5209
Pin2	2013_06_DSGDM1_000	941	7	20	2	7	13	2	92.7705	108.161
Pin2	2013_06_DSGDM1_000	942	7	30	2	7	13	2	92.4611	92.2702
Pin2	2013_06_DSGDM1_000	943	7	40	2	7	13	2	92.4793	94.2429
Pin2	2013_06_DSGDM1_000	944	7	50	2	7	13	2	93.341	94.1098
Pin2	2013_06_DSGDM1_000	945	8	0	2	7	13	2	93.6577	97.3953
Pin2	2013_06_DSGDM1_000	946	8	10	2	7	13	2	92.1172	109.531
Pin2	2013_06_DSGDM1_000	947	8	20	2	7	13	2	93.0627	120.283
Pin2	2013_06_DSGDM1_000	948	8	30	2	7	13	2	93.7054	92.9269
Pin2	2013_06_DSGDM1_000	949	8	40	2	7	13	2	91.962	112.744
Pin2	2013_06_DSGDM1_000	950	8	50	2	7	13	2	92.6547	119.389
Pin2	2013_06_DSGDM1_000	951	9	0	2	7	13	2	92.8583	97.119
Pin2	2013_06_DSGDM1_000	952	9	10	2	7	13	2	92.3282	106.929
Pin2	2013_06_DSGDM1_000	953	9	20	2	7	13	2	92.9652	94.1543
Pin2	2013_06_DSGDM1_000	954	9	30	2	7	13	2	92.8624	92.9028
Pin2	2013_06_DSGDM1_000	955	9	40	2	7	13	2	92.3703	92.2778
Pin2	2013_06_DSGDM1_000	956	9	50	2	7	13	2	92.9631	107.56
Pin2	2013_06_DSGDM1_000	957	10	0	2	7	13	2	93.6173	93.7127
Pin2	2013_06_DSGDM1_000	958	10	10	2	7	13	2	93.0216	95.5083
Pin2	2013_06_DSGDM1_000	959	10	20	2	7	13	2	92.8194	92.5202
Pin2	2013_06_DSGDM1_000	960	10	30	2	7	13	2	93.1817	123.481
Pin2	2013_06_DSGDM1_000	961	10	40	2	7	13	2	93.399	121.834
Pin2	2013_06_DSGDM1_000	962	10	50	2	7	13	2	93.0978	92.2206
Pin2	2013_06_DSGDM1_000	963	11	0	2	7	13	2	93.8153	92.6763
Pin2	2013_06_DSGDM1_000	964	11	10	2	7	13	2	92.814	119.822
Pin2	2013_06_DSGDM1_000	965	11	20	2	7	13	2	93.5982	106.365
Pin2	2013_06_DSGDM1_000	966	11	30	2	7	13	2	93.2887	91.4236
Pin2	2013_06_DSGDM1_000	967	11	40	2	7	13	2	92.9453	105.112
Pin2	2013_06_DSGDM1_000	968	11	50	2	7	13	2	93.1889	93.5759
Pin2	2013_06_DSGDM1_000	969	12	0	2	7	13	2	92.6242	99.9272
Pin2	2013_06_DSGDM1_000	970	12	10	2	7	13	2	93.7927	96.2923
Pin2	2013_06_DSGDM1_000	971	12	20	2	7	13	2	93.441	104.981
Pin2	2013_06_DSGDM1_000	972	12	30	2	7	13	2	92.4327	117.513
Pin2	2013_06_DSGDM1_000	973	12	40	2	7	13	2	93.7158	94.6627
Pin2	2013_06_DSGDM1_000	974	12	50	2	7	13	2	98.1556	122.412
Pin2	2013_06_DSGDM1_000	975	13	0	2	7	13	1	92.023	102.764
Pin2	2013_06_DSGDM1_000	976	13	10	2	7	13	1	94.1349	121.804
Pin2	2013_06_DSGDM1_000	977	13	20	2	7	13	2	93.8112	98.7145
Pin2	2013_06_DSGDM1_000	978	13	30	2	7	13	2	94.834	107.922
Pin2	2013_06_DSGDM1_000	979	13	40	2	7	13	2	93.5075	102.04
Pin2	2013_06_DSGDM1_000	980	13	50	2	7	13	2	94.1311	92.9575
Pin2	2013_06_DSGDM1_000	981	14	0	2	7	13	2	92.7209	88.907
Pin2	2013_06_DSGDM1_000	982	14	10	2	7	13	2	93.3339	86.5545
Pin2	2013_06_DSGDM1_000	983	14	20	2	7	13	2	93.5953	85.4329
Pin2	2013_06_DSGDM1_000	984	14	30	2	7	13	2	93.7562	87.6161
Pin2	2013_06_DSGDM1_000	985	14	40	2	7	13	2	92.8337	87.858
Pin2	2013_06_DSGDM1_000	986	14	50	2	7	13	2	92.8774	88.3911
Pin2	2013_06_DSGDM1_000	987	15	0	2	7	13	2	92.599	92.4393
Pin2	2013_06_DSGDM1_000	988	15	10	2	7	13	2	92.9735	89.0838
Pin2	2013_06_DSGDM1_000	989	15	20	2	7	13	2	93.4585	89.0193
Pin2	2013_06_DSGDM1_000	990	15	30	2	7	13	2	92.9294	89.6881
Pin2	2013_06_DSGDM1_000	991	15	40	2	7	13	2	92.8331	90.2053
Pin2	2013_06_DSGDM1_000	992	15	50	2	7	13	2	92.8333	90.897
Pin2	2013_06_DSGDM1_000	993	16	0	2	7	13	2	93.7279	91.2314
Pin2	2013_06_DSGDM1_000	994	16	10	2	7	13	2	92.9007	89.2536
Pin2	2013_06_DSGDM1_000	995	16	20	2	7	13	2	92.1808	89.8156
Pin2	2013_06_DSGDM1_000	996	16	30	2	7	13	2	92.9448	90.1058
Pin2	2013_06_DSGDM1_000	997	16	40	2	7	13	2	93.4214	89.368
Pin2	2013_06_DSGDM1_000	998	16	50	2	7	13	2	93.0728	89.1555
Pin2	2013_06_DSGDM1_000	999	17	0	2	7	13	2	93.7983	99.705
Pin2	2013_06_DSGDM1_000	1000	17	10	2	7	13	2	93.3566	115.181
Pin2	2013_06_DSGDM1_000	1001	17	20	2	7	13	2	94.0242	88.6972
Pin2	2013_06_DSGDM1_000	1002	17	30	2	7	13	2	93.7633	90.0663
Pin2	2013_06_DSGDM1_000	1003	17	40	2	7	13	2	93.175	92.1055
Pin2	2013_06_DSGDM1_000	1004	17	50	2	7	13	2	94.2205	90.9709
Pin2	2013_06_DSGDM1_000	1005	18	0	2	7	13	2	93.0313	91.5582
Pin2	2013_06_DSGDM1_000	1006	18	10	2	7	13	2	93.3529	97.6818
Pin2	2013_06_DSGDM1_000	1007	18	20	2	7	13	2	94.1063	96.3965
Pin2	2013_06_DSGDM1_000	1008	18	30	2	7	13	2	93.5606	93.0403
Pin2	2013_06_DSGDM1_000	1009	18	40	2	7	13	2	93.0097	89.7866
Pin2	2013_06_DSGDM1_000	1010	18	50	2	7	13	2	93.2124	92.5987
Pin2	2013_06_DSGDM1_000	1011	19	0	2	7	13	2	93.5071	91.2581
Pin2	2013_06_DSGDM1_000	1012	19	10	2	7	13	2	93.7595	93.3182
Pin2	2013_06_DSGDM1_000	1013	19	20	2	7	13	2	94.1467	91.7894
Pin2	2013_06_DSGDM1_000	1014	19	30	2	7	13	2	93.5254	90.3917
Pin2	2013_06_DSGDM1_000	1015	19	40	2	7	13	2	94.9013	91.6452
Pin2	2013_06_DSGDM1_000	1016	19	50	2	7	13	2	94.373	91.5406
Pin2	2013_06_DSGDM1_000	1017	20	0	2	7	13	2	95.3569	92.0749
Pin2	2013_06_DSGDM1_000	1018	20	10	2	7	13	2	94.8148	94.2527
Pin2	2013_06_DSGDM1_000	1019	20	20	2	7	13	2	94.2326	93.3476
Pin2	2013_06_DSGDM1_000	1020	20	30	2	7	13	2	93.829	93.2344
Pin2	2013_06_DSGDM1_000	1021	20	40	2	7	13	2	93.9323	95.2615
Pin2	2013_06_DSGDM1_000	1022	20	50	2	7	13	2	93.8478	94.0041
Pin2	2013_06_DSGDM1_000	1023	21	0	2	7	13	2	93.7638	93.4591
Pin2	2013_06_DSGDM1_000	1024	21	10	2	7	13	2	93.79	94.8286
Pin2	2013_06_DSGDM1_000	1025	21	20	2	7	13	2	93.3423	94.7839
Pin2	2013_06_DSGDM1_000	1026	21	30	2	7	13	2	93.5237	94.5009
Pin2	2013_06_DSGDM1_000	1027	21	40	2	7	13	2	93.8127	95.4057
Pin2	2013_06_DSGDM1_000	1028	21	50	2	7	13	2	93.3254	94.5608
Pin2	2013_06_DSGDM1_000	1029	22	0	2	7	13	2	93.5896	94.5213
Pin2	2013_06_DSGDM1_000	1030	22	10	2	7	13	2	93.3131	93.2742
Pin2	2013_06_DSGDM1_000	1031	22	20	2	7	13	2	93.1672	93.6031
Pin2	2013_06_DSGDM1_000	1032	22	30	2	7	13	2	92.7365	94.321
Pin2	2013_06_DSGDM1_000	1033	22	40	2	7	13	2	93.9715	94.8234
Pin2	2013_06_DSGDM1_000	1034	22	50	2	7	13	2	93.7042	94.1561
Pin2	2013_06_DSGDM1_000	1035	23	0	2	7	13	2	93.0592	93.1845
Pin2	2013_06_DSGDM1_000	1036	23	10	2	7	13	2	93.3317	93.3504
Pin2	2013_06_DSGDM1_000	1037	23	20	2	7	13	2	93.4598	96.1023
Pin2	2013_06_DSGDM1_000	1038	23	30	2	7	13	2	92.9862	94.4567
Pin2	2013_06_DSGDM1_000	1039	23	40	2	7	13	2	93.1115	93.704
Pin2	2013_06_DSGDM1_000	1040	23	50	2	7	13	2	93.5161	94.1839
Pin2	2013_06_DSGDM1_000	1041	0	0	3	7	13	2	92.9483	94.0039
Pin2	2013_06_DSGDM1_000	1042	0	10	3	7	13	2	93.4031	93.1099
Pin2	2013_06_DSGDM1_000	1043	0	20	3	7	13	2	93.4683	96.0839
Pin2	2013_06_DSGDM1_000	1044	0	30	3	7	13	2	93.6011	116.574
Pin2	2013_06_DSGDM1_000	1045	0	40	3	7	13	2	93.6802	94.1126
Pin2	2013_06_DSGDM1_000	1046	0	50	3	7	13	2	93.2298	93.0524
Pin2	2013_06_DSGDM1_000	1047	1	0	3	7	13	2	94.003	94.4119
Pin2	2013_06_DSGDM1_000	1048	1	10	3	7	13	2	92.7363	93.6472
Pin2	2013_06_DSGDM1_000	1049	1	20	3	7	13	2	94.1081	96.3188
Pin2	2013_06_DSGDM1_000	1050	1	30	3	7	13	2	92.9011	92.8333
Pin2	2013_06_DSGDM1_000	1051	1	40	3	7	13	2	92.9433	92.0648
Pin2	2013_06_DSGDM1_000	1052	1	50	3	7	13	2	94.3661	91.4107
Pin2	2013_06_DSGDM1_000	1053	2	0	3	7	13	2	93.6579	91.9648
Pin2	2013_06_DSGDM1_000	1054	2	10	3	7	13	2	93.366	92.5892
Pin2	2013_06_DSGDM1_000	1055	2	20	3	7	13	2	94.0848	91.9475
Pin2	2013_06_DSGDM1_000	1056	2	30	3	7	13	2	93.4849	94.123
Pin2	2013_06_DSGDM1_000	1057	2	40	3	7	13	2	93.6526	96.2641
Pin2	2013_06_DSGDM1_000	1058	2	50	3	7	13	2	93.4107	93.8552
Pin2	2013_06_DSGDM1_000	1059	3	0	3	7	13	2	93.3064	93.4914
Pin2	2013_06_DSGDM1_000	1060	3	10	3	7	13	2	93.8097	93.0789
Pin2	2013_06_DSGDM1_000	1061	3	20	3	7	13	2	93.8999	93.9653
Pin2	2013_06_DSGDM1_000	1062	3	30	3	7	13	2	93.3997	91.744
Pin2	2013_06_DSGDM1_000	1063	3	40	3	7	13	2	93.4936	92.9252
Pin2	2013_06_DSGDM1_000	1064	3	50	3	7	13	2	94.4965	93.287
Pin2	2013_06_DSGDM1_000	1065	4	0	3	7	13	2	94.0029	93.5903
Pin2	2013_06_DSGDM1_000	1066	4	10	3	7	13	2	93.4427	93.2793
Pin2	2013_06_DSGDM1_000	1067	4	20	3	7	13	2	93.0921	92.5259
Pin2	2013_06_DSGDM1_000	1068	4	30	3	7	13	2	93.5311	93.3675
Pin2	2013_06_DSGDM1_000	1069	4	40	3	7	13	2	94.0219	94.3836
Pin2	2013_06_DSGDM1_000	1070	4	50	3	7	13	2	95.1469	93.4194
Pin2	2013_06_DSGDM1_000	1071	5	0	3	7	13	2	95.2447	94.1212
Pin2	2013_06_DSGDM1_000	1072	5	10	3	7	13	2	94.5101	95.304
Pin2	2013_06_DSGDM1_000	1073	5	20	3	7	13	2	95.0912	96.0977
Pin2	2013_06_DSGDM1_000	1074	5	30	3	7	13	2	94.6282	93.9819
Pin2	2013_06_DSGDM1_000	1075	5	40	3	7	13	2	94.5021	93.9647
Pin2	2013_06_DSGDM1_000	1076	5	50	3	7	13	2	94.634	99.2337
Pin2	2013_06_DSGDM1_000	1077	6	0	3	7	13	2	93.6244	98.7728
Pin2	2013_06_DSGDM1_000	1078	6	10	3	7	13	2	94.4386	92.2355
Pin2	2013_06_DSGDM1_000	1079	6	20	3	7	13	2	93.3263	94.5387
Pin2	2013_06_DSGDM1_000	1080	6	30	3	7	13	2	92.563	94.4766
Pin2	2013_06_DSGDM1_000	1081	6	40	3	7	13	2	93.4607	93.5613
Pin2	2013_06_DSGDM1_000	1082	6	50	3	7	13	2	92.8323	93.9972
Pin2	2013_06_DSGDM1_000	1083	7	0	3	7	13	2	92.541	94.7505
Pin2	2013_06_DSGDM1_000	1084	7	10	3	7	13	2	92.1256	109.438
Pin2	2013_06_DSGDM1_000	1085	7	20	3	7	13	2	92.4377	93.8182
Pin2	2013_06_DSGDM1_000	1086	7	30	3	7	13	2	92.5814	93.016
Pin2	2013_06_DSGDM1_000	1087	7	40	3	7	13	2	92.499	94.4458
Pin2	2013_06_DSGDM1_000	1088	7	50	3	7	13	2	92.6917	94.0113
Pin2	2013_06_DSGDM1_000	1089	8	0	3	7	13	2	92.5168	94.3318
Pin2	2013_06_DSGDM1_000	1090	8	10	3	7	13	2	91.3166	96.1619
Pin2	2013_06_DSGDM1_000	1091	8	20	3	7	13	2	91.8129	99.4338
Pin2	2013_06_DSGDM1_000	1092	8	30	3	7	13	2	92.9307	94.7209
Pin2	2013_06_DSGDM1_000	1093	8	40	3	7	13	2	92.6527	94.7617
Pin2	2013_06_DSGDM1_000	1094	8	50	3	7	13	2	91.969	95.2635
Pin2	2013_06_DSGDM1_000	1095	9	0	3	7	13	2	92.9703	93.8264
Pin2	2013_06_DSGDM1_000	1096	9	10	3	7	13	2	93.3045	109.511
Pin2	2013_06_DSGDM1_000	1097	9	20	3	7	13	2	91.54	98.776
Pin2	2013_06_DSGDM1_000	1098	9	30	3	7	13	2	93.2669	94.1268
Pin2	2013_06_DSGDM1_000	1099	9	40	3	7	13	2	92.788	109.21
Pin2	2013_06_DSGDM1_000	1100	9	50	3	7	13	2	94.0843	91.6681
Pin2	2013_06_DSGDM1_000	1101	10	0	3	7	13	2	94.2509	110.69
Pin2	2013_06_DSGDM1_000	1102	10	10	3	7	13	2	93.4926	92.7366
Pin2	2013_06_DSGDM1_000	1103	10	20	3	7	13	2	93.1429	94.1779
Pin2	2013_06_DSGDM1_000	1104	10	30	3	7	13	2	92.9343	99.1972
Pin2	2013_06_DSGDM1_000	1105	10	40	3	7	13	2	92.8544	91.3298
Pin2	2013_06_DSGDM1_000	1106	10	50	3	7	13	2	93.3309	120.915
Pin2	2013_06_DSGDM1_000	1107	11	0	3	7	13	2	92.2709	119.029
Pin2	2013_06_DSGDM1_000	1108	11	10	3	7	13	2	93.0277	99.4068
Pin2	2013_06_DSGDM1_000	1109	11	20	3	7	13	2	93.3712	116.332
Pin2	2013_06_DSGDM1_000	1110	11	30	3	7	13	2	93.6857	91.0902
Pin2	2013_06_DSGDM1_000	1111	11	40	3	7	13	2	93.1851	90.958
Pin2	2013_06_DSGDM1_000	1112	11	50	3	7	13	2	93.0521	91.4196
Pin2	2013_06_DSGDM1_000	1113	12	0	3	7	13	2	93.5036	109.591
Pin2	2013_06_DSGDM1_000	1114	12	10	3	7	13	2	93.113	91.9919
Pin2	2013_06_DSGDM1_000	1115	12	20	3	7	13	2	93.8806	90.9484
Pin2	2013_06_DSGDM1_000	1116	12	30	3	7	13	2	93.0601	106.131
Pin2	2013_06_DSGDM1_000	1117	12	40	3	7	13	2	92.9148	99.2688
Pin2	2013_06_DSGDM1_000	1118	12	50	3	7	13	2	92.8709	116.495
Pin2	2013_06_DSGDM1_000	1119	13	0	3	7	13	2	93.0277	105.685
Pin2	2013_06_DSGDM1_000	1120	13	10	3	7	13	2	93.3498	102.201
Pin2	2013_06_DSGDM1_000	1121	13	20	3	7	13	2	93.6701	90.6045
Pin2	2013_06_DSGDM1_000	1122	13	30	3	7	13	2	92.8073	89.5102
Pin2	2013_06_DSGDM1_000	1123	13	40	3	7	13	2	92.7145	102.993
Pin2	2013_06_DSGDM1_000	1124	13	50	3	7	13	2	92.6055	91.1138
Pin2	2013_06_DSGDM1_000	1125	14	0	3	7	13	2	93.1541	93.6391
Pin2	2013_06_DSGDM1_000	1126	14	10	3	7	13	2	93.2373	107.878
Pin2	2013_06_DSGDM1_000	1127	14	20	3	7	13	2	92.4588	106.382
Pin2	2013_06_DSGDM1_000	1128	14	30	3	7	13	2	92.4819	94.4997
Pin2	2013_06_DSGDM1_000	1129	14	40	3	7	13	2	92.0981	107.77
Pin2	2013_06_DSGDM1_000	1130	14	50	3	7	13	2	92.2885	108.948
Pin2	2013_06_DSGDM1_000	1131	15	0	3	7	13	2	93.0354	94.8811
Pin2	2013_06_DSGDM1_000	1132	15	10	3	7	13	2	92.1264	103.012
Pin2	2013_06_DSGDM1_000	1133	15	20	3	7	13	2	92.5453	94.7545
Pin2	2013_06_DSGDM1_000	1134	15	30	3	7	13	2	91.6956	93.9111
Pin2	2013_06_DSGDM1_000	1135	15	40	3	7	13	2	92.1683	94.5687
Pin2	2013_06_DSGDM1_000	1136	15	50	3	7	13	2	93.6085	101.604
Pin2	2013_06_DSGDM1_000	1137	16	0	3	7	13	2	92.0976	95.5014
Pin2	2013_06_DSGDM1_000	1138	16	10	3	7	13	2	93.7468	112.44
Pin2	2013_06_DSGDM1_000	1139	16	20	3	7	13	2	93.2317	96.6441
Pin2	2013_06_DSGDM1_000	1140	16	30	3	7	13	2	92.7315	93.092
Pin2	2013_06_DSGDM1_000	1141	16	40	3	7	13	2	93.1434	93.1842
Pin2	2013_06_DSGDM1_000	1142	16	50	3	7	13	2	93.6699	107.295
Pin2	2013_06_DSGDM1_000	1143	17	0	3	7	13	2	93.4407	92.3163
Pin2	2013_06_DSGDM1_000	1144	17	10	3	7	13	2	93.8334	92.5832
Pin2	2013_06_DSGDM1_000	1145	17	20	3	7	13	2	93.9986	91.5107
Pin2	2013_06_DSGDM1_000	1146	17	30	3	7	13	2	93.7917	92.5912
Pin2	2013_06_DSGDM1_000	1147	17	40	3	7	13	2	94.2855	96.9058
Pin2	2013_06_DSGDM1_000	1148	17	50	3	7	13	2	94.4734	92.7275
Pin2	2013_06_DSGDM1_000	1149	18	0	3	7	13	2	94.0115	93.5989
Pin2	2013_06_DSGDM1_000	1150	18	10	3	7	13	2	93.605	92.212
Pin2	2013_06_DSGDM1_000	1151	18	20	3	7	13	2	94.2133	92.8063
Pin2	2013_06_DSGDM1_000	1152	18	30	3	7	13	2	94.4931	98.4007
Pin2	2013_06_DSGDM1_000	1153	18	40	3	7	13	2	94.1513	93.9794
Pin2	2013_06_DSGDM1_000	1154	18	50	3	7	13	2	94.1343	91.1531
Pin2	2013_06_DSGDM1_000	1155	19	0	3	7	13	2	93.6239	109.809
Pin2	2013_06_DSGDM1_000	1156	19	10	3	7	13	2	93.7618	93.1781
Pin2	2013_06_DSGDM1_000	1157	19	20	3	7	13	2	94.3985	93.3068
Pin2	2013_06_DSGDM1_000	1158	19	30	3	7	13	2	93.8786	92.5996
Pin2	2013_06_DSGDM1_000	1159	19	40	3	7	13	2	94.0606	94.4536
Pin2	2013_06_DSGDM1_000	1160	19	50	3	7	13	2	95.0991	102.653
Pin2	2013_06_DSGDM1_000	1161	20	0	3	7	13	2	95.1497	96.1004
Pin2	2013_06_DSGDM1_000	1162	20	10	3	7	13	2	95.2074	92.3081
Pin2	2013_06_DSGDM1_000	1163	20	20	3	7	13	2	94.9896	92.7046
Pin2	2013_06_DSGDM1_000	1164	20	30	3	7	13	2	94.1134	93.3824
Pin2	2013_06_DSGDM1_000	1165	20	40	3	7	13	2	94.0251	94.2325
Pin2	2013_06_DSGDM1_000	1166	20	50	3	7	13	2	92.8742	94.9664
Pin2	2013_06_DSGDM1_000	1167	21	0	3	7	13	2	92.5914	96.4207
Pin2	2013_06_DSGDM1_000	1168	21	10	3	7	13	2	93.0649	122.97
Pin2	2013_06_DSGDM1_000	1169	21	20	3	7	13	2	93.2464	95.3271
Pin2	2013_06_DSGDM1_000	1170	21	30	3	7	13	2	93.2578	96.4189
Pin2	2013_06_DSGDM1_000	1171	21	40	3	7	13	2	93.9527	97.4175
Pin2	2013_06_DSGDM1_000	1172	21	50	3	7	13	2	93.1489	113.157
Pin2	2013_06_DSGDM1_000	1173	22	0	3	7	13	2	92.8498	96.3083
Pin2	2013_06_DSGDM1_000	1174	22	10	3	7	13	2	92.3749	101.533
Pin2	2013_06_DSGDM1_000	1175	22	20	3	7	13	2	92.0679	97.1478
Pin2	2013_06_DSGDM1_000	1176	22	30	3	7	13	2	93.2665	123.986
Pin2	2013_06_DSGDM1_000	1177	22	40	3	7	13	2	94.0723	94.7872
Pin2	2013_06_DSGDM1_000	1178	22	50	3	7	13	2	93.0029	98.9906
Pin2	2013_06_DSGDM1_000	1179	23	0	3	7	13	2	91.8716	103.896
Pin2	2013_06_DSGDM1_000	1180	23	10	3	7	13	2	91.0974	105.927
Pin2	2013_06_DSGDM1_000	1181	23	20	3	7	13	1	91.6324	120.836
Pin2	2013_06_DSGDM1_000	1182	23	30	3	7	13	2	92.438	94.3443
Pin2	2013_06_DSGDM1_000	1183	23	40	3	7	13	2	93.332	94.7059
Pin2	2013_06_DSGDM1_000	1184	23	50	3	7	13	2	92.2828	102.162
Pin2	2013_06_DSGDM1_000	1185	0	0	4	7	13	2	92.4913	93.6429
Pin2	2013_06_DSGDM1_000	1186	0	10	4	7	13	2	93.4397	103.672
Pin2	2013_06_DSGDM1_000	1187	0	20	4	7	13	2	92.9027	102.856
Pin2	2013_06_DSGDM1_000	1188	0	30	4	7	13	2	92.5093	109.808
Pin2	2013_06_DSGDM1_000	1189	0	40	4	7	13	2	94.5028	112.65
Pin2	2013_06_DSGDM1_000	1190	0	50	4	7	13	2	93.4074	110.721
Pin2	2013_06_DSGDM1_000	1191	1	0	4	7	13	2	93.4471	102.062
Pin2	2013_06_DSGDM1_000	1192	1	10	4	7	13	2	92.9318	96.1421
Pin2	2013_06_DSGDM1_000	1193	1	20	4	7	13	2	92.9421	95.3853
Pin2	2013_06_DSGDM1_000	1194	1	30	4	7	13	1	93.2188	129.125
Pin2	2013_06_DSGDM1_000	1195	1	40	4	7	13	2	92.6364	123.864
Pin2	2013_06_DSGDM1_000	1196	1	50	4	7	13	2	92.9889	97.3509
Pin2	2013_06_DSGDM1_000	1197	2	0	4	7	13	2	93.4839	95.3415
Pin2	2013_06_DSGDM1_000	1198	2	10	4	7	13	1	92.5198	125.386
Pin2	2013_06_DSGDM1_000	1199	2	20	4	7	13	2	93.1052	99.9582
Pin2	2013_06_DSGDM1_000	1200	2	30	4	7	13	2	93.0067	102.597
Pin2	2013_06_DSGDM1_000	1201	2	40	4	7	13	2	92.5536	102.524
Pin2	2013_06_DSGDM1_000	1202	2	50	4	7	13	2	92.9355	95.03
Pin2	2013_06_DSGDM1_000	1203	3	0	4	7	13	2	92.9808	95.0617
Pin2	2013_06_DSGDM1_000	1204	3	10	4	7	13	2	92.797	111.677
Pin2	2013_06_DSGDM1_000	1205	3	20	4	7	13	2	92.1642	101.503
Pin2	2013_06_DSGDM1_000	1206	3	30	4	7	13	2	92.7194	94.3474
Pin2	2013_06_DSGDM1_000	1207	3	40	4	7	13	2	92.1182	115.568
Pin2	2013_06_DSGDM1_000	1208	3	50	4	7	13	2	92.9576	124.775
Pin2	2013_06_DSGDM1_000	1209	4	0	4	7	13	2	92.7393	108.745
Pin2	2013_06_DSGDM1_000	1210	4	10	4	7	13	2	92.716	104.29
Pin2	2013_06_DSGDM1_000	1211	4	20	4	7	13	2	92.2701	93.038
Pin2	2013_06_DSGDM1_000	1212	4	30	4	7	13	2	93.3096	108.874
Pin2	2013_06_DSGDM1_000	1213	4	40	4	7	13	2	94.207	128.934
Pin2	2013_06_DSGDM1_000	1214	4	50	4	7	13	2	94.2311	111.24
Pin2	2013_06_DSGDM1_000	1215	5	0	4	7	13	2	94.6562	120.138
Pin2	2013_06_DSGDM1_000	1216	5	10	4	7	13	2	94.9303	102.563
Pin2	2013_06_DSGDM1_000	1217	5	20	4	7	13	2	94.501	103.842
Pin2	2013_06_DSGDM1_000	1218	5	30	4	7	13	2	94.7735	93.5105
Pin2	2013_06_DSGDM1_000	1219	5	40	4	7	13	2	93.9061	94.9111
Pin2	2013_06_DSGDM1_000	1220	5	50	4	7	13	2	93.8985	113.547
Pin2	2013_06_DSGDM1_000	1221	6	0	4	7	13	2	93.1779	94.1095
Pin2	2013_06_DSGDM1_000	1222	6	10	4	7	13	2	93.5812	95.3956
Pin2	2013_06_DSGDM1_000	1223	6	20	4	7	13	2	93.1544	120.458
Pin2	2013_06_DSGDM1_000	1224	6	30	4	7	13	2	92.779	94.4808
Pin2	2013_06_DSGDM1_000	1225	6	40	4	7	13	2	92.624	95.1843
Pin2	2013_06_DSGDM1_000	1226	6	50	4	7	13	2	92.4599	102.137
Pin2	2013_06_DSGDM1_000	1227	7	0	4	7	13	2	92.1508	102.632
Pin2	2013_06_DSGDM1_000	1228	7	10	4	7	13	1	93.3199	121.5
Pin2	2013_06_DSGDM1_000	1229	7	20	4	7	13	2	92.7722	94.8606
Pin2	2013_06_DSGDM1_000	1230	7	30	4	7	13	1	93.8982	102.119
Pin2	2013_06_DSGDM1_000	1231	7	40	4	7	13	1	92.4709	101.925
Pin2	2013_06_DSGDM1_000	1232	7	50	4	7	13	2	92.6228	94.5531
Pin2	2013_06_DSGDM1_000	1233	8	0	4	7	13	1	92.6846	129.129
Pin2	2013_06_DSGDM1_000	1234	8	10	4	7	13	2	92.2813	122.823
Pin2	2013_06_DSGDM1_000	1235	8	20	4	7	13	2	92.3306	118.955
Pin2	2013_06_DSGDM1_000	1236	8	30	4	7	13	2	92.3133	99.563
Pin2	2013_06_DSGDM1_000	1237	8	40	4	7	13	2	92.0152	96.221
Pin2	2013_06_DSGDM1_000	1238	8	50	4	7	13	2	92.5176	95.299
Pin2	2013_06_DSGDM1_000	1239	9	0	4	7	13	2	92.4281	94.4522
Pin2	2013_06_DSGDM1_000	1240	9	10	4	7	13	2	92.6907	96.2444
Pin2	2013_06_DSGDM1_000	1241	9	20	4	7	13	2	92.8526	113.438
Pin2	2013_06_DSGDM1_000	1242	9	30	4	7	13	2	92.7884	103.402
Pin2	2013_06_DSGDM1_000	1243	9	40	4	7	13	2	92.198	99.6681
Pin2	2013_06_DSGDM1_000	1244	9	50	4	7	13	2	92.7277	109.818
Pin2	2013_06_DSGDM1_000	1245	10	0	4	7	13	2	91.0983	107.939
Pin2	2013_06_DSGDM1_000	1246	10	10	4	7	13	1	91.8583	125.109
Pin2	2013_06_DSGDM1_000	1247	10	20	4	7	13	2	92.4328	120.737
Pin2	2013_06_DSGDM1_000	1248	10	30	4	7	13	2	91.5081	117.427
Pin2	2013_06_DSGDM1_000	1249	10	40	4	7	13	2	93.5745	118.659
Pin2	2013_06_DSGDM1_000	1250	10	50	4	7	13	2	92.8236	98.6158
Pin2	2013_06_DSGDM1_000	1251	11	0	4	7	13	2	92.2868	118.312
Pin2	2013_06_DSGDM1_000	1252	11	10	4	7	13	2	93.175	99.7709
Pin2	2013_06_DSGDM1_000	1253	11	20	4	7	13	2	92.3948	112.362
Pin2	2013_06_DSGDM1_000	1254	11	30	4	7	13	2	92.1997	102.166
Pin2	2013_06_DSGDM1_000	1255	11	40	4	7	13	2	92.0617	122.803
Pin2	2013_06_DSGDM1_000	1256	11	50	4	7	13	2	92.2939	112.507
Pin2	2013_06_DSGDM1_000	1257	12	0	4	7	13	2	92.0602	107.128
Pin2	2013_06_DSGDM1_000	1258	12	10	4	7	13	2	92.2229	107.558
Pin2	2013_06_DSGDM1_000	1259	12	20	4	7	13	1	93.0891	129.181
Pin2	2013_06_DSGDM1_000	1260	12	30	4	7	13	2	93.2103	95.6871
Pin2	2013_06_DSGDM1_000	1261	12	40	4	7	13	2	92.7762	112.212
Pin2	2013_06_DSGDM1_000	1262	12	50	4	7	13	2	92.6258	124.853
Pin2	2013_06_DSGDM1_000	1263	13	0	4	7	13	2	93.0729	115.535
Pin2	2013_06_DSGDM1_000	1264	13	10	4	7	13	2	92.589	120.549
Pin2	2013_06_DSGDM1_000	1265	13	20	4	7	13	2	92.6253	108.005
Pin2	2013_06_DSGDM1_000	1266	13	30	4	7	13	2	93.3982	122.924
Pin2	2013_06_DSGDM1_000	1267	13	40	4	7	13	2	92.8269	124.238
Pin2	2013_06_DSGDM1_000	1268	13	50	4	7	13	2	93.1949	96.394
Pin2	2013_06_DSGDM1_000	1269	14	0	4	7	13	2	93.7319	116.001
Pin2	2013_06_DSGDM1_000	1270	14	10	4	7	13	2	93.4171	118.997
Pin2	2013_06_DSGDM1_000	1271	14	20	4	7	13	2	93.4568	102.027
Pin2	2013_06_DSGDM1_000	1272	14	30	4	7	13	2	94.7015	122.386
Pin2	2013_06_DSGDM1_000	1273	14	40	4	7	13	1	93.0473	125.825
Pin2	2013_06_DSGDM1_000	1274	14	50	4	7	13	2	93.0118	115.25
Pin2	2013_06_DSGDM1_000	1275	15	0	4	7	13	2	92.8964	126.873
Pin2	2013_06_DSGDM1_000	1276	15	10	4	7	13	1	93.6634	129.523
Pin2	2013_06_DSGDM1_000	1277	15	20	4	7	13	2	94.3967	117.865
Pin2	2013_06_DSGDM1_000	1278	15	30	4	7	13	2	93.7484	116.621
Pin2	2013_06_DSGDM1_000	1279	15	40	4	7	13	2	92.9526	122.412
Pin2	2013_06_DSGDM1_000	1280	15	50	4	7	13	1	93.4473	128.765
Pin2	2013_06_DSGDM1_000	1281	16	0	4	7	13	2	93.9182	123.141
Pin2	2013_06_DSGDM1_000	1282	16	10	4	7	13	2	93.422	94.8148
Pin2	2013_06_DSGDM1_000	1283	16	20	4	7	13	2	92.8391	112.062
Pin2	2013_06_DSGDM1_000	1284	16	30	4	7	13	1	93.3427	132.981
Pin2	2013_06_DSGDM1_000	1285	16	40	4	7	13	2	93.1279	90.9478
Pin2	2013_06_DSGDM1_000	1286	16	50	4	7	13	2	93.0463	104.338
Pin2	2013_06_DSGDM1_000	1287	17	0	4	7	13	2	93.3227	111.482
Pin2	2013_06_DSGDM1_000	1288	17	10	4	7	13	2	93.0771	95.5406
Pin2	2013_06_DSGDM1_000	1289	17	20	4	7	13	2	93.848	125.474
Pin2	2013_06_DSGDM1_000	1290	17	30	4	7	13	2	92.7194	127.914
Pin2	2013_06_DSGDM1_000	1291	17	40	4	7	13	1	93.1064	129.213
Pin2	2013_06_DSGDM1_000	1292	17	50	4	7	13	2	92.7688	91.9674
Pin2	2013_06_DSGDM1_000	1293	18	0	4	7	13	2	93.3281	111.687
Pin2	2013_06_DSGDM1_000	1294	18	10	4	7	13	2	92.7225	101.035
Pin2	2013_06_DSGDM1_000	1295	18	20	4	7	13	2	93.8788	88.919
Pin2	2013_06_DSGDM1_000	1296	18	30	4	7	13	2	93.3637	91.6892
Pin2	2013_06_DSGDM1_000	1297	18	40	4	7	13	2	93.1934	87.7813
Pin2	2013_06_DSGDM1_000	1298	18	50	4	7	13	2	93.6568	111.782
Pin2	2013_06_DSGDM1_000	1299	19	0	4	7	13	2	93.8636	118.883
Pin2	2013_06_DSGDM1_000	1300	19	10	4	7	13	2	94.2521	95.3376
Pin2	2013_06_DSGDM1_000	1301	19	20	4	7	13	2	94.1289	101.465
Pin2	2013_06_DSGDM1_000	1302	19	30	4	7	13	2	95.091	86.7122
Pin2	2013_06_DSGDM1_000	1303	19	40	4	7	13	1	94.9412	130.457
Pin2	2013_06_DSGDM1_000	1304	19	50	4	7	13	2	95.8143	97.6926
Pin2	2013_06_DSGDM1_000	1305	20	0	4	7	13	2	102.05	110.363
Pin2	2013_06_DSGDM1_000	1306	20	10	4	7	13	2	95.2689	92.855
Pin2	2013_06_DSGDM1_000	1307	20	20	4	7	13	1	95.0027	131.196
Pin2	2013_06_DSGDM1_000	1308	20	30	4	7	13	2	95.1805	109.846
Pin2	2013_06_DSGDM1_000	1309	20	40	4	7	13	2	94.1571	113.292
Pin2	2013_06_DSGDM1_000	1310	20	50	4	7	13	2	94.4851	118.705
Pin2	2013_06_DSGDM1_000	1311	21	0	4	7	13	2	94.1507	100.063
Pin2	2013_06_DSGDM1_000	1312	21	10	4	7	13	1	94.3523	128.742
Pin2	2013_06_DSGDM1_000	1313	21	20	4	7	13	2	93.7146	114.086
Pin2	2013_06_DSGDM1_000	1314	21	30	4	7	13	2	94.1672	95.021
Pin2	2013_06_DSGDM1_000	1315	21	40	4	7	13	2	93.7794	93.0464
Pin2	2013_06_DSGDM1_000	1316	21	50	4	7	13	2	94.3919	93.3383
Pin2	2013_06_DSGDM1_000	1317	22	0	4	7	13	2	93.6468	92.9196
Pin2	2013_06_DSGDM1_000	1318	22	10	4	7	13	2	94.2398	104.502
Pin2	2013_06_DSGDM1_000	1319	22	20	4	7	13	2	93.6118	92.1932
Pin2	2013_06_DSGDM1_000	1320	22	30	4	7	13	2	93.7608	92.3264
Pin2	2013_06_DSGDM1_000	1321	22	40	4	7	13	2	93.1297	91.4943
Pin2	2013_06_DSGDM1_000	1322	22	50	4	7	13	2	93.7613	103.551
Pin2	2013_06_DSGDM1_000	1323	23	0	4	7	13	2	93.1763	102.048
Pin2	2013_06_DSGDM1_000	1324	23	10	4	7	13	2	93.4758	93.6919
Pin2	2013_06_DSGDM1_000	1325	23	20	4	7	13	2	93.5988	90.6984
Pin2	2013_06_DSGDM1_000	1326	23	30	4	7	13	2	93.3686	89.8114
Pin2	2013_06_DSGDM1_000	1327	23	40	4	7	13	2	93.2756	93.8435
Pin2	2013_06_DSGDM1_000	1328	23	50	4	7	13	2	93.1683	90.8974
Pin2	2013_06_DSGDM1_000	1329	0	0	5	7	13	2	92.4074	91.3672
Pin2	2013_06_DSGDM1_000	1330	0	10	5	7	13	2	93.0243	90.4096
Pin2	2013_06_DSGDM1_000	1331	0	20	5	7	13	2	92.8114	91.0697
Pin2	2013_06_DSGDM1_000	1332	0	30	5	7	13	2	92.5472	97.8222
Pin2	2013_06_DSGDM1_000	1333	0	40	5	7	13	2	92.5138	90.487
Pin2	2013_06_DSGDM1_000	1334	0	50	5	7	13	2	92.5736	91.0281
Pin2	2013_06_DSGDM1_000	1335	1	0	5	7	13	2	93.3524	88.8641
Pin2	2013_06_DSGDM1_000	1336	1	10	5	7	13	2	92.807	88.5558
Pin2	2013_06_DSGDM1_000	1337	1	20	5	7	13	2	92.9714	88.1559
Pin2	2013_06_DSGDM1_000	1338	1	30	5	7	13	2	92.7033	87.8935
Pin2	2013_06_DSGDM1_000	1339	1	40	5	7	13	2	92.8783	90.2848
Pin2	2013_06_DSGDM1_000	1340	1	50	5	7	13	2	93.1613	95.0944
Pin2	2013_06_DSGDM1_000	1341	2	0	5	7	13	2	92.113	91.5322
Pin2	2013_06_DSGDM1_000	1342	2	10	5	7	13	2	92.9884	92.8096
Pin2	2013_06_DSGDM1_000	1343	2	20	5	7	13	2	92.7024	91.3651
Pin2	2013_06_DSGDM1_000	1344	2	30	5	7	13	2	93.3855	92.2304
Pin2	2013_06_DSGDM1_000	1345	2	40	5	7	13	2	92.5757	90.4951
Pin2	2013_06_DSGDM1_000	1346	2	50	5	7	13	2	93.1855	93.742
Pin2	2013_06_DSGDM1_000	1347	3	0	5	7	13	2	92.3533	92.952
Pin2	2013_06_DSGDM1_000	1348	3	10	5	7	13	2	92.7516	92.6595
Pin2	2013_06_DSGDM1_000	1349	3	20	5	7	13	2	92.9738	95.7623
Pin2	2013_06_DSGDM1_000	1350	3	30	5	7	13	2	92.3592	93.2684
Pin2	2013_06_DSGDM1_000	1351	3	40	5	7	13	2	93.1172	101.551
Pin2	2013_06_DSGDM1_000	1352	3	50	5	7	13	2	92.5766	91.4943
Pin2	2013_06_DSGDM1_000	1353	4	0	5	7	13	2	93.2618	91.7062
Pin2	2013_06_DSGDM1_000	1354	4	10	5	7	13	2	92.32	92.6076
Pin2	2013_06_DSGDM1_000	1355	4	20	5	7	13	2	92.6596	93.6973
Pin2	2013_06_DSGDM1_000	1356	4	30	5	7	13	2	92.6056	92.128
Pin2	2013_06_DSGDM1_000	1357	4	40	5	7	13	2	94.0334	92.1605
Pin2	2013_06_DSGDM1_000	1358	4	50	5	7	13	2	94.6834	92.4285
Pin2	2013_06_DSGDM1_000	1359	5	0	5	7	13	2	94.4663	91.8289
Pin2	2013_06_DSGDM1_000	1360	5	10	5	7	13	2	95.5165	91.0962
Pin2	2013_06_DSGDM1_000	1361	5	20	5	7	13	2	95.4827	91.8362
Pin2	2013_06_DSGDM1_000	1362	5	30	5	7	13	2	94.8727	92.0647
Pin2	2013_06_DSGDM1_000	1363	5	40	5	7	13	2	94.2104	91.9481
Pin2	2013_06_DSGDM1_000	1364	5	50	5	7	13	2	93.7001	94.3991
Pin2	2013_06_DSGDM1_000	1365	6	0	5	7	13	2	94.013	93.474
Pin2	2013_06_DSGDM1_000	1366	6	10	5	7	13	2	93.4268	95.5816
Pin2	2013_06_DSGDM1_000	1367	6	20	5	7	13	2	92.8789	95.4022
Pin2	2013_06_DSGDM1_000	1368	6	30	5	7	13	2	93.1784	95.1728
Pin2	2013_06_DSGDM1_000	1369	6	40	5	7	13	2	92.8133	94.7578
Pin2	2013_06_DSGDM1_000	1370	6	50	5	7	13	2	92.5975	95.2699
Pin2	2013_06_DSGDM1_000	1371	7	0	5	7	13	2	92.7636	94.7626
Pin2	2013_06_DSGDM1_000	1372	7	10	5	7	13	2	92.5599	95.7639
Pin2	2013_06_DSGDM1_000	1373	7	20	5	7	13	2	92.4607	94.7714
Pin2	2013_06_DSGDM1_000	1374	7	30	5	7	13	2	92.308	95.5348
Pin2	2013_06_DSGDM1_000	1375	7	40	5	7	13	2	93.8929	93.6473
Pin2	2013_06_DSGDM1_000	1376	7	50	5	7	13	2	93.3111	94.5298
Pin2	2013_06_DSGDM1_000	1377	8	0	5	7	13	2	92.4024	96.1305
Pin2	2013_06_DSGDM1_000	1378	8	10	5	7	13	2	92.8746	93.2612
Pin2	2013_06_DSGDM1_000	1379	8	20	5	7	13	2	93.1405	94.0197
Pin2	2013_06_DSGDM1_000	1380	8	30	5	7	13	2	92.6924	94.935
Pin2	2013_06_DSGDM1_000	1381	8	40	5	7	13	2	92.5984	93.3685
Pin2	2013_06_DSGDM1_000	1382	8	50	5	7	13	2	93.3166	95.7591
Pin2	2013_06_DSGDM1_000	1383	9	0	5	7	13	2	92.4562	93.8147
Pin2	2013_06_DSGDM1_000	1384	9	10	5	7	13	2	92.6927	93.7816
Pin2	2013_06_DSGDM1_000	1385	9	20	5	7	13	2	92.276	94.0357
Pin2	2013_06_DSGDM1_000	1386	9	30	5	7	13	2	91.7796	93.9995
Pin2	2013_06_DSGDM1_000	1387	9	40	5	7	13	2	93.5944	93.8763
Pin2	2013_06_DSGDM1_000	1388	9	50	5	7	13	2	91.8617	94.6014
Pin2	2013_06_DSGDM1_000	1389	10	0	5	7	13	2	92.1511	94.2606
Pin2	2013_06_DSGDM1_000	1390	10	10	5	7	13	2	92.1446	99.8224
Pin2	2013_06_DSGDM1_000	1391	10	20	5	7	13	2	92.7102	101.028
Pin2	2013_06_DSGDM1_000	1392	10	30	5	7	13	2	92.5815	94.3086
Pin2	2013_06_DSGDM1_000	1393	10	40	5	7	13	2	92.4591	94.6432
Pin2	2013_06_DSGDM1_000	1394	10	50	5	7	13	2	91.8571	92.097
Pin2	2013_06_DSGDM1_000	1395	11	0	5	7	13	2	93.3585	97.5176
Pin2	2013_06_DSGDM1_000	1396	11	10	5	7	13	2	92.5166	93.6915
Pin2	2013_06_DSGDM1_000	1397	11	20	5	7	13	2	92.5592	98.6328
Pin2	2013_06_DSGDM1_000	1398	11	30	5	7	13	2	93.1837	121.137
Pin2	2013_06_DSGDM1_000	1399	11	40	5	7	13	2	92.4198	107.31
Pin2	2013_06_DSGDM1_000	1400	11	50	5	7	13	2	92.942	101.901
Pin2	2013_06_DSGDM1_000	1401	12	0	5	7	13	2	92.1555	95.2192
Pin2	2013_06_DSGDM1_000	1402	12	10	5	7	13	2	91.5627	95.2148
Pin2	2013_06_DSGDM1_000	1403	12	20	5	7	13	2	94.2519	96.6526
Pin2	2013_06_DSGDM1_000	1404	12	30	5	7	13	2	93.7053	119.417
Pin2	2013_06_DSGDM1_000	1405	12	40	5	7	13	2	92.3662	119.646
Pin2	2013_06_DSGDM1_000	1406	12	50	5	7	13	2	93.2559	109.722
Pin2	2013_06_DSGDM1_000	1407	13	0	5	7	13	2	93.4205	90.8928
Pin2	2013_06_DSGDM1_000	1408	13	10	5	7	13	2	93.0033	119.775
Pin2	2013_06_DSGDM1_000	1409	13	20	5	7	13	2	93.0553	114.836
Pin2	2013_06_DSGDM1_000	1410	13	30	5	7	13	2	92.8567	101.318
Pin2	2013_06_DSGDM1_000	1411	13	40	5	7	13	1	91.7759	123.26
Pin2	2013_06_DSGDM1_000	1412	13	50	5	7	13	2	90.9114	96.1512
Pin2	2013_06_DSGDM1_000	1413	14	0	5	7	13	2	94.132	107.9
Pin2	2013_06_DSGDM1_000	1414	14	10	5	7	13	2	92.7238	108.588
Pin2	2013_06_DSGDM1_000	1415	14	20	5	7	13	2	92.7533	108.559
Pin2	2013_06_DSGDM1_000	1416	14	30	5	7	13	2	91.6527	121.372
Pin2	2013_06_DSGDM1_000	1417	14	40	5	7	13	2	92.0775	97.5215
Pin2	2013_06_DSGDM1_000	1418	14	50	5	7	13	2	89.3305	99.6494
Pin2	2013_06_DSGDM1_000	1419	15	0	5	7	13	2	90.1194	102.462
Pin2	2013_06_DSGDM1_000	1420	15	10	5	7	13	2	91.4661	97.074
Pin2	2013_06_DSGDM1_000	1421	15	20	5	7	13	2	91.8366	106.472
Pin2	2013_06_DSGDM1_000	1422	15	30	5	7	13	1	91.9809	129.223
Pin2	2013_06_DSGDM1_000	1423	15	40	5	7	13	1	92.1237	128.381
Pin2	2013_06_DSGDM1_000	1424	15	50	5	7	13	2	92.9773	106.03
Pin2	2013_06_DSGDM1_000	1425	16	0	5	7	13	2	94.0391	96.9748
Pin2	2013_06_DSGDM1_000	1426	16	10	5	7	13	2	93.0956	92.1275
Pin2	2013_06_DSGDM1_000	1427	16	20	5	7	13	2	93.0505	115.74
Pin2	2013_06_DSGDM1_000	1428	16	30	5	7	13	2	93.0778	92.4879
Pin2	2013_06_DSGDM1_000	1429	16	40	5	7	13	1	93.6047	131.866
Pin2	2013_06_DSGDM1_000	1430	16	50	5	7	13	1	92.8484	129.396
Pin2	2013_06_DSGDM1_000	1431	17	0	5	7	13	2	92.858	110.946
Pin2	2013_06_DSGDM1_000	1432	17	10	5	7	13	2	93.8477	99.3166
Pin2	2013_06_DSGDM1_000	1433	17	20	5	7	13	2	93.0112	91.6769
Pin2	2013_06_DSGDM1_000	1434	17	30	5	7	13	2	94.1341	92.5409
Pin2	2013_06_DSGDM1_000	1435	17	40	5	7	13	2	92.5947	91.4049
Pin2	2013_06_DSGDM1_000	1436	17	50	5	7	13	2	92.9356	96.8294
Pin2	2013_06_DSGDM1_000	1437	18	0	5	7	13	2	92.5981	92.2111
Pin2	2013_06_DSGDM1_000	1438	18	10	5	7	13	2	92.9325	96.2122
Pin2	2013_06_DSGDM1_000	1439	18	20	5	7	13	2	92.8634	101.092
Pin2	2013_06_DSGDM1_000	1440	18	30	5	7	13	2	93.9003	93.2984
Pin2	2013_06_DSGDM1_000	1441	18	40	5	7	13	2	93.8839	91.8343
Pin2	2013_06_DSGDM1_000	1442	18	50	5	7	13	2	94.2564	92.7834
Pin2	2013_06_DSGDM1_000	1443	19	0	5	7	13	2	93.8097	91.8364
Pin2	2013_06_DSGDM1_000	1444	19	10	5	7	13	2	93.7053	96.2953
Pin2	2013_06_DSGDM1_000	1445	19	20	5	7	13	2	94.1863	91.1452
Pin2	2013_06_DSGDM1_000	1446	19	30	5	7	13	2	94.2385	97.6259
Pin2	2013_06_DSGDM1_000	1447	19	40	5	7	13	2	94.0248	90.3446
Pin2	2013_06_DSGDM1_000	1448	19	50	5	7	13	2	95.3594	91.6916
Pin2	2013_06_DSGDM1_000	1449	20	0	5	7	13	2	95.9067	124.572
Pin2	2013_06_DSGDM1_000	1450	20	10	5	7	13	2	95.4697	94.9064
Pin2	2013_06_DSGDM1_000	1451	20	20	5	7	13	2	94.8817	92.8884
Pin2	2013_06_DSGDM1_000	1452	20	30	5	7	13	2	94.3706	93.2951
Pin2	2013_06_DSGDM1_000	1453	20	40	5	7	13	2	93.8945	117.21
Pin2	2013_06_DSGDM1_000	1454	20	50	5	7	13	2	93.5781	103.11
Pin2	2013_06_DSGDM1_000	1455	21	0	5	7	13	2	93.7337	92.3246
Pin2	2013_06_DSGDM1_000	1456	21	10	5	7	13	2	93.6838	98.7099
Pin2	2013_06_DSGDM1_000	1457	21	20	5	7	13	2	93.3104	95.4877
Pin2	2013_06_DSGDM1_000	1458	21	30	5	7	13	2	93.0471	95.6165
Pin2	2013_06_DSGDM1_000	1459	21	40	5	7	13	2	92.614	95.1261
Pin2	2013_06_DSGDM1_000	1460	21	50	5	7	13	2	93.7374	93.1741
Pin2	2013_06_DSGDM1_000	1461	22	0	5	7	13	2	92.949	93.9559
Pin2	2013_06_DSGDM1_000	1462	22	10	5	7	13	2	93.234	99.1079
Pin2	2013_06_DSGDM1_000	1463	22	20	5	7	13	2	93.2296	93.0624
Pin2	2013_06_DSGDM1_000	1464	22	30	5	7	13	2	93.1419	92.8339
Pin2	2013_06_DSGDM1_000	1465	22	40	5	7	13	2	93.0065	95.4839
Pin2	2013_06_DSGDM1_000	1466	22	50	5	7	13	2	92.8104	90.3922
Pin2	2013_06_DSGDM1_000	1467	23	0	5	7	13	2	92.554	88.7524
Pin2	2013_06_DSGDM1_000	1468	23	10	5	7	13	2	92.688	89.1764
Pin2	2013_06_DSGDM1_000	1469	23	20	5	7	13	2	92.9705	88.837
Pin2	2013_06_DSGDM1_000	1470	23	30	5	7	13	2	93.148	116.444
Pin2	2013_06_DSGDM1_000	1471	23	40	5	7	13	2	92.5484	96.1875
Pin2	2013_06_DSGDM1_000	1472	23	50	5	7	13	2	93.1563	102.06
Pin2	2013_06_DSGDM1_000	1473	0	0	6	7	13	2	92.7608	92.2586
Pin2	2013_06_DSGDM1_000	1474	0	10	6	7	13	2	93.1291	91.4298
Pin2	2013_06_DSGDM1_000	1475	0	20	6	7	13	2	92.7491	121.81
Pin2	2013_06_DSGDM1_000	1476	0	30	6	7	13	2	92.4874	112.032
Pin2	2013_06_DSGDM1_000	1477	0	40	6	7	13	2	92.7892	104.042
Pin2	2013_06_DSGDM1_000	1478	0	50	6	7	13	2	92.657	121.885
Pin2	2013_06_DSGDM1_000	1479	1	0	6	7	13	2	92.7059	92.1811
Pin2	2013_06_DSGDM1_000	1480	1	10	6	7	13	2	92.5686	119.857
Pin2	2013_06_DSGDM1_000	1481	1	20	6	7	13	2	92.4677	91.9206
Pin2	2013_06_DSGDM1_000	1482	1	30	6	7	13	2	92.5323	111.466
Pin2	2013_06_DSGDM1_000	1483	1	40	6	7	13	2	92.3336	95.2802
Pin2	2013_06_DSGDM1_000	1484	1	50	6	7	13	2	92.5769	89.4275
Pin2	2013_06_DSGDM1_000	1485	2	0	6	7	13	2	92.2486	112.834
Pin2	2013_06_DSGDM1_000	1486	2	10	6	7	13	2	92.5039	92.5735
Pin2	2013_06_DSGDM1_000	1487	2	20	6	7	13	2	93.3754	95.932
Pin2	2013_06_DSGDM1_000	1488	2	30	6	7	13	2	92.7174	92.4218
Pin2	2013_06_DSGDM1_000	1489	2	40	6	7	13	2	91.9525	94.6443
Pin2	2013_06_DSGDM1_000	1490	2	50	6	7	13	2	92.2037	118.938
Pin2	2013_06_DSGDM1_000	1491	3	0	6	7	13	2	92.7412	90.5798
Pin2	2013_06_DSGDM1_000	1492	3	10	6	7	13	2	92.2264	91.0957
Pin2	2013_06_DSGDM1_000	1493	3	20	6	7	13	2	91.9519	92.4451
Pin2	2013_06_DSGDM1_000	1494	3	30	6	7	13	2	93.1471	115.683
Pin2	2013_06_DSGDM1_000	1495	3	40	6	7	13	2	92.1128	94.3649
Pin2	2013_06_DSGDM1_000	1496	3	50	6	7	13	2	92.6885	91.1245
Pin2	2013_06_DSGDM1_000	1497	4	0	6	7	13	2	92.2342	90.512
Pin2	2013_06_DSGDM1_000	1498	4	10	6	7	13	2	93.6849	92.6051
Pin2	2013_06_DSGDM1_000	1499	4	20	6	7	13	2	92.7132	91.8055
Pin2	2013_06_DSGDM1_000	1500	4	30	6	7	13	2	92.5215	92.725
Pin2	2013_06_DSGDM1_000	1501	4	40	6	7	13	2	93.6395	93.3779
Pin2	2013_06_DSGDM1_000	1502	4	50	6	7	13	2	93.6579	92.9292
Pin2	2013_06_DSGDM1_000	1503	5	0	6	7	13	2	93.959	92.8925
Pin2	2013_06_DSGDM1_000	1504	5	10	6	7	13	2	94.1674	92.57
Pin2	2013_06_DSGDM1_000	1505	5	20	6	7	13	2	95.6803	91.4159
Pin2	2013_06_DSGDM1_000	1506	5	30	6	7	13	2	95.1853	92.7242
Pin2	2013_06_DSGDM1_000	1507	5	40	6	7	13	2	94.7411	92.4406
Pin2	2013_06_DSGDM1_000	1508	5	50	6	7	13	2	92.8353	92.2279
Pin2	2013_06_DSGDM1_000	1509	6	0	6	7	13	2	93.2975	92.222
Pin2	2013_06_DSGDM1_000	1510	6	10	6	7	13	2	94.3473	93.2725
Pin2	2013_06_DSGDM1_000	1511	6	20	6	7	13	2	93.1835	93.4696
Pin2	2013_06_DSGDM1_000	1512	6	30	6	7	13	2	93.1233	93.6857
Pin2	2013_06_DSGDM1_000	1513	6	40	6	7	13	2	92.9502	92.457
Pin2	2013_06_DSGDM1_000	1514	6	50	6	7	13	2	92.1123	93.9759
Pin2	2013_06_DSGDM1_000	1515	7	0	6	7	13	2	93.4721	96.4671
Pin2	2013_06_DSGDM1_000	1516	7	10	6	7	13	2	92.2153	106.109
Pin2	2013_06_DSGDM1_000	1517	7	20	6	7	13	2	92.6149	94.178
Pin2	2013_06_DSGDM1_000	1518	7	30	6	7	13	2	92.5932	94.0568
Pin2	2013_06_DSGDM1_000	1519	7	40	6	7	13	2	92.1435	92.9612
Pin2	2013_06_DSGDM1_000	1520	7	50	6	7	13	2	92.8388	95.1342
Pin2	2013_06_DSGDM1_000	1521	8	0	6	7	13	2	92.6044	95.3399
Pin2	2013_06_DSGDM1_000	1522	8	10	6	7	13	2	91.5464	95.8199
Pin2	2013_06_DSGDM1_000	1523	8	20	6	7	13	2	90.8084	113.508
Pin2	2013_06_DSGDM1_000	1524	8	30	6	7	13	2	91.8546	94.7933
Pin2	2013_06_DSGDM1_000	1525	8	40	6	7	13	2	91.9615	104.129
Pin2	2013_06_DSGDM1_000	1526	8	50	6	7	13	2	92.0142	95.9731
Pin2	2013_06_DSGDM1_000	1527	9	0	6	7	13	2	92.9389	95.095
Pin2	2013_06_DSGDM1_000	1528	9	10	6	7	13	2	91.3798	94.84
Pin2	2013_06_DSGDM1_000	1529	9	20	6	7	13	2	92.4254	100.517
Pin2	2013_06_DSGDM1_000	1530	9	30	6	7	13	2	91.3275	94.7811
Pin2	2013_06_DSGDM1_000	1531	9	40	6	7	13	2	91.3554	93.1561
Pin2	2013_06_DSGDM1_000	1532	9	50	6	7	13	2	92.3577	97.2071
Pin2	2013_06_DSGDM1_000	1533	10	0	6	7	13	2	91.202	95.003
Pin2	2013_06_DSGDM1_000	1534	10	10	6	7	13	2	91.9277	94.5272
Pin2	2013_06_DSGDM1_000	1535	10	20	6	7	13	2	91.3558	97.5565
Pin2	2013_06_DSGDM1_000	1536	10	30	6	7	13	2	91.5156	97.5076
Pin2	2013_06_DSGDM1_000	1537	10	40	6	7	13	2	92.8963	114.991
Pin2	2013_06_DSGDM1_000	1538	10	50	6	7	13	2	90.6161	118.663
Pin2	2013_06_DSGDM1_000	1539	11	0	6	7	13	2	92.1494	109.315
Pin2	2013_06_DSGDM1_000	1540	11	10	6	7	13	2	92.1082	92.4579
Pin2	2013_06_DSGDM1_000	1541	11	20	6	7	13	2	92.6883	110.28
Pin2	2013_06_DSGDM1_000	1542	11	30	6	7	13	2	92.7422	91.2997
Pin2	2013_06_DSGDM1_000	1543	11	40	6	7	13	2	92.927	90.7823
Pin2	2013_06_DSGDM1_000	1544	11	50	6	7	13	2	92.992	125.755
Pin2	2013_06_DSGDM1_000	1545	12	0	6	7	13	2	93.416	107.288
Pin2	2013_06_DSGDM1_000	1546	12	10	6	7	13	2	92.7996	100.036
Pin2	2013_06_DSGDM1_000	1547	12	20	6	7	13	2	92.9652	122.023
Pin2	2013_06_DSGDM1_000	1548	12	30	6	7	13	2	92.6414	107.126
Pin2	2013_06_DSGDM1_000	1549	12	40	6	7	13	2	93.356	104.977
Pin2	2013_06_DSGDM1_000	1550	12	50	6	7	13	2	93.5982	119.019
Pin2	2013_06_DSGDM1_000	1551	13	0	6	7	13	2	93.487	87.1504
Pin2	2013_06_DSGDM1_000	1552	13	10	6	7	13	2	92.7945	89.5025
Pin2	2013_06_DSGDM1_000	1553	13	20	6	7	13	2	92.783	87.0112
Pin2	2013_06_DSGDM1_000	1554	13	30	6	7	13	2	93.0546	117.64
Pin2	2013_06_DSGDM1_000	1555	13	40	6	7	13	2	93.194	102.027
Pin2	2013_06_DSGDM1_000	1556	13	50	6	7	13	2	92.4927	87.8791
Pin2	2013_06_DSGDM1_000	1557	14	0	6	7	13	2	93.4447	111.348
Pin2	2013_06_DSGDM1_000	1558	14	10	6	7	13	2	93.9197	84.2163
Pin2	2013_06_DSGDM1_000	1559	14	20	6	7	13	2	93.8886	103.235
Pin2	2013_06_DSGDM1_000	1560	14	30	6	7	13	2	93.6573	87.2901
Pin2	2013_06_DSGDM1_000	1561	14	40	6	7	13	2	93.3957	107.082
Pin2	2013_06_DSGDM1_000	1562	14	50	6	7	13	2	94.0967	103.075
Pin2	2013_06_DSGDM1_000	1563	15	0	6	7	13	2	93.5353	81.3858
Pin2	2013_06_DSGDM1_000	1564	15	10	6	7	13	2	93.845	116.183
Pin2	2013_06_DSGDM1_000	1565	15	20	6	7	13	2	94.6401	85.182
Pin2	2013_06_DSGDM1_000	1566	15	30	6	7	13	2	94.4303	103.762
Pin2	2013_06_DSGDM1_000	1567	15	40	6	7	13	2	94.0814	123.31
Pin2	2013_06_DSGDM1_000	1568	15	50	6	7	13	2	93.4023	112.615
Pin2	2013_06_DSGDM1_000	1569	16	0	6	7	13	2	93.2755	83.8709
Pin2	2013_06_DSGDM1_000	1570	16	10	6	7	13	2	93.1721	80.9136
Pin2	2013_06_DSGDM1_000	1571	16	20	6	7	13	2	93.109	101.082
Pin2	2013_06_DSGDM1_000	1572	16	30	6	7	13	2	94.3115	83.3436
Pin2	2013_06_DSGDM1_000	1573	16	40	6	7	13	2	92.7894	82.4173
Pin2	2013_06_DSGDM1_000	1574	16	50	6	7	13	2	92.9946	95.6556
Pin2	2013_06_DSGDM1_000	1575	17	0	6	7	13	2	93.1732	83.6807
Pin2	2013_06_DSGDM1_000	1576	17	10	6	7	13	2	92.9625	89.3599
Pin2	2013_06_DSGDM1_000	1577	17	20	6	7	13	2	92.7462	84.183
Pin2	2013_06_DSGDM1_000	1578	17	30	6	7	13	2	93.0989	85.4658
Pin2	2013_06_DSGDM1_000	1579	17	40	6	7	13	2	93.4179	85.4032
Pin2	2013_06_DSGDM1_000	1580	17	50	6	7	13	2	93.0642	85.0261
Pin2	2013_06_DSGDM1_000	1581	18	0	6	7	13	2	93.444	84.0289
Pin2	2013_06_DSGDM1_000	1582	18	10	6	7	13	2	92.9318	84.4757
Pin2	2013_06_DSGDM1_000	1583	18	20	6	7	13	2	93.4477	81.8397
Pin2	2013_06_DSGDM1_000	1584	18	30	6	7	13	2	93.5389	82.6017
Pin2	2013_06_DSGDM1_000	1585	18	40	6	7	13	2	94.05	83.6099
Pin2	2013_06_DSGDM1_000	1586	18	50	6	7	13	2	93.7661	81.4852
Pin2	2013_06_DSGDM1_000	1587	19	0	6	7	13	2	93.0271	80.7619
Pin2	2013_06_DSGDM1_000	1588	19	10	6	7	13	2	94.14	84.9145
Pin2	2013_06_DSGDM1_000	1589	19	20	6	7	13	2	93.6412	81.8596
Pin2	2013_06_DSGDM1_000	1590	19	30	6	7	13	2	94.3829	85.9109
Pin2	2013_06_DSGDM1_000	1591	19	40	6	7	13	2	95.291	83.907
Pin2	2013_06_DSGDM1_000	1592	19	50	6	7	13	2	95.5777	83.9409
Pin2	2013_06_DSGDM1_000	1593	20	0	6	7	13	2	95.6683	85.3697
Pin2	2013_06_DSGDM1_000	1594	20	10	6	7	13	2	94.8649	88.0047
Pin2	2013_06_DSGDM1_000	1595	20	20	6	7	13	2	94.6654	88.1762
Pin2	2013_06_DSGDM1_000	1596	20	30	6	7	13	2	94.0626	87.9837
Pin2	2013_06_DSGDM1_000	1597	20	40	6	7	13	2	94.1152	86.2131
Pin2	2013_06_DSGDM1_000	1598	20	50	6	7	13	2	93.4222	89.7029
Pin2	2013_06_DSGDM1_000	1599	21	0	6	7	13	2	93.8595	90.6001
Pin2	2013_06_DSGDM1_000	1600	21	10	6	7	13	2	93.8601	92.4751
Pin2	2013_06_DSGDM1_000	1601	21	20	6	7	13	2	93.5772	107.514
Pin2	2013_06_DSGDM1_000	1602	21	30	6	7	13	2	93.5281	91.1746
Pin2	2013_06_DSGDM1_000	1603	21	40	6	7	13	2	93.3186	92.1666
Pin2	2013_06_DSGDM1_000	1604	21	50	6	7	13	2	93.3784	91.8912
Pin2	2013_06_DSGDM1_000	1605	22	0	6	7	13	2	93.479	91.1194
Pin2	2013_06_DSGDM1_000	1606	22	10	6	7	13	2	93.177	90.9088
Pin2	2013_06_DSGDM1_000	1607	22	20	6	7	13	2	93.2122	90.3817
Pin2	2013_06_DSGDM1_000	1608	22	30	6	7	13	2	93.2023	89.8893
Pin2	2013_06_DSGDM1_000	1609	22	40	6	7	13	2	93.869	86.0467
Pin2	2013_06_DSGDM1_000	1610	22	50	6	7	13	2	93.9368	88.148
Pin2	2013_06_DSGDM1_000	1611	23	0	6	7	13	2	94.842	87.7906
Pin2	2013_06_DSGDM1_000	1612	23	10	6	7	13	2	95.7819	86.6914
Pin2	2013_06_DSGDM1_000	1613	23	20	6	7	13	2	93.9892	92.8254
Pin2	2013_06_DSGDM1_000	1614	23	30	6	7	13	2	100.514	105.204
Pin2	2013_06_DSGDM1_000	1615	23	40	6	7	13	2	95.1334	98.359
Pin2	2013_06_DSGDM1_000	1616	23	50	6	7	13	2	93.1542	93.4738
Pin2	2013_06_DSGDM1_000	1617	0	0	7	7	13	2	93.7633	89.3581
Pin2	2013_06_DSGDM1_000	1618	0	10	7	7	13	2	93.4937	87.0931
Pin2	2013_06_DSGDM1_000	1619	0	20	7	7	13	2	92.9166	86.7613
Pin2	2013_06_DSGDM1_000	1620	0	30	7	7	13	2	93.033	87.42
Pin2	2013_06_DSGDM1_000	1621	0	40	7	7	13	2	93.6715	88.1316
Pin2	2013_06_DSGDM1_000	1622	0	50	7	7	13	2	93.0163	86.6869
Pin2	2013_06_DSGDM1_000	1623	1	0	7	7	13	2	92.6904	88.8752
Pin2	2013_06_DSGDM1_000	1624	1	10	7	7	13	2	92.6289	86.7063
Pin2	2013_06_DSGDM1_000	1625	1	20	7	7	13	2	93.3077	89.5161
Pin2	2013_06_DSGDM1_000	1626	1	30	7	7	13	2	93.4586	86.0454
Pin2	2013_06_DSGDM1_000	1627	1	40	7	7	13	2	93.0697	85.5083
Pin2	2013_06_DSGDM1_000	1628	1	50	7	7	13	2	93.2745	111.132
Pin2	2013_06_DSGDM1_000	1629	2	0	7	7	13	2	93.2898	92.9746
Pin2	2013_06_DSGDM1_000	1630	2	10	7	7	13	2	92.893	89.1863
Pin2	2013_06_DSGDM1_000	1631	2	20	7	7	13	2	93.4576	91.0598
Pin2	2013_06_DSGDM1_000	1632	2	30	7	7	13	2	93.2901	90.7682
Pin2	2013_06_DSGDM1_000	1633	2	40	7	7	13	2	92.5223	89.8564
Pin2	2013_06_DSGDM1_000	1634	2	50	7	7	13	2	92.8737	89.8107
Pin2	2013_06_DSGDM1_000	1635	3	0	7	7	13	2	92.774	91.0968
Pin2	2013_06_DSGDM1_000	1636	3	10	7	7	13	2	92.165	91.1153
Pin2	2013_06_DSGDM1_000	1637	3	20	7	7	13	2	92.5982	91.2276
Pin2	2013_06_DSGDM1_000	1638	3	30	7	7	13	2	92.8089	90.283
Pin2	2013_06_DSGDM1_000	1639	3	40	7	7	13	2	91.5557	89.7376
Pin2	2013_06_DSGDM1_000	1640	3	50	7	7	13	2	91.9887	90.1048
Pin2	2013_06_DSGDM1_000	1641	4	0	7	7	13	2	92.0357	92.0017
Pin2	2013_06_DSGDM1_000	1642	4	10	7	7	13	2	92.5662	90.9763
Pin2	2013_06_DSGDM1_000	1643	4	20	7	7	13	2	92.0708	90.2715
Pin2	2013_06_DSGDM1_000	1644	4	30	7	7	13	2	92.7103	91.0695
Pin2	2013_06_DSGDM1_000	1645	4	40	7	7	13	2	93.4441	90.5891
Pin2	2013_06_DSGDM1_000	1646	4	50	7	7	13	2	94.0023	91.6173
Pin2	2013_06_DSGDM1_000	1647	5	0	7	7	13	2	94.4953	91.677
Pin2	2013_06_DSGDM1_000	1648	5	10	7	7	13	2	94.8849	89.2606
Pin2	2013_06_DSGDM1_000	1649	5	20	7	7	13	2	94.8049	91.4827
Pin2	2013_06_DSGDM1_000	1650	5	30	7	7	13	2	94.743	88.1781
Pin2	2013_06_DSGDM1_000	1651	5	40	7	7	13	2	94.9087	89.0878
Pin2	2013_06_DSGDM1_000	1652	5	50	7	7	13	2	93.7741	89.314
Pin2	2013_06_DSGDM1_000	1653	6	0	7	7	13	2	93.4171	90.5378
Pin2	2013_06_DSGDM1_000	1654	6	10	7	7	13	2	93.3146	90.528
Pin2	2013_06_DSGDM1_000	1655	6	20	7	7	13	2	93.3666	91.4202
Pin2	2013_06_DSGDM1_000	1656	6	30	7	7	13	2	93.2399	91.3964
Pin2	2013_06_DSGDM1_000	1657	6	40	7	7	13	2	93.385	94.383
Pin2	2013_06_DSGDM1_000	1658	6	50	7	7	13	2	92.8206	91.5794
Pin2	2013_06_DSGDM1_000	1659	7	0	7	7	13	2	92.5275	92.6859
Pin2	2013_06_DSGDM1_000	1660	7	10	7	7	13	2	93.1784	91.6634
Pin2	2013_06_DSGDM1_000	1661	7	20	7	7	13	2	93.2894	91.73
Pin2	2013_06_DSGDM1_000	1662	7	30	7	7	13	2	93.2151	91.5522
Pin2	2013_06_DSGDM1_000	1663	7	40	7	7	13	2	92.6431	91.7577
Pin2	2013_06_DSGDM1_000	1664	7	50	7	7	13	2	92.8498	93.1057
Pin2	2013_06_DSGDM1_000	1665	8	0	7	7	13	2	92.8703	92.2084
Pin2	2013_06_DSGDM1_000	1666	8	10	7	7	13	2	93.2099	92.301
Pin2	2013_06_DSGDM1_000	1667	8	20	7	7	13	2	91.7618	93.4932
Pin2	2013_06_DSGDM1_000	1668	8	30	7	7	13	2	92.4574	92.6779
Pin2	2013_06_DSGDM1_000	1669	8	40	7	7	13	2	91.4462	92.987
Pin2	2013_06_DSGDM1_000	1670	8	50	7	7	13	2	93.0826	97.1715
Pin2	2013_06_DSGDM1_000	1671	9	0	7	7	13	2	93.2411	93.4643
Pin2	2013_06_DSGDM1_000	1672	9	10	7	7	13	2	92.4429	95.0342
Pin2	2013_06_DSGDM1_000	1673	9	20	7	7	13	2	92.7926	93.2106
Pin2	2013_06_DSGDM1_000	1674	9	30	7	7	13	2	92.9666	90.8606
Pin2	2013_06_DSGDM1_000	1675	9	40	7	7	13	2	93.6544	91.161
Pin2	2013_06_DSGDM1_000	1676	9	50	7	7	13	2	93.5757	93.3866
Pin2	2013_06_DSGDM1_000	1677	10	0	7	7	13	2	92.6877	91.294
Pin2	2013_06_DSGDM1_000	1678	10	10	7	7	13	2	92.2647	92.4926
Pin2	2013_06_DSGDM1_000	1679	10	20	7	7	13	2	91.8528	94.3717
Pin2	2013_06_DSGDM1_000	1680	10	30	7	7	13	2	92.8201	92.2973
Pin2	2013_06_DSGDM1_000	1681	10	40	7	7	13	2	92.2161	92.1519
Pin2	2013_06_DSGDM1_000	1682	10	50	7	7	13	2	92.3677	90.6569
Pin2	2013_06_DSGDM1_000	1683	11	0	7	7	13	2	93.302	90.5054
Pin2	2013_06_DSGDM1_000	1684	11	10	7	7	13	2	94.0157	90.3424
Pin2	2013_06_DSGDM1_000	1685	11	20	7	7	13	2	92.4644	90.0316
Pin2	2013_06_DSGDM1_000	1686	11	30	7	7	13	2	93.2193	89.7778
Pin2	2013_06_DSGDM1_000	1687	11	40	7	7	13	2	93.1843	88.8097
Pin2	2013_06_DSGDM1_000	1688	11	50	7	7	13	2	93.6522	89.3043
Pin2	2013_06_DSGDM1_000	1689	12	0	7	7	13	2	93.4374	87.9736
Pin2	2013_06_DSGDM1_000	1690	12	10	7	7	13	3	93.2717	95.2733
Pin2	2013_06_DSGDM1_000	1691	12	20	7	7	13	2	93.7291	89.2922
Pin2	2013_06_DSGDM1_000	1692	12	30	7	7	13	2	94.3131	86.1417
Pin2	2013_06_DSGDM1_000	1693	12	40	7	7	13	2	94.2468	86.2126
Pin2	2013_06_DSGDM1_000	1694	12	50	7	7	13	2	93.4621	85.8015
Pin2	2013_06_DSGDM1_000	1695	13	0	7	7	13	2	93.7085	84.6724
Pin2	2013_06_DSGDM1_000	1696	13	10	7	7	13	2	93.1702	105.229
Pin2	2013_06_DSGDM1_000	1697	13	20	7	7	13	3	94.4907	113.061
Pin2	2013_06_DSGDM1_000	1698	13	30	7	7	13	2	93.8074	100.151
Pin2	2013_06_DSGDM1_000	1699	13	40	7	7	13	2	93.8073	100.131
Pin2	2013_06_DSGDM1_000	1700	13	50	7	7	13	2	94.1633	91.9678
Pin2	2013_06_DSGDM1_000	1701	14	0	7	7	13	2	93.5492	83.2162
Pin2	2013_06_DSGDM1_000	1702	14	10	7	7	13	2	93.4714	82.1645
Pin2	2013_06_DSGDM1_000	1703	14	20	7	7	13	2	93.7016	100.06
Pin2	2013_06_DSGDM1_000	1704	14	30	7	7	13	2	93.883	86.6275
Pin2	2013_06_DSGDM1_000	1705	14	40	7	7	13	2	93.2601	119.138
Pin2	2013_06_DSGDM1_000	1706	14	50	7	7	13	2	93.7081	119.315
Pin2	2013_06_DSGDM1_000	1707	15	0	7	7	13	2	94.3199	115.168
Pin2	2013_06_DSGDM1_000	1708	15	10	7	7	13	2	94.0598	96.1807
Pin2	2013_06_DSGDM1_000	1709	15	20	7	7	13	2	93.5282	118.986
Pin2	2013_06_DSGDM1_000	1710	15	30	7	7	13	3	93.4508	121.11
Pin2	2013_06_DSGDM1_000	1711	15	40	7	7	13	2	93.1807	103.765
Pin2	2013_06_DSGDM1_000	1712	15	50	7	7	13	2	93.4941	117.627
Pin2	2013_06_DSGDM1_000	1713	16	0	7	7	13	2	93.5069	80.9493
Pin2	2013_06_DSGDM1_000	1714	16	10	7	7	13	2	93.5007	92.2807
Pin2	2013_06_DSGDM1_000	1715	16	20	7	7	13	2	93.5525	88.06
Pin2	2013_06_DSGDM1_000	1716	16	30	7	7	13	2	93.9058	103.473
Pin2	2013_06_DSGDM1_000	1717	16	40	7	7	13	2	93.8769	86.723
Pin2	2013_06_DSGDM1_000	1718	16	50	7	7	13	2	93.3734	89.0608
Pin2	2013_06_DSGDM1_000	1719	17	0	7	7	13	2	93.567	91.4515
Pin2	2013_06_DSGDM1_000	1720	17	10	7	7	13	2	93.1424	89.2063
Pin2	2013_06_DSGDM1_000	1721	17	20	7	7	13	2	93.0159	90.3819
Pin2	2013_06_DSGDM1_000	1722	17	30	7	7	13	2	93.7694	88.8692
Pin2	2013_06_DSGDM1_000	1723	17	40	7	7	13	2	93.5771	87.8402
Pin2	2013_06_DSGDM1_000	1724	17	50	7	7	13	2	93.5399	87.3962
Pin2	2013_06_DSGDM1_000	1725	18	0	7	7	13	1	89.4302	113.77
Pin2	2013_06_DSGDM1_000	1726	18	10	7	7	13	2	93.1672	88.6131
Pin2	2013_06_DSGDM1_000	1727	18	20	7	7	13	2	93.0673	84.2144
Pin2	2013_06_DSGDM1_000	1728	18	30	7	7	13	2	95.9594	102.231
Pin2	2013_06_DSGDM1_000	1729	18	40	7	7	13	2	93.82	85.4229
Pin2	2013_06_DSGDM1_000	1730	18	50	7	7	13	2	93.7478	82.2348
Pin2	2013_06_DSGDM1_000	1731	19	0	7	7	13	2	93.2778	80.8819
Pin2	2013_06_DSGDM1_000	1732	19	10	7	7	13	2	94.4238	80.9742
Pin2	2013_06_DSGDM1_000	1733	19	20	7	7	13	2	94.3978	84.8397
Pin2	2013_06_DSGDM1_000	1734	19	30	7	7	13	2	95.1219	86.1604
Pin2	2013_06_DSGDM1_000	1735	19	40	7	7	13	2	94.9106	82.4526
Pin2	2013_06_DSGDM1_000	1736	19	50	7	7	13	2	95.546	83.4317
Pin2	2013_06_DSGDM1_000	1737	20	0	7	7	13	2	95.6391	86.1501
Pin2	2013_06_DSGDM1_000	1738	20	10	7	7	13	2	93.6265	88.9965
Pin2	2013_06_DSGDM1_000	1739	20	20	7	7	13	2	94.7036	97.1313
Pin2	2013_06_DSGDM1_000	1740	20	30	7	7	13	2	92.1811	92.454
Pin2	2013_06_DSGDM1_000	1741	20	40	7	7	13	2	93.5488	91.5123
Pin2	2013_06_DSGDM1_000	1742	20	50	7	7	13	2	94.1843	91.9889
Pin2	2013_06_DSGDM1_000	1743	21	0	7	7	13	2	93.6536	93.1546
Pin2	2013_06_DSGDM1_000	1744	21	10	7	7	13	2	93.459	92.7932
Pin2	2013_06_DSGDM1_000	1745	21	20	7	7	13	2	92.5971	93.1739
Pin2	2013_06_DSGDM1_000	1746	21	30	7	7	13	2	94.0251	93.051
Pin2	2013_06_DSGDM1_000	1747	21	40	7	7	13	2	93.0045	92.7531
Pin2	2013_06_DSGDM1_000	1748	21	50	7	7	13	2	93.6966	102.677
Pin2	2013_06_DSGDM1_000	1749	22	0	7	7	13	2	94.3121	92.9909
Pin2	2013_06_DSGDM1_000	1750	22	10	7	7	13	2	93.067	92.0397
Pin2	2013_06_DSGDM1_000	1751	22	20	7	7	13	2	94.1805	91.8714
Pin2	2013_06_DSGDM1_000	1752	22	30	7	7	13	2	93.4623	89.7901
Pin2	2013_06_DSGDM1_000	1753	22	40	7	7	13	2	92.7748	90.3769
Pin2	2013_06_DSGDM1_000	1754	22	50	7	7	13	2	92.9075	90.5146
Pin2	2013_06_DSGDM1_000	1755	23	0	7	7	13	2	92.8768	92.2561
Pin2	2013_06_DSGDM1_000	1756	23	10	7	7	13	2	92.0268	89.8455
Pin2	2013_06_DSGDM1_000	1757	23	20	7	7	13	2	93.3855	89.7897
Pin2	2013_06_DSGDM1_000	1758	23	30	7	7	13	2	93.0547	88.9582
Pin2	2013_06_DSGDM1_000	1759	23	40	7	7	13	2	92.3878	88.5162
Pin2	2013_06_DSGDM1_000	1760	23	50	7	7	13	2	92.9577	90.6376
Pin2	2013_06_DSGDM1_000	1761	0	0	8	7	13	2	92.8908	89.3775
Pin2	2013_06_DSGDM1_000	1762	0	10	8	7	13	2	92.6594	89.1548
Pin2	2013_06_DSGDM1_000	1763	0	20	8	7	13	2	92.9771	88.2243
Pin2	2013_06_DSGDM1_000	1764	0	30	8	7	13	2	92.8241	90.3298
Pin2	2013_06_DSGDM1_000	1765	0	40	8	7	13	2	93.3521	90.7823
Pin2	2013_06_DSGDM1_000	1766	0	50	8	7	13	2	93.3799	88.0741
Pin2	2013_06_DSGDM1_000	1767	1	0	8	7	13	2	92.888	87.0198
Pin2	2013_06_DSGDM1_000	1768	1	10	8	7	13	2	92.9092	88.0424
Pin2	2013_06_DSGDM1_000	1769	1	20	8	7	13	2	93.9982	86.9326
Pin2	2013_06_DSGDM1_000	1770	1	30	8	7	13	2	93.4978	88.7067
Pin2	2013_06_DSGDM1_000	1771	1	40	8	7	13	2	93.1695	86.4878
Pin2	2013_06_DSGDM1_000	1772	1	50	8	7	13	2	93.1079	87.6576
Pin2	2013_06_DSGDM1_000	1773	2	0	8	7	13	2	93.297	87.855
Pin2	2013_06_DSGDM1_000	1774	2	10	8	7	13	2	93.2942	87.4704
Pin2	2013_06_DSGDM1_000	1775	2	20	8	7	13	2	93.5965	88.316
Pin2	2013_06_DSGDM1_000	1776	2	30	8	7	13	2	93.6266	89.3873
Pin2	2013_06_DSGDM1_000	1777	2	40	8	7	13	2	93.1212	87.8771
Pin2	2013_06_DSGDM1_000	1778	2	50	8	7	13	2	93.3797	89.241
Pin2	2013_06_DSGDM1_000	1779	3	0	8	7	13	2	92.8019	89.5511
Pin2	2013_06_DSGDM1_000	1780	3	10	8	7	13	2	93.2142	89.1597
Pin2	2013_06_DSGDM1_000	1781	3	20	8	7	13	2	92.9966	88.0358
Pin2	2013_06_DSGDM1_000	1782	3	30	8	7	13	2	93.4519	91.6849
Pin2	2013_06_DSGDM1_000	1783	3	40	8	7	13	2	92.802	87.8227
Pin2	2013_06_DSGDM1_000	1784	3	50	8	7	13	2	92.7721	89.7355
Pin2	2013_06_DSGDM1_000	1785	4	0	8	7	13	2	92.2161	90.3894
Pin2	2013_06_DSGDM1_000	1786	4	10	8	7	13	2	92.9062	89.1858
Pin2	2013_06_DSGDM1_000	1787	4	20	8	7	13	2	93.2817	90.6282
Pin2	2013_06_DSGDM1_000	1788	4	30	8	7	13	2	93.1901	88.8268
Pin2	2013_06_DSGDM1_000	1789	4	40	8	7	13	2	93.714	91.5919
Pin2	2013_06_DSGDM1_000	1790	4	50	8	7	13	2	94.5631	90.0261
Pin2	2013_06_DSGDM1_000	1791	5	0	8	7	13	2	94.9545	90.5878
Pin2	2013_06_DSGDM1_000	1792	5	10	8	7	13	2	94.0101	90.2758
Pin2	2013_06_DSGDM1_000	1793	5	20	8	7	13	2	94.6619	91.7183
Pin2	2013_06_DSGDM1_000	1794	5	30	8	7	13	2	94.8309	91.8389
Pin2	2013_06_DSGDM1_000	1795	5	40	8	7	13	2	94.4516	90.5774
Pin2	2013_06_DSGDM1_000	1796	5	50	8	7	13	2	93.7939	91.4567
Pin2	2013_06_DSGDM1_000	1797	6	0	8	7	13	2	93.2919	92.0233
Pin2	2013_06_DSGDM1_000	1798	6	10	8	7	13	2	93.1658	90.9191
Pin2	2013_06_DSGDM1_000	1799	6	20	8	7	13	2	92.4001	92.083
Pin2	2013_06_DSGDM1_000	1800	6	30	8	7	13	2	93.2396	92.0848
Pin2	2013_06_DSGDM1_000	1801	6	40	8	7	13	2	93.5047	93.1101
Pin2	2013_06_DSGDM1_000	1802	6	50	8	7	13	2	92.3477	91.2916
Pin2	2013_06_DSGDM1_000	1803	7	0	8	7	13	2	92.2977	91.6856
Pin2	2013_06_DSGDM1_000	1804	7	10	8	7	13	2	93.0595	89.731
Pin2	2013_06_DSGDM1_000	1805	7	20	8	7	13	2	92.9125	89.6359
Pin2	2013_06_DSGDM1_000	1806	7	30	8	7	13	2	92.2815	88.6352
Pin2	2013_06_DSGDM1_000	1807	7	40	8	7	13	2	93.3439	88.3819
Pin2	2013_06_DSGDM1_000	1808	7	50	8	7	13	2	93.2535	102.481
Pin2	2013_06_DSGDM1_000	1809	8	0	8	7	13	2	93.264	86.8551
Pin2	2013_06_DSGDM1_000	1810	8	10	8	7	13	3	93.2483	88.4762
Pin2	2013_06_DSGDM1_000	1811	8	20	8	7	13	2	92.9476	85.591
Pin2	2013_06_DSGDM1_000	1812	8	30	8	7	13	3	94.0064	96.9381
Pin2	2013_06_DSGDM1_000	1813	8	40	8	7	13	2	94.4518	86.7072
Pin2	2013_06_DSGDM1_000	1814	8	50	8	7	13	2	92.7217	87.0419
Pin2	2013_06_DSGDM1_000	1815	9	0	8	7	13	2	93.015	83.8103
Pin2	2013_06_DSGDM1_000	1816	9	10	8	7	13	2	92.9492	85.4002
Pin2	2013_06_DSGDM1_000	1817	9	20	8	7	13	2	92.6945	85.5665
Pin2	2013_06_DSGDM1_000	1818	9	30	8	7	13	2	93.082	83.4834
Pin2	2013_06_DSGDM1_000	1819	9	40	8	7	13	2	93.5674	81.8088
Pin2	2013_06_DSGDM1_000	1820	9	50	8	7	13	2	92.4292	82.2791
Pin2	2013_06_DSGDM1_000	1821	10	0	8	7	13	2	93.42	83.5082
Pin2	2013_06_DSGDM1_000	1822	10	10	8	7	13	2	93.5567	81.8166
Pin2	2013_06_DSGDM1_000	1823	10	20	8	7	13	2	93.1554	82.3469
Pin2	2013_06_DSGDM1_000	1824	10	30	8	7	13	2	93.5967	86.5456
Pin2	2013_06_DSGDM1_000	1825	10	40	8	7	13	2	93.1145	82.0209
Pin2	2013_06_DSGDM1_000	1826	10	50	8	7	13	2	93.77	81.3677
Pin2	2013_06_DSGDM1_000	1827	11	0	8	7	13	2	92.781	81.8497
Pin2	2013_06_DSGDM1_000	1828	11	10	8	7	13	2	94.1448	83.895
Pin2	2013_06_DSGDM1_000	1829	11	20	8	7	13	2	93.3868	82.504
Pin2	2013_06_DSGDM1_000	1830	11	30	8	7	13	2	92.5412	81.3139
Pin2	2013_06_DSGDM1_000	1831	11	40	8	7	13	2	93.0556	87.4833
Pin2	2013_06_DSGDM1_000	1832	11	50	8	7	13	2	93.0396	81.8336
Pin2	2013_06_DSGDM1_000	1833	12	0	8	7	13	2	94.0267	81.7666
Pin2	2013_06_DSGDM1_000	1834	12	10	8	7	13	2	93.0144	81.3276
Pin2	2013_06_DSGDM1_000	1835	12	20	8	7	13	2	93.1851	83.6302
Pin2	2013_06_DSGDM1_000	1836	12	30	8	7	13	2	93.3717	90.7226
Pin2	2013_06_DSGDM1_000	1837	12	40	8	7	13	3	93.6616	102.085
Pin2	2013_06_DSGDM1_000	1838	12	50	8	7	13	2	93.5055	96.8257
Pin2	2013_06_DSGDM1_000	1839	13	0	8	7	13	2	93.5697	84.8249
Pin2	2013_06_DSGDM1_000	1840	13	10	8	7	13	2	93.8222	84.5154
Pin2	2013_06_DSGDM1_000	1841	13	20	8	7	13	2	93.6004	83.9614
Pin2	2013_06_DSGDM1_000	1842	13	30	8	7	13	2	93.3799	99.2081
Pin2	2013_06_DSGDM1_000	1843	13	40	8	7	13	2	94.4532	85.1089
Pin2	2013_06_DSGDM1_000	1844	13	50	8	7	13	2	93.575	89.3708
Pin2	2013_06_DSGDM1_000	1845	14	0	8	7	13	2	93.5107	99.1089
Pin2	2013_06_DSGDM1_000	1846	14	10	8	7	13	2	94.1528	84.7537
Pin2	2013_06_DSGDM1_000	1847	14	20	8	7	13	2	93.5093	82.6474
Pin2	2013_06_DSGDM1_000	1848	14	30	8	7	13	2	93.94	98.5823
Pin2	2013_06_DSGDM1_000	1849	14	40	8	7	13	2	94.055	119.955
Pin2	2013_06_DSGDM1_000	1850	14	50	8	7	13	2	93.4168	94.685
Pin2	2013_06_DSGDM1_000	1851	15	0	8	7	13	2	93.1397	81.7962
Pin2	2013_06_DSGDM1_000	1852	15	10	8	7	13	2	93.7471	80.0045
Pin2	2013_06_DSGDM1_000	1853	15	20	8	7	13	2	93.3082	90.8776
Pin2	2013_06_DSGDM1_000	1854	15	30	8	7	13	2	93.3789	85.2089
Pin2	2013_06_DSGDM1_000	1855	15	40	8	7	13	2	92.9065	81.581
Pin2	2013_06_DSGDM1_000	1856	15	50	8	7	13	2	93.4178	96.5249
Pin2	2013_06_DSGDM1_000	1857	16	0	8	7	13	2	93.909	84.9397
Pin2	2013_06_DSGDM1_000	1858	16	10	8	7	13	2	93.8417	83.518
Pin2	2013_06_DSGDM1_000	1859	16	20	8	7	13	2	93.8331	88.5948
Pin2	2013_06_DSGDM1_000	1860	16	30	8	7	13	2	94.5548	82.311
Pin2	2013_06_DSGDM1_000	1861	16	40	8	7	13	2	93.5551	81.9176
Pin2	2013_06_DSGDM1_000	1862	16	50	8	7	13	2	93.5952	80.5873
Pin2	2013_06_DSGDM1_000	1863	17	0	8	7	13	2	93.8711	80.3366
Pin2	2013_06_DSGDM1_000	1864	17	10	8	7	13	2	93.4336	82.5509
Pin2	2013_06_DSGDM1_000	1865	17	20	8	7	13	2	92.6871	82.2113
Pin2	2013_06_DSGDM1_000	1866	17	30	8	7	13	2	92.5138	81.9472
Pin2	2013_06_DSGDM1_000	1867	17	40	8	7	13	2	92.4199	83.1275
Pin2	2013_06_DSGDM1_000	1868	17	50	8	7	13	2	92.7462	82.7473
Pin2	2013_06_DSGDM1_000	1869	18	0	8	7	13	2	92.8339	85.0472
Pin2	2013_06_DSGDM1_000	1870	18	10	8	7	13	2	93.7881	84.904
Pin2	2013_06_DSGDM1_000	1871	18	20	8	7	13	2	92.8094	84.3454
Pin2	2013_06_DSGDM1_000	1872	18	30	8	7	13	2	93.1101	83.6172
Pin2	2013_06_DSGDM1_000	1873	18	40	8	7	13	2	93.0744	83.3485
Pin2	2013_06_DSGDM1_000	1874	18	50	8	7	13	2	93.2468	83.7317
Pin2	2013_06_DSGDM1_000	1875	19	0	8	7	13	2	93.5812	83.0081
Pin2	2013_06_DSGDM1_000	1876	19	10	8	7	13	2	93.4169	82.041
Pin2	2013_06_DSGDM1_000	1877	19	20	8	7	13	2	93.7301	83.0791
Pin2	2013_06_DSGDM1_000	1878	19	30	8	7	13	2	94.469	84.0979
Pin2	2013_06_DSGDM1_000	1879	19	40	8	7	13	2	94.8094	82.8272
Pin2	2013_06_DSGDM1_000	1880	19	50	8	7	13	2	95.6321	83.7542
Pin2	2013_06_DSGDM1_000	1881	20	0	8	7	13	2	95.1923	90.2466
Pin2	2013_06_DSGDM1_000	1882	20	10	8	7	13	2	94.4952	86.9924
Pin2	2013_06_DSGDM1_000	1883	20	20	8	7	13	2	95.2546	87.9386
Pin2	2013_06_DSGDM1_000	1884	20	30	8	7	13	2	94.4075	85.7975
Pin2	2013_06_DSGDM1_000	1885	20	40	8	7	13	2	94.4249	88.5788
Pin2	2013_06_DSGDM1_000	1886	20	50	8	7	13	2	94.1522	88.1058
Pin2	2013_06_DSGDM1_000	1887	21	0	8	7	13	2	94.4722	88.151
Pin2	2013_06_DSGDM1_000	1888	21	10	8	7	13	2	93.6735	89.3343
Pin2	2013_06_DSGDM1_000	1889	21	20	8	7	13	2	94.1671	89.9132
Pin2	2013_06_DSGDM1_000	1890	21	30	8	7	13	2	94.2196	91.7144
Pin2	2013_06_DSGDM1_000	1891	21	40	8	7	13	2	93.3315	91.2647
Pin2	2013_06_DSGDM1_000	1892	21	50	8	7	13	2	93.0606	90.8226
Pin2	2013_06_DSGDM1_000	1893	22	0	8	7	13	2	92.8114	91.5027
Pin2	2013_06_DSGDM1_000	1894	22	10	8	7	13	2	92.5778	91.1878
Pin2	2013_06_DSGDM1_000	1895	22	20	8	7	13	2	93.2115	90.663
Pin2	2013_06_DSGDM1_000	1896	22	30	8	7	13	2	93.2057	89.5266
Pin2	2013_06_DSGDM1_000	1897	22	40	8	7	13	2	92.9022	88.3976
Pin2	2013_06_DSGDM1_000	1898	22	50	8	7	13	2	93.505	92.2324
Pin2	2013_06_DSGDM1_000	1899	23	0	8	7	13	2	92.7846	85.5015
Pin2	2013_06_DSGDM1_000	1900	23	10	8	7	13	2	92.5594	88.4591
Pin2	2013_06_DSGDM1_000	1901	23	20	8	7	13	2	92.3556	87.3919
Pin2	2013_06_DSGDM1_000	1902	23	30	8	7	13	2	93.0518	91.0529
Pin2	2013_06_DSGDM1_000	1903	23	40	8	7	13	2	92.544	88.8159
Pin2	2013_06_DSGDM1_000	1904	23	50	8	7	13	2	92.3333	86.6157
Pin2	2013_06_DSGDM1_000	1905	0	0	9	7	13	2	92.6908	86.8068
Pin2	2013_06_DSGDM1_000	1906	0	10	9	7	13	2	92.0739	87.0249
Pin2	2013_06_DSGDM1_000	1907	0	20	9	7	13	2	91.9866	86.8617
Pin2	2013_06_DSGDM1_000	1908	0	30	9	7	13	2	92.7625	90.2044
Pin2	2013_06_DSGDM1_000	1909	0	40	9	7	13	2	92.8539	86.6298
Pin2	2013_06_DSGDM1_000	1910	0	50	9	7	13	2	93.2141	88.3172
Pin2	2013_06_DSGDM1_000	1911	1	0	9	7	13	2	92.5626	85.3914
Pin2	2013_06_DSGDM1_000	1912	1	10	9	7	13	2	92.8931	84.6894
Pin2	2013_06_DSGDM1_000	1913	1	20	9	7	13	2	93.2805	86.2209
Pin2	2013_06_DSGDM1_000	1914	1	30	9	7	13	2	93.0644	87.3264
Pin2	2013_06_DSGDM1_000	1915	1	40	9	7	13	2	93.7917	87.0846
Pin2	2013_06_DSGDM1_000	1916	1	50	9	7	13	2	92.8055	85.7004
Pin2	2013_06_DSGDM1_000	1917	2	0	9	7	13	2	93.0567	87.4309
Pin2	2013_06_DSGDM1_000	1918	2	10	9	7	13	2	93.286	83.5516
Pin2	2013_06_DSGDM1_000	1919	2	20	9	7	13	2	93.2197	85.7064
Pin2	2013_06_DSGDM1_000	1920	2	30	9	7	13	2	93.215	86.4372
Pin2	2013_06_DSGDM1_000	1921	2	40	9	7	13	2	92.8803	84.0732
Pin2	2013_06_DSGDM1_000	1922	2	50	9	7	13	2	92.9572	84.7703
Pin2	2013_06_DSGDM1_000	1923	3	0	9	7	13	2	93.3086	86.1514
Pin2	2013_06_DSGDM1_000	1924	3	10	9	7	13	2	92.6351	83.5543
Pin2	2013_06_DSGDM1_000	1925	3	20	9	7	13	2	93.408	83.0876
Pin2	2013_06_DSGDM1_000	1926	3	30	9	7	13	2	93.3396	81.7267
Pin2	2013_06_DSGDM1_000	1927	3	40	9	7	13	2	92.8627	87.9797
Pin2	2013_06_DSGDM1_000	1928	3	50	9	7	13	2	92.7377	86.2344
Pin2	2013_06_DSGDM1_000	1929	4	0	9	7	13	2	93.2447	84.9608
Pin2	2013_06_DSGDM1_000	1930	4	10	9	7	13	2	93.4498	84.0389
Pin2	2013_06_DSGDM1_000	1931	4	20	9	7	13	2	93.8509	87.0095
Pin2	2013_06_DSGDM1_000	1932	4	30	9	7	13	2	93.1437	83.3448
Pin2	2013_06_DSGDM1_000	1933	4	40	9	7	13	2	93.5808	84.0955
Pin2	2013_06_DSGDM1_000	1934	4	50	9	7	13	2	93.7768	86.02
Pin2	2013_06_DSGDM1_000	1935	5	0	9	7	13	2	94.4951	84.0434
Pin2	2013_06_DSGDM1_000	1936	5	10	9	7	13	2	94.9555	83.5069
Pin2	2013_06_DSGDM1_000	1937	5	20	9	7	13	2	95.1552	84.3544
Pin2	2013_06_DSGDM1_000	1938	5	30	9	7	13	2	94.5194	81.159
Pin2	2013_06_DSGDM1_000	1939	5	40	9	7	13	2	94.4532	81.0902
Pin2	2013_06_DSGDM1_000	1940	5	50	9	7	13	2	93.4111	80.7131
Pin2	2013_06_DSGDM1_000	1941	6	0	9	7	13	2	93.7848	84.7552
Pin2	2013_06_DSGDM1_000	1942	6	10	9	7	13	2	93.2251	83.4847
Pin2	2013_06_DSGDM1_000	1943	6	20	9	7	13	2	93.2607	83.4238
Pin2	2013_06_DSGDM1_000	1944	6	30	9	7	13	2	92.9893	80.7699
Pin2	2013_06_DSGDM1_000	1945	6	40	9	7	13	2	93.4999	80.9565
Pin2	2013_06_DSGDM1_000	1946	6	50	9	7	13	2	93.8424	83.4998
Pin2	2013_06_DSGDM1_000	1947	7	0	9	7	13	2	92.8456	82.0514
Pin2	2013_06_DSGDM1_000	1948	7	10	9	7	13	2	92.7082	81.2099
Pin2	2013_06_DSGDM1_000	1949	7	20	9	7	13	2	92.7616	80.2915
Pin2	2013_06_DSGDM1_000	1950	7	30	9	7	13	2	92.6954	80.208
Pin2	2013_06_DSGDM1_000	1951	7	40	9	7	13	2	93.3077	81.5085
Pin2	2013_06_DSGDM1_000	1952	7	50	9	7	13	2	93.0575	81.3735
Pin2	2013_06_DSGDM1_000	1953	8	0	9	7	13	2	93.0316	81.7908
Pin2	2013_06_DSGDM1_000	1954	8	10	9	7	13	2	93.1676	88.1548
Pin2	2013_06_DSGDM1_000	1955	8	20	9	7	13	2	92.3487	84.0481
Pin2	2013_06_DSGDM1_000	1956	8	30	9	7	13	2	93.0023	85.688
Pin2	2013_06_DSGDM1_000	1957	8	40	9	7	13	2	93.1952	85.4742
Pin2	2013_06_DSGDM1_000	1958	8	50	9	7	13	2	93.8211	83.2667
Pin2	2013_06_DSGDM1_000	1959	9	0	9	7	13	2	93.308	85.6209
Pin2	2013_06_DSGDM1_000	1960	9	10	9	7	13	2	93.0883	83.3943
Pin2	2013_06_DSGDM1_000	1961	9	20	9	7	13	2	93.3296	81.6373
Pin2	2013_06_DSGDM1_000	1962	9	30	9	7	13	2	93.1137	89.0832
Pin2	2013_06_DSGDM1_000	1963	9	40	9	7	13	2	93.1713	82.2065
Pin2	2013_06_DSGDM1_000	1964	9	50	9	7	13	2	93.5346	81.7186
Pin2	2013_06_DSGDM1_000	1965	10	0	9	7	13	2	93.6006	83.1232
Pin2	2013_06_DSGDM1_000	1966	10	10	9	7	13	2	92.8697	81.4727
Pin2	2013_06_DSGDM1_000	1967	10	20	9	7	13	2	92.836	80.4174
Pin2	2013_06_DSGDM1_000	1968	10	30	9	7	13	1	94.4731	106.897
Pin2	2013_06_DSGDM1_000	1969	10	40	9	7	13	2	93.228	83.1078
Pin2	2013_06_DSGDM1_000	1970	10	50	9	7	13	2	92.7077	83.7665
Pin2	2013_06_DSGDM1_000	1971	11	0	9	7	13	2	92.6531	82.6161
Pin2	2013_06_DSGDM1_000	1972	11	10	9	7	13	2	92.1739	80.9325
Pin2	2013_06_DSGDM1_000	1973	11	20	9	7	13	2	92.3968	83.111
Pin2	2013_06_DSGDM1_000	1974	11	30	9	7	13	2	92.8018	89.4931
Pin2	2013_06_DSGDM1_000	1975	11	40	9	7	13	2	92.2778	81.9128
Pin2	2013_06_DSGDM1_000	1976	11	50	9	7	13	2	93.0486	82.5045
Pin2	2013_06_DSGDM1_000	1977	12	0	9	7	13	2	93.2036	86.5091
Pin2	2013_06_DSGDM1_000	1978	12	10	9	7	13	1	93.0262	103.907
Pin2	2013_06_DSGDM1_000	1979	12	20	9	7	13	2	93.8044	85.039
Pin2	2013_06_DSGDM1_000	1980	12	30	9	7	13	2	92.5002	83.6652
Pin2	2013_06_DSGDM1_000	1981	12	40	9	7	13	2	93.1937	81.0083
Pin2	2013_06_DSGDM1_000	1982	12	50	9	7	13	2	93.0371	81.3328
Pin2	2013_06_DSGDM1_000	1983	13	0	9	7	13	2	92.8738	85.2721
Pin2	2013_06_DSGDM1_000	1984	13	10	9	7	13	2	93.3462	83.8772
Pin2	2013_06_DSGDM1_000	1985	13	20	9	7	13	2	93.3893	81.1998
Pin2	2013_06_DSGDM1_000	1986	13	30	9	7	13	2	93.1627	81.7434
Pin2	2013_06_DSGDM1_000	1987	13	40	9	7	13	2	93.1766	79.3635
Pin2	2013_06_DSGDM1_000	1988	13	50	9	7	13	2	93.1689	81.7842
Pin2	2013_06_DSGDM1_000	1989	14	0	9	7	13	2	93.2946	82.5908
Pin2	2013_06_DSGDM1_000	1990	14	10	9	7	13	2	94.6094	80.8296
Pin2	2013_06_DSGDM1_000	1991	14	20	9	7	13	2	94.2263	80.8888
Pin2	2013_06_DSGDM1_000	1992	14	30	9	7	13	2	93.7038	81.1764
Pin2	2013_06_DSGDM1_000	1993	14	40	9	7	13	2	93.4313	81.271
Pin2	2013_06_DSGDM1_000	1994	14	50	9	7	13	2	93.1887	81.2334
Pin2	2013_06_DSGDM1_000	1995	15	0	9	7	13	2	93.702	83.1957
Pin2	2013_06_DSGDM1_000	1996	15	10	9	7	13	2	93.6474	83.3986
Pin2	2013_06_DSGDM1_000	1997	15	20	9	7	13	2	93.6187	82.6351
Pin2	2013_06_DSGDM1_000	1998	15	30	9	7	13	2	93.535	82.1947
Pin2	2013_06_DSGDM1_000	1999	15	40	9	7	13	2	93.5062	82.243
Pin2	2013_06_DSGDM1_000	2000	15	50	9	7	13	2	93.1634	82.0771
Pin2	2013_06_DSGDM1_000	2001	16	0	9	7	13	2	93.131	82.8429
Pin2	2013_06_DSGDM1_000	2002	16	10	9	7	13	2	93.3184	83.3113
Pin2	2013_06_DSGDM1_000	2003	16	20	9	7	13	2	92.9647	86.1383
Pin2	2013_06_DSGDM1_000	2004	16	30	9	7	13	2	93.5718	84.1845
Pin2	2013_06_DSGDM1_000	2005	16	40	9	7	13	2	94.3593	85.4181
Pin2	2013_06_DSGDM1_000	2006	16	50	9	7	13	2	93.0489	86.3442
Pin2	2013_06_DSGDM1_000	2007	17	0	9	7	13	2	93.1167	84.9182
Pin2	2013_06_DSGDM1_000	2008	17	10	9	7	13	2	94.1313	87.4441
Pin2	2013_06_DSGDM1_000	2009	17	20	9	7	13	2	93.0272	84.677
Pin2	2013_06_DSGDM1_000	2010	17	30	9	7	13	2	93.1927	83.7868
Pin2	2013_06_DSGDM1_000	2011	17	40	9	7	13	2	93.6678	85.6939
Pin2	2013_06_DSGDM1_000	2012	17	50	9	7	13	2	92.41	84.0661
Pin2	2013_06_DSGDM1_000	2013	18	0	9	7	13	2	92.7113	86.7726
Pin2	2013_06_DSGDM1_000	2014	18	10	9	7	13	2	92.2692	85.6556
Pin2	2013_06_DSGDM1_000	2015	18	20	9	7	13	2	92.6338	86.1205
Pin2	2013_06_DSGDM1_000	2016	18	30	9	7	13	2	92.566	87.3604
Pin2	2013_06_DSGDM1_000	2017	18	40	9	7	13	2	92.9937	86.1559
Pin2	2013_06_DSGDM1_000	2018	18	50	9	7	13	2	93.026	87.4961
Pin2	2013_06_DSGDM1_000	2019	19	0	9	7	13	2	92.5513	88.0332
Pin2	2013_06_DSGDM1_000	2020	19	10	9	7	13	2	93.3022	88.7032
Pin2	2013_06_DSGDM1_000	2021	19	20	9	7	13	2	93.314	88.3942
Pin2	2013_06_DSGDM1_000	2022	19	30	9	7	13	2	93.3415	86.9747
Pin2	2013_06_DSGDM1_000	2023	19	40	9	7	13	2	94.1005	87.5274
Pin2	2013_06_DSGDM1_000	2024	19	50	9	7	13	2	95.1801	87.5328
Pin2	2013_06_DSGDM1_000	2025	20	0	9	7	13	2	95.6644	89.9805
Pin2	2013_06_DSGDM1_000	2026	20	10	9	7	13	2	95.3512	95.8416
Pin2	2013_06_DSGDM1_000	2027	20	20	9	7	13	2	93.2271	99.2923
Pin2	2013_06_DSGDM1_000	2028	20	30	9	7	13	2	95.6413	103.137
Pin2	2013_06_DSGDM1_000	2029	20	40	9	7	13	2	95.4564	100.459
Pin2	2013_06_DSGDM1_000	2030	20	50	9	7	13	2	93.3308	86.9576
Pin2	2013_06_DSGDM1_000	2031	21	0	9	7	13	2	94.5911	87.4906
Pin2	2013_06_DSGDM1_000	2032	21	10	9	7	13	2	94.1043	89.8277
Pin2	2013_06_DSGDM1_000	2033	21	20	9	7	13	2	94.0609	89.853
Pin2	2013_06_DSGDM1_000	2034	21	30	9	7	13	2	93.9082	91.3088
Pin2	2013_06_DSGDM1_000	2035	21	40	9	7	13	2	93.7145	91.9316
Pin2	2013_06_DSGDM1_000	2036	21	50	9	7	13	2	93.5317	90.7833
Pin2	2013_06_DSGDM1_000	2037	22	0	9	7	13	2	94.2366	90.1161
Pin2	2013_06_DSGDM1_000	2038	22	10	9	7	13	2	93.7825	92.6824
Pin2	2013_06_DSGDM1_000	2039	22	20	9	7	13	2	93.9988	88.6918
Pin2	2013_06_DSGDM1_000	2040	22	30	9	7	13	2	93.5937	86.4203
Pin2	2013_06_DSGDM1_000	2041	22	40	9	7	13	2	93.5716	88.4811
Pin2	2013_06_DSGDM1_000	2042	22	50	9	7	13	2	93.0702	85.9702
Pin2	2013_06_DSGDM1_000	2043	23	0	9	7	13	2	93.0435	84.9844
Pin2	2013_06_DSGDM1_000	2044	23	10	9	7	13	2	92.9108	86.8269
Pin2	2013_06_DSGDM1_000	2045	23	20	9	7	13	2	93.1642	91.806
Pin2	2013_06_DSGDM1_000	2046	23	30	9	7	13	2	93.0863	85.9896
Pin2	2013_06_DSGDM1_000	2047	23	40	9	7	13	2	93.0624	87.0626
Pin2	2013_06_DSGDM1_000	2048	23	50	9	7	13	2	93.593	88.6788
Pin2	2013_06_DSGDM1_000	2049	0	0	10	7	13	2	92.5821	85.9976
Pin2	2013_06_DSGDM1_000	2050	0	10	10	7	13	2	92.9034	85.6449
Pin2	2013_06_DSGDM1_000	2051	0	20	10	7	13	2	92.8212	87.9971
Pin2	2013_06_DSGDM1_000	2052	0	30	10	7	13	2	92.3364	85.936
Pin2	2013_06_DSGDM1_000	2053	0	40	10	7	13	2	92.3753	86.2766
Pin2	2013_06_DSGDM1_000	2054	0	50	10	7	13	2	92.688	88.2872
Pin2	2013_06_DSGDM1_000	2055	1	0	10	7	13	2	92.5412	84.2342
Pin2	2013_06_DSGDM1_000	2056	1	10	10	7	13	2	92.7317	87.2579
Pin2	2013_06_DSGDM1_000	2057	1	20	10	7	13	2	93.5849	86.7875
Pin2	2013_06_DSGDM1_000	2058	1	30	10	7	13	2	92.1963	85.3371
Pin2	2013_06_DSGDM1_000	2059	1	40	10	7	13	2	92.6956	86.6538
Pin2	2013_06_DSGDM1_000	2060	1	50	10	7	13	2	93.4909	86.8989
Pin2	2013_06_DSGDM1_000	2061	2	0	10	7	13	2	91.9815	82.429
Pin2	2013_06_DSGDM1_000	2062	2	10	10	7	13	2	93.0428	87.7712
Pin2	2013_06_DSGDM1_000	2063	2	20	10	7	13	2	92.78	85.7472
Pin2	2013_06_DSGDM1_000	2064	2	30	10	7	13	2	92.8136	87.3367
Pin2	2013_06_DSGDM1_000	2065	2	40	10	7	13	2	92.5568	87.8797
Pin2	2013_06_DSGDM1_000	2066	2	50	10	7	13	2	93.5141	86.92
Pin2	2013_06_DSGDM1_000	2067	3	0	10	7	13	2	93.2609	88.2871
Pin2	2013_06_DSGDM1_000	2068	3	10	10	7	13	2	92.4234	87.2399
Pin2	2013_06_DSGDM1_000	2069	3	20	10	7	13	2	92.4973	88.8149
Pin2	2013_06_DSGDM1_000	2070	3	30	10	7	13	2	93.1384	86.6818
Pin2	2013_06_DSGDM1_000	2071	3	40	10	7	13	2	92.8174	86.3499
Pin2	2013_06_DSGDM1_000	2072	3	50	10	7	13	2	93.3967	88.4335
Pin2	2013_06_DSGDM1_000	2073	4	0	10	7	13	2	93.4828	85.7777
Pin2	2013_06_DSGDM1_000	2074	4	10	10	7	13	2	93.0833	88.7122
Pin2	2013_06_DSGDM1_000	2075	4	20	10	7	13	2	93.6139	87.7294
Pin2	2013_06_DSGDM1_000	2076	4	30	10	7	13	2	93.8258	89.7288
Pin2	2013_06_DSGDM1_000	2077	4	40	10	7	13	2	93.7155	89.938
Pin2	2013_06_DSGDM1_000	2078	4	50	10	7	13	2	94.1862	86.9453
Pin2	2013_06_DSGDM1_000	2079	5	0	10	7	13	2	94.6519	86.0778
Pin2	2013_06_DSGDM1_000	2080	5	10	10	7	13	2	95.3623	86.9445
Pin2	2013_06_DSGDM1_000	2081	5	20	10	7	13	2	95.0191	86.8436
Pin2	2013_06_DSGDM1_000	2082	5	30	10	7	13	2	95.1005	85.8426
Pin2	2013_06_DSGDM1_000	2083	5	40	10	7	13	2	94.5996	85.1544
Pin2	2013_06_DSGDM1_000	2084	5	50	10	7	13	2	93.7984	85.5666
Pin2	2013_06_DSGDM1_000	2085	6	0	10	7	13	2	92.9267	82.9918
Pin2	2013_06_DSGDM1_000	2086	6	10	10	7	13	2	93.2853	97.715
Pin2	2013_06_DSGDM1_000	2087	6	20	10	7	13	2	92.6354	81.8921
Pin2	2013_06_DSGDM1_000	2088	6	30	10	7	13	2	93.2241	83.4359
Pin2	2013_06_DSGDM1_000	2089	6	40	10	7	13	2	92.8831	82.2792
Pin2	2013_06_DSGDM1_000	2090	6	50	10	7	13	2	92.7264	82.5481
Pin2	2013_06_DSGDM1_000	2091	7	0	10	7	13	2	93.5408	83.027
Pin2	2013_06_DSGDM1_000	2092	7	10	10	7	13	2	93.0912	88.5511
Pin2	2013_06_DSGDM1_000	2093	7	20	10	7	13	2	92.8529	80.4596
Pin2	2013_06_DSGDM1_000	2094	7	30	10	7	13	2	93.4054	81.7689
Pin2	2013_06_DSGDM1_000	2095	7	40	10	7	13	2	93.3007	82.3416
Pin2	2013_06_DSGDM1_000	2096	7	50	10	7	13	2	93.2371	82.8949
Pin2	2013_06_DSGDM1_000	2097	8	0	10	7	13	2	93.7512	80.4268
Pin2	2013_06_DSGDM1_000	2098	8	10	10	7	13	2	94.2534	81.6116
Pin2	2013_06_DSGDM1_000	2099	8	20	10	7	13	3	93.8989	82.4693
Pin2	2013_06_DSGDM1_000	2100	8	30	10	7	13	2	94.0009	82.6965
Pin2	2013_06_DSGDM1_000	2101	8	40	10	7	13	2	93.6985	83.8699
Pin2	2013_06_DSGDM1_000	2102	8	50	10	7	13	2	93.2222	80.3593
Pin2	2013_06_DSGDM1_000	2103	9	0	10	7	13	2	93.0521	84.3058
Pin2	2013_06_DSGDM1_000	2104	9	10	10	7	13	2	93.2273	80.8355
Pin2	2013_06_DSGDM1_000	2105	9	20	10	7	13	2	93.0374	79.9115
Pin2	2013_06_DSGDM1_000	2106	9	30	10	7	13	2	93.8108	87.8513
Pin2	2013_06_DSGDM1_000	2107	9	40	10	7	13	2	94.0105	81.3495
Pin2	2013_06_DSGDM1_000	2108	9	50	10	7	13	2	93.051	80.6525
Pin2	2013_06_DSGDM1_000	2109	10	0	10	7	13	2	94.4412	83.9927
Pin2	2013_06_DSGDM1_000	2110	10	10	10	7	13	2	93.7137	81.631
Pin2	2013_06_DSGDM1_000	2111	10	20	10	7	13	2	93.3683	81.0942
Pin2	2013_06_DSGDM1_000	2112	10	30	10	7	13	2	94.0414	85.4149
Pin2	2013_06_DSGDM1_000	2113	10	40	10	7	13	2	95.1264	108.823
Pin2	2013_06_DSGDM1_000	2114	10	50	10	7	13	2	93.8124	80.6037
Pin2	2013_06_DSGDM1_000	2115	11	0	10	7	13	3	93.0064	82.606
Pin2	2013_06_DSGDM1_000	2116	11	10	10	7	13	2	92.9397	84.683
Pin2	2013_06_DSGDM1_000	2117	11	20	10	7	13	2	93.1584	84.9825
Pin2	2013_06_DSGDM1_000	2118	11	30	10	7	13	2	93.8141	86.5927
Pin2	2013_06_DSGDM1_000	2119	11	40	10	7	13	2	92.8797	84.7336
Pin2	2013_06_DSGDM1_000	2120	11	50	10	7	13	2	93.7758	82.5961
Pin2	2013_06_DSGDM1_000	2121	12	0	10	7	13	2	92.4069	83.7608
Pin2	2013_06_DSGDM1_000	2122	12	10	10	7	13	2	92.8698	82.6027
Pin2	2013_06_DSGDM1_000	2123	12	20	10	7	13	2	93.5363	81.1274
Pin2	2013_06_DSGDM1_000	2124	12	30	10	7	13	2	93.3084	91.3521
Pin2	2013_06_DSGDM1_000	2125	12	40	10	7	13	2	93.2046	79.9189
Pin2	2013_06_DSGDM1_000	2126	12	50	10	7	13	2	93.4957	81.241
Pin2	2013_06_DSGDM1_000	2127	13	0	10	7	13	2	93.0898	80.7264
Pin2	2013_06_DSGDM1_000	2128	13	10	10	7	13	2	93.7196	82.6116
Pin2	2013_06_DSGDM1_000	2129	13	20	10	7	13	2	93.5961	82.0453
Pin2	2013_06_DSGDM1_000	2130	13	30	10	7	13	2	93.7976	83.2127
Pin2	2013_06_DSGDM1_000	2131	13	40	10	7	13	2	93.1873	82.2922
Pin2	2013_06_DSGDM1_000	2132	13	50	10	7	13	2	94.0631	83.9533
Pin2	2013_06_DSGDM1_000	2133	14	0	10	7	13	2	93.6752	80.6973
Pin2	2013_06_DSGDM1_000	2134	14	10	10	7	13	2	93.7896	82.5335
Pin2	2013_06_DSGDM1_000	2135	14	20	10	7	13	2	93.492	81.5396
Pin2	2013_06_DSGDM1_000	2136	14	30	10	7	13	2	93.2965	81.0461
Pin2	2013_06_DSGDM1_000	2137	14	40	10	7	13	2	93.4459	84.3335
Pin2	2013_06_DSGDM1_000	2138	14	50	10	7	13	2	92.931	82.9461
Pin2	2013_06_DSGDM1_000	2139	15	0	10	7	13	2	93.4936	84.5188
Pin2	2013_06_DSGDM1_000	2140	15	10	10	7	13	2	93.8895	98.5991
Pin2	2013_06_DSGDM1_000	2141	15	20	10	7	13	2	93.9636	89.795
Pin2	2013_06_DSGDM1_000	2142	15	30	10	7	13	2	92.9668	86.3072
Pin2	2013_06_DSGDM1_000	2143	15	40	10	7	13	2	94.3551	84.9997
Pin2	2013_06_DSGDM1_000	2144	15	50	10	7	13	2	93.7856	82.5245
Pin2	2013_06_DSGDM1_000	2145	16	0	10	7	13	2	93.4434	82.1623
Pin2	2013_06_DSGDM1_000	2146	16	10	10	7	13	2	93.3904	80.3653
Pin2	2013_06_DSGDM1_000	2147	16	20	10	7	13	2	93.3212	81.8939
Pin2	2013_06_DSGDM1_000	2148	16	30	10	7	13	2	94.164	82.3412
Pin2	2013_06_DSGDM1_000	2149	16	40	10	7	13	2	93.8984	84.1177
Pin2	2013_06_DSGDM1_000	2150	16	50	10	7	13	2	92.7213	83.5513
Pin2	2013_06_DSGDM1_000	2151	17	0	10	7	13	2	92.8468	84.8261
Pin2	2013_06_DSGDM1_000	2152	17	10	10	7	13	2	93.5654	85.2973
Pin2	2013_06_DSGDM1_000	2153	17	20	10	7	13	2	93.1954	85.9841
Pin2	2013_06_DSGDM1_000	2154	17	30	10	7	13	2	93.1027	86.9225
Pin2	2013_06_DSGDM1_000	2155	17	40	10	7	13	2	93.0699	87.3796
Pin2	2013_06_DSGDM1_000	2156	17	50	10	7	13	2	92.7047	86.0857
Pin2	2013_06_DSGDM1_000	2157	18	0	10	7	13	2	92.9802	86.9545
Pin2	2013_06_DSGDM1_000	2158	18	10	10	7	13	2	92.8661	88.2107
Pin2	2013_06_DSGDM1_000	2159	18	20	10	7	13	2	92.8771	87.4817
Pin2	2013_06_DSGDM1_000	2160	18	30	10	7	13	2	92.939	86.7139
Pin2	2013_06_DSGDM1_000	2161	18	40	10	7	13	2	92.7647	88.1238
Pin2	2013_06_DSGDM1_000	2162	18	50	10	7	13	2	94.2921	88.458
Pin2	2013_06_DSGDM1_000	2163	19	0	10	7	13	2	92.8828	88.8521
Pin2	2013_06_DSGDM1_000	2164	19	10	10	7	13	2	93.9315	88.7562
Pin2	2013_06_DSGDM1_000	2165	19	20	10	7	13	2	94.4461	86.1036
Pin2	2013_06_DSGDM1_000	2166	19	30	10	7	13	2	94.6389	86.964
Pin2	2013_06_DSGDM1_000	2167	19	40	10	7	13	2	94.2089	86.2404
Pin2	2013_06_DSGDM1_000	2168	19	50	10	7	13	2	94.8872	88.8495
Pin2	2013_06_DSGDM1_000	2169	20	0	10	7	13	2	96.0525	90.5303
Pin2	2013_06_DSGDM1_000	2170	20	10	10	7	13	2	95.1395	90.5168
Pin2	2013_06_DSGDM1_000	2171	20	20	10	7	13	2	95.0702	88.1207
Pin2	2013_06_DSGDM1_000	2172	20	30	10	7	13	2	94.2959	88.1342
Pin2	2013_06_DSGDM1_000	2173	20	40	10	7	13	2	93.0638	88.6662
Pin2	2013_06_DSGDM1_000	2174	20	50	10	7	13	2	93.6691	92.2524
Pin2	2013_06_DSGDM1_000	2175	21	0	10	7	13	2	94.015	91.2785
Pin2	2013_06_DSGDM1_000	2176	21	10	10	7	13	2	93.1052	93.0507
Pin2	2013_06_DSGDM1_000	2177	21	20	10	7	13	2	93.3836	92.8456
Pin2	2013_06_DSGDM1_000	2178	21	30	10	7	13	2	93.3712	91.9856
Pin2	2013_06_DSGDM1_000	2179	21	40	10	7	13	2	93.6716	92.7242
Pin2	2013_06_DSGDM1_000	2180	21	50	10	7	13	2	93.0335	92.1392
Pin2	2013_06_DSGDM1_000	2181	22	0	10	7	13	2	92.3552	92.0816
Pin2	2013_06_DSGDM1_000	2182	22	10	10	7	13	1	88.4579	111.058
Pin2	2013_06_DSGDM1_000	2183	22	20	10	7	13	2	93.1319	102.328
Pin2	2013_06_DSGDM1_000	2184	22	30	10	7	13	2	93.667	91.4225
Pin2	2013_06_DSGDM1_000	2185	22	40	10	7	13	2	94.6011	92.4795
Pin2	2013_06_DSGDM1_000	2186	22	50	10	7	13	2	94.4825	88.5151
Pin2	2013_06_DSGDM1_000	2187	23	0	10	7	13	2	93.9595	88.0806
Pin2	2013_06_DSGDM1_000	2188	23	10	10	7	13	2	94.2541	88.9282
Pin2	2013_06_DSGDM1_000	2189	23	20	10	7	13	2	93.2567	87.1493
Pin2	2013_06_DSGDM1_000	2190	23	30	10	7	13	2	93.6538	86.7538
Pin2	2013_06_DSGDM1_000	2191	23	40	10	7	13	2	93.4711	88.3706
Pin2	2013_06_DSGDM1_000	2192	23	50	10	7	13	2	93.4868	87.6472
Pin2	2013_06_DSGDM1_000	2193	0	0	11	7	13	2	93.8888	88.7069
Pin2	2013_06_DSGDM1_000	2194	0	10	11	7	13	2	93.593	88.9581
Pin2	2013_06_DSGDM1_000	2195	0	20	11	7	13	2	93.4478	87.2516
Pin2	2013_06_DSGDM1_000	2196	0	30	11	7	13	2	93.1794	89.0071
Pin2	2013_06_DSGDM1_000	2197	0	40	11	7	13	2	93.0759	89.6334
Pin2	2013_06_DSGDM1_000	2198	0	50	11	7	13	2	93.2243	87.6994
Pin2	2013_06_DSGDM1_000	2199	1	0	11	7	13	2	92.6954	87.6722
Pin2	2013_06_DSGDM1_000	2200	1	10	11	7	13	2	92.3577	89.0181
Pin2	2013_06_DSGDM1_000	2201	1	20	11	7	13	2	92.2217	86.2824
Pin2	2013_06_DSGDM1_000	2202	1	30	11	7	13	2	93.4705	86.3252
Pin2	2013_06_DSGDM1_000	2203	1	40	11	7	13	2	93.1309	86.9871
Pin2	2013_06_DSGDM1_000	2204	1	50	11	7	13	2	93.0114	86.4195
Pin2	2013_06_DSGDM1_000	2205	2	0	11	7	13	2	93.4269	88.0516
Pin2	2013_06_DSGDM1_000	2206	2	10	11	7	13	2	93.0474	87.3566
Pin2	2013_06_DSGDM1_000	2207	2	20	11	7	13	2	93.3465	87.9144
Pin2	2013_06_DSGDM1_000	2208	2	30	11	7	13	2	92.5599	87.2208
Pin2	2013_06_DSGDM1_000	2209	2	40	11	7	13	2	93.7092	87.2782
Pin2	2013_06_DSGDM1_000	2210	2	50	11	7	13	2	93.435	87.813
Pin2	2013_06_DSGDM1_000	2211	3	0	11	7	13	2	92.9864	84.9024
Pin2	2013_06_DSGDM1_000	2212	3	10	11	7	13	2	93.1228	87.9772
Pin2	2013_06_DSGDM1_000	2213	3	20	11	7	13	2	92.9065	89.3332
Pin2	2013_06_DSGDM1_000	2214	3	30	11	7	13	2	93.108	89.6186
Pin2	2013_06_DSGDM1_000	2215	3	40	11	7	13	2	93.2542	89.3113
Pin2	2013_06_DSGDM1_000	2216	3	50	11	7	13	2	92.8617	91.0543
Pin2	2013_06_DSGDM1_000	2217	4	0	11	7	13	2	92.9579	89.4773
Pin2	2013_06_DSGDM1_000	2218	4	10	11	7	13	2	92.7098	89.2557
Pin2	2013_06_DSGDM1_000	2219	4	20	11	7	13	2	92.6509	89.7302
Pin2	2013_06_DSGDM1_000	2220	4	30	11	7	13	2	93.4228	90.7234
Pin2	2013_06_DSGDM1_000	2221	4	40	11	7	13	2	94.4461	88.9758
Pin2	2013_06_DSGDM1_000	2222	4	50	11	7	13	2	94.5001	87.8738
Pin2	2013_06_DSGDM1_000	2223	5	0	11	7	13	2	94.7289	87.1805
Pin2	2013_06_DSGDM1_000	2224	5	10	11	7	13	2	95.064	88.4934
Pin2	2013_06_DSGDM1_000	2225	5	20	11	7	13	2	94.803	87.1656
Pin2	2013_06_DSGDM1_000	2226	5	30	11	7	13	2	95.0115	92.6296
Pin2	2013_06_DSGDM1_000	2227	5	40	11	7	13	2	94.6947	86.1001
Pin2	2013_06_DSGDM1_000	2228	5	50	11	7	13	2	94.4086	86.0138
Pin2	2013_06_DSGDM1_000	2229	6	0	11	7	13	2	94.1776	86.6809
Pin2	2013_06_DSGDM1_000	2230	6	10	11	7	13	2	94.2528	86.2999
Pin2	2013_06_DSGDM1_000	2231	6	20	11	7	13	2	93.8845	86.3717
Pin2	2013_06_DSGDM1_000	2232	6	30	11	7	13	2	93.6862	86.5331
Pin2	2013_06_DSGDM1_000	2233	6	40	11	7	13	2	92.9638	86.2351
Pin2	2013_06_DSGDM1_000	2234	6	50	11	7	13	2	92.1884	86.117
Pin2	2013_06_DSGDM1_000	2235	7	0	11	7	13	2	92.4513	87.9306
Pin2	2013_06_DSGDM1_000	2236	7	10	11	7	13	2	92.4577	87.1747
Pin2	2013_06_DSGDM1_000	2237	7	20	11	7	13	2	92.5538	87.7766
Pin2	2013_06_DSGDM1_000	2238	7	30	11	7	13	2	93.0083	87.61
Pin2	2013_06_DSGDM1_000	2239	7	40	11	7	13	2	92.2846	88.6722
Pin2	2013_06_DSGDM1_000	2240	7	50	11	7	13	2	92.3333	89.2888
Pin2	2013_06_DSGDM1_000	2241	8	0	11	7	13	2	92.8282	88.7502
Pin2	2013_06_DSGDM1_000	2242	8	10	11	7	13	2	93.7741	88.2286
Pin2	2013_06_DSGDM1_000	2243	8	20	11	7	13	2	92.8229	91.4062
Pin2	2013_06_DSGDM1_000	2244	8	30	11	7	13	2	93.0996	93.9098
Pin2	2013_06_DSGDM1_000	2245	8	40	11	7	13	2	93.7041	99.1497
Pin2	2013_06_DSGDM1_000	2246	8	50	11	7	13	2	93.3361	91.9781
Pin2	2013_06_DSGDM1_000	2247	9	0	11	7	13	2	93.7998	88.704
Pin2	2013_06_DSGDM1_000	2248	9	10	11	7	13	2	93.4698	85.7971
Pin2	2013_06_DSGDM1_000	2249	9	20	11	7	13	2	94.0819	89.8701
Pin2	2013_06_DSGDM1_000	2250	9	30	11	7	13	2	92.9804	86.633
Pin2	2013_06_DSGDM1_000	2251	9	40	11	7	13	2	92.6252	86.2149
Pin2	2013_06_DSGDM1_000	2252	9	50	11	7	13	2	92.8473	86.1468
Pin2	2013_06_DSGDM1_000	2253	10	0	11	7	13	2	93.117	85.7993
Pin2	2013_06_DSGDM1_000	2254	10	10	11	7	13	2	93.595	87.0683
Pin2	2013_06_DSGDM1_000	2255	10	20	11	7	13	2	93.2161	86.8867
Pin2	2013_06_DSGDM1_000	2256	10	30	11	7	13	2	93.4692	86.349
Pin2	2013_06_DSGDM1_000	2257	10	40	11	7	13	2	93.4395	84.746
Pin2	2013_06_DSGDM1_000	2258	10	50	11	7	13	2	92.854	82.894
Pin2	2013_06_DSGDM1_000	2259	11	0	11	7	13	2	95.626	85.0438
Pin2	2013_06_DSGDM1_000	2260	11	10	11	7	13	2	94.1512	81.5517
Pin2	2013_06_DSGDM1_000	2261	11	20	11	7	13	2	92.2286	81.6428
Pin2	2013_06_DSGDM1_000	2262	11	30	11	7	13	2	93.9698	82.144
Pin2	2013_06_DSGDM1_000	2263	11	40	11	7	13	2	93.336	85.5426
Pin2	2013_06_DSGDM1_000	2264	11	50	11	7	13	2	94.1954	80.9884
Pin2	2013_06_DSGDM1_000	2265	12	0	11	7	13	2	92.9421	81.0607
Pin2	2013_06_DSGDM1_000	2266	12	10	11	7	13	2	92.8273	82.2885
Pin2	2013_06_DSGDM1_000	2267	12	20	11	7	13	2	92.673	82.7489
Pin2	2013_06_DSGDM1_000	2268	12	30	11	7	13	2	93.0609	82.1469
Pin2	2013_06_DSGDM1_000	2269	12	40	11	7	13	2	92.8106	81.2487
Pin2	2013_06_DSGDM1_000	2270	12	50	11	7	13	2	93.2703	80.9249
Pin2	2013_06_DSGDM1_000	2271	13	0	11	7	13	2	92.6215	81.2804
Pin2	2013_06_DSGDM1_000	2272	13	10	11	7	13	2	92.9716	81.5131
Pin2	2013_06_DSGDM1_000	2273	13	20	11	7	13	2	92.3495	82.1315
Pin2	2013_06_DSGDM1_000	2274	13	30	11	7	13	2	93.1321	82.4941
Pin2	2013_06_DSGDM1_000	2275	13	40	11	7	13	2	92.7959	82.623
Pin2	2013_06_DSGDM1_000	2276	13	50	11	7	13	2	92.9368	83.0093
Pin2	2013_06_DSGDM1_000	2277	14	0	11	7	13	2	94.1304	83.5493
Pin2	2013_06_DSGDM1_000	2278	14	10	11	7	13	2	94.0428	82.4776
Pin2	2013_06_DSGDM1_000	2279	14	20	11	7	13	2	93.8379	80.7599
Pin2	2013_06_DSGDM1_000	2280	14	30	11	7	13	2	93.5289	80.684
Pin2	2013_06_DSGDM1_000	2281	14	40	11	7	13	2	93.4895	81.317
Pin2	2013_06_DSGDM1_000	2282	14	50	11	7	13	2	92.8596	81.5574
Pin2	2013_06_DSGDM1_000	2283	15	0	11	7	13	2	93.2915	82.1307
Pin2	2013_06_DSGDM1_000	2284	15	10	11	7	13	2	93.2697	81.4412
Pin2	2013_06_DSGDM1_000	2285	15	20	11	7	13	2	92.5621	81.5902
Pin2	2013_06_DSGDM1_000	2286	15	30	11	7	13	2	93.928	89.5835
Pin2	2013_06_DSGDM1_000	2287	15	40	11	7	13	2	93.3321	81.7264
Pin2	2013_06_DSGDM1_000	2288	15	50	11	7	13	2	94.0254	81.9026
Pin2	2013_06_DSGDM1_000	2289	16	0	11	7	13	2	92.8161	81.2392
Pin2	2013_06_DSGDM1_000	2290	16	10	11	7	13	2	93.139	81.4846
Pin2	2013_06_DSGDM1_000	2291	16	20	11	7	13	2	92.7321	80.1194
Pin2	2013_06_DSGDM1_000	2292	16	30	11	7	13	2	93.9942	81.954
Pin2	2013_06_DSGDM1_000	2293	16	40	11	7	13	2	94.0923	81.1268
Pin2	2013_06_DSGDM1_000	2294	16	50	11	7	13	2	93.1134	80.737
Pin2	2013_06_DSGDM1_000	2295	17	0	11	7	13	2	93.8459	82.2344
Pin2	2013_06_DSGDM1_000	2296	17	10	11	7	13	2	94.392	81.2824
Pin2	2013_06_DSGDM1_000	2297	17	20	11	7	13	2	93.7491	80.7856
Pin2	2013_06_DSGDM1_000	2298	17	30	11	7	13	2	92.9685	84.4998
Pin2	2013_06_DSGDM1_000	2299	17	40	11	7	13	2	93.1865	80.8494
Pin2	2013_06_DSGDM1_000	2300	17	50	11	7	13	2	93.2265	83.0607
Pin2	2013_06_DSGDM1_000	2301	18	0	11	7	13	2	93.7512	81.7759
Pin2	2013_06_DSGDM1_000	2302	18	10	11	7	13	2	93.5595	81.2207
Pin2	2013_06_DSGDM1_000	2303	18	20	11	7	13	2	93.6804	80.5476
Pin2	2013_06_DSGDM1_000	2304	18	30	11	7	13	2	92.8961	82.9383
Pin2	2013_06_DSGDM1_000	2305	18	40	11	7	13	2	93.0427	82.3462
Pin2	2013_06_DSGDM1_000	2306	18	50	11	7	13	2	93.6902	81.0862
Pin2	2013_06_DSGDM1_000	2307	19	0	11	7	13	2	92.851	80.6233
Pin2	2013_06_DSGDM1_000	2308	19	10	11	7	13	2	93.634	82.3724
Pin2	2013_06_DSGDM1_000	2309	19	20	11	7	13	2	93.6147	81.15
Pin2	2013_06_DSGDM1_000	2310	19	30	11	7	13	2	94.6235	83.4784
Pin2	2013_06_DSGDM1_000	2311	19	40	11	7	13	2	94.8845	81.7374
Pin2	2013_06_DSGDM1_000	2312	19	50	11	7	13	2	95.4498	82.7638
Pin2	2013_06_DSGDM1_000	2313	20	0	11	7	13	2	95.7027	85.4195
Pin2	2013_06_DSGDM1_000	2314	20	10	11	7	13	2	95.5154	84.3768
Pin2	2013_06_DSGDM1_000	2315	20	20	11	7	13	2	94.983	85.7438
Pin2	2013_06_DSGDM1_000	2316	20	30	11	7	13	2	94.7584	85.899
Pin2	2013_06_DSGDM1_000	2317	20	40	11	7	13	2	95.0514	86.3339
Pin2	2013_06_DSGDM1_000	2318	20	50	11	7	13	2	94.8272	87.385
Pin2	2013_06_DSGDM1_000	2319	21	0	11	7	13	2	94.6844	89.5803
Pin2	2013_06_DSGDM1_000	2320	21	10	11	7	13	2	94.5437	91.3219
Pin2	2013_06_DSGDM1_000	2321	21	20	11	7	13	2	95.204	92.5384
Pin2	2013_06_DSGDM1_000	2322	21	30	11	7	13	2	94.8919	90.6338
Pin2	2013_06_DSGDM1_000	2323	21	40	11	7	13	2	94.4538	92.2987
Pin2	2013_06_DSGDM1_000	2324	21	50	11	7	13	2	93.9277	91.9214
Pin2	2013_06_DSGDM1_000	2325	22	0	11	7	13	2	93.8534	91.8427
Pin2	2013_06_DSGDM1_000	2326	22	10	11	7	13	2	93.6021	91.7892
Pin2	2013_06_DSGDM1_000	2327	22	20	11	7	13	2	94.3596	91.597
Pin2	2013_06_DSGDM1_000	2328	22	30	11	7	13	2	93.6928	90.63
Pin2	2013_06_DSGDM1_000	2329	22	40	11	7	13	2	94.12	90.2285
Pin2	2013_06_DSGDM1_000	2330	22	50	11	7	13	2	94.1005	86.8024
Pin2	2013_06_DSGDM1_000	2331	23	0	11	7	13	2	93.9032	89.0903
Pin2	2013_06_DSGDM1_000	2332	23	10	11	7	13	2	93.2134	88.6753
Pin2	2013_06_DSGDM1_000	2333	23	20	11	7	13	2	93.2814	90.0001
Pin2	2013_06_DSGDM1_000	2334	23	30	11	7	13	2	94.0036	87.1109
Pin2	2013_06_DSGDM1_000	2335	23	40	11	7	13	2	93.0002	87.2971
Pin2	2013_06_DSGDM1_000	2336	23	50	11	7	13	2	93.3926	86.6439
Pin2	2013_06_DSGDM1_000	2337	0	0	12	7	13	2	93.1005	86.317
Pin2	2013_06_DSGDM1_000	2338	0	10	12	7	13	2	92.9496	87.1743
Pin2	2013_06_DSGDM1_000	2339	0	20	12	7	13	2	93.4572	86.8905
Pin2	2013_06_DSGDM1_000	2340	0	30	12	7	13	2	93.2414	87.3885
Pin2	2013_06_DSGDM1_000	2341	0	40	12	7	13	2	93.4357	87.3802
Pin2	2013_06_DSGDM1_000	2342	0	50	12	7	13	2	92.8384	89.1427
Pin2	2013_06_DSGDM1_000	2343	1	0	12	7	13	2	92.5002	86.1736
Pin2	2013_06_DSGDM1_000	2344	1	10	12	7	13	2	92.8028	86.1554
Pin2	2013_06_DSGDM1_000	2345	1	20	12	7	13	2	92.4116	88.0398
Pin2	2013_06_DSGDM1_000	2346	1	30	12	7	13	2	91.9564	85.6434
Pin2	2013_06_DSGDM1_000	2347	1	40	12	7	13	2	92.6465	86.7121
Pin2	2013_06_DSGDM1_000	2348	1	50	12	7	13	2	92.4573	86.9029
Pin2	2013_06_DSGDM1_000	2349	2	0	12	7	13	2	91.9551	85.9009
Pin2	2013_06_DSGDM1_000	2350	2	10	12	7	13	2	92.3465	85.3327
Pin2	2013_06_DSGDM1_000	2351	2	20	12	7	13	2	92.6546	87.3722
Pin2	2013_06_DSGDM1_000	2352	2	30	12	7	13	2	92.5054	86.9348
Pin2	2013_06_DSGDM1_000	2353	2	40	12	7	13	2	92.7398	87.8462
Pin2	2013_06_DSGDM1_000	2354	2	50	12	7	13	2	93.0663	86.9552
Pin2	2013_06_DSGDM1_000	2355	3	0	12	7	13	2	92.8069	87.1592
Pin2	2013_06_DSGDM1_000	2356	3	10	12	7	13	2	93.2717	87.4444
Pin2	2013_06_DSGDM1_000	2357	3	20	12	7	13	2	93.201	87.5137
Pin2	2013_06_DSGDM1_000	2358	3	30	12	7	13	2	94.0239	87.2001
Pin2	2013_06_DSGDM1_000	2359	3	40	12	7	13	2	93.6826	89.4084
Pin2	2013_06_DSGDM1_000	2360	3	50	12	7	13	2	93.2785	92.4028
Pin2	2013_06_DSGDM1_000	2361	4	0	12	7	13	2	93.0302	88.51
Pin2	2013_06_DSGDM1_000	2362	4	10	12	7	13	2	93.5751	89.4696
Pin2	2013_06_DSGDM1_000	2363	4	20	12	7	13	2	93.639	88.2185
Pin2	2013_06_DSGDM1_000	2364	4	30	12	7	13	2	93.872	86.9612
Pin2	2013_06_DSGDM1_000	2365	4	40	12	7	13	2	94.5345	86.4999
Pin2	2013_06_DSGDM1_000	2366	4	50	12	7	13	2	94.8413	84.7128
Pin2	2013_06_DSGDM1_000	2367	5	0	12	7	13	2	94.9962	86.294
Pin2	2013_06_DSGDM1_000	2368	5	10	12	7	13	2	95.587	85.2324
Pin2	2013_06_DSGDM1_000	2369	5	20	12	7	13	2	95.475	84.9486
Pin2	2013_06_DSGDM1_000	2370	5	30	12	7	13	2	95.5797	83.7896
Pin2	2013_06_DSGDM1_000	2371	5	40	12	7	13	2	94.7669	84.3932
Pin2	2013_06_DSGDM1_000	2372	5	50	12	7	13	2	94.6737	84.3153
Pin2	2013_06_DSGDM1_000	2373	6	0	12	7	13	2	94.1953	85.9507
Pin2	2013_06_DSGDM1_000	2374	6	10	12	7	13	2	94.8933	84.5527
Pin2	2013_06_DSGDM1_000	2375	6	20	12	7	13	2	94.0446	85.6102
Pin2	2013_06_DSGDM1_000	2376	6	30	12	7	13	2	93.2301	85.2963
Pin2	2013_06_DSGDM1_000	2377	6	40	12	7	13	2	93.4613	84.052
Pin2	2013_06_DSGDM1_000	2378	6	50	12	7	13	2	92.7479	88.0879
Pin2	2013_06_DSGDM1_000	2379	7	0	12	7	13	2	93.6761	86.4927
Pin2	2013_06_DSGDM1_000	2380	7	10	12	7	13	2	92.7207	84.5563
Pin2	2013_06_DSGDM1_000	2381	7	20	12	7	13	2	92.2545	82.9568
Pin2	2013_06_DSGDM1_000	2382	7	30	12	7	13	2	92.0781	89.1208
Pin2	2013_06_DSGDM1_000	2383	7	40	12	7	13	2	91.8675	82.9444
Pin2	2013_06_DSGDM1_000	2384	7	50	12	7	13	2	93.5173	86.526
Pin2	2013_06_DSGDM1_000	2385	8	0	12	7	13	2	93.0257	84.4573
Pin2	2013_06_DSGDM1_000	2386	8	10	12	7	13	2	92.9628	85.7804
Pin2	2013_06_DSGDM1_000	2387	8	20	12	7	13	2	92.9647	84.2182
Pin2	2013_06_DSGDM1_000	2388	8	30	12	7	13	2	92.7854	90.5391
Pin2	2013_06_DSGDM1_000	2389	8	40	12	7	13	2	92.6039	82.6996
Pin2	2013_06_DSGDM1_000	2390	8	50	12	7	13	2	93.5328	88.525
Pin2	2013_06_DSGDM1_000	2391	9	0	12	7	13	2	93.5063	85.1893
Pin2	2013_06_DSGDM1_000	2392	9	10	12	7	13	2	93.5025	83.364
Pin2	2013_06_DSGDM1_000	2393	9	20	12	7	13	2	93.4876	83.9915
Pin2	2013_06_DSGDM1_000	2394	9	30	12	7	13	2	93.8407	86.8091
Pin2	2013_06_DSGDM1_000	2395	9	40	12	7	13	2	94.0996	92.4946
Pin2	2013_06_DSGDM1_000	2396	9	50	12	7	13	1	93.5473	111.474
Pin2	2013_06_DSGDM1_000	2397	10	0	12	7	13	2	93.7303	91.2106
Pin2	2013_06_DSGDM1_000	2398	10	10	12	7	13	2	93.9073	102.651
Pin2	2013_06_DSGDM1_000	2399	10	20	12	7	13	2	93.4289	97.2061
Pin2	2013_06_DSGDM1_000	2400	10	30	12	7	13	2	93.6345	93.9082
Pin2	2013_06_DSGDM1_000	2401	10	40	12	7	13	2	94.0707	96.8575
Pin2	2013_06_DSGDM1_000	2402	10	50	12	7	13	2	93.2866	99.3798
Pin2	2013_06_DSGDM1_000	2403	11	0	12	7	13	2	93.3829	88.2541
Pin2	2013_06_DSGDM1_000	2404	11	10	12	7	13	2	93.0926	97.0499
Pin2	2013_06_DSGDM1_000	2405	11	20	12	7	13	2	93.8236	86.3355
Pin2	2013_06_DSGDM1_000	2406	11	30	12	7	13	2	93.3465	90.8542
Pin2	2013_06_DSGDM1_000	2407	11	40	12	7	13	2	93.4085	84.564
Pin2	2013_06_DSGDM1_000	2408	11	50	12	7	13	2	93.3121	84.2124
Pin2	2013_06_DSGDM1_000	2409	12	0	12	7	13	2	93.193	88.4592
Pin2	2013_06_DSGDM1_000	2410	12	10	12	7	13	2	92.4977	84.4162
Pin2	2013_06_DSGDM1_000	2411	12	20	12	7	13	2	92.8644	81.7362
Pin2	2013_06_DSGDM1_000	2412	12	30	12	7	13	2	93.5887	82.3826
Pin2	2013_06_DSGDM1_000	2413	12	40	12	7	13	2	93.4222	82.834
Pin2	2013_06_DSGDM1_000	2414	12	50	12	7	13	2	92.8469	83.2169
Pin2	2013_06_DSGDM1_000	2415	13	0	12	7	13	2	92.3826	81.6662
Pin2	2013_06_DSGDM1_000	2416	13	10	12	7	13	2	92.5295	83.751
Pin2	2013_06_DSGDM1_000	2417	13	20	12	7	13	2	92.8579	82.4512
Pin2	2013_06_DSGDM1_000	2418	13	30	12	7	13	2	92.5939	85.6168
Pin2	2013_06_DSGDM1_000	2419	13	40	12	7	13	3	93.535	91.1956
Pin2	2013_06_DSGDM1_000	2420	13	50	12	7	13	2	92.562	99.1117
Pin2	2013_06_DSGDM1_000	2421	14	0	12	7	13	2	93.905	87.8894
Pin2	2013_06_DSGDM1_000	2422	14	10	12	7	13	2	93.5776	85.1785
Pin2	2013_06_DSGDM1_000	2423	14	20	12	7	13	2	93.9807	84.7625
Pin2	2013_06_DSGDM1_000	2424	14	30	12	7	13	2	92.7629	89.5457
Pin2	2013_06_DSGDM1_000	2425	14	40	12	7	13	2	93.3601	86.9136
Pin2	2013_06_DSGDM1_000	2426	14	50	12	7	13	2	92.7993	83.9605
Pin2	2013_06_DSGDM1_000	2427	15	0	12	7	13	2	93.1032	82.4619
Pin2	2013_06_DSGDM1_000	2428	15	10	12	7	13	2	92.669	84.3194
Pin2	2013_06_DSGDM1_000	2429	15	20	12	7	13	2	92.8351	86.4826
Pin2	2013_06_DSGDM1_000	2430	15	30	12	7	13	2	93.3443	86.0837
Pin2	2013_06_DSGDM1_000	2431	15	40	12	7	13	2	93.7292	86.1496
Pin2	2013_06_DSGDM1_000	2432	15	50	12	7	13	2	92.9586	86.8111
Pin2	2013_06_DSGDM1_000	2433	16	0	12	7	13	2	93.4002	104.826
Pin2	2013_06_DSGDM1_000	2434	16	10	12	7	13	2	93.1031	85.7804
Pin2	2013_06_DSGDM1_000	2435	16	20	12	7	13	2	93.4362	87.0345
Pin2	2013_06_DSGDM1_000	2436	16	30	12	7	13	2	93.717	84.0351
Pin2	2013_06_DSGDM1_000	2437	16	40	12	7	13	2	93.5306	86.5642
Pin2	2013_06_DSGDM1_000	2438	16	50	12	7	13	2	93.8161	85.7504
Pin2	2013_06_DSGDM1_000	2439	17	0	12	7	13	2	93.996	85.0543
Pin2	2013_06_DSGDM1_000	2440	17	10	12	7	13	2	93.4845	91.6878
Pin2	2013_06_DSGDM1_000	2441	17	20	12	7	13	2	93.4769	86.328
Pin2	2013_06_DSGDM1_000	2442	17	30	12	7	13	2	94.1958	84.6561
Pin2	2013_06_DSGDM1_000	2443	17	40	12	7	13	2	93.6188	84.5879
Pin2	2013_06_DSGDM1_000	2444	17	50	12	7	13	2	93.6657	84.6666
Pin2	2013_06_DSGDM1_000	2445	18	0	12	7	13	2	94.347	86.0908
Pin2	2013_06_DSGDM1_000	2446	18	10	12	7	13	2	93.223	83.9818
Pin2	2013_06_DSGDM1_000	2447	18	20	12	7	13	2	92.8235	84.1299
Pin2	2013_06_DSGDM1_000	2448	18	30	12	7	13	2	93.1843	82.6102
Pin2	2013_06_DSGDM1_000	2449	18	40	12	7	13	2	93.3311	83.679
Pin2	2013_06_DSGDM1_000	2450	18	50	12	7	13	2	93.9826	82.6747
Pin2	2013_06_DSGDM1_000	2451	19	0	12	7	13	2	94.064	81.8048
Pin2	2013_06_DSGDM1_000	2452	19	10	12	7	13	2	93.9871	82.3356
Pin2	2013_06_DSGDM1_000	2453	19	20	12	7	13	2	94.3118	88.1287
Pin2	2013_06_DSGDM1_000	2454	19	30	12	7	13	2	93.5171	89.3444
Pin2	2013_06_DSGDM1_000	2455	19	40	12	7	13	2	94.1968	94.2466
Pin2	2013_06_DSGDM1_000	2456	19	50	12	7	13	2	94.6273	85.0991
Pin2	2013_06_DSGDM1_000	2457	20	0	12	7	13	2	95.3795	84.7712
Pin2	2013_06_DSGDM1_000	2458	20	10	12	7	13	2	95.1826	85.6515
Pin2	2013_06_DSGDM1_000	2459	20	20	12	7	13	2	94.9348	85.2258
Pin2	2013_06_DSGDM1_000	2460	20	30	12	7	13	2	94.6548	85.7177
Pin2	2013_06_DSGDM1_000	2461	20	40	12	7	13	2	94.9007	85.3844
Pin2	2013_06_DSGDM1_000	2462	20	50	12	7	13	2	94.6515	87.7866
Pin2	2013_06_DSGDM1_000	2463	21	0	12	7	13	2	94.3582	87.0272
Pin2	2013_06_DSGDM1_000	2464	21	10	12	7	13	2	94.1935	88.9531
Pin2	2013_06_DSGDM1_000	2465	21	20	12	7	13	2	94.0028	92.1352
Pin2	2013_06_DSGDM1_000	2466	21	30	12	7	13	2	94.0645	90.6482
Pin2	2013_06_DSGDM1_000	2467	21	40	12	7	13	2	94.4556	90.9419
Pin2	2013_06_DSGDM1_000	2468	21	50	12	7	13	2	93.5227	91.1017
Pin2	2013_06_DSGDM1_000	2469	22	0	12	7	13	2	93.911	91.6612
Pin2	2013_06_DSGDM1_000	2470	22	10	12	7	13	2	94.2734	91.2231
Pin2	2013_06_DSGDM1_000	2471	22	20	12	7	13	2	94.037	90.3883
Pin2	2013_06_DSGDM1_000	2472	22	30	12	7	13	2	94.0245	90.9953
Pin2	2013_06_DSGDM1_000	2473	22	40	12	7	13	2	93.3716	89.5383
Pin2	2013_06_DSGDM1_000	2474	22	50	12	7	13	2	94.1082	90.96
Pin2	2013_06_DSGDM1_000	2475	23	0	12	7	13	2	93.9068	86.2852
Pin2	2013_06_DSGDM1_000	2476	23	10	12	7	13	2	93.9129	86.7201
Pin2	2013_06_DSGDM1_000	2477	23	20	12	7	13	2	93.4941	87.5113
Pin2	2013_06_DSGDM1_000	2478	23	30	12	7	13	2	93.2609	86.6506
Pin2	2013_06_DSGDM1_000	2479	23	40	12	7	13	2	94.0054	87.1852
Pin2	2013_06_DSGDM1_000	2480	23	50	12	7	13	2	93.2536	86.6466
Pin2	2013_06_DSGDM1_000	2481	0	0	13	7	13	2	93.5816	85.0084
Pin2	2013_06_DSGDM1_000	2482	0	10	13	7	13	2	93.4483	87.3854
Pin2	2013_06_DSGDM1_000	2483	0	20	13	7	13	2	92.8601	86.756
Pin2	2013_06_DSGDM1_000	2484	0	30	13	7	13	2	93.128	87.1286
Pin2	2013_06_DSGDM1_000	2485	0	40	13	7	13	2	93.7842	88.9267
Pin2	2013_06_DSGDM1_000	2486	0	50	13	7	13	2	93.206	86.6709
Pin2	2013_06_DSGDM1_000	2487	1	0	13	7	13	2	92.7597	87.418
Pin2	2013_06_DSGDM1_000	2488	1	10	13	7	13	2	92.7056	83.7833
Pin2	2013_06_DSGDM1_000	2489	1	20	13	7	13	2	92.5956	84.8417
Pin2	2013_06_DSGDM1_000	2490	1	30	13	7	13	2	92.341	86.6617
Pin2	2013_06_DSGDM1_000	2491	1	40	13	7	13	2	92.9703	86.6962
Pin2	2013_06_DSGDM1_000	2492	1	50	13	7	13	2	92.4503	87.0164
Pin2	2013_06_DSGDM1_000	2493	2	0	13	7	13	2	92.5206	87.3961
Pin2	2013_06_DSGDM1_000	2494	2	10	13	7	13	2	92.6261	87.3803
Pin2	2013_06_DSGDM1_000	2495	2	20	13	7	13	2	92.862	87.4969
Pin2	2013_06_DSGDM1_000	2496	2	30	13	7	13	2	92.8783	83.9749
Pin2	2013_06_DSGDM1_000	2497	2	40	13	7	13	2	92.6893	85.2959
Pin2	2013_06_DSGDM1_000	2498	2	50	13	7	13	2	92.3618	86.1074
Pin2	2013_06_DSGDM1_000	2499	3	0	13	7	13	2	92.3724	83.9217
Pin2	2013_06_DSGDM1_000	2500	3	10	13	7	13	2	92.8966	88.3588
Pin2	2013_06_DSGDM1_000	2501	3	20	13	7	13	2	93.61	88.0545
Pin2	2013_06_DSGDM1_000	2502	3	30	13	7	13	2	93.0761	89.1723
Pin2	2013_06_DSGDM1_000	2503	3	40	13	7	13	2	92.9362	89.0024
Pin2	2013_06_DSGDM1_000	2504	3	50	13	7	13	2	92.7707	89.7875
Pin2	2013_06_DSGDM1_000	2505	4	0	13	7	13	2	92.5764	88.1546
Pin2	2013_06_DSGDM1_000	2506	4	10	13	7	13	2	92.9476	87.9455
Pin2	2013_06_DSGDM1_000	2507	4	20	13	7	13	2	93.1781	87.8539
Pin2	2013_06_DSGDM1_000	2508	4	30	13	7	13	2	93.2415	87.2302
Pin2	2013_06_DSGDM1_000	2509	4	40	13	7	13	2	94.3503	86.9236
Pin2	2013_06_DSGDM1_000	2510	4	50	13	7	13	2	94.6288	88.0741
Pin2	2013_06_DSGDM1_000	2511	5	0	13	7	13	2	94.767	83.7255
Pin2	2013_06_DSGDM1_000	2512	5	10	13	7	13	2	95.6754	91.2289
Pin2	2013_06_DSGDM1_000	2513	5	20	13	7	13	2	95.8568	85.7649
Pin2	2013_06_DSGDM1_000	2514	5	30	13	7	13	2	95.4302	88.063
Pin2	2013_06_DSGDM1_000	2515	5	40	13	7	13	2	94.9595	89.3149
Pin2	2013_06_DSGDM1_000	2516	5	50	13	7	13	2	94.1519	87.8237
Pin2	2013_06_DSGDM1_000	2517	6	0	13	7	13	2	93.9663	87.0879
Pin2	2013_06_DSGDM1_000	2518	6	10	13	7	13	2	93.9259	88.784
Pin2	2013_06_DSGDM1_000	2519	6	20	13	7	13	2	93.3672	85.4393
Pin2	2013_06_DSGDM1_000	2520	6	30	13	7	13	2	93.5972	85.681
Pin2	2013_06_DSGDM1_000	2521	6	40	13	7	13	2	93.353	85.9831
Pin2	2013_06_DSGDM1_000	2522	6	50	13	7	13	2	93.6305	87.5959
Pin2	2013_06_DSGDM1_000	2523	7	0	13	7	13	2	93.9727	85.7334
Pin2	2013_06_DSGDM1_000	2524	7	10	13	7	13	2	93.1387	85.7731
Pin2	2013_06_DSGDM1_000	2525	7	20	13	7	13	3	97.944	94.4005
Pin2	2013_06_DSGDM1_000	2526	7	30	13	7	13	2	92.8934	84.46
Pin2	2013_06_DSGDM1_000	2527	7	40	13	7	13	2	92.5442	84.6552
Pin2	2013_06_DSGDM1_000	2528	7	50	13	7	13	2	92.8101	83.1621
Pin2	2013_06_DSGDM1_000	2529	8	0	13	7	13	2	92.9316	84.8606
Pin2	2013_06_DSGDM1_000	2530	8	10	13	7	13	2	92.9583	83.4094
Pin2	2013_06_DSGDM1_000	2531	8	20	13	7	13	2	93.2025	84.2961
Pin2	2013_06_DSGDM1_000	2532	8	30	13	7	13	2	92.6721	83.3035
Pin2	2013_06_DSGDM1_000	2533	8	40	13	7	13	2	92.4513	94.0873
Pin2	2013_06_DSGDM1_000	2534	8	50	13	7	13	2	93.1142	88.8658
Pin2	2013_06_DSGDM1_000	2535	9	0	13	7	13	2	93.9025	89.4174
Pin2	2013_06_DSGDM1_000	2536	9	10	13	7	13	2	92.8391	84.0137
Pin2	2013_06_DSGDM1_000	2537	9	20	13	7	13	2	93.8806	84.4273
Pin2	2013_06_DSGDM1_000	2538	9	30	13	7	13	2	93.16	86.8882
Pin2	2013_06_DSGDM1_000	2539	9	40	13	7	13	2	93.1423	87.6258
Pin2	2013_06_DSGDM1_000	2540	9	50	13	7	13	2	92.6387	84.2458
Pin2	2013_06_DSGDM1_000	2541	10	0	13	7	13	3	93.3829	94.0724
Pin2	2013_06_DSGDM1_000	2542	10	10	13	7	13	2	93.2545	85.0838
Pin2	2013_06_DSGDM1_000	2543	10	20	13	7	13	2	92.8755	87.1869
Pin2	2013_06_DSGDM1_000	2544	10	30	13	7	13	2	93.1177	92.6473
Pin2	2013_06_DSGDM1_000	2545	10	40	13	7	13	2	93.0457	85.2076
Pin2	2013_06_DSGDM1_000	2546	10	50	13	7	13	2	93.3749	85.1713
Pin2	2013_06_DSGDM1_000	2547	11	0	13	7	13	2	93.3988	84.7554
Pin2	2013_06_DSGDM1_000	2548	11	10	13	7	13	2	92.969	86.6524
Pin2	2013_06_DSGDM1_000	2549	11	20	13	7	13	2	92.6272	92.5631
Pin2	2013_06_DSGDM1_000	2550	11	30	13	7	13	2	93.289	87.1444
Pin2	2013_06_DSGDM1_000	2551	11	40	13	7	13	2	93.4449	84.1675
Pin2	2013_06_DSGDM1_000	2552	11	50	13	7	13	2	93.5025	86.1051
Pin2	2013_06_DSGDM1_000	2553	12	0	13	7	13	2	93.7476	83.8466
Pin2	2013_06_DSGDM1_000	2554	12	10	13	7	13	2	93.2687	86.7328
Pin2	2013_06_DSGDM1_000	2555	12	20	13	7	13	2	92.4915	93.0842
Pin2	2013_06_DSGDM1_000	2556	12	30	13	7	13	2	92.7576	91.6331
Pin2	2013_06_DSGDM1_000	2557	12	40	13	7	13	2	93.3222	94.3447
Pin2	2013_06_DSGDM1_000	2558	12	50	13	7	13	2	92.9693	88.6712
Pin2	2013_06_DSGDM1_000	2559	13	0	13	7	13	2	93.0845	91.0917
Pin2	2013_06_DSGDM1_000	2560	13	10	13	7	13	2	92.1618	86.0707
Pin2	2013_06_DSGDM1_000	2561	13	20	13	7	13	2	92.9869	89.6352
Pin2	2013_06_DSGDM1_000	2562	13	30	13	7	13	2	93.5199	87.9175
Pin2	2013_06_DSGDM1_000	2563	13	40	13	7	13	2	93.3024	98.065
Pin2	2013_06_DSGDM1_000	2564	13	50	13	7	13	1	93.409	110.327
Pin2	2013_06_DSGDM1_000	2565	14	0	13	7	13	2	92.9796	97.6465
Pin2	2013_06_DSGDM1_000	2566	14	10	13	7	13	2	93.0549	90.2983
Pin2	2013_06_DSGDM1_000	2567	14	20	13	7	13	2	93.3296	89.5357
Pin2	2013_06_DSGDM1_000	2568	14	30	13	7	13	2	93.0598	89.5357
Pin2	2013_06_DSGDM1_000	2569	14	40	13	7	13	2	92.9156	88.6793
Pin2	2013_06_DSGDM1_000	2570	14	50	13	7	13	2	93.4732	86.3798
Pin2	2013_06_DSGDM1_000	2571	15	0	13	7	13	2	93.7741	86.9842
Pin2	2013_06_DSGDM1_000	2572	15	10	13	7	13	2	94.1236	89.7624
Pin2	2013_06_DSGDM1_000	2573	15	20	13	7	13	2	93.3038	89.3789
Pin2	2013_06_DSGDM1_000	2574	15	30	13	7	13	2	93.199	88.895
Pin2	2013_06_DSGDM1_000	2575	15	40	13	7	13	2	93.4681	97.0211
Pin2	2013_06_DSGDM1_000	2576	15	50	13	7	13	2	93.429	89.5507
Pin2	2013_06_DSGDM1_000	2577	16	0	13	7	13	2	93.4387	88.5633
Pin2	2013_06_DSGDM1_000	2578	16	10	13	7	13	2	93.5035	89.8662
Pin2	2013_06_DSGDM1_000	2579	16	20	13	7	13	2	94.7875	88.8127
Pin2	2013_06_DSGDM1_000	2580	16	30	13	7	13	2	94.2563	89.913
Pin2	2013_06_DSGDM1_000	2581	16	40	13	7	13	2	93.487	88.5547
Pin2	2013_06_DSGDM1_000	2582	16	50	13	7	13	2	94.267	89.331
Pin2	2013_06_DSGDM1_000	2583	17	0	13	7	13	2	93.6781	89.096
Pin2	2013_06_DSGDM1_000	2584	17	10	13	7	13	2	94.4348	90.0206
Pin2	2013_06_DSGDM1_000	2585	17	20	13	7	13	2	93.849	90.942
Pin2	2013_06_DSGDM1_000	2586	17	30	13	7	13	2	93.4452	91.6007
Pin2	2013_06_DSGDM1_000	2587	17	40	13	7	13	2	93.9133	92.2278
Pin2	2013_06_DSGDM1_000	2588	17	50	13	7	13	2	92.8932	92.2015
Pin2	2013_06_DSGDM1_000	2589	18	0	13	7	13	2	93.0365	92.2412
Pin2	2013_06_DSGDM1_000	2590	18	10	13	7	13	2	93.6574	92.5849
Pin2	2013_06_DSGDM1_000	2591	18	20	13	7	13	2	92.9204	90.2826
Pin2	2013_06_DSGDM1_000	2592	18	30	13	7	13	2	93.3824	93.2359
Pin2	2013_06_DSGDM1_000	2593	18	40	13	7	13	2	93.1896	89.9193
Pin2	2013_06_DSGDM1_000	2594	18	50	13	7	13	2	93.4874	90.6557
Pin2	2013_06_DSGDM1_000	2595	19	0	13	7	13	2	93.4149	89.874
Pin2	2013_06_DSGDM1_000	2596	19	10	13	7	13	2	93.8622	88.6326
Pin2	2013_06_DSGDM1_000	2597	19	20	13	7	13	2	93.4303	89.1556
Pin2	2013_06_DSGDM1_000	2598	19	30	13	7	13	2	93.945	89.0689
Pin2	2013_06_DSGDM1_000	2599	19	40	13	7	13	2	94.4727	89.7344
Pin2	2013_06_DSGDM1_000	2600	19	50	13	7	13	2	95.0194	88.7632
Pin2	2013_06_DSGDM1_000	2601	20	0	13	7	13	2	95.3851	90.3506
Pin2	2013_06_DSGDM1_000	2602	20	10	13	7	13	2	94.9976	90.3345
Pin2	2013_06_DSGDM1_000	2603	20	20	13	7	13	2	94.6087	89.2093
Pin2	2013_06_DSGDM1_000	2604	20	30	13	7	13	2	94.6299	91.4014
Pin2	2013_06_DSGDM1_000	2605	20	40	13	7	13	2	93.7043	91.904
Pin2	2013_06_DSGDM1_000	2606	20	50	13	7	13	2	94.3544	90.1155
Pin2	2013_06_DSGDM1_000	2607	21	0	13	7	13	2	94.2056	91.1942
Pin2	2013_06_DSGDM1_000	2608	21	10	13	7	13	2	93.2629	91.8163
Pin2	2013_06_DSGDM1_000	2609	21	20	13	7	13	2	94.0251	92.3723
Pin2	2013_06_DSGDM1_000	2610	21	30	13	7	13	2	93.5163	93.0907
Pin2	2013_06_DSGDM1_000	2611	21	40	13	7	13	2	94.2964	93.5829
Pin2	2013_06_DSGDM1_000	2612	21	50	13	7	13	2	94.3792	93.2567
Pin2	2013_06_DSGDM1_000	2613	22	0	13	7	13	2	93.8282	93.3792
Pin2	2013_06_DSGDM1_000	2614	22	10	13	7	13	2	93.691	93.3471
Pin2	2013_06_DSGDM1_000	2615	22	20	13	7	13	2	93.681	93.7059
Pin2	2013_06_DSGDM1_000	2616	22	30	13	7	13	2	93.8078	92.5908
Pin2	2013_06_DSGDM1_000	2617	22	40	13	7	13	2	93.2397	92.5018
Pin2	2013_06_DSGDM1_000	2618	22	50	13	7	13	2	93.7233	93.2013
Pin2	2013_06_DSGDM1_000	2619	23	0	13	7	13	2	93.9688	92.8925
Pin2	2013_06_DSGDM1_000	2620	23	10	13	7	13	2	93.6599	93.7867
Pin2	2013_06_DSGDM1_000	2621	23	20	13	7	13	2	93.0148	94.3074
Pin2	2013_06_DSGDM1_000	2622	23	30	13	7	13	2	93.4007	93.6382
Pin2	2013_06_DSGDM1_000	2623	23	40	13	7	13	2	93.4142	91.9633
Pin2	2013_06_DSGDM1_000	2624	23	50	13	7	13	2	92.66	92.699
Pin2	2013_06_DSGDM1_000	2625	0	0	14	7	13	2	92.804	93.3823
Pin2	2013_06_DSGDM1_000	2626	0	10	14	7	13	2	92.6009	93.0326
Pin2	2013_06_DSGDM1_000	2627	0	20	14	7	13	2	93.0629	93.7218
Pin2	2013_06_DSGDM1_000	2628	0	30	14	7	13	2	93.3843	93.6882
Pin2	2013_06_DSGDM1_000	2629	0	40	14	7	13	2	92.5761	93.1951
Pin2	2013_06_DSGDM1_000	2630	0	50	14	7	13	2	93.5702	93.7779
Pin2	2013_06_DSGDM1_000	2631	1	0	14	7	13	2	93.4246	93.8123
Pin2	2013_06_DSGDM1_000	2632	1	10	14	7	13	2	94.1512	92.021
Pin2	2013_06_DSGDM1_000	2633	1	20	14	7	13	2	93.443	92.5008
Pin2	2013_06_DSGDM1_000	2634	1	30	14	7	13	2	93.5271	92.6991
Pin2	2013_06_DSGDM1_000	2635	1	40	14	7	13	2	93.494	93.3765
Pin2	2013_06_DSGDM1_000	2636	1	50	14	7	13	2	93.2783	92.4299
Pin2	2013_06_DSGDM1_000	2637	2	0	14	7	13	2	92.9256	93.0401
Pin2	2013_06_DSGDM1_000	2638	2	10	14	7	13	2	92.879	93.1015
Pin2	2013_06_DSGDM1_000	2639	2	20	14	7	13	2	93.6228	91.8909
Pin2	2013_06_DSGDM1_000	2640	2	30	14	7	13	2	93.0263	92.3904
Pin2	2013_06_DSGDM1_000	2641	2	40	14	7	13	2	92.8781	92.7532
Pin2	2013_06_DSGDM1_000	2642	2	50	14	7	13	2	92.8603	91.8108
Pin2	2013_06_DSGDM1_000	2643	3	0	14	7	13	2	93.031	91.1071
Pin2	2013_06_DSGDM1_000	2644	3	10	14	7	13	2	93.2875	91.755
Pin2	2013_06_DSGDM1_000	2645	3	20	14	7	13	2	92.7998	93.8768
Pin2	2013_06_DSGDM1_000	2646	3	30	14	7	13	2	92.8897	90.6024
Pin2	2013_06_DSGDM1_000	2647	3	40	14	7	13	2	93.965	92.0763
Pin2	2013_06_DSGDM1_000	2648	3	50	14	7	13	2	92.0893	91.7904
Pin2	2013_06_DSGDM1_000	2649	4	0	14	7	13	2	93.0801	91.5046
Pin2	2013_06_DSGDM1_000	2650	4	10	14	7	13	2	93.2389	93.1308
Pin2	2013_06_DSGDM1_000	2651	4	20	14	7	13	2	93.2242	91.8894
Pin2	2013_06_DSGDM1_000	2652	4	30	14	7	13	2	92.9705	92.1948
Pin2	2013_06_DSGDM1_000	2653	4	40	14	7	13	2	94.6059	92.5512
Pin2	2013_06_DSGDM1_000	2654	4	50	14	7	13	2	94.1424	91.4926
Pin2	2013_06_DSGDM1_000	2655	5	0	14	7	13	2	94.5761	93.6893
Pin2	2013_06_DSGDM1_000	2656	5	10	14	7	13	2	95.2944	90.6247
Pin2	2013_06_DSGDM1_000	2657	5	20	14	7	13	2	95.3405	91.1693
Pin2	2013_06_DSGDM1_000	2658	5	30	14	7	13	2	95.1235	90.7432
Pin2	2013_06_DSGDM1_000	2659	5	40	14	7	13	2	94.5157	94.514
Pin2	2013_06_DSGDM1_000	2660	5	50	14	7	13	2	94.2006	90.9285
Pin2	2013_06_DSGDM1_000	2661	6	0	14	7	13	2	94.3929	89.7968
Pin2	2013_06_DSGDM1_000	2662	6	10	14	7	13	2	93.7776	90.3502
Pin2	2013_06_DSGDM1_000	2663	6	20	14	7	13	2	94.1599	91.6732
Pin2	2013_06_DSGDM1_000	2664	6	30	14	7	13	2	94.0378	92.773
Pin2	2013_06_DSGDM1_000	2665	6	40	14	7	13	2	93.3087	93.1953
Pin2	2013_06_DSGDM1_000	2666	6	50	14	7	13	2	93.6771	90.8517
Pin2	2013_06_DSGDM1_000	2667	7	0	14	7	13	2	93.3777	91.9839
Pin2	2013_06_DSGDM1_000	2668	7	10	14	7	13	2	93.217	92.785
Pin2	2013_06_DSGDM1_000	2669	7	20	14	7	13	2	93.5211	92.1692
Pin2	2013_06_DSGDM1_000	2670	7	30	14	7	13	2	92.7012	94.433
Pin2	2013_06_DSGDM1_000	2671	7	40	14	7	13	2	93.0926	92.0106
Pin2	2013_06_DSGDM1_000	2672	7	50	14	7	13	2	92.57	91.1726
Pin2	2013_06_DSGDM1_000	2673	8	0	14	7	13	2	93.3262	88.6725
Pin2	2013_06_DSGDM1_000	2674	8	10	14	7	13	2	94.0401	88.3572
Pin2	2013_06_DSGDM1_000	2675	8	20	14	7	13	2	93.4723	88.6138
Pin2	2013_06_DSGDM1_000	2676	8	30	14	7	13	2	94.1609	90.9686
Pin2	2013_06_DSGDM1_000	2677	8	40	14	7	13	2	93.1688	94.8497
Pin2	2013_06_DSGDM1_000	2678	8	50	14	7	13	2	92.3027	95.9113
Pin2	2013_06_DSGDM1_000	2679	9	0	14	7	13	2	94.11	91.2235
Pin2	2013_06_DSGDM1_000	2680	9	10	14	7	13	2	93.3067	87.0331
Pin2	2013_06_DSGDM1_000	2681	9	20	14	7	13	2	94.269	85.8772
Pin2	2013_06_DSGDM1_000	2682	9	30	14	7	13	2	94.1825	84.5495
Pin2	2013_06_DSGDM1_000	2683	9	40	14	7	13	2	94.2489	83.5413
Pin2	2013_06_DSGDM1_000	2684	9	50	14	7	13	2	93.4076	84.8006
Pin2	2013_06_DSGDM1_000	2685	10	0	14	7	13	2	93.6825	85.2599
Pin2	2013_06_DSGDM1_000	2686	10	10	14	7	13	2	94.9406	85.332
Pin2	2013_06_DSGDM1_000	2687	10	20	14	7	13	2	94.316	84.6144
Pin2	2013_06_DSGDM1_000	2688	10	30	14	7	13	2	94.6317	96.4764
Pin2	2013_06_DSGDM1_000	2689	10	40	14	7	13	2	94.4702	83.6962
Pin2	2013_06_DSGDM1_000	2690	10	50	14	7	13	2	93.0732	85.7539
Pin2	2013_06_DSGDM1_000	2691	11	0	14	7	13	2	93.6304	86.9002
Pin2	2013_06_DSGDM1_000	2692	11	10	14	7	13	2	93.7656	86.5816
Pin2	2013_06_DSGDM1_000	2693	11	20	14	7	13	2	94.3494	84.717
Pin2	2013_06_DSGDM1_000	2694	11	30	14	7	13	2	93.7314	86.0136
Pin2	2013_06_DSGDM1_000	2695	11	40	14	7	13	2	94.5107	83.4229
Pin2	2013_06_DSGDM1_000	2696	11	50	14	7	13	2	93.577	83.7177
Pin2	2013_06_DSGDM1_000	2697	12	0	14	7	13	2	93.5297	85.0674
Pin2	2013_06_DSGDM1_000	2698	12	10	14	7	13	2	94.0294	85.2193
Pin2	2013_06_DSGDM1_000	2699	12	20	14	7	13	2	94.5592	85.95
Pin2	2013_06_DSGDM1_000	2700	12	30	14	7	13	2	93.5365	85.8812
Pin2	2013_06_DSGDM1_000	2701	12	40	14	7	13	2	94.5332	86.3151
Pin2	2013_06_DSGDM1_000	2702	12	50	14	7	13	2	94.0851	84.0592
Pin2	2013_06_DSGDM1_000	2703	13	0	14	7	13	2	94.2519	82.6494
Pin2	2013_06_DSGDM1_000	2704	13	10	14	7	13	2	94.422	88.2017
Pin2	2013_06_DSGDM1_000	2705	13	20	14	7	13	2	93.9892	83.1997
Pin2	2013_06_DSGDM1_000	2706	13	30	14	7	13	2	94.2384	82.5643
Pin2	2013_06_DSGDM1_000	2707	13	40	14	7	13	2	93.7003	81.3071
Pin2	2013_06_DSGDM1_000	2708	13	50	14	7	13	2	92.93	81.7291
Pin2	2013_06_DSGDM1_000	2709	14	0	14	7	13	2	93.6941	81.1884
Pin2	2013_06_DSGDM1_000	2710	14	10	14	7	13	2	93.7354	79.9624
Pin2	2013_06_DSGDM1_000	2711	14	20	14	7	13	2	93.9308	82.79
Pin2	2013_06_DSGDM1_000	2712	14	30	14	7	13	2	92.8768	84.5546
Pin2	2013_06_DSGDM1_000	2713	14	40	14	7	13	2	93.1748	81.7985
Pin2	2013_06_DSGDM1_000	2714	14	50	14	7	13	2	94.1444	89.2572
Pin2	2013_06_DSGDM1_000	2715	15	0	14	7	13	2	94.3753	85.5696
Pin2	2013_06_DSGDM1_000	2716	15	10	14	7	13	2	93.807	83.557
Pin2	2013_06_DSGDM1_000	2717	15	20	14	7	13	2	93.2516	85.073
Pin2	2013_06_DSGDM1_000	2718	15	30	14	7	13	2	93.7191	85.0804
Pin2	2013_06_DSGDM1_000	2719	15	40	14	7	13	2	93.4305	86.3213
Pin2	2013_06_DSGDM1_000	2720	15	50	14	7	13	2	93.5335	86.4829
Pin2	2013_06_DSGDM1_000	2721	16	0	14	7	13	2	93.6839	83.5879
Pin2	2013_06_DSGDM1_000	2722	16	10	14	7	13	2	93.3842	81.7738
Pin2	2013_06_DSGDM1_000	2723	16	20	14	7	13	2	93.4486	82.4328
Pin2	2013_06_DSGDM1_000	2724	16	30	14	7	13	2	93.0691	82.9419
Pin2	2013_06_DSGDM1_000	2725	16	40	14	7	13	2	93.3306	82.0412
Pin2	2013_06_DSGDM1_000	2726	16	50	14	7	13	2	92.8215	84.0233
Pin2	2013_06_DSGDM1_000	2727	17	0	14	7	13	2	93.6213	82.9889
Pin2	2013_06_DSGDM1_000	2728	17	10	14	7	13	2	93.0525	86.2884
Pin2	2013_06_DSGDM1_000	2729	17	20	14	7	13	2	93.8015	86.279
Pin2	2013_06_DSGDM1_000	2730	17	30	14	7	13	2	93.5753	86.2487
Pin2	2013_06_DSGDM1_000	2731	17	40	14	7	13	2	94.1821	86.451
Pin2	2013_06_DSGDM1_000	2732	17	50	14	7	13	2	93.9733	85.3293
Pin2	2013_06_DSGDM1_000	2733	18	0	14	7	13	2	94.4136	85.6758
Pin2	2013_06_DSGDM1_000	2734	18	10	14	7	13	2	94.6479	85.7785
Pin2	2013_06_DSGDM1_000	2735	18	20	14	7	13	2	93.902	90.8347
Pin2	2013_06_DSGDM1_000	2736	18	30	14	7	13	2	93.882	85.3568
Pin2	2013_06_DSGDM1_000	2737	18	40	14	7	13	2	94.0024	85.1864
Pin2	2013_06_DSGDM1_000	2738	18	50	14	7	13	2	93.9211	85.0556
Pin2	2013_06_DSGDM1_000	2739	19	0	14	7	13	2	94.9198	111.848
Pin2	2013_06_DSGDM1_000	2740	19	10	14	7	13	2	93.7403	85.5443
Pin2	2013_06_DSGDM1_000	2741	19	20	14	7	13	2	94.6994	83.2435
Pin2	2013_06_DSGDM1_000	2742	19	30	14	7	13	2	94.3601	84.8267
Pin2	2013_06_DSGDM1_000	2743	19	40	14	7	13	2	95.3737	91.5722
Pin2	2013_06_DSGDM1_000	2744	19	50	14	7	13	2	95.1986	90.4781
Pin2	2013_06_DSGDM1_000	2745	20	0	14	7	13	2	95.5284	91.3254
Pin2	2013_06_DSGDM1_000	2746	20	10	14	7	13	2	96.6016	87.3793
Pin2	2013_06_DSGDM1_000	2747	20	20	14	7	13	2	94.6496	87.5192
Pin2	2013_06_DSGDM1_000	2748	20	30	14	7	13	2	94.7874	88.2059
Pin2	2013_06_DSGDM1_000	2749	20	40	14	7	13	2	94.6378	91.4224
Pin2	2013_06_DSGDM1_000	2750	20	50	14	7	13	2	93.6457	93.5099
Pin2	2013_06_DSGDM1_000	2751	21	0	14	7	13	2	93.1782	90.7863
[truncated: 11,249 more rows]

## Sheet: Pin2_2013_10-12
Station	Folder	File	Hour	Minute	Day	Month	Year	Peaks	High	Low
Pin2	2013_06_DSGDM1_001	4002	0	0	1	10	13	2	91.1844	94.1911
Pin2	2013_06_DSGDM1_001	4003	0	10	1	10	13	2	90.4244	95.5316
Pin2	2013_06_DSGDM1_001	4004	0	20	1	10	13	2	90.7837	95.5253
Pin2	2013_06_DSGDM1_001	4005	0	30	1	10	13	2	89.7705	95.332
Pin2	2013_06_DSGDM1_001	4006	0	40	1	10	13	2	90.2061	95.4627
Pin2	2013_06_DSGDM1_001	4007	0	50	1	10	13	2	90.2413	94.7393
Pin2	2013_06_DSGDM1_001	4008	1	0	1	10	13	2	90.3958	96.581
Pin2	2013_06_DSGDM1_001	4009	1	10	1	10	13	2	89.9763	94.6252
Pin2	2013_06_DSGDM1_001	4010	1	20	1	10	13	2	90.3353	95.3283
Pin2	2013_06_DSGDM1_001	4011	1	30	1	10	13	2	91.0698	95.0668
Pin2	2013_06_DSGDM1_001	4012	1	40	1	10	13	2	90.7369	93.1394
Pin2	2013_06_DSGDM1_001	4013	1	50	1	10	13	2	90.6453	94.5228
Pin2	2013_06_DSGDM1_001	4014	2	0	1	10	13	2	90.4923	92.8471
Pin2	2013_06_DSGDM1_001	4015	2	10	1	10	13	2	91.1364	93.1539
Pin2	2013_06_DSGDM1_001	4016	2	20	1	10	13	2	91.4149	93.0188
Pin2	2013_06_DSGDM1_001	4017	2	30	1	10	13	2	90.9971	92.3854
Pin2	2013_06_DSGDM1_001	4018	2	40	1	10	13	2	91.2444	93.7777
Pin2	2013_06_DSGDM1_001	4019	2	50	1	10	13	2	90.8493	93.4534
Pin2	2013_06_DSGDM1_001	4020	3	0	1	10	13	2	90.9421	91.0267
Pin2	2013_06_DSGDM1_001	4021	3	10	1	10	13	2	91.9682	90.2828
Pin2	2013_06_DSGDM1_001	4022	3	20	1	10	13	2	91.1995	91.4315
Pin2	2013_06_DSGDM1_001	4023	3	30	1	10	13	2	91.1184	90.4772
Pin2	2013_06_DSGDM1_001	4024	3	40	1	10	13	2	91.4273	90.7406
Pin2	2013_06_DSGDM1_001	4025	3	50	1	10	13	2	92.1098	91.3052
Pin2	2013_06_DSGDM1_001	4026	4	0	1	10	13	2	91.7057	91.2449
Pin2	2013_06_DSGDM1_001	4027	4	10	1	10	13	2	91.4632	91.4523
Pin2	2013_06_DSGDM1_001	4028	4	20	1	10	13	2	91.1218	91.0849
Pin2	2013_06_DSGDM1_001	4029	4	30	1	10	13	2	91.5483	90.443
Pin2	2013_06_DSGDM1_001	4030	4	40	1	10	13	2	91.638	90.1884
Pin2	2013_06_DSGDM1_001	4031	4	50	1	10	13	2	92.6909	89.4081
Pin2	2013_06_DSGDM1_001	4032	5	0	1	10	13	2	92.1153	91.4855
Pin2	2013_06_DSGDM1_001	4033	5	10	1	10	13	2	92.1441	91.0242
Pin2	2013_06_DSGDM1_001	4034	5	20	1	10	13	2	92.6295	91.3707
Pin2	2013_06_DSGDM1_001	4035	5	30	1	10	13	3	92.519	90.9262
Pin2	2013_06_DSGDM1_001	4036	5	40	1	10	13	2	93.595	90.5766
Pin2	2013_06_DSGDM1_001	4037	5	50	1	10	13	2	94.1088	93.0488
Pin2	2013_06_DSGDM1_001	4038	6	0	1	10	13	2	94.214	90.4928
Pin2	2013_06_DSGDM1_001	4039	6	10	1	10	13	2	94.6071	90.1418
Pin2	2013_06_DSGDM1_001	4040	6	20	1	10	13	2	94.9211	91.9045
Pin2	2013_06_DSGDM1_001	4041	6	30	1	10	13	2	93.4759	91.3534
Pin2	2013_06_DSGDM1_001	4042	6	40	1	10	13	2	93.9229	92.2256
Pin2	2013_06_DSGDM1_001	4043	6	50	1	10	13	2	93.1461	91.5682
Pin2	2013_06_DSGDM1_001	4044	7	0	1	10	13	2	92.7622	91.9406
Pin2	2013_06_DSGDM1_001	4045	7	10	1	10	13	2	94.0405	92.101
Pin2	2013_06_DSGDM1_001	4046	7	20	1	10	13	2	92.9277	92.0702
Pin2	2013_06_DSGDM1_001	4047	7	30	1	10	13	2	92.0288	91.3807
Pin2	2013_06_DSGDM1_001	4048	7	40	1	10	13	2	92.5122	92.8312
Pin2	2013_06_DSGDM1_001	4049	7	50	1	10	13	2	92.7792	92.0903
Pin2	2013_06_DSGDM1_001	4050	8	0	1	10	13	2	93.4124	91.6213
Pin2	2013_06_DSGDM1_001	4051	8	10	1	10	13	2	93.6279	92.7712
Pin2	2013_06_DSGDM1_001	4052	8	20	1	10	13	2	92.0503	91.8237
Pin2	2013_06_DSGDM1_001	4053	8	30	1	10	13	2	92.6686	90.3597
Pin2	2013_06_DSGDM1_001	4054	8	40	1	10	13	2	93.1273	91.191
Pin2	2013_06_DSGDM1_001	4055	8	50	1	10	13	2	93.413	93.7192
Pin2	2013_06_DSGDM1_001	4056	9	0	1	10	13	2	93.29	92.0579
Pin2	2013_06_DSGDM1_001	4057	9	10	1	10	13	2	92.408	91.0952
Pin2	2013_06_DSGDM1_001	4058	9	20	1	10	13	2	94.4958	113.52
Pin2	2013_06_DSGDM1_001	4059	9	30	1	10	13	2	93.8515	91.5346
Pin2	2013_06_DSGDM1_001	4060	9	40	1	10	13	2	92.4201	93.3632
Pin2	2013_06_DSGDM1_001	4061	9	50	1	10	13	2	92.9862	92.0218
Pin2	2013_06_DSGDM1_001	4062	10	0	1	10	13	2	93.9318	91.7395
Pin2	2013_06_DSGDM1_001	4063	10	10	1	10	13	2	92.987	92.6058
Pin2	2013_06_DSGDM1_001	4064	10	20	1	10	13	2	92.7422	91.0637
Pin2	2013_06_DSGDM1_001	4065	10	30	1	10	13	2	93.0457	90.6998
Pin2	2013_06_DSGDM1_001	4066	10	40	1	10	13	2	93.4703	90.9031
Pin2	2013_06_DSGDM1_001	4067	10	50	1	10	13	2	92.6349	90.033
Pin2	2013_06_DSGDM1_001	4068	11	0	1	10	13	2	94.0915	88.9278
Pin2	2013_06_DSGDM1_001	4069	11	10	1	10	13	2	93.4717	88.679
Pin2	2013_06_DSGDM1_001	4070	11	20	1	10	13	2	92.6885	90.3426
Pin2	2013_06_DSGDM1_001	4071	11	30	1	10	13	2	93.5116	88.733
Pin2	2013_06_DSGDM1_001	4072	11	40	1	10	13	2	93.529	89.787
Pin2	2013_06_DSGDM1_001	4073	11	50	1	10	13	2	93.489	89.2149
Pin2	2013_06_DSGDM1_001	4074	12	0	1	10	13	2	93.0918	87.5245
Pin2	2013_06_DSGDM1_001	4075	12	10	1	10	13	2	93.4416	88.7475
Pin2	2013_06_DSGDM1_001	4076	12	20	1	10	13	2	93.3832	86.997
Pin2	2013_06_DSGDM1_001	4077	12	30	1	10	13	2	93.6827	87.145
Pin2	2013_06_DSGDM1_001	4078	12	40	1	10	13	2	93.714	85.3702
Pin2	2013_06_DSGDM1_001	4079	12	50	1	10	13	2	93.8923	85.4531
Pin2	2013_06_DSGDM1_001	4080	13	0	1	10	13	2	93.9478	85.2656
Pin2	2013_06_DSGDM1_001	4081	13	10	1	10	13	2	94.1701	83.8448
Pin2	2013_06_DSGDM1_001	4082	13	20	1	10	13	2	93.6667	83.7981
Pin2	2013_06_DSGDM1_001	4083	13	30	1	10	13	2	93.3237	82.8548
Pin2	2013_06_DSGDM1_001	4084	13	40	1	10	13	2	93.5849	86.2603
Pin2	2013_06_DSGDM1_001	4085	13	50	1	10	13	2	93.1107	92.0976
Pin2	2013_06_DSGDM1_001	4086	14	0	1	10	13	2	93.2519	87.1092
Pin2	2013_06_DSGDM1_001	4087	14	10	1	10	13	2	93.024	82.3087
Pin2	2013_06_DSGDM1_001	4088	14	20	1	10	13	3	93.6029	82.6215
Pin2	2013_06_DSGDM1_001	4089	14	30	1	10	13	2	92.9876	84.9748
Pin2	2013_06_DSGDM1_001	4090	14	40	1	10	13	2	93.0251	81.7089
Pin2	2013_06_DSGDM1_001	4091	14	50	1	10	13	2	92.7424	85.1296
Pin2	2013_06_DSGDM1_001	4092	15	0	1	10	13	2	93.0339	84.9726
Pin2	2013_06_DSGDM1_001	4093	15	10	1	10	13	2	92.6529	84.3461
Pin2	2013_06_DSGDM1_001	4094	15	20	1	10	13	2	92.4453	82.4324
Pin2	2013_06_DSGDM1_001	4095	15	30	1	10	13	2	93.5348	90.8887
Pin2	2013_06_DSGDM1_001	4096	15	40	1	10	13	2	92.0962	81.6187
Pin2	2013_06_DSGDM1_001	4097	15	50	1	10	13	2	92.2826	81.7338
Pin2	2013_06_DSGDM1_001	4098	16	0	1	10	13	2	92.5499	81.4811
Pin2	2013_06_DSGDM1_001	4099	16	10	1	10	13	2	93.2571	91.988
Pin2	2013_06_DSGDM1_001	4100	16	20	1	10	13	2	93.2765	87.0084
Pin2	2013_06_DSGDM1_001	4101	16	30	1	10	13	2	92.9475	84.1608
Pin2	2013_06_DSGDM1_001	4102	16	40	1	10	13	2	92.5824	84.3578
Pin2	2013_06_DSGDM1_001	4103	16	50	1	10	13	2	92.4796	84.4718
Pin2	2013_06_DSGDM1_001	4104	17	0	1	10	13	2	93.233	84.3833
Pin2	2013_06_DSGDM1_001	4105	17	10	1	10	13	2	92.8941	85.9555
Pin2	2013_06_DSGDM1_001	4106	17	20	1	10	13	2	92.6963	85.6955
Pin2	2013_06_DSGDM1_001	4107	17	30	1	10	13	2	93.6152	86.3801
Pin2	2013_06_DSGDM1_001	4108	17	40	1	10	13	2	93.3082	86.3862
Pin2	2013_06_DSGDM1_001	4109	17	50	1	10	13	2	94.2131	87.2972
Pin2	2013_06_DSGDM1_001	4110	18	0	1	10	13	2	93.6095	86.6587
Pin2	2013_06_DSGDM1_001	4111	18	10	1	10	13	2	94.2816	87.4171
Pin2	2013_06_DSGDM1_001	4112	18	20	1	10	13	2	94.2757	88.4067
Pin2	2013_06_DSGDM1_001	4113	18	30	1	10	13	2	94.9341	87.8728
Pin2	2013_06_DSGDM1_001	4114	18	40	1	10	13	2	95.4619	88.2514
Pin2	2013_06_DSGDM1_001	4115	18	50	1	10	13	2	95.0238	89.6297
Pin2	2013_06_DSGDM1_001	4116	19	0	1	10	13	2	94.5197	89.2405
Pin2	2013_06_DSGDM1_001	4117	19	10	1	10	13	2	93.697	89.7438
Pin2	2013_06_DSGDM1_001	4118	19	20	1	10	13	2	93.2809	90.3244
Pin2	2013_06_DSGDM1_001	4119	19	30	1	10	13	2	93.2805	90.7877
Pin2	2013_06_DSGDM1_001	4120	19	40	1	10	13	2	92.8381	92.3246
Pin2	2013_06_DSGDM1_001	4121	19	50	1	10	13	2	93.3183	92.9143
Pin2	2013_06_DSGDM1_001	4122	20	0	1	10	13	2	92.805	92.396
Pin2	2013_06_DSGDM1_001	4123	20	10	1	10	13	2	92.8273	93.2571
Pin2	2013_06_DSGDM1_001	4124	20	20	1	10	13	2	92.1569	93.1922
Pin2	2013_06_DSGDM1_001	4125	20	30	1	10	13	2	92.886	90.7459
Pin2	2013_06_DSGDM1_001	4126	20	40	1	10	13	2	92.1616	90.293
Pin2	2013_06_DSGDM1_001	4127	20	50	1	10	13	2	91.8629	91.0264
Pin2	2013_06_DSGDM1_001	4128	21	0	1	10	13	3	92.1717	96.3392
Pin2	2013_06_DSGDM1_001	4129	21	10	1	10	13	2	91.7888	96.9475
Pin2	2013_06_DSGDM1_001	4130	21	20	1	10	13	2	90.5575	94.9483
Pin2	2013_06_DSGDM1_001	4131	21	30	1	10	13	2	92.1974	93.6528
Pin2	2013_06_DSGDM1_001	4132	21	40	1	10	13	2	91.5876	94.8458
Pin2	2013_06_DSGDM1_001	4133	21	50	1	10	13	2	90.5793	95.0371
Pin2	2013_06_DSGDM1_001	4134	22	0	1	10	13	2	91.0482	95.522
Pin2	2013_06_DSGDM1_001	4135	22	10	1	10	13	2	91.5864	95.9138
Pin2	2013_06_DSGDM1_001	4136	22	20	1	10	13	2	90.4381	96.5352
Pin2	2013_06_DSGDM1_001	4137	22	30	1	10	13	2	90.4965	95.9709
Pin2	2013_06_DSGDM1_001	4138	22	40	1	10	13	2	90.2892	95.769
Pin2	2013_06_DSGDM1_001	4139	22	50	1	10	13	2	91.1634	94.9615
Pin2	2013_06_DSGDM1_001	4140	23	0	1	10	13	2	90.7487	94.9574
Pin2	2013_06_DSGDM1_001	4141	23	10	1	10	13	2	89.9933	95.4048
Pin2	2013_06_DSGDM1_001	4142	23	20	1	10	13	2	90.1908	95.9167
Pin2	2013_06_DSGDM1_001	4143	23	30	1	10	13	2	90.9568	96.5608
Pin2	2013_06_DSGDM1_001	4144	23	40	1	10	13	2	89.8915	94.6064
Pin2	2013_06_DSGDM1_001	4145	23	50	1	10	13	2	90.2676	93.8078
Pin2	2013_06_DSGDM1_001	4146	0	0	2	10	13	2	89.9177	94.9791
Pin2	2013_06_DSGDM1_001	4147	0	10	2	10	13	2	90.6341	94.7865
Pin2	2013_06_DSGDM1_001	4148	0	20	2	10	13	2	90.2944	95.523
Pin2	2013_06_DSGDM1_001	4149	0	30	2	10	13	2	90.2782	94.421
Pin2	2013_06_DSGDM1_001	4150	0	40	2	10	13	2	90.0931	94.5166
Pin2	2013_06_DSGDM1_001	4151	0	50	2	10	13	2	91.5699	94.975
Pin2	2013_06_DSGDM1_001	4152	1	0	2	10	13	2	89.7288	94.908
Pin2	2013_06_DSGDM1_001	4153	1	10	2	10	13	2	90.0672	94.9155
Pin2	2013_06_DSGDM1_001	4154	1	20	2	10	13	2	91.1431	93.8407
Pin2	2013_06_DSGDM1_001	4155	1	30	2	10	13	2	90.2295	95.0938
Pin2	2013_06_DSGDM1_001	4156	1	40	2	10	13	2	90.1341	93.8746
Pin2	2013_06_DSGDM1_001	4157	1	50	2	10	13	2	91.7223	95.5306
Pin2	2013_06_DSGDM1_001	4158	2	0	2	10	13	2	91.4332	93.1437
Pin2	2013_06_DSGDM1_001	4159	2	10	2	10	13	2	91.7576	94.5414
Pin2	2013_06_DSGDM1_001	4160	2	20	2	10	13	2	90.4357	93.6209
Pin2	2013_06_DSGDM1_001	4161	2	30	2	10	13	2	90.666	93.1237
Pin2	2013_06_DSGDM1_001	4162	2	40	2	10	13	2	91.1877	93.5289
Pin2	2013_06_DSGDM1_001	4163	2	50	2	10	13	2	91.5624	93.7764
Pin2	2013_06_DSGDM1_001	4164	3	0	2	10	13	2	91.5782	94.4022
Pin2	2013_06_DSGDM1_001	4165	3	10	2	10	13	2	91.6637	93.6673
Pin2	2013_06_DSGDM1_001	4166	3	20	2	10	13	2	91.0393	93.0416
Pin2	2013_06_DSGDM1_001	4167	3	30	2	10	13	2	92.6969	92.2432
Pin2	2013_06_DSGDM1_001	4168	3	40	2	10	13	2	91.7592	93.1371
Pin2	2013_06_DSGDM1_001	4169	3	50	2	10	13	2	91.0596	92.8627
Pin2	2013_06_DSGDM1_001	4170	4	0	2	10	13	2	92.3592	91.529
Pin2	2013_06_DSGDM1_001	4171	4	10	2	10	13	2	91.4621	92.041
Pin2	2013_06_DSGDM1_001	4172	4	20	2	10	13	2	91.2534	91.7421
Pin2	2013_06_DSGDM1_001	4173	4	30	2	10	13	2	92.239	94.1535
Pin2	2013_06_DSGDM1_001	4174	4	40	2	10	13	2	91.6062	94.323
Pin2	2013_06_DSGDM1_001	4175	4	50	2	10	13	2	91.7651	92.3976
Pin2	2013_06_DSGDM1_001	4176	5	0	2	10	13	2	91.694	97.5557
Pin2	2013_06_DSGDM1_001	4177	5	10	2	10	13	2	92.0029	92.5583
Pin2	2013_06_DSGDM1_001	4178	5	20	2	10	13	2	91.8388	91.817
Pin2	2013_06_DSGDM1_001	4179	5	30	2	10	13	2	93.0046	92.3702
Pin2	2013_06_DSGDM1_001	4180	5	40	2	10	13	2	93.3102	91.9534
Pin2	2013_06_DSGDM1_001	4181	5	50	2	10	13	2	93.6179	94.41
Pin2	2013_06_DSGDM1_001	4182	6	0	2	10	13	2	95.3923	93.3333
Pin2	2013_06_DSGDM1_001	4183	6	10	2	10	13	2	95.0087	92.4785
Pin2	2013_06_DSGDM1_001	4184	6	20	2	10	13	2	94.2583	92.209
Pin2	2013_06_DSGDM1_001	4185	6	30	2	10	13	2	94.2112	96.5041
Pin2	2013_06_DSGDM1_001	4186	6	40	2	10	13	2	93.6746	92.2126
Pin2	2013_06_DSGDM1_001	4187	6	50	2	10	13	2	93.4224	91.6935
Pin2	2013_06_DSGDM1_001	4188	7	0	2	10	13	2	93.0063	92.6834
Pin2	2013_06_DSGDM1_001	4189	7	10	2	10	13	2	92.911	93.5744
Pin2	2013_06_DSGDM1_001	4190	7	20	2	10	13	2	93.3028	92.7472
Pin2	2013_06_DSGDM1_001	4191	7	30	2	10	13	2	93.0202	92.1061
Pin2	2013_06_DSGDM1_001	4192	7	40	2	10	13	2	93.5578	92.0017
Pin2	2013_06_DSGDM1_001	4193	7	50	2	10	13	2	93.3107	98.7164
Pin2	2013_06_DSGDM1_001	4194	8	0	2	10	13	2	92.7961	91.5774
Pin2	2013_06_DSGDM1_001	4195	8	10	2	10	13	2	93.4927	91.5364
Pin2	2013_06_DSGDM1_001	4196	8	20	2	10	13	2	94.0486	94.7765
Pin2	2013_06_DSGDM1_001	4197	8	30	2	10	13	2	93.5789	94.4544
Pin2	2013_06_DSGDM1_001	4198	8	40	2	10	13	2	93.4654	91.6734
Pin2	2013_06_DSGDM1_001	4199	8	50	2	10	13	2	93.3783	92.6681
Pin2	2013_06_DSGDM1_001	4200	9	0	2	10	13	2	93.2059	93.2903
Pin2	2013_06_DSGDM1_001	4201	9	10	2	10	13	2	93.1241	91.3666
Pin2	2013_06_DSGDM1_001	4202	9	20	2	10	13	4	93.3226	92.8846
Pin2	2013_06_DSGDM1_001	4203	9	30	2	10	13	2	93.2688	91.0928
Pin2	2013_06_DSGDM1_001	4204	9	40	2	10	13	2	93.3445	92.1859
Pin2	2013_06_DSGDM1_001	4205	9	50	2	10	13	2	93.7642	91.4979
Pin2	2013_06_DSGDM1_001	4206	10	0	2	10	13	2	93.5029	93.0753
Pin2	2013_06_DSGDM1_001	4207	10	10	2	10	13	3	93.7054	96.967
Pin2	2013_06_DSGDM1_001	4208	10	20	2	10	13	2	92.6604	91.6975
Pin2	2013_06_DSGDM1_001	4209	10	30	2	10	13	2	91.8351	92.1899
Pin2	2013_06_DSGDM1_001	4210	10	40	2	10	13	3	92.4207	90.7893
Pin2	2013_06_DSGDM1_001	4211	10	50	2	10	13	2	92.8711	89.381
Pin2	2013_06_DSGDM1_001	4212	11	0	2	10	13	2	92.3195	89.5523
Pin2	2013_06_DSGDM1_001	4213	11	10	2	10	13	2	91.9894	87.3568
Pin2	2013_06_DSGDM1_001	4214	11	20	2	10	13	2	92.68	87.4281
Pin2	2013_06_DSGDM1_001	4215	11	30	2	10	13	2	92.2384	87.6879
Pin2	2013_06_DSGDM1_001	4216	11	40	2	10	13	2	92.2034	88.7863
Pin2	2013_06_DSGDM1_001	4217	11	50	2	10	13	2	93.4211	87.5838
Pin2	2013_06_DSGDM1_001	4218	12	0	2	10	13	2	92.6037	88.8603
Pin2	2013_06_DSGDM1_001	4219	12	10	2	10	13	2	94.1589	87.5593
Pin2	2013_06_DSGDM1_001	4220	12	20	2	10	13	3	93.9609	94.5516
Pin2	2013_06_DSGDM1_001	4221	12	30	2	10	13	2	93.48	88.8781
Pin2	2013_06_DSGDM1_001	4222	12	40	2	10	13	2	93.4884	86.7458
Pin2	2013_06_DSGDM1_001	4223	12	50	2	10	13	3	96.2676	99.8995
Pin2	2013_06_DSGDM1_001	4224	13	0	2	10	13	2	92.8033	87.5045
Pin2	2013_06_DSGDM1_001	4225	13	10	2	10	13	2	93.0165	88.8742
Pin2	2013_06_DSGDM1_001	4226	13	20	2	10	13	2	94.1755	86.878
Pin2	2013_06_DSGDM1_001	4227	13	30	2	10	13	2	92.6063	85.9436
Pin2	2013_06_DSGDM1_001	4228	13	40	2	10	13	2	93.0596	89.4883
Pin2	2013_06_DSGDM1_001	4229	13	50	2	10	13	2	93.66	82.9419
Pin2	2013_06_DSGDM1_001	4230	14	0	2	10	13	2	93.9754	83.9599
Pin2	2013_06_DSGDM1_001	4231	14	10	2	10	13	2	92.839	84.0176
Pin2	2013_06_DSGDM1_001	4232	14	20	2	10	13	2	92.9231	88.3174
Pin2	2013_06_DSGDM1_001	4233	14	30	2	10	13	2	92.9508	84.5289
Pin2	2013_06_DSGDM1_001	4234	14	40	2	10	13	2	92.6776	86.973
Pin2	2013_06_DSGDM1_001	4235	14	50	2	10	13	2	93.5261	85.9832
Pin2	2013_06_DSGDM1_001	4236	15	0	2	10	13	2	93.2017	99.4909
Pin2	2013_06_DSGDM1_001	4237	15	10	2	10	13	2	92.6561	88.2623
Pin2	2013_06_DSGDM1_001	4238	15	20	2	10	13	2	93.1266	88.3658
Pin2	2013_06_DSGDM1_001	4239	15	30	2	10	13	2	93.3791	88.8753
Pin2	2013_06_DSGDM1_001	4240	15	40	2	10	13	2	92.2391	88.6485
Pin2	2013_06_DSGDM1_001	4241	15	50	2	10	13	2	92.5823	88.6906
Pin2	2013_06_DSGDM1_001	4242	16	0	2	10	13	2	93.9255	90.1852
Pin2	2013_06_DSGDM1_001	4243	16	10	2	10	13	2	91.9665	89.5827
Pin2	2013_06_DSGDM1_001	4244	16	20	2	10	13	2	91.9516	90.6557
Pin2	2013_06_DSGDM1_001	4245	16	30	2	10	13	2	92.1776	89.6942
Pin2	2013_06_DSGDM1_001	4246	16	40	2	10	13	2	92.4787	90.7928
Pin2	2013_06_DSGDM1_001	4247	16	50	2	10	13	2	92.9907	91.2626
Pin2	2013_06_DSGDM1_001	4248	17	0	2	10	13	2	91.9318	90.3971
Pin2	2013_06_DSGDM1_001	4249	17	10	2	10	13	2	92.3446	90.4552
Pin2	2013_06_DSGDM1_001	4250	17	20	2	10	13	2	93.2863	90.8693
Pin2	2013_06_DSGDM1_001	4251	17	30	2	10	13	2	93.4979	94.5264
Pin2	2013_06_DSGDM1_001	4252	17	40	2	10	13	2	93.3005	97.1068
Pin2	2013_06_DSGDM1_001	4253	17	50	2	10	13	2	93.0608	90.8472
Pin2	2013_06_DSGDM1_001	4254	18	0	2	10	13	2	93.2383	94.3781
Pin2	2013_06_DSGDM1_001	4255	18	10	2	10	13	2	92.9083	93.6115
Pin2	2013_06_DSGDM1_001	4256	18	20	2	10	13	2	94.1906	90.7083
Pin2	2013_06_DSGDM1_001	4257	18	30	2	10	13	2	93.9805	94.6733
Pin2	2013_06_DSGDM1_001	4258	18	40	2	10	13	2	94.6047	91.0725
Pin2	2013_06_DSGDM1_001	4259	18	50	2	10	13	2	94.4194	92.5332
Pin2	2013_06_DSGDM1_001	4260	19	0	2	10	13	2	94.1109	91.5924
Pin2	2013_06_DSGDM1_001	4261	19	10	2	10	13	2	94.546	92.309
Pin2	2013_06_DSGDM1_001	4262	19	20	2	10	13	2	93.1033	91.326
Pin2	2013_06_DSGDM1_001	4263	19	30	2	10	13	2	92.9515	91.1095
Pin2	2013_06_DSGDM1_001	4264	19	40	2	10	13	2	92.3611	90.9925
Pin2	2013_06_DSGDM1_001	4265	19	50	2	10	13	2	93.014	93.002
Pin2	2013_06_DSGDM1_001	4266	20	0	2	10	13	2	92.4931	91.4796
Pin2	2013_06_DSGDM1_001	4267	20	10	2	10	13	2	92.8561	93.1151
Pin2	2013_06_DSGDM1_001	4268	20	20	2	10	13	2	92.4852	91.9419
Pin2	2013_06_DSGDM1_001	4269	20	30	2	10	13	2	92.5567	91.0975
Pin2	2013_06_DSGDM1_001	4270	20	40	2	10	13	2	92.5061	92.6732
Pin2	2013_06_DSGDM1_001	4271	20	50	2	10	13	2	93.1627	93.6448
Pin2	2013_06_DSGDM1_001	4272	21	0	2	10	13	2	91.4487	92.6805
Pin2	2013_06_DSGDM1_001	4273	21	10	2	10	13	2	92.6155	93.0102
Pin2	2013_06_DSGDM1_001	4274	21	20	2	10	13	2	91.7896	93.0014
Pin2	2013_06_DSGDM1_001	4275	21	30	2	10	13	2	91.4505	92.39
Pin2	2013_06_DSGDM1_001	4276	21	40	2	10	13	2	92.0875	93.277
Pin2	2013_06_DSGDM1_001	4277	21	50	2	10	13	2	90.7077	94.4231
Pin2	2013_06_DSGDM1_001	4278	22	0	2	10	13	2	90.787	94.7672
Pin2	2013_06_DSGDM1_001	4279	22	10	2	10	13	2	89.9788	95.4447
Pin2	2013_06_DSGDM1_001	4280	22	20	2	10	13	2	91.2241	93.9666
Pin2	2013_06_DSGDM1_001	4281	22	30	2	10	13	2	91.4954	94.0671
Pin2	2013_06_DSGDM1_001	4282	22	40	2	10	13	2	90.5598	95.2624
Pin2	2013_06_DSGDM1_001	4283	22	50	2	10	13	2	91.6367	93.7853
Pin2	2013_06_DSGDM1_001	4284	23	0	2	10	13	2	91.4915	94.3555
Pin2	2013_06_DSGDM1_001	4285	23	10	2	10	13	2	90.424	93.8337
Pin2	2013_06_DSGDM1_001	4286	23	20	2	10	13	2	91.7739	94.5236
Pin2	2013_06_DSGDM1_001	4287	23	30	2	10	13	2	91.9676	94.906
Pin2	2013_06_DSGDM1_001	4288	23	40	2	10	13	2	90.9117	94.7124
Pin2	2013_06_DSGDM1_001	4289	23	50	2	10	13	2	90.7065	95.1014
Pin2	2013_06_DSGDM1_001	4290	0	0	3	10	13	2	91.2032	93.6873
Pin2	2013_06_DSGDM1_001	4291	0	10	3	10	13	2	90.4621	94.5705
Pin2	2013_06_DSGDM1_001	4292	0	20	3	10	13	2	91.0944	93.9392
Pin2	2013_06_DSGDM1_001	4293	0	30	3	10	13	2	91.6345	93.5754
Pin2	2013_06_DSGDM1_001	4294	0	40	3	10	13	2	91.2871	93.8188
Pin2	2013_06_DSGDM1_001	4295	0	50	3	10	13	2	90.7209	94.6157
Pin2	2013_06_DSGDM1_001	4296	1	0	3	10	13	2	90.6033	93.9079
Pin2	2013_06_DSGDM1_001	4297	1	10	3	10	13	2	91.9321	93.2198
Pin2	2013_06_DSGDM1_001	4298	1	20	3	10	13	2	91.841	93.7168
Pin2	2013_06_DSGDM1_001	4299	1	30	3	10	13	2	91.1732	93.4344
Pin2	2013_06_DSGDM1_001	4300	1	40	3	10	13	2	92.1839	95.3613
Pin2	2013_06_DSGDM1_001	4301	1	50	3	10	13	2	90.8577	93.6855
Pin2	2013_06_DSGDM1_001	4302	2	0	3	10	13	2	91.8325	110.536
Pin2	2013_06_DSGDM1_001	4303	2	10	3	10	13	2	92.0966	94.7673
Pin2	2013_06_DSGDM1_001	4304	2	20	3	10	13	2	91.5802	96.7166
Pin2	2013_06_DSGDM1_001	4305	2	30	3	10	13	2	91.8812	92.8857
Pin2	2013_06_DSGDM1_001	4306	2	40	3	10	13	2	92.3502	93.9786
Pin2	2013_06_DSGDM1_001	4307	2	50	3	10	13	2	92.0972	93.2835
Pin2	2013_06_DSGDM1_001	4308	3	0	3	10	13	2	92.3527	93.519
Pin2	2013_06_DSGDM1_001	4309	3	10	3	10	13	2	91.8527	94.2471
Pin2	2013_06_DSGDM1_001	4310	3	20	3	10	13	2	92.5668	93.3255
Pin2	2013_06_DSGDM1_001	4311	3	30	3	10	13	2	92.1262	98.2884
Pin2	2013_06_DSGDM1_001	4312	3	40	3	10	13	2	91.2639	92.7524
Pin2	2013_06_DSGDM1_001	4313	3	50	3	10	13	2	91.7826	94.4854
Pin2	2013_06_DSGDM1_001	4314	4	0	3	10	13	2	91.8692	93.8706
Pin2	2013_06_DSGDM1_001	4315	4	10	3	10	13	2	91.1775	92.9848
Pin2	2013_06_DSGDM1_001	4316	4	20	3	10	13	2	91.3545	93.5423
Pin2	2013_06_DSGDM1_001	4317	4	30	3	10	13	2	91.7892	93.4062
Pin2	2013_06_DSGDM1_001	4318	4	40	3	10	13	2	91.4903	93.3005
Pin2	2013_06_DSGDM1_001	4319	4	50	3	10	13	2	92.2392	93.8288
Pin2	2013_06_DSGDM1_001	4320	5	0	3	10	13	2	91.8803	92.1443
Pin2	2013_06_DSGDM1_001	4321	5	10	3	10	13	2	91.6245	93.1344
Pin2	2013_06_DSGDM1_001	4322	5	20	3	10	13	2	91.754	93.1045
Pin2	2013_06_DSGDM1_001	4323	5	30	3	10	13	2	91.9382	92.2201
Pin2	2013_06_DSGDM1_001	4324	5	40	3	10	13	2	92.1552	92.6069
Pin2	2013_06_DSGDM1_001	4325	5	50	3	10	13	2	93.5131	91.4761
Pin2	2013_06_DSGDM1_001	4326	6	0	3	10	13	2	94.0686	92.5726
Pin2	2013_06_DSGDM1_001	4327	6	10	3	10	13	2	95.2519	92.2577
Pin2	2013_06_DSGDM1_001	4328	6	20	3	10	13	2	94.0544	90.9923
Pin2	2013_06_DSGDM1_001	4329	6	30	3	10	13	2	93.7319	94.3533
Pin2	2013_06_DSGDM1_001	4330	6	40	3	10	13	2	93.7237	92.5348
Pin2	2013_06_DSGDM1_001	4331	6	50	3	10	13	2	93.7253	92.3314
Pin2	2013_06_DSGDM1_001	4332	7	0	3	10	13	2	92.9178	92.0389
Pin2	2013_06_DSGDM1_001	4333	7	10	3	10	13	2	93.4068	93.3957
Pin2	2013_06_DSGDM1_001	4334	7	20	3	10	13	2	93.4423	94.3784
Pin2	2013_06_DSGDM1_001	4335	7	30	3	10	13	2	92.6604	93.5924
Pin2	2013_06_DSGDM1_001	4336	7	40	3	10	13	2	92.9901	92.0085
Pin2	2013_06_DSGDM1_001	4337	7	50	3	10	13	2	93.2685	92.1143
Pin2	2013_06_DSGDM1_001	4338	8	0	3	10	13	2	93.6991	91.9355
Pin2	2013_06_DSGDM1_001	4339	8	10	3	10	13	2	94.0451	96.33
Pin2	2013_06_DSGDM1_001	4340	8	20	3	10	13	2	93.5493	92.8663
Pin2	2013_06_DSGDM1_001	4341	8	30	3	10	13	2	93.4169	93.0377
Pin2	2013_06_DSGDM1_001	4342	8	40	3	10	13	2	93.2644	92.9887
Pin2	2013_06_DSGDM1_001	4343	8	50	3	10	13	2	93.5885	92.3088
Pin2	2013_06_DSGDM1_001	4344	9	0	3	10	13	2	92.9092	92.1896
Pin2	2013_06_DSGDM1_001	4345	9	10	3	10	13	2	93.1841	92.5604
Pin2	2013_06_DSGDM1_001	4346	9	20	3	10	13	2	92.8493	91.7605
Pin2	2013_06_DSGDM1_001	4347	9	30	3	10	13	2	92.4299	93.2285
Pin2	2013_06_DSGDM1_001	4348	9	40	3	10	13	2	93.9749	91.8177
Pin2	2013_06_DSGDM1_001	4349	9	50	3	10	13	2	92.6875	92.6909
Pin2	2013_06_DSGDM1_001	4350	10	0	3	10	13	2	92.7784	92.3834
Pin2	2013_06_DSGDM1_001	4351	10	10	3	10	13	2	92.8183	91.9429
Pin2	2013_06_DSGDM1_001	4352	10	20	3	10	13	2	93.3008	90.2501
Pin2	2013_06_DSGDM1_001	4353	10	30	3	10	13	2	92.3302	90.668
Pin2	2013_06_DSGDM1_001	4354	10	40	3	10	13	2	92.5184	92.7935
Pin2	2013_06_DSGDM1_001	4355	10	50	3	10	13	2	93.2691	90.3685
Pin2	2013_06_DSGDM1_001	4356	11	0	3	10	13	2	91.8833	88.1307
Pin2	2013_06_DSGDM1_001	4357	11	10	3	10	13	2	91.7558	89.283
Pin2	2013_06_DSGDM1_001	4358	11	20	3	10	13	2	92.7627	103.422
Pin2	2013_06_DSGDM1_001	4359	11	30	3	10	13	2	92.8341	90.2896
Pin2	2013_06_DSGDM1_001	4360	11	40	3	10	13	2	92.9522	88.4316
Pin2	2013_06_DSGDM1_001	4361	11	50	3	10	13	2	92.4913	93.024
Pin2	2013_06_DSGDM1_001	4362	12	0	3	10	13	2	92.8522	89.7069
Pin2	2013_06_DSGDM1_001	4363	12	10	3	10	13	2	93.1226	86.4168
Pin2	2013_06_DSGDM1_001	4364	12	20	3	10	13	2	93.8933	86.9045
Pin2	2013_06_DSGDM1_001	4365	12	30	3	10	13	2	93.4959	87.0636
Pin2	2013_06_DSGDM1_001	4366	12	40	3	10	13	2	93.0344	86.3386
Pin2	2013_06_DSGDM1_001	4367	12	50	3	10	13	2	93.2303	88.7687
Pin2	2013_06_DSGDM1_001	4368	13	0	3	10	13	2	92.5829	86.4298
Pin2	2013_06_DSGDM1_001	4369	13	10	3	10	13	2	92.6606	87.6368
Pin2	2013_06_DSGDM1_001	4370	13	20	3	10	13	2	93.3317	88.3381
Pin2	2013_06_DSGDM1_001	4371	13	30	3	10	13	2	93.8062	90.6166
Pin2	2013_06_DSGDM1_001	4372	13	40	3	10	13	2	93.4939	92.6828
Pin2	2013_06_DSGDM1_001	4373	13	50	3	10	13	2	93.4375	92.7902
Pin2	2013_06_DSGDM1_001	4374	14	0	3	10	13	2	93.1774	83.6217
Pin2	2013_06_DSGDM1_001	4375	14	10	3	10	13	2	92.7249	82.2513
Pin2	2013_06_DSGDM1_001	4376	14	20	3	10	13	2	93.0399	82.0552
Pin2	2013_06_DSGDM1_001	4377	14	30	3	10	13	2	93.1142	83.6139
Pin2	2013_06_DSGDM1_001	4378	14	40	3	10	13	2	92.9815	82.9651
Pin2	2013_06_DSGDM1_001	4379	14	50	3	10	13	2	92.8829	83.0453
Pin2	2013_06_DSGDM1_001	4380	15	0	3	10	13	2	93.2435	81.9853
Pin2	2013_06_DSGDM1_001	4381	15	10	3	10	13	2	92.9971	88.2814
Pin2	2013_06_DSGDM1_001	4382	15	20	3	10	13	2	93.9668	83.3334
Pin2	2013_06_DSGDM1_001	4383	15	30	3	10	13	2	93.8076	93.7778
Pin2	2013_06_DSGDM1_001	4384	15	40	3	10	13	2	92.9161	81.2096
Pin2	2013_06_DSGDM1_001	4385	15	50	3	10	13	2	92.4689	82.3746
Pin2	2013_06_DSGDM1_001	4386	16	0	3	10	13	2	92.228	80.4604
Pin2	2013_06_DSGDM1_001	4387	16	10	3	10	13	2	92.3882	81.1818
Pin2	2013_06_DSGDM1_001	4388	16	20	3	10	13	2	92.3996	80.8301
Pin2	2013_06_DSGDM1_001	4389	16	30	3	10	13	2	92.6025	80.499
Pin2	2013_06_DSGDM1_001	4390	16	40	3	10	13	2	92.4156	80.4814
Pin2	2013_06_DSGDM1_001	4391	16	50	3	10	13	2	92.6614	82.8134
Pin2	2013_06_DSGDM1_001	4392	17	0	3	10	13	2	92.4909	83.3195
Pin2	2013_06_DSGDM1_001	4393	17	10	3	10	13	2	92.945	82.9671
Pin2	2013_06_DSGDM1_001	4394	17	20	3	10	13	2	93.183	83.4389
Pin2	2013_06_DSGDM1_001	4395	17	30	3	10	13	2	93.4318	86.5297
Pin2	2013_06_DSGDM1_001	4396	17	40	3	10	13	2	93.6041	82.6113
Pin2	2013_06_DSGDM1_001	4397	17	50	3	10	13	2	93.067	81.8718
Pin2	2013_06_DSGDM1_001	4398	18	0	3	10	13	2	93.3201	81.7648
Pin2	2013_06_DSGDM1_001	4399	18	10	3	10	13	2	93.3946	106.297
Pin2	2013_06_DSGDM1_001	4400	18	20	3	10	13	2	94.8514	88.5517
Pin2	2013_06_DSGDM1_001	4401	18	30	3	10	13	2	94.8725	83.9328
Pin2	2013_06_DSGDM1_001	4402	18	40	3	10	13	2	95.0545	84.362
Pin2	2013_06_DSGDM1_001	4403	18	50	3	10	13	2	95.5784	88.554
Pin2	2013_06_DSGDM1_001	4404	19	0	3	10	13	2	94.7585	86.4213
Pin2	2013_06_DSGDM1_001	4405	19	10	3	10	13	2	93.4134	88.3442
Pin2	2013_06_DSGDM1_001	4406	19	20	3	10	13	2	93.5809	88.5934
Pin2	2013_06_DSGDM1_001	4407	19	30	3	10	13	2	93.4399	89.4917
Pin2	2013_06_DSGDM1_001	4408	19	40	3	10	13	2	93.4299	89.4896
Pin2	2013_06_DSGDM1_001	4409	19	50	3	10	13	2	93.5142	90.0672
Pin2	2013_06_DSGDM1_001	4410	20	0	3	10	13	2	92.6318	90.6528
Pin2	2013_06_DSGDM1_001	4411	20	10	3	10	13	2	93.4728	92.5266
Pin2	2013_06_DSGDM1_001	4412	20	20	3	10	13	2	93.3932	90.8488
Pin2	2013_06_DSGDM1_001	4413	20	30	3	10	13	2	93.3109	89.1743
Pin2	2013_06_DSGDM1_001	4414	20	40	3	10	13	2	93.2317	89.9653
Pin2	2013_06_DSGDM1_001	4415	20	50	3	10	13	2	92.8814	89.3046
Pin2	2013_06_DSGDM1_001	4416	21	0	3	10	13	2	92.4869	88.9059
Pin2	2013_06_DSGDM1_001	4417	21	10	3	10	13	2	92.5614	90.0838
Pin2	2013_06_DSGDM1_001	4418	21	20	3	10	13	2	92.3069	88.5559
Pin2	2013_06_DSGDM1_001	4419	21	30	3	10	13	2	92.3772	90.3179
Pin2	2013_06_DSGDM1_001	4420	21	40	3	10	13	2	92.7291	90.6383
Pin2	2013_06_DSGDM1_001	4421	21	50	3	10	13	2	92.0529	89.2569
Pin2	2013_06_DSGDM1_001	4422	22	0	3	10	13	2	92.8938	88.4964
Pin2	2013_06_DSGDM1_001	4423	22	10	3	10	13	2	93.1505	87.7667
Pin2	2013_06_DSGDM1_001	4424	22	20	3	10	13	2	92.5218	110.343
Pin2	2013_06_DSGDM1_001	4425	22	30	3	10	13	2	93.0633	88.0134
Pin2	2013_06_DSGDM1_001	4426	22	40	3	10	13	2	92.6373	94.1383
Pin2	2013_06_DSGDM1_001	4427	22	50	3	10	13	2	93.6208	93.7714
Pin2	2013_06_DSGDM1_001	4428	23	0	3	10	13	2	91.9012	96.6871
Pin2	2013_06_DSGDM1_001	4429	23	10	3	10	13	2	92.5507	89.2239
Pin2	2013_06_DSGDM1_001	4430	23	20	3	10	13	2	92.9831	88.9055
Pin2	2013_06_DSGDM1_001	4431	23	30	3	10	13	2	92.5123	91.5644
Pin2	2013_06_DSGDM1_001	4432	23	40	3	10	13	2	92.3947	88.9108
Pin2	2013_06_DSGDM1_001	4433	23	50	3	10	13	2	92.6167	89.1021
Pin2	2013_06_DSGDM1_001	4434	0	0	4	10	13	2	93.3463	89.7237
Pin2	2013_06_DSGDM1_001	4435	0	10	4	10	13	2	93.2718	97.7745
Pin2	2013_06_DSGDM1_001	4436	0	20	4	10	13	2	93.0497	93.5329
Pin2	2013_06_DSGDM1_001	4437	0	30	4	10	13	1	93.1427	132.59
Pin2	2013_06_DSGDM1_001	4438	0	40	4	10	13	2	93.5988	128.44
Pin2	2013_06_DSGDM1_001	4439	0	50	4	10	13	2	92.8681	90.1411
Pin2	2013_06_DSGDM1_001	4440	1	0	4	10	13	2	92.9555	92.1839
Pin2	2013_06_DSGDM1_001	4441	1	10	4	10	13	2	94.1337	89.2163
Pin2	2013_06_DSGDM1_001	4442	1	20	4	10	13	2	92.5772	93.6851
Pin2	2013_06_DSGDM1_001	4443	1	30	4	10	13	1	92.9636	134.048
Pin2	2013_06_DSGDM1_001	4444	1	40	4	10	13	2	92.6354	86.4105
Pin2	2013_06_DSGDM1_001	4445	1	50	4	10	13	1	93.6232	131.55
Pin2	2013_06_DSGDM1_001	4446	2	0	4	10	13	2	92.6964	125.824
Pin2	2013_06_DSGDM1_001	4447	2	10	4	10	13	2	93.1935	88.9585
Pin2	2013_06_DSGDM1_001	4448	2	20	4	10	13	2	92.0672	88.4685
Pin2	2013_06_DSGDM1_001	4449	2	30	4	10	13	1	93.3998	131.153
Pin2	2013_06_DSGDM1_001	4450	2	40	4	10	13	2	92.476	89.7124
Pin2	2013_06_DSGDM1_001	4451	2	50	4	10	13	2	92.183	89.9524
Pin2	2013_06_DSGDM1_001	4452	3	0	4	10	13	2	93.1748	90.1618
Pin2	2013_06_DSGDM1_001	4453	3	10	4	10	13	2	92.2561	89.5475
Pin2	2013_06_DSGDM1_001	4454	3	20	4	10	13	2	92.2863	95.0824
Pin2	2013_06_DSGDM1_001	4455	3	30	4	10	13	2	92.5707	92.4263
Pin2	2013_06_DSGDM1_001	4456	3	40	4	10	13	2	92.979	107.968
Pin2	2013_06_DSGDM1_001	4457	3	50	4	10	13	2	92.2523	95.8526
Pin2	2013_06_DSGDM1_001	4458	4	0	4	10	13	2	92.5229	91.4317
Pin2	2013_06_DSGDM1_001	4459	4	10	4	10	13	2	91.8217	96.2141
Pin2	2013_06_DSGDM1_001	4460	4	20	4	10	13	2	92.3397	114.11
Pin2	2013_06_DSGDM1_001	4461	4	30	4	10	13	2	91.3834	101.373
Pin2	2013_06_DSGDM1_001	4462	4	40	4	10	13	2	91.891	90.8428
Pin2	2013_06_DSGDM1_001	4463	4	50	4	10	13	2	91.8819	102.761
Pin2	2013_06_DSGDM1_001	4464	5	0	4	10	13	2	93.2174	98.9529
Pin2	2013_06_DSGDM1_001	4465	5	10	4	10	13	2	92.9272	93.8826
Pin2	2013_06_DSGDM1_001	4466	5	20	4	10	13	2	92.6988	91.7719
Pin2	2013_06_DSGDM1_001	4467	5	30	4	10	13	2	93.0278	112.694
Pin2	2013_06_DSGDM1_001	4468	5	40	4	10	13	2	93.8114	99.5139
Pin2	2013_06_DSGDM1_001	4469	5	50	4	10	13	2	94.3748	91.8513
Pin2	2013_06_DSGDM1_001	4470	6	0	4	10	13	2	94.1612	106.998
Pin2	2013_06_DSGDM1_001	4471	6	10	4	10	13	2	94.8807	91.4559
Pin2	2013_06_DSGDM1_001	4472	6	20	4	10	13	2	94.8151	110.344
Pin2	2013_06_DSGDM1_001	4473	6	30	4	10	13	2	94.1381	91.7043
Pin2	2013_06_DSGDM1_001	4474	6	40	4	10	13	2	93.1016	95.7738
Pin2	2013_06_DSGDM1_001	4475	6	50	4	10	13	2	94.4072	93.9972
Pin2	2013_06_DSGDM1_001	4476	7	0	4	10	13	2	93.6765	98.5716
Pin2	2013_06_DSGDM1_001	4477	7	10	4	10	13	2	93.5364	102.718
Pin2	2013_06_DSGDM1_001	4478	7	20	4	10	13	2	93.3754	89.879
Pin2	2013_06_DSGDM1_001	4479	7	30	4	10	13	2	93.6375	104.112
Pin2	2013_06_DSGDM1_001	4480	7	40	4	10	13	2	93.2061	91.1074
Pin2	2013_06_DSGDM1_001	4481	7	50	4	10	13	2	92.9563	89.1247
Pin2	2013_06_DSGDM1_001	4482	8	0	4	10	13	2	93.0772	89.6943
Pin2	2013_06_DSGDM1_001	4483	8	10	4	10	13	2	93.4268	91.0014
Pin2	2013_06_DSGDM1_001	4484	8	20	4	10	13	2	94.247	102.592
Pin2	2013_06_DSGDM1_001	4485	8	30	4	10	13	2	94.4192	99.9374
Pin2	2013_06_DSGDM1_001	4486	8	40	4	10	13	2	93.1968	99.0477
Pin2	2013_06_DSGDM1_001	4487	8	50	4	10	13	2	93.7213	93.7787
Pin2	2013_06_DSGDM1_001	4488	9	0	4	10	13	2	93.1096	97.7339
Pin2	2013_06_DSGDM1_001	4489	9	10	4	10	13	2	93.0972	89.5099
Pin2	2013_06_DSGDM1_001	4490	9	20	4	10	13	2	93.6422	114.783
Pin2	2013_06_DSGDM1_001	4491	9	30	4	10	13	2	92.9329	89.3055
Pin2	2013_06_DSGDM1_001	4492	9	40	4	10	13	2	93.4667	89.3116
Pin2	2013_06_DSGDM1_001	4493	9	50	4	10	13	2	93.0253	93.2516
Pin2	2013_06_DSGDM1_001	4494	10	0	4	10	13	2	94.7095	112.915
Pin2	2013_06_DSGDM1_001	4495	10	10	4	10	13	2	92.6169	93.7032
Pin2	2013_06_DSGDM1_001	4496	10	20	4	10	13	2	93.4617	89.1568
Pin2	2013_06_DSGDM1_001	4497	10	30	4	10	13	2	94.2701	111.337
Pin2	2013_06_DSGDM1_001	4498	10	40	4	10	13	2	92.6505	111.146
Pin2	2013_06_DSGDM1_001	4499	10	50	4	10	13	2	93.4183	90.0198
Pin2	2013_06_DSGDM1_001	4500	11	0	4	10	13	2	92.2862	99.9267
Pin2	2013_06_DSGDM1_001	4501	11	10	4	10	13	2	93.1165	109.518
Pin2	2013_06_DSGDM1_001	4502	11	20	4	10	13	2	93.3455	87.7877
Pin2	2013_06_DSGDM1_001	4503	11	30	4	10	13	2	93.3508	116.368
Pin2	2013_06_DSGDM1_001	4504	11	40	4	10	13	2	92.1498	86.9832
Pin2	2013_06_DSGDM1_001	4505	11	50	4	10	13	2	92.9416	86.5682
Pin2	2013_06_DSGDM1_001	4506	12	0	4	10	13	2	93.1211	87.0157
Pin2	2013_06_DSGDM1_001	4507	12	10	4	10	13	2	94.0307	85.0017
Pin2	2013_06_DSGDM1_001	4508	12	20	4	10	13	2	92.3865	84.8283
Pin2	2013_06_DSGDM1_001	4509	12	30	4	10	13	2	92.5036	122.858
Pin2	2013_06_DSGDM1_001	4510	12	40	4	10	13	2	93.2157	88.6433
Pin2	2013_06_DSGDM1_001	4511	12	50	4	10	13	2	93.3506	127.132
Pin2	2013_06_DSGDM1_001	4512	13	0	4	10	13	2	93.6706	82.482
Pin2	2013_06_DSGDM1_001	4513	13	10	4	10	13	1	92.9941	129.581
Pin2	2013_06_DSGDM1_001	4514	13	20	4	10	13	2	94.0274	92.1525
Pin2	2013_06_DSGDM1_001	4515	13	30	4	10	13	2	93.3149	90.5921
Pin2	2013_06_DSGDM1_001	4516	13	40	4	10	13	2	93.2518	81.8792
Pin2	2013_06_DSGDM1_001	4517	13	50	4	10	13	2	93.3409	116.904
Pin2	2013_06_DSGDM1_001	4518	14	0	4	10	13	2	93.0589	121.578
Pin2	2013_06_DSGDM1_001	4519	14	10	4	10	13	2	93.9126	89.1341
Pin2	2013_06_DSGDM1_001	4520	14	20	4	10	13	2	92.614	87.9637
Pin2	2013_06_DSGDM1_001	4521	14	30	4	10	13	2	92.8707	88.862
Pin2	2013_06_DSGDM1_001	4522	14	40	4	10	13	2	94.0929	84.5912
Pin2	2013_06_DSGDM1_001	4523	14	50	4	10	13	2	92.9181	99.0654
Pin2	2013_06_DSGDM1_001	4524	15	0	4	10	13	2	92.6427	128.377
Pin2	2013_06_DSGDM1_001	4525	15	10	4	10	13	2	92.7854	81.1902
Pin2	2013_06_DSGDM1_001	4526	15	20	4	10	13	2	93.6992	84.9043
Pin2	2013_06_DSGDM1_001	4527	15	30	4	10	13	2	93.3428	120.419
Pin2	2013_06_DSGDM1_001	4528	15	40	4	10	13	2	93.1454	81.8955
Pin2	2013_06_DSGDM1_001	4529	15	50	4	10	13	2	93.07	81.8889
Pin2	2013_06_DSGDM1_001	4530	16	0	4	10	13	2	92.5687	83.043
Pin2	2013_06_DSGDM1_001	4531	16	10	4	10	13	2	94.4866	81.1915
Pin2	2013_06_DSGDM1_001	4532	16	20	4	10	13	2	93.0163	83.6389
Pin2	2013_06_DSGDM1_001	4533	16	30	4	10	13	2	92.4613	81.6772
Pin2	2013_06_DSGDM1_001	4534	16	40	4	10	13	2	93.3378	81.1089
Pin2	2013_06_DSGDM1_001	4535	16	50	4	10	13	2	92.7019	82.3001
Pin2	2013_06_DSGDM1_001	4536	17	0	4	10	13	2	92.6038	101.179
Pin2	2013_06_DSGDM1_001	4537	17	10	4	10	13	2	92.9648	81.5727
Pin2	2013_06_DSGDM1_001	4538	17	20	4	10	13	2	92.7694	100.975
Pin2	2013_06_DSGDM1_001	4539	17	30	4	10	13	2	93.1444	101.226
Pin2	2013_06_DSGDM1_001	4540	17	40	4	10	13	2	92.8669	97.3676
Pin2	2013_06_DSGDM1_001	4541	17	50	4	10	13	2	93.6947	85.7184
Pin2	2013_06_DSGDM1_001	4542	18	0	4	10	13	2	93.3438	87.4195
Pin2	2013_06_DSGDM1_001	4543	18	10	4	10	13	2	94.7985	87.3872
Pin2	2013_06_DSGDM1_001	4544	18	20	4	10	13	2	94.3552	82.8737
Pin2	2013_06_DSGDM1_001	4545	18	30	4	10	13	2	95.7633	92.2923
Pin2	2013_06_DSGDM1_001	4546	18	40	4	10	13	2	95.8263	115.725
Pin2	2013_06_DSGDM1_001	4547	18	50	4	10	13	2	94.9041	102.931
Pin2	2013_06_DSGDM1_001	4548	19	0	4	10	13	2	94.2965	90.497
Pin2	2013_06_DSGDM1_001	4549	19	10	4	10	13	2	93.8237	91.9644
Pin2	2013_06_DSGDM1_001	4550	19	20	4	10	13	2	94.0411	94.6693
Pin2	2013_06_DSGDM1_001	4551	19	30	4	10	13	2	93.7721	97.5876
Pin2	2013_06_DSGDM1_001	4552	19	40	4	10	13	2	93.5024	94.9289
Pin2	2013_06_DSGDM1_001	4553	19	50	4	10	13	2	93.7669	108.05
Pin2	2013_06_DSGDM1_001	4554	20	0	4	10	13	2	93.3685	91.7974
Pin2	2013_06_DSGDM1_001	4555	20	10	4	10	13	2	93.5072	104.245
Pin2	2013_06_DSGDM1_001	4556	20	20	4	10	13	2	92.607	115.689
Pin2	2013_06_DSGDM1_001	4557	20	30	4	10	13	2	93.1418	90.1995
Pin2	2013_06_DSGDM1_001	4558	20	40	4	10	13	2	93.0819	88.2864
Pin2	2013_06_DSGDM1_001	4559	20	50	4	10	13	2	93.303	91.2178
Pin2	2013_06_DSGDM1_001	4560	21	0	4	10	13	2	93.2176	91.8585
Pin2	2013_06_DSGDM1_001	4561	21	10	4	10	13	2	92.4863	87.1357
Pin2	2013_06_DSGDM1_001	4562	21	20	4	10	13	2	93.2169	86.3909
Pin2	2013_06_DSGDM1_001	4563	21	30	4	10	13	2	93.2403	109.731
Pin2	2013_06_DSGDM1_001	4564	21	40	4	10	13	2	93.9012	112.002
Pin2	2013_06_DSGDM1_001	4565	21	50	4	10	13	2	92.8372	90.4068
Pin2	2013_06_DSGDM1_001	4566	22	0	4	10	13	2	92.9322	87.0983
Pin2	2013_06_DSGDM1_001	4567	22	10	4	10	13	2	92.4228	87.5111
Pin2	2013_06_DSGDM1_001	4568	22	20	4	10	13	2	92.373	86.5411
Pin2	2013_06_DSGDM1_001	4569	22	30	4	10	13	2	92.3624	91.8665
Pin2	2013_06_DSGDM1_001	4570	22	40	4	10	13	2	92.4103	85.1853
Pin2	2013_06_DSGDM1_001	4571	22	50	4	10	13	2	92.839	86.1954
Pin2	2013_06_DSGDM1_001	4572	23	0	4	10	13	2	92.6756	90.4649
Pin2	2013_06_DSGDM1_001	4573	23	10	4	10	13	2	93.1232	112.007
Pin2	2013_06_DSGDM1_001	4574	23	20	4	10	13	2	93.2276	90.7312
Pin2	2013_06_DSGDM1_001	4575	23	30	4	10	13	2	92.9213	90.899
Pin2	2013_06_DSGDM1_001	4576	23	40	4	10	13	2	92.3458	109.009
Pin2	2013_06_DSGDM1_001	4577	23	50	4	10	13	2	91.9754	91.1043
Pin2	2013_06_DSGDM1_001	4578	0	0	5	10	13	2	92.6261	119.386
Pin2	2013_06_DSGDM1_001	4579	0	10	5	10	13	2	92.3408	96.3179
Pin2	2013_06_DSGDM1_001	4580	0	20	5	10	13	2	91.7349	92.8919
Pin2	2013_06_DSGDM1_001	4581	0	30	5	10	13	2	92.7694	94.0538
Pin2	2013_06_DSGDM1_001	4582	0	40	5	10	13	2	92.121	96.3879
Pin2	2013_06_DSGDM1_001	4583	0	50	5	10	13	2	92.4172	93.9883
Pin2	2013_06_DSGDM1_001	4584	1	0	5	10	13	2	92.3924	95.1568
Pin2	2013_06_DSGDM1_001	4585	1	10	5	10	13	2	92.5908	96.5573
Pin2	2013_06_DSGDM1_001	4586	1	20	5	10	13	2	92.4129	92.2649
Pin2	2013_06_DSGDM1_001	4587	1	30	5	10	13	2	91.8894	92.1866
Pin2	2013_06_DSGDM1_001	4588	1	40	5	10	13	2	92.6735	127.421
Pin2	2013_06_DSGDM1_001	4589	1	50	5	10	13	2	92.8665	92.3817
Pin2	2013_06_DSGDM1_001	4590	2	0	5	10	13	2	92.2382	92.4244
Pin2	2013_06_DSGDM1_001	4591	2	10	5	10	13	2	91.946	90.6368
Pin2	2013_06_DSGDM1_001	4592	2	20	5	10	13	2	91.4534	90.6437
Pin2	2013_06_DSGDM1_001	4593	2	30	5	10	13	2	92.3555	92.5845
Pin2	2013_06_DSGDM1_001	4594	2	40	5	10	13	2	92.1868	90.5994
Pin2	2013_06_DSGDM1_001	4595	2	50	5	10	13	2	91.9807	89.818
Pin2	2013_06_DSGDM1_001	4596	3	0	5	10	13	2	92.1704	90.5115
Pin2	2013_06_DSGDM1_001	4597	3	10	5	10	13	2	92.0307	91.4227
Pin2	2013_06_DSGDM1_001	4598	3	20	5	10	13	2	92.2016	90.8575
Pin2	2013_06_DSGDM1_001	4599	3	30	5	10	13	2	91.5549	91.2023
Pin2	2013_06_DSGDM1_001	4600	3	40	5	10	13	2	91.8032	91.4827
Pin2	2013_06_DSGDM1_001	4601	3	50	5	10	13	2	92.4174	93.3335
Pin2	2013_06_DSGDM1_001	4602	4	0	5	10	13	2	92.2692	91.5561
Pin2	2013_06_DSGDM1_001	4603	4	10	5	10	13	2	93.3859	94.6464
Pin2	2013_06_DSGDM1_001	4604	4	20	5	10	13	2	92.1037	90.0026
Pin2	2013_06_DSGDM1_001	4605	4	30	5	10	13	2	91.892	89.8651
Pin2	2013_06_DSGDM1_001	4606	4	40	5	10	13	2	91.9471	98.8463
Pin2	2013_06_DSGDM1_001	4607	4	50	5	10	13	2	92.4806	89.4527
Pin2	2013_06_DSGDM1_001	4608	5	0	5	10	13	2	91.9262	107.778
Pin2	2013_06_DSGDM1_001	4609	5	10	5	10	13	2	92.9251	89.5072
Pin2	2013_06_DSGDM1_001	4610	5	20	5	10	13	2	92.662	90.869
Pin2	2013_06_DSGDM1_001	4611	5	30	5	10	13	2	93.0174	92.6028
Pin2	2013_06_DSGDM1_001	4612	5	40	5	10	13	2	93.3622	96.9131
Pin2	2013_06_DSGDM1_001	4613	5	50	5	10	13	2	93.7622	90.4168
Pin2	2013_06_DSGDM1_001	4614	6	0	5	10	13	2	94.5084	95.5511
Pin2	2013_06_DSGDM1_001	4615	6	10	5	10	13	2	94.9396	93.6253
Pin2	2013_06_DSGDM1_001	4616	6	20	5	10	13	2	94.5319	90.9541
Pin2	2013_06_DSGDM1_001	4617	6	30	5	10	13	2	93.6226	91.5785
Pin2	2013_06_DSGDM1_001	4618	6	40	5	10	13	2	93.4296	93.2829
Pin2	2013_06_DSGDM1_001	4619	6	50	5	10	13	2	93.3555	100.768
Pin2	2013_06_DSGDM1_001	4620	7	0	5	10	13	2	93.4831	104.197
Pin2	2013_06_DSGDM1_001	4621	7	10	5	10	13	2	93.5319	90.1658
Pin2	2013_06_DSGDM1_001	4622	7	20	5	10	13	2	93.5014	90.3475
Pin2	2013_06_DSGDM1_001	4623	7	30	5	10	13	2	92.7076	90.0853
Pin2	2013_06_DSGDM1_001	4624	7	40	5	10	13	2	93.3273	97.6977
Pin2	2013_06_DSGDM1_001	4625	7	50	5	10	13	2	93.4517	91.5654
Pin2	2013_06_DSGDM1_001	4626	8	0	5	10	13	2	92.832	95.2817
Pin2	2013_06_DSGDM1_001	4627	8	10	5	10	13	2	93.0616	90.544
Pin2	2013_06_DSGDM1_001	4628	8	20	5	10	13	2	93.2226	94.3354
Pin2	2013_06_DSGDM1_001	4629	8	30	5	10	13	2	93.2599	97.1163
Pin2	2013_06_DSGDM1_001	4630	8	40	5	10	13	2	93.0076	90.7408
Pin2	2013_06_DSGDM1_001	4631	8	50	5	10	13	2	92.992	91.1338
Pin2	2013_06_DSGDM1_001	4632	9	0	5	10	13	2	93.5581	88.8427
Pin2	2013_06_DSGDM1_001	4633	9	10	5	10	13	2	93.9829	98.8869
Pin2	2013_06_DSGDM1_001	4634	9	20	5	10	13	2	92.9983	90.3337
Pin2	2013_06_DSGDM1_001	4635	9	30	5	10	13	2	92.8096	88.7925
Pin2	2013_06_DSGDM1_001	4636	9	40	5	10	13	2	92.7803	87.2163
Pin2	2013_06_DSGDM1_001	4637	9	50	5	10	13	2	92.2033	89.4543
Pin2	2013_06_DSGDM1_001	4638	10	0	5	10	13	2	92.915	88.2744
Pin2	2013_06_DSGDM1_001	4639	10	10	5	10	13	2	93.1844	94.0361
Pin2	2013_06_DSGDM1_001	4640	10	20	5	10	13	2	93.2029	89.3345
Pin2	2013_06_DSGDM1_001	4641	10	30	5	10	13	2	92.7292	88.3855
Pin2	2013_06_DSGDM1_001	4642	10	40	5	10	13	2	92.9775	85.0324
Pin2	2013_06_DSGDM1_001	4643	10	50	5	10	13	2	92.9585	84.6135
Pin2	2013_06_DSGDM1_001	4644	11	0	5	10	13	2	93.0615	83.28
Pin2	2013_06_DSGDM1_001	4645	11	10	5	10	13	2	92.4261	84.4501
Pin2	2013_06_DSGDM1_001	4646	11	20	5	10	13	2	92.4309	83.7075
Pin2	2013_06_DSGDM1_001	4647	11	30	5	10	13	2	92.881	85.7999
Pin2	2013_06_DSGDM1_001	4648	11	40	5	10	13	2	92.9766	99.1883
Pin2	2013_06_DSGDM1_001	4649	11	50	5	10	13	2	93.0848	83.7615
Pin2	2013_06_DSGDM1_001	4650	12	0	5	10	13	2	92.915	97.4237
Pin2	2013_06_DSGDM1_001	4651	12	10	5	10	13	2	92.4746	84.6139
Pin2	2013_06_DSGDM1_001	4652	12	20	5	10	13	2	93.4974	95.2233
Pin2	2013_06_DSGDM1_001	4653	12	30	5	10	13	2	93.3983	81.7517
Pin2	2013_06_DSGDM1_001	4654	12	40	5	10	13	2	93.2052	81.8543
Pin2	2013_06_DSGDM1_001	4655	12	50	5	10	13	2	92.982	81.7555
Pin2	2013_06_DSGDM1_001	4656	13	0	5	10	13	2	92.9966	86.1967
Pin2	2013_06_DSGDM1_001	4657	13	10	5	10	13	2	94.5962	94.3729
Pin2	2013_06_DSGDM1_001	4658	13	20	5	10	13	2	93.8983	84.5593
Pin2	2013_06_DSGDM1_001	4659	13	30	5	10	13	2	93.468	82.3767
Pin2	2013_06_DSGDM1_001	4660	13	40	5	10	13	2	93.681	84.1653
Pin2	2013_06_DSGDM1_001	4661	13	50	5	10	13	2	92.9774	95.5371
Pin2	2013_06_DSGDM1_001	4662	14	0	5	10	13	2	93.9645	90.6823
Pin2	2013_06_DSGDM1_001	4663	14	10	5	10	13	3	93.2292	89.0598
Pin2	2013_06_DSGDM1_001	4664	14	20	5	10	13	2	93.2831	85.586
Pin2	2013_06_DSGDM1_001	4665	14	30	5	10	13	2	92.9998	95.7001
Pin2	2013_06_DSGDM1_001	4666	14	40	5	10	13	2	93.9634	86.822
Pin2	2013_06_DSGDM1_001	4667	14	50	5	10	13	2	93.2142	87.317
Pin2	2013_06_DSGDM1_001	4668	15	0	5	10	13	2	93.4046	82.6498
Pin2	2013_06_DSGDM1_001	4669	15	10	5	10	13	2	93.6919	86.6207
Pin2	2013_06_DSGDM1_001	4670	15	20	5	10	13	2	93.5707	89.6248
Pin2	2013_06_DSGDM1_001	4671	15	30	5	10	13	2	93.4106	93.0039
Pin2	2013_06_DSGDM1_001	4672	15	40	5	10	13	2	93.0803	89.1611
Pin2	2013_06_DSGDM1_001	4673	15	50	5	10	13	2	93.1233	86.1465
Pin2	2013_06_DSGDM1_001	4674	16	0	5	10	13	2	93.7511	119.36
Pin2	2013_06_DSGDM1_001	4675	16	10	5	10	13	2	93.3731	88.1227
Pin2	2013_06_DSGDM1_001	4676	16	20	5	10	13	2	92.5812	119.733
Pin2	2013_06_DSGDM1_001	4677	16	30	5	10	13	2	92.4716	84.7144
Pin2	2013_06_DSGDM1_001	4678	16	40	5	10	13	2	93.0936	87.0918
Pin2	2013_06_DSGDM1_001	4679	16	50	5	10	13	2	92.8937	90.0319
Pin2	2013_06_DSGDM1_001	4680	17	0	5	10	13	2	92.6854	89.2724
Pin2	2013_06_DSGDM1_001	4681	17	10	5	10	13	2	93.0405	87.7775
Pin2	2013_06_DSGDM1_001	4682	17	20	5	10	13	2	92.7215	85.2174
Pin2	2013_06_DSGDM1_001	4683	17	30	5	10	13	2	93.0528	85.1415
Pin2	2013_06_DSGDM1_001	4684	17	40	5	10	13	2	93.1924	86.2975
Pin2	2013_06_DSGDM1_001	4685	17	50	5	10	13	2	93.5311	87.7912
Pin2	2013_06_DSGDM1_001	4686	18	0	5	10	13	2	93.6455	92.3825
Pin2	2013_06_DSGDM1_001	4687	18	10	5	10	13	2	94.2147	85.4466
Pin2	2013_06_DSGDM1_001	4688	18	20	5	10	13	2	93.9752	86.7864
Pin2	2013_06_DSGDM1_001	4689	18	30	5	10	13	2	94.8743	87.9632
Pin2	2013_06_DSGDM1_001	4690	18	40	5	10	13	2	95.5989	91.3545
Pin2	2013_06_DSGDM1_001	4691	18	50	5	10	13	2	94.1146	88.4332
Pin2	2013_06_DSGDM1_001	4692	19	0	5	10	13	2	93.7789	90.9059
Pin2	2013_06_DSGDM1_001	4693	19	10	5	10	13	2	94.38	89.9989
Pin2	2013_06_DSGDM1_001	4694	19	20	5	10	13	2	94.1396	102.687
Pin2	2013_06_DSGDM1_001	4695	19	30	5	10	13	2	92.9646	91.0476
Pin2	2013_06_DSGDM1_001	4696	19	40	5	10	13	2	92.4402	91.2633
Pin2	2013_06_DSGDM1_001	4697	19	50	5	10	13	2	93.0151	90.2337
Pin2	2013_06_DSGDM1_001	4698	20	0	5	10	13	2	93.1561	90.608
Pin2	2013_06_DSGDM1_001	4699	20	10	5	10	13	2	93.0973	89.4628
Pin2	2013_06_DSGDM1_001	4700	20	20	5	10	13	2	92.6549	89.3881
Pin2	2013_06_DSGDM1_001	4701	20	30	5	10	13	2	93.231	91.0611
Pin2	2013_06_DSGDM1_001	4702	20	40	5	10	13	2	92.9631	92.1911
Pin2	2013_06_DSGDM1_001	4703	20	50	5	10	13	2	92.7021	89.3762
Pin2	2013_06_DSGDM1_001	4704	21	0	5	10	13	2	93.6805	89.9886
Pin2	2013_06_DSGDM1_001	4705	21	10	5	10	13	2	92.2912	90.804
Pin2	2013_06_DSGDM1_001	4706	21	20	5	10	13	2	92.5411	89.7002
Pin2	2013_06_DSGDM1_001	4707	21	30	5	10	13	2	92.8946	90.8959
Pin2	2013_06_DSGDM1_001	4708	21	40	5	10	13	2	92.8652	90.9702
Pin2	2013_06_DSGDM1_001	4709	21	50	5	10	13	2	92.6565	92.52
Pin2	2013_06_DSGDM1_001	4710	22	0	5	10	13	2	92.1545	90.8149
Pin2	2013_06_DSGDM1_001	4711	22	10	5	10	13	2	92.2283	91.0978
Pin2	2013_06_DSGDM1_001	4712	22	20	5	10	13	2	92.3126	92.9222
Pin2	2013_06_DSGDM1_001	4713	22	30	5	10	13	2	91.9951	93.4891
Pin2	2013_06_DSGDM1_001	4714	22	40	5	10	13	2	92.2138	92.8486
Pin2	2013_06_DSGDM1_001	4715	22	50	5	10	13	2	92.1836	93.5908
Pin2	2013_06_DSGDM1_001	4716	23	0	5	10	13	2	91.9217	93.4789
Pin2	2013_06_DSGDM1_001	4717	23	10	5	10	13	2	92.0129	93.3529
Pin2	2013_06_DSGDM1_001	4718	23	20	5	10	13	2	91.1932	95.0551
Pin2	2013_06_DSGDM1_001	4719	23	30	5	10	13	2	91.6946	95.1174
Pin2	2013_06_DSGDM1_001	4720	23	40	5	10	13	2	92.4234	94.4606
Pin2	2013_06_DSGDM1_001	4721	23	50	5	10	13	2	91.9368	94.1893
Pin2	2013_06_DSGDM1_001	4722	0	0	6	10	13	2	91.669	95.3836
Pin2	2013_06_DSGDM1_001	4723	0	10	6	10	13	2	91.5487	94.461
Pin2	2013_06_DSGDM1_001	4724	0	20	6	10	13	2	91.5077	93.7835
Pin2	2013_06_DSGDM1_001	4725	0	30	6	10	13	2	91.7084	94.3037
Pin2	2013_06_DSGDM1_001	4726	0	40	6	10	13	2	91.2159	93.789
Pin2	2013_06_DSGDM1_001	4727	0	50	6	10	13	2	92.183	94.0412
Pin2	2013_06_DSGDM1_001	4728	1	0	6	10	13	2	91.5117	93.5559
Pin2	2013_06_DSGDM1_001	4729	1	10	6	10	13	2	91.9541	94.6054
Pin2	2013_06_DSGDM1_001	4730	1	20	6	10	13	2	91.9354	93.371
Pin2	2013_06_DSGDM1_001	4731	1	30	6	10	13	2	92.0548	110.739
Pin2	2013_06_DSGDM1_001	4732	1	40	6	10	13	2	92.0178	92.6535
Pin2	2013_06_DSGDM1_001	4733	1	50	6	10	13	2	92.5731	92.7085
Pin2	2013_06_DSGDM1_001	4734	2	0	6	10	13	2	92.6148	91.2897
Pin2	2013_06_DSGDM1_001	4735	2	10	6	10	13	2	92.3555	94.1364
Pin2	2013_06_DSGDM1_001	4736	2	20	6	10	13	2	92.1245	92.8003
Pin2	2013_06_DSGDM1_001	4737	2	30	6	10	13	2	92.0756	93.3811
Pin2	2013_06_DSGDM1_001	4738	2	40	6	10	13	2	92.1077	91.6438
Pin2	2013_06_DSGDM1_001	4739	2	50	6	10	13	2	91.8053	90.9326
Pin2	2013_06_DSGDM1_001	4740	3	0	6	10	13	2	91.8559	91.7607
Pin2	2013_06_DSGDM1_001	4741	3	10	6	10	13	2	91.5893	91.6156
Pin2	2013_06_DSGDM1_001	4742	3	20	6	10	13	2	92.027	91.0892
Pin2	2013_06_DSGDM1_001	4743	3	30	6	10	13	2	91.6689	95.2344
Pin2	2013_06_DSGDM1_001	4744	3	40	6	10	13	2	92.0636	90.2532
Pin2	2013_06_DSGDM1_001	4745	3	50	6	10	13	2	92.4546	88.6539
Pin2	2013_06_DSGDM1_001	4746	4	0	6	10	13	2	93.5073	92.1333
Pin2	2013_06_DSGDM1_001	4747	4	10	6	10	13	2	92.4783	88.3255
Pin2	2013_06_DSGDM1_001	4748	4	20	6	10	13	2	92.0169	89.0608
Pin2	2013_06_DSGDM1_001	4749	4	30	6	10	13	2	92.4934	89.4703
Pin2	2013_06_DSGDM1_001	4750	4	40	6	10	13	2	92.0372	90.0252
Pin2	2013_06_DSGDM1_001	4751	4	50	6	10	13	2	92.369	89.0571
Pin2	2013_06_DSGDM1_001	4752	5	0	6	10	13	2	92.5429	90.3252
Pin2	2013_06_DSGDM1_001	4753	5	10	6	10	13	2	91.7259	90.5084
Pin2	2013_06_DSGDM1_001	4754	5	20	6	10	13	2	91.9156	89.9952
Pin2	2013_06_DSGDM1_001	4755	5	30	6	10	13	2	93.349	91.594
Pin2	2013_06_DSGDM1_001	4756	5	40	6	10	13	2	93.2206	92.7127
Pin2	2013_06_DSGDM1_001	4757	5	50	6	10	13	2	93.9592	89.2304
Pin2	2013_06_DSGDM1_001	4758	6	0	6	10	13	2	94.6649	86.529
Pin2	2013_06_DSGDM1_001	4759	6	10	6	10	13	2	95.1193	90.0803
Pin2	2013_06_DSGDM1_001	4760	6	20	6	10	13	2	94.8395	85.5299
Pin2	2013_06_DSGDM1_001	4761	6	30	6	10	13	2	93.9213	85.6341
Pin2	2013_06_DSGDM1_001	4762	6	40	6	10	13	2	93.5511	87.2097
Pin2	2013_06_DSGDM1_001	4763	6	50	6	10	13	2	92.9993	85.5142
Pin2	2013_06_DSGDM1_001	4764	7	0	6	10	13	2	93.5299	86.3114
Pin2	2013_06_DSGDM1_001	4765	7	10	6	10	13	2	93.2349	88.9559
Pin2	2013_06_DSGDM1_001	4766	7	20	6	10	13	2	93.6297	87.6358
Pin2	2013_06_DSGDM1_001	4767	7	30	6	10	13	2	92.9802	86.8699
Pin2	2013_06_DSGDM1_001	4768	7	40	6	10	13	2	92.8446	87.2827
Pin2	2013_06_DSGDM1_001	4769	7	50	6	10	13	2	93.9049	86.9834
Pin2	2013_06_DSGDM1_001	4770	8	0	6	10	13	2	92.8581	85.7788
Pin2	2013_06_DSGDM1_001	4771	8	10	6	10	13	2	92.9657	88.9897
Pin2	2013_06_DSGDM1_001	4772	8	20	6	10	13	2	93.2172	86.2209
Pin2	2013_06_DSGDM1_001	4773	8	30	6	10	13	2	92.9681	85.5309
Pin2	2013_06_DSGDM1_001	4774	8	40	6	10	13	2	92.9856	85.9341
Pin2	2013_06_DSGDM1_001	4775	8	50	6	10	13	2	93.1083	112.267
Pin2	2013_06_DSGDM1_001	4776	9	0	6	10	13	2	93.7839	86.4344
Pin2	2013_06_DSGDM1_001	4777	9	10	6	10	13	2	94.2521	88.9614
Pin2	2013_06_DSGDM1_001	4778	9	20	6	10	13	2	93.0523	86.5857
Pin2	2013_06_DSGDM1_001	4779	9	30	6	10	13	2	93.0162	88.9038
Pin2	2013_06_DSGDM1_001	4780	9	40	6	10	13	2	93.6558	86.1603
Pin2	2013_06_DSGDM1_001	4781	9	50	6	10	13	2	93.8154	95.5519
Pin2	2013_06_DSGDM1_001	4782	10	0	6	10	13	2	93.4131	87.0549
Pin2	2013_06_DSGDM1_001	4783	10	10	6	10	13	2	93.5553	86.9196
Pin2	2013_06_DSGDM1_001	4784	10	20	6	10	13	2	92.7154	88.7279
Pin2	2013_06_DSGDM1_001	4785	10	30	6	10	13	2	93.3973	86.9738
Pin2	2013_06_DSGDM1_001	4786	10	40	6	10	13	2	92.8254	87.7398
Pin2	2013_06_DSGDM1_001	4787	10	50	6	10	13	2	93.0343	85.3037
Pin2	2013_06_DSGDM1_001	4788	11	0	6	10	13	2	94.3597	86.8384
Pin2	2013_06_DSGDM1_001	4789	11	10	6	10	13	2	93.19	86.9911
Pin2	2013_06_DSGDM1_001	4790	11	20	6	10	13	2	93.8022	89.7538
Pin2	2013_06_DSGDM1_001	4791	11	30	6	10	13	2	92.8113	85.8649
Pin2	2013_06_DSGDM1_001	4792	11	40	6	10	13	2	92.4528	86.2593
Pin2	2013_06_DSGDM1_001	4793	11	50	6	10	13	2	92.8234	86.8782
Pin2	2013_06_DSGDM1_001	4794	12	0	6	10	13	2	93.1133	86.2444
Pin2	2013_06_DSGDM1_001	4795	12	10	6	10	13	2	92.7165	98.9423
Pin2	2013_06_DSGDM1_001	4796	12	20	6	10	13	3	94.6322	102.613
Pin2	2013_06_DSGDM1_001	4797	12	30	6	10	13	2	93.5909	85.3679
Pin2	2013_06_DSGDM1_001	4798	12	40	6	10	13	2	92.4508	85.7445
Pin2	2013_06_DSGDM1_001	4799	12	50	6	10	13	2	93.1986	88.3507
Pin2	2013_06_DSGDM1_001	4800	13	0	6	10	13	2	92.5127	84.3953
Pin2	2013_06_DSGDM1_001	4801	13	10	6	10	13	2	92.5717	87.8112
Pin2	2013_06_DSGDM1_001	4802	13	20	6	10	13	2	92.3981	83.3677
Pin2	2013_06_DSGDM1_001	4803	13	30	6	10	13	3	92.9196	90.9579
Pin2	2013_06_DSGDM1_001	4804	13	40	6	10	13	2	91.3359	89.774
Pin2	2013_06_DSGDM1_001	4805	13	50	6	10	13	2	92.8621	84.7602
Pin2	2013_06_DSGDM1_001	4806	14	0	6	10	13	2	92.7593	89.6298
Pin2	2013_06_DSGDM1_001	4807	14	10	6	10	13	2	92.501	86.473
Pin2	2013_06_DSGDM1_001	4808	14	20	6	10	13	2	93.6003	87.8952
Pin2	2013_06_DSGDM1_001	4809	14	30	6	10	13	2	92.7508	85.6962
Pin2	2013_06_DSGDM1_001	4810	14	40	6	10	13	2	92.5809	85.0945
Pin2	2013_06_DSGDM1_001	4811	14	50	6	10	13	2	92.1754	86.2561
Pin2	2013_06_DSGDM1_001	4812	15	0	6	10	13	2	94.0325	87.3798
Pin2	2013_06_DSGDM1_001	4813	15	10	6	10	13	2	93.3209	86.1804
Pin2	2013_06_DSGDM1_001	4814	15	20	6	10	13	2	92.8576	89.1086
Pin2	2013_06_DSGDM1_001	4815	15	30	6	10	13	2	93.2943	87.5822
Pin2	2013_06_DSGDM1_001	4816	15	40	6	10	13	2	92.7042	86.5894
Pin2	2013_06_DSGDM1_001	4817	15	50	6	10	13	2	93.0234	90.3245
Pin2	2013_06_DSGDM1_001	4818	16	0	6	10	13	2	91.7752	86.9267
Pin2	2013_06_DSGDM1_001	4819	16	10	6	10	13	2	93.0742	86.7664
Pin2	2013_06_DSGDM1_001	4820	16	20	6	10	13	2	93.3584	89.6521
Pin2	2013_06_DSGDM1_001	4821	16	30	6	10	13	2	93.5904	88.4987
Pin2	2013_06_DSGDM1_001	4822	16	40	6	10	13	2	93.2677	88.1515
Pin2	2013_06_DSGDM1_001	4823	16	50	6	10	13	2	92.4188	101.966
Pin2	2013_06_DSGDM1_001	4824	17	0	6	10	13	2	93.2194	88.0172
Pin2	2013_06_DSGDM1_001	4825	17	10	6	10	13	2	93.3977	88.5384
Pin2	2013_06_DSGDM1_001	4826	17	20	6	10	13	2	93.3143	90.5927
Pin2	2013_06_DSGDM1_001	4827	17	30	6	10	13	2	93.1106	90.5842
Pin2	2013_06_DSGDM1_001	4828	17	40	6	10	13	2	92.2375	90.3779
Pin2	2013_06_DSGDM1_001	4829	17	50	6	10	13	2	92.4207	88.155
Pin2	2013_06_DSGDM1_001	4830	18	0	6	10	13	2	92.6157	88.6005
Pin2	2013_06_DSGDM1_001	4831	18	10	6	10	13	2	94.1039	88.601
Pin2	2013_06_DSGDM1_001	4832	18	20	6	10	13	2	93.9919	88.42
Pin2	2013_06_DSGDM1_001	4833	18	30	6	10	13	2	94.7832	89.2272
Pin2	2013_06_DSGDM1_001	4834	18	40	6	10	13	2	94.6962	89.1285
Pin2	2013_06_DSGDM1_001	4835	18	50	6	10	13	2	94.2809	89.8626
Pin2	2013_06_DSGDM1_001	4836	19	0	6	10	13	2	93.4701	89.6952
Pin2	2013_06_DSGDM1_001	4837	19	10	6	10	13	2	93.9429	90.9373
Pin2	2013_06_DSGDM1_001	4838	19	20	6	10	13	2	92.7994	92.8822
Pin2	2013_06_DSGDM1_001	4839	19	30	6	10	13	3	93.7226	96.3134
Pin2	2013_06_DSGDM1_001	4840	19	40	6	10	13	1	92.4543	99.9134
Pin2	2013_06_DSGDM1_001	4841	19	50	6	10	13	2	92.1598	94.7085
Pin2	2013_06_DSGDM1_001	4842	20	0	6	10	13	2	92.2687	91.8848
Pin2	2013_06_DSGDM1_001	4843	20	10	6	10	13	2	91.9116	91.3961
Pin2	2013_06_DSGDM1_001	4844	20	20	6	10	13	2	92.2257	88.3667
Pin2	2013_06_DSGDM1_001	4845	20	30	6	10	13	2	92.2001	88.4952
Pin2	2013_06_DSGDM1_001	4846	20	40	6	10	13	2	92.6677	88.1533
Pin2	2013_06_DSGDM1_001	4847	20	50	6	10	13	2	92.442	86.1064
Pin2	2013_06_DSGDM1_001	4848	21	0	6	10	13	2	92.4867	94.4797
Pin2	2013_06_DSGDM1_001	4849	21	10	6	10	13	2	92.317	85.8684
Pin2	2013_06_DSGDM1_001	4850	21	20	6	10	13	2	92.6435	86.3248
Pin2	2013_06_DSGDM1_001	4851	21	30	6	10	13	2	92.3274	85.1079
Pin2	2013_06_DSGDM1_001	4852	21	40	6	10	13	2	92.0911	84.5331
Pin2	2013_06_DSGDM1_001	4853	21	50	6	10	13	2	92.6747	85.6523
Pin2	2013_06_DSGDM1_001	4854	22	0	6	10	13	2	92.8079	87.2766
Pin2	2013_06_DSGDM1_001	4855	22	10	6	10	13	2	92.8122	85.2316
Pin2	2013_06_DSGDM1_001	4856	22	20	6	10	13	2	92.7332	85.0176
Pin2	2013_06_DSGDM1_001	4857	22	30	6	10	13	2	92.8302	87.423
Pin2	2013_06_DSGDM1_001	4858	22	40	6	10	13	2	92.5687	88.0325
Pin2	2013_06_DSGDM1_001	4859	22	50	6	10	13	2	92.3538	87.5877
Pin2	2013_06_DSGDM1_001	4860	23	0	6	10	13	2	92.7901	86.928
Pin2	2013_06_DSGDM1_001	4861	23	10	6	10	13	2	92.0511	89.6452
Pin2	2013_06_DSGDM1_001	4862	23	20	6	10	13	2	92.8876	88.7727
Pin2	2013_06_DSGDM1_001	4863	23	30	6	10	13	2	91.6038	87.4715
Pin2	2013_06_DSGDM1_001	4864	23	40	6	10	13	2	92.2265	88.3244
Pin2	2013_06_DSGDM1_001	4865	23	50	6	10	13	2	92.1754	88.5384
Pin2	2013_06_DSGDM1_001	4866	0	0	7	10	13	2	91.5464	88.6464
Pin2	2013_06_DSGDM1_001	4867	0	10	7	10	13	2	91.7797	87.6868
Pin2	2013_06_DSGDM1_001	4868	0	20	7	10	13	2	92.2567	89.1161
Pin2	2013_06_DSGDM1_001	4869	0	30	7	10	13	2	91.8803	89.2761
Pin2	2013_06_DSGDM1_001	4870	0	40	7	10	13	2	92.7536	86.5063
Pin2	2013_06_DSGDM1_001	4871	0	50	7	10	13	2	92.1548	87.7022
Pin2	2013_06_DSGDM1_001	4872	1	0	7	10	13	2	92.1445	87.554
Pin2	2013_06_DSGDM1_001	4873	1	10	7	10	13	2	91.8284	90.3486
Pin2	2013_06_DSGDM1_001	4874	1	20	7	10	13	2	91.9016	88.7656
Pin2	2013_06_DSGDM1_001	4875	1	30	7	10	13	2	91.7112	88.5163
Pin2	2013_06_DSGDM1_001	4876	1	40	7	10	13	2	92.053	88.5373
Pin2	2013_06_DSGDM1_001	4877	1	50	7	10	13	2	91.708	91.8405
Pin2	2013_06_DSGDM1_001	4878	2	0	7	10	13	2	91.6005	95.8913
Pin2	2013_06_DSGDM1_001	4879	2	10	7	10	13	1	90.7561	98.4583
Pin2	2013_06_DSGDM1_001	4880	2	20	7	10	13	2	92.5748	90.5179
Pin2	2013_06_DSGDM1_001	4881	2	30	7	10	13	2	91.9976	89.0075
Pin2	2013_06_DSGDM1_001	4882	2	40	7	10	13	2	92.195	87.8076
Pin2	2013_06_DSGDM1_001	4883	2	50	7	10	13	2	92.78	88.1243
Pin2	2013_06_DSGDM1_001	4884	3	0	7	10	13	2	93.0779	85.3873
Pin2	2013_06_DSGDM1_001	4885	3	10	7	10	13	2	92.5914	84.5278
Pin2	2013_06_DSGDM1_001	4886	3	20	7	10	13	2	92.0569	83.8487
Pin2	2013_06_DSGDM1_001	4887	3	30	7	10	13	2	92.578	84.5008
Pin2	2013_06_DSGDM1_001	4888	3	40	7	10	13	2	93.0099	86.2121
Pin2	2013_06_DSGDM1_001	4889	3	50	7	10	13	2	93.0566	88.9461
Pin2	2013_06_DSGDM1_001	4890	4	0	7	10	13	2	93.3432	84.0632
Pin2	2013_06_DSGDM1_001	4891	4	10	7	10	13	2	92.2634	91.4752
Pin2	2013_06_DSGDM1_001	4892	4	20	7	10	13	2	92.5098	82.6485
Pin2	2013_06_DSGDM1_001	4893	4	30	7	10	13	2	92.0843	86.1165
Pin2	2013_06_DSGDM1_001	4894	4	40	7	10	13	2	92.2651	87.5804
Pin2	2013_06_DSGDM1_001	4895	4	50	7	10	13	2	92.4143	84.1696
Pin2	2013_06_DSGDM1_001	4896	5	0	7	10	13	2	92.4435	85.8949
Pin2	2013_06_DSGDM1_001	4897	5	10	7	10	13	2	92.7194	83.82
Pin2	2013_06_DSGDM1_001	4898	5	20	7	10	13	2	92.8425	90.0842
Pin2	2013_06_DSGDM1_001	4899	5	30	7	10	13	2	93.2347	88.4506
Pin2	2013_06_DSGDM1_001	4900	5	40	7	10	13	2	93.3615	91.7497
Pin2	2013_06_DSGDM1_001	4901	5	50	7	10	13	2	92.7668	90.1702
Pin2	2013_06_DSGDM1_001	4902	6	0	7	10	13	2	92.8609	97.3381
Pin2	2013_06_DSGDM1_001	4903	6	10	7	10	13	2	93.5778	95.1618
Pin2	2013_06_DSGDM1_001	4904	6	20	7	10	13	2	93.429	95.5374
Pin2	2013_06_DSGDM1_001	4905	6	30	7	10	13	2	92.8365	95.303
Pin2	2013_06_DSGDM1_001	4906	6	40	7	10	13	2	92.9173	98.9593
Pin2	2013_06_DSGDM1_001	4907	6	50	7	10	13	2	92.0017	97.1706
Pin2	2013_06_DSGDM1_001	4908	7	0	7	10	13	2	90.6559	97.3097
Pin2	2013_06_DSGDM1_001	4909	7	10	7	10	13	2	91.7022	97.128
Pin2	2013_06_DSGDM1_001	4910	7	20	7	10	13	2	91.8976	101.65
Pin2	2013_06_DSGDM1_001	4911	7	30	7	10	13	2	91.0478	100.234
Pin2	2013_06_DSGDM1_001	4912	7	40	7	10	13	2	92.3452	96.7647
Pin2	2013_06_DSGDM1_001	4913	7	50	7	10	13	2	91.5336	97.8621
Pin2	2013_06_DSGDM1_001	4914	8	0	7	10	13	2	90.4661	98.9372
Pin2	2013_06_DSGDM1_001	4915	8	10	7	10	13	2	91.8842	98.3922
Pin2	2013_06_DSGDM1_001	4916	8	20	7	10	13	2	91.715	97.3932
Pin2	2013_06_DSGDM1_001	4917	8	30	7	10	13	2	91.2415	96.672
Pin2	2013_06_DSGDM1_001	4918	8	40	7	10	13	2	92.6771	98.0667
Pin2	2013_06_DSGDM1_001	4919	8	50	7	10	13	2	91.815	95.8917
Pin2	2013_06_DSGDM1_001	4920	9	0	7	10	13	2	91.9438	96.7275
Pin2	2013_06_DSGDM1_001	4921	9	10	7	10	13	2	92.3572	98.3229
Pin2	2013_06_DSGDM1_001	4922	9	20	7	10	13	2	92.2297	104.663
Pin2	2013_06_DSGDM1_001	4923	9	30	7	10	13	2	92.003	100.743
Pin2	2013_06_DSGDM1_001	4924	9	40	7	10	13	2	93.1654	115.276
Pin2	2013_06_DSGDM1_001	4925	9	50	7	10	13	2	92.5579	101.63
Pin2	2013_06_DSGDM1_001	4926	10	0	7	10	13	2	91.6492	99.4902
Pin2	2013_06_DSGDM1_001	4927	10	10	7	10	13	2	92.6114	103.484
Pin2	2013_06_DSGDM1_001	4928	10	20	7	10	13	2	94.3358	97.5831
Pin2	2013_06_DSGDM1_001	4929	10	30	7	10	13	2	93.4606	95.978
Pin2	2013_06_DSGDM1_001	4930	10	40	7	10	13	2	92.8395	101.265
Pin2	2013_06_DSGDM1_001	4931	10	50	7	10	13	2	92.9249	103.494
Pin2	2013_06_DSGDM1_001	4932	11	0	7	10	13	2	93.8289	110.713
Pin2	2013_06_DSGDM1_001	4933	11	10	7	10	13	2	92.597	95.9078
Pin2	2013_06_DSGDM1_001	4934	11	20	7	10	13	2	93.1435	95.0889
Pin2	2013_06_DSGDM1_001	4935	11	30	7	10	13	2	93.2936	109.394
Pin2	2013_06_DSGDM1_001	4936	11	40	7	10	13	2	93.2108	96.6137
Pin2	2013_06_DSGDM1_001	4937	11	50	7	10	13	2	91.6465	95.2875
Pin2	2013_06_DSGDM1_001	4938	12	0	7	10	13	2	92.8449	121.931
Pin2	2013_06_DSGDM1_001	4939	12	10	7	10	13	2	93.5735	110.7
Pin2	2013_06_DSGDM1_001	4940	12	20	7	10	13	2	93.1678	109.461
Pin2	2013_06_DSGDM1_001	4941	12	30	7	10	13	2	93.5057	122.277
Pin2	2013_06_DSGDM1_001	4942	12	40	7	10	13	2	92.4343	120.583
Pin2	2013_06_DSGDM1_001	4943	12	50	7	10	13	1	94.0183	126.601
Pin2	2013_06_DSGDM1_001	4944	13	0	7	10	13	1	92.1894	121.72
Pin2	2013_06_DSGDM1_001	4945	13	10	7	10	13	2	93.1364	96.5831
Pin2	2013_06_DSGDM1_001	4946	13	20	7	10	13	2	92.7555	127.624
Pin2	2013_06_DSGDM1_001	4947	13	30	7	10	13	1	92.4332	128.059
Pin2	2013_06_DSGDM1_001	4948	13	40	7	10	13	2	93.0151	123.306
Pin2	2013_06_DSGDM1_001	4949	13	50	7	10	13	2	93.9396	100.845
Pin2	2013_06_DSGDM1_001	4950	14	0	7	10	13	2	93.1499	124.537
Pin2	2013_06_DSGDM1_001	4951	14	10	7	10	13	1	93.0442	126.764
Pin2	2013_06_DSGDM1_001	4952	14	20	7	10	13	2	92.8698	125.009
Pin2	2013_06_DSGDM1_001	4953	14	30	7	10	13	1	93.2606	131.584
Pin2	2013_06_DSGDM1_001	4954	14	40	7	10	13	1	92.541	127.822
Pin2	2013_06_DSGDM1_001	4955	14	50	7	10	13	1	92.1212	124.274
Pin2	2013_06_DSGDM1_001	4956	15	0	7	10	13	2	92.3355	124.611
Pin2	2013_06_DSGDM1_001	4957	15	10	7	10	13	1	92.037	127.73
Pin2	2013_06_DSGDM1_001	4958	15	20	7	10	13	2	92.1656	107.588
Pin2	2013_06_DSGDM1_001	4959	15	30	7	10	13	2	93.0558	115.577
Pin2	2013_06_DSGDM1_001	4960	15	40	7	10	13	2	91.9732	124.419
Pin2	2013_06_DSGDM1_001	4961	15	50	7	10	13	2	92.9971	113.945
Pin2	2013_06_DSGDM1_001	4962	16	0	7	10	13	2	93.0636	105.231
Pin2	2013_06_DSGDM1_001	4963	16	10	7	10	13	1	92.625	118.3
Pin2	2013_06_DSGDM1_001	4964	16	20	7	10	13	2	93.3019	112.516
Pin2	2013_06_DSGDM1_001	4965	16	30	7	10	13	2	92.3051	127.823
Pin2	2013_06_DSGDM1_001	4966	16	40	7	10	13	2	93.3155	110.619
Pin2	2013_06_DSGDM1_001	4967	16	50	7	10	13	2	93.4666	125.14
Pin2	2013_06_DSGDM1_001	4968	17	0	7	10	13	2	93.7357	121.654
Pin2	2013_06_DSGDM1_001	4969	17	10	7	10	13	2	93.3408	124.259
Pin2	2013_06_DSGDM1_001	4970	17	20	7	10	13	1	92.738	126.937
Pin2	2013_06_DSGDM1_001	4971	17	30	7	10	13	2	93.1865	96.9007
Pin2	2013_06_DSGDM1_001	4972	17	40	7	10	13	2	93.3206	125.765
Pin2	2013_06_DSGDM1_001	4973	17	50	7	10	13	2	92.9623	118.213
Pin2	2013_06_DSGDM1_001	4974	18	0	7	10	13	2	94.9803	125.808
Pin2	2013_06_DSGDM1_001	4975	18	10	7	10	13	1	93.4357	124.268
Pin2	2013_06_DSGDM1_001	4976	18	20	7	10	13	2	94.5577	126.345
Pin2	2013_06_DSGDM1_001	4977	18	30	7	10	13	2	94.9307	116.167
Pin2	2013_06_DSGDM1_001	4978	18	40	7	10	13	2	95.6115	126.591
Pin2	2013_06_DSGDM1_001	4979	18	50	7	10	13	1	95.0619	128.893
Pin2	2013_06_DSGDM1_001	4980	19	0	7	10	13	1	94.4458	127.629
Pin2	2013_06_DSGDM1_001	4981	19	10	7	10	13	2	93.2141	105.951
Pin2	2013_06_DSGDM1_001	4982	19	20	7	10	13	2	93.8937	121.956
Pin2	2013_06_DSGDM1_001	4983	19	30	7	10	13	2	92.8868	104.174
Pin2	2013_06_DSGDM1_001	4984	19	40	7	10	13	2	93.1841	111.026
Pin2	2013_06_DSGDM1_001	4985	19	50	7	10	13	2	92.5719	117.79
Pin2	2013_06_DSGDM1_001	4986	20	0	7	10	13	2	92.5731	98.9351
Pin2	2013_06_DSGDM1_001	4987	20	10	7	10	13	2	93.6565	124.222
Pin2	2013_06_DSGDM1_001	4988	20	20	7	10	13	2	93.4814	121.437
Pin2	2013_06_DSGDM1_001	4989	20	30	7	10	13	2	93.0731	117.966
Pin2	2013_06_DSGDM1_001	4990	20	40	7	10	13	2	93.3773	107.613
Pin2	2013_06_DSGDM1_001	4991	20	50	7	10	13	2	93.1394	118.103
Pin2	2013_06_DSGDM1_001	4992	21	0	7	10	13	1	93.7668	129.15
Pin2	2013_06_DSGDM1_001	4993	21	10	7	10	13	1	93.6166	127.535
Pin2	2013_06_DSGDM1_001	4994	21	20	7	10	13	2	92.8217	109.484
Pin2	2013_06_DSGDM1_001	4995	21	30	7	10	13	2	92.9372	97.3618
Pin2	2013_06_DSGDM1_001	4996	21	40	7	10	13	2	92.951	112.266
Pin2	2013_06_DSGDM1_001	4997	21	50	7	10	13	2	92.3022	108.006
Pin2	2013_06_DSGDM1_001	4998	22	0	7	10	13	2	92.1434	97.1855
Pin2	2013_06_DSGDM1_001	4999	22	10	7	10	13	2	93.231	119.205
Pin2	2013_06_DSGDM1_001	5000	22	20	7	10	13	2	93.3455	96.5637
Pin2	2013_06_DSGDM1_001	5001	22	30	7	10	13	2	92.7027	100.802
Pin2	2013_06_DSGDM1_001	5002	22	40	7	10	13	2	93.3794	126.016
Pin2	2013_06_DSGDM1_001	5003	22	50	7	10	13	2	92.6659	97.9448
Pin2	2013_06_DSGDM1_001	5004	23	0	7	10	13	2	92.9005	101.757
Pin2	2013_06_DSGDM1_001	5005	23	10	7	10	13	2	92.8371	107.672
Pin2	2013_06_DSGDM1_001	5006	23	20	7	10	13	1	92.2192	125.848
Pin2	2013_06_DSGDM1_001	5007	23	30	7	10	13	2	91.9817	100.133
Pin2	2013_06_DSGDM1_001	5008	23	40	7	10	13	2	92.4887	113.71
Pin2	2013_06_DSGDM1_001	5009	23	50	7	10	13	2	93.4103	97.7026
Pin2	2013_06_DSGDM1_001	5010	0	0	8	10	13	2	92.1002	121.707
Pin2	2013_06_DSGDM1_001	5011	0	10	8	10	13	2	91.8677	105.215
Pin2	2013_06_DSGDM1_001	5012	0	20	8	10	13	2	91.8695	123.181
Pin2	2013_06_DSGDM1_001	5013	0	30	8	10	13	2	92.3614	101.307
Pin2	2013_06_DSGDM1_001	5014	0	40	8	10	13	2	92.5659	113.912
Pin2	2013_06_DSGDM1_001	5015	0	50	8	10	13	2	92.8734	119.791
Pin2	2013_06_DSGDM1_001	5016	1	0	8	10	13	2	91.7967	119.173
Pin2	2013_06_DSGDM1_001	5017	1	10	8	10	13	2	92.198	108
Pin2	2013_06_DSGDM1_001	5018	1	20	8	10	13	1	93.5876	127.625
Pin2	2013_06_DSGDM1_001	5019	1	30	8	10	13	2	92.8505	108.773
Pin2	2013_06_DSGDM1_001	5020	1	40	8	10	13	2	92.4757	116.72
Pin2	2013_06_DSGDM1_001	5021	1	50	8	10	13	2	92.5015	112.193
Pin2	2013_06_DSGDM1_001	5022	2	0	8	10	13	2	92.5986	116.6
Pin2	2013_06_DSGDM1_001	5023	2	10	8	10	13	2	92.5839	115.346
Pin2	2013_06_DSGDM1_001	5024	2	20	8	10	13	2	92.3415	118.345
Pin2	2013_06_DSGDM1_001	5025	2	30	8	10	13	2	92.5204	113.111
Pin2	2013_06_DSGDM1_001	5026	2	40	8	10	13	2	92.7028	119.2
Pin2	2013_06_DSGDM1_001	5027	2	50	8	10	13	2	93.3139	118.417
Pin2	2013_06_DSGDM1_001	5028	3	0	8	10	13	2	92.6929	113.943
Pin2	2013_06_DSGDM1_001	5029	3	10	8	10	13	2	92.9163	124.314
Pin2	2013_06_DSGDM1_001	5030	3	20	8	10	13	2	91.9768	97.4912
Pin2	2013_06_DSGDM1_001	5031	3	30	8	10	13	2	93.5626	104.179
Pin2	2013_06_DSGDM1_001	5032	3	40	8	10	13	2	92.9352	118.403
Pin2	2013_06_DSGDM1_001	5033	3	50	8	10	13	2	93.3449	93.5574
Pin2	2013_06_DSGDM1_001	5034	4	0	8	10	13	2	92.7244	111.107
Pin2	2013_06_DSGDM1_001	5035	4	10	8	10	13	2	93.3738	109.324
Pin2	2013_06_DSGDM1_001	5036	4	20	8	10	13	2	93.232	103.072
Pin2	2013_06_DSGDM1_001	5037	4	30	8	10	13	2	93.5121	102.957
Pin2	2013_06_DSGDM1_001	5038	4	40	8	10	13	2	93.0774	105.928
Pin2	2013_06_DSGDM1_001	5039	4	50	8	10	13	2	93.0419	102.589
Pin2	2013_06_DSGDM1_001	5040	5	0	8	10	13	2	93.4569	113.279
Pin2	2013_06_DSGDM1_001	5041	5	10	8	10	13	2	93.1878	112.017
Pin2	2013_06_DSGDM1_001	5042	5	20	8	10	13	2	93.6902	108.229
Pin2	2013_06_DSGDM1_001	5043	5	30	8	10	13	2	93.486	116.661
Pin2	2013_06_DSGDM1_001	5044	5	40	8	10	13	2	94.515	110.734
Pin2	2013_06_DSGDM1_001	5045	5	50	8	10	13	2	94.4076	124.311
Pin2	2013_06_DSGDM1_001	5046	6	0	8	10	13	2	94.6679	101.105
Pin2	2013_06_DSGDM1_001	5047	6	10	8	10	13	2	95.9248	111.362
Pin2	2013_06_DSGDM1_001	5048	6	20	8	10	13	2	95.8019	123.162
Pin2	2013_06_DSGDM1_001	5049	6	30	8	10	13	2	94.9065	112.339
Pin2	2013_06_DSGDM1_001	5050	6	40	8	10	13	2	94.5283	111.047
Pin2	2013_06_DSGDM1_001	5051	6	50	8	10	13	2	95.8029	126.918
Pin2	2013_06_DSGDM1_001	5052	7	0	8	10	13	2	93.8109	119.362
Pin2	2013_06_DSGDM1_001	5053	7	10	8	10	13	2	94.1638	98.2626
Pin2	2013_06_DSGDM1_001	5054	7	20	8	10	13	2	93.8555	109.221
Pin2	2013_06_DSGDM1_001	5055	7	30	8	10	13	2	94.3934	116.589
Pin2	2013_06_DSGDM1_001	5056	7	40	8	10	13	2	95.2163	107.136
Pin2	2013_06_DSGDM1_001	5057	7	50	8	10	13	2	94.6362	95.7637
Pin2	2013_06_DSGDM1_001	5058	8	0	8	10	13	2	94.0346	113.322
Pin2	2013_06_DSGDM1_001	5059	8	10	8	10	13	2	93.3241	104.275
Pin2	2013_06_DSGDM1_001	5060	8	20	8	10	13	2	93.9316	91.9169
Pin2	2013_06_DSGDM1_001	5061	8	30	8	10	13	2	94.4854	107.29
Pin2	2013_06_DSGDM1_001	5062	8	40	8	10	13	2	93.7279	108.709
Pin2	2013_06_DSGDM1_001	5063	8	50	8	10	13	2	94.1073	94.0637
Pin2	2013_06_DSGDM1_001	5064	9	0	8	10	13	2	93.8401	82.6909
Pin2	2013_06_DSGDM1_001	5065	9	10	8	10	13	2	94.5132	81.0646
Pin2	2013_06_DSGDM1_001	5066	9	20	8	10	13	2	93.715	120.95
Pin2	2013_06_DSGDM1_001	5067	9	30	8	10	13	2	94.1498	89.1203
Pin2	2013_06_DSGDM1_001	5068	9	40	8	10	13	2	94.1802	84.2253
Pin2	2013_06_DSGDM1_001	5069	9	50	8	10	13	2	94.3731	80.8395
Pin2	2013_06_DSGDM1_001	5070	10	0	8	10	13	2	94.2861	85.7396
Pin2	2013_06_DSGDM1_001	5071	10	10	8	10	13	2	94.0986	100.111
Pin2	2013_06_DSGDM1_001	5072	10	20	8	10	13	2	94.0737	106.356
Pin2	2013_06_DSGDM1_001	5073	10	30	8	10	13	2	94.021	103.575
Pin2	2013_06_DSGDM1_001	5074	10	40	8	10	13	2	93.8864	103.721
Pin2	2013_06_DSGDM1_001	5075	10	50	8	10	13	2	93.3463	104.144
Pin2	2013_06_DSGDM1_001	5076	11	0	8	10	13	2	94.5069	88.1874
Pin2	2013_06_DSGDM1_001	5077	11	10	8	10	13	2	94.4604	109.047
Pin2	2013_06_DSGDM1_001	5078	11	20	8	10	13	2	94.7224	92.2576
Pin2	2013_06_DSGDM1_001	5079	11	30	8	10	13	2	94.6838	95.157
Pin2	2013_06_DSGDM1_001	5080	11	40	8	10	13	2	94.2835	107.799
Pin2	2013_06_DSGDM1_001	5081	11	50	8	10	13	2	94.464	98.1139
Pin2	2013_06_DSGDM1_001	5082	12	0	8	10	13	2	93.7034	97.7886
Pin2	2013_06_DSGDM1_001	5083	12	10	8	10	13	2	94.4094	92.2899
Pin2	2013_06_DSGDM1_001	5084	12	20	8	10	13	2	94.5841	96.7093
Pin2	2013_06_DSGDM1_001	5085	12	30	8	10	13	2	94.1708	103.279
Pin2	2013_06_DSGDM1_001	5086	12	40	8	10	13	2	94.2746	89.4719
Pin2	2013_06_DSGDM1_001	5087	12	50	8	10	13	2	93.7828	85.7682
Pin2	2013_06_DSGDM1_001	5088	13	0	8	10	13	2	93.8743	102.453
Pin2	2013_06_DSGDM1_001	5089	13	10	8	10	13	2	94.1622	97.536
Pin2	2013_06_DSGDM1_001	5090	13	20	8	10	13	2	93.555	103.963
Pin2	2013_06_DSGDM1_001	5091	13	30	8	10	13	2	94.273	98.5031
Pin2	2013_06_DSGDM1_001	5092	13	40	8	10	13	2	94.4086	102.626
Pin2	2013_06_DSGDM1_001	5093	13	50	8	10	13	2	94.7296	89.0906
Pin2	2013_06_DSGDM1_001	5094	14	0	8	10	13	2	93.7406	102.566
Pin2	2013_06_DSGDM1_001	5095	14	10	8	10	13	2	94.539	101.556
Pin2	2013_06_DSGDM1_001	5096	14	20	8	10	13	2	94.3643	87.364
Pin2	2013_06_DSGDM1_001	5097	14	30	8	10	13	2	93.4549	93.0395
Pin2	2013_06_DSGDM1_001	5098	14	40	8	10	13	2	93.9808	96.9352
Pin2	2013_06_DSGDM1_001	5099	14	50	8	10	13	2	93.6925	101.087
Pin2	2013_06_DSGDM1_001	5100	15	0	8	10	13	2	93.4337	98.9339
Pin2	2013_06_DSGDM1_001	5101	15	10	8	10	13	2	93.4489	120.95
Pin2	2013_06_DSGDM1_001	5102	15	20	8	10	13	2	93.7034	112.376
Pin2	2013_06_DSGDM1_001	5103	15	30	8	10	13	2	93.8161	107.43
Pin2	2013_06_DSGDM1_001	5104	15	40	8	10	13	2	94.4657	126.117
Pin2	2013_06_DSGDM1_001	5105	15	50	8	10	13	2	93.95	105.344
Pin2	2013_06_DSGDM1_001	5106	16	0	8	10	13	2	92.7593	103.544
Pin2	2013_06_DSGDM1_001	5107	16	10	8	10	13	2	94.1198	108.111
Pin2	2013_06_DSGDM1_001	5108	16	20	8	10	13	2	93.376	116.143
Pin2	2013_06_DSGDM1_001	5109	16	30	8	10	13	2	93.3162	109.41
Pin2	2013_06_DSGDM1_001	5110	16	40	8	10	13	2	93.5682	106.807
Pin2	2013_06_DSGDM1_001	5111	16	50	8	10	13	2	93.9242	89.8444
Pin2	2013_06_DSGDM1_001	5112	17	0	8	10	13	2	94.0395	127.654
Pin2	2013_06_DSGDM1_001	5113	17	10	8	10	13	2	93.7211	104.76
Pin2	2013_06_DSGDM1_001	5114	17	20	8	10	13	2	93.77	97.3928
Pin2	2013_06_DSGDM1_001	5115	17	30	8	10	13	2	93.46	109.038
Pin2	2013_06_DSGDM1_001	5116	17	40	8	10	13	2	93.3774	94.9733
Pin2	2013_06_DSGDM1_001	5117	17	50	8	10	13	2	93.7403	94.2981
Pin2	2013_06_DSGDM1_001	5118	18	0	8	10	13	2	93.4444	96.248
Pin2	2013_06_DSGDM1_001	5119	18	10	8	10	13	2	93.8217	116.858
Pin2	2013_06_DSGDM1_001	5120	18	20	8	10	13	2	94.2024	98.4632
Pin2	2013_06_DSGDM1_001	5121	18	30	8	10	13	2	94.8913	93.3807
Pin2	2013_06_DSGDM1_001	5122	18	40	8	10	13	2	94.6848	94.4448
Pin2	2013_06_DSGDM1_001	5123	18	50	8	10	13	2	94.1716	95.3756
Pin2	2013_06_DSGDM1_001	5124	19	0	8	10	13	2	93.8426	95.8201
Pin2	2013_06_DSGDM1_001	5125	19	10	8	10	13	2	93.6208	97.0412
Pin2	2013_06_DSGDM1_001	5126	19	20	8	10	13	2	93.9483	97.0281
Pin2	2013_06_DSGDM1_001	5127	19	30	8	10	13	2	93.2067	96.2886
Pin2	2013_06_DSGDM1_001	5128	19	40	8	10	13	2	94.0474	94.7307
Pin2	2013_06_DSGDM1_001	5129	19	50	8	10	13	2	93.5786	92.6946
Pin2	2013_06_DSGDM1_001	5130	20	0	8	10	13	2	93.3954	97.1238
Pin2	2013_06_DSGDM1_001	5131	20	10	8	10	13	2	92.4894	93.6793
Pin2	2013_06_DSGDM1_001	5132	20	20	8	10	13	2	93.312	102.31
Pin2	2013_06_DSGDM1_001	5133	20	30	8	10	13	2	93.4349	90.7341
Pin2	2013_06_DSGDM1_001	5134	20	40	8	10	13	2	93.1619	91.8193
Pin2	2013_06_DSGDM1_001	5135	20	50	8	10	13	2	92.76	96.3489
Pin2	2013_06_DSGDM1_001	5136	21	0	8	10	13	2	92.2424	97.2064
Pin2	2013_06_DSGDM1_001	5137	21	10	8	10	13	2	92.3087	96.4447
Pin2	2013_06_DSGDM1_001	5138	21	20	8	10	13	2	92.1067	101.175
Pin2	2013_06_DSGDM1_001	5139	21	30	8	10	13	2	92.3017	103.884
Pin2	2013_06_DSGDM1_001	5140	21	40	8	10	13	2	91.266	97.4084
Pin2	2013_06_DSGDM1_001	5141	21	50	8	10	13	2	91.4126	97.8859
Pin2	2013_06_DSGDM1_001	5142	22	0	8	10	13	2	91.5077	97.1685
Pin2	2013_06_DSGDM1_001	5143	22	10	8	10	13	2	91.4748	95.7417
Pin2	2013_06_DSGDM1_001	5144	22	20	8	10	13	2	91.289	100.308
Pin2	2013_06_DSGDM1_001	5145	22	30	8	10	13	2	92.1404	99.3911
Pin2	2013_06_DSGDM1_001	5146	22	40	8	10	13	2	91.4035	95.0478
Pin2	2013_06_DSGDM1_001	5147	22	50	8	10	13	2	91.5096	101.684
Pin2	2013_06_DSGDM1_001	5148	23	0	8	10	13	2	91.711	95.1532
Pin2	2013_06_DSGDM1_001	5149	23	10	8	10	13	2	91.3864	94.1181
Pin2	2013_06_DSGDM1_001	5150	23	20	8	10	13	2	91.8632	94.2418
Pin2	2013_06_DSGDM1_001	5151	23	30	8	10	13	2	92.4008	96.898
Pin2	2013_06_DSGDM1_001	5152	23	40	8	10	13	2	92.3098	94.1514
Pin2	2013_06_DSGDM1_001	5153	23	50	8	10	13	2	91.6548	95.3807
Pin2	2013_06_DSGDM1_001	5154	0	0	9	10	13	2	91.2386	94.3072
Pin2	2013_06_DSGDM1_001	5155	0	10	9	10	13	2	91.6787	95.4889
Pin2	2013_06_DSGDM1_001	5156	0	20	9	10	13	2	91.4056	93.8465
Pin2	2013_06_DSGDM1_001	5157	0	30	9	10	13	2	91.4976	94.6533
Pin2	2013_06_DSGDM1_001	5158	0	40	9	10	13	2	91.6308	100.001
Pin2	2013_06_DSGDM1_001	5159	0	50	9	10	13	2	92.6154	96.9394
Pin2	2013_06_DSGDM1_001	5160	1	0	9	10	13	2	91.0321	92.5802
Pin2	2013_06_DSGDM1_001	5161	1	10	9	10	13	2	91.1244	104.826
Pin2	2013_06_DSGDM1_001	5162	1	20	9	10	13	2	91.2052	90.5201
Pin2	2013_06_DSGDM1_001	5163	1	30	9	10	13	2	91.7891	93.5957
Pin2	2013_06_DSGDM1_001	5164	1	40	9	10	13	2	92.6385	93.7745
Pin2	2013_06_DSGDM1_001	5165	1	50	9	10	13	2	91.3629	91.1424
Pin2	2013_06_DSGDM1_001	5166	2	0	9	10	13	2	91.801	92.7177
Pin2	2013_06_DSGDM1_001	5167	2	10	9	10	13	2	91.234	93.1331
Pin2	2013_06_DSGDM1_001	5168	2	20	9	10	13	2	91.8677	93.0386
Pin2	2013_06_DSGDM1_001	5169	2	30	9	10	13	2	91.4757	90.2943
Pin2	2013_06_DSGDM1_001	5170	2	40	9	10	13	2	91.4427	92.2654
Pin2	2013_06_DSGDM1_001	5171	2	50	9	10	13	2	91.7177	90.4238
Pin2	2013_06_DSGDM1_001	5172	3	0	9	10	13	2	91.5923	90.9891
Pin2	2013_06_DSGDM1_001	5173	3	10	9	10	13	2	91.7191	90.8534
Pin2	2013_06_DSGDM1_001	5174	3	20	9	10	13	2	91.7196	89.6793
Pin2	2013_06_DSGDM1_001	5175	3	30	9	10	13	2	91.987	89.9078
Pin2	2013_06_DSGDM1_001	5176	3	40	9	10	13	2	91.775	88.5327
Pin2	2013_06_DSGDM1_001	5177	3	50	9	10	13	2	91.6134	88.407
Pin2	2013_06_DSGDM1_001	5178	4	0	9	10	13	2	93.2867	86.6224
Pin2	2013_06_DSGDM1_001	5179	4	10	9	10	13	2	92.0229	87.9767
Pin2	2013_06_DSGDM1_001	5180	4	20	9	10	13	2	91.5479	88.0654
Pin2	2013_06_DSGDM1_001	5181	4	30	9	10	13	2	91.4225	89.7211
Pin2	2013_06_DSGDM1_001	5182	4	40	9	10	13	2	92.4386	92.9007
Pin2	2013_06_DSGDM1_001	5183	4	50	9	10	13	2	92.2196	89.7273
Pin2	2013_06_DSGDM1_001	5184	5	0	9	10	13	2	91.8811	89.155
Pin2	2013_06_DSGDM1_001	5185	5	10	9	10	13	2	92.6012	91.5345
Pin2	2013_06_DSGDM1_001	5186	5	20	9	10	13	2	92.8376	91.3039
Pin2	2013_06_DSGDM1_001	5187	5	30	9	10	13	2	93.4116	90.36
Pin2	2013_06_DSGDM1_001	5188	5	40	9	10	13	2	93.6689	92.8665
Pin2	2013_06_DSGDM1_001	5189	5	50	9	10	13	2	93.623	89.2338
Pin2	2013_06_DSGDM1_001	5190	6	0	9	10	13	2	94.4804	92.3207
Pin2	2013_06_DSGDM1_001	5191	6	10	9	10	13	2	95.0698	90.4744
Pin2	2013_06_DSGDM1_001	5192	6	20	9	10	13	2	95.8972	91.5718
Pin2	2013_06_DSGDM1_001	5193	6	30	9	10	13	2	94.5456	89.8106
Pin2	2013_06_DSGDM1_001	5194	6	40	9	10	13	2	93.9461	90.5823
Pin2	2013_06_DSGDM1_001	5195	6	50	9	10	13	2	94.0429	91.4622
Pin2	2013_06_DSGDM1_001	5196	7	0	9	10	13	2	93.8429	88.8144
Pin2	2013_06_DSGDM1_001	5197	7	10	9	10	13	2	94.5197	89.1847
Pin2	2013_06_DSGDM1_001	5198	7	20	9	10	13	2	93.0645	90.0087
Pin2	2013_06_DSGDM1_001	5199	7	30	9	10	13	2	93.061	90.8131
Pin2	2013_06_DSGDM1_001	5200	7	40	9	10	13	2	93.4398	87.7346
Pin2	2013_06_DSGDM1_001	5201	7	50	9	10	13	2	93.0923	91.4396
Pin2	2013_06_DSGDM1_001	5202	8	0	9	10	13	2	93.5374	91.0299
Pin2	2013_06_DSGDM1_001	5203	8	10	9	10	13	2	92.824	91.7334
Pin2	2013_06_DSGDM1_001	5204	8	20	9	10	13	2	92.866	90.0187
Pin2	2013_06_DSGDM1_001	5205	8	30	9	10	13	2	93.7503	92.096
Pin2	2013_06_DSGDM1_001	5206	8	40	9	10	13	2	92.8025	91.1086
Pin2	2013_06_DSGDM1_001	5207	8	50	9	10	13	2	92.5335	90.5876
Pin2	2013_06_DSGDM1_001	5208	9	0	9	10	13	2	92.8732	90.2497
Pin2	2013_06_DSGDM1_001	5209	9	10	9	10	13	2	93.842	89.0724
Pin2	2013_06_DSGDM1_001	5210	9	20	9	10	13	3	93.2394	93.5687
Pin2	2013_06_DSGDM1_001	5211	9	30	9	10	13	2	92.8147	88.9523
Pin2	2013_06_DSGDM1_001	5212	9	40	9	10	13	2	93.3791	90.0372
Pin2	2013_06_DSGDM1_001	5213	9	50	9	10	13	2	93.2592	89.094
Pin2	2013_06_DSGDM1_001	5214	10	0	9	10	13	2	92.9343	89.8752
Pin2	2013_06_DSGDM1_001	5215	10	10	9	10	13	2	93.8373	90.3929
Pin2	2013_06_DSGDM1_001	5216	10	20	9	10	13	2	94.1617	91.1728
Pin2	2013_06_DSGDM1_001	5217	10	30	9	10	13	2	93.9216	89.1092
Pin2	2013_06_DSGDM1_001	5218	10	40	9	10	13	2	94.2399	89.4277
Pin2	2013_06_DSGDM1_001	5219	10	50	9	10	13	2	93.0696	91.697
Pin2	2013_06_DSGDM1_001	5220	11	0	9	10	13	2	93.1963	88.9592
Pin2	2013_06_DSGDM1_001	5221	11	10	9	10	13	2	92.8961	87.8267
Pin2	2013_06_DSGDM1_001	5222	11	20	9	10	13	3	94.0322	91.2072
Pin2	2013_06_DSGDM1_001	5223	11	30	9	10	13	2	93.5676	89.2713
Pin2	2013_06_DSGDM1_001	5224	11	40	9	10	13	2	92.7249	90.171
Pin2	2013_06_DSGDM1_001	5225	11	50	9	10	13	2	93.5701	90.731
Pin2	2013_06_DSGDM1_001	5226	12	0	9	10	13	2	93.3868	89.5286
Pin2	2013_06_DSGDM1_001	5227	12	10	9	10	13	2	93.5455	87.1902
Pin2	2013_06_DSGDM1_001	5228	12	20	9	10	13	2	93.6329	88.5897
Pin2	2013_06_DSGDM1_001	5229	12	30	9	10	13	2	93.6172	97.5009
Pin2	2013_06_DSGDM1_001	5230	12	40	9	10	13	2	94.3135	90.6248
Pin2	2013_06_DSGDM1_001	5231	12	50	9	10	13	2	93.7136	89.129
Pin2	2013_06_DSGDM1_001	5232	13	0	9	10	13	2	92.9619	87.69
Pin2	2013_06_DSGDM1_001	5233	13	10	9	10	13	2	93.1029	91.2114
Pin2	2013_06_DSGDM1_001	5234	13	20	9	10	13	2	93.0294	86.1311
Pin2	2013_06_DSGDM1_001	5235	13	30	9	10	13	2	93.0609	86.9064
Pin2	2013_06_DSGDM1_001	5236	13	40	9	10	13	2	92.7971	86.9168
Pin2	2013_06_DSGDM1_001	5237	13	50	9	10	13	2	92.565	85.4124
Pin2	2013_06_DSGDM1_001	5238	14	0	9	10	13	2	92.8007	86.7128
Pin2	2013_06_DSGDM1_001	5239	14	10	9	10	13	2	93.0096	89.1582
Pin2	2013_06_DSGDM1_001	5240	14	20	9	10	13	2	92.9793	86.0113
Pin2	2013_06_DSGDM1_001	5241	14	30	9	10	13	2	92.849	86.3142
Pin2	2013_06_DSGDM1_001	5242	14	40	9	10	13	2	93.3885	85.3922
Pin2	2013_06_DSGDM1_001	5243	14	50	9	10	13	2	92.9397	86.3535
Pin2	2013_06_DSGDM1_001	5244	15	0	9	10	13	2	93.1165	87.4553
Pin2	2013_06_DSGDM1_001	5245	15	10	9	10	13	2	92.3295	86.3852
Pin2	2013_06_DSGDM1_001	5246	15	20	9	10	13	2	92.6265	85.445
Pin2	2013_06_DSGDM1_001	5247	15	30	9	10	13	2	92.7108	87.5661
Pin2	2013_06_DSGDM1_001	5248	15	40	9	10	13	2	93.1871	85.3126
Pin2	2013_06_DSGDM1_001	5249	15	50	9	10	13	2	93.0334	85.3875
Pin2	2013_06_DSGDM1_001	5250	16	0	9	10	13	2	93.212	87.1262
Pin2	2013_06_DSGDM1_001	5251	16	10	9	10	13	2	93.8628	86.7803
Pin2	2013_06_DSGDM1_001	5252	16	20	9	10	13	2	93.6658	91.8985
Pin2	2013_06_DSGDM1_001	5253	16	30	9	10	13	2	92.6249	87.4773
Pin2	2013_06_DSGDM1_001	5254	16	40	9	10	13	2	92.9711	87.8122
Pin2	2013_06_DSGDM1_001	5255	16	50	9	10	13	2	93.2465	88.671
Pin2	2013_06_DSGDM1_001	5256	17	0	9	10	13	2	92.6263	89.8814
Pin2	2013_06_DSGDM1_001	5257	17	10	9	10	13	2	93.3928	109.155
Pin2	2013_06_DSGDM1_001	5258	17	20	9	10	13	2	92.8783	87.9813
Pin2	2013_06_DSGDM1_001	5259	17	30	9	10	13	2	93.4781	88.8064
Pin2	2013_06_DSGDM1_001	5260	17	40	9	10	13	2	93.0991	90.8126
Pin2	2013_06_DSGDM1_001	5261	17	50	9	10	13	2	93.7629	88.5801
Pin2	2013_06_DSGDM1_001	5262	18	0	9	10	13	2	92.9115	88.9857
Pin2	2013_06_DSGDM1_001	5263	18	10	9	10	13	2	93.6152	90.0962
Pin2	2013_06_DSGDM1_001	5264	18	20	9	10	13	2	94.3005	90.5718
Pin2	2013_06_DSGDM1_001	5265	18	30	9	10	13	2	94.8825	94.1348
Pin2	2013_06_DSGDM1_001	5266	18	40	9	10	13	2	94.9851	94.5235
Pin2	2013_06_DSGDM1_001	5267	18	50	9	10	13	2	93.6063	94.9224
Pin2	2013_06_DSGDM1_001	5268	19	0	9	10	13	2	93.2556	94.7016
Pin2	2013_06_DSGDM1_001	5269	19	10	9	10	13	2	93.494	95.3646
Pin2	2013_06_DSGDM1_001	5270	19	20	9	10	13	2	91.5805	96.2939
Pin2	2013_06_DSGDM1_001	5271	19	30	9	10	13	2	91.9001	95.0388
Pin2	2013_06_DSGDM1_001	5272	19	40	9	10	13	2	91.6323	94.0501
Pin2	2013_06_DSGDM1_001	5273	19	50	9	10	13	2	92.045	94.9515
Pin2	2013_06_DSGDM1_001	5274	20	0	9	10	13	2	91.1816	95.4112
Pin2	2013_06_DSGDM1_001	5275	20	10	9	10	13	2	91.0685	95.5021
Pin2	2013_06_DSGDM1_001	5276	20	20	9	10	13	2	92.1834	93.5908
Pin2	2013_06_DSGDM1_001	5277	20	30	9	10	13	2	90.7397	93.3364
Pin2	2013_06_DSGDM1_001	5278	20	40	9	10	13	2	90.8907	93.5249
Pin2	2013_06_DSGDM1_001	5279	20	50	9	10	13	2	90.6153	93.046
Pin2	2013_06_DSGDM1_001	5280	21	0	9	10	13	2	91.734	94.7847
Pin2	2013_06_DSGDM1_001	5281	21	10	9	10	13	2	90.9771	94.5262
Pin2	2013_06_DSGDM1_001	5282	21	20	9	10	13	2	90.9406	97.2463
Pin2	2013_06_DSGDM1_001	5283	21	30	9	10	13	2	91.3579	94.2019
Pin2	2013_06_DSGDM1_001	5284	21	40	9	10	13	2	91.7884	93.7484
Pin2	2013_06_DSGDM1_001	5285	21	50	9	10	13	2	91.5015	94.307
Pin2	2013_06_DSGDM1_001	5286	22	0	9	10	13	2	91.1648	95.2429
Pin2	2013_06_DSGDM1_001	5287	22	10	9	10	13	2	91.1428	94.2736
Pin2	2013_06_DSGDM1_001	5288	22	20	9	10	13	2	91.8046	94.1726
Pin2	2013_06_DSGDM1_001	5289	22	30	9	10	13	2	91.102	95.6943
Pin2	2013_06_DSGDM1_001	5290	22	40	9	10	13	2	91.7003	94.344
Pin2	2013_06_DSGDM1_001	5291	22	50	9	10	13	2	92.7159	95.5261
Pin2	2013_06_DSGDM1_001	5292	23	0	9	10	13	2	91.8744	94.4222
Pin2	2013_06_DSGDM1_001	5293	23	10	9	10	13	2	92.722	93.6294
Pin2	2013_06_DSGDM1_001	5294	23	20	9	10	13	2	92.1235	95.3399
Pin2	2013_06_DSGDM1_001	5295	23	30	9	10	13	2	92.1882	92.9534
Pin2	2013_06_DSGDM1_001	5296	23	40	9	10	13	2	91.8059	95.2994
Pin2	2013_06_DSGDM1_001	5297	23	50	9	10	13	2	91.905	95.384
Pin2	2013_06_DSGDM1_001	5298	0	0	10	10	13	2	91.7177	93.3793
Pin2	2013_06_DSGDM1_001	5299	0	10	10	10	13	2	91.9726	97.6991
Pin2	2013_06_DSGDM1_001	5300	0	20	10	10	13	2	91.3916	92.9232
Pin2	2013_06_DSGDM1_001	5301	0	30	10	10	13	2	91.0954	92.2846
Pin2	2013_06_DSGDM1_001	5302	0	40	10	10	13	2	92.4333	98.2385
Pin2	2013_06_DSGDM1_001	5303	0	50	10	10	13	2	91.0708	93.5341
Pin2	2013_06_DSGDM1_001	5304	1	0	10	10	13	2	92.2384	94.2488
Pin2	2013_06_DSGDM1_001	5305	1	10	10	10	13	2	91.4589	94.6344
Pin2	2013_06_DSGDM1_001	5306	1	20	10	10	13	2	91.5563	93.77
Pin2	2013_06_DSGDM1_001	5307	1	30	10	10	13	2	90.5512	96.0995
Pin2	2013_06_DSGDM1_001	5308	1	40	10	10	13	2	91.5257	96.611
Pin2	2013_06_DSGDM1_001	5309	1	50	10	10	13	2	90.9825	94.106
Pin2	2013_06_DSGDM1_001	5310	2	0	10	10	13	2	91.1787	94.9438
Pin2	2013_06_DSGDM1_001	5311	2	10	10	10	13	2	91.4698	93.4629
Pin2	2013_06_DSGDM1_001	5312	2	20	10	10	13	2	91.3477	93.6713
Pin2	2013_06_DSGDM1_001	5313	2	30	10	10	13	2	90.9708	92.9956
Pin2	2013_06_DSGDM1_001	5314	2	40	10	10	13	2	90.6727	93.5024
Pin2	2013_06_DSGDM1_001	5315	2	50	10	10	13	2	90.979	93.6205
Pin2	2013_06_DSGDM1_001	5316	3	0	10	10	13	2	91.461	92.8071
Pin2	2013_06_DSGDM1_001	5317	3	10	10	10	13	2	90.9244	93.4806
Pin2	2013_06_DSGDM1_001	5318	3	20	10	10	13	2	91.2114	93.6395
Pin2	2013_06_DSGDM1_001	5319	3	30	10	10	13	2	91.0737	93.1512
Pin2	2013_06_DSGDM1_001	5320	3	40	10	10	13	2	92.4712	94.2774
Pin2	2013_06_DSGDM1_001	5321	3	50	10	10	13	2	91.1048	94.5861
Pin2	2013_06_DSGDM1_001	5322	4	0	10	10	13	2	91.3672	91.9499
Pin2	2013_06_DSGDM1_001	5323	4	10	10	10	13	2	92.5484	92.0119
Pin2	2013_06_DSGDM1_001	5324	4	20	10	10	13	2	91.9673	96.579
Pin2	2013_06_DSGDM1_001	5325	4	30	10	10	13	2	92.2634	91.8801
Pin2	2013_06_DSGDM1_001	5326	4	40	10	10	13	2	92.4109	92.3698
Pin2	2013_06_DSGDM1_001	5327	4	50	10	10	13	2	91.8954	93.274
Pin2	2013_06_DSGDM1_001	5328	5	0	10	10	13	2	92.4894	91.9395
Pin2	2013_06_DSGDM1_001	5329	5	10	10	10	13	2	92.3524	93.5599
Pin2	2013_06_DSGDM1_001	5330	5	20	10	10	13	2	93.0752	92.8164
Pin2	2013_06_DSGDM1_001	5331	5	30	10	10	13	2	93.8608	92.1935
Pin2	2013_06_DSGDM1_001	5332	5	40	10	10	13	2	93.5457	91.9533
Pin2	2013_06_DSGDM1_001	5333	5	50	10	10	13	2	94.0334	92.0521
Pin2	2013_06_DSGDM1_001	5334	6	0	10	10	13	2	95.4277	91.6038
Pin2	2013_06_DSGDM1_001	5335	6	10	10	10	13	2	95.6648	92.3042
Pin2	2013_06_DSGDM1_001	5336	6	20	10	10	13	2	94.8762	92.356
Pin2	2013_06_DSGDM1_001	5337	6	30	10	10	13	2	94.1433	90.342
Pin2	2013_06_DSGDM1_001	5338	6	40	10	10	13	2	93.8163	93.7721
Pin2	2013_06_DSGDM1_001	5339	6	50	10	10	13	2	93.6494	89.2678
Pin2	2013_06_DSGDM1_001	5340	7	0	10	10	13	2	93.6574	88.9391
Pin2	2013_06_DSGDM1_001	5341	7	10	10	10	13	2	94.223	90.6523
Pin2	2013_06_DSGDM1_001	5342	7	20	10	10	13	2	93.6491	89.8565
Pin2	2013_06_DSGDM1_001	5343	7	30	10	10	13	2	93.5317	90.6294
Pin2	2013_06_DSGDM1_001	5344	7	40	10	10	13	2	93.5136	92.6349
Pin2	2013_06_DSGDM1_001	5345	7	50	10	10	13	2	92.5941	89.4375
Pin2	2013_06_DSGDM1_001	5346	8	0	10	10	13	2	93.5829	90.1482
Pin2	2013_06_DSGDM1_001	5347	8	10	10	10	13	2	93.7861	90.8231
Pin2	2013_06_DSGDM1_001	5348	8	20	10	10	13	2	92.4952	90.4533
Pin2	2013_06_DSGDM1_001	5349	8	30	10	10	13	2	92.8729	89.2192
Pin2	2013_06_DSGDM1_001	5350	8	40	10	10	13	2	92.6848	91.7411
Pin2	2013_06_DSGDM1_001	5351	8	50	10	10	13	2	92.52	90.5347
Pin2	2013_06_DSGDM1_001	5352	9	0	10	10	13	2	92.8104	90.6726
Pin2	2013_06_DSGDM1_001	5353	9	10	10	10	13	2	92.9164	89.7187
Pin2	2013_06_DSGDM1_001	5354	9	20	10	10	13	2	92.3905	91.2841
Pin2	2013_06_DSGDM1_001	5355	9	30	10	10	13	2	92.176	91.2664
Pin2	2013_06_DSGDM1_001	5356	9	40	10	10	13	2	92.8285	89.7512
Pin2	2013_06_DSGDM1_001	5357	9	50	10	10	13	2	92.5531	90.6442
Pin2	2013_06_DSGDM1_001	5358	10	0	10	10	13	2	92.6946	89.9866
Pin2	2013_06_DSGDM1_001	5359	10	10	10	10	13	2	92.0282	89.4622
Pin2	2013_06_DSGDM1_001	5360	10	20	10	10	13	2	92.9301	90.9538
Pin2	2013_06_DSGDM1_001	5361	10	30	10	10	13	2	93.498	89.6855
Pin2	2013_06_DSGDM1_001	5362	10	40	10	10	13	2	93.1103	92.1838
Pin2	2013_06_DSGDM1_001	5363	10	50	10	10	13	2	92.222	89.5057
Pin2	2013_06_DSGDM1_001	5364	11	0	10	10	13	2	92.2349	88.8839
Pin2	2013_06_DSGDM1_001	5365	11	10	10	10	13	2	92.6282	88.6832
Pin2	2013_06_DSGDM1_001	5366	11	20	10	10	13	2	93.5659	89.616
Pin2	2013_06_DSGDM1_001	5367	11	30	10	10	13	2	93.0164	89.1859
Pin2	2013_06_DSGDM1_001	5368	11	40	10	10	13	2	93.622	89.4421
Pin2	2013_06_DSGDM1_001	5369	11	50	10	10	13	2	93.0185	87.1774
Pin2	2013_06_DSGDM1_001	5370	12	0	10	10	13	2	93.6813	91.8052
Pin2	2013_06_DSGDM1_001	5371	12	10	10	10	13	2	93.3431	88.2234
Pin2	2013_06_DSGDM1_001	5372	12	20	10	10	13	2	96.4237	113.589
Pin2	2013_06_DSGDM1_001	5373	12	30	10	10	13	2	93.9373	98.7459
Pin2	2013_06_DSGDM1_001	5374	12	40	10	10	13	2	93.2497	87.3591
Pin2	2013_06_DSGDM1_001	5375	12	50	10	10	13	2	92.9923	86.7628
Pin2	2013_06_DSGDM1_001	5376	13	0	10	10	13	2	93.3082	88.8743
Pin2	2013_06_DSGDM1_001	5377	13	10	10	10	13	2	92.7594	86.3714
Pin2	2013_06_DSGDM1_001	5378	13	20	10	10	13	2	92.2377	85.1697
Pin2	2013_06_DSGDM1_001	5379	13	30	10	10	13	2	93.4299	92.1981
Pin2	2013_06_DSGDM1_001	5380	13	40	10	10	13	2	92.7156	86.1858
Pin2	2013_06_DSGDM1_001	5381	13	50	10	10	13	2	92.4926	85.378
Pin2	2013_06_DSGDM1_001	5382	14	0	10	10	13	2	93.1907	97.0391
Pin2	2013_06_DSGDM1_001	5383	14	10	10	10	13	2	92.7332	89.3128
Pin2	2013_06_DSGDM1_001	5384	14	20	10	10	13	2	92.4343	84.8649
Pin2	2013_06_DSGDM1_001	5385	14	30	10	10	13	2	93.5207	86.8793
Pin2	2013_06_DSGDM1_001	5386	14	40	10	10	13	2	92.6203	86.6961
Pin2	2013_06_DSGDM1_001	5387	14	50	10	10	13	2	92.5074	85.3407
Pin2	2013_06_DSGDM1_001	5388	15	0	10	10	13	2	92.4446	90.5601
Pin2	2013_06_DSGDM1_001	5389	15	10	10	10	13	2	92.3798	86.5081
Pin2	2013_06_DSGDM1_001	5390	15	20	10	10	13	2	91.6733	87.0152
Pin2	2013_06_DSGDM1_001	5391	15	30	10	10	13	2	91.3	85.6681
Pin2	2013_06_DSGDM1_001	5392	15	40	10	10	13	2	92.3401	87.7175
Pin2	2013_06_DSGDM1_001	5393	15	50	10	10	13	2	91.752	87.5016
Pin2	2013_06_DSGDM1_001	5394	16	0	10	10	13	2	92.6673	87.8263
Pin2	2013_06_DSGDM1_001	5395	16	10	10	10	13	2	92.6227	87.2578
Pin2	2013_06_DSGDM1_001	5396	16	20	10	10	13	2	92.4233	86.8246
Pin2	2013_06_DSGDM1_001	5397	16	30	10	10	13	2	92.1241	87.3027
Pin2	2013_06_DSGDM1_001	5398	16	40	10	10	13	2	92.4349	87.4402
Pin2	2013_06_DSGDM1_001	5399	16	50	10	10	13	2	92.4745	88.1951
Pin2	2013_06_DSGDM1_001	5400	17	0	10	10	13	2	92.3266	90.7894
Pin2	2013_06_DSGDM1_001	5401	17	10	10	10	13	2	92.7375	89.3264
Pin2	2013_06_DSGDM1_001	5402	17	20	10	10	13	2	92.906	89.0659
Pin2	2013_06_DSGDM1_001	5403	17	30	10	10	13	2	92.9943	89.0166
Pin2	2013_06_DSGDM1_001	5404	17	40	10	10	13	2	92.5583	91.1353
Pin2	2013_06_DSGDM1_001	5405	17	50	10	10	13	2	93.2368	88.5757
Pin2	2013_06_DSGDM1_001	5406	18	0	10	10	13	2	93.0974	88.7505
Pin2	2013_06_DSGDM1_001	5407	18	10	10	10	13	2	93.6073	88.2322
Pin2	2013_06_DSGDM1_001	5408	18	20	10	10	13	2	94.2724	89.3458
Pin2	2013_06_DSGDM1_001	5409	18	30	10	10	13	2	94.3843	91.1522
Pin2	2013_06_DSGDM1_001	5410	18	40	10	10	13	2	94.1642	89.8935
Pin2	2013_06_DSGDM1_001	5411	18	50	10	10	13	2	93.5318	92.2792
Pin2	2013_06_DSGDM1_001	5412	19	0	10	10	13	2	93.6674	93.1758
Pin2	2013_06_DSGDM1_001	5413	19	10	10	10	13	2	92.4802	94.4071
Pin2	2013_06_DSGDM1_001	5414	19	20	10	10	13	2	92.7827	91.5314
Pin2	2013_06_DSGDM1_001	5415	19	30	10	10	13	2	91.6229	92.8818
Pin2	2013_06_DSGDM1_001	5416	19	40	10	10	13	2	91.5569	90.5924
Pin2	2013_06_DSGDM1_001	5417	19	50	10	10	13	2	91.9433	91.0438
Pin2	2013_06_DSGDM1_001	5418	20	0	10	10	13	2	92.1734	89.7093
Pin2	2013_06_DSGDM1_001	5419	20	10	10	10	13	2	92.1365	88.6465
Pin2	2013_06_DSGDM1_001	5420	20	20	10	10	13	2	92.0489	89.2713
Pin2	2013_06_DSGDM1_001	5421	20	30	10	10	13	2	92.3102	88.7067
Pin2	2013_06_DSGDM1_001	5422	20	40	10	10	13	2	92.6434	87.2423
Pin2	2013_06_DSGDM1_001	5423	20	50	10	10	13	2	91.8358	89.0494
Pin2	2013_06_DSGDM1_001	5424	21	0	10	10	13	2	92.3875	88.3684
Pin2	2013_06_DSGDM1_001	5425	21	10	10	10	13	2	91.3262	87.621
Pin2	2013_06_DSGDM1_001	5426	21	20	10	10	13	2	92.115	88.1547
Pin2	2013_06_DSGDM1_001	5427	21	30	10	10	13	2	91.9225	89.0985
Pin2	2013_06_DSGDM1_001	5428	21	40	10	10	13	2	93.8565	88.0581
Pin2	2013_06_DSGDM1_001	5429	21	50	10	10	13	2	92.4844	90.5004
Pin2	2013_06_DSGDM1_001	5430	22	0	10	10	13	2	91.5125	89.4936
Pin2	2013_06_DSGDM1_001	5431	22	10	10	10	13	2	92.0452	91.0475
Pin2	2013_06_DSGDM1_001	5432	22	20	10	10	13	2	91.8111	88.8712
Pin2	2013_06_DSGDM1_001	5433	22	30	10	10	13	2	91.5439	87.3862
Pin2	2013_06_DSGDM1_001	5434	22	40	10	10	13	2	92.1702	87.8508
Pin2	2013_06_DSGDM1_001	5435	22	50	10	10	13	2	91.972	89.4732
Pin2	2013_06_DSGDM1_001	5436	23	0	10	10	13	2	92.2764	87.7581
Pin2	2013_06_DSGDM1_001	5437	23	10	10	10	13	2	91.6987	87.9247
Pin2	2013_06_DSGDM1_001	5438	23	20	10	10	13	2	92.3418	90.9353
Pin2	2013_06_DSGDM1_001	5439	23	30	10	10	13	2	92.0919	89.703
Pin2	2013_06_DSGDM1_001	5440	23	40	10	10	13	2	91.32	88.5736
Pin2	2013_06_DSGDM1_001	5441	23	50	10	10	13	2	91.791	89.4026
Pin2	2013_06_DSGDM1_001	5442	0	0	11	10	13	2	92.4389	88.8727
Pin2	2013_06_DSGDM1_001	5443	0	10	11	10	13	2	91.9046	89.9544
Pin2	2013_06_DSGDM1_001	5444	0	20	11	10	13	2	91.4738	88.6199
Pin2	2013_06_DSGDM1_001	5445	0	30	11	10	13	2	91.4962	87.6246
Pin2	2013_06_DSGDM1_001	5446	0	40	11	10	13	2	91.773	88.026
Pin2	2013_06_DSGDM1_001	5447	0	50	11	10	13	2	91.6311	89.9092
Pin2	2013_06_DSGDM1_001	5448	1	0	11	10	13	2	91.7575	91.3258
Pin2	2013_06_DSGDM1_001	5449	1	10	11	10	13	2	92.0658	89.623
Pin2	2013_06_DSGDM1_001	5450	1	20	11	10	13	2	91.9645	91.3718
Pin2	2013_06_DSGDM1_001	5451	1	30	11	10	13	2	90.9297	90.6054
Pin2	2013_06_DSGDM1_001	5452	1	40	11	10	13	2	92.0209	90.2906
Pin2	2013_06_DSGDM1_001	5453	1	50	11	10	13	2	91.4824	89.336
Pin2	2013_06_DSGDM1_001	5454	2	0	11	10	13	2	90.9285	87.9142
Pin2	2013_06_DSGDM1_001	5455	2	10	11	10	13	2	91.3449	89.2208
Pin2	2013_06_DSGDM1_001	5456	2	20	11	10	13	2	91.6402	86.995
Pin2	2013_06_DSGDM1_001	5457	2	30	11	10	13	2	91.2367	85.2737
Pin2	2013_06_DSGDM1_001	5458	2	40	11	10	13	2	91.5966	89.876
Pin2	2013_06_DSGDM1_001	5459	2	50	11	10	13	2	90.6748	84.8542
Pin2	2013_06_DSGDM1_001	5460	3	0	11	10	13	2	91.7797	86.7528
Pin2	2013_06_DSGDM1_001	5461	3	10	11	10	13	2	90.9923	84.3466
Pin2	2013_06_DSGDM1_001	5462	3	20	11	10	13	2	91.0248	84.1412
Pin2	2013_06_DSGDM1_001	5463	3	30	11	10	13	2	91.2303	86.5303
Pin2	2013_06_DSGDM1_001	5464	3	40	11	10	13	2	92.575	85.4104
Pin2	2013_06_DSGDM1_001	5465	3	50	11	10	13	2	91.291	81.939
Pin2	2013_06_DSGDM1_001	5466	4	0	11	10	13	2	91.2862	85.2069
Pin2	2013_06_DSGDM1_001	5467	4	10	11	10	13	2	91.612	87.9692
Pin2	2013_06_DSGDM1_001	5468	4	20	11	10	13	2	91.7221	83.9702
Pin2	2013_06_DSGDM1_001	5469	4	30	11	10	13	2	91.5018	83.3331
Pin2	2013_06_DSGDM1_001	5470	4	40	11	10	13	2	91.9844	85.1811
Pin2	2013_06_DSGDM1_001	5471	4	50	11	10	13	2	91.9175	83.524
Pin2	2013_06_DSGDM1_001	5472	5	0	11	10	13	2	92.3023	83.8188
Pin2	2013_06_DSGDM1_001	5473	5	10	11	10	13	2	91.9443	87.8248
Pin2	2013_06_DSGDM1_001	5474	5	20	11	10	13	2	92.3184	84.186
Pin2	2013_06_DSGDM1_001	5475	5	30	11	10	13	2	93.2646	89.7969
Pin2	2013_06_DSGDM1_001	5476	5	40	11	10	13	2	93.2857	86.4476
Pin2	2013_06_DSGDM1_001	5477	5	50	11	10	13	2	94.2287	84.8049
Pin2	2013_06_DSGDM1_001	5478	6	0	11	10	13	2	94.404	83.3223
Pin2	2013_06_DSGDM1_001	5479	6	10	11	10	13	2	95.3703	85.7883
Pin2	2013_06_DSGDM1_001	5480	6	20	11	10	13	2	95.1328	82.9887
Pin2	2013_06_DSGDM1_001	5481	6	30	11	10	13	2	94.2878	84.8662
Pin2	2013_06_DSGDM1_001	5482	6	40	11	10	13	2	94.1172	82.5858
Pin2	2013_06_DSGDM1_001	5483	6	50	11	10	13	2	93.7699	83.5738
Pin2	2013_06_DSGDM1_001	5484	7	0	11	10	13	2	93.1207	84.9544
Pin2	2013_06_DSGDM1_001	5485	7	10	11	10	13	2	94.3364	89.1901
Pin2	2013_06_DSGDM1_001	5486	7	20	11	10	13	2	93.4388	82.2434
Pin2	2013_06_DSGDM1_001	5487	7	30	11	10	13	2	93.7749	82.8376
Pin2	2013_06_DSGDM1_001	5488	7	40	11	10	13	2	93.1064	94.3452
Pin2	2013_06_DSGDM1_001	5489	7	50	11	10	13	2	92.9114	83.628
Pin2	2013_06_DSGDM1_001	5490	8	0	11	10	13	2	93.6231	83.6915
Pin2	2013_06_DSGDM1_001	5491	8	10	11	10	13	1	93.2182	98.526
Pin2	2013_06_DSGDM1_001	5492	8	20	11	10	13	2	92.8529	83.3058
Pin2	2013_06_DSGDM1_001	5493	8	30	11	10	13	2	92.5683	85.9949
Pin2	2013_06_DSGDM1_001	5494	8	40	11	10	13	2	92.4853	84.6318
Pin2	2013_06_DSGDM1_001	5495	8	50	11	10	13	2	92.9653	83.3567
Pin2	2013_06_DSGDM1_001	5496	9	0	11	10	13	2	92.3393	83.6529
Pin2	2013_06_DSGDM1_001	5497	9	10	11	10	13	2	92.6273	82.9512
Pin2	2013_06_DSGDM1_001	5498	9	20	11	10	13	3	93.419	97.352
Pin2	2013_06_DSGDM1_001	5499	9	30	11	10	13	2	91.9834	83.0334
Pin2	2013_06_DSGDM1_001	5500	9	40	11	10	13	2	92.622	86.4836
Pin2	2013_06_DSGDM1_001	5501	9	50	11	10	13	2	92.0807	83.391
Pin2	2013_06_DSGDM1_001	5502	10	0	11	10	13	2	92.7426	82.6294
Pin2	2013_06_DSGDM1_001	5503	10	10	11	10	13	2	93.7995	87.6502
Pin2	2013_06_DSGDM1_001	5504	10	20	11	10	13	2	92.0638	86.999
Pin2	2013_06_DSGDM1_001	5505	10	30	11	10	13	2	92.1242	81.4608
Pin2	2013_06_DSGDM1_001	5506	10	40	11	10	13	2	92.2588	82.3151
Pin2	2013_06_DSGDM1_001	5507	10	50	11	10	13	2	92.2815	84.2648
Pin2	2013_06_DSGDM1_001	5508	11	0	11	10	13	2	92.4861	85.4537
Pin2	2013_06_DSGDM1_001	5509	11	10	11	10	13	2	92.7111	88.0516
Pin2	2013_06_DSGDM1_001	5510	11	20	11	10	13	2	92.1457	84.6584
Pin2	2013_06_DSGDM1_001	5511	11	30	11	10	13	1	94.495	113.7
Pin2	2013_06_DSGDM1_001	5512	11	40	11	10	13	2	92.9915	85.3417
Pin2	2013_06_DSGDM1_001	5513	11	50	11	10	13	2	92.645	81.1155
Pin2	2013_06_DSGDM1_001	5514	12	0	11	10	13	2	92.6646	81.8435
Pin2	2013_06_DSGDM1_001	5515	12	10	11	10	13	3	92.7657	82.7812
Pin2	2013_06_DSGDM1_001	5516	12	20	11	10	13	2	93.0961	81.0683
Pin2	2013_06_DSGDM1_001	5517	12	30	11	10	13	2	92.7802	82.2553
Pin2	2013_06_DSGDM1_001	5518	12	40	11	10	13	2	92.5303	81.5165
Pin2	2013_06_DSGDM1_001	5519	12	50	11	10	13	2	92.5201	90.5852
Pin2	2013_06_DSGDM1_001	5520	13	0	11	10	13	3	92.9763	91.0444
Pin2	2013_06_DSGDM1_001	5521	13	10	11	10	13	2	92.1327	82.1469
Pin2	2013_06_DSGDM1_001	5522	13	20	11	10	13	2	93.7064	87.1052
Pin2	2013_06_DSGDM1_001	5523	13	30	11	10	13	2	92.7118	103.925
Pin2	2013_06_DSGDM1_001	5524	13	40	11	10	13	3	92.9844	92.1468
Pin2	2013_06_DSGDM1_001	5525	13	50	11	10	13	2	92.9131	99.241
Pin2	2013_06_DSGDM1_001	5526	14	0	11	10	13	2	92.4065	82.5907
Pin2	2013_06_DSGDM1_001	5527	14	10	11	10	13	3	92.1701	86.031
Pin2	2013_06_DSGDM1_001	5528	14	20	11	10	13	2	92.4628	85.5041
Pin2	2013_06_DSGDM1_001	5529	14	30	11	10	13	2	92.5154	80.593
Pin2	2013_06_DSGDM1_001	5530	14	40	11	10	13	2	92.4835	85.4531
Pin2	2013_06_DSGDM1_001	5531	14	50	11	10	13	2	92.8674	84.3462
Pin2	2013_06_DSGDM1_001	5532	15	0	11	10	13	2	91.5719	87.9291
Pin2	2013_06_DSGDM1_001	5533	15	10	11	10	13	2	92.1905	81.7799
Pin2	2013_06_DSGDM1_001	5534	15	20	11	10	13	2	92.2663	82.5079
Pin2	2013_06_DSGDM1_001	5535	15	30	11	10	13	2	92.2967	79.8317
Pin2	2013_06_DSGDM1_001	5536	15	40	11	10	13	2	92.2283	80.5881
Pin2	2013_06_DSGDM1_001	5537	15	50	11	10	13	2	92.4469	80.4995
Pin2	2013_06_DSGDM1_001	5538	16	0	11	10	13	2	91.8741	82.4332
Pin2	2013_06_DSGDM1_001	5539	16	10	11	10	13	2	92.4525	81.9422
Pin2	2013_06_DSGDM1_001	5540	16	20	11	10	13	2	93.0632	84.2509
Pin2	2013_06_DSGDM1_001	5541	16	30	11	10	13	2	92.052	82.2443
Pin2	2013_06_DSGDM1_001	5542	16	40	11	10	13	2	91.716	81.5315
Pin2	2013_06_DSGDM1_001	5543	16	50	11	10	13	2	91.9837	82.7482
Pin2	2013_06_DSGDM1_001	5544	17	0	11	10	13	2	92.3324	81.4416
Pin2	2013_06_DSGDM1_001	5545	17	10	11	10	13	2	91.7963	81.1158
Pin2	2013_06_DSGDM1_001	5546	17	20	11	10	13	2	92.799	84.5325
Pin2	2013_06_DSGDM1_001	5547	17	30	11	10	13	2	94.7387	95.2542
Pin2	2013_06_DSGDM1_001	5548	17	40	11	10	13	2	93.0663	82.5571
Pin2	2013_06_DSGDM1_001	5549	17	50	11	10	13	2	94.5516	106.899
Pin2	2013_06_DSGDM1_001	5550	18	0	11	10	13	2	92.7196	89.0987
Pin2	2013_06_DSGDM1_001	5551	18	10	11	10	13	2	93.455	89.2153
Pin2	2013_06_DSGDM1_001	5552	18	20	11	10	13	2	94.027	87.7674
Pin2	2013_06_DSGDM1_001	5553	18	30	11	10	13	2	95.4965	85.6596
Pin2	2013_06_DSGDM1_001	5554	18	40	11	10	13	2	95.0026	90.5899
Pin2	2013_06_DSGDM1_001	5555	18	50	11	10	13	3	94.1006	91.2095
Pin2	2013_06_DSGDM1_001	5556	19	0	11	10	13	2	93.4986	90.7648
Pin2	2013_06_DSGDM1_001	5557	19	10	11	10	13	2	93.323	91.4242
Pin2	2013_06_DSGDM1_001	5558	19	20	11	10	13	2	92.8732	92.1695
Pin2	2013_06_DSGDM1_001	5559	19	30	11	10	13	2	92.9797	91.4517
Pin2	2013_06_DSGDM1_001	5560	19	40	11	10	13	2	92.918	89.752
Pin2	2013_06_DSGDM1_001	5561	19	50	11	10	13	2	92.477	89.6392
Pin2	2013_06_DSGDM1_001	5562	20	0	11	10	13	2	92.6613	87.5007
Pin2	2013_06_DSGDM1_001	5563	20	10	11	10	13	2	92.2984	88.0585
Pin2	2013_06_DSGDM1_001	5564	20	20	11	10	13	2	92.0824	88.4939
Pin2	2013_06_DSGDM1_001	5565	20	30	11	10	13	2	92.2951	86.6928
Pin2	2013_06_DSGDM1_001	5566	20	40	11	10	13	2	92.496	87.2616
Pin2	2013_06_DSGDM1_001	5567	20	50	11	10	13	2	92.2917	86.4642
Pin2	2013_06_DSGDM1_001	5568	21	0	11	10	13	2	92.1326	86.146
Pin2	2013_06_DSGDM1_001	5569	21	10	11	10	13	2	91.9418	87.452
Pin2	2013_06_DSGDM1_001	5570	21	20	11	10	13	2	92.4584	94.1577
Pin2	2013_06_DSGDM1_001	5571	21	30	11	10	13	2	92.33	87.5044
Pin2	2013_06_DSGDM1_001	5572	21	40	11	10	13	2	91.8378	87.1818
Pin2	2013_06_DSGDM1_001	5573	21	50	11	10	13	2	92.1605	86.3823
Pin2	2013_06_DSGDM1_001	5574	22	0	11	10	13	2	93.0817	88.8694
Pin2	2013_06_DSGDM1_001	5575	22	10	11	10	13	2	93.5461	87.9782
Pin2	2013_06_DSGDM1_001	5576	22	20	11	10	13	2	92.3658	82.7185
Pin2	2013_06_DSGDM1_001	5577	22	30	11	10	13	2	92.8952	83.4144
Pin2	2013_06_DSGDM1_001	5578	22	40	11	10	13	2	92.7925	83.4027
Pin2	2013_06_DSGDM1_001	5579	22	50	11	10	13	2	92.5148	84.2497
Pin2	2013_06_DSGDM1_001	5580	23	0	11	10	13	2	92.3619	90.977
Pin2	2013_06_DSGDM1_001	5581	23	10	11	10	13	2	91.7393	83.5108
Pin2	2013_06_DSGDM1_001	5582	23	20	11	10	13	2	91.7099	84.912
Pin2	2013_06_DSGDM1_001	5583	23	30	11	10	13	2	92.4306	87.2212
Pin2	2013_06_DSGDM1_001	5584	23	40	11	10	13	2	91.8643	84.2733
Pin2	2013_06_DSGDM1_001	5585	23	50	11	10	13	2	92.6106	85.1332
Pin2	2013_10_DSG142_000	173	0	0	13	10	13	2	92.1091	82.7087
Pin2	2013_10_DSG142_000	174	0	10	13	10	13	2	91.8415	86.4719
Pin2	2013_10_DSG142_000	175	0	20	13	10	13	2	92.6343	83.0103
Pin2	2013_10_DSG142_000	176	0	30	13	10	13	2	92.348	83.8741
Pin2	2013_10_DSG142_000	177	0	40	13	10	13	2	93.1221	84.8732
Pin2	2013_10_DSG142_000	178	0	50	13	10	13	2	92.3785	84.6022
Pin2	2013_10_DSG142_000	179	1	0	13	10	13	2	92.2248	83.2484
Pin2	2013_10_DSG142_000	180	1	10	13	10	13	2	91.8249	81.912
Pin2	2013_10_DSG142_000	181	1	20	13	10	13	2	91.7681	85.0409
Pin2	2013_10_DSG142_000	182	1	30	13	10	13	2	92.4776	82.8623
Pin2	2013_10_DSG142_000	183	1	40	13	10	13	2	92.1812	81.0016
Pin2	2013_10_DSG142_000	184	1	50	13	10	13	2	92.7224	84.1423
Pin2	2013_10_DSG142_000	185	2	0	13	10	13	2	92.2366	85.4899
Pin2	2013_10_DSG142_000	186	2	10	13	10	13	3	91.6915	81.5597
Pin2	2013_10_DSG142_000	187	2	20	13	10	13	2	92.3645	83.4374
Pin2	2013_10_DSG142_000	188	2	30	13	10	13	2	92.2128	82.6922
Pin2	2013_10_DSG142_000	189	2	40	13	10	13	2	92.4049	86.3173
Pin2	2013_10_DSG142_000	190	2	50	13	10	13	2	91.8897	80.3361
Pin2	2013_10_DSG142_000	191	3	0	13	10	13	2	92.724	84.8184
Pin2	2013_10_DSG142_000	192	3	10	13	10	13	2	91.8377	83.1341
Pin2	2013_10_DSG142_000	193	3	20	13	10	13	2	92.3555	81.2263
Pin2	2013_10_DSG142_000	194	3	30	13	10	13	2	92.3035	81.7755
Pin2	2013_10_DSG142_000	195	3	40	13	10	13	2	92.8063	82.2043
Pin2	2013_10_DSG142_000	196	3	50	13	10	13	2	92.131	84.4281
Pin2	2013_10_DSG142_000	197	4	0	13	10	13	2	91.6506	84.3635
Pin2	2013_10_DSG142_000	198	4	10	13	10	13	2	92.1738	83.6067
Pin2	2013_10_DSG142_000	199	4	20	13	10	13	2	92.5085	84.1598
Pin2	2013_10_DSG142_000	200	4	30	13	10	13	2	92.9491	84.2561
Pin2	2013_10_DSG142_000	201	4	40	13	10	13	2	92.6941	84.9034
Pin2	2013_10_DSG142_000	202	4	50	13	10	13	2	91.8928	85.2192
Pin2	2013_10_DSG142_000	203	5	0	13	10	13	2	92.7063	83.9965
Pin2	2013_10_DSG142_000	204	5	10	13	10	13	2	92.5879	86.2768
Pin2	2013_10_DSG142_000	205	5	20	13	10	13	2	92.1433	83.685
Pin2	2013_10_DSG142_000	206	5	30	13	10	13	2	92.6889	84.9217
Pin2	2013_10_DSG142_000	207	5	40	13	10	13	2	93.3865	90.0205
Pin2	2013_10_DSG142_000	208	5	50	13	10	13	2	94.1667	88.1728
Pin2	2013_10_DSG142_000	209	6	0	13	10	13	2	94.761	83.4921
Pin2	2013_10_DSG142_000	210	6	10	13	10	13	2	95.1135	83.6642
Pin2	2013_10_DSG142_000	211	6	20	13	10	13	2	95.4978	83.878
Pin2	2013_10_DSG142_000	212	6	30	13	10	13	2	94.0612	82.9705
Pin2	2013_10_DSG142_000	213	6	40	13	10	13	2	93.5187	82.048
Pin2	2013_10_DSG142_000	214	6	50	13	10	13	2	93.2188	82.8672
Pin2	2013_10_DSG142_000	215	7	0	13	10	13	2	93.3833	81.3215
Pin2	2013_10_DSG142_000	216	7	10	13	10	13	2	93.4367	83.073
Pin2	2013_10_DSG142_000	217	7	20	13	10	13	2	93.2575	81.2553
Pin2	2013_10_DSG142_000	218	7	30	13	10	13	2	94.2801	81.4435
Pin2	2013_10_DSG142_000	219	7	40	13	10	13	2	93.2927	85.3027
Pin2	2013_10_DSG142_000	220	7	50	13	10	13	2	92.932	81.4185
Pin2	2013_10_DSG142_000	221	8	0	13	10	13	2	92.8553	83.22
Pin2	2013_10_DSG142_000	222	8	10	13	10	13	2	93.1055	88.4494
Pin2	2013_10_DSG142_000	223	8	20	13	10	13	2	93.2415	83.0508
Pin2	2013_10_DSG142_000	224	8	30	13	10	13	2	93.1452	89.159
Pin2	2013_10_DSG142_000	225	8	40	13	10	13	2	93.5093	91.7053
Pin2	2013_10_DSG142_000	226	8	50	13	10	13	3	92.8402	88.2679
Pin2	2013_10_DSG142_000	227	9	0	13	10	13	2	93.0065	88.1703
Pin2	2013_10_DSG142_000	228	9	10	13	10	13	2	92.8349	85.0309
Pin2	2013_10_DSG142_000	229	9	20	13	10	13	2	93.5924	102.389
Pin2	2013_10_DSG142_000	230	9	30	13	10	13	2	93.9488	88.2205
Pin2	2013_10_DSG142_000	231	9	40	13	10	13	2	93.9785	87.1221
Pin2	2013_10_DSG142_000	232	9	50	13	10	13	2	93.1298	83.7046
Pin2	2013_10_DSG142_000	233	10	0	13	10	13	2	93.0234	82.6174
Pin2	2013_10_DSG142_000	234	10	10	13	10	13	2	93.278	85.04
Pin2	2013_10_DSG142_000	235	10	20	13	10	13	2	92.8035	87.9515
Pin2	2013_10_DSG142_000	236	10	30	13	10	13	2	93.3856	87.6996
Pin2	2013_10_DSG142_000	237	10	40	13	10	13	2	92.8379	85.1767
Pin2	2013_10_DSG142_000	238	10	50	13	10	13	2	93.1638	90.8333
Pin2	2013_10_DSG142_000	239	11	0	13	10	13	3	92.7914	94.3776
Pin2	2013_10_DSG142_000	240	11	10	13	10	13	2	92.8811	86.7249
Pin2	2013_10_DSG142_000	241	11	20	13	10	13	2	92.6785	84.7679
Pin2	2013_10_DSG142_000	242	11	30	13	10	13	2	93.274	84.9477
Pin2	2013_10_DSG142_000	243	11	40	13	10	13	2	93.4111	84.5928
Pin2	2013_10_DSG142_000	244	11	50	13	10	13	2	93.2584	88.5038
Pin2	2013_10_DSG142_000	245	12	0	13	10	13	4	93.0298	91.8676
Pin2	2013_10_DSG142_000	246	12	10	13	10	13	3	93.2535	87.4695
Pin2	2013_10_DSG142_000	247	12	20	13	10	13	2	93.3087	87.6794
Pin2	2013_10_DSG142_000	248	12	30	13	10	13	3	92.8567	90.8032
Pin2	2013_10_DSG142_000	249	12	40	13	10	13	2	93.0549	86.8944
Pin2	2013_10_DSG142_000	250	12	50	13	10	13	2	93.1895	99.33
Pin2	2013_10_DSG142_000	251	13	0	13	10	13	2	93.0039	85.0798
Pin2	2013_10_DSG142_000	252	13	10	13	10	13	2	93.2364	90.3866
Pin2	2013_10_DSG142_000	253	13	20	13	10	13	2	92.8467	82.7034
Pin2	2013_10_DSG142_000	254	13	30	13	10	13	2	93.9744	84.8689
Pin2	2013_10_DSG142_000	255	13	40	13	10	13	2	94.0264	86.959
Pin2	2013_10_DSG142_000	256	13	50	13	10	13	2	92.5906	85.6409
Pin2	2013_10_DSG142_000	257	14	0	13	10	13	2	93.0504	84.9772
Pin2	2013_10_DSG142_000	258	14	10	13	10	13	2	93.095	86.9837
Pin2	2013_10_DSG142_000	259	14	20	13	10	13	3	93.413	90.0905
Pin2	2013_10_DSG142_000	260	14	30	13	10	13	2	93.4085	85.8454
Pin2	2013_10_DSG142_000	261	14	40	13	10	13	2	93.6585	98.279
Pin2	2013_10_DSG142_000	262	14	50	13	10	13	2	93.3799	87.9636
Pin2	2013_10_DSG142_000	263	15	0	13	10	13	2	93.0178	86.6564
Pin2	2013_10_DSG142_000	264	15	10	13	10	13	2	104.033	110.263
Pin2	2013_10_DSG142_000	265	15	20	13	10	13	2	94.2009	87.6814
Pin2	2013_10_DSG142_000	266	15	30	13	10	13	3	93.7429	94.2029
Pin2	2013_10_DSG142_000	267	15	40	13	10	13	2	92.8647	87.1874
Pin2	2013_10_DSG142_000	268	15	50	13	10	13	2	92.8103	87.8864
Pin2	2013_10_DSG142_000	269	16	0	13	10	13	2	92.7609	88.577
Pin2	2013_10_DSG142_000	270	16	10	13	10	13	2	92.7334	89.5443
Pin2	2013_10_DSG142_000	271	16	20	13	10	13	2	93.264	88.3891
Pin2	2013_10_DSG142_000	272	16	30	13	10	13	2	92.7787	87.9536
Pin2	2013_10_DSG142_000	273	16	40	13	10	13	2	92.8628	89.1357
Pin2	2013_10_DSG142_000	274	16	50	13	10	13	2	93.3626	89.6605
Pin2	2013_10_DSG142_000	275	17	0	13	10	13	3	92.5057	89.8347
Pin2	2013_10_DSG142_000	276	17	10	13	10	13	2	92.9062	90.4988
Pin2	2013_10_DSG142_000	277	17	20	13	10	13	2	92.7312	91.0941
Pin2	2013_10_DSG142_000	278	17	30	13	10	13	2	92.587	88.7339
Pin2	2013_10_DSG142_000	279	17	40	13	10	13	2	93.1539	90.3384
Pin2	2013_10_DSG142_000	280	17	50	13	10	13	2	92.8807	88.4479
Pin2	2013_10_DSG142_000	281	18	0	13	10	13	2	93.9908	92.9573
Pin2	2013_10_DSG142_000	282	18	10	13	10	13	2	94.3113	89.8728
Pin2	2013_10_DSG142_000	283	18	20	13	10	13	2	94.622	89.6177
Pin2	2013_10_DSG142_000	284	18	30	13	10	13	2	94.8163	91.5666
Pin2	2013_10_DSG142_000	285	18	40	13	10	13	2	93.8335	93.5536
Pin2	2013_10_DSG142_000	286	18	50	13	10	13	2	93.4789	93.5468
Pin2	2013_10_DSG142_000	287	19	0	13	10	13	2	93.7936	95.0094
Pin2	2013_10_DSG142_000	288	19	10	13	10	13	2	93.1814	93.7678
Pin2	2013_10_DSG142_000	289	19	20	13	10	13	2	92.9077	93.7795
Pin2	2013_10_DSG142_000	290	19	30	13	10	13	2	92.5247	93.098
Pin2	2013_10_DSG142_000	291	19	40	13	10	13	2	93.5994	92.4734
Pin2	2013_10_DSG142_000	292	19	50	13	10	13	2	93.2473	91.1048
Pin2	2013_10_DSG142_000	293	20	0	13	10	13	2	92.5475	92.2841
Pin2	2013_10_DSG142_000	294	20	10	13	10	13	2	92.6404	90.648
Pin2	2013_10_DSG142_000	295	20	20	13	10	13	2	91.9081	90.2238
Pin2	2013_10_DSG142_000	296	20	30	13	10	13	2	92.6813	91.1888
Pin2	2013_10_DSG142_000	297	20	40	13	10	13	2	92.9032	90.2562
Pin2	2013_10_DSG142_000	298	20	50	13	10	13	2	92.5226	91.1805
Pin2	2013_10_DSG142_000	299	21	0	13	10	13	2	92.7054	92.5382
Pin2	2013_10_DSG142_000	300	21	10	13	10	13	2	92.6979	89.6388
Pin2	2013_10_DSG142_000	301	21	20	13	10	13	2	92.745	91.6615
Pin2	2013_10_DSG142_000	302	21	30	13	10	13	2	92.9115	89.6702
Pin2	2013_10_DSG142_000	303	21	40	13	10	13	2	92.9299	88.7851
Pin2	2013_10_DSG142_000	304	21	50	13	10	13	2	93.4517	89.8798
Pin2	2013_10_DSG142_000	305	22	0	13	10	13	2	93.1415	90.3821
Pin2	2013_10_DSG142_000	306	22	10	13	10	13	2	93.2518	89.531
Pin2	2013_10_DSG142_000	307	22	20	13	10	13	2	93.2353	89.4626
Pin2	2013_10_DSG142_000	308	22	30	13	10	13	2	93.0809	89.09
Pin2	2013_10_DSG142_000	309	22	40	13	10	13	2	93.1375	88.5178
Pin2	2013_10_DSG142_000	310	22	50	13	10	13	2	93.9191	90.7544
Pin2	2013_10_DSG142_000	311	23	0	13	10	13	2	93.0489	89.4293
Pin2	2013_10_DSG142_000	312	23	10	13	10	13	2	93.1019	88.4015
Pin2	2013_10_DSG142_000	313	23	20	13	10	13	2	92.6688	89.2536
Pin2	2013_10_DSG142_000	314	23	30	13	10	13	2	92.4999	89.8944
Pin2	2013_10_DSG142_000	315	23	40	13	10	13	2	92.2449	88.9366
Pin2	2013_10_DSG142_000	316	23	50	13	10	13	2	92.6817	90.5696
Pin2	2013_10_DSG142_000	317	0	0	14	10	13	2	93.0109	90.6314
Pin2	2013_10_DSG142_000	318	0	10	14	10	13	2	92.6279	91.4691
Pin2	2013_10_DSG142_000	319	0	20	14	10	13	2	92.6982	92.7537
Pin2	2013_10_DSG142_000	320	0	30	14	10	13	2	91.8738	90.6047
Pin2	2013_10_DSG142_000	321	0	40	14	10	13	2	92.2833	97.8202
Pin2	2013_10_DSG142_000	322	0	50	14	10	13	2	91.8279	90.3841
Pin2	2013_10_DSG142_000	323	1	0	14	10	13	2	91.5663	90.9403
Pin2	2013_10_DSG142_000	324	1	10	14	10	13	2	91.6003	90.2992
Pin2	2013_10_DSG142_000	325	1	20	14	10	13	2	92.9938	90.0296
Pin2	2013_10_DSG142_000	326	1	30	14	10	13	2	92.4088	88.7078
Pin2	2013_10_DSG142_000	327	1	40	14	10	13	2	92.6137	89.4603
Pin2	2013_10_DSG142_000	328	1	50	14	10	13	2	91.7496	88.5587
Pin2	2013_10_DSG142_000	329	2	0	14	10	13	2	92.1525	89.614
Pin2	2013_10_DSG142_000	330	2	10	14	10	13	2	92.1003	90.3895
Pin2	2013_10_DSG142_000	331	2	20	14	10	13	2	91.8549	89.833
Pin2	2013_10_DSG142_000	332	2	30	14	10	13	2	91.9961	89.3066
Pin2	2013_10_DSG142_000	333	2	40	14	10	13	2	92.2612	89.5908
Pin2	2013_10_DSG142_000	334	2	50	14	10	13	2	92.3553	89.7096
Pin2	2013_10_DSG142_000	335	3	0	14	10	13	2	92.8061	92.3126
Pin2	2013_10_DSG142_000	336	3	10	14	10	13	2	92.3052	88.4672
Pin2	2013_10_DSG142_000	337	3	20	14	10	13	2	92.4009	87.2596
Pin2	2013_10_DSG142_000	338	3	30	14	10	13	2	92.2773	87.626
Pin2	2013_10_DSG142_000	339	3	40	14	10	13	2	93.1616	87.0814
Pin2	2013_10_DSG142_000	340	3	50	14	10	13	2	92.5592	87.0038
Pin2	2013_10_DSG142_000	341	4	0	14	10	13	2	92.3007	87.8849
Pin2	2013_10_DSG142_000	342	4	10	14	10	13	2	91.8231	88.5255
Pin2	2013_10_DSG142_000	343	4	20	14	10	13	2	92.185	89.531
Pin2	2013_10_DSG142_000	344	4	30	14	10	13	2	92.5581	89.5445
Pin2	2013_10_DSG142_000	345	4	40	14	10	13	2	92.9084	89.5651
Pin2	2013_10_DSG142_000	346	4	50	14	10	13	2	91.6581	88.6141
Pin2	2013_10_DSG142_000	347	5	0	14	10	13	2	92.2158	88.9117
Pin2	2013_10_DSG142_000	348	5	10	14	10	13	2	92.3908	89.7857
Pin2	2013_10_DSG142_000	349	5	20	14	10	13	2	92.4059	88.9233
Pin2	2013_10_DSG142_000	350	5	30	14	10	13	2	92.5914	89.8297
Pin2	2013_10_DSG142_000	351	5	40	14	10	13	2	93.947	90.1977
Pin2	2013_10_DSG142_000	352	5	50	14	10	13	2	94.227	89.5384
Pin2	2013_10_DSG142_000	353	6	0	14	10	13	2	94.4368	88.9061
Pin2	2013_10_DSG142_000	354	6	10	14	10	13	2	95.4067	88.5325
Pin2	2013_10_DSG142_000	355	6	20	14	10	13	2	95.151	88.604
Pin2	2013_10_DSG142_000	356	6	30	14	10	13	2	93.8711	88.553
Pin2	2013_10_DSG142_000	357	6	40	14	10	13	2	93.7299	88.3989
Pin2	2013_10_DSG142_000	358	6	50	14	10	13	2	94.3304	88.2283
Pin2	2013_10_DSG142_000	359	7	0	14	10	13	2	93.5313	89.0042
Pin2	2013_10_DSG142_000	360	7	10	14	10	13	2	93.0099	87.2396
Pin2	2013_10_DSG142_000	361	7	20	14	10	13	2	93.0842	86.7689
Pin2	2013_10_DSG142_000	362	7	30	14	10	13	2	94.1885	88.6686
Pin2	2013_10_DSG142_000	363	7	40	14	10	13	2	92.6513	89.5731
Pin2	2013_10_DSG142_000	364	7	50	14	10	13	2	93.1614	88.9275
Pin2	2013_10_DSG142_000	365	8	0	14	10	13	2	92.5185	87.2414
Pin2	2013_10_DSG142_000	366	8	10	14	10	13	2	92.7154	90.8476
Pin2	2013_10_DSG142_000	367	8	20	14	10	13	2	93.1415	88.8628
Pin2	2013_10_DSG142_000	368	8	30	14	10	13	2	93.2052	88.302
Pin2	2013_10_DSG142_000	369	8	40	14	10	13	2	93.6907	89.8496
Pin2	2013_10_DSG142_000	370	8	50	14	10	13	2	92.7763	89.2694
Pin2	2013_10_DSG142_000	371	9	0	14	10	13	2	93.213	89.5897
Pin2	2013_10_DSG142_000	372	9	10	14	10	13	2	94.0595	90.8719
Pin2	2013_10_DSG142_000	373	9	20	14	10	13	2	93.1398	89.7005
Pin2	2013_10_DSG142_000	374	9	30	14	10	13	2	92.8171	90.9228
Pin2	2013_10_DSG142_000	375	9	40	14	10	13	2	93.1962	89.9746
Pin2	2013_10_DSG142_000	376	9	50	14	10	13	2	93.4442	89.8523
Pin2	2013_10_DSG142_000	377	10	0	14	10	13	2	93.1053	89.0994
Pin2	2013_10_DSG142_000	378	10	10	14	10	13	2	94.2016	89.7808
Pin2	2013_10_DSG142_000	379	10	20	14	10	13	2	93.6019	89.1609
Pin2	2013_10_DSG142_000	380	10	30	14	10	13	3	93.6003	90.811
Pin2	2013_10_DSG142_000	381	10	40	14	10	13	2	93.3753	90.5158
Pin2	2013_10_DSG142_000	382	10	50	14	10	13	2	93.6105	89.6678
Pin2	2013_10_DSG142_000	383	11	0	14	10	13	2	93.4272	89.8735
Pin2	2013_10_DSG142_000	384	11	10	14	10	13	2	93.7571	90.7362
Pin2	2013_10_DSG142_000	385	11	20	14	10	13	2	93.2289	89.6161
Pin2	2013_10_DSG142_000	386	11	30	14	10	13	2	93.8906	90.077
Pin2	2013_10_DSG142_000	387	11	40	14	10	13	2	93.9468	91.1352
Pin2	2013_10_DSG142_000	388	11	50	14	10	13	2	93.8381	89.051
Pin2	2013_10_DSG142_000	389	12	0	14	10	13	2	93.4217	90.3449
Pin2	2013_10_DSG142_000	390	12	10	14	10	13	2	93.7739	90.073
Pin2	2013_10_DSG142_000	391	12	20	14	10	13	2	92.7681	89.368
Pin2	2013_10_DSG142_000	392	12	30	14	10	13	2	93.6283	88.4734
Pin2	2013_10_DSG142_000	393	12	40	14	10	13	2	93.415	90.5073
Pin2	2013_10_DSG142_000	394	12	50	14	10	13	2	93.0089	89.9919
Pin2	2013_10_DSG142_000	395	13	0	14	10	13	2	93.1416	90.0176
Pin2	2013_10_DSG142_000	396	13	10	14	10	13	2	92.9858	90.2449
Pin2	2013_10_DSG142_000	397	13	20	14	10	13	2	92.863	90.0875
Pin2	2013_10_DSG142_000	398	13	30	14	10	13	2	93.3143	92.1456
Pin2	2013_10_DSG142_000	399	13	40	14	10	13	2	92.7786	90.7169
Pin2	2013_10_DSG142_000	400	13	50	14	10	13	2	93.7403	90.8107
Pin2	2013_10_DSG142_000	401	14	0	14	10	13	2	92.9564	90.1578
Pin2	2013_10_DSG142_000	402	14	10	14	10	13	2	92.5479	97.5869
Pin2	2013_10_DSG142_000	403	14	20	14	10	13	2	92.6806	91.1858
Pin2	2013_10_DSG142_000	404	14	30	14	10	13	2	93.0406	91.6012
Pin2	2013_10_DSG142_000	405	14	40	14	10	13	2	92.0882	90.5336
Pin2	2013_10_DSG142_000	406	14	50	14	10	13	2	93.0803	91.1801
Pin2	2013_10_DSG142_000	407	15	0	14	10	13	2	92.6787	90.4662
Pin2	2013_10_DSG142_000	408	15	10	14	10	13	2	92.8675	90.2784
Pin2	2013_10_DSG142_000	409	15	20	14	10	13	2	92.8832	90.2229
Pin2	2013_10_DSG142_000	410	15	30	14	10	13	2	93.1157	91.6941
Pin2	2013_10_DSG142_000	411	15	40	14	10	13	2	93.1425	90.9963
Pin2	2013_10_DSG142_000	412	15	50	14	10	13	2	92.7876	92.7442
Pin2	2013_10_DSG142_000	413	16	0	14	10	13	2	92.8305	91.9983
Pin2	2013_10_DSG142_000	414	16	10	14	10	13	2	93.0813	90.0991
Pin2	2013_10_DSG142_000	415	16	20	14	10	13	2	93.031	92.8563
Pin2	2013_10_DSG142_000	416	16	30	14	10	13	2	93.6697	90.8871
Pin2	2013_10_DSG142_000	417	16	40	14	10	13	2	94.0718	91.8935
Pin2	2013_10_DSG142_000	418	16	50	14	10	13	2	94.2984	91.6053
Pin2	2013_10_DSG142_000	419	17	0	14	10	13	2	92.5949	92.285
Pin2	2013_10_DSG142_000	420	17	10	14	10	13	2	93.2562	92.076
Pin2	2013_10_DSG142_000	421	17	20	14	10	13	2	93.4508	92.4657
Pin2	2013_10_DSG142_000	422	17	30	14	10	13	2	93.2036	90.7164
Pin2	2013_10_DSG142_000	423	17	40	14	10	13	2	93.4569	91.1665
Pin2	2013_10_DSG142_000	424	17	50	14	10	13	2	93.7106	91.1547
Pin2	2013_10_DSG142_000	425	18	0	14	10	13	2	93.5	92.071
Pin2	2013_10_DSG142_000	426	18	10	14	10	13	2	95.0734	90.7827
Pin2	2013_10_DSG142_000	427	18	20	14	10	13	2	94.9425	91.2043
Pin2	2013_10_DSG142_000	428	18	30	14	10	13	2	95.2061	92.4113
Pin2	2013_10_DSG142_000	429	18	40	14	10	13	2	93.6402	94.888
Pin2	2013_10_DSG142_000	430	18	50	14	10	13	2	93.0481	93.3931
Pin2	2013_10_DSG142_000	431	19	0	14	10	13	2	93.0534	93.0673
Pin2	2013_10_DSG142_000	432	19	10	14	10	13	2	93.3459	92.8115
Pin2	2013_10_DSG142_000	433	19	20	14	10	13	2	92.9979	93.5681
Pin2	2013_10_DSG142_000	434	19	30	14	10	13	2	92.249	93.4684
Pin2	2013_10_DSG142_000	435	19	40	14	10	13	2	92.1557	93.2478
Pin2	2013_10_DSG142_000	436	19	50	14	10	13	2	92.7246	92.4487
Pin2	2013_10_DSG142_000	437	20	0	14	10	13	2	92.5449	92.5272
Pin2	2013_10_DSG142_000	438	20	10	14	10	13	2	91.869	92.8394
Pin2	2013_10_DSG142_000	439	20	20	14	10	13	2	92.7637	93.3514
Pin2	2013_10_DSG142_000	440	20	30	14	10	13	2	92.6457	94.6979
Pin2	2013_10_DSG142_000	441	20	40	14	10	13	2	93.0753	93.1246
Pin2	2013_10_DSG142_000	442	20	50	14	10	13	2	93.4412	95.215
Pin2	2013_10_DSG142_000	443	21	0	14	10	13	2	92.8521	94.8466
Pin2	2013_10_DSG142_000	444	21	10	14	10	13	2	92.3561	93.4381
Pin2	2013_10_DSG142_000	445	21	20	14	10	13	2	92.6075	94.6022
Pin2	2013_10_DSG142_000	446	21	30	14	10	13	2	91.1427	93.9187
Pin2	2013_10_DSG142_000	447	21	40	14	10	13	2	91.9392	94.5478
Pin2	2013_10_DSG142_000	448	21	50	14	10	13	2	91.7911	94.4951
Pin2	2013_10_DSG142_000	449	22	0	14	10	13	2	91.756	95.1832
Pin2	2013_10_DSG142_000	450	22	10	14	10	13	2	92.5893	94.559
Pin2	2013_10_DSG142_000	451	22	20	14	10	13	2	92.0818	93.8144
Pin2	2013_10_DSG142_000	452	22	30	14	10	13	2	91.9717	94.5349
Pin2	2013_10_DSG142_000	453	22	40	14	10	13	2	92.3223	94.2999
Pin2	2013_10_DSG142_000	454	22	50	14	10	13	2	92.6195	94.5994
Pin2	2013_10_DSG142_000	455	23	0	14	10	13	2	92.1844	94.1963
Pin2	2013_10_DSG142_000	456	23	10	14	10	13	2	92.0581	93.0341
Pin2	2013_10_DSG142_000	457	23	20	14	10	13	2	92.4093	93.49
Pin2	2013_10_DSG142_000	458	23	30	14	10	13	2	92.3553	94.2489
Pin2	2013_10_DSG142_000	459	23	40	14	10	13	2	91.8646	93.2217
Pin2	2013_10_DSG142_000	460	23	50	14	10	13	2	92.3314	95.1351
Pin2	2013_10_DSG142_000	461	0	0	15	10	13	2	92.6183	93.7191
Pin2	2013_10_DSG142_000	462	0	10	15	10	13	2	93.0514	93.5129
Pin2	2013_10_DSG142_000	463	0	20	15	10	13	2	93.0317	92.3937
Pin2	2013_10_DSG142_000	464	0	30	15	10	13	2	92.146	92.2215
Pin2	2013_10_DSG142_000	465	0	40	15	10	13	2	92.4604	92.1584
Pin2	2013_10_DSG142_000	466	0	50	15	10	13	2	93.4095	94.3195
Pin2	2013_10_DSG142_000	467	1	0	15	10	13	2	92.182	92.0847
Pin2	2013_10_DSG142_000	468	1	10	15	10	13	2	92.2141	91.7203
Pin2	2013_10_DSG142_000	469	1	20	15	10	13	2	92.8742	92.6149
Pin2	2013_10_DSG142_000	470	1	30	15	10	13	2	92.7976	93.3364
Pin2	2013_10_DSG142_000	471	1	40	15	10	13	2	92.8182	91.6263
Pin2	2013_10_DSG142_000	472	1	50	15	10	13	2	93.1095	91.525
Pin2	2013_10_DSG142_000	473	2	0	15	10	13	2	92.314	93.2903
Pin2	2013_10_DSG142_000	474	2	10	15	10	13	2	92.0343	91.7539
Pin2	2013_10_DSG142_000	475	2	20	15	10	13	2	92.6218	104.58
Pin2	2013_10_DSG142_000	476	2	30	15	10	13	2	92.5608	91.7683
Pin2	2013_10_DSG142_000	477	2	40	15	10	13	2	92.3705	92.2686
Pin2	2013_10_DSG142_000	478	2	50	15	10	13	2	92.1298	93.7818
Pin2	2013_10_DSG142_000	479	3	0	15	10	13	2	92.1018	94.1625
Pin2	2013_10_DSG142_000	480	3	10	15	10	13	2	91.8862	92.1083
Pin2	2013_10_DSG142_000	481	3	20	15	10	13	2	93.069	91.67
Pin2	2013_10_DSG142_000	482	3	30	15	10	13	2	91.8494	91.9858
Pin2	2013_10_DSG142_000	483	3	40	15	10	13	2	91.9579	99.5836
Pin2	2013_10_DSG142_000	484	3	50	15	10	13	2	92.4896	102.37
Pin2	2013_10_DSG142_000	485	4	0	15	10	13	2	92.4168	96.4092
Pin2	2013_10_DSG142_000	486	4	10	15	10	13	2	92.1108	98.6654
Pin2	2013_10_DSG142_000	487	4	20	15	10	13	2	91.9519	91.2
Pin2	2013_10_DSG142_000	488	4	30	15	10	13	2	92.0618	91.2974
Pin2	2013_10_DSG142_000	489	4	40	15	10	13	2	92.2033	92.0261
Pin2	2013_10_DSG142_000	490	4	50	15	10	13	2	92.6259	96.6271
Pin2	2013_10_DSG142_000	491	5	0	15	10	13	2	93.2831	98.1412
Pin2	2013_10_DSG142_000	492	5	10	15	10	13	2	92.8616	93.9716
Pin2	2013_10_DSG142_000	493	5	20	15	10	13	2	92.874	99.5589
Pin2	2013_10_DSG142_000	494	5	30	15	10	13	2	92.7327	90.7047
Pin2	2013_10_DSG142_000	495	5	40	15	10	13	2	93.862	91.5509
Pin2	2013_10_DSG142_000	496	5	50	15	10	13	2	94.4661	91.3161
Pin2	2013_10_DSG142_000	497	6	0	15	10	13	2	95.2308	92.288
Pin2	2013_10_DSG142_000	498	6	10	15	10	13	2	95.2127	90.7371
Pin2	2013_10_DSG142_000	499	6	20	15	10	13	2	95.469	90.4128
Pin2	2013_10_DSG142_000	500	6	30	15	10	13	2	94.8144	92.024
Pin2	2013_10_DSG142_000	501	6	40	15	10	13	2	93.9594	99.7959
Pin2	2013_10_DSG142_000	502	6	50	15	10	13	2	93.9259	89.6172
Pin2	2013_10_DSG142_000	503	7	0	15	10	13	2	93.5684	90.1823
Pin2	2013_10_DSG142_000	504	7	10	15	10	13	2	93.755	91.9171
Pin2	2013_10_DSG142_000	505	7	20	15	10	13	2	93.3776	89.6801
Pin2	2013_10_DSG142_000	506	7	30	15	10	13	2	93.7565	87.9393
Pin2	2013_10_DSG142_000	507	7	40	15	10	13	2	93.0534	87.5804
Pin2	2013_10_DSG142_000	508	7	50	15	10	13	2	92.7625	87.2704
Pin2	2013_10_DSG142_000	509	8	0	15	10	13	2	93.6397	88.0424
Pin2	2013_10_DSG142_000	510	8	10	15	10	13	2	93.249	86.5577
Pin2	2013_10_DSG142_000	511	8	20	15	10	13	2	93.4517	86.3789
Pin2	2013_10_DSG142_000	512	8	30	15	10	13	2	94.2884	86.6805
Pin2	2013_10_DSG142_000	513	8	40	15	10	13	2	93.7988	85.7726
Pin2	2013_10_DSG142_000	514	8	50	15	10	13	2	93.2902	85.8205
Pin2	2013_10_DSG142_000	515	9	0	15	10	13	2	93.6054	85.8132
Pin2	2013_10_DSG142_000	516	9	10	15	10	13	2	92.8763	87.167
Pin2	2013_10_DSG142_000	517	9	20	15	10	13	2	93.3257	89.7421
Pin2	2013_10_DSG142_000	518	9	30	15	10	13	2	93.1444	91.5364
Pin2	2013_10_DSG142_000	519	9	40	15	10	13	2	93.7667	90.2363
Pin2	2013_10_DSG142_000	520	9	50	15	10	13	2	92.472	90.3771
Pin2	2013_10_DSG142_000	521	10	0	15	10	13	2	93.8285	88.6401
Pin2	2013_10_DSG142_000	522	10	10	15	10	13	2	93.2576	87.0391
Pin2	2013_10_DSG142_000	523	10	20	15	10	13	2	92.2221	88.3422
Pin2	2013_10_DSG142_000	524	10	30	15	10	13	2	93.1969	90.2783
Pin2	2013_10_DSG142_000	525	10	40	15	10	13	2	93.6873	86.6811
Pin2	2013_10_DSG142_000	526	10	50	15	10	13	2	93.4419	86.3527
Pin2	2013_10_DSG142_000	527	11	0	15	10	13	2	93.552	86.7497
Pin2	2013_10_DSG142_000	528	11	10	15	10	13	2	93.6901	87.0188
Pin2	2013_10_DSG142_000	529	11	20	15	10	13	2	93.4378	87.6148
Pin2	2013_10_DSG142_000	530	11	30	15	10	13	2	94.0364	88.3482
Pin2	2013_10_DSG142_000	531	11	40	15	10	13	2	93.6155	86.7046
Pin2	2013_10_DSG142_000	532	11	50	15	10	13	2	94.1456	87.1857
Pin2	2013_10_DSG142_000	533	12	0	15	10	13	2	94.0237	86.1027
Pin2	2013_10_DSG142_000	534	12	10	15	10	13	2	93.4571	86.4634
Pin2	2013_10_DSG142_000	535	12	20	15	10	13	2	93.4137	86.7192
Pin2	2013_10_DSG142_000	536	12	30	15	10	13	2	93.3933	88.3387
Pin2	2013_10_DSG142_000	537	12	40	15	10	13	2	93.7966	85.5795
Pin2	2013_10_DSG142_000	538	12	50	15	10	13	2	93.0746	85.8916
Pin2	2013_10_DSG142_000	539	13	0	15	10	13	2	94.331	85.7575
Pin2	2013_10_DSG142_000	540	13	10	15	10	13	2	94.0227	86.0589
Pin2	2013_10_DSG142_000	541	13	20	15	10	13	2	93.6468	84.6843
Pin2	2013_10_DSG142_000	542	13	30	15	10	13	2	93.1158	84.5855
Pin2	2013_10_DSG142_000	543	13	40	15	10	13	2	93.4213	86.9568
Pin2	2013_10_DSG142_000	544	13	50	15	10	13	2	93.4972	86.7213
Pin2	2013_10_DSG142_000	545	14	0	15	10	13	2	92.7667	86.1114
Pin2	2013_10_DSG142_000	546	14	10	15	10	13	2	92.7322	85.9116
Pin2	2013_10_DSG142_000	547	14	20	15	10	13	2	93.1876	88.0593
Pin2	2013_10_DSG142_000	548	14	30	15	10	13	2	92.649	89.8666
Pin2	2013_10_DSG142_000	549	14	40	15	10	13	2	92.1399	88.784
Pin2	2013_10_DSG142_000	550	14	50	15	10	13	2	93.5398	88.3946
Pin2	2013_10_DSG142_000	551	15	0	15	10	13	2	92.3247	90.4602
Pin2	2013_10_DSG142_000	552	15	10	15	10	13	2	92.7776	90.0318
Pin2	2013_10_DSG142_000	553	15	20	15	10	13	2	92.3994	89.746
Pin2	2013_10_DSG142_000	554	15	30	15	10	13	2	92.0991	89.0918
Pin2	2013_10_DSG142_000	555	15	40	15	10	13	2	93.1332	89.4055
Pin2	2013_10_DSG142_000	556	15	50	15	10	13	2	92.6819	90.0051
Pin2	2013_10_DSG142_000	557	16	0	15	10	13	2	92.6531	89.998
Pin2	2013_10_DSG142_000	558	16	10	15	10	13	2	92.5784	90.7646
Pin2	2013_10_DSG142_000	559	16	20	15	10	13	2	93.273	89.0715
Pin2	2013_10_DSG142_000	560	16	30	15	10	13	2	92.8982	90.3177
Pin2	2013_10_DSG142_000	561	16	40	15	10	13	2	93.3551	93.7744
Pin2	2013_10_DSG142_000	562	16	50	15	10	13	2	93.318	92.5185
Pin2	2013_10_DSG142_000	563	17	0	15	10	13	2	92.9972	89.5879
Pin2	2013_10_DSG142_000	564	17	10	15	10	13	2	93.5382	89.55
Pin2	2013_10_DSG142_000	565	17	20	15	10	13	2	94.7777	90.7009
Pin2	2013_10_DSG142_000	566	17	30	15	10	13	2	94.1989	91.584
Pin2	2013_10_DSG142_000	567	17	40	15	10	13	2	93.5429	90.5327
Pin2	2013_10_DSG142_000	568	17	50	15	10	13	2	93.7252	92.0472
Pin2	2013_10_DSG142_000	569	18	0	15	10	13	2	94.0429	89.8327
Pin2	2013_10_DSG142_000	570	18	10	15	10	13	2	95.1625	91.3097
Pin2	2013_10_DSG142_000	571	18	20	15	10	13	2	95.0276	89.9022
Pin2	2013_10_DSG142_000	572	18	30	15	10	13	2	94.8592	91.2473
Pin2	2013_10_DSG142_000	573	18	40	15	10	13	2	94.4073	91.9086
Pin2	2013_10_DSG142_000	574	18	50	15	10	13	2	93.8455	93.5142
Pin2	2013_10_DSG142_000	575	19	0	15	10	13	2	93.1698	92.0711
Pin2	2013_10_DSG142_000	576	19	10	15	10	13	2	92.3059	93.3907
Pin2	2013_10_DSG142_000	577	19	20	15	10	13	2	92.4686	93.0988
Pin2	2013_10_DSG142_000	578	19	30	15	10	13	2	92.8216	99.2688
Pin2	2013_10_DSG142_000	579	19	40	15	10	13	2	92.597	93.3105
Pin2	2013_10_DSG142_000	580	19	50	15	10	13	2	93.3479	91.9545
Pin2	2013_10_DSG142_000	581	20	0	15	10	13	2	92.9201	91.4867
Pin2	2013_10_DSG142_000	582	20	10	15	10	13	2	92.8519	92.6324
Pin2	2013_10_DSG142_000	583	20	20	15	10	13	2	92.5466	91.3884
Pin2	2013_10_DSG142_000	584	20	30	15	10	13	2	92.0883	91.4992
Pin2	2013_10_DSG142_000	585	20	40	15	10	13	2	92.4345	91.452
Pin2	2013_10_DSG142_000	586	20	50	15	10	13	2	92.8201	91.9077
Pin2	2013_10_DSG142_000	587	21	0	15	10	13	2	92.4573	92.0419
[truncated: 11,105 more rows]

## Sheet: Pin2_2014_01-03
Station	Folder	File	Hour	Minute	Day	Month	Year	Peaks	High	Low
Pin2	2013_10_DSG142_001	1694	0	0	1	1	14	2	89.1153	92.0866
Pin2	2013_10_DSG142_001	1695	0	10	1	1	14	2	89.3085	91.3895
Pin2	2013_10_DSG142_001	1696	0	20	1	1	14	2	89.5934	91.1975
Pin2	2013_10_DSG142_001	1697	0	30	1	1	14	2	89.5735	92.7558
Pin2	2013_10_DSG142_001	1698	0	40	1	1	14	2	90.3211	93.0402
Pin2	2013_10_DSG142_001	1699	0	50	1	1	14	2	89.8582	93.3323
Pin2	2013_10_DSG142_001	1700	1	0	1	1	14	2	90.6239	93.0635
Pin2	2013_10_DSG142_001	1701	1	10	1	1	14	2	89.8101	92.3101
Pin2	2013_10_DSG142_001	1702	1	20	1	1	14	2	90.0178	94.0197
Pin2	2013_10_DSG142_001	1703	1	30	1	1	14	2	90.6091	94.1667
Pin2	2013_10_DSG142_001	1704	1	40	1	1	14	2	89.8986	91.3717
Pin2	2013_10_DSG142_001	1705	1	50	1	1	14	2	89.7993	91.1021
Pin2	2013_10_DSG142_001	1706	2	0	1	1	14	2	91.2213	92.2095
Pin2	2013_10_DSG142_001	1707	2	10	1	1	14	2	91.0165	93.2025
Pin2	2013_10_DSG142_001	1708	2	20	1	1	14	2	90.4153	93.1847
Pin2	2013_10_DSG142_001	1709	2	30	1	1	14	2	90.4801	94.1746
Pin2	2013_10_DSG142_001	1710	2	40	1	1	14	2	91.2043	92.5855
Pin2	2013_10_DSG142_001	1711	2	50	1	1	14	2	90.6423	91.96
Pin2	2013_10_DSG142_001	1712	3	0	1	1	14	2	90.9152	92.0922
Pin2	2013_10_DSG142_001	1713	3	10	1	1	14	2	89.3518	92.3493
Pin2	2013_10_DSG142_001	1714	3	20	1	1	14	2	90.8211	91.3838
Pin2	2013_10_DSG142_001	1715	3	30	1	1	14	2	88.3629	91.6234
Pin2	2013_10_DSG142_001	1716	3	40	1	1	14	2	89.8073	92.2527
Pin2	2013_10_DSG142_001	1717	3	50	1	1	14	2	89.4057	92.9971
Pin2	2013_10_DSG142_001	1718	4	0	1	1	14	2	90.0925	92.4633
Pin2	2013_10_DSG142_001	1719	4	10	1	1	14	2	88.4307	94.0382
Pin2	2013_10_DSG142_001	1720	4	20	1	1	14	2	88.8109	92.6753
Pin2	2013_10_DSG142_001	1721	4	30	1	1	14	2	90.4058	92.5721
Pin2	2013_10_DSG142_001	1722	4	40	1	1	14	2	88.334	93.3527
Pin2	2013_10_DSG142_001	1723	4	50	1	1	14	2	87.9392	92.7112
Pin2	2013_10_DSG142_001	1724	5	0	1	1	14	2	88.3816	94.0998
Pin2	2013_10_DSG142_001	1725	5	10	1	1	14	1	89.8038	94.4654
Pin2	2013_10_DSG142_001	1726	5	20	1	1	14	1	88.373	94.9851
Pin2	2013_10_DSG142_001	1727	5	30	1	1	14	2	88.2778	94.2948
Pin2	2013_10_DSG142_001	1728	5	40	1	1	14	2	88.6765	95.1798
Pin2	2013_10_DSG142_001	1729	5	50	1	1	14	2	89.944	94.599
Pin2	2013_10_DSG142_001	1730	6	0	1	1	14	2	90.6335	94.627
Pin2	2013_10_DSG142_001	1731	6	10	1	1	14	2	89.6519	94.068
Pin2	2013_10_DSG142_001	1732	6	20	1	1	14	2	90.3521	94.9494
Pin2	2013_10_DSG142_001	1733	6	30	1	1	14	2	91.0832	95.2663
Pin2	2013_10_DSG142_001	1734	6	40	1	1	14	2	91.8992	95.6456
Pin2	2013_10_DSG142_001	1735	6	50	1	1	14	2	91.2536	96.0611
Pin2	2013_10_DSG142_001	1736	7	0	1	1	14	2	91.9473	94.6591
Pin2	2013_10_DSG142_001	1737	7	10	1	1	14	2	91.3388	100.466
Pin2	2013_10_DSG142_001	1738	7	20	1	1	14	2	91.1256	94.4915
Pin2	2013_10_DSG142_001	1739	7	30	1	1	14	2	90.4438	102.803
Pin2	2013_10_DSG142_001	1740	7	40	1	1	14	2	88.867	95.1093
Pin2	2013_10_DSG142_001	1741	7	50	1	1	14	2	90.2743	93.516
Pin2	2013_10_DSG142_001	1742	8	0	1	1	14	2	90.159	94.37
Pin2	2013_10_DSG142_001	1743	8	10	1	1	14	2	89.6889	94.9858
Pin2	2013_10_DSG142_001	1744	8	20	1	1	14	2	89.9532	96.0601
Pin2	2013_10_DSG142_001	1745	8	30	1	1	14	2	89.085	94.2756
Pin2	2013_10_DSG142_001	1746	8	40	1	1	14	2	89.9575	93.6271
Pin2	2013_10_DSG142_001	1747	8	50	1	1	14	2	90.5405	94.5774
Pin2	2013_10_DSG142_001	1748	9	0	1	1	14	2	89.313	93.9246
Pin2	2013_10_DSG142_001	1749	9	10	1	1	14	2	89.7781	94.1247
Pin2	2013_10_DSG142_001	1750	9	20	1	1	14	2	91.3035	93.4905
Pin2	2013_10_DSG142_001	1751	9	30	1	1	14	2	90.0726	93.8031
Pin2	2013_10_DSG142_001	1752	9	40	1	1	14	2	90.4011	95.4783
Pin2	2013_10_DSG142_001	1753	9	50	1	1	14	2	90.2541	96.2374
Pin2	2013_10_DSG142_001	1754	10	0	1	1	14	2	89.7844	96.9824
Pin2	2013_10_DSG142_001	1755	10	10	1	1	14	2	90.0382	92.7005
Pin2	2013_10_DSG142_001	1756	10	20	1	1	14	2	89.9305	91.9502
Pin2	2013_10_DSG142_001	1757	10	30	1	1	14	2	88.6286	99.4205
Pin2	2013_10_DSG142_001	1758	10	40	1	1	14	2	89.3176	92.6012
Pin2	2013_10_DSG142_001	1759	10	50	1	1	14	2	89.4599	97.3857
Pin2	2013_10_DSG142_001	1760	11	0	1	1	14	2	90.5259	98.7155
Pin2	2013_10_DSG142_001	1761	11	10	1	1	14	2	88.6639	95.6574
Pin2	2013_10_DSG142_001	1762	11	20	1	1	14	2	89.0303	93.2075
Pin2	2013_10_DSG142_001	1763	11	30	1	1	14	1	89.3614	106.488
Pin2	2013_10_DSG142_001	1764	11	40	1	1	14	2	88.3582	99.2155
Pin2	2013_10_DSG142_001	1765	11	50	1	1	14	1	88.3826	98.1801
Pin2	2013_10_DSG142_001	1766	12	0	1	1	14	2	89.7429	97.2681
Pin2	2013_10_DSG142_001	1767	12	10	1	1	14	2	88.1588	95.7965
Pin2	2013_10_DSG142_001	1768	12	20	1	1	14	2	89.2505	93.8164
Pin2	2013_10_DSG142_001	1769	12	30	1	1	14	1	87.7401	95.6412
Pin2	2013_10_DSG142_001	1770	12	40	1	1	14	2	88.3827	97.0918
Pin2	2013_10_DSG142_001	1771	12	50	1	1	14	2	87.5783	92.6977
Pin2	2013_10_DSG142_001	1772	13	0	1	1	14	2	88.4794	95.2788
Pin2	2013_10_DSG142_001	1773	13	10	1	1	14	2	88.0585	94.2139
Pin2	2013_10_DSG142_001	1774	13	20	1	1	14	2	90.0995	99.4632
Pin2	2013_10_DSG142_001	1775	13	30	1	1	14	2	88.6434	95.8391
Pin2	2013_10_DSG142_001	1776	13	40	1	1	14	1	88.7023	102.043
Pin2	2013_10_DSG142_001	1777	13	50	1	1	14	2	88.7963	96.8179
Pin2	2013_10_DSG142_001	1778	14	0	1	1	14	2	88.0906	93.4429
Pin2	2013_10_DSG142_001	1779	14	10	1	1	14	1	89.0396	97.4284
Pin2	2013_10_DSG142_001	1780	14	20	1	1	14	2	89.7605	98.5086
Pin2	2013_10_DSG142_001	1781	14	30	1	1	14	2	89.6568	95.0188
Pin2	2013_10_DSG142_001	1782	14	40	1	1	14	2	88.4454	97.903
Pin2	2013_10_DSG142_001	1783	14	50	1	1	14	2	89.6013	95.299
Pin2	2013_10_DSG142_001	1784	15	0	1	1	14	2	87.8463	94.9216
Pin2	2013_10_DSG142_001	1785	15	10	1	1	14	2	88.1445	98.2598
Pin2	2013_10_DSG142_001	1786	15	20	1	1	14	2	88.8591	93.5901
Pin2	2013_10_DSG142_001	1787	15	30	1	1	14	2	88.9652	95.0051
Pin2	2013_10_DSG142_001	1788	15	40	1	1	14	2	88.5702	100.996
Pin2	2013_10_DSG142_001	1789	15	50	1	1	14	2	89.3731	91.27
Pin2	2013_10_DSG142_001	1790	16	0	1	1	14	2	88.8552	93.9015
Pin2	2013_10_DSG142_001	1791	16	10	1	1	14	2	88.876	94.6476
Pin2	2013_10_DSG142_001	1792	16	20	1	1	14	2	88.77	93.7732
Pin2	2013_10_DSG142_001	1793	16	30	1	1	14	2	90.9329	94.3708
Pin2	2013_10_DSG142_001	1794	16	40	1	1	14	2	88.4202	96.2157
Pin2	2013_10_DSG142_001	1795	16	50	1	1	14	2	89.4886	97.1405
Pin2	2013_10_DSG142_001	1796	17	0	1	1	14	2	89.0144	93.8115
Pin2	2013_10_DSG142_001	1797	17	10	1	1	14	2	89.3526	99.7534
Pin2	2013_10_DSG142_001	1798	17	20	1	1	14	2	88.8368	94.3235
Pin2	2013_10_DSG142_001	1799	17	30	1	1	14	2	89.6417	99.3322
Pin2	2013_10_DSG142_001	1800	17	40	1	1	14	2	90.8045	101.781
Pin2	2013_10_DSG142_001	1801	17	50	1	1	14	2	90.0267	93.152
Pin2	2013_10_DSG142_001	1802	18	0	1	1	14	2	91.0502	94.0328
Pin2	2013_10_DSG142_001	1803	18	10	1	1	14	2	91.0454	96.1709
Pin2	2013_10_DSG142_001	1804	18	20	1	1	14	2	91.2031	101.715
Pin2	2013_10_DSG142_001	1805	18	30	1	1	14	2	90.4156	100.677
Pin2	2013_10_DSG142_001	1806	18	40	1	1	14	2	92.2665	94.9105
Pin2	2013_10_DSG142_001	1807	18	50	1	1	14	2	91.0032	93.9405
Pin2	2013_10_DSG142_001	1808	19	0	1	1	14	2	89.9135	92.7329
Pin2	2013_10_DSG142_001	1809	19	10	1	1	14	2	90.5631	92.6734
Pin2	2013_10_DSG142_001	1810	19	20	1	1	14	2	89.5877	93.59
Pin2	2013_10_DSG142_001	1811	19	30	1	1	14	2	89.323	99.4152
Pin2	2013_10_DSG142_001	1812	19	40	1	1	14	2	89.6132	92.9026
Pin2	2013_10_DSG142_001	1813	19	50	1	1	14	2	91.2762	93.7449
Pin2	2013_10_DSG142_001	1814	20	0	1	1	14	2	90.0505	93.6734
Pin2	2013_10_DSG142_001	1815	20	10	1	1	14	2	90.4854	103.835
Pin2	2013_10_DSG142_001	1816	20	20	1	1	14	2	88.6804	93.4445
Pin2	2013_10_DSG142_001	1817	20	30	1	1	14	2	88.74	97.2651
Pin2	2013_10_DSG142_001	1818	20	40	1	1	14	2	90.1144	100.854
Pin2	2013_10_DSG142_001	1819	20	50	1	1	14	2	89.7604	100.541
Pin2	2013_10_DSG142_001	1820	21	0	1	1	14	2	89.4106	92.1564
Pin2	2013_10_DSG142_001	1821	21	10	1	1	14	2	89.1805	92.0962
Pin2	2013_10_DSG142_001	1822	21	20	1	1	14	2	89.5864	94.4025
Pin2	2013_10_DSG142_001	1823	21	30	1	1	14	2	89.98	93.8269
Pin2	2013_10_DSG142_001	1824	21	40	1	1	14	2	91.1288	92.957
Pin2	2013_10_DSG142_001	1825	21	50	1	1	14	2	89.1966	93.013
Pin2	2013_10_DSG142_001	1826	22	0	1	1	14	2	89.6	100.172
Pin2	2013_10_DSG142_001	1827	22	10	1	1	14	2	90.5684	92.7456
Pin2	2013_10_DSG142_001	1828	22	20	1	1	14	2	89.1084	92.3299
Pin2	2013_10_DSG142_001	1829	22	30	1	1	14	2	89.2425	91.4854
Pin2	2013_10_DSG142_001	1830	22	40	1	1	14	2	89.1111	93.1467
Pin2	2013_10_DSG142_001	1831	22	50	1	1	14	2	88.3023	92.8937
Pin2	2013_10_DSG142_001	1832	23	0	1	1	14	2	89.471	93.364
Pin2	2013_10_DSG142_001	1833	23	10	1	1	14	2	87.384	91.5214
Pin2	2013_10_DSG142_001	1834	23	20	1	1	14	2	87.1046	92.1504
Pin2	2013_10_DSG142_001	1835	23	30	1	1	14	2	87.5902	92.3777
Pin2	2013_10_DSG142_001	1836	23	40	1	1	14	2	87.0921	91.1431
Pin2	2013_10_DSG142_001	1837	23	50	1	1	14	2	87.2527	92.5271
Pin2	2013_10_DSG142_001	1838	0	0	2	1	14	2	87.8744	92.5038
Pin2	2013_10_DSG142_001	1839	0	10	2	1	14	2	88.1666	93.1895
Pin2	2013_10_DSG142_001	1840	0	20	2	1	14	2	88.8973	92.5983
Pin2	2013_10_DSG142_001	1841	0	30	2	1	14	2	89.6034	92.2849
Pin2	2013_10_DSG142_001	1842	0	40	2	1	14	2	88.3442	91.3572
Pin2	2013_10_DSG142_001	1843	0	50	2	1	14	2	88.093	91.661
Pin2	2013_10_DSG142_001	1844	1	0	2	1	14	2	89.2366	91.7817
Pin2	2013_10_DSG142_001	1845	1	10	2	1	14	2	88.6962	90.9491
Pin2	2013_10_DSG142_001	1846	1	20	2	1	14	2	89.3048	92.4319
Pin2	2013_10_DSG142_001	1847	1	30	2	1	14	2	89.4711	92.7205
Pin2	2013_10_DSG142_001	1848	1	40	2	1	14	2	88.8905	91.1484
Pin2	2013_10_DSG142_001	1849	1	50	2	1	14	2	89.1224	92.2065
Pin2	2013_10_DSG142_001	1850	2	0	2	1	14	2	90.1658	93.1809
Pin2	2013_10_DSG142_001	1851	2	10	2	1	14	2	89.817	93.8424
Pin2	2013_10_DSG142_001	1852	2	20	2	1	14	2	90.1373	94.1713
Pin2	2013_10_DSG142_001	1853	2	30	2	1	14	2	91.1989	94.2506
Pin2	2013_10_DSG142_001	1854	2	40	2	1	14	2	90.7559	93.6027
Pin2	2013_10_DSG142_001	1855	2	50	2	1	14	2	89.9839	92.2666
Pin2	2013_10_DSG142_001	1856	3	0	2	1	14	2	90.1878	91.0581
Pin2	2013_10_DSG142_001	1857	3	10	2	1	14	2	91.2227	90.5674
Pin2	2013_10_DSG142_001	1858	3	20	2	1	14	2	91.2432	91.9347
Pin2	2013_10_DSG142_001	1859	3	30	2	1	14	2	90.8767	91.9219
Pin2	2013_10_DSG142_001	1860	3	40	2	1	14	2	89.6906	90.9136
Pin2	2013_10_DSG142_001	1861	3	50	2	1	14	2	90.7341	90.4174
Pin2	2013_10_DSG142_001	1862	4	0	2	1	14	2	89.8587	90.0012
Pin2	2013_10_DSG142_001	1863	4	10	2	1	14	2	89.9029	90.7701
Pin2	2013_10_DSG142_001	1864	4	20	2	1	14	2	90.0264	90.8621
Pin2	2013_10_DSG142_001	1865	4	30	2	1	14	2	90.2817	89.3334
Pin2	2013_10_DSG142_001	1866	4	40	2	1	14	2	90.5037	90.6099
Pin2	2013_10_DSG142_001	1867	4	50	2	1	14	2	89.3595	90.9528
Pin2	2013_10_DSG142_001	1868	5	0	2	1	14	2	88.643	90.2238
Pin2	2013_10_DSG142_001	1869	5	10	2	1	14	2	88.1115	89.3218
Pin2	2013_10_DSG142_001	1870	5	20	2	1	14	2	88.7639	91.2772
Pin2	2013_10_DSG142_001	1871	5	30	2	1	14	2	89.2309	88.2799
Pin2	2013_10_DSG142_001	1872	5	40	2	1	14	2	89.3465	90.4731
Pin2	2013_10_DSG142_001	1873	5	50	2	1	14	2	88.2744	90.1647
Pin2	2013_10_DSG142_001	1874	6	0	2	1	14	2	88.7402	88.295
Pin2	2013_10_DSG142_001	1875	6	10	2	1	14	2	88.5148	89.8025
Pin2	2013_10_DSG142_001	1876	6	20	2	1	14	2	89.9819	88.7645
Pin2	2013_10_DSG142_001	1877	6	30	2	1	14	2	91.0756	88.6397
Pin2	2013_10_DSG142_001	1878	6	40	2	1	14	2	91.0122	90.1632
Pin2	2013_10_DSG142_001	1879	6	50	2	1	14	2	91.9321	85.8178
Pin2	2013_10_DSG142_001	1880	7	0	2	1	14	2	92.5779	90.4678
Pin2	2013_10_DSG142_001	1881	7	10	2	1	14	2	92.0169	87.5156
Pin2	2013_10_DSG142_001	1882	7	20	2	1	14	2	91.5149	85.86
Pin2	2013_10_DSG142_001	1883	7	30	2	1	14	2	91.1394	87.0614
Pin2	2013_10_DSG142_001	1884	7	40	2	1	14	2	91.1655	88.2469
Pin2	2013_10_DSG142_001	1885	7	50	2	1	14	3	90.812	94.3002
Pin2	2013_10_DSG142_001	1886	8	0	2	1	14	2	91.2391	98.7098
Pin2	2013_10_DSG142_001	1887	8	10	2	1	14	1	89.9013	101.72
Pin2	2013_10_DSG142_001	1888	8	20	2	1	14	1	90.0299	102.156
Pin2	2013_10_DSG142_001	1889	8	30	2	1	14	2	90.2462	96.0292
Pin2	2013_10_DSG142_001	1890	8	40	2	1	14	2	91.1918	93.5404
Pin2	2013_10_DSG142_001	1891	8	50	2	1	14	2	90.7407	91.2057
Pin2	2013_10_DSG142_001	1892	9	0	2	1	14	2	90.2966	91.8347
Pin2	2013_10_DSG142_001	1893	9	10	2	1	14	2	91.0158	89.5805
Pin2	2013_10_DSG142_001	1894	9	20	2	1	14	2	90.9135	89.3821
Pin2	2013_10_DSG142_001	1895	9	30	2	1	14	2	89.5137	89.4605
Pin2	2013_10_DSG142_001	1896	9	40	2	1	14	2	90.3413	91.7537
Pin2	2013_10_DSG142_001	1897	9	50	2	1	14	2	90.7257	91.1002
Pin2	2013_10_DSG142_001	1898	10	0	2	1	14	2	89.9264	89.3069
Pin2	2013_10_DSG142_001	1899	10	10	2	1	14	2	90.7693	90.3948
Pin2	2013_10_DSG142_001	1900	10	20	2	1	14	2	90.2602	90.7254
Pin2	2013_10_DSG142_001	1901	10	30	2	1	14	2	89.7977	100.337
Pin2	2013_10_DSG142_001	1902	10	40	2	1	14	2	90.1596	90.0458
Pin2	2013_10_DSG142_001	1903	10	50	2	1	14	2	89.705	91.0292
Pin2	2013_10_DSG142_001	1904	11	0	2	1	14	2	89.3275	91.3704
Pin2	2013_10_DSG142_001	1905	11	10	2	1	14	2	88.9737	91.4299
Pin2	2013_10_DSG142_001	1906	11	20	2	1	14	2	88.5625	89.8538
Pin2	2013_10_DSG142_001	1907	11	30	2	1	14	2	90.1406	91.5477
Pin2	2013_10_DSG142_001	1908	11	40	2	1	14	2	89.0829	90.9182
Pin2	2013_10_DSG142_001	1909	11	50	2	1	14	2	88.7655	89.7806
Pin2	2013_10_DSG142_001	1910	12	0	2	1	14	2	90.8162	89.1665
Pin2	2013_10_DSG142_001	1911	12	10	2	1	14	2	88.911	91.9232
Pin2	2013_10_DSG142_001	1912	12	20	2	1	14	2	90.4589	95.5721
Pin2	2013_10_DSG142_001	1913	12	30	2	1	14	2	90.5161	94.1881
Pin2	2013_10_DSG142_001	1914	12	40	2	1	14	2	90.7688	90.355
Pin2	2013_10_DSG142_001	1915	12	50	2	1	14	2	89.6006	81.2359
Pin2	2013_10_DSG142_001	1916	13	0	2	1	14	2	89.8966	90.9025
Pin2	2013_10_DSG142_001	1917	13	10	2	1	14	2	89.6158	79.5215
Pin2	2013_10_DSG142_001	1918	13	20	2	1	14	2	88.6948	81.4158
Pin2	2013_10_DSG142_001	1919	13	30	2	1	14	2	89.5894	77.3876
Pin2	2013_10_DSG142_001	1920	13	40	2	1	14	2	89.5739	82.3942
Pin2	2013_10_DSG142_001	1921	13	50	2	1	14	2	90.1905	78.9412
Pin2	2013_10_DSG142_001	1922	14	0	2	1	14	2	89.7719	83.2081
Pin2	2013_10_DSG142_001	1923	14	10	2	1	14	2	90.0564	78.5593
Pin2	2013_10_DSG142_001	1924	14	20	2	1	14	2	88.7896	77.6493
Pin2	2013_10_DSG142_001	1925	14	30	2	1	14	2	89.9063	77.0711
Pin2	2013_10_DSG142_001	1926	14	40	2	1	14	2	89.2646	77.4072
Pin2	2013_10_DSG142_001	1927	14	50	2	1	14	2	91.0996	78.9588
Pin2	2013_10_DSG142_001	1928	15	0	2	1	14	2	89.2851	81.5643
Pin2	2013_10_DSG142_001	1929	15	10	2	1	14	2	89.7619	80.8791
Pin2	2013_10_DSG142_001	1930	15	20	2	1	14	2	89.7215	81.6152
Pin2	2013_10_DSG142_001	1931	15	30	2	1	14	2	91.0492	82.1349
Pin2	2013_10_DSG142_001	1932	15	40	2	1	14	2	89.2965	82.0173
Pin2	2013_10_DSG142_001	1933	15	50	2	1	14	2	90.1718	81.1524
Pin2	2013_10_DSG142_001	1934	16	0	2	1	14	2	94.0484	86.2768
Pin2	2013_10_DSG142_001	1935	16	10	2	1	14	2	90.0049	80.8491
Pin2	2013_10_DSG142_001	1936	16	20	2	1	14	2	88.8418	81.2006
Pin2	2013_10_DSG142_001	1937	16	30	2	1	14	2	90.2937	80.6164
Pin2	2013_10_DSG142_001	1938	16	40	2	1	14	2	91.6027	85.9117
Pin2	2013_10_DSG142_001	1939	16	50	2	1	14	2	90.5463	90.6466
Pin2	2013_10_DSG142_001	1940	17	0	2	1	14	2	89.2859	88.8548
Pin2	2013_10_DSG142_001	1941	17	10	2	1	14	2	89.102	89.5319
Pin2	2013_10_DSG142_001	1942	17	20	2	1	14	2	89.655	86.869
Pin2	2013_10_DSG142_001	1943	17	30	2	1	14	2	89.5483	84.675
Pin2	2013_10_DSG142_001	1944	17	40	2	1	14	2	90.1206	96.7919
Pin2	2013_10_DSG142_001	1945	17	50	2	1	14	2	91.3343	87.6746
Pin2	2013_10_DSG142_001	1946	18	0	2	1	14	2	91.2805	85.4037
Pin2	2013_10_DSG142_001	1947	18	10	2	1	14	2	92.0517	92.991
Pin2	2013_10_DSG142_001	1948	18	20	2	1	14	2	91.4196	96.8396
Pin2	2013_10_DSG142_001	1949	18	30	2	1	14	2	89.6348	97.0071
Pin2	2013_10_DSG142_001	1950	18	40	2	1	14	2	91.1046	95.2606
Pin2	2013_10_DSG142_001	1951	18	50	2	1	14	2	90.8752	90.9949
Pin2	2013_10_DSG142_001	1952	19	0	2	1	14	2	89.9204	95.846
Pin2	2013_10_DSG142_001	1953	19	10	2	1	14	2	90.1671	90.1842
Pin2	2013_10_DSG142_001	1954	19	20	2	1	14	2	90.1331	88.1473
Pin2	2013_10_DSG142_001	1955	19	30	2	1	14	2	89.8049	90.6329
Pin2	2013_10_DSG142_001	1956	19	40	2	1	14	2	89.7123	88.8433
Pin2	2013_10_DSG142_001	1957	19	50	2	1	14	2	90.7176	88.4885
Pin2	2013_10_DSG142_001	1958	20	0	2	1	14	2	89.2836	89.9132
Pin2	2013_10_DSG142_001	1959	20	10	2	1	14	2	89.8039	86.2655
Pin2	2013_10_DSG142_001	1960	20	20	2	1	14	2	90.7254	87.5182
Pin2	2013_10_DSG142_001	1961	20	30	2	1	14	2	89.846	86.3049
Pin2	2013_10_DSG142_001	1962	20	40	2	1	14	1	88.6265	99.3672
Pin2	2013_10_DSG142_001	1963	20	50	2	1	14	1	88.3086	98.7652
Pin2	2013_10_DSG142_001	1964	21	0	2	1	14	1	87.3463	97.8536
Pin2	2013_10_DSG142_001	1965	21	10	2	1	14	1	86.7807	99.949
Pin2	2013_10_DSG142_001	1966	21	20	2	1	14	1	86.1618	98.594
Pin2	2013_10_DSG142_001	1967	21	30	2	1	14	1	86.2618	100.31
Pin2	2013_10_DSG142_001	1968	21	40	2	1	14	1	85.573	99.4956
Pin2	2013_10_DSG142_001	1969	21	50	2	1	14	1	84.8552	99.3837
Pin2	2013_10_DSG142_001	1970	22	0	2	1	14	1	87.9541	98.2771
Pin2	2013_10_DSG142_001	1971	22	10	2	1	14	1	83.854	98.3645
Pin2	2013_10_DSG142_001	1972	22	20	2	1	14	1	85.9285	99.9247
Pin2	2013_10_DSG142_001	1973	22	30	2	1	14	1	84.365	100.746
Pin2	2013_10_DSG142_001	1974	22	40	2	1	14	1	88.1739	99.2005
Pin2	2013_10_DSG142_001	1975	22	50	2	1	14	1	86.0849	100.128
Pin2	2013_10_DSG142_001	1976	23	0	2	1	14	1	86.8274	99.662
Pin2	2013_10_DSG142_001	1977	23	10	2	1	14	1	87.199	101.948
Pin2	2013_10_DSG142_001	1978	23	20	2	1	14	1	88.3865	111.216
Pin2	2013_10_DSG142_001	1979	23	30	2	1	14	1	87.5312	103.293
Pin2	2013_10_DSG142_001	1980	23	40	2	1	14	1	89.7129	105.409
Pin2	2013_10_DSG142_001	1981	23	50	2	1	14	1	87.77	104.566
Pin2	2013_10_DSG142_001	1982	0	0	3	1	14	1	87.2326	98.1714
Pin2	2013_10_DSG142_001	1983	0	10	3	1	14	1	89.5172	104.419
Pin2	2013_10_DSG142_001	1984	0	20	3	1	14	1	87.1417	104.942
Pin2	2013_10_DSG142_001	1985	0	30	3	1	14	1	89.6642	106.674
Pin2	2013_10_DSG142_001	1986	0	40	3	1	14	1	88.586	100.741
Pin2	2013_10_DSG142_001	1987	0	50	3	1	14	1	87.6486	102.92
Pin2	2013_10_DSG142_001	1988	1	0	3	1	14	1	89.1311	103.749
Pin2	2013_10_DSG142_001	1989	1	10	3	1	14	1	88.8743	99.7531
Pin2	2013_10_DSG142_001	1990	1	20	3	1	14	1	87.0736	104.461
Pin2	2013_10_DSG142_001	1991	1	30	3	1	14	1	88.2676	101.689
Pin2	2013_10_DSG142_001	1992	1	40	3	1	14	1	87.0696	103.353
Pin2	2013_10_DSG142_001	1993	1	50	3	1	14	1	85.8145	110.795
Pin2	2013_10_DSG142_001	1994	2	0	3	1	14	1	86.763	102.618
Pin2	2013_10_DSG142_001	1995	2	10	3	1	14	1	86.2241	112.824
Pin2	2013_10_DSG142_001	1996	2	20	3	1	14	1	86.4361	102.291
Pin2	2013_10_DSG142_001	1997	2	30	3	1	14	1	88.1583	112.944
Pin2	2013_10_DSG142_001	1998	2	40	3	1	14	1	88.4011	121.636
Pin2	2013_10_DSG142_001	1999	2	50	3	1	14	1	88.0897	112.845
Pin2	2013_10_DSG142_001	2000	3	0	3	1	14	1	87.149	112.537
Pin2	2013_10_DSG142_001	2001	3	10	3	1	14	1	85.3364	103.21
Pin2	2013_10_DSG142_001	2002	3	20	3	1	14	1	85.6439	120.888
Pin2	2013_10_DSG142_001	2003	3	30	3	1	14	1	86.485	112.9
Pin2	2013_10_DSG142_001	2004	3	40	3	1	14	1	87.2487	105.199
Pin2	2013_10_DSG142_001	2005	3	50	3	1	14	1	85.5293	126.741
Pin2	2013_10_DSG142_001	2006	4	0	3	1	14	1	84.8012	121.083
Pin2	2013_10_DSG142_001	2007	4	10	3	1	14	1	87.5699	100.443
Pin2	2013_10_DSG142_001	2008	4	20	3	1	14	1	87.9296	126.195
Pin2	2013_10_DSG142_001	2009	4	30	3	1	14	1	88.4913	125.352
Pin2	2013_10_DSG142_001	2010	4	40	3	1	14	1	86.0682	111.894
Pin2	2013_10_DSG142_001	2011	4	50	3	1	14	1	88.8904	100.447
Pin2	2013_10_DSG142_001	2012	5	0	3	1	14	1	85.2466	105.834
Pin2	2013_10_DSG142_001	2013	5	10	3	1	14	1	88.6084	114.7
Pin2	2013_10_DSG142_001	2014	5	20	3	1	14	1	88.3185	122.39
Pin2	2013_10_DSG142_001	2015	5	30	3	1	14	1	87.0509	100.604
Pin2	2013_10_DSG142_001	2016	5	40	3	1	14	1	87.8687	116.599
Pin2	2013_10_DSG142_001	2017	5	50	3	1	14	1	87.5331	119.535
Pin2	2013_10_DSG142_001	2018	6	0	3	1	14	1	87.1233	106.282
Pin2	2013_10_DSG142_001	2019	6	10	3	1	14	1	88.5481	118.002
Pin2	2013_10_DSG142_001	2020	6	20	3	1	14	1	88.0799	109.494
Pin2	2013_10_DSG142_001	2021	6	30	3	1	14	1	87.525	123.713
Pin2	2013_10_DSG142_001	2022	6	40	3	1	14	1	90.3146	106.382
Pin2	2013_10_DSG142_001	2023	6	50	3	1	14	1	87.2336	114.329
Pin2	2013_10_DSG142_001	2024	7	0	3	1	14	1	89.657	102.031
Pin2	2013_10_DSG142_001	2025	7	10	3	1	14	1	88.0267	110.357
Pin2	2013_10_DSG142_001	2026	7	20	3	1	14	1	88.9417	108.184
Pin2	2013_10_DSG142_001	2027	7	30	3	1	14	1	88.1806	104.359
Pin2	2013_10_DSG142_001	2028	7	40	3	1	14	1	91.472	101.13
Pin2	2013_10_DSG142_001	2029	7	50	3	1	14	1	89.1638	104.435
Pin2	2013_10_DSG142_001	2030	8	0	3	1	14	1	87.4913	103.174
Pin2	2013_10_DSG142_001	2031	8	10	3	1	14	1	88.1766	106.947
Pin2	2013_10_DSG142_001	2032	8	20	3	1	14	1	89.4069	102.975
Pin2	2013_10_DSG142_001	2033	8	30	3	1	14	1	88.7406	107.27
Pin2	2013_10_DSG142_001	2034	8	40	3	1	14	1	87.5178	103.346
Pin2	2013_10_DSG142_001	2035	8	50	3	1	14	1	88.8996	98.3101
Pin2	2013_10_DSG142_001	2036	9	0	3	1	14	1	89.8469	104.26
Pin2	2013_10_DSG142_001	2037	9	10	3	1	14	1	88.4836	113.249
Pin2	2013_10_DSG142_001	2038	9	20	3	1	14	1	87.0471	104.051
Pin2	2013_10_DSG142_001	2039	9	30	3	1	14	1	86.3435	109.709
Pin2	2013_10_DSG142_001	2040	9	40	3	1	14	1	87.5469	107.098
Pin2	2013_10_DSG142_001	2041	9	50	3	1	14	1	87.4343	100.456
Pin2	2013_10_DSG142_001	2042	10	0	3	1	14	1	90.2923	111.292
Pin2	2013_10_DSG142_001	2043	10	10	3	1	14	1	88.2605	113.146
Pin2	2013_10_DSG142_001	2044	10	20	3	1	14	1	87.1939	112.373
Pin2	2013_10_DSG142_001	2045	10	30	3	1	14	1	86.0127	109.755
Pin2	2013_10_DSG142_001	2046	10	40	3	1	14	2	87.6265	102.572
Pin2	2013_10_DSG142_001	2047	10	50	3	1	14	1	87.8092	112.795
Pin2	2013_10_DSG142_001	2048	11	0	3	1	14	1	89.2792	111.661
Pin2	2013_10_DSG142_001	2049	11	10	3	1	14	1	87.856	109.828
Pin2	2013_10_DSG142_001	2050	11	20	3	1	14	1	89.0652	110.452
Pin2	2013_10_DSG142_001	2051	11	30	3	1	14	1	89.7611	103.668
Pin2	2013_10_DSG142_001	2052	11	40	3	1	14	1	88.1163	115.035
Pin2	2013_10_DSG142_001	2053	11	50	3	1	14	1	87.3673	105.458
Pin2	2013_10_DSG142_001	2054	12	0	3	1	14	1	87.2704	99.5666
Pin2	2013_10_DSG142_001	2055	12	10	3	1	14	1	88.7456	103.681
Pin2	2013_10_DSG142_001	2056	12	20	3	1	14	1	88.481	118.761
Pin2	2013_10_DSG142_001	2057	12	30	3	1	14	1	87.982	104.548
Pin2	2013_10_DSG142_001	2058	12	40	3	1	14	1	88.4545	110.014
Pin2	2013_10_DSG142_001	2059	12	50	3	1	14	1	87.7439	102.773
Pin2	2013_10_DSG142_001	2060	13	0	3	1	14	1	87.5118	114.493
Pin2	2013_10_DSG142_001	2061	13	10	3	1	14	1	89.2429	113.068
Pin2	2013_10_DSG142_001	2062	13	20	3	1	14	1	87.8481	116.228
Pin2	2013_10_DSG142_001	2063	13	30	3	1	14	2	88.0026	104.281
Pin2	2013_10_DSG142_001	2064	13	40	3	1	14	2	88.2831	106.09
Pin2	2013_10_DSG142_001	2065	13	50	3	1	14	2	88.3749	95.5373
Pin2	2013_10_DSG142_001	2066	14	0	3	1	14	1	88.6403	108.331
Pin2	2013_10_DSG142_001	2067	14	10	3	1	14	1	88.6848	112.101
Pin2	2013_10_DSG142_001	2068	14	20	3	1	14	2	88.2922	98.2906
Pin2	2013_10_DSG142_001	2069	14	30	3	1	14	2	88.6996	109.491
Pin2	2013_10_DSG142_001	2070	14	40	3	1	14	2	88.9912	96.5495
Pin2	2013_10_DSG142_001	2071	14	50	3	1	14	2	88.991	107.282
Pin2	2013_10_DSG142_001	2072	15	0	3	1	14	2	88.055	108.96
Pin2	2013_10_DSG142_001	2073	15	10	3	1	14	2	89.6436	107.749
Pin2	2013_10_DSG142_001	2074	15	20	3	1	14	2	89.4844	103.73
Pin2	2013_10_DSG142_001	2075	15	30	3	1	14	2	90.4081	98.56
Pin2	2013_10_DSG142_001	2076	15	40	3	1	14	2	89.879	101.457
Pin2	2013_10_DSG142_001	2077	15	50	3	1	14	2	89.1808	106.496
Pin2	2013_10_DSG142_001	2078	16	0	3	1	14	2	89.2205	97.6796
Pin2	2013_10_DSG142_001	2079	16	10	3	1	14	2	89.1267	94.556
Pin2	2013_10_DSG142_001	2080	16	20	3	1	14	2	88.915	105.601
Pin2	2013_10_DSG142_001	2081	16	30	3	1	14	2	89.9191	102.351
Pin2	2013_10_DSG142_001	2082	16	40	3	1	14	2	90.1786	101.333
Pin2	2013_10_DSG142_001	2083	16	50	3	1	14	2	90.8302	103.454
Pin2	2013_10_DSG142_001	2084	17	0	3	1	14	2	90.2079	100.708
Pin2	2013_10_DSG142_001	2085	17	10	3	1	14	2	90.1657	110.762
Pin2	2013_10_DSG142_001	2086	17	20	3	1	14	2	89.887	99.2579
Pin2	2013_10_DSG142_001	2087	17	30	3	1	14	2	91.4401	98.6614
Pin2	2013_10_DSG142_001	2088	17	40	3	1	14	2	90.6596	102.938
Pin2	2013_10_DSG142_001	2089	17	50	3	1	14	2	90.3179	101.45
Pin2	2013_10_DSG142_001	2090	18	0	3	1	14	2	91.4101	101.039
Pin2	2013_10_DSG142_001	2091	18	10	3	1	14	2	91.3521	106.296
Pin2	2013_10_DSG142_001	2092	18	20	3	1	14	2	91.7256	109.15
Pin2	2013_10_DSG142_001	2093	18	30	3	1	14	2	90.9873	100.876
Pin2	2013_10_DSG142_001	2094	18	40	3	1	14	2	90.6451	101.853
Pin2	2013_10_DSG142_001	2095	18	50	3	1	14	1	91.2454	105.077
Pin2	2013_10_DSG142_001	2096	19	0	3	1	14	2	89.7786	99.1876
Pin2	2013_10_DSG142_001	2097	19	10	3	1	14	1	89.2177	107.509
Pin2	2013_10_DSG142_001	2098	19	20	3	1	14	2	90.7902	102.646
Pin2	2013_10_DSG142_001	2099	19	30	3	1	14	2	89.3363	98.6709
Pin2	2013_10_DSG142_001	2100	19	40	3	1	14	1	90.5417	101.67
Pin2	2013_10_DSG142_001	2101	19	50	3	1	14	1	89.8359	99.1905
Pin2	2013_10_DSG142_001	2102	20	0	3	1	14	1	91.073	108.532
Pin2	2013_10_DSG142_001	2103	20	10	3	1	14	2	89.2295	103.775
Pin2	2013_10_DSG142_001	2104	20	20	3	1	14	2	90.2576	103.162
Pin2	2013_10_DSG142_001	2105	20	30	3	1	14	2	89.4529	101.777
Pin2	2013_10_DSG142_001	2106	20	40	3	1	14	2	91.0181	108.518
Pin2	2013_10_DSG142_001	2107	20	50	3	1	14	2	89.5256	105.237
Pin2	2013_10_DSG142_001	2108	21	0	3	1	14	2	90.0171	105.561
Pin2	2013_10_DSG142_001	2109	21	10	3	1	14	2	90.3637	98.1544
Pin2	2013_10_DSG142_001	2110	21	20	3	1	14	1	88.9465	99.935
Pin2	2013_10_DSG142_001	2111	21	30	3	1	14	2	90.2072	103.35
Pin2	2013_10_DSG142_001	2112	21	40	3	1	14	1	92.2973	103.037
Pin2	2013_10_DSG142_001	2113	21	50	3	1	14	1	89.5248	100.736
Pin2	2013_10_DSG142_001	2114	22	0	3	1	14	1	89.4901	104.336
Pin2	2013_10_DSG142_001	2115	22	10	3	1	14	1	90.7352	103.229
Pin2	2013_10_DSG142_001	2116	22	20	3	1	14	2	89.2213	103.965
Pin2	2013_10_DSG142_001	2117	22	30	3	1	14	1	88.8361	97.3405
Pin2	2013_10_DSG142_001	2118	22	40	3	1	14	1	89.0793	100.212
Pin2	2013_10_DSG142_001	2119	22	50	3	1	14	1	88.171	104.537
Pin2	2013_10_DSG142_001	2120	23	0	3	1	14	1	88.4915	99.4693
Pin2	2013_10_DSG142_001	2121	23	10	3	1	14	2	90.7419	102.43
Pin2	2013_10_DSG142_001	2122	23	20	3	1	14	1	89.2084	104.199
Pin2	2013_10_DSG142_001	2123	23	30	3	1	14	1	89.1471	97.8962
Pin2	2013_10_DSG142_001	2124	23	40	3	1	14	1	89.8357	98.1054
Pin2	2013_10_DSG142_001	2125	23	50	3	1	14	2	89.7987	99.0071
Pin2	2013_10_DSG142_001	2126	0	0	4	1	14	1	88.6585	96.3064
Pin2	2013_10_DSG142_001	2127	0	10	4	1	14	1	87.9551	99.3323
Pin2	2013_10_DSG142_001	2128	0	20	4	1	14	2	88.4868	96.3767
Pin2	2013_10_DSG142_001	2129	0	30	4	1	14	1	88.9427	95.6268
Pin2	2013_10_DSG142_001	2130	0	40	4	1	14	2	88.0723	102.892
Pin2	2013_10_DSG142_001	2131	0	50	4	1	14	2	88.0653	95.3147
Pin2	2013_10_DSG142_001	2132	1	0	4	1	14	1	89.7729	95.5526
Pin2	2013_10_DSG142_001	2133	1	10	4	1	14	1	90.0687	96.2444
Pin2	2013_10_DSG142_001	2134	1	20	4	1	14	1	88.4475	98.2854
Pin2	2013_10_DSG142_001	2135	1	30	4	1	14	1	89.6167	101.667
Pin2	2013_10_DSG142_001	2136	1	40	4	1	14	1	90.1854	98.6588
Pin2	2013_10_DSG142_001	2137	1	50	4	1	14	1	88.6663	96.9795
Pin2	2013_10_DSG142_001	2138	2	0	4	1	14	1	88.0247	99.1183
Pin2	2013_10_DSG142_001	2139	2	10	4	1	14	1	88.3155	99.0282
Pin2	2013_10_DSG142_001	2140	2	20	4	1	14	1	88.6646	95.7026
Pin2	2013_10_DSG142_001	2141	2	30	4	1	14	1	89.4197	98.0386
Pin2	2013_10_DSG142_001	2142	2	40	4	1	14	1	87.5177	95.5453
Pin2	2013_10_DSG142_001	2143	2	50	4	1	14	2	89.6356	95.1162
Pin2	2013_10_DSG142_001	2144	3	0	4	1	14	1	89.5995	98.1773
Pin2	2013_10_DSG142_001	2145	3	10	4	1	14	1	87.9928	97.8881
Pin2	2013_10_DSG142_001	2146	3	20	4	1	14	2	89.3119	94.3843
Pin2	2013_10_DSG142_001	2147	3	30	4	1	14	1	89.9303	99.2182
Pin2	2013_10_DSG142_001	2148	3	40	4	1	14	1	89.1508	96.933
Pin2	2013_10_DSG142_001	2149	3	50	4	1	14	2	90.258	97.0069
Pin2	2013_10_DSG142_001	2150	4	0	4	1	14	2	89.059	93.9148
Pin2	2013_10_DSG142_001	2151	4	10	4	1	14	2	89.584	97.9249
Pin2	2013_10_DSG142_001	2152	4	20	4	1	14	2	90.3834	92.9072
Pin2	2013_10_DSG142_001	2153	4	30	4	1	14	2	90.2104	93.8568
Pin2	2013_10_DSG142_001	2154	4	40	4	1	14	2	90.2698	93.3677
Pin2	2013_10_DSG142_001	2155	4	50	4	1	14	2	89.4176	94.903
Pin2	2013_10_DSG142_001	2156	5	0	4	1	14	2	89.5629	92.4196
Pin2	2013_10_DSG142_001	2157	5	10	4	1	14	2	89.5522	93.3714
Pin2	2013_10_DSG142_001	2158	5	20	4	1	14	2	91.4736	95.0356
Pin2	2013_10_DSG142_001	2159	5	30	4	1	14	2	91.4569	98.0979
Pin2	2013_10_DSG142_001	2160	5	40	4	1	14	2	89.5523	95.1355
Pin2	2013_10_DSG142_001	2161	5	50	4	1	14	2	90.4449	96.3712
Pin2	2013_10_DSG142_001	2162	6	0	4	1	14	2	89.4383	95.7475
Pin2	2013_10_DSG142_001	2163	6	10	4	1	14	2	88.6902	94.6146
Pin2	2013_10_DSG142_001	2164	6	20	4	1	14	2	89.3666	95.2664
Pin2	2013_10_DSG142_001	2165	6	30	4	1	14	2	90.6519	92.7082
Pin2	2013_10_DSG142_001	2166	6	40	4	1	14	2	90.6587	93.5272
Pin2	2013_10_DSG142_001	2167	6	50	4	1	14	2	92.5916	97.9564
Pin2	2013_10_DSG142_001	2168	7	0	4	1	14	2	91.1437	93.532
Pin2	2013_10_DSG142_001	2169	7	10	4	1	14	2	92.3125	92.3554
Pin2	2013_10_DSG142_001	2170	7	20	4	1	14	2	91.0755	94.9217
Pin2	2013_10_DSG142_001	2171	7	30	4	1	14	2	91.7885	94.5308
Pin2	2013_10_DSG142_001	2172	7	40	4	1	14	2	90.5702	93.0289
Pin2	2013_10_DSG142_001	2173	7	50	4	1	14	2	90.6762	92.7332
Pin2	2013_10_DSG142_001	2174	8	0	4	1	14	2	89.2407	94.3012
Pin2	2013_10_DSG142_001	2175	8	10	4	1	14	2	89.7243	94.0484
Pin2	2013_10_DSG142_001	2176	8	20	4	1	14	2	89.6539	94.318
Pin2	2013_10_DSG142_001	2177	8	30	4	1	14	2	89.6251	92.6613
Pin2	2013_10_DSG142_001	2178	8	40	4	1	14	2	88.7801	92.2624
Pin2	2013_10_DSG142_001	2179	8	50	4	1	14	2	89.6506	93.5181
Pin2	2013_10_DSG142_001	2180	9	0	4	1	14	2	89.0161	93.0124
Pin2	2013_10_DSG142_001	2181	9	10	4	1	14	2	91.1583	91.9526
Pin2	2013_10_DSG142_001	2182	9	20	4	1	14	2	89.5899	94.9477
Pin2	2013_10_DSG142_001	2183	9	30	4	1	14	2	90.0112	91.3949
Pin2	2013_10_DSG142_001	2184	9	40	4	1	14	2	90.7111	94.3417
Pin2	2013_10_DSG142_001	2185	9	50	4	1	14	2	89.8143	93.3045
Pin2	2013_10_DSG142_001	2186	10	0	4	1	14	2	90.1838	90.8303
Pin2	2013_10_DSG142_001	2187	10	10	4	1	14	2	90.3499	90.5747
Pin2	2013_10_DSG142_001	2188	10	20	4	1	14	2	91.6347	91.2901
Pin2	2013_10_DSG142_001	2189	10	30	4	1	14	2	90.5645	90.9719
Pin2	2013_10_DSG142_001	2190	10	40	4	1	14	2	90.5814	91.6458
Pin2	2013_10_DSG142_001	2191	10	50	4	1	14	2	90.4987	90.8227
Pin2	2013_10_DSG142_001	2192	11	0	4	1	14	2	89.9238	91.5447
Pin2	2013_10_DSG142_001	2193	11	10	4	1	14	1	90.0215	96.0853
Pin2	2013_10_DSG142_001	2194	11	20	4	1	14	2	91.4931	92.265
Pin2	2013_10_DSG142_001	2195	11	30	4	1	14	2	92.4436	99.0959
Pin2	2013_10_DSG142_001	2196	11	40	4	1	14	2	90.6515	92.2765
Pin2	2013_10_DSG142_001	2197	11	50	4	1	14	2	89.2461	90.8675
Pin2	2013_10_DSG142_001	2198	12	0	4	1	14	2	92.5407	90.2263
Pin2	2013_10_DSG142_001	2199	12	10	4	1	14	2	91.5467	100.857
Pin2	2013_10_DSG142_001	2200	12	20	4	1	14	2	91.11	94.6068
Pin2	2013_10_DSG142_001	2201	12	30	4	1	14	2	89.3746	95.5193
Pin2	2013_10_DSG142_001	2202	12	40	4	1	14	2	88.9298	87.4477
Pin2	2013_10_DSG142_001	2203	12	50	4	1	14	2	89.8679	87.0537
Pin2	2013_10_DSG142_001	2204	13	0	4	1	14	2	89.115	89.6041
Pin2	2013_10_DSG142_001	2205	13	10	4	1	14	2	89.3318	86.9671
Pin2	2013_10_DSG142_001	2206	13	20	4	1	14	2	89.4073	86.3166
Pin2	2013_10_DSG142_001	2207	13	30	4	1	14	2	90.4055	87.2892
Pin2	2013_10_DSG142_001	2208	13	40	4	1	14	2	90.0173	96.587
Pin2	2013_10_DSG142_001	2209	13	50	4	1	14	2	89.5841	86.6687
Pin2	2013_10_DSG142_001	2210	14	0	4	1	14	2	90.273	91.4955
Pin2	2013_10_DSG142_001	2211	14	10	4	1	14	2	89.3009	92.0343
Pin2	2013_10_DSG142_001	2212	14	20	4	1	14	2	89.0695	88.4214
Pin2	2013_10_DSG142_001	2213	14	30	4	1	14	2	89.5026	87.819
Pin2	2013_10_DSG142_001	2214	14	40	4	1	14	2	90.8627	86.4796
Pin2	2013_10_DSG142_001	2215	14	50	4	1	14	2	88.7237	87.8713
Pin2	2013_10_DSG142_001	2216	15	0	4	1	14	2	89.6102	85.3688
Pin2	2013_10_DSG142_001	2217	15	10	4	1	14	2	90.2245	87.8582
Pin2	2013_10_DSG142_001	2218	15	20	4	1	14	2	89.2258	83.5401
Pin2	2013_10_DSG142_001	2219	15	30	4	1	14	2	90.3136	90.9035
Pin2	2013_10_DSG142_001	2220	15	40	4	1	14	2	89.3447	82.9869
Pin2	2013_10_DSG142_001	2221	15	50	4	1	14	2	88.6473	85.1386
Pin2	2013_10_DSG142_001	2222	16	0	4	1	14	2	89.3629	82.9201
Pin2	2013_10_DSG142_001	2223	16	10	4	1	14	2	89.952	82.7296
Pin2	2013_10_DSG142_001	2224	16	20	4	1	14	2	89.8228	92.1579
Pin2	2013_10_DSG142_001	2225	16	30	4	1	14	2	89.1213	85.9465
Pin2	2013_10_DSG142_001	2226	16	40	4	1	14	2	89.0946	82.2628
Pin2	2013_10_DSG142_001	2227	16	50	4	1	14	2	89.8832	87.2557
Pin2	2013_10_DSG142_001	2228	17	0	4	1	14	2	90.3279	78.666
Pin2	2013_10_DSG142_001	2229	17	10	4	1	14	2	90.533	83.6065
Pin2	2013_10_DSG142_001	2230	17	20	4	1	14	2	90.2648	85.6994
Pin2	2013_10_DSG142_001	2231	17	30	4	1	14	2	90.5368	79.9356
Pin2	2013_10_DSG142_001	2232	17	40	4	1	14	2	91.6181	87.7705
Pin2	2013_10_DSG142_001	2233	17	50	4	1	14	2	91.5777	82.493
Pin2	2013_10_DSG142_001	2234	18	0	4	1	14	2	90.8495	93.9223
Pin2	2013_10_DSG142_001	2235	18	10	4	1	14	2	91.2957	97.0721
Pin2	2013_10_DSG142_001	2236	18	20	4	1	14	2	90.8887	101.539
Pin2	2013_10_DSG142_001	2237	18	30	4	1	14	2	91.1749	101.86
Pin2	2013_10_DSG142_001	2238	18	40	4	1	14	2	90.1775	98.4514
Pin2	2013_10_DSG142_001	2239	18	50	4	1	14	2	90.2228	94.4121
Pin2	2013_10_DSG142_001	2240	19	0	4	1	14	2	90.2624	96.7099
Pin2	2013_10_DSG142_001	2241	19	10	4	1	14	2	89.6783	90.8248
Pin2	2013_10_DSG142_001	2242	19	20	4	1	14	2	88.7994	90.9611
Pin2	2013_10_DSG142_001	2243	19	30	4	1	14	2	89.3472	91.1792
Pin2	2013_10_DSG142_001	2244	19	40	4	1	14	2	88.3312	89.1107
Pin2	2013_10_DSG142_001	2245	19	50	4	1	14	2	89.5068	90.6342
Pin2	2013_10_DSG142_001	2246	20	0	4	1	14	2	89.0597	91.3753
Pin2	2013_10_DSG142_001	2247	20	10	4	1	14	2	88.9153	87.2334
Pin2	2013_10_DSG142_001	2248	20	20	4	1	14	2	90.023	88.064
Pin2	2013_10_DSG142_001	2249	20	30	4	1	14	2	89.7034	90.3039
Pin2	2013_10_DSG142_001	2250	20	40	4	1	14	2	88.366	91.7102
Pin2	2013_10_DSG142_001	2251	20	50	4	1	14	2	89.127	89.0293
Pin2	2013_10_DSG142_001	2252	21	0	4	1	14	2	88.9388	91.5247
Pin2	2013_10_DSG142_001	2253	21	10	4	1	14	2	89.9285	89.5704
Pin2	2013_10_DSG142_001	2254	21	20	4	1	14	2	89.1471	94.8421
Pin2	2013_10_DSG142_001	2255	21	30	4	1	14	2	88.6223	93.2571
Pin2	2013_10_DSG142_001	2256	21	40	4	1	14	2	90.3461	92.4174
Pin2	2013_10_DSG142_001	2257	21	50	4	1	14	2	89.9072	89.912
Pin2	2013_10_DSG142_001	2258	22	0	4	1	14	2	90.4356	90.2623
Pin2	2013_10_DSG142_001	2259	22	10	4	1	14	2	89.8759	91.3188
Pin2	2013_10_DSG142_001	2260	22	20	4	1	14	2	90.3992	91.142
Pin2	2013_10_DSG142_001	2261	22	30	4	1	14	2	89.2561	89.4248
Pin2	2013_10_DSG142_001	2262	22	40	4	1	14	2	90.317	88.9404
Pin2	2013_10_DSG142_001	2263	22	50	4	1	14	2	89.5483	88.1278
Pin2	2013_10_DSG142_001	2264	23	0	4	1	14	2	90.891	88.0079
Pin2	2013_10_DSG142_001	2265	23	10	4	1	14	2	89.767	88.4747
Pin2	2013_10_DSG142_001	2266	23	20	4	1	14	2	90.481	90.6105
Pin2	2013_10_DSG142_001	2267	23	30	4	1	14	2	89.6594	88.971
Pin2	2013_10_DSG142_001	2268	23	40	4	1	14	2	89.5815	89.6992
Pin2	2013_10_DSG142_001	2269	23	50	4	1	14	2	89.5816	92.6
Pin2	2013_10_DSG142_001	2270	0	0	5	1	14	2	89.7244	89.0399
Pin2	2013_10_DSG142_001	2271	0	10	5	1	14	2	91.0472	89.3261
Pin2	2013_10_DSG142_001	2272	0	20	5	1	14	2	89.5611	91.2641
Pin2	2013_10_DSG142_001	2273	0	30	5	1	14	2	90.8295	89.2398
Pin2	2013_10_DSG142_001	2274	0	40	5	1	14	2	89.5037	88.4338
Pin2	2013_10_DSG142_001	2275	0	50	5	1	14	2	89.243	98.1813
Pin2	2013_10_DSG142_001	2276	1	0	5	1	14	2	89.3928	90.5211
Pin2	2013_10_DSG142_001	2277	1	10	5	1	14	2	88.7037	88.3206
Pin2	2013_10_DSG142_001	2278	1	20	5	1	14	2	88.811	87.7913
Pin2	2013_10_DSG142_001	2279	1	30	5	1	14	2	89.7188	92.8361
Pin2	2013_10_DSG142_001	2280	1	40	5	1	14	2	88.4095	91.3798
Pin2	2013_10_DSG142_001	2281	1	50	5	1	14	2	89.2931	88.9892
Pin2	2013_10_DSG142_001	2282	2	0	5	1	14	2	89.0103	90.5476
Pin2	2013_10_DSG142_001	2283	2	10	5	1	14	2	88.6806	88.9867
Pin2	2013_10_DSG142_001	2284	2	20	5	1	14	2	88.7497	90.2244
Pin2	2013_10_DSG142_001	2285	2	30	5	1	14	2	88.503	90.6457
Pin2	2013_10_DSG142_001	2286	2	40	5	1	14	2	89.8099	91.592
Pin2	2013_10_DSG142_001	2287	2	50	5	1	14	2	89.107	92.6626
Pin2	2013_10_DSG142_001	2288	3	0	5	1	14	2	88.9315	89.2401
Pin2	2013_10_DSG142_001	2289	3	10	5	1	14	2	88.4231	89.8922
Pin2	2013_10_DSG142_001	2290	3	20	5	1	14	2	89.6798	89.404
Pin2	2013_10_DSG142_001	2291	3	30	5	1	14	2	90.2265	94.6438
Pin2	2013_10_DSG142_001	2292	3	40	5	1	14	2	89.3696	88.9922
Pin2	2013_10_DSG142_001	2293	3	50	5	1	14	2	89.9867	85.4956
Pin2	2013_10_DSG142_001	2294	4	0	5	1	14	2	88.6227	88.1816
Pin2	2013_10_DSG142_001	2295	4	10	5	1	14	2	88.4723	86.6365
Pin2	2013_10_DSG142_001	2296	4	20	5	1	14	2	89.8069	86.8995
Pin2	2013_10_DSG142_001	2297	4	30	5	1	14	2	90.0025	87.1919
Pin2	2013_10_DSG142_001	2298	4	40	5	1	14	2	90.0261	85.2269
Pin2	2013_10_DSG142_001	2299	4	50	5	1	14	2	90.7674	89.4249
Pin2	2013_10_DSG142_001	2300	5	0	5	1	14	2	90.5799	88.7824
Pin2	2013_10_DSG142_001	2301	5	10	5	1	14	2	90.0103	84.4605
Pin2	2013_10_DSG142_001	2302	5	20	5	1	14	2	89.8273	84.9123
Pin2	2013_10_DSG142_001	2303	5	30	5	1	14	2	89.9154	87.0828
Pin2	2013_10_DSG142_001	2304	5	40	5	1	14	2	90.3689	88.7529
Pin2	2013_10_DSG142_001	2305	5	50	5	1	14	2	90.6316	88.3772
Pin2	2013_10_DSG142_001	2306	6	0	5	1	14	2	89.5412	87.6703
Pin2	2013_10_DSG142_001	2307	6	10	5	1	14	2	89.8332	89.0829
Pin2	2013_10_DSG142_001	2308	6	20	5	1	14	2	90.7492	88.1869
Pin2	2013_10_DSG142_001	2309	6	30	5	1	14	2	91.5477	88.5348
Pin2	2013_10_DSG142_001	2310	6	40	5	1	14	2	91.8911	92.0764
Pin2	2013_10_DSG142_001	2311	6	50	5	1	14	2	91.5704	86.964
Pin2	2013_10_DSG142_001	2312	7	0	5	1	14	2	92.3492	84.2723
[truncated: 12,197 more rows]

## Sheet: Pin2_2014_04-06
Station	Folder	File	Hour	Minute	Day	Month	Year	Peaks	High	Low
[truncated: 13,104 more rows]

[truncated: 2 more sheets: Pin2_2014_07-09, Pin2_2014_10-12]
