# Supplementary material for: Quantification of Boat Visitation Rates at Artificial and Natural Reefs in the Eastern Gulf of Mexico Using Acoustic Recorders
Source: PLoS One. 2016 Aug 8;11(8):e0160695. doi: 10.1371/journal.pone.0160695 (PMC4976885; doi:10.1371/journal.pone.0160695)
Supplement: S4 Appendix — Appendix includes the station name, the folder name in the original analysis, the file number of the recording, the time (Eastern Standard Time) and date of the recording, the number of harmonic peaks detected by the algorithm, and the root-mean-square noise level (RMS, dB re 1 μPa, 500–1000 Hz). Each tab contains data from three months of the study. (XLSX) [file pone.0160695.s004.xlsx]

## Sheet: Caves_2013_04-06
Station	Folder	File	Hour	Minute	Day	Month	Year	Peaks	High	Low
Caves	2013_04_DSG133_000	352	0	0	16	4	13	2	81.5121	88.097
Caves	2013_04_DSG133_000	353	0	10	16	4	13	2	81.9737	93.847
Caves	2013_04_DSG133_000	354	0	20	16	4	13	2	82.0355	90.4061
Caves	2013_04_DSG133_000	355	0	30	16	4	13	2	81.7738	92.5851
Caves	2013_04_DSG133_000	356	0	40	16	4	13	2	84.5163	95.4763
Caves	2013_04_DSG133_000	357	0	50	16	4	13	2	83.8774	85.7166
Caves	2013_04_DSG133_000	358	1	0	16	4	13	2	81.4282	85.5506
Caves	2013_04_DSG133_000	359	1	10	16	4	13	2	81.3581	85.5838
Caves	2013_04_DSG133_000	360	1	20	16	4	13	2	82.9586	86.8041
Caves	2013_04_DSG133_000	361	1	30	16	4	13	2	84.8949	87.1767
Caves	2013_04_DSG133_000	362	1	40	16	4	13	2	81.7664	91.5692
Caves	2013_04_DSG133_000	363	1	50	16	4	13	2	89.1289	86.0121
Caves	2013_04_DSG133_000	364	2	0	16	4	13	2	83.0723	92.8919
Caves	2013_04_DSG133_000	365	2	10	16	4	13	2	81.6594	85.157
Caves	2013_04_DSG133_000	366	2	20	16	4	13	2	84.0569	86.8512
Caves	2013_04_DSG133_000	367	2	30	16	4	13	2	81.8405	84.4775
Caves	2013_04_DSG133_000	368	2	40	16	4	13	2	83.638	89.5296
Caves	2013_04_DSG133_000	369	2	50	16	4	13	2	81.8501	85.4476
Caves	2013_04_DSG133_000	370	3	0	16	4	13	2	81.7241	83.8881
Caves	2013_04_DSG133_000	371	3	10	16	4	13	2	84.1729	84.9082
Caves	2013_04_DSG133_000	372	3	20	16	4	13	2	81.7416	85.4774
Caves	2013_04_DSG133_000	373	3	30	16	4	13	2	81.3369	90.5772
Caves	2013_04_DSG133_000	374	3	40	16	4	13	2	81.7901	85.1976
Caves	2013_04_DSG133_000	375	3	50	16	4	13	2	81.753	87.2738
Caves	2013_04_DSG133_000	376	4	0	16	4	13	2	81.7063	84.8116
Caves	2013_04_DSG133_000	377	4	10	16	4	13	2	81.3322	84.7576
Caves	2013_04_DSG133_000	378	4	20	16	4	13	2	82.1438	88.4451
Caves	2013_04_DSG133_000	379	4	30	16	4	13	2	82.0923	92.7181
Caves	2013_04_DSG133_000	380	4	40	16	4	13	2	81.368	85.028
Caves	2013_04_DSG133_000	381	4	50	16	4	13	2	81.7657	94.3131
Caves	2013_04_DSG133_000	382	5	0	16	4	13	2	84.278	85.7392
Caves	2013_04_DSG133_000	383	5	10	16	4	13	2	83.1864	84.6173
Caves	2013_04_DSG133_000	384	5	20	16	4	13	2	83.7134	83.2295
Caves	2013_04_DSG133_000	385	5	30	16	4	13	2	84.3034	89.9642
Caves	2013_04_DSG133_000	386	5	40	16	4	13	3	84.07	83.3296
Caves	2013_04_DSG133_000	387	5	50	16	4	13	2	84.2483	85.4052
Caves	2013_04_DSG133_000	388	6	0	16	4	13	2	83.8153	89.1741
Caves	2013_04_DSG133_000	389	6	10	16	4	13	2	82.3765	82.1992
Caves	2013_04_DSG133_000	390	6	20	16	4	13	2	83.4051	74.7797
Caves	2013_04_DSG133_000	391	6	30	16	4	13	2	82.9667	86.9223
Caves	2013_04_DSG133_000	392	6	40	16	4	13	2	82.1631	91.6679
Caves	2013_04_DSG133_000	393	6	50	16	4	13	2	84.1434	100.418
Caves	2013_04_DSG133_000	394	7	0	16	4	13	2	82.056	85.2578
Caves	2013_04_DSG133_000	395	7	10	16	4	13	2	81.3497	80.6039
Caves	2013_04_DSG133_000	396	7	20	16	4	13	2	81.6351	80.4813
Caves	2013_04_DSG133_000	397	7	30	16	4	13	2	82.3013	83.2353
Caves	2013_04_DSG133_000	398	7	40	16	4	13	2	81.7291	82.4342
Caves	2013_04_DSG133_000	399	7	50	16	4	13	2	81.2418	84.993
Caves	2013_04_DSG133_000	400	8	0	16	4	13	2	81.9225	83.1826
Caves	2013_04_DSG133_000	401	8	10	16	4	13	2	81.1609	83.0784
Caves	2013_04_DSG133_000	402	8	20	16	4	13	2	80.8481	82.2042
Caves	2013_04_DSG133_000	403	8	30	16	4	13	2	81.4053	82.2066
Caves	2013_04_DSG133_000	404	8	40	16	4	13	2	80.8806	81.2182
Caves	2013_04_DSG133_000	405	8	50	16	4	13	2	80.8407	81.3125
Caves	2013_04_DSG133_000	406	9	0	16	4	13	2	81.2854	80.2058
Caves	2013_04_DSG133_000	407	9	10	16	4	13	2	81.2703	79.403
Caves	2013_04_DSG133_000	408	9	20	16	4	13	2	80.9014	82.4843
Caves	2013_04_DSG133_000	409	9	30	16	4	13	2	81.3744	76.5902
Caves	2013_04_DSG133_000	410	9	40	16	4	13	2	80.752	75.4191
Caves	2013_04_DSG133_000	411	9	50	16	4	13	2	81.1395	78.4817
Caves	2013_04_DSG133_000	412	10	0	16	4	13	2	80.8219	74.8971
Caves	2013_04_DSG133_000	413	10	10	16	4	13	2	80.8285	75.4767
Caves	2013_04_DSG133_000	414	10	20	16	4	13	3	81.0272	86.05
Caves	2013_04_DSG133_000	415	10	30	16	4	13	3	81.2055	87.0464
Caves	2013_04_DSG133_000	416	10	40	16	4	13	2	80.6457	82.6845
Caves	2013_04_DSG133_000	417	10	50	16	4	13	2	80.9996	79.9811
Caves	2013_04_DSG133_000	418	11	0	16	4	13	2	81.0478	78.2491
Caves	2013_04_DSG133_000	419	11	10	16	4	13	2	80.5898	77.7588
Caves	2013_04_DSG133_000	420	11	20	16	4	13	2	80.9436	78.2671
Caves	2013_04_DSG133_000	421	11	30	16	4	13	2	80.6603	73.9003
Caves	2013_04_DSG133_000	422	11	40	16	4	13	2	80.39	74.4286
Caves	2013_04_DSG133_000	423	11	50	16	4	13	2	81.5068	74.8293
Caves	2013_04_DSG133_000	424	12	0	16	4	13	1	81.1094	92.5788
Caves	2013_04_DSG133_000	425	12	10	16	4	13	2	80.7173	86.2098
Caves	2013_04_DSG133_000	426	12	20	16	4	13	2	81.1368	89.6198
Caves	2013_04_DSG133_000	427	12	30	16	4	13	2	81.2725	85.8622
Caves	2013_04_DSG133_000	428	12	40	16	4	13	2	80.957	82.7641
Caves	2013_04_DSG133_000	429	12	50	16	4	13	2	81.1233	80.4554
Caves	2013_04_DSG133_000	430	13	0	16	4	13	2	80.843	78.0202
Caves	2013_04_DSG133_000	431	13	10	16	4	13	2	81.2373	77.1604
Caves	2013_04_DSG133_000	432	13	20	16	4	13	2	80.22	73.5859
Caves	2013_04_DSG133_000	433	13	30	16	4	13	2	81.2402	82.3309
Caves	2013_04_DSG133_000	434	13	40	16	4	13	2	81.0576	75.0283
Caves	2013_04_DSG133_000	435	13	50	16	4	13	2	81.5615	77.3769
Caves	2013_04_DSG133_000	436	14	0	16	4	13	2	80.8306	77.3038
Caves	2013_04_DSG133_000	437	14	10	16	4	13	2	80.752	74.0678
Caves	2013_04_DSG133_000	438	14	20	16	4	13	2	80.7542	74.6448
Caves	2013_04_DSG133_000	439	14	30	16	4	13	2	80.9477	74.7175
Caves	2013_04_DSG133_000	440	14	40	16	4	13	2	81.2534	76.6675
Caves	2013_04_DSG133_000	441	14	50	16	4	13	2	80.7948	77.2845
Caves	2013_04_DSG133_000	442	15	0	16	4	13	2	81.0433	77.238
Caves	2013_04_DSG133_000	443	15	10	16	4	13	2	81.0639	76.4285
Caves	2013_04_DSG133_000	444	15	20	16	4	13	2	80.6109	80.9988
Caves	2013_04_DSG133_000	445	15	30	16	4	13	2	80.9516	83.2079
Caves	2013_04_DSG133_000	446	15	40	16	4	13	2	80.9523	84.341
Caves	2013_04_DSG133_000	447	15	50	16	4	13	2	80.8058	81.8503
Caves	2013_04_DSG133_000	448	16	0	16	4	13	2	80.6851	81.6903
Caves	2013_04_DSG133_000	449	16	10	16	4	13	2	80.6974	85.5776
Caves	2013_04_DSG133_000	450	16	20	16	4	13	2	80.8729	83.9396
Caves	2013_04_DSG133_000	451	16	30	16	4	13	3	82.611	101.918
Caves	2013_04_DSG133_000	452	16	40	16	4	13	2	80.8652	82.3623
Caves	2013_04_DSG133_000	453	16	50	16	4	13	2	80.5182	84.0234
Caves	2013_04_DSG133_000	454	17	0	16	4	13	2	80.7001	82.9559
Caves	2013_04_DSG133_000	455	17	10	16	4	13	2	81.3032	81.8351
Caves	2013_04_DSG133_000	456	17	20	16	4	13	2	80.96	81.9819
Caves	2013_04_DSG133_000	457	17	30	16	4	13	2	81.0751	80.5142
Caves	2013_04_DSG133_000	458	17	40	16	4	13	2	80.8747	83.4448
Caves	2013_04_DSG133_000	459	17	50	16	4	13	2	82.3272	80.9115
Caves	2013_04_DSG133_000	460	18	0	16	4	13	2	81.3106	82.7123
Caves	2013_04_DSG133_000	461	18	10	16	4	13	2	81.6428	93.0405
Caves	2013_04_DSG133_000	462	18	20	16	4	13	2	81.4629	83.1442
Caves	2013_04_DSG133_000	463	18	30	16	4	13	2	81.9236	85.3899
Caves	2013_04_DSG133_000	464	18	40	16	4	13	2	81.9023	86.6234
Caves	2013_04_DSG133_000	465	18	50	16	4	13	2	82.1576	88.6496
Caves	2013_04_DSG133_000	466	19	0	16	4	13	2	82.271	93.5981
Caves	2013_04_DSG133_000	467	19	10	16	4	13	3	83.151	97.9757
Caves	2013_04_DSG133_000	468	19	20	16	4	13	3	84.0521	102.936
Caves	2013_04_DSG133_000	469	19	30	16	4	13	2	84.296	105.221
Caves	2013_04_DSG133_000	470	19	40	16	4	13	2	83.7271	102.513
Caves	2013_04_DSG133_000	471	19	50	16	4	13	2	84.098	99.6496
Caves	2013_04_DSG133_000	472	20	0	16	4	13	2	83.1511	98.9055
Caves	2013_04_DSG133_000	473	20	10	16	4	13	2	82.6346	94.0932
Caves	2013_04_DSG133_000	474	20	20	16	4	13	2	82.5988	92.6623
Caves	2013_04_DSG133_000	475	20	30	16	4	13	2	82.2776	90.5611
Caves	2013_04_DSG133_000	476	20	40	16	4	13	2	81.3874	94.1798
Caves	2013_04_DSG133_000	477	20	50	16	4	13	2	82.008	89.205
Caves	2013_04_DSG133_000	478	21	0	16	4	13	2	82.465	88.4909
Caves	2013_04_DSG133_000	479	21	10	16	4	13	2	81.4262	90.656
Caves	2013_04_DSG133_000	480	21	20	16	4	13	2	81.8008	92.8534
Caves	2013_04_DSG133_000	481	21	30	16	4	13	2	81.4928	88.8875
Caves	2013_04_DSG133_000	482	21	40	16	4	13	2	81.6477	91.2586
Caves	2013_04_DSG133_000	483	21	50	16	4	13	2	82.1652	91.9659
Caves	2013_04_DSG133_000	484	22	0	16	4	13	2	82.2599	91.5863
Caves	2013_04_DSG133_000	485	22	10	16	4	13	2	82.4973	94.2116
Caves	2013_04_DSG133_000	486	22	20	16	4	13	2	81.5973	90.8688
Caves	2013_04_DSG133_000	487	22	30	16	4	13	2	81.6072	93.1967
Caves	2013_04_DSG133_000	488	22	40	16	4	13	2	82.0521	91.9684
Caves	2013_04_DSG133_000	489	22	50	16	4	13	2	82.0826	90.8129
Caves	2013_04_DSG133_000	490	23	0	16	4	13	2	82.0794	92.4657
Caves	2013_04_DSG133_000	491	23	10	16	4	13	2	82.2997	90.5525
Caves	2013_04_DSG133_000	492	23	20	16	4	13	2	82.6795	90.2526
Caves	2013_04_DSG133_000	493	23	30	16	4	13	2	82.1728	90.835
Caves	2013_04_DSG133_000	494	23	40	16	4	13	2	85.3803	91.078
Caves	2013_04_DSG133_000	495	23	50	16	4	13	2	83.5697	90.4086
Caves	2013_04_DSG133_000	496	0	0	17	4	13	2	81.913	90.4701
Caves	2013_04_DSG133_000	497	0	10	17	4	13	2	82.0036	90.3682
Caves	2013_04_DSG133_000	498	0	20	17	4	13	2	81.8288	90.3289
Caves	2013_04_DSG133_000	499	0	30	17	4	13	2	81.5571	90.5565
Caves	2013_04_DSG133_000	500	0	40	17	4	13	2	81.9469	91.0942
Caves	2013_04_DSG133_000	501	0	50	17	4	13	2	81.9006	91.439
Caves	2013_04_DSG133_000	502	1	0	17	4	13	2	91.1484	93.9075
Caves	2013_04_DSG133_000	503	1	10	17	4	13	2	81.6392	92.07
Caves	2013_04_DSG133_000	504	1	20	17	4	13	2	81.4324	89.9955
Caves	2013_04_DSG133_000	505	1	30	17	4	13	2	82.0804	89.8197
Caves	2013_04_DSG133_000	506	1	40	17	4	13	2	81.7105	91.2782
Caves	2013_04_DSG133_000	507	1	50	17	4	13	2	81.8314	89.6175
Caves	2013_04_DSG133_000	508	2	0	17	4	13	2	81.8295	91.9627
Caves	2013_04_DSG133_000	509	2	10	17	4	13	2	81.4686	89.9552
Caves	2013_04_DSG133_000	510	2	20	17	4	13	2	81.0791	89.603
Caves	2013_04_DSG133_000	511	2	30	17	4	13	2	81.2749	88.6932
Caves	2013_04_DSG133_000	512	2	40	17	4	13	2	80.3449	89.8607
Caves	2013_04_DSG133_000	513	2	50	17	4	13	2	81.2297	90.5376
Caves	2013_04_DSG133_000	514	3	0	17	4	13	2	82.7092	93.2
Caves	2013_04_DSG133_000	515	3	10	17	4	13	2	82.0369	88.4067
Caves	2013_04_DSG133_000	516	3	20	17	4	13	2	80.757	90.8624
Caves	2013_04_DSG133_000	517	3	30	17	4	13	2	80.9856	88.2293
Caves	2013_04_DSG133_000	518	3	40	17	4	13	2	81.3221	86.6918
Caves	2013_04_DSG133_000	519	3	50	17	4	13	2	81.3188	87.9963
Caves	2013_04_DSG133_000	520	4	0	17	4	13	2	81.1081	88.4669
Caves	2013_04_DSG133_000	521	4	10	17	4	13	2	81.198	88.7648
Caves	2013_04_DSG133_000	522	4	20	17	4	13	2	80.6843	88.1347
Caves	2013_04_DSG133_000	523	4	30	17	4	13	2	81.5886	89.3906
Caves	2013_04_DSG133_000	524	4	40	17	4	13	2	81.4038	88.7483
Caves	2013_04_DSG133_000	525	4	50	17	4	13	2	81.3892	89.4884
Caves	2013_04_DSG133_000	526	5	0	17	4	13	2	81.6904	95.854
Caves	2013_04_DSG133_000	527	5	10	17	4	13	2	83.1754	87.391
Caves	2013_04_DSG133_000	528	5	20	17	4	13	2	84.0661	92.3977
Caves	2013_04_DSG133_000	529	5	30	17	4	13	2	83.5057	89.16
Caves	2013_04_DSG133_000	530	5	40	17	4	13	2	84.1174	89.3764
Caves	2013_04_DSG133_000	531	5	50	17	4	13	2	83.6306	85.7487
Caves	2013_04_DSG133_000	532	6	0	17	4	13	2	83.0617	85.8127
Caves	2013_04_DSG133_000	533	6	10	17	4	13	2	82.5468	85.415
Caves	2013_04_DSG133_000	534	6	20	17	4	13	2	81.9789	85.2747
Caves	2013_04_DSG133_000	535	6	30	17	4	13	2	82.5279	86.3892
Caves	2013_04_DSG133_000	536	6	40	17	4	13	2	81.5872	84.6832
Caves	2013_04_DSG133_000	537	6	50	17	4	13	2	81.1347	85.0927
Caves	2013_04_DSG133_000	538	7	0	17	4	13	2	81.6211	84.8418
Caves	2013_04_DSG133_000	539	7	10	17	4	13	2	81.6961	85.0466
Caves	2013_04_DSG133_000	540	7	20	17	4	13	2	81.1423	85.6045
Caves	2013_04_DSG133_000	541	7	30	17	4	13	2	81.5528	86.6856
Caves	2013_04_DSG133_000	542	7	40	17	4	13	2	81.7639	87.1976
Caves	2013_04_DSG133_000	543	7	50	17	4	13	2	81.3473	87.6158
Caves	2013_04_DSG133_000	544	8	0	17	4	13	2	81.435	88.5866
Caves	2013_04_DSG133_000	545	8	10	17	4	13	2	81.8323	87.9875
Caves	2013_04_DSG133_000	546	8	20	17	4	13	2	81.4384	86.7541
Caves	2013_04_DSG133_000	547	8	30	17	4	13	2	81.281	88.0142
Caves	2013_04_DSG133_000	548	8	40	17	4	13	2	81.6317	87.3229
Caves	2013_04_DSG133_000	549	8	50	17	4	13	2	81.9178	87.8553
Caves	2013_04_DSG133_000	550	9	0	17	4	13	2	80.7954	86.9655
Caves	2013_04_DSG133_000	551	9	10	17	4	13	2	81.0999	86.4373
Caves	2013_04_DSG133_000	552	9	20	17	4	13	2	80.6592	87.5864
Caves	2013_04_DSG133_000	553	9	30	17	4	13	2	80.9175	86.1521
Caves	2013_04_DSG133_000	554	9	40	17	4	13	2	80.8813	85.9939
Caves	2013_04_DSG133_000	555	9	50	17	4	13	2	81.2053	85.1376
Caves	2013_04_DSG133_000	556	10	0	17	4	13	2	80.0118	88.7582
Caves	2013_04_DSG133_000	557	10	10	17	4	13	2	81.202	86.4911
Caves	2013_04_DSG133_000	558	10	20	17	4	13	2	81.4189	86.4543
Caves	2013_04_DSG133_000	559	10	30	17	4	13	2	81.1446	85.921
Caves	2013_04_DSG133_000	560	10	40	17	4	13	2	80.5245	84.8145
Caves	2013_04_DSG133_000	561	10	50	17	4	13	2	81.3096	84.0806
Caves	2013_04_DSG133_000	562	11	0	17	4	13	2	81.1767	85.965
Caves	2013_04_DSG133_000	563	11	10	17	4	13	2	80.6164	84.006
Caves	2013_04_DSG133_000	564	11	20	17	4	13	2	81.6551	83.2954
Caves	2013_04_DSG133_000	565	11	30	17	4	13	2	80.958	83.5024
Caves	2013_04_DSG133_000	566	11	40	17	4	13	2	81.1694	81.6566
Caves	2013_04_DSG133_000	567	11	50	17	4	13	2	80.7835	80.9566
Caves	2013_04_DSG133_000	568	12	0	17	4	13	2	80.8726	80.9072
Caves	2013_04_DSG133_000	569	12	10	17	4	13	2	91.2677	86.2913
Caves	2013_04_DSG133_000	570	12	20	17	4	13	2	80.6939	78.1977
Caves	2013_04_DSG133_000	571	12	30	17	4	13	2	80.55	78.6142
Caves	2013_04_DSG133_000	572	12	40	17	4	13	2	82.4374	85.5106
Caves	2013_04_DSG133_000	573	12	50	17	4	13	2	80.5739	82.0198
Caves	2013_04_DSG133_000	574	13	0	17	4	13	2	81.2051	86.0391
Caves	2013_04_DSG133_000	575	13	10	17	4	13	2	80.3113	86.3301
Caves	2013_04_DSG133_000	576	13	20	17	4	13	2	81.164	86.7366
Caves	2013_04_DSG133_000	577	13	30	17	4	13	2	80.9243	87.7672
Caves	2013_04_DSG133_000	578	13	40	17	4	13	2	81.1881	87.3731
Caves	2013_04_DSG133_000	579	13	50	17	4	13	2	80.4774	87.3001
Caves	2013_04_DSG133_000	580	14	0	17	4	13	2	81.0157	87.8033
Caves	2013_04_DSG133_000	581	14	10	17	4	13	2	80.5681	86.9542
Caves	2013_04_DSG133_000	582	14	20	17	4	13	2	80.679	87.2274
Caves	2013_04_DSG133_000	583	14	30	17	4	13	2	81.6459	86.7774
Caves	2013_04_DSG133_000	584	14	40	17	4	13	2	81.0547	85.2866
Caves	2013_04_DSG133_000	585	14	50	17	4	13	2	81.3249	84.9679
Caves	2013_04_DSG133_000	586	15	0	17	4	13	2	80.8106	84.6159
Caves	2013_04_DSG133_000	587	15	10	17	4	13	2	80.6048	83.3837
Caves	2013_04_DSG133_000	588	15	20	17	4	13	2	80.849	85.0507
Caves	2013_04_DSG133_000	589	15	30	17	4	13	2	80.8761	84.7574
Caves	2013_04_DSG133_000	590	15	40	17	4	13	2	81.7197	109.96
Caves	2013_04_DSG133_000	591	15	50	17	4	13	2	80.5273	84.4508
Caves	2013_04_DSG133_000	592	16	0	17	4	13	2	80.7753	86.163
Caves	2013_04_DSG133_000	593	16	10	17	4	13	2	80.7711	83.8474
Caves	2013_04_DSG133_000	594	16	20	17	4	13	2	81.1747	82.7236
Caves	2013_04_DSG133_000	595	16	30	17	4	13	2	80.7793	82.3871
Caves	2013_04_DSG133_000	596	16	40	17	4	13	2	80.8049	83.2569
Caves	2013_04_DSG133_000	597	16	50	17	4	13	2	80.3672	83.1628
Caves	2013_04_DSG133_000	598	17	0	17	4	13	2	81.3858	83.2184
Caves	2013_04_DSG133_000	599	17	10	17	4	13	2	81.8413	84.504
Caves	2013_04_DSG133_000	600	17	20	17	4	13	2	81.5536	84.4646
Caves	2013_04_DSG133_000	601	17	30	17	4	13	2	81.1206	84.2501
Caves	2013_04_DSG133_000	602	17	40	17	4	13	2	81.5885	84.4066
Caves	2013_04_DSG133_000	603	17	50	17	4	13	2	80.7412	86.0465
Caves	2013_04_DSG133_000	604	18	0	17	4	13	2	80.8486	85.7944
Caves	2013_04_DSG133_000	605	18	10	17	4	13	2	82.253	86.0303
Caves	2013_04_DSG133_000	606	18	20	17	4	13	2	81.6232	84.4632
Caves	2013_04_DSG133_000	607	18	30	17	4	13	2	82.0768	89.505
Caves	2013_04_DSG133_000	608	18	40	17	4	13	2	81.0338	92.539
Caves	2013_04_DSG133_000	609	18	50	17	4	13	2	81.3519	90.2636
Caves	2013_04_DSG133_000	610	19	0	17	4	13	2	82.4311	96.3285
Caves	2013_04_DSG133_000	611	19	10	17	4	13	2	84.3211	98.2396
Caves	2013_04_DSG133_000	612	19	20	17	4	13	2	83.891	103.975
Caves	2013_04_DSG133_000	613	19	30	17	4	13	2	84.0158	105.215
Caves	2013_04_DSG133_000	614	19	40	17	4	13	2	84.2449	101.781
Caves	2013_04_DSG133_000	615	19	50	17	4	13	2	83.0828	98.1159
Caves	2013_04_DSG133_000	616	20	0	17	4	13	2	83.1806	95.4856
Caves	2013_04_DSG133_000	617	20	10	17	4	13	2	82.8524	93.3874
Caves	2013_04_DSG133_000	618	20	20	17	4	13	2	82.5236	93.1962
Caves	2013_04_DSG133_000	619	20	30	17	4	13	2	83.3347	93.1241
Caves	2013_04_DSG133_000	620	20	40	17	4	13	2	82.5651	92.3644
Caves	2013_04_DSG133_000	621	20	50	17	4	13	2	82.0667	92.0948
Caves	2013_04_DSG133_000	622	21	0	17	4	13	2	82.3083	89.8667
Caves	2013_04_DSG133_000	623	21	10	17	4	13	2	82.1724	90.5698
Caves	2013_04_DSG133_000	624	21	20	17	4	13	2	81.9036	89.8899
Caves	2013_04_DSG133_000	625	21	30	17	4	13	2	82.486	91.3255
Caves	2013_04_DSG133_000	626	21	40	17	4	13	2	82.1467	93.736
Caves	2013_04_DSG133_000	627	21	50	17	4	13	2	82.5462	94.3126
Caves	2013_04_DSG133_000	628	22	0	17	4	13	2	82.0573	91.843
Caves	2013_04_DSG133_000	629	22	10	17	4	13	2	82.5592	93.4088
Caves	2013_04_DSG133_000	630	22	20	17	4	13	2	83.8257	93.4557
Caves	2013_04_DSG133_000	631	22	30	17	4	13	2	82.548	92.4539
Caves	2013_04_DSG133_000	632	22	40	17	4	13	2	81.8086	93.6057
Caves	2013_04_DSG133_000	633	22	50	17	4	13	2	81.6841	94.7565
Caves	2013_04_DSG133_000	634	23	0	17	4	13	2	82.0094	94.4996
Caves	2013_04_DSG133_000	635	23	10	17	4	13	2	81.6265	94.9338
Caves	2013_04_DSG133_000	636	23	20	17	4	13	2	81.5506	91.593
Caves	2013_04_DSG133_000	637	23	30	17	4	13	2	82.0599	92.35
Caves	2013_04_DSG133_000	638	23	40	17	4	13	2	82.3556	93.6898
Caves	2013_04_DSG133_000	639	23	50	17	4	13	2	81.9515	92.9983
Caves	2013_04_DSG133_000	640	0	0	18	4	13	2	81.3936	94.901
Caves	2013_04_DSG133_000	641	0	10	18	4	13	2	82.0964	92.1288
Caves	2013_04_DSG133_000	642	0	20	18	4	13	2	82.3926	92.6294
Caves	2013_04_DSG133_000	643	0	30	18	4	13	2	82.0343	92.6922
Caves	2013_04_DSG133_000	644	0	40	18	4	13	2	82.014	91.9992
Caves	2013_04_DSG133_000	645	0	50	18	4	13	2	81.4272	90.7309
Caves	2013_04_DSG133_000	646	1	0	18	4	13	2	81.5883	91.7108
Caves	2013_04_DSG133_000	647	1	10	18	4	13	2	81.675	92.4399
Caves	2013_04_DSG133_000	648	1	20	18	4	13	2	81.566	91.3448
Caves	2013_04_DSG133_000	649	1	30	18	4	13	2	81.6326	94.3492
Caves	2013_04_DSG133_000	650	1	40	18	4	13	2	81.9467	92.4991
Caves	2013_04_DSG133_000	651	1	50	18	4	13	2	82.6217	91.8527
Caves	2013_04_DSG133_000	652	2	0	18	4	13	2	82.2019	91.665
Caves	2013_04_DSG133_000	653	2	10	18	4	13	2	81.2467	90.7463
Caves	2013_04_DSG133_000	654	2	20	18	4	13	2	81.3087	91.1311
Caves	2013_04_DSG133_000	655	2	30	18	4	13	2	82.0208	91.2021
Caves	2013_04_DSG133_000	656	2	40	18	4	13	2	81.8808	91.7275
Caves	2013_04_DSG133_000	657	2	50	18	4	13	2	81.5058	92.4658
Caves	2013_04_DSG133_000	658	3	0	18	4	13	2	81.5381	92.1805
Caves	2013_04_DSG133_000	659	3	10	18	4	13	2	81.2567	89.7646
Caves	2013_04_DSG133_000	660	3	20	18	4	13	2	81.3895	90.6024
Caves	2013_04_DSG133_000	661	3	30	18	4	13	2	81.7454	90.0008
Caves	2013_04_DSG133_000	662	3	40	18	4	13	2	81.3766	91.2676
Caves	2013_04_DSG133_000	663	3	50	18	4	13	2	80.9312	91.2534
Caves	2013_04_DSG133_000	664	4	0	18	4	13	2	80.8663	91.5102
Caves	2013_04_DSG133_000	665	4	10	18	4	13	2	81.426	90.4809
Caves	2013_04_DSG133_000	666	4	20	18	4	13	2	81.0398	90.7417
Caves	2013_04_DSG133_000	667	4	30	18	4	13	2	81.0686	90.943
Caves	2013_04_DSG133_000	668	4	40	18	4	13	2	81.6658	94.7214
Caves	2013_04_DSG133_000	669	4	50	18	4	13	2	81.3729	89.971
Caves	2013_04_DSG133_000	670	5	0	18	4	13	2	82.6104	92.7128
Caves	2013_04_DSG133_000	671	5	10	18	4	13	2	83.1909	90.9861
Caves	2013_04_DSG133_000	672	5	20	18	4	13	2	83.4485	90.3028
Caves	2013_04_DSG133_000	673	5	30	18	4	13	2	84.028	90.883
Caves	2013_04_DSG133_000	674	5	40	18	4	13	2	83.801	90.3626
Caves	2013_04_DSG133_000	675	5	50	18	4	13	2	83.7839	90.6915
Caves	2013_04_DSG133_000	676	6	0	18	4	13	2	83.0645	88.5064
Caves	2013_04_DSG133_000	677	6	10	18	4	13	2	83.1771	88.9411
Caves	2013_04_DSG133_000	678	6	20	18	4	13	2	82.2415	88.5289
Caves	2013_04_DSG133_000	679	6	30	18	4	13	2	82.5383	89.9933
Caves	2013_04_DSG133_000	680	6	40	18	4	13	2	82.2126	89.0864
Caves	2013_04_DSG133_000	681	6	50	18	4	13	2	82.1661	89.2092
Caves	2013_04_DSG133_000	682	7	0	18	4	13	2	81.6017	89.2587
Caves	2013_04_DSG133_000	683	7	10	18	4	13	2	81.572	89.8248
Caves	2013_04_DSG133_000	684	7	20	18	4	13	2	82.6087	89.5561
Caves	2013_04_DSG133_000	685	7	30	18	4	13	2	81.4646	88.9713
Caves	2013_04_DSG133_000	686	7	40	18	4	13	2	81.7218	88.9432
Caves	2013_04_DSG133_000	687	7	50	18	4	13	2	81.4513	88.5631
Caves	2013_04_DSG133_000	688	8	0	18	4	13	2	82.0048	88.0439
Caves	2013_04_DSG133_000	689	8	10	18	4	13	2	81.8221	88.0085
Caves	2013_04_DSG133_000	690	8	20	18	4	13	2	81.1358	87.46
Caves	2013_04_DSG133_000	691	8	30	18	4	13	2	81.5714	87.8024
Caves	2013_04_DSG133_000	692	8	40	18	4	13	2	81.1773	87.6958
Caves	2013_04_DSG133_000	693	8	50	18	4	13	2	81.3944	87.3072
Caves	2013_04_DSG133_000	694	9	0	18	4	13	2	81.6528	87.7111
Caves	2013_04_DSG133_000	695	9	10	18	4	13	2	81.412	88.0139
Caves	2013_04_DSG133_000	696	9	20	18	4	13	2	80.6348	88.2133
Caves	2013_04_DSG133_000	697	9	30	18	4	13	2	81.1234	88.5081
Caves	2013_04_DSG133_000	698	9	40	18	4	13	2	81.1516	88.0239
Caves	2013_04_DSG133_000	699	9	50	18	4	13	2	81.1474	86.7945
Caves	2013_04_DSG133_000	700	10	0	18	4	13	2	81.2733	86.5859
Caves	2013_04_DSG133_000	701	10	10	18	4	13	2	81.2152	85.9917
Caves	2013_04_DSG133_000	702	10	20	18	4	13	2	79.8813	84.2277
Caves	2013_04_DSG133_000	703	10	30	18	4	13	2	81.4219	83.7267
Caves	2013_04_DSG133_000	704	10	40	18	4	13	2	81.0195	83.2849
Caves	2013_04_DSG133_000	705	10	50	18	4	13	2	80.5256	81.9843
Caves	2013_04_DSG133_000	706	11	0	18	4	13	2	80.6435	80.1679
Caves	2013_04_DSG133_000	707	11	10	18	4	13	2	81.4958	80.1649
Caves	2013_04_DSG133_000	708	11	20	18	4	13	2	80.7287	80.0213
Caves	2013_04_DSG133_000	709	11	30	18	4	13	2	80.5126	79.7613
Caves	2013_04_DSG133_000	710	11	40	18	4	13	2	80.8336	80.0017
Caves	2013_04_DSG133_000	711	11	50	18	4	13	2	80.6552	79.8598
Caves	2013_04_DSG133_000	712	12	0	18	4	13	2	80.2998	81.187
Caves	2013_04_DSG133_000	713	12	10	18	4	13	3	89.537	108.352
Caves	2013_04_DSG133_000	714	12	20	18	4	13	2	80.0633	81.883
Caves	2013_04_DSG133_000	715	12	30	18	4	13	2	80.5582	88.5728
Caves	2013_04_DSG133_000	716	12	40	18	4	13	2	81.2702	86.791
Caves	2013_04_DSG133_000	717	12	50	18	4	13	2	80.2759	76.3112
Caves	2013_04_DSG133_000	718	13	0	18	4	13	2	81.1936	98.3057
Caves	2013_04_DSG133_000	719	13	10	18	4	13	2	80.8028	79.1935
Caves	2013_04_DSG133_000	720	13	20	18	4	13	2	80.7048	76.8031
Caves	2013_04_DSG133_000	721	13	30	18	4	13	2	80.9678	74.6178
Caves	2013_04_DSG133_000	722	13	40	18	4	13	2	80.5048	74.9797
Caves	2013_04_DSG133_000	723	13	50	18	4	13	2	80.7458	75.3653
Caves	2013_04_DSG133_000	724	14	0	18	4	13	2	80.3105	77.3082
Caves	2013_04_DSG133_000	725	14	10	18	4	13	2	80.2353	76.7083
Caves	2013_04_DSG133_000	726	14	20	18	4	13	2	80.6406	76.562
Caves	2013_04_DSG133_000	727	14	30	18	4	13	2	81.1251	75.6684
Caves	2013_04_DSG133_000	728	14	40	18	4	13	2	80.2054	78.0981
Caves	2013_04_DSG133_000	729	14	50	18	4	13	2	80.687	77.041
Caves	2013_04_DSG133_000	730	15	0	18	4	13	2	80.8945	76.7329
Caves	2013_04_DSG133_000	731	15	10	18	4	13	2	80.7015	76.5804
Caves	2013_04_DSG133_000	732	15	20	18	4	13	2	80.2608	77.5606
Caves	2013_04_DSG133_000	733	15	30	18	4	13	2	80.5771	77.5432
Caves	2013_04_DSG133_000	734	15	40	18	4	13	2	81.3055	78.636
Caves	2013_04_DSG133_000	735	15	50	18	4	13	2	80.46	79.5932
Caves	2013_04_DSG133_000	736	16	0	18	4	13	2	80.4912	79.0535
Caves	2013_04_DSG133_000	737	16	10	18	4	13	2	80.9396	78.3142
Caves	2013_04_DSG133_000	738	16	20	18	4	13	2	80.6024	79.9425
Caves	2013_04_DSG133_000	739	16	30	18	4	13	2	80.4666	79.2337
Caves	2013_04_DSG133_000	740	16	40	18	4	13	2	80.8448	78.8847
Caves	2013_04_DSG133_000	741	16	50	18	4	13	2	80.7838	80.4422
Caves	2013_04_DSG133_000	742	17	0	18	4	13	2	81.2098	79.7723
Caves	2013_04_DSG133_000	743	17	10	18	4	13	2	81.0786	79.0443
Caves	2013_04_DSG133_000	744	17	20	18	4	13	2	81.2779	80.681
Caves	2013_04_DSG133_000	745	17	30	18	4	13	2	81.0519	78.8984
Caves	2013_04_DSG133_000	746	17	40	18	4	13	2	81.6221	80.6035
Caves	2013_04_DSG133_000	747	17	50	18	4	13	2	80.8324	80.5601
Caves	2013_04_DSG133_000	748	18	0	18	4	13	2	80.6878	83.3418
Caves	2013_04_DSG133_000	749	18	10	18	4	13	1	81.1094	95.5874
Caves	2013_04_DSG133_000	750	18	20	18	4	13	1	81.9434	105.223
Caves	2013_04_DSG133_000	751	18	30	18	4	13	2	81.4793	93.7155
Caves	2013_04_DSG133_000	752	18	40	18	4	13	2	81.2554	89.2816
Caves	2013_04_DSG133_000	753	18	50	18	4	13	2	81.5336	86.5772
Caves	2013_04_DSG133_000	754	19	0	18	4	13	2	81.5445	93.1108
Caves	2013_04_DSG133_000	755	19	10	18	4	13	3	82.5464	97.9284
Caves	2013_04_DSG133_000	756	19	20	18	4	13	2	86.8674	104.228
Caves	2013_04_DSG133_000	757	19	30	18	4	13	2	84.3644	105.332
Caves	2013_04_DSG133_000	758	19	40	18	4	13	2	84.4643	102.566
Caves	2013_04_DSG133_000	759	19	50	18	4	13	2	83.536	98.5165
Caves	2013_04_DSG133_000	760	20	0	18	4	13	2	83.0406	96.4928
Caves	2013_04_DSG133_000	761	20	10	18	4	13	2	82.6438	94.2167
Caves	2013_04_DSG133_000	762	20	20	18	4	13	2	82.4153	92.4579
Caves	2013_04_DSG133_000	763	20	30	18	4	13	2	81.9365	91.7195
Caves	2013_04_DSG133_000	764	20	40	18	4	13	2	82.0265	92.5535
Caves	2013_04_DSG133_000	765	20	50	18	4	13	2	82.1799	90.7895
Caves	2013_04_DSG133_000	766	21	0	18	4	13	2	82.1984	87.9096
Caves	2013_04_DSG133_000	767	21	10	18	4	13	2	82.386	92.1019
Caves	2013_04_DSG133_000	768	21	20	18	4	13	2	82.7197	89.8342
Caves	2013_04_DSG133_000	769	21	30	18	4	13	2	82.456	87.1525
Caves	2013_04_DSG133_000	770	21	40	18	4	13	2	82.8161	86.5245
Caves	2013_04_DSG133_000	771	21	50	18	4	13	2	87.6281	85.7571
Caves	2013_04_DSG133_000	772	22	0	18	4	13	2	81.872	90.0238
Caves	2013_04_DSG133_000	773	22	10	18	4	13	2	82.632	88.8511
Caves	2013_04_DSG133_000	774	22	20	18	4	13	2	82.3273	85.2452
Caves	2013_04_DSG133_000	775	22	30	18	4	13	2	81.5915	87.8663
Caves	2013_04_DSG133_000	776	22	40	18	4	13	2	83.3519	85.3871
Caves	2013_04_DSG133_000	777	22	50	18	4	13	2	82.0444	89.4957
Caves	2013_04_DSG133_000	778	23	0	18	4	13	2	82.8135	87.2204
Caves	2013_04_DSG133_000	779	23	10	18	4	13	2	81.4321	86.9586
Caves	2013_04_DSG133_000	780	23	20	18	4	13	2	82.038	90.5773
Caves	2013_04_DSG133_000	781	23	30	18	4	13	2	82.0393	85.7458
Caves	2013_04_DSG133_000	782	23	40	18	4	13	2	82.06	84.1911
Caves	2013_04_DSG133_000	783	23	50	18	4	13	2	81.6908	83.7704
Caves	2013_04_DSG133_000	784	0	0	19	4	13	2	82.1032	85.3459
Caves	2013_04_DSG133_000	785	0	10	19	4	13	2	81.9466	84.8676
Caves	2013_04_DSG133_000	786	0	20	19	4	13	2	81.952	86.7322
Caves	2013_04_DSG133_000	787	0	30	19	4	13	2	82.0394	86.573
Caves	2013_04_DSG133_000	788	0	40	19	4	13	2	81.7445	85.2049
Caves	2013_04_DSG133_000	789	0	50	19	4	13	2	81.7233	86.2769
Caves	2013_04_DSG133_000	790	1	0	19	4	13	2	82.0801	87.5887
Caves	2013_04_DSG133_000	791	1	10	19	4	13	2	81.5315	90.5816
Caves	2013_04_DSG133_000	792	1	20	19	4	13	2	81.7968	87.6277
Caves	2013_04_DSG133_000	793	1	30	19	4	13	2	81.1151	93.1126
Caves	2013_04_DSG133_000	794	1	40	19	4	13	2	81.2734	86.7845
Caves	2013_04_DSG133_000	795	1	50	19	4	13	2	81.4765	85.8295
Caves	2013_04_DSG133_000	796	2	0	19	4	13	2	81.1668	86.1738
Caves	2013_04_DSG133_000	797	2	10	19	4	13	2	81.6488	92.7224
Caves	2013_04_DSG133_000	798	2	20	19	4	13	2	81.3245	92.4789
Caves	2013_04_DSG133_000	799	2	30	19	4	13	2	81.5214	86.9292
Caves	2013_04_DSG133_000	800	2	40	19	4	13	2	81.5402	96.7962
Caves	2013_04_DSG133_000	801	2	50	19	4	13	2	81.5227	90.4181
Caves	2013_04_DSG133_000	802	3	0	19	4	13	2	81.6951	86.7854
Caves	2013_04_DSG133_000	803	3	10	19	4	13	2	82.2875	90.4866
Caves	2013_04_DSG133_000	804	3	20	19	4	13	2	82.5286	91.1915
Caves	2013_04_DSG133_000	805	3	30	19	4	13	2	81.7937	87.4853
Caves	2013_04_DSG133_000	806	3	40	19	4	13	2	82.4914	89.6552
Caves	2013_04_DSG133_000	807	3	50	19	4	13	2	81.6562	88.5861
Caves	2013_04_DSG133_000	808	4	0	19	4	13	2	81.9172	91.121
Caves	2013_04_DSG133_000	809	4	10	19	4	13	2	81.5532	92.4307
Caves	2013_04_DSG133_000	810	4	20	19	4	13	2	82.0258	86.8004
Caves	2013_04_DSG133_000	811	4	30	19	4	13	2	81.7979	89.6289
Caves	2013_04_DSG133_000	812	4	40	19	4	13	2	81.5498	86.3229
Caves	2013_04_DSG133_000	813	4	50	19	4	13	2	81.57	88.8132
Caves	2013_04_DSG133_000	814	5	0	19	4	13	2	82.2765	88.0514
Caves	2013_04_DSG133_000	815	5	10	19	4	13	2	83.3675	88.9857
Caves	2013_04_DSG133_000	816	5	20	19	4	13	2	83.9447	90.1787
Caves	2013_04_DSG133_000	817	5	30	19	4	13	2	84.5567	90.8168
Caves	2013_04_DSG133_000	818	5	40	19	4	13	2	84.1025	88.5511
Caves	2013_04_DSG133_000	819	5	50	19	4	13	2	84.0626	86.2003
Caves	2013_04_DSG133_000	820	6	0	19	4	13	2	83.2691	87.7732
Caves	2013_04_DSG133_000	821	6	10	19	4	13	2	82.8302	88.2238
Caves	2013_04_DSG133_000	822	6	20	19	4	13	2	82.6432	88.3821
Caves	2013_04_DSG133_000	823	6	30	19	4	13	2	82.9001	88.1669
Caves	2013_04_DSG133_000	824	6	40	19	4	13	2	82.288	86.9624
Caves	2013_04_DSG133_000	825	6	50	19	4	13	2	81.59	87.8224
Caves	2013_04_DSG133_000	826	7	0	19	4	13	2	82.0105	87.4538
Caves	2013_04_DSG133_000	827	7	10	19	4	13	2	81.8723	88.5049
Caves	2013_04_DSG133_000	828	7	20	19	4	13	2	82.1286	88.1054
Caves	2013_04_DSG133_000	829	7	30	19	4	13	2	81.2749	87.6622
Caves	2013_04_DSG133_000	830	7	40	19	4	13	2	81.8862	88.1041
Caves	2013_04_DSG133_000	831	7	50	19	4	13	2	81.8739	87.6716
Caves	2013_04_DSG133_000	832	8	0	19	4	13	2	81.5886	87.4226
Caves	2013_04_DSG133_000	833	8	10	19	4	13	2	81.0521	88.5472
Caves	2013_04_DSG133_000	834	8	20	19	4	13	2	81.1033	88.2808
Caves	2013_04_DSG133_000	835	8	30	19	4	13	2	81.5565	88.3981
Caves	2013_04_DSG133_000	836	8	40	19	4	13	2	81.3524	90.1583
Caves	2013_04_DSG133_000	837	8	50	19	4	13	2	80.9392	87.5931
Caves	2013_04_DSG133_000	838	9	0	19	4	13	2	81.4641	87.961
Caves	2013_04_DSG133_000	839	9	10	19	4	13	2	81.0446	88.1618
Caves	2013_04_DSG133_000	840	9	20	19	4	13	2	81.5758	90.0752
Caves	2013_04_DSG133_000	841	9	30	19	4	13	2	80.9886	88.5453
Caves	2013_04_DSG133_000	842	9	40	19	4	13	2	81.3381	89.423
Caves	2013_04_DSG133_000	843	9	50	19	4	13	2	81.5416	90.4694
Caves	2013_04_DSG133_000	844	10	0	19	4	13	2	81.3975	90.5352
Caves	2013_04_DSG133_000	845	10	10	19	4	13	2	81.8775	90.231
Caves	2013_04_DSG133_000	846	10	20	19	4	13	2	80.9021	89.7323
Caves	2013_04_DSG133_000	847	10	30	19	4	13	2	80.5434	89.6324
Caves	2013_04_DSG133_000	848	10	40	19	4	13	2	80.8975	89.5211
Caves	2013_04_DSG133_000	849	10	50	19	4	13	2	81.3292	89.8785
Caves	2013_04_DSG133_000	850	11	0	19	4	13	2	81.3246	89.3604
Caves	2013_04_DSG133_000	851	11	10	19	4	13	2	80.902	90.8794
Caves	2013_04_DSG133_000	852	11	20	19	4	13	2	80.95	88.6684
Caves	2013_04_DSG133_000	853	11	30	19	4	13	2	80.2881	88.6623
Caves	2013_04_DSG133_000	854	11	40	19	4	13	2	80.7375	88.4337
Caves	2013_04_DSG133_000	855	11	50	19	4	13	2	80.6581	88.336
Caves	2013_04_DSG133_000	856	12	0	19	4	13	2	80.5519	87.966
Caves	2013_04_DSG133_000	857	12	10	19	4	13	2	80.6816	87.6111
Caves	2013_04_DSG133_000	858	12	20	19	4	13	2	80.6278	87.1735
Caves	2013_04_DSG133_000	859	12	30	19	4	13	2	80.765	86.8176
Caves	2013_04_DSG133_000	860	12	40	19	4	13	2	80.9207	86.21
Caves	2013_04_DSG133_000	861	12	50	19	4	13	2	80.5227	85.7823
Caves	2013_04_DSG133_000	862	13	0	19	4	13	2	80.8553	85.8599
Caves	2013_04_DSG133_000	863	13	10	19	4	13	2	81.2037	86.6632
Caves	2013_04_DSG133_000	864	13	20	19	4	13	2	80.6951	86.5264
Caves	2013_04_DSG133_000	865	13	30	19	4	13	2	80.9263	88.2207
Caves	2013_04_DSG133_000	866	13	40	19	4	13	2	80.5673	88.6877
Caves	2013_04_DSG133_000	867	13	50	19	4	13	2	80.2953	90.253
Caves	2013_04_DSG133_000	868	14	0	19	4	13	2	81.2244	86.8422
Caves	2013_04_DSG133_000	869	14	10	19	4	13	2	80.3693	86.5323
Caves	2013_04_DSG133_000	870	14	20	19	4	13	2	80.6371	87.9832
Caves	2013_04_DSG133_000	871	14	30	19	4	13	2	80.4439	89.0252
Caves	2013_04_DSG133_000	872	14	40	19	4	13	2	80.4964	89.591
Caves	2013_04_DSG133_000	873	14	50	19	4	13	2	80.6875	89.2412
Caves	2013_04_DSG133_000	874	15	0	19	4	13	2	80.4177	97.1873
Caves	2013_04_DSG133_000	875	15	10	19	4	13	2	80.4536	89.1591
Caves	2013_04_DSG133_000	876	15	20	19	4	13	2	80.8859	88.635
Caves	2013_04_DSG133_000	877	15	30	19	4	13	2	80.5464	88.4553
Caves	2013_04_DSG133_000	878	15	40	19	4	13	2	80.764	89.0578
Caves	2013_04_DSG133_000	879	15	50	19	4	13	2	80.4318	87.2613
Caves	2013_04_DSG133_000	880	16	0	19	4	13	2	80.8263	86.9929
Caves	2013_04_DSG133_000	881	16	10	19	4	13	2	81.1516	86.3299
Caves	2013_04_DSG133_000	882	16	20	19	4	13	2	80.3969	84.5187
Caves	2013_04_DSG133_000	883	16	30	19	4	13	2	81.4527	85.3379
Caves	2013_04_DSG133_000	884	16	40	19	4	13	2	81.7735	84.6911
Caves	2013_04_DSG133_000	885	16	50	19	4	13	2	81.6521	84.7212
Caves	2013_04_DSG133_000	886	17	0	19	4	13	2	81.5249	83.6833
Caves	2013_04_DSG133_000	887	17	10	19	4	13	2	81.941	83.9449
Caves	2013_04_DSG133_000	888	17	20	19	4	13	2	81.1194	91.0283
Caves	2013_04_DSG133_000	889	17	30	19	4	13	2	81.3513	85.4311
Caves	2013_04_DSG133_000	890	17	40	19	4	13	2	81.0208	84.9794
Caves	2013_04_DSG133_000	891	17	50	19	4	13	2	82.0806	95.3917
Caves	2013_04_DSG133_000	892	18	0	19	4	13	2	81.3328	87.9795
Caves	2013_04_DSG133_000	893	18	10	19	4	13	2	81.3364	88.1389
Caves	2013_04_DSG133_000	894	18	20	19	4	13	2	81.4328	88.1204
Caves	2013_04_DSG133_000	895	18	30	19	4	13	2	80.9665	89.6806
Caves	2013_04_DSG133_000	896	18	40	19	4	13	2	81.5955	92.9454
Caves	2013_04_DSG133_000	897	18	50	19	4	13	2	81.2905	91.7125
Caves	2013_04_DSG133_000	898	19	0	19	4	13	2	81.5185	92.7115
Caves	2013_04_DSG133_000	899	19	10	19	4	13	2	82.7351	96.9127
Caves	2013_04_DSG133_000	900	19	20	19	4	13	1	84.3847	104.301
Caves	2013_04_DSG133_000	901	19	30	19	4	13	1	84.05	105.601
Caves	2013_04_DSG133_000	902	19	40	19	4	13	2	83.7153	104.322
Caves	2013_04_DSG133_000	903	19	50	19	4	13	2	83.7562	99.3334
Caves	2013_04_DSG133_000	904	20	0	19	4	13	2	83.161	96.9444
Caves	2013_04_DSG133_000	905	20	10	19	4	13	2	82.7766	96.2369
Caves	2013_04_DSG133_000	906	20	20	19	4	13	2	83.1971	92.6757
Caves	2013_04_DSG133_000	907	20	30	19	4	13	2	82.5511	94.1485
Caves	2013_04_DSG133_000	908	20	40	19	4	13	2	82.8536	91.848
Caves	2013_04_DSG133_000	909	20	50	19	4	13	2	82.776	92.5305
Caves	2013_04_DSG133_000	910	21	0	19	4	13	2	82.9906	91.3899
Caves	2013_04_DSG133_000	911	21	10	19	4	13	2	83.1077	92.7972
Caves	2013_04_DSG133_000	912	21	20	19	4	13	2	82.818	90.9346
Caves	2013_04_DSG133_000	913	21	30	19	4	13	2	82.9544	92.5917
Caves	2013_04_DSG133_000	914	21	40	19	4	13	2	82.6246	99.1496
Caves	2013_04_DSG133_000	915	21	50	19	4	13	2	82.5133	91.7062
Caves	2013_04_DSG133_000	916	22	0	19	4	13	2	82.7378	88.5991
Caves	2013_04_DSG133_000	917	22	10	19	4	13	2	82.4294	87.9776
Caves	2013_04_DSG133_000	918	22	20	19	4	13	2	82.5407	87.2265
Caves	2013_04_DSG133_000	919	22	30	19	4	13	2	82.4633	87.7162
Caves	2013_04_DSG133_000	920	22	40	19	4	13	2	82.4349	86.5103
Caves	2013_04_DSG133_000	921	22	50	19	4	13	2	83.3682	86.0897
Caves	2013_04_DSG133_000	922	23	0	19	4	13	2	82.9798	89.8179
Caves	2013_04_DSG133_000	923	23	10	19	4	13	2	81.9281	91.6954
Caves	2013_04_DSG133_000	924	23	20	19	4	13	2	82.4358	89.3816
Caves	2013_04_DSG133_000	925	23	30	19	4	13	2	82.5699	88.0648
Caves	2013_04_DSG133_000	926	23	40	19	4	13	2	82.3586	85.5932
Caves	2013_04_DSG133_000	927	23	50	19	4	13	2	82.1906	86.8566
Caves	2013_04_DSG133_000	928	0	0	20	4	13	2	82.9241	90.8526
Caves	2013_04_DSG133_000	929	0	10	20	4	13	2	82.5466	93.0876
Caves	2013_04_DSG133_000	930	0	20	20	4	13	2	82.9008	94.6801
Caves	2013_04_DSG133_000	931	0	30	20	4	13	2	85.533	96.4952
Caves	2013_04_DSG133_000	932	0	40	20	4	13	2	83.7607	96.6178
Caves	2013_04_DSG133_000	933	0	50	20	4	13	2	89.0307	95.7818
Caves	2013_04_DSG133_000	934	1	0	20	4	13	2	81.719	96.2789
Caves	2013_04_DSG133_000	935	1	10	20	4	13	2	81.7672	95.2616
Caves	2013_04_DSG133_000	936	1	20	20	4	13	2	81.0024	95.0774
Caves	2013_04_DSG133_000	937	1	30	20	4	13	2	81.2969	96.1883
Caves	2013_04_DSG133_000	938	1	40	20	4	13	2	81.1826	95.9808
Caves	2013_04_DSG133_000	939	1	50	20	4	13	2	81.6786	96.7819
Caves	2013_04_DSG133_000	940	2	0	20	4	13	2	80.8327	94.7792
Caves	2013_04_DSG133_000	941	2	10	20	4	13	2	81.6619	94.8969
Caves	2013_04_DSG133_000	942	2	20	20	4	13	2	81.8028	95.5778
Caves	2013_04_DSG133_000	943	2	30	20	4	13	2	79.6343	96.8923
Caves	2013_04_DSG133_000	944	2	40	20	4	13	2	81.0755	96.597
Caves	2013_04_DSG133_000	945	2	50	20	4	13	2	79.958	96.617
Caves	2013_04_DSG133_000	946	3	0	20	4	13	2	83.1594	102.256
Caves	2013_04_DSG133_000	947	3	10	20	4	13	2	83.7896	97.5972
Caves	2013_04_DSG133_000	948	3	20	20	4	13	2	81.2684	97.811
Caves	2013_04_DSG133_000	949	3	30	20	4	13	2	81.1462	95.0807
Caves	2013_04_DSG133_000	950	3	40	20	4	13	2	83.031	101.092
Caves	2013_04_DSG133_000	951	3	50	20	4	13	2	81.3318	103.808
Caves	2013_04_DSG133_000	952	4	0	20	4	13	2	80.9035	110.137
Caves	2013_04_DSG133_000	953	4	10	20	4	13	2	81.2582	110.707
Caves	2013_04_DSG133_000	954	4	20	20	4	13	2	81.5274	102.738
Caves	2013_04_DSG133_000	955	4	30	20	4	13	2	81.5303	102.031
Caves	2013_04_DSG133_000	956	4	40	20	4	13	2	81.9858	113.319
Caves	2013_04_DSG133_000	957	4	50	20	4	13	2	81.8377	112.155
Caves	2013_04_DSG133_000	958	5	0	20	4	13	2	82.6896	107.447
Caves	2013_04_DSG133_000	959	5	10	20	4	13	2	83.7647	106.718
Caves	2013_04_DSG133_000	960	5	20	20	4	13	2	83.9772	106.815
Caves	2013_04_DSG133_000	961	5	30	20	4	13	1	83.7782	100.14
Caves	2013_04_DSG133_000	962	5	40	20	4	13	1	83.6117	115.164
Caves	2013_04_DSG133_000	963	5	50	20	4	13	1	83.8058	112.164
Caves	2013_04_DSG133_000	964	6	0	20	4	13	2	83.2998	96.804
Caves	2013_04_DSG133_000	965	6	10	20	4	13	1	82.7343	97.7551
Caves	2013_04_DSG133_000	966	6	20	20	4	13	1	82.4161	107.05
Caves	2013_04_DSG133_000	967	6	30	20	4	13	1	82.1444	116.736
Caves	2013_04_DSG133_000	968	6	40	20	4	13	1	81.9688	109.81
Caves	2013_04_DSG133_000	969	6	50	20	4	13	1	81.988	103.536
Caves	2013_04_DSG133_000	970	7	0	20	4	13	1	81.9314	97.6137
Caves	2013_04_DSG133_000	971	7	10	20	4	13	1	84.6272	102.522
Caves	2013_04_DSG133_000	972	7	20	20	4	13	1	81.272	119.838
Caves	2013_04_DSG133_000	973	7	30	20	4	13	1	80.7852	104.249
Caves	2013_04_DSG133_000	974	7	40	20	4	13	1	81.7349	114.538
Caves	2013_04_DSG133_000	975	7	50	20	4	13	1	80.5898	101.796
Caves	2013_04_DSG133_000	976	8	0	20	4	13	1	81.6801	101.826
Caves	2013_04_DSG133_000	977	8	10	20	4	13	1	80.1847	96.5669
Caves	2013_04_DSG133_000	978	8	20	20	4	13	1	80.8477	109.283
Caves	2013_04_DSG133_000	979	8	30	20	4	13	1	81.7131	114.052
Caves	2013_04_DSG133_000	980	8	40	20	4	13	1	80.2706	98.8934
Caves	2013_04_DSG133_000	981	8	50	20	4	13	1	81.8631	111.66
Caves	2013_04_DSG133_000	982	9	0	20	4	13	1	80.8212	112.442
Caves	2013_04_DSG133_000	983	9	10	20	4	13	1	82.0367	121.14
Caves	2013_04_DSG133_000	984	9	20	20	4	13	1	81.3374	104.743
Caves	2013_04_DSG133_000	985	9	30	20	4	13	1	81.2996	109.384
Caves	2013_04_DSG133_000	986	9	40	20	4	13	1	81.3135	115.373
Caves	2013_04_DSG133_000	987	9	50	20	4	13	1	81.3407	108.633
Caves	2013_04_DSG133_000	988	10	0	20	4	13	1	81.5299	95.9745
Caves	2013_04_DSG133_000	989	10	10	20	4	13	1	80.9205	115.907
Caves	2013_04_DSG133_000	990	10	20	20	4	13	1	80.6994	115.495
Caves	2013_04_DSG133_000	991	10	30	20	4	13	1	81.0934	101.445
Caves	2013_04_DSG133_000	992	10	40	20	4	13	1	81.0954	103.51
Caves	2013_04_DSG133_000	993	10	50	20	4	13	1	81.7623	99.7536
Caves	2013_04_DSG133_000	994	11	0	20	4	13	1	80.8344	101.727
Caves	2013_04_DSG133_000	995	11	10	20	4	13	1	80.567	105.733
Caves	2013_04_DSG133_000	996	11	20	20	4	13	1	81.3804	111.856
Caves	2013_04_DSG133_000	997	11	30	20	4	13	1	81.5316	110.612
Caves	2013_04_DSG133_000	998	11	40	20	4	13	1	81.1566	111.293
Caves	2013_04_DSG133_000	999	11	50	20	4	13	1	81.8205	103.205
Caves	2013_04_DSG133_000	1000	12	0	20	4	13	1	80.9189	117.919
Caves	2013_04_DSG133_000	1001	12	10	20	4	13	1	81.2273	112.156
Caves	2013_04_DSG133_000	1002	12	20	20	4	13	1	81.3049	108.095
Caves	2013_04_DSG133_000	1003	12	30	20	4	13	1	82.423	111.996
Caves	2013_04_DSG133_000	1004	12	40	20	4	13	1	81.7157	103.508
Caves	2013_04_DSG133_000	1005	12	50	20	4	13	1	81.067	111.408
Caves	2013_04_DSG133_000	1006	13	0	20	4	13	1	81.1345	115.921
Caves	2013_04_DSG133_000	1007	13	10	20	4	13	1	81.4859	112.161
Caves	2013_04_DSG133_000	1008	13	20	20	4	13	1	80.9458	112.108
Caves	2013_04_DSG133_000	1009	13	30	20	4	13	1	80.8614	117.588
Caves	2013_04_DSG133_000	1010	13	40	20	4	13	1	81.1625	115.157
Caves	2013_04_DSG133_000	1011	13	50	20	4	13	1	81.4962	98.5319
Caves	2013_04_DSG133_000	1012	14	0	20	4	13	1	80.8696	99.008
Caves	2013_04_DSG133_000	1013	14	10	20	4	13	1	81.1911	93.4903
Caves	2013_04_DSG133_000	1014	14	20	20	4	13	2	81.6583	105.637
Caves	2013_04_DSG133_000	1015	14	30	20	4	13	1	81.7076	115.363
Caves	2013_04_DSG133_000	1016	14	40	20	4	13	1	82.1766	116.417
Caves	2013_04_DSG133_000	1017	14	50	20	4	13	1	81.5036	94.1937
Caves	2013_04_DSG133_000	1018	15	0	20	4	13	1	81.3927	115.3
Caves	2013_04_DSG133_000	1019	15	10	20	4	13	1	80.9371	101.762
Caves	2013_04_DSG133_000	1020	15	20	20	4	13	1	81.9832	107.659
Caves	2013_04_DSG133_000	1021	15	30	20	4	13	1	80.8433	110.545
Caves	2013_04_DSG133_000	1022	15	40	20	4	13	1	81.2765	109.349
Caves	2013_04_DSG133_000	1023	15	50	20	4	13	1	80.9322	97.9282
Caves	2013_04_DSG133_000	1024	16	0	20	4	13	1	80.8331	93.758
Caves	2013_04_DSG133_000	1025	16	10	20	4	13	1	81.0305	112.298
Caves	2013_04_DSG133_000	1026	16	20	20	4	13	1	82.039	112.606
Caves	2013_04_DSG133_000	1027	16	30	20	4	13	1	81.3325	105.59
Caves	2013_04_DSG133_000	1028	16	40	20	4	13	1	81.5454	98.9453
Caves	2013_04_DSG133_000	1029	16	50	20	4	13	1	81.3886	93.0226
Caves	2013_04_DSG133_000	1030	17	0	20	4	13	1	81.0606	94.1209
Caves	2013_04_DSG133_000	1031	17	10	20	4	13	1	81.4591	99.5426
Caves	2013_04_DSG133_000	1032	17	20	20	4	13	1	81.0293	103.835
Caves	2013_04_DSG133_000	1033	17	30	20	4	13	1	81.3637	93.9613
Caves	2013_04_DSG133_000	1034	17	40	20	4	13	1	82.3946	93.9747
Caves	2013_04_DSG133_000	1035	17	50	20	4	13	1	81.9362	101.996
Caves	2013_04_DSG133_000	1036	18	0	20	4	13	1	81.3153	93.5447
Caves	2013_04_DSG133_000	1037	18	10	20	4	13	1	82.2114	96.3762
Caves	2013_04_DSG133_000	1038	18	20	20	4	13	1	81.8656	104.254
Caves	2013_04_DSG133_000	1039	18	30	20	4	13	1	81.8245	98.2527
Caves	2013_04_DSG133_000	1040	18	40	20	4	13	1	82.4749	96.1145
Caves	2013_04_DSG133_000	1041	18	50	20	4	13	2	83.9441	94.0035
Caves	2013_04_DSG133_000	1042	19	0	20	4	13	1	82.543	99.6255
Caves	2013_04_DSG133_000	1043	19	10	20	4	13	1	83.5681	103.637
Caves	2013_04_DSG133_000	1044	19	20	20	4	13	1	83.523	105.633
Caves	2013_04_DSG133_000	1045	19	30	20	4	13	2	83.9562	106.12
Caves	2013_04_DSG133_000	1046	19	40	20	4	13	2	82.7455	103.183
Caves	2013_04_DSG133_000	1047	19	50	20	4	13	2	83.2111	102.405
Caves	2013_04_DSG133_000	1048	20	0	20	4	13	2	82.2796	100.729
Caves	2013_04_DSG133_000	1049	20	10	20	4	13	2	82.5737	97.2547
Caves	2013_04_DSG133_000	1050	20	20	20	4	13	2	83.12	102.744
Caves	2013_04_DSG133_000	1051	20	30	20	4	13	2	82.23	99.1227
Caves	2013_04_DSG133_000	1052	20	40	20	4	13	2	82.9208	94.868
Caves	2013_04_DSG133_000	1053	20	50	20	4	13	2	82.2828	97.1214
Caves	2013_04_DSG133_000	1054	21	0	20	4	13	2	82.9444	96.9685
Caves	2013_04_DSG133_000	1055	21	10	20	4	13	2	82.6136	106.262
Caves	2013_04_DSG133_000	1056	21	20	20	4	13	2	82.1131	104.501
Caves	2013_04_DSG133_000	1057	21	30	20	4	13	2	82.1084	100.32
Caves	2013_04_DSG133_000	1058	21	40	20	4	13	2	81.5634	107.644
Caves	2013_04_DSG133_000	1059	21	50	20	4	13	2	82.3663	94.1562
Caves	2013_04_DSG133_000	1060	22	0	20	4	13	2	81.8563	96.0556
Caves	2013_04_DSG133_000	1061	22	10	20	4	13	2	82.3238	95.3756
Caves	2013_04_DSG133_000	1062	22	20	20	4	13	2	81.9524	94.9035
Caves	2013_04_DSG133_000	1063	22	30	20	4	13	2	82.1342	93.3356
Caves	2013_04_DSG133_000	1064	22	40	20	4	13	2	82.5619	95.115
Caves	2013_04_DSG133_000	1065	22	50	20	4	13	2	81.7986	94.3952
Caves	2013_04_DSG133_000	1066	23	0	20	4	13	2	82.6142	107.898
Caves	2013_04_DSG133_000	1067	23	10	20	4	13	2	81.5139	93.2665
Caves	2013_04_DSG133_000	1068	23	20	20	4	13	2	82.0981	93.5103
Caves	2013_04_DSG133_000	1069	23	30	20	4	13	2	83.1115	94.44
Caves	2013_04_DSG133_000	1070	23	40	20	4	13	2	83.3334	95.4797
Caves	2013_04_DSG133_000	1071	23	50	20	4	13	2	81.7077	94.5683
Caves	2013_04_DSG133_000	1072	0	0	21	4	13	2	81.9522	94.4576
Caves	2013_04_DSG133_000	1073	0	10	21	4	13	2	81.0364	96.5016
Caves	2013_04_DSG133_000	1074	0	20	21	4	13	2	82.1038	94.7249
Caves	2013_04_DSG133_000	1075	0	30	21	4	13	2	81.2759	94.809
Caves	2013_04_DSG133_000	1076	0	40	21	4	13	2	81.8568	94.5178
Caves	2013_04_DSG133_000	1077	0	50	21	4	13	2	82.0501	93.8988
Caves	2013_04_DSG133_000	1078	1	0	21	4	13	2	81.3948	95.4299
Caves	2013_04_DSG133_000	1079	1	10	21	4	13	2	82.2662	94.5728
Caves	2013_04_DSG133_000	1080	1	20	21	4	13	2	82.4165	93.7165
Caves	2013_04_DSG133_000	1081	1	30	21	4	13	2	81.6367	94.1032
Caves	2013_04_DSG133_000	1082	1	40	21	4	13	2	81.5951	93.1094
Caves	2013_04_DSG133_000	1083	1	50	21	4	13	2	81.9258	93.761
Caves	2013_04_DSG133_000	1084	2	0	21	4	13	2	82.3971	94.3752
Caves	2013_04_DSG133_000	1085	2	10	21	4	13	2	81.5058	94.4827
Caves	2013_04_DSG133_000	1086	2	20	21	4	13	2	80.7816	93.5173
Caves	2013_04_DSG133_000	1087	2	30	21	4	13	2	81.1866	95.617
Caves	2013_04_DSG133_000	1088	2	40	21	4	13	2	81.3572	95.1622
Caves	2013_04_DSG133_000	1089	2	50	21	4	13	2	82.2371	95.0278
Caves	2013_04_DSG133_000	1090	3	0	21	4	13	2	80.4566	99.0726
Caves	2013_04_DSG133_000	1091	3	10	21	4	13	2	80.6233	95.1762
Caves	2013_04_DSG133_000	1092	3	20	21	4	13	2	81.2228	94.5972
Caves	2013_04_DSG133_000	1093	3	30	21	4	13	2	80.6975	101.318
Caves	2013_04_DSG133_000	1094	3	40	21	4	13	2	82.8445	101.642
Caves	2013_04_DSG133_000	1095	3	50	21	4	13	2	80.5616	93.6295
Caves	2013_04_DSG133_000	1096	4	0	21	4	13	2	80.3448	105.563
Caves	2013_04_DSG133_000	1097	4	10	21	4	13	2	80.5662	114.663
Caves	2013_04_DSG133_000	1098	4	20	21	4	13	2	80.6726	104.365
Caves	2013_04_DSG133_000	1099	4	30	21	4	13	2	80.9407	97.4686
Caves	2013_04_DSG133_000	1100	4	40	21	4	13	2	81.3395	95.8053
Caves	2013_04_DSG133_000	1101	4	50	21	4	13	2	81.0769	115.869
Caves	2013_04_DSG133_000	1102	5	0	21	4	13	2	82.1468	96.0456
Caves	2013_04_DSG133_000	1103	5	10	21	4	13	2	82.4355	112.083
Caves	2013_04_DSG133_000	1104	5	20	21	4	13	2	83.3211	101.828
Caves	2013_04_DSG133_000	1105	5	30	21	4	13	1	83.6146	95.6043
Caves	2013_04_DSG133_000	1106	5	40	21	4	13	1	83.8614	94.485
Caves	2013_04_DSG133_000	1107	5	50	21	4	13	1	83.0777	93.517
Caves	2013_04_DSG133_000	1108	6	0	21	4	13	2	82.0739	92.8159
Caves	2013_04_DSG133_000	1109	6	10	21	4	13	1	82.325	93.7598
Caves	2013_04_DSG133_000	1110	6	20	21	4	13	2	82.3266	91.6473
Caves	2013_04_DSG133_000	1111	6	30	21	4	13	1	81.9386	92.5068
Caves	2013_04_DSG133_000	1112	6	40	21	4	13	1	82.3132	93.6836
Caves	2013_04_DSG133_000	1113	6	50	21	4	13	1	81.5228	93.6774
Caves	2013_04_DSG133_000	1114	7	0	21	4	13	1	81.5899	93.6046
Caves	2013_04_DSG133_000	1115	7	10	21	4	13	1	81.2215	92.3865
Caves	2013_04_DSG133_000	1116	7	20	21	4	13	1	81.2129	92.9705
Caves	2013_04_DSG133_000	1117	7	30	21	4	13	1	81.6658	92.8848
Caves	2013_04_DSG133_000	1118	7	40	21	4	13	1	80.4836	93.2639
Caves	2013_04_DSG133_000	1119	7	50	21	4	13	1	81.7414	93.2414
Caves	2013_04_DSG133_000	1120	8	0	21	4	13	1	80.5976	92.5853
Caves	2013_04_DSG133_000	1121	8	10	21	4	13	1	81.1697	94.0901
Caves	2013_04_DSG133_000	1122	8	20	21	4	13	1	81.5684	93.3627
Caves	2013_04_DSG133_000	1123	8	30	21	4	13	1	80.484	93.4074
Caves	2013_04_DSG133_000	1124	8	40	21	4	13	1	80.7306	93.0877
Caves	2013_04_DSG133_000	1125	8	50	21	4	13	1	81.0131	92.7607
Caves	2013_04_DSG133_000	1126	9	0	21	4	13	1	80.7801	92.0229
Caves	2013_04_DSG133_000	1127	9	10	21	4	13	2	80.8816	91.2393
Caves	2013_04_DSG133_000	1128	9	20	21	4	13	1	81.0645	91.3373
Caves	2013_04_DSG133_000	1129	9	30	21	4	13	1	80.821	91.7174
Caves	2013_04_DSG133_000	1130	9	40	21	4	13	2	80.7081	89.6838
Caves	2013_04_DSG133_000	1131	9	50	21	4	13	1	80.3782	90.0687
Caves	2013_04_DSG133_000	1132	10	0	21	4	13	2	80.2724	88.5022
Caves	2013_04_DSG133_000	1133	10	10	21	4	13	3	80.8071	91.9516
Caves	2013_04_DSG133_000	1134	10	20	21	4	13	2	80.1341	87.0795
Caves	2013_04_DSG133_000	1135	10	30	21	4	13	2	80.6921	87.2748
Caves	2013_04_DSG133_000	1136	10	40	21	4	13	2	80.5868	87.486
Caves	2013_04_DSG133_000	1137	10	50	21	4	13	2	80.1491	86.7119
Caves	2013_04_DSG133_000	1138	11	0	21	4	13	2	81.4781	85.067
Caves	2013_04_DSG133_000	1139	11	10	21	4	13	2	80.6393	82.2819
Caves	2013_04_DSG133_000	1140	11	20	21	4	13	2	80.3788	90.0017
Caves	2013_04_DSG133_000	1141	11	30	21	4	13	2	81.0068	82.4773
Caves	2013_04_DSG133_000	1142	11	40	21	4	13	2	80.4393	80.8083
Caves	2013_04_DSG133_000	1143	11	50	21	4	13	2	80.4754	84.0102
Caves	2013_04_DSG133_000	1144	12	0	21	4	13	2	79.8191	79.3924
Caves	2013_04_DSG133_000	1145	12	10	21	4	13	2	80.0842	80.2586
Caves	2013_04_DSG133_000	1146	12	20	21	4	13	2	81.1853	82.2884
Caves	2013_04_DSG133_000	1147	12	30	21	4	13	2	81.079	77.2954
Caves	2013_04_DSG133_000	1148	12	40	21	4	13	2	80.4171	79.641
Caves	2013_04_DSG133_000	1149	12	50	21	4	13	2	80.9228	78.4433
Caves	2013_04_DSG133_000	1150	13	0	21	4	13	2	80.6966	89.3008
Caves	2013_04_DSG133_000	1151	13	10	21	4	13	2	80.7524	84.091
Caves	2013_04_DSG133_000	1152	13	20	21	4	13	2	80.9671	82.2313
Caves	2013_04_DSG133_000	1153	13	30	21	4	13	2	80.8141	89.6239
Caves	2013_04_DSG133_000	1154	13	40	21	4	13	2	81.2532	83.029
Caves	2013_04_DSG133_000	1155	13	50	21	4	13	2	80.4005	82.5407
Caves	2013_04_DSG133_000	1156	14	0	21	4	13	2	80.8362	90.7541
Caves	2013_04_DSG133_000	1157	14	10	21	4	13	2	81.2188	85.3663
Caves	2013_04_DSG133_000	1158	14	20	21	4	13	3	89.5733	93.6589
Caves	2013_04_DSG133_000	1159	14	30	21	4	13	2	87.625	90.026
Caves	2013_04_DSG133_000	1160	14	40	21	4	13	2	83.3138	81.5557
Caves	2013_04_DSG133_000	1161	14	50	21	4	13	2	80.6121	78.2275
Caves	2013_04_DSG133_000	1162	15	0	21	4	13	2	82.5589	88.2052
Caves	2013_04_DSG133_000	1163	15	10	21	4	13	1	81.9534	89.7284
Caves	2013_04_DSG133_000	1164	15	20	21	4	13	1	81.7148	91.1142
Caves	2013_04_DSG133_000	1165	15	30	21	4	13	1	80.7108	92.1377
Caves	2013_04_DSG133_000	1166	15	40	21	4	13	1	80.5477	91.4007
Caves	2013_04_DSG133_000	1167	15	50	21	4	13	1	82.2816	91.0837
Caves	2013_04_DSG133_000	1168	16	0	21	4	13	1	80.522	90.6996
Caves	2013_04_DSG133_000	1169	16	10	21	4	13	1	80.4842	90.2456
Caves	2013_04_DSG133_000	1170	16	20	21	4	13	1	80.8343	91.4034
Caves	2013_04_DSG133_000	1171	16	30	21	4	13	1	80.2635	92.0053
Caves	2013_04_DSG133_000	1172	16	40	21	4	13	1	80.2557	90.9375
Caves	2013_04_DSG133_000	1173	16	50	21	4	13	1	80.2511	90.61
Caves	2013_04_DSG133_000	1174	17	0	21	4	13	1	80.0604	92.4467
Caves	2013_04_DSG133_000	1175	17	10	21	4	13	1	81.0423	92.2173
Caves	2013_04_DSG133_000	1176	17	20	21	4	13	1	80.9844	91.0189
Caves	2013_04_DSG133_000	1177	17	30	21	4	13	1	81.2356	91.764
Caves	2013_04_DSG133_000	1178	17	40	21	4	13	1	81.1555	91.7904
Caves	2013_04_DSG133_000	1179	17	50	21	4	13	1	81.405	91.5096
Caves	2013_04_DSG133_000	1180	18	0	21	4	13	1	80.8793	91.217
Caves	2013_04_DSG133_000	1181	18	10	21	4	13	1	81.3177	91.7167
Caves	2013_04_DSG133_000	1182	18	20	21	4	13	1	81.8388	93.364
Caves	2013_04_DSG133_000	1183	18	30	21	4	13	1	81.3036	93.2769
Caves	2013_04_DSG133_000	1184	18	40	21	4	13	1	81.574	93.2041
Caves	2013_04_DSG133_000	1185	18	50	21	4	13	1	81.719	94.8082
Caves	2013_04_DSG133_000	1186	19	0	21	4	13	2	82.5474	94.5793
Caves	2013_04_DSG133_000	1187	19	10	21	4	13	1	82.9072	99.9647
Caves	2013_04_DSG133_000	1188	19	20	21	4	13	1	84.4557	104.081
Caves	2013_04_DSG133_000	1189	19	30	21	4	13	1	83.6821	104.327
Caves	2013_04_DSG133_000	1190	19	40	21	4	13	2	83.4341	102.98
Caves	2013_04_DSG133_000	1191	19	50	21	4	13	2	82.2709	99.7793
Caves	2013_04_DSG133_000	1192	20	0	21	4	13	2	82.7132	98.0823
Caves	2013_04_DSG133_000	1193	20	10	21	4	13	2	82.1075	95.478
Caves	2013_04_DSG133_000	1194	20	20	21	4	13	2	81.8948	94.6712
Caves	2013_04_DSG133_000	1195	20	30	21	4	13	2	81.892	93.8226
Caves	2013_04_DSG133_000	1196	20	40	21	4	13	2	82.41	94.6772
Caves	2013_04_DSG133_000	1197	20	50	21	4	13	2	81.9291	94.0914
Caves	2013_04_DSG133_000	1198	21	0	21	4	13	2	81.951	92.9314
Caves	2013_04_DSG133_000	1199	21	10	21	4	13	2	82.1714	92.9297
Caves	2013_04_DSG133_000	1200	21	20	21	4	13	2	81.7877	92.1314
Caves	2013_04_DSG133_000	1201	21	30	21	4	13	2	82.2543	91.5879
Caves	2013_04_DSG133_000	1202	21	40	21	4	13	2	82.5189	92.0315
Caves	2013_04_DSG133_000	1203	21	50	21	4	13	2	82.8004	91.8165
Caves	2013_04_DSG133_000	1204	22	0	21	4	13	2	82.9679	92.0953
Caves	2013_04_DSG133_000	1205	22	10	21	4	13	2	83.0989	91.0125
Caves	2013_04_DSG133_000	1206	22	20	21	4	13	2	83.2322	92.2255
Caves	2013_04_DSG133_000	1207	22	30	21	4	13	2	81.7634	91.6035
Caves	2013_04_DSG133_000	1208	22	40	21	4	13	2	82.1571	91.3987
Caves	2013_04_DSG133_000	1209	22	50	21	4	13	2	81.1	92.1246
Caves	2013_04_DSG133_000	1210	23	0	21	4	13	2	82.1621	92.5719
Caves	2013_04_DSG133_000	1211	23	10	21	4	13	2	81.7798	91.4112
Caves	2013_04_DSG133_000	1212	23	20	21	4	13	2	81.6073	89.4249
Caves	2013_04_DSG133_000	1213	23	30	21	4	13	2	81.9026	89.9759
Caves	2013_04_DSG133_000	1214	23	40	21	4	13	2	81.6873	90.307
Caves	2013_04_DSG133_000	1215	23	50	21	4	13	2	81.4195	88.6033
Caves	2013_04_DSG133_000	1216	0	0	22	4	13	2	81.7007	90.2253
Caves	2013_04_DSG133_000	1217	0	10	22	4	13	2	81.5408	89.9551
Caves	2013_04_DSG133_000	1218	0	20	22	4	13	2	81.515	90.0921
Caves	2013_04_DSG133_000	1219	0	30	22	4	13	2	80.9796	90.04
Caves	2013_04_DSG133_000	1220	0	40	22	4	13	2	80.5481	94.073
Caves	2013_04_DSG133_000	1221	0	50	22	4	13	2	81.5952	90.3093
Caves	2013_04_DSG133_000	1222	1	0	22	4	13	2	81.9539	93.9762
Caves	2013_04_DSG133_000	1223	1	10	22	4	13	2	81.8523	89.8728
Caves	2013_04_DSG133_000	1224	1	20	22	4	13	2	81.573	89.5304
Caves	2013_04_DSG133_000	1225	1	30	22	4	13	2	81.6547	89.7166
Caves	2013_04_DSG133_000	1226	1	40	22	4	13	2	81.9592	92.3435
Caves	2013_04_DSG133_000	1227	1	50	22	4	13	2	81.7423	90.4479
Caves	2013_04_DSG133_000	1228	2	0	22	4	13	2	81.9901	90.3437
Caves	2013_04_DSG133_000	1229	2	10	22	4	13	2	84.5464	92.6225
Caves	2013_04_DSG133_000	1230	2	20	22	4	13	2	85.8002	94.9141
Caves	2013_04_DSG133_000	1231	2	30	22	4	13	2	86.6476	93.869
Caves	2013_04_DSG133_000	1232	2	40	22	4	13	2	85.2325	89.3526
Caves	2013_04_DSG133_000	1233	2	50	22	4	13	2	90.0221	90.4849
Caves	2013_04_DSG133_000	1234	3	0	22	4	13	2	85.5398	88.7616
Caves	2013_04_DSG133_000	1235	3	10	22	4	13	2	81.3812	87.6977
Caves	2013_04_DSG133_000	1236	3	20	22	4	13	2	80.8805	86.9325
Caves	2013_04_DSG133_000	1237	3	30	22	4	13	2	80.6875	88.1803
Caves	2013_04_DSG133_000	1238	3	40	22	4	13	2	82.1384	88.7119
Caves	2013_04_DSG133_000	1239	3	50	22	4	13	2	80.728	98.5286
Caves	2013_04_DSG133_000	1240	4	0	22	4	13	2	80.6882	90.5873
Caves	2013_04_DSG133_000	1241	4	10	22	4	13	2	80.5857	87.7024
Caves	2013_04_DSG133_000	1242	4	20	22	4	13	2	80.6353	90.1199
Caves	2013_04_DSG133_000	1243	4	30	22	4	13	2	81.314	90.6064
Caves	2013_04_DSG133_000	1244	4	40	22	4	13	2	80.6441	89.6384
Caves	2013_04_DSG133_000	1245	4	50	22	4	13	2	81.5487	91.1402
Caves	2013_04_DSG133_000	1246	5	0	22	4	13	2	82.1631	96.8304
Caves	2013_04_DSG133_000	1247	5	10	22	4	13	2	82.8768	92.5529
Caves	2013_04_DSG133_000	1248	5	20	22	4	13	3	83.5769	88.3771
Caves	2013_04_DSG133_000	1249	5	30	22	4	13	2	83.8474	90.374
Caves	2013_04_DSG133_000	1250	5	40	22	4	13	2	83.5757	88.0771
Caves	2013_04_DSG133_000	1251	5	50	22	4	13	2	82.4052	88.2646
Caves	2013_04_DSG133_000	1252	6	0	22	4	13	2	82.3294	87.5726
Caves	2013_04_DSG133_000	1253	6	10	22	4	13	2	82.1058	87.0651
Caves	2013_04_DSG133_000	1254	6	20	22	4	13	2	81.5558	98.4322
Caves	2013_04_DSG133_000	1255	6	30	22	4	13	2	81.9237	87.6141
Caves	2013_04_DSG133_000	1256	6	40	22	4	13	2	81.7028	86.9316
Caves	2013_04_DSG133_000	1257	6	50	22	4	13	2	81.2712	87.8685
Caves	2013_04_DSG133_000	1258	7	0	22	4	13	2	80.975	88.685
Caves	2013_04_DSG133_000	1259	7	10	22	4	13	2	81.0335	89.2724
Caves	2013_04_DSG133_000	1260	7	20	22	4	13	2	80.8803	89.0249
Caves	2013_04_DSG133_000	1261	7	30	22	4	13	2	80.6496	89.5226
Caves	2013_04_DSG133_000	1262	7	40	22	4	13	2	80.7492	89.5854
Caves	2013_04_DSG133_000	1263	7	50	22	4	13	1	81.2279	90.2138
Caves	2013_04_DSG133_000	1264	8	0	22	4	13	1	80.5598	91.8745
Caves	2013_04_DSG133_000	1265	8	10	22	4	13	1	80.5218	90.4528
Caves	2013_04_DSG133_000	1266	8	20	22	4	13	1	80.6687	91.794
Caves	2013_04_DSG133_000	1267	8	30	22	4	13	1	80.5336	90.9746
Caves	2013_04_DSG133_000	1268	8	40	22	4	13	1	80.5741	91.0737
Caves	2013_04_DSG133_000	1269	8	50	22	4	13	1	80.5781	91.4261
Caves	2013_04_DSG133_000	1270	9	0	22	4	13	1	80.5401	91.0936
Caves	2013_04_DSG133_000	1271	9	10	22	4	13	1	80.393	90.9207
Caves	2013_04_DSG133_000	1272	9	20	22	4	13	1	80.7482	92.3324
Caves	2013_04_DSG133_000	1273	9	30	22	4	13	1	80.5456	98.7668
Caves	2013_04_DSG133_000	1274	9	40	22	4	13	2	80.8282	89.8725
Caves	2013_04_DSG133_000	1275	9	50	22	4	13	1	80.9179	92.5898
Caves	2013_04_DSG133_000	1276	10	0	22	4	13	1	81.0938	90.9315
Caves	2013_04_DSG133_000	1277	10	10	22	4	13	1	80.7312	89.897
Caves	2013_04_DSG133_000	1278	10	20	22	4	13	1	81.412	91.1072
Caves	2013_04_DSG133_000	1279	10	30	22	4	13	1	81.0291	90.6396
Caves	2013_04_DSG133_000	1280	10	40	22	4	13	1	80.6338	90.1622
Caves	2013_04_DSG133_000	1281	10	50	22	4	13	2	79.9709	88.6015
Caves	2013_04_DSG133_000	1282	11	0	22	4	13	2	80.8062	88.5474
Caves	2013_04_DSG133_000	1283	11	10	22	4	13	2	80.2552	89.0167
Caves	2013_04_DSG133_000	1284	11	20	22	4	13	1	80.9195	89.9446
Caves	2013_04_DSG133_000	1285	11	30	22	4	13	2	80.9479	86.8257
Caves	2013_04_DSG133_000	1286	11	40	22	4	13	2	79.9052	87.5391
Caves	2013_04_DSG133_000	1287	11	50	22	4	13	2	80.9107	86.9832
Caves	2013_04_DSG133_000	1288	12	0	22	4	13	2	80.841	87.0914
Caves	2013_04_DSG133_000	1289	12	10	22	4	13	2	80.445	88.6793
Caves	2013_04_DSG133_000	1290	12	20	22	4	13	2	80.5786	90.3141
Caves	2013_04_DSG133_000	1291	12	30	22	4	13	2	80.9918	84.0286
Caves	2013_04_DSG133_000	1292	12	40	22	4	13	2	80.3833	83.9567
Caves	2013_04_DSG133_000	1293	12	50	22	4	13	2	79.9163	83.8874
Caves	2013_04_DSG133_000	1294	13	0	22	4	13	2	80.3016	81.5403
Caves	2013_04_DSG133_000	1295	13	10	22	4	13	2	80.3615	89.8744
Caves	2013_04_DSG133_000	1296	13	20	22	4	13	2	80.5003	83.4655
Caves	2013_04_DSG133_000	1297	13	30	22	4	13	2	80.6578	89.3859
Caves	2013_04_DSG133_000	1298	13	40	22	4	13	2	79.7536	83.248
Caves	2013_04_DSG133_000	1299	13	50	22	4	13	2	80.1308	84.1026
Caves	2013_04_DSG133_000	1300	14	0	22	4	13	2	80.2939	89.8365
Caves	2013_04_DSG133_000	1301	14	10	22	4	13	2	80.2797	85.7415
Caves	2013_04_DSG133_000	1302	14	20	22	4	13	2	80.1798	87.4022
Caves	2013_04_DSG133_000	1303	14	30	22	4	13	2	80.5901	88.3738
Caves	2013_04_DSG133_000	1304	14	40	22	4	13	2	80.0064	87.9572
Caves	2013_04_DSG133_000	1305	14	50	22	4	13	1	80.7261	91.642
Caves	2013_04_DSG133_000	1306	15	0	22	4	13	2	80.4227	88.6133
Caves	2013_04_DSG133_000	1307	15	10	22	4	13	2	80.0363	88.3923
Caves	2013_04_DSG133_000	1308	15	20	22	4	13	2	80.6099	89.7714
Caves	2013_04_DSG133_000	1309	15	30	22	4	13	2	80.3655	89.7405
Caves	2013_04_DSG133_000	1310	15	40	22	4	13	1	80.1912	90.5846
Caves	2013_04_DSG133_000	1311	15	50	22	4	13	2	79.8657	90.0526
Caves	2013_04_DSG133_000	1312	16	0	22	4	13	1	82.534	91.3584
Caves	2013_04_DSG133_000	1313	16	10	22	4	13	1	80.8644	92.1377
Caves	2013_04_DSG133_000	1314	16	20	22	4	13	1	80.9573	91.8927
Caves	2013_04_DSG133_000	1315	16	30	22	4	13	1	82.3394	93.2574
Caves	2013_04_DSG133_000	1316	16	40	22	4	13	1	81.8078	91.8279
Caves	2013_04_DSG133_000	1317	16	50	22	4	13	1	84.3905	93.0122
Caves	2013_04_DSG133_000	1318	17	0	22	4	13	1	80.7839	93.433
Caves	2013_04_DSG133_000	1319	17	10	22	4	13	1	80.1428	92.9331
Caves	2013_04_DSG133_000	1320	17	20	22	4	13	1	81.0687	93.156
Caves	2013_04_DSG133_000	1321	17	30	22	4	13	1	81.8723	94.2262
Caves	2013_04_DSG133_000	1322	17	40	22	4	13	1	80.3476	92.5865
Caves	2013_04_DSG133_000	1323	17	50	22	4	13	1	80.7894	93.0966
Caves	2013_04_DSG133_000	1324	18	0	22	4	13	1	80.3004	94.4694
Caves	2013_04_DSG133_000	1325	18	10	22	4	13	1	80.6239	94.8027
Caves	2013_04_DSG133_000	1326	18	20	22	4	13	1	81.0094	95.2311
Caves	2013_04_DSG133_000	1327	18	30	22	4	13	1	79.7161	100.973
Caves	2013_04_DSG133_000	1328	18	40	22	4	13	1	80.5474	99.2758
Caves	2013_04_DSG133_000	1329	18	50	22	4	13	1	81.6539	99.4771
Caves	2013_04_DSG133_000	1330	19	0	22	4	13	1	81.6529	97.0767
Caves	2013_04_DSG133_000	1331	19	10	22	4	13	1	82.0736	102.568
Caves	2013_04_DSG133_000	1332	19	20	22	4	13	1	82.7775	106.238
Caves	2013_04_DSG133_000	1333	19	30	22	4	13	1	83.6001	112.427
Caves	2013_04_DSG133_000	1334	19	40	22	4	13	2	83.47	103.46
Caves	2013_04_DSG133_000	1335	19	50	22	4	13	2	82.5961	101.254
Caves	2013_04_DSG133_000	1336	20	0	22	4	13	2	82.3158	108.739
Caves	2013_04_DSG133_000	1337	20	10	22	4	13	2	82.7856	98.9749
Caves	2013_04_DSG133_000	1338	20	20	22	4	13	2	81.9738	102.658
Caves	2013_04_DSG133_000	1339	20	30	22	4	13	2	82.2343	97.1391
Caves	2013_04_DSG133_000	1340	20	40	22	4	13	2	82.5261	102.1
Caves	2013_04_DSG133_000	1341	20	50	22	4	13	1	85.3181	113.276
Caves	2013_04_DSG133_000	1342	21	0	22	4	13	1	84.3053	100.725
Caves	2013_04_DSG133_000	1343	21	10	22	4	13	2	85.5528	102.105
Caves	2013_04_DSG133_000	1344	21	20	22	4	13	2	82.979	107.495
Caves	2013_04_DSG133_000	1345	21	30	22	4	13	2	83.4244	95.2528
Caves	2013_04_DSG133_000	1346	21	40	22	4	13	2	82.047	96.1452
Caves	2013_04_DSG133_000	1347	21	50	22	4	13	2	81.8156	104.009
Caves	2013_04_DSG133_000	1348	22	0	22	4	13	2	81.6548	98.4873
Caves	2013_04_DSG133_000	1349	22	10	22	4	13	2	81.9635	106.698
Caves	2013_04_DSG133_000	1350	22	20	22	4	13	2	82.5777	105.585
Caves	2013_04_DSG133_000	1351	22	30	22	4	13	2	81.5677	98.4012
Caves	2013_04_DSG133_000	1352	22	40	22	4	13	2	82.5131	98.6323
Caves	2013_04_DSG133_000	1353	22	50	22	4	13	2	82.3486	99.7445
Caves	2013_04_DSG133_000	1354	23	0	22	4	13	2	81.4717	95.0164
Caves	2013_04_DSG133_000	1355	23	10	22	4	13	2	81.5922	94.9146
Caves	2013_04_DSG133_000	1356	23	20	22	4	13	2	82.6303	94.377
Caves	2013_04_DSG133_000	1357	23	30	22	4	13	2	82.6908	94.7335
Caves	2013_04_DSG133_000	1358	23	40	22	4	13	2	82.467	101.54
Caves	2013_04_DSG133_000	1359	23	50	22	4	13	2	82.1338	96.2945
Caves	2013_04_DSG133_000	1360	0	0	23	4	13	2	83.4389	94.2871
Caves	2013_04_DSG133_000	1361	0	10	23	4	13	2	81.9535	93.3471
Caves	2013_04_DSG133_000	1362	0	20	23	4	13	2	81.7528	92.9825
Caves	2013_04_DSG133_000	1363	0	30	23	4	13	2	81.6159	92.8203
Caves	2013_04_DSG133_000	1364	0	40	23	4	13	2	81.9602	91.4861
Caves	2013_04_DSG133_000	1365	0	50	23	4	13	2	81.6105	92.8496
Caves	2013_04_DSG133_000	1366	1	0	23	4	13	2	81.6513	92.0642
Caves	2013_04_DSG133_000	1367	1	10	23	4	13	2	82.0528	92.2348
Caves	2013_04_DSG133_000	1368	1	20	23	4	13	2	81.6305	92.0043
Caves	2013_04_DSG133_000	1369	1	30	23	4	13	2	82.3938	92.8223
Caves	2013_04_DSG133_000	1370	1	40	23	4	13	2	81.9192	92.5224
Caves	2013_04_DSG133_000	1371	1	50	23	4	13	2	81.9407	91.797
Caves	2013_04_DSG133_000	1372	2	0	23	4	13	2	81.3285	92.3009
Caves	2013_04_DSG133_000	1373	2	10	23	4	13	2	81.7998	92.2944
Caves	2013_04_DSG133_000	1374	2	20	23	4	13	2	81.9321	93.5535
Caves	2013_04_DSG133_000	1375	2	30	23	4	13	2	81.2624	91.8657
Caves	2013_04_DSG133_000	1376	2	40	23	4	13	2	81.1687	92.7192
Caves	2013_04_DSG133_000	1377	2	50	23	4	13	2	81.5574	91.9934
Caves	2013_04_DSG133_000	1378	3	0	23	4	13	2	86.8969	92.6758
Caves	2013_04_DSG133_000	1379	3	10	23	4	13	2	80.9608	92.7699
Caves	2013_04_DSG133_000	1380	3	20	23	4	13	2	81.1881	92.3341
Caves	2013_04_DSG133_000	1381	3	30	23	4	13	2	81.3116	91.3891
Caves	2013_04_DSG133_000	1382	3	40	23	4	13	2	82.2666	92.9434
Caves	2013_04_DSG133_000	1383	3	50	23	4	13	2	82.8009	92.8435
Caves	2013_04_DSG133_000	1384	4	0	23	4	13	2	80.3997	92.6318
Caves	2013_04_DSG133_000	1385	4	10	23	4	13	2	80.2677	91.918
Caves	2013_04_DSG133_000	1386	4	20	23	4	13	2	81.2622	92.3756
Caves	2013_04_DSG133_000	1387	4	30	23	4	13	2	80.8016	91.6346
Caves	2013_04_DSG133_000	1388	4	40	23	4	13	2	80.0581	91.5322
Caves	2013_04_DSG133_000	1389	4	50	23	4	13	2	80.5019	91.3426
Caves	2013_04_DSG133_000	1390	5	0	23	4	13	2	81.4226	92.3428
Caves	2013_04_DSG133_000	1391	5	10	23	4	13	2	82.0651	90.8901
Caves	2013_04_DSG133_000	1392	5	20	23	4	13	2	83.6452	91.92
Caves	2013_04_DSG133_000	1393	5	30	23	4	13	2	84.2233	90.702
Caves	2013_04_DSG133_000	1394	5	40	23	4	13	2	84.0711	90.1499
Caves	2013_04_DSG133_000	1395	5	50	23	4	13	2	83.491	89.8757
Caves	2013_04_DSG133_000	1396	6	0	23	4	13	2	82.8211	89.5945
Caves	2013_04_DSG133_000	1397	6	10	23	4	13	1	82.3952	91.5983
Caves	2013_04_DSG133_000	1398	6	20	23	4	13	2	82.0656	88.9329
Caves	2013_04_DSG133_000	1399	6	30	23	4	13	1	81.9845	91.4853
Caves	2013_04_DSG133_000	1400	6	40	23	4	13	2	81.7876	89.5568
Caves	2013_04_DSG133_000	1401	6	50	23	4	13	2	81.275	88.7182
Caves	2013_04_DSG133_000	1402	7	0	23	4	13	2	81.1865	89.6225
Caves	2013_04_DSG133_000	1403	7	10	23	4	13	2	81.6393	89.7354
Caves	2013_04_DSG133_000	1404	7	20	23	4	13	2	81.6244	88.3785
Caves	2013_04_DSG133_000	1405	7	30	23	4	13	2	81.2337	89.0236
Caves	2013_04_DSG133_000	1406	7	40	23	4	13	2	81.0361	87.423
Caves	2013_04_DSG133_000	1407	7	50	23	4	13	2	80.7195	87.7137
Caves	2013_04_DSG133_000	1408	8	0	23	4	13	2	80.6179	87.5448
Caves	2013_04_DSG133_000	1409	8	10	23	4	13	2	80.8267	86.0703
Caves	2013_04_DSG133_000	1410	8	20	23	4	13	2	81.1999	86.2973
Caves	2013_04_DSG133_000	1411	8	30	23	4	13	2	80.7674	86.7791
Caves	2013_04_DSG133_000	1412	8	40	23	4	13	2	81.0278	85.8717
Caves	2013_04_DSG133_000	1413	8	50	23	4	13	2	81.127	88.5821
Caves	2013_04_DSG133_000	1414	9	0	23	4	13	2	81.223	84.6051
Caves	2013_04_DSG133_000	1415	9	10	23	4	13	2	80.9076	84.5424
Caves	2013_04_DSG133_000	1416	9	20	23	4	13	2	80.5464	84.2847
Caves	2013_04_DSG133_000	1417	9	30	23	4	13	2	80.6269	82.9597
Caves	2013_04_DSG133_000	1418	9	40	23	4	13	2	80.0063	83.397
Caves	2013_04_DSG133_000	1419	9	50	23	4	13	2	80.0964	85.5216
Caves	2013_04_DSG133_000	1420	10	0	23	4	13	2	80.5109	81.7815
Caves	2013_04_DSG133_000	1421	10	10	23	4	13	2	80.0556	80.7753
Caves	2013_04_DSG133_000	1422	10	20	23	4	13	2	80.9434	79.8251
Caves	2013_04_DSG133_000	1423	10	30	23	4	13	2	81.0561	84.2018
Caves	2013_04_DSG133_000	1424	10	40	23	4	13	2	81.1011	78.3631
Caves	2013_04_DSG133_000	1425	10	50	23	4	13	2	81.6848	82.3604
Caves	2013_04_DSG133_000	1426	11	0	23	4	13	2	81.1977	76.4692
Caves	2013_04_DSG133_000	1427	11	10	23	4	13	2	80.5211	77.6262
Caves	2013_04_DSG133_000	1428	11	20	23	4	13	2	80.8824	78.8875
Caves	2013_04_DSG133_000	1429	11	30	23	4	13	2	80.7899	80.409
Caves	2013_04_DSG133_000	1430	11	40	23	4	13	2	80.8545	76.6331
Caves	2013_04_DSG133_000	1431	11	50	23	4	13	2	80.9902	76.3885
Caves	2013_04_DSG133_000	1432	12	0	23	4	13	2	80.5631	75.5103
Caves	2013_04_DSG133_000	1433	12	10	23	4	13	2	80.717	76.6065
Caves	2013_04_DSG133_000	1434	12	20	23	4	13	2	80.6079	75.6259
Caves	2013_04_DSG133_000	1435	12	30	23	4	13	2	81.0676	78.03
Caves	2013_04_DSG133_000	1436	12	40	23	4	13	2	80.4351	76.9487
Caves	2013_04_DSG133_000	1437	12	50	23	4	13	2	80.6906	76.9278
Caves	2013_04_DSG133_000	1438	13	0	23	4	13	2	81.0793	75.926
Caves	2013_04_DSG133_000	1439	13	10	23	4	13	2	80.5585	76.6277
Caves	2013_04_DSG133_000	1440	13	20	23	4	13	2	80.565	77.6861
Caves	2013_04_DSG133_000	1441	13	30	23	4	13	2	81.168	78.2868
Caves	2013_04_DSG133_000	1442	13	40	23	4	13	2	80.3202	79.5322
Caves	2013_04_DSG133_000	1443	13	50	23	4	13	2	81.297	79.7528
Caves	2013_04_DSG133_000	1444	14	0	23	4	13	2	81.0126	80.0698
Caves	2013_04_DSG133_000	1445	14	10	23	4	13	2	80.6508	81.392
Caves	2013_04_DSG133_000	1446	14	20	23	4	13	2	80.8697	83.3668
Caves	2013_04_DSG133_000	1447	14	30	23	4	13	2	81.3653	83.5464
Caves	2013_04_DSG133_000	1448	14	40	23	4	13	2	80.7219	83.5024
Caves	2013_04_DSG133_000	1449	14	50	23	4	13	2	80.6815	84.2478
Caves	2013_04_DSG133_000	1450	15	0	23	4	13	2	80.5009	83.9232
Caves	2013_04_DSG133_000	1451	15	10	23	4	13	2	80.7201	84.0049
Caves	2013_04_DSG133_000	1452	15	20	23	4	13	2	80.7935	87.2357
Caves	2013_04_DSG133_000	1453	15	30	23	4	13	2	80.4033	84.2524
Caves	2013_04_DSG133_000	1454	15	40	23	4	13	2	79.5135	84.4469
Caves	2013_04_DSG133_000	1455	15	50	23	4	13	2	79.8623	85.4052
Caves	2013_04_DSG133_000	1456	16	0	23	4	13	2	80.4216	86.6686
Caves	2013_04_DSG133_000	1457	16	10	23	4	13	2	80.6159	86.481
Caves	2013_04_DSG133_000	1458	16	20	23	4	13	2	80.4937	85.9467
Caves	2013_04_DSG133_000	1459	16	30	23	4	13	2	80.045	86.6581
Caves	2013_04_DSG133_000	1460	16	40	23	4	13	2	80.1191	87.4677
Caves	2013_04_DSG133_000	1461	16	50	23	4	13	2	80.8816	88.0816
Caves	2013_04_DSG133_000	1462	17	0	23	4	13	2	80.5629	88.5244
Caves	2013_04_DSG133_000	1463	17	10	23	4	13	2	80.7706	91.7446
Caves	2013_04_DSG133_000	1464	17	20	23	4	13	2	80.6793	89.0967
Caves	2013_04_DSG133_000	1465	17	30	23	4	13	1	81.0195	94.22
Caves	2013_04_DSG133_000	1466	17	40	23	4	13	2	80.8687	93.6172
Caves	2013_04_DSG133_000	1467	17	50	23	4	13	2	81.0979	104.5
Caves	2013_04_DSG133_000	1468	18	0	23	4	13	2	80.5777	105.926
Caves	2013_04_DSG133_000	1469	18	10	23	4	13	1	81.1702	110.452
Caves	2013_04_DSG133_000	1470	18	20	23	4	13	1	81.3611	121.96
Caves	2013_04_DSG133_000	1471	18	30	23	4	13	2	81.3501	106.561
Caves	2013_04_DSG133_000	1472	18	40	23	4	13	2	81.1128	116.616
Caves	2013_04_DSG133_000	1473	18	50	23	4	13	2	81.9739	107.657
Caves	2013_04_DSG133_000	1474	19	0	23	4	13	2	81.8469	110.61
Caves	2013_04_DSG133_000	1475	19	10	23	4	13	2	82.534	103.878
Caves	2013_04_DSG133_000	1476	19	20	23	4	13	2	83.3954	107.556
Caves	2013_04_DSG133_000	1477	19	30	23	4	13	2	83.7094	107.408
Caves	2013_04_DSG133_000	1478	19	40	23	4	13	2	83.7371	106.741
Caves	2013_04_DSG133_000	1479	19	50	23	4	13	2	83.7764	121.462
Caves	2013_04_DSG133_000	1480	20	0	23	4	13	2	83.097	109.75
Caves	2013_04_DSG133_000	1481	20	10	23	4	13	2	82.4136	112.164
Caves	2013_04_DSG133_000	1482	20	20	23	4	13	2	82.7654	113.043
Caves	2013_04_DSG133_000	1483	20	30	23	4	13	2	82.4529	109.469
Caves	2013_04_DSG133_000	1484	20	40	23	4	13	2	82.6781	108.088
Caves	2013_04_DSG133_000	1485	20	50	23	4	13	2	82.1701	103.275
Caves	2013_04_DSG133_000	1486	21	0	23	4	13	2	82.0862	119.222
Caves	2013_04_DSG133_000	1487	21	10	23	4	13	2	81.8637	117.036
Caves	2013_04_DSG133_000	1488	21	20	23	4	13	2	81.7489	118.435
Caves	2013_04_DSG133_000	1489	21	30	23	4	13	2	82.652	120.464
Caves	2013_04_DSG133_000	1490	21	40	23	4	13	2	82.2942	102.104
Caves	2013_04_DSG133_000	1491	21	50	23	4	13	2	82.4633	91.36
Caves	2013_04_DSG133_000	1492	22	0	23	4	13	2	82.1117	93.2125
Caves	2013_04_DSG133_000	1493	22	10	23	4	13	2	82.1041	92.1067
Caves	2013_04_DSG133_000	1494	22	20	23	4	13	2	82.1941	93.0687
Caves	2013_04_DSG133_000	1495	22	30	23	4	13	2	81.8149	94.9397
Caves	2013_04_DSG133_000	1496	22	40	23	4	13	2	81.5625	94.5359
Caves	2013_04_DSG133_000	1497	22	50	23	4	13	2	81.9628	95.0601
Caves	2013_04_DSG133_000	1498	23	0	23	4	13	2	81.2536	93.7331
Caves	2013_04_DSG133_000	1499	23	10	23	4	13	2	81.7502	93.9502
Caves	2013_04_DSG133_000	1500	23	20	23	4	13	2	81.5415	93.2231
Caves	2013_04_DSG133_000	1501	23	30	23	4	13	2	81.7814	94.3935
Caves	2013_04_DSG133_000	1502	23	40	23	4	13	2	81.681	92.2095
Caves	2013_04_DSG133_000	1503	23	50	23	4	13	2	81.0909	94.1116
Caves	2013_04_DSG133_000	1504	0	0	24	4	13	2	80.9348	93.1618
Caves	2013_04_DSG133_000	1505	0	10	24	4	13	2	81.4528	94.7454
Caves	2013_04_DSG133_000	1506	0	20	24	4	13	2	81.5853	94.4424
Caves	2013_04_DSG133_000	1507	0	30	24	4	13	2	82.5418	94.5207
Caves	2013_04_DSG133_000	1508	0	40	24	4	13	2	82.1617	94.4344
Caves	2013_04_DSG133_000	1509	0	50	24	4	13	2	82.4754	93.6607
Caves	2013_04_DSG133_000	1510	1	0	24	4	13	2	83.3566	94.4656
Caves	2013_04_DSG133_000	1511	1	10	24	4	13	2	81.8243	93.8264
Caves	2013_04_DSG133_000	1512	1	20	24	4	13	2	81.7758	94.0243
Caves	2013_04_DSG133_000	1513	1	30	24	4	13	2	82.0998	92.6835
Caves	2013_04_DSG133_000	1514	1	40	24	4	13	2	82.3214	94.0642
Caves	2013_04_DSG133_000	1515	1	50	24	4	13	2	81.8872	93.4573
Caves	2013_04_DSG133_000	1516	2	0	24	4	13	2	82.1488	94.061
Caves	2013_04_DSG133_000	1517	2	10	24	4	13	2	81.379	92.7889
Caves	2013_04_DSG133_000	1518	2	20	24	4	13	2	81.9897	92.6429
Caves	2013_04_DSG133_000	1519	2	30	24	4	13	2	81.7312	92.7994
Caves	2013_04_DSG133_000	1520	2	40	24	4	13	2	81.3743	92.2766
Caves	2013_04_DSG133_000	1521	2	50	24	4	13	2	82.1607	92.7955
Caves	2013_04_DSG133_000	1522	3	0	24	4	13	2	81.7998	92.4849
Caves	2013_04_DSG133_000	1523	3	10	24	4	13	2	83.1329	92.4291
Caves	2013_04_DSG133_000	1524	3	20	24	4	13	2	82.2482	92.8785
Caves	2013_04_DSG133_000	1525	3	30	24	4	13	2	82.0894	94.9879
Caves	2013_04_DSG133_000	1526	3	40	24	4	13	2	81.5585	94.6238
Caves	2013_04_DSG133_000	1527	3	50	24	4	13	2	81.3357	94.0047
Caves	2013_04_DSG133_000	1528	4	0	24	4	13	2	80.8226	91.379
Caves	2013_04_DSG133_000	1529	4	10	24	4	13	2	81.5403	92.8193
Caves	2013_04_DSG133_000	1530	4	20	24	4	13	2	81.3174	93.4063
Caves	2013_04_DSG133_000	1531	4	30	24	4	13	2	80.3713	92.2194
Caves	2013_04_DSG133_000	1532	4	40	24	4	13	2	80.3984	92.7287
Caves	2013_04_DSG133_000	1533	4	50	24	4	13	2	80.503	93.9634
Caves	2013_04_DSG133_000	1534	5	0	24	4	13	2	81.1347	92.5546
Caves	2013_04_DSG133_000	1535	5	10	24	4	13	2	83.0128	92.6199
Caves	2013_04_DSG133_000	1536	5	20	24	4	13	2	84.526	92.6617
Caves	2013_04_DSG133_000	1537	5	30	24	4	13	1	87.5094	93.5238
Caves	2013_04_DSG133_000	1538	5	40	24	4	13	1	83.5135	92.1179
Caves	2013_04_DSG133_000	1539	5	50	24	4	13	1	83.2957	93.266
Caves	2013_04_DSG133_000	1540	6	0	24	4	13	1	82.4787	92.2019
Caves	2013_04_DSG133_000	1541	6	10	24	4	13	2	82.4061	92.1671
Caves	2013_04_DSG133_000	1542	6	20	24	4	13	2	81.8578	91.3928
Caves	2013_04_DSG133_000	1543	6	30	24	4	13	2	81.8084	91.0753
Caves	2013_04_DSG133_000	1544	6	40	24	4	13	2	82.474	91.6272
Caves	2013_04_DSG133_000	1545	6	50	24	4	13	1	81.4109	91.0424
Caves	2013_04_DSG133_000	1546	7	0	24	4	13	2	81.0818	90.8385
Caves	2013_04_DSG133_000	1547	7	10	24	4	13	2	81.2213	90.5866
Caves	2013_04_DSG133_000	1548	7	20	24	4	13	1	81.7496	91.6645
Caves	2013_04_DSG133_000	1549	7	30	24	4	13	2	81.3261	91.3051
Caves	2013_04_DSG133_000	1550	7	40	24	4	13	2	81.275	89.9961
Caves	2013_04_DSG133_000	1551	7	50	24	4	13	1	81.3827	91.367
Caves	2013_04_DSG133_000	1552	8	0	24	4	13	1	81.2877	91.4178
Caves	2013_04_DSG133_000	1553	8	10	24	4	13	1	81.2285	91.6306
Caves	2013_04_DSG133_000	1554	8	20	24	4	13	1	81.3149	91.1256
Caves	2013_04_DSG133_000	1555	8	30	24	4	13	2	80.338	89.9599
Caves	2013_04_DSG133_000	1556	8	40	24	4	13	1	81.0803	90.9657
Caves	2013_04_DSG133_000	1557	8	50	24	4	13	1	81.459	91.6023
Caves	2013_04_DSG133_000	1558	9	0	24	4	13	2	80.5918	89.6429
Caves	2013_04_DSG133_000	1559	9	10	24	4	13	1	80.7103	90.5838
Caves	2013_04_DSG133_000	1560	9	20	24	4	13	1	80.7927	90.5702
Caves	2013_04_DSG133_000	1561	9	30	24	4	13	2	80.6061	89.9978
Caves	2013_04_DSG133_000	1562	9	40	24	4	13	1	81.1005	90.6873
Caves	2013_04_DSG133_000	1563	9	50	24	4	13	1	81.379	90.0388
Caves	2013_04_DSG133_000	1564	10	0	24	4	13	1	81.0088	91.0067
Caves	2013_04_DSG133_000	1565	10	10	24	4	13	1	79.5394	101.247
Caves	2013_04_DSG133_000	1566	10	20	24	4	13	1	81.701	97.5423
Caves	2013_04_DSG133_000	1567	10	30	24	4	13	1	81.0895	91.4433
Caves	2013_04_DSG133_000	1568	10	40	24	4	13	1	80.9167	90.3605
Caves	2013_04_DSG133_000	1569	10	50	24	4	13	2	80.7209	88.6051
Caves	2013_04_DSG133_000	1570	11	0	24	4	13	2	80.8941	89.2128
Caves	2013_04_DSG133_000	1571	11	10	24	4	13	2	80.9954	88.7345
Caves	2013_04_DSG133_000	1572	11	20	24	4	13	2	80.7557	87.4685
Caves	2013_04_DSG133_000	1573	11	30	24	4	13	2	81.1242	86.1652
Caves	2013_04_DSG133_000	1574	11	40	24	4	13	2	80.8622	87.9447
Caves	2013_04_DSG133_000	1575	11	50	24	4	13	2	81.0045	83.4569
Caves	2013_04_DSG133_000	1576	12	0	24	4	13	2	81.0922	84.7477
Caves	2013_04_DSG133_000	1577	12	10	24	4	13	2	81.1554	80.9987
Caves	2013_04_DSG133_000	1578	12	20	24	4	13	2	81.0222	81.0774
Caves	2013_04_DSG133_000	1579	12	30	24	4	13	2	81.1332	107.366
Caves	2013_04_DSG133_000	1580	12	40	24	4	13	2	81.0642	88.2419
Caves	2013_04_DSG133_000	1581	12	50	24	4	13	2	81.1021	114.442
Caves	2013_04_DSG133_000	1582	13	0	24	4	13	2	80.8368	110.611
Caves	2013_04_DSG133_000	1583	13	10	24	4	13	2	81.2951	114.951
Caves	2013_04_DSG133_000	1584	13	20	24	4	13	2	81.5732	102.082
Caves	2013_04_DSG133_000	1585	13	30	24	4	13	2	81.4784	109.707
Caves	2013_04_DSG133_000	1586	13	40	24	4	13	2	81.4095	101.307
Caves	2013_04_DSG133_000	1587	13	50	24	4	13	2	81.3623	104.036
Caves	2013_04_DSG133_000	1588	14	0	24	4	13	2	81.5069	102.245
Caves	2013_04_DSG133_000	1589	14	10	24	4	13	2	80.7929	105.19
Caves	2013_04_DSG133_000	1590	14	20	24	4	13	2	81.025	118.952
Caves	2013_04_DSG133_000	1591	14	30	24	4	13	2	81.404	100.167
Caves	2013_04_DSG133_000	1592	14	40	24	4	13	2	80.7632	92.9948
Caves	2013_04_DSG133_000	1593	14	50	24	4	13	2	81.2113	77.3994
Caves	2013_04_DSG133_000	1594	15	0	24	4	13	2	81.3339	100.405
Caves	2013_04_DSG133_000	1595	15	10	24	4	13	2	80.7573	95.5322
Caves	2013_04_DSG133_000	1596	15	20	24	4	13	2	81.1395	109.572
Caves	2013_04_DSG133_000	1597	15	30	24	4	13	2	81.3784	81.35
Caves	2013_04_DSG133_000	1598	15	40	24	4	13	2	80.424	81.1698
Caves	2013_04_DSG133_000	1599	15	50	24	4	13	2	80.8194	118.703
Caves	2013_04_DSG133_000	1600	16	0	24	4	13	2	80.6127	103.884
Caves	2013_04_DSG133_000	1601	16	10	24	4	13	1	81.0755	119.444
Caves	2013_04_DSG133_000	1602	16	20	24	4	13	2	80.9469	97.3906
Caves	2013_04_DSG133_000	1603	16	30	24	4	13	2	81.2537	90.2813
Caves	2013_04_DSG133_000	1604	16	40	24	4	13	2	80.5236	84.0809
Caves	2013_04_DSG133_000	1605	16	50	24	4	13	2	80.7809	84.5228
Caves	2013_04_DSG133_000	1606	17	0	24	4	13	2	80.511	84.7291
Caves	2013_04_DSG133_000	1607	17	10	24	4	13	2	81.1155	84.4365
Caves	2013_04_DSG133_000	1608	17	20	24	4	13	2	80.839	84.2314
Caves	2013_04_DSG133_000	1609	17	30	24	4	13	2	80.7944	84.4764
Caves	2013_04_DSG133_000	1610	17	40	24	4	13	2	80.6994	84.355
Caves	2013_04_DSG133_000	1611	17	50	24	4	13	2	80.9346	84.4058
Caves	2013_04_DSG133_000	1612	18	0	24	4	13	2	81.0958	85.7052
Caves	2013_04_DSG133_000	1613	18	10	24	4	13	2	81.6346	87.6088
Caves	2013_04_DSG133_000	1614	18	20	24	4	13	2	81.1284	87.489
Caves	2013_04_DSG133_000	1615	18	30	24	4	13	2	81.2475	89.8986
Caves	2013_04_DSG133_000	1616	18	40	24	4	13	2	81.4937	98.8049
Caves	2013_04_DSG133_000	1617	18	50	24	4	13	1	81.8155	121.166
Caves	2013_04_DSG133_000	1618	19	0	24	4	13	2	81.9044	107.575
Caves	2013_04_DSG133_000	1619	19	10	24	4	13	1	82.7087	120.505
Caves	2013_04_DSG133_000	1620	19	20	24	4	13	2	83.1144	105.52
Caves	2013_04_DSG133_000	1621	19	30	24	4	13	2	83.6928	119.73
Caves	2013_04_DSG133_000	1622	19	40	24	4	13	2	84.1122	108.952
Caves	2013_04_DSG133_000	1623	19	50	24	4	13	2	83.2703	110.586
Caves	2013_04_DSG133_000	1624	20	0	24	4	13	2	83.6897	109.484
Caves	2013_04_DSG133_000	1625	20	10	24	4	13	2	82.9724	97.4184
Caves	2013_04_DSG133_000	1626	20	20	24	4	13	2	83.0974	92.7705
Caves	2013_04_DSG133_000	1627	20	30	24	4	13	2	82.5848	91.9722
Caves	2013_04_DSG133_000	1628	20	40	24	4	13	2	82.9614	88.9176
Caves	2013_04_DSG133_000	1629	20	50	24	4	13	2	82.6834	88.5574
Caves	2013_04_DSG133_000	1630	21	0	24	4	13	2	82.1373	89.384
Caves	2013_04_DSG133_000	1631	21	10	24	4	13	2	82.5049	93.7595
Caves	2013_04_DSG133_000	1632	21	20	24	4	13	2	83.2208	98.5154
Caves	2013_04_DSG133_000	1633	21	30	24	4	13	2	81.8386	86.4001
Caves	2013_04_DSG133_000	1634	21	40	24	4	13	2	83.5497	100.697
Caves	2013_04_DSG133_000	1635	21	50	24	4	13	2	83.1421	86.6905
Caves	2013_04_DSG133_000	1636	22	0	24	4	13	3	85.2287	85.9907
Caves	2013_04_DSG133_000	1637	22	10	24	4	13	3	82.1152	85.8924
Caves	2013_04_DSG133_000	1638	22	20	24	4	13	2	81.4461	89.5605
Caves	2013_04_DSG133_000	1639	22	30	24	4	13	3	82.6108	85.8396
Caves	2013_04_DSG133_000	1640	22	40	24	4	13	2	82.244	89.92
Caves	2013_04_DSG133_000	1641	22	50	24	4	13	2	82.5189	84.3059
Caves	2013_04_DSG133_000	1642	23	0	24	4	13	2	82.7802	87.3549
Caves	2013_04_DSG133_000	1643	23	10	24	4	13	2	81.7535	84.2682
Caves	2013_04_DSG133_000	1644	23	20	24	4	13	2	81.3651	85.1002
Caves	2013_04_DSG133_000	1645	23	30	24	4	13	2	81.373	84.6254
Caves	2013_04_DSG133_000	1646	23	40	24	4	13	2	81.3442	85.0395
Caves	2013_04_DSG133_000	1647	23	50	24	4	13	2	81.1966	82.4662
Caves	2013_04_DSG133_000	1648	0	0	25	4	13	2	83.2583	82.1796
Caves	2013_04_DSG133_000	1649	0	10	25	4	13	2	81.4138	84.6549
Caves	2013_04_DSG133_000	1650	0	20	25	4	13	2	79.3595	83.9493
Caves	2013_04_DSG133_000	1651	0	30	25	4	13	2	81.3464	83.5555
Caves	2013_04_DSG133_000	1652	0	40	25	4	13	2	81.0571	85.1967
Caves	2013_04_DSG133_000	1653	0	50	25	4	13	2	80.7703	88.2555
Caves	2013_04_DSG133_000	1654	1	0	25	4	13	2	82.0135	84.0419
Caves	2013_04_DSG133_000	1655	1	10	25	4	13	2	83.2836	103.37
Caves	2013_04_DSG133_000	1656	1	20	25	4	13	2	82.3475	100.38
Caves	2013_04_DSG133_000	1657	1	30	25	4	13	2	82.0396	87.4755
Caves	2013_04_DSG133_000	1658	1	40	25	4	13	3	82.5077	85.7995
Caves	2013_04_DSG133_000	1659	1	50	25	4	13	2	82.9761	84.4824
Caves	2013_04_DSG133_000	1660	2	0	25	4	13	2	82.8678	85.7146
Caves	2013_04_DSG133_000	1661	2	10	25	4	13	2	82.6787	85.578
Caves	2013_04_DSG133_000	1662	2	20	25	4	13	2	82.2936	87.4117
Caves	2013_04_DSG133_000	1663	2	30	25	4	13	2	83.0477	87.7757
Caves	2013_04_DSG133_000	1664	2	40	25	4	13	2	82.9009	89.2563
Caves	2013_04_DSG133_000	1665	2	50	25	4	13	2	81.8052	93.7563
Caves	2013_04_DSG133_000	1666	3	0	25	4	13	2	82.2826	101.554
Caves	2013_04_DSG133_000	1667	3	10	25	4	13	2	81.7564	92.6932
Caves	2013_04_DSG133_000	1668	3	20	25	4	13	2	81.7838	89.015
Caves	2013_04_DSG133_000	1669	3	30	25	4	13	2	81.7386	89.3692
Caves	2013_04_DSG133_000	1670	3	40	25	4	13	2	81.6632	89.5519
Caves	2013_04_DSG133_000	1671	3	50	25	4	13	2	81.2595	86.8669
Caves	2013_04_DSG133_000	1672	4	0	25	4	13	2	81.4757	87.6797
Caves	2013_04_DSG133_000	1673	4	10	25	4	13	2	81.6827	88.0121
Caves	2013_04_DSG133_000	1674	4	20	25	4	13	2	80.9806	89.6368
Caves	2013_04_DSG133_000	1675	4	30	25	4	13	2	81.6215	86.4109
Caves	2013_04_DSG133_000	1676	4	40	25	4	13	2	81.7006	86.193
Caves	2013_04_DSG133_000	1677	4	50	25	4	13	2	81.2356	86.9223
Caves	2013_04_DSG133_000	1678	5	0	25	4	13	2	81.8528	89.6671
Caves	2013_04_DSG133_000	1679	5	10	25	4	13	2	82.9898	87.1989
Caves	2013_04_DSG133_000	1680	5	20	25	4	13	2	83.1798	87.9294
Caves	2013_04_DSG133_000	1681	5	30	25	4	13	2	83.8259	85.5285
Caves	2013_04_DSG133_000	1682	5	40	25	4	13	2	83.3801	93.9414
Caves	2013_04_DSG133_000	1683	5	50	25	4	13	2	83.3926	83.5258
Caves	2013_04_DSG133_000	1684	6	0	25	4	13	2	82.3849	83.6556
Caves	2013_04_DSG133_000	1685	6	10	25	4	13	2	81.9609	83.2857
Caves	2013_04_DSG133_000	1686	6	20	25	4	13	2	81.8231	83.2246
Caves	2013_04_DSG133_000	1687	6	30	25	4	13	1	85.6235	103.582
Caves	2013_04_DSG133_000	1688	6	40	25	4	13	2	81.9667	90.5488
Caves	2013_04_DSG133_000	1689	6	50	25	4	13	2	81.5318	84.4032
Caves	2013_04_DSG133_000	1690	7	0	25	4	13	2	80.9234	83.7391
Caves	2013_04_DSG133_000	1691	7	10	25	4	13	2	81.4091	81.8192
Caves	2013_04_DSG133_000	1692	7	20	25	4	13	2	81.5891	82.3224
Caves	2013_04_DSG133_000	1693	7	30	25	4	13	2	82.0992	82.294
Caves	2013_04_DSG133_000	1694	7	40	25	4	13	2	82.3409	82.1353
Caves	2013_04_DSG133_000	1695	7	50	25	4	13	2	81.9993	102.295
Caves	2013_04_DSG133_000	1696	8	0	25	4	13	2	81.573	113.865
Caves	2013_04_DSG133_000	1697	8	10	25	4	13	2	81.4342	107.425
Caves	2013_04_DSG133_000	1698	8	20	25	4	13	2	81.1266	115.311
Caves	2013_04_DSG133_000	1699	8	30	25	4	13	2	81.172	111.67
Caves	2013_04_DSG133_000	1700	8	40	25	4	13	2	82.0515	101.037
Caves	2013_04_DSG133_000	1701	8	50	25	4	13	2	81.3741	103.122
Caves	2013_04_DSG133_000	1702	9	0	25	4	13	2	81.4888	110.657
Caves	2013_04_DSG133_000	1703	9	10	25	4	13	2	81.1969	106.349
Caves	2013_04_DSG133_000	1704	9	20	25	4	13	2	81.0101	91.256
Caves	2013_04_DSG133_000	1705	9	30	25	4	13	2	80.7729	89.7994
Caves	2013_04_DSG133_000	1706	9	40	25	4	13	2	81.0033	80.7781
Caves	2013_04_DSG133_000	1707	9	50	25	4	13	2	80.5819	78.8929
Caves	2013_04_DSG133_000	1708	10	0	25	4	13	2	80.7755	79.3993
Caves	2013_04_DSG133_000	1709	10	10	25	4	13	2	80.8207	78.3346
Caves	2013_04_DSG133_000	1710	10	20	25	4	13	2	80.3933	75.79
Caves	2013_04_DSG133_000	1711	10	30	25	4	13	2	81.6082	95.3253
Caves	2013_04_DSG133_000	1712	10	40	25	4	13	2	80.2334	77.6272
Caves	2013_04_DSG133_000	1713	10	50	25	4	13	2	80.9147	78.4172
Caves	2013_04_DSG133_000	1714	11	0	25	4	13	2	80.5519	76.0737
Caves	2013_04_DSG133_000	1715	11	10	25	4	13	2	80.2371	80.7724
Caves	2013_04_DSG133_000	1716	11	20	25	4	13	2	80.9592	86.888
Caves	2013_04_DSG133_000	1717	11	30	25	4	13	1	84.6276	108.161
Caves	2013_04_DSG133_000	1718	11	40	25	4	13	2	80.8426	86.3033
Caves	2013_04_DSG133_000	1719	11	50	25	4	13	2	81.3567	77.6331
Caves	2013_04_DSG133_000	1720	12	0	25	4	13	2	80.5574	81.1758
Caves	2013_04_DSG133_000	1721	12	10	25	4	13	2	85.9756	92.3886
Caves	2013_04_DSG133_000	1722	12	20	25	4	13	2	81.2772	84.023
Caves	2013_04_DSG133_000	1723	12	30	25	4	13	2	80.1115	80.2656
Caves	2013_04_DSG133_000	1724	12	40	25	4	13	2	81.6636	75.3158
Caves	2013_04_DSG133_000	1725	12	50	25	4	13	2	81.1681	73.3589
Caves	2013_04_DSG133_000	1726	13	0	25	4	13	2	81.3803	77.5386
Caves	2013_04_DSG133_000	1727	13	10	25	4	13	2	81.183	75.0212
Caves	2013_04_DSG133_000	1728	13	20	25	4	13	2	80.9564	75.8333
Caves	2013_04_DSG133_000	1729	13	30	25	4	13	3	81.3063	82.212
Caves	2013_04_DSG133_000	1730	13	40	25	4	13	2	81.5227	76.8651
Caves	2013_04_DSG133_000	1731	13	50	25	4	13	2	81.4386	74.6813
Caves	2013_04_DSG133_000	1732	14	0	25	4	13	2	81.6174	84.5805
Caves	2013_04_DSG133_000	1733	14	10	25	4	13	2	92.4736	109.91
Caves	2013_04_DSG133_000	1734	14	20	25	4	13	2	81.6044	78.7338
Caves	2013_04_DSG133_000	1735	14	30	25	4	13	2	81.8347	79.3208
Caves	2013_04_DSG133_000	1736	14	40	25	4	13	2	81.2633	74.3294
Caves	2013_04_DSG133_000	1737	14	50	25	4	13	2	81.3309	77.5254
Caves	2013_04_DSG133_000	1738	15	0	25	4	13	2	81.3876	77.016
Caves	2013_04_DSG133_000	1739	15	10	25	4	13	2	81.0092	77.2255
Caves	2013_04_DSG133_000	1740	15	20	25	4	13	2	81.1489	77.6716
Caves	2013_04_DSG133_000	1741	15	30	25	4	13	2	81.305	80.9808
Caves	2013_04_DSG133_000	1742	15	40	25	4	13	2	81.013	81.8557
Caves	2013_04_DSG133_000	1743	15	50	25	4	13	2	83.091	83.3751
Caves	2013_04_DSG133_000	1744	16	0	25	4	13	2	81.9838	83.5706
Caves	2013_04_DSG133_000	1745	16	10	25	4	13	2	92.6578	90.572
Caves	2013_04_DSG133_000	1746	16	20	25	4	13	2	81.0934	84.8473
Caves	2013_04_DSG133_000	1747	16	30	25	4	13	2	79.8059	83.0999
Caves	2013_04_DSG133_000	1748	16	40	25	4	13	2	80.7867	83.3406
Caves	2013_04_DSG133_000	1749	16	50	25	4	13	2	80.8847	84.3946
Caves	2013_04_DSG133_000	1750	17	0	25	4	13	2	80.5258	83.8493
Caves	2013_04_DSG133_000	1751	17	10	25	4	13	2	80.4456	85.1982
Caves	2013_04_DSG133_000	1752	17	20	25	4	13	2	79.6865	85.3526
Caves	2013_04_DSG133_000	1753	17	30	25	4	13	2	80.6154	85.9102
Caves	2013_04_DSG133_000	1754	17	40	25	4	13	2	80.4356	87.3694
Caves	2013_04_DSG133_000	1755	17	50	25	4	13	2	80.6003	84.8665
Caves	2013_04_DSG133_000	1756	18	0	25	4	13	2	80.5284	85.8407
Caves	2013_04_DSG133_000	1757	18	10	25	4	13	2	80.4133	87.7522
Caves	2013_04_DSG133_000	1758	18	20	25	4	13	2	80.3388	85.5474
Caves	2013_04_DSG133_000	1759	18	30	25	4	13	2	80.763	84.9672
Caves	2013_04_DSG133_000	1760	18	40	25	4	13	2	80.1992	85.9709
Caves	2013_04_DSG133_000	1761	18	50	25	4	13	2	81.0852	86.0077
Caves	2013_04_DSG133_000	1762	19	0	25	4	13	1	81.5885	117.625
Caves	2013_04_DSG133_000	1763	19	10	25	4	13	2	82.2722	90.506
Caves	2013_04_DSG133_000	1764	19	20	25	4	13	3	83.706	98.2558
Caves	2013_04_DSG133_000	1765	19	30	25	4	13	1	83.5277	106.714
Caves	2013_04_DSG133_000	1766	19	40	25	4	13	2	84.1226	120.987
Caves	2013_04_DSG133_000	1767	19	50	25	4	13	2	83.1035	119.797
Caves	2013_04_DSG133_000	1768	20	0	25	4	13	2	82.812	118.008
Caves	2013_04_DSG133_000	1769	20	10	25	4	13	2	83.1081	108.665
Caves	2013_04_DSG133_000	1770	20	20	25	4	13	2	82.8176	122.946
Caves	2013_04_DSG133_000	1771	20	30	25	4	13	2	82.6968	123.931
Caves	2013_04_DSG133_000	1772	20	40	25	4	13	2	82.4905	120.386
Caves	2013_04_DSG133_000	1773	20	50	25	4	13	2	82.6935	114.429
Caves	2013_04_DSG133_000	1774	21	0	25	4	13	2	82.1545	121.91
Caves	2013_04_DSG133_000	1775	21	10	25	4	13	2	83.2055	124.62
Caves	2013_04_DSG133_000	1776	21	20	25	4	13	2	82.349	121.83
Caves	2013_04_DSG133_000	1777	21	30	25	4	13	2	82.2687	98.7516
Caves	2013_04_DSG133_000	1778	21	40	25	4	13	2	82.5822	119.201
Caves	2013_04_DSG133_000	1779	21	50	25	4	13	2	82.5963	122.949
Caves	2013_04_DSG133_000	1780	22	0	25	4	13	2	82.6405	91.2586
Caves	2013_04_DSG133_000	1781	22	10	25	4	13	2	81.5794	105.605
Caves	2013_04_DSG133_000	1782	22	20	25	4	13	2	82.4261	111.969
Caves	2013_04_DSG133_000	1783	22	30	25	4	13	2	82.5481	89.4705
Caves	2013_04_DSG133_000	1784	22	40	25	4	13	2	82.268	89.5438
Caves	2013_04_DSG133_000	1785	22	50	25	4	13	2	82.0735	86.7733
Caves	2013_04_DSG133_000	1786	23	0	25	4	13	2	82.0751	85.75
Caves	2013_04_DSG133_000	1787	23	10	25	4	13	2	87.1629	87.6424
Caves	2013_04_DSG133_000	1788	23	20	25	4	13	2	82.5948	86.4218
Caves	2013_04_DSG133_000	1789	23	30	25	4	13	2	82.602	88.0045
Caves	2013_04_DSG133_000	1790	23	40	25	4	13	2	84.8176	87.3135
Caves	2013_04_DSG133_000	1791	23	50	25	4	13	2	81.7778	86.494
Caves	2013_04_DSG133_000	1792	0	0	26	4	13	2	81.6393	88.6139
Caves	2013_04_DSG133_000	1793	0	10	26	4	13	2	81.2969	87.0881
Caves	2013_04_DSG133_000	1794	0	20	26	4	13	2	82.3852	87.8771
Caves	2013_04_DSG133_000	1795	0	30	26	4	13	2	81.8829	87.9221
Caves	2013_04_DSG133_000	1796	0	40	26	4	13	2	81.5323	88.1722
Caves	2013_04_DSG133_000	1797	0	50	26	4	13	2	81.2488	86.9622
Caves	2013_04_DSG133_000	1798	1	0	26	4	13	2	81.4868	87.6776
Caves	2013_04_DSG133_000	1799	1	10	26	4	13	2	81.5036	85.9842
Caves	2013_04_DSG133_000	1800	1	20	26	4	13	2	83.5603	86.8408
Caves	2013_04_DSG133_000	1801	1	30	26	4	13	2	84.9844	88.8998
Caves	2013_04_DSG133_000	1802	1	40	26	4	13	2	82.4757	89.734
Caves	2013_04_DSG133_000	1803	1	50	26	4	13	2	82.561	88.2302
Caves	2013_04_DSG133_000	1804	2	0	26	4	13	2	82.2576	90.2509
Caves	2013_04_DSG133_000	1805	2	10	26	4	13	2	82.7405	86.7493
Caves	2013_04_DSG133_000	1806	2	20	26	4	13	2	82.7891	90.0965
Caves	2013_04_DSG133_000	1807	2	30	26	4	13	2	82.2428	86.5702
Caves	2013_04_DSG133_000	1808	2	40	26	4	13	2	82.6874	86.9076
Caves	2013_04_DSG133_000	1809	2	50	26	4	13	2	82.6934	87.719
Caves	2013_04_DSG133_000	1810	3	0	26	4	13	2	82.0731	85.1499
Caves	2013_04_DSG133_000	1811	3	10	26	4	13	2	82.4102	86.4316
Caves	2013_04_DSG133_000	1812	3	20	26	4	13	2	82.2213	89.0065
Caves	2013_04_DSG133_000	1813	3	30	26	4	13	2	82.2344	86.6415
Caves	2013_04_DSG133_000	1814	3	40	26	4	13	2	82.3211	83.6411
Caves	2013_04_DSG133_000	1815	3	50	26	4	13	2	81.8992	83.6835
Caves	2013_04_DSG133_000	1816	4	0	26	4	13	2	82.5091	86.0117
Caves	2013_04_DSG133_000	1817	4	10	26	4	13	2	81.864	85.385
Caves	2013_04_DSG133_000	1818	4	20	26	4	13	2	81.7312	86.8735
Caves	2013_04_DSG133_000	1819	4	30	26	4	13	2	82.3581	85.7491
Caves	2013_04_DSG133_000	1820	4	40	26	4	13	2	82.6369	86.2852
Caves	2013_04_DSG133_000	1821	4	50	26	4	13	2	82.0868	85.1655
Caves	2013_04_DSG133_000	1822	5	0	26	4	13	2	81.7157	85.4814
Caves	2013_04_DSG133_000	1823	5	10	26	4	13	2	82.3092	85.9504
Caves	2013_04_DSG133_000	1824	5	20	26	4	13	3	83.8439	84.9176
Caves	2013_04_DSG133_000	1825	5	30	26	4	13	3	83.9373	85.9003
Caves	2013_04_DSG133_000	1826	5	40	26	4	13	2	83.3026	82.094
Caves	2013_04_DSG133_000	1827	5	50	26	4	13	2	82.8149	80.8589
Caves	2013_04_DSG133_000	1828	6	0	26	4	13	2	82.1124	75.1926
Caves	2013_04_DSG133_000	1829	6	10	26	4	13	2	81.6685	76.5898
Caves	2013_04_DSG133_000	1830	6	20	26	4	13	2	81.7211	74.7862
Caves	2013_04_DSG133_000	1831	6	30	26	4	13	2	81.6688	75.9257
Caves	2013_04_DSG133_000	1832	6	40	26	4	13	2	81.4724	76.6467
Caves	2013_04_DSG133_000	1833	6	50	26	4	13	2	81.0905	74.7408
Caves	2013_04_DSG133_000	1834	7	0	26	4	13	2	81.6958	77.0496
Caves	2013_04_DSG133_000	1835	7	10	26	4	13	2	80.7993	78.3293
Caves	2013_04_DSG133_000	1836	7	20	26	4	13	2	81.8651	74.5987
Caves	2013_04_DSG133_000	1837	7	30	26	4	13	2	81.5117	76.482
Caves	2013_04_DSG133_000	1838	7	40	26	4	13	2	81.9917	75.3143
Caves	2013_04_DSG133_000	1839	7	50	26	4	13	2	81.174	75.5537
Caves	2013_04_DSG133_000	1840	8	0	26	4	13	2	82.7691	97.2641
Caves	2013_04_DSG133_000	1841	8	10	26	4	13	1	81.3876	106.418
Caves	2013_04_DSG133_000	1842	8	20	26	4	13	2	81.6655	115.829
Caves	2013_04_DSG133_000	1843	8	30	26	4	13	2	81.3912	115.054
Caves	2013_04_DSG133_000	1844	8	40	26	4	13	2	81.9675	113.064
Caves	2013_04_DSG133_000	1845	8	50	26	4	13	1	81.2869	122.788
Caves	2013_04_DSG133_000	1846	9	0	26	4	13	2	81.3464	119.624
Caves	2013_04_DSG133_000	1847	9	10	26	4	13	2	81.2426	105.499
Caves	2013_04_DSG133_000	1848	9	20	26	4	13	2	81.1261	112.954
Caves	2013_04_DSG133_000	1849	9	30	26	4	13	2	81.3003	117.032
Caves	2013_04_DSG133_000	1850	9	40	26	4	13	2	81.1243	108.779
Caves	2013_04_DSG133_000	1851	9	50	26	4	13	2	81.6014	82.511
Caves	2013_04_DSG133_000	1852	10	0	26	4	13	2	81.152	75.0088
Caves	2013_04_DSG133_000	1853	10	10	26	4	13	2	80.8653	79.0165
Caves	2013_04_DSG133_000	1854	10	20	26	4	13	2	81.4521	75.3314
Caves	2013_04_DSG133_000	1855	10	30	26	4	13	2	81.328	75.91
Caves	2013_04_DSG133_000	1856	10	40	26	4	13	2	81.5752	78.9235
Caves	2013_04_DSG133_000	1857	10	50	26	4	13	2	80.9566	77.5374
Caves	2013_04_DSG133_000	1858	11	0	26	4	13	2	81.1897	81.1149
Caves	2013_04_DSG133_000	1859	11	10	26	4	13	2	81.6591	87.1671
Caves	2013_04_DSG133_000	1860	11	20	26	4	13	2	80.9002	84.1395
Caves	2013_04_DSG133_000	1861	11	30	26	4	13	2	81.5667	97.8612
Caves	2013_04_DSG133_000	1862	11	40	26	4	13	2	79.4071	84.3443
Caves	2013_04_DSG133_000	1863	11	50	26	4	13	2	80.0718	82.4061
Caves	2013_04_DSG133_000	1864	12	0	26	4	13	2	80.3995	81.1439
Caves	2013_04_DSG133_000	1865	12	10	26	4	13	2	80.7426	77.0554
Caves	2013_04_DSG133_000	1866	12	20	26	4	13	2	79.9201	76.7534
Caves	2013_04_DSG133_000	1867	12	30	26	4	13	2	80.3313	82.3541
Caves	2013_04_DSG133_000	1868	12	40	26	4	13	2	80.332	82.4893
Caves	2013_04_DSG133_000	1869	12	50	26	4	13	2	80.1415	83.5252
Caves	2013_04_DSG133_000	1870	13	0	26	4	13	2	80.5499	82.8994
Caves	2013_04_DSG133_000	1871	13	10	26	4	13	2	80.6808	81.3172
Caves	2013_04_DSG133_000	1872	13	20	26	4	13	2	80.6394	80.7657
Caves	2013_04_DSG133_000	1873	13	30	26	4	13	2	80.9601	79.8566
Caves	2013_04_DSG133_000	1874	13	40	26	4	13	2	81.9782	78.7326
Caves	2013_04_DSG133_000	1875	13	50	26	4	13	2	80.9718	78.0808
Caves	2013_04_DSG133_000	1876	14	0	26	4	13	2	81.5935	80.1715
Caves	2013_04_DSG133_000	1877	14	10	26	4	13	2	81.5046	79.2387
Caves	2013_04_DSG133_000	1878	14	20	26	4	13	2	81.6492	89.3447
Caves	2013_04_DSG133_000	1879	14	30	26	4	13	2	81.4158	75.7988
Caves	2013_04_DSG133_000	1880	14	40	26	4	13	2	81.7331	87.3176
Caves	2013_04_DSG133_000	1881	14	50	26	4	13	2	81.5439	78.3207
Caves	2013_04_DSG133_000	1882	15	0	26	4	13	2	81.6964	79.5623
Caves	2013_04_DSG133_000	1883	15	10	26	4	13	2	81.7073	81.1979
Caves	2013_04_DSG133_000	1884	15	20	26	4	13	2	81.3387	80.7122
Caves	2013_04_DSG133_000	1885	15	30	26	4	13	2	81.5953	81.3712
Caves	2013_04_DSG133_000	1886	15	40	26	4	13	2	81.5569	81.3032
Caves	2013_04_DSG133_000	1887	15	50	26	4	13	2	80.9085	80.2851
Caves	2013_04_DSG133_000	1888	16	0	26	4	13	2	81.5319	80.8979
Caves	2013_04_DSG133_000	1889	16	10	26	4	13	2	81.2305	83.1664
Caves	2013_04_DSG133_000	1890	16	20	26	4	13	2	81.1442	83.9202
Caves	2013_04_DSG133_000	1891	16	30	26	4	13	2	81.3922	85.8732
Caves	2013_04_DSG133_000	1892	16	40	26	4	13	2	81.1004	86.155
Caves	2013_04_DSG133_000	1893	16	50	26	4	13	2	81.087	85.6157
Caves	2013_04_DSG133_000	1894	17	0	26	4	13	2	81.4427	86.0707
Caves	2013_04_DSG133_000	1895	17	10	26	4	13	2	81.2712	86.0848
Caves	2013_04_DSG133_000	1896	17	20	26	4	13	2	80.6386	85.8934
Caves	2013_04_DSG133_000	1897	17	30	26	4	13	2	80.4278	86.237
Caves	2013_04_DSG133_000	1898	17	40	26	4	13	2	80.6651	86.7956
Caves	2013_04_DSG133_000	1899	17	50	26	4	13	2	80.2501	87.312
Caves	2013_04_DSG133_000	1900	18	0	26	4	13	2	80.0773	89.0425
Caves	2013_04_DSG133_000	1901	18	10	26	4	13	2	80.5928	87.3342
Caves	2013_04_DSG133_000	1902	18	20	26	4	13	2	79.5703	87.1091
Caves	2013_04_DSG133_000	1903	18	30	26	4	13	2	80.5637	87.4538
Caves	2013_04_DSG133_000	1904	18	40	26	4	13	2	80.6385	88.6488
Caves	2013_04_DSG133_000	1905	18	50	26	4	13	2	80.5054	88.1589
Caves	2013_04_DSG133_000	1906	19	0	26	4	13	2	81.5213	89.5382
Caves	2013_04_DSG133_000	1907	19	10	26	4	13	2	82.3735	92.2632
Caves	2013_04_DSG133_000	1908	19	20	26	4	13	2	83.8225	99.0754
Caves	2013_04_DSG133_000	1909	19	30	26	4	13	1	83.9761	103.947
Caves	2013_04_DSG133_000	1910	19	40	26	4	13	2	83.7819	103.848
Caves	2013_04_DSG133_000	1911	19	50	26	4	13	2	83.1617	101.096
Caves	2013_04_DSG133_000	1912	20	0	26	4	13	2	82.8486	118.255
Caves	2013_04_DSG133_000	1913	20	10	26	4	13	2	81.9183	95.7012
Caves	2013_04_DSG133_000	1914	20	20	26	4	13	2	82.4198	112.443
Caves	2013_04_DSG133_000	1915	20	30	26	4	13	2	82.6625	113.39
Caves	2013_04_DSG133_000	1916	20	40	26	4	13	2	82.8488	113.961
Caves	2013_04_DSG133_000	1917	20	50	26	4	13	2	82.7488	116.977
Caves	2013_04_DSG133_000	1918	21	0	26	4	13	2	82.8974	122.751
Caves	2013_04_DSG133_000	1919	21	10	26	4	13	2	82.8666	116.059
Caves	2013_04_DSG133_000	1920	21	20	26	4	13	2	82.4665	116.399
Caves	2013_04_DSG133_000	1921	21	30	26	4	13	2	82.9952	106.888
Caves	2013_04_DSG133_000	1922	21	40	26	4	13	2	82.8531	104.755
Caves	2013_04_DSG133_000	1923	21	50	26	4	13	2	83.178	103.22
Caves	2013_04_DSG133_000	1924	22	0	26	4	13	2	83.6007	106.129
Caves	2013_04_DSG133_000	1925	22	10	26	4	13	2	83.0189	105.158
Caves	2013_04_DSG133_000	1926	22	20	26	4	13	2	82.7922	112.69
Caves	2013_04_DSG133_000	1927	22	30	26	4	13	2	82.4107	117.368
Caves	2013_04_DSG133_000	1928	22	40	26	4	13	2	82.575	124.96
Caves	2013_04_DSG133_000	1929	22	50	26	4	13	2	83.631	114.832
Caves	2013_04_DSG133_000	1930	23	0	26	4	13	2	82.9038	116.963
Caves	2013_04_DSG133_000	1931	23	10	26	4	13	2	82.1781	114.727
Caves	2013_04_DSG133_000	1932	23	20	26	4	13	2	82.6283	102.878
Caves	2013_04_DSG133_000	1933	23	30	26	4	13	2	82.6071	89.3607
Caves	2013_04_DSG133_000	1934	23	40	26	4	13	2	82.5194	103.437
Caves	2013_04_DSG133_000	1935	23	50	26	4	13	2	82.2334	92.4699
Caves	2013_04_DSG133_000	1936	0	0	27	4	13	2	82.049	90.6469
Caves	2013_04_DSG133_000	1937	0	10	27	4	13	2	82.978	92.4378
Caves	2013_04_DSG133_000	1938	0	20	27	4	13	2	82.1886	89.9856
Caves	2013_04_DSG133_000	1939	0	30	27	4	13	2	82.0901	90.2134
Caves	2013_04_DSG133_000	1940	0	40	27	4	13	2	81.8134	90.9938
Caves	2013_04_DSG133_000	1941	0	50	27	4	13	2	81.733	90.427
Caves	2013_04_DSG133_000	1942	1	0	27	4	13	2	82.027	93.1101
Caves	2013_04_DSG133_000	1943	1	10	27	4	13	2	81.4635	93.0503
Caves	2013_04_DSG133_000	1944	1	20	27	4	13	2	81.4559	92.4712
Caves	2013_04_DSG133_000	1945	1	30	27	4	13	2	81.4479	91.1745
Caves	2013_04_DSG133_000	1946	1	40	27	4	13	2	81.8847	92.6884
Caves	2013_04_DSG133_000	1947	1	50	27	4	13	2	81.5791	91.0062
Caves	2013_04_DSG133_000	1948	2	0	27	4	13	2	81.242	92.1717
Caves	2013_04_DSG133_000	1949	2	10	27	4	13	2	82.0007	90.5223
Caves	2013_04_DSG133_000	1950	2	20	27	4	13	2	81.9449	92.7951
Caves	2013_04_DSG133_000	1951	2	30	27	4	13	2	82.1295	92.8667
Caves	2013_04_DSG133_000	1952	2	40	27	4	13	2	81.9789	90.3886
Caves	2013_04_DSG133_000	1953	2	50	27	4	13	2	81.8689	90.0207
Caves	2013_04_DSG133_000	1954	3	0	27	4	13	2	82.5033	90.0498
Caves	2013_04_DSG133_000	1955	3	10	27	4	13	2	82.317	91.8122
Caves	2013_04_DSG133_000	1956	3	20	27	4	13	2	81.7652	91.0267
Caves	2013_04_DSG133_000	1957	3	30	27	4	13	2	82.332	91.9432
Caves	2013_04_DSG133_000	1958	3	40	27	4	13	2	81.8336	92.0892
Caves	2013_04_DSG133_000	1959	3	50	27	4	13	2	82.4677	92.1785
Caves	2013_04_DSG133_000	1960	4	0	27	4	13	2	82.0688	92.2323
Caves	2013_04_DSG133_000	1961	4	10	27	4	13	2	82.4807	92.0384
Caves	2013_04_DSG133_000	1962	4	20	27	4	13	2	82.3355	91.7991
Caves	2013_04_DSG133_000	1963	4	30	27	4	13	2	81.6298	91.0063
Caves	2013_04_DSG133_000	1964	4	40	27	4	13	2	81.9414	91.4353
Caves	2013_04_DSG133_000	1965	4	50	27	4	13	2	81.6184	91.8192
Caves	2013_04_DSG133_000	1966	5	0	27	4	13	2	82.3158	92.8456
Caves	2013_04_DSG133_000	1967	5	10	27	4	13	2	82.8445	90.6826
Caves	2013_04_DSG133_000	1968	5	20	27	4	13	1	84.362	94.6157
Caves	2013_04_DSG133_000	1969	5	30	27	4	13	2	83.9607	89.9208
Caves	2013_04_DSG133_000	1970	5	40	27	4	13	2	84.4147	89.5613
Caves	2013_04_DSG133_000	1971	5	50	27	4	13	2	83.1826	90.0001
Caves	2013_04_DSG133_000	1972	6	0	27	4	13	1	86.3449	105.372
Caves	2013_04_DSG133_000	1973	6	10	27	4	13	2	82.6233	94.9782
Caves	2013_04_DSG133_000	1974	6	20	27	4	13	1	81.9949	100.929
Caves	2013_04_DSG133_000	1975	6	30	27	4	13	1	81.7132	99.1196
Caves	2013_04_DSG133_000	1976	6	40	27	4	13	1	81.8121	100.923
Caves	2013_04_DSG133_000	1977	6	50	27	4	13	1	82.0104	102.152
Caves	2013_04_DSG133_000	1978	7	0	27	4	13	1	81.2931	101.668
Caves	2013_04_DSG133_000	1979	7	10	27	4	13	2	84.2058	100.292
Caves	2013_04_DSG133_000	1980	7	20	27	4	13	1	83.3477	103.998
Caves	2013_04_DSG133_000	1981	7	30	27	4	13	1	81.0689	96.0707
Caves	2013_04_DSG133_000	1982	7	40	27	4	13	1	81.28	99.3072
Caves	2013_04_DSG133_000	1983	7	50	27	4	13	2	81.0801	91.0429
Caves	2013_04_DSG133_000	1984	8	0	27	4	13	1	80.9615	102.202
Caves	2013_04_DSG133_000	1985	8	10	27	4	13	1	81.1538	93.9494
Caves	2013_04_DSG133_000	1986	8	20	27	4	13	2	81.3127	88.8329
Caves	2013_04_DSG133_000	1987	8	30	27	4	13	1	81.7412	95.6576
Caves	2013_04_DSG133_000	1988	8	40	27	4	13	1	81.6375	98.9221
Caves	2013_04_DSG133_000	1989	8	50	27	4	13	2	81.116	90.848
Caves	2013_04_DSG133_000	1990	9	0	27	4	13	1	81.2645	102.383
Caves	2013_04_DSG133_000	1991	9	10	27	4	13	2	81.093	91.0364
Caves	2013_04_DSG133_000	1992	9	20	27	4	13	1	81.4794	98.5355
Caves	2013_04_DSG133_000	1993	9	30	27	4	13	1	82.7023	100.412
Caves	2013_04_DSG133_000	1994	9	40	27	4	13	1	81.8034	111.116
Caves	2013_04_DSG133_000	1995	9	50	27	4	13	1	84.4237	106.294
Caves	2013_04_DSG133_000	1996	10	0	27	4	13	2	81.7578	107.144
Caves	2013_04_DSG133_000	1997	10	10	27	4	13	1	81.273	103.355
Caves	2013_04_DSG133_000	1998	10	20	27	4	13	2	81.2939	80.5129
Caves	2013_04_DSG133_000	1999	10	30	27	4	13	2	81.5283	87.4167
Caves	2013_04_DSG133_000	2000	10	40	27	4	13	2	81.2841	88.3812
Caves	2013_04_DSG133_000	2001	10	50	27	4	13	1	82.4155	96.1377
Caves	2013_04_DSG133_000	2002	11	0	27	4	13	1	80.0907	95.1072
Caves	2013_04_DSG133_000	2003	11	10	27	4	13	1	80.6321	98.8223
Caves	2013_04_DSG133_000	2004	11	20	27	4	13	2	80.5461	79.0862
Caves	2013_04_DSG133_000	2005	11	30	27	4	13	2	79.679	76.0906
Caves	2013_04_DSG133_000	2006	11	40	27	4	13	2	80.5672	87.2428
Caves	2013_04_DSG133_000	2007	11	50	27	4	13	2	80.3398	84.8543
Caves	2013_04_DSG133_000	2008	12	0	27	4	13	2	80.9361	90.0611
Caves	2013_04_DSG133_000	2009	12	10	27	4	13	2	81.391	80.7891
Caves	2013_04_DSG133_000	2010	12	20	27	4	13	2	86.0971	84.018
Caves	2013_04_DSG133_000	2011	12	30	27	4	13	3	91.2862	88.1934
Caves	2013_04_DSG133_000	2012	12	40	27	4	13	2	80.2753	82.902
Caves	2013_04_DSG133_000	2013	12	50	27	4	13	3	80.7163	81.0106
Caves	2013_04_DSG133_000	2014	13	0	27	4	13	2	81.3539	79.0726
Caves	2013_04_DSG133_000	2015	13	10	27	4	13	2	81.1212	81.0348
Caves	2013_04_DSG133_000	2016	13	20	27	4	13	2	80.5608	74.9926
Caves	2013_04_DSG133_000	2017	13	30	27	4	13	2	80.4581	85.6425
Caves	2013_04_DSG133_000	2018	13	40	27	4	13	2	80.7698	75.4496
Caves	2013_04_DSG133_000	2019	13	50	27	4	13	2	81.2281	75.0512
Caves	2013_04_DSG133_000	2020	14	0	27	4	13	3	81.1547	87.2077
Caves	2013_04_DSG133_000	2021	14	10	27	4	13	2	81.2166	80.8611
Caves	2013_04_DSG133_000	2022	14	20	27	4	13	2	80.9192	89.0927
Caves	2013_04_DSG133_000	2023	14	30	27	4	13	2	81.7017	83.6067
Caves	2013_04_DSG133_000	2024	14	40	27	4	13	2	81.265	82.8113
Caves	2013_04_DSG133_000	2025	14	50	27	4	13	2	81.5304	83.42
Caves	2013_04_DSG133_000	2026	15	0	27	4	13	2	81.3108	84.6028
Caves	2013_04_DSG133_000	2027	15	10	27	4	13	2	81.853	84.0252
Caves	2013_04_DSG133_000	2028	15	20	27	4	13	2	81.692	86.4671
Caves	2013_04_DSG133_000	2029	15	30	27	4	13	2	81.7166	94.7045
Caves	2013_04_DSG133_000	2030	15	40	27	4	13	2	81.3383	87.5185
Caves	2013_04_DSG133_000	2031	15	50	27	4	13	2	81.8595	88.0086
Caves	2013_04_DSG133_000	2032	16	0	27	4	13	2	81.7145	87.7613
Caves	2013_04_DSG133_000	2033	16	10	27	4	13	2	81.8023	88.0588
Caves	2013_04_DSG133_000	2034	16	20	27	4	13	2	87.7505	88.5075
Caves	2013_04_DSG133_000	2035	16	30	27	4	13	2	81.5656	88.8339
Caves	2013_04_DSG133_000	2036	16	40	27	4	13	2	81.5372	87.9899
Caves	2013_04_DSG133_000	2037	16	50	27	4	13	2	81.3826	86.692
Caves	2013_04_DSG133_000	2038	17	0	27	4	13	2	81.1926	87.2899
Caves	2013_04_DSG133_000	2039	17	10	27	4	13	2	81.2525	87.3047
Caves	2013_04_DSG133_000	2040	17	20	27	4	13	2	81.4284	87.0895
Caves	2013_04_DSG133_000	2041	17	30	27	4	13	2	81.6507	86.7021
Caves	2013_04_DSG133_000	2042	17	40	27	4	13	2	82.1545	87.8828
Caves	2013_04_DSG133_000	2043	17	50	27	4	13	2	81.6189	88.3541
Caves	2013_04_DSG133_000	2044	18	0	27	4	13	2	81.2386	88.7084
Caves	2013_04_DSG133_000	2045	18	10	27	4	13	2	81.678	87.486
Caves	2013_04_DSG133_000	2046	18	20	27	4	13	2	81.0661	87.7347
Caves	2013_04_DSG133_000	2047	18	30	27	4	13	2	80.9154	87.9361
Caves	2013_04_DSG133_000	2048	18	40	27	4	13	1	81.0326	98.3223
Caves	2013_04_DSG133_000	2049	18	50	27	4	13	2	81.5375	92.0469
Caves	2013_04_DSG133_000	2050	19	0	27	4	13	2	81.2154	89.513
Caves	2013_04_DSG133_000	2051	19	10	27	4	13	2	81.9196	93.1635
Caves	2013_04_DSG133_000	2052	19	20	27	4	13	2	83.745	96.9307
Caves	2013_04_DSG133_000	2053	19	30	27	4	13	1	83.8172	103.224
Caves	2013_04_DSG133_000	2054	19	40	27	4	13	2	83.962	103.371
Caves	2013_04_DSG133_000	2055	19	50	27	4	13	2	83.5507	99.5856
Caves	2013_04_DSG133_000	2056	20	0	27	4	13	2	82.4322	96.022
Caves	2013_04_DSG133_000	2057	20	10	27	4	13	2	82.1713	93.9951
Caves	2013_04_DSG133_000	2058	20	20	27	4	13	2	82.294	93.8907
Caves	2013_04_DSG133_000	2059	20	30	27	4	13	2	82.4896	110.285
Caves	2013_04_DSG133_000	2060	20	40	27	4	13	2	81.8335	110.388
Caves	2013_04_DSG133_000	2061	20	50	27	4	13	2	81.7046	112.585
Caves	2013_04_DSG133_000	2062	21	0	27	4	13	2	82.1511	113.911
Caves	2013_04_DSG133_000	2063	21	10	27	4	13	2	81.6223	114.597
Caves	2013_04_DSG133_000	2064	21	20	27	4	13	2	82.3639	109.507
Caves	2013_04_DSG133_000	2065	21	30	27	4	13	2	82.4916	119.121
Caves	2013_04_DSG133_000	2066	21	40	27	4	13	2	82.63	112.706
Caves	2013_04_DSG133_000	2067	21	50	27	4	13	2	82.4282	106.021
Caves	2013_04_DSG133_000	2068	22	0	27	4	13	2	83.3225	103.189
Caves	2013_04_DSG133_000	2069	22	10	27	4	13	2	82.7935	106.275
Caves	2013_04_DSG133_000	2070	22	20	27	4	13	2	82.9721	112.521
Caves	2013_04_DSG133_000	2071	22	30	27	4	13	2	83.2788	107.33
Caves	2013_04_DSG133_000	2072	22	40	27	4	13	2	83.0189	109.149
Caves	2013_04_DSG133_000	2073	22	50	27	4	13	2	83.2147	109.867
Caves	2013_04_DSG133_000	2074	23	0	27	4	13	2	82.5273	113.442
Caves	2013_04_DSG133_000	2075	23	10	27	4	13	2	83.2801	110.911
Caves	2013_04_DSG133_000	2076	23	20	27	4	13	2	82.7437	120.442
Caves	2013_04_DSG133_000	2077	23	30	27	4	13	2	82.9935	119.826
Caves	2013_04_DSG133_000	2078	23	40	27	4	13	2	82.5705	116.602
Caves	2013_04_DSG133_000	2079	23	50	27	4	13	2	82.359	112.715
Caves	2013_04_DSG133_000	2080	0	0	28	4	13	2	82.7417	112.965
Caves	2013_04_DSG133_000	2081	0	10	28	4	13	1	82.9498	115.94
Caves	2013_04_DSG133_000	2082	0	20	28	4	13	2	82.4511	104.973
Caves	2013_04_DSG133_000	2083	0	30	28	4	13	1	84.015	102.699
Caves	2013_04_DSG133_000	2084	0	40	28	4	13	2	82.6191	98.694
Caves	2013_04_DSG133_000	2085	0	50	28	4	13	2	82.9792	94.2762
Caves	2013_04_DSG133_000	2086	1	0	28	4	13	2	82.7289	95.9455
Caves	2013_04_DSG133_000	2087	1	10	28	4	13	2	82.1795	92.9847
Caves	2013_04_DSG133_000	2088	1	20	28	4	13	2	82.1844	93.3371
Caves	2013_04_DSG133_000	2089	1	30	28	4	13	2	82.1109	96.9141
Caves	2013_04_DSG133_000	2090	1	40	28	4	13	2	81.8982	94.4334
Caves	2013_04_DSG133_000	2091	1	50	28	4	13	2	82.0608	94.6824
Caves	2013_04_DSG133_000	2092	2	0	28	4	13	2	81.6135	92.8645
Caves	2013_04_DSG133_000	2093	2	10	28	4	13	2	82.1211	94.1528
Caves	2013_04_DSG133_000	2094	2	20	28	4	13	2	82.7427	92.7865
Caves	2013_04_DSG133_000	2095	2	30	28	4	13	2	81.7978	93.0234
Caves	2013_04_DSG133_000	2096	2	40	28	4	13	2	82.3301	92.1244
Caves	2013_04_DSG133_000	2097	2	50	28	4	13	2	81.7158	93.0462
Caves	2013_04_DSG133_000	2098	3	0	28	4	13	2	82.2003	93.2646
Caves	2013_04_DSG133_000	2099	3	10	28	4	13	2	82.5105	94.0443
Caves	2013_04_DSG133_000	2100	3	20	28	4	13	2	82.39	93.3033
Caves	2013_04_DSG133_000	2101	3	30	28	4	13	2	84.9315	94.0798
Caves	2013_04_DSG133_000	2102	3	40	28	4	13	2	82.4694	99.8879
Caves	2013_04_DSG133_000	2103	3	50	28	4	13	2	82.2439	95.6326
Caves	2013_04_DSG133_000	2104	4	0	28	4	13	2	82.7517	103.75
Caves	2013_04_DSG133_000	2105	4	10	28	4	13	2	82.1726	93.642
Caves	2013_04_DSG133_000	2106	4	20	28	4	13	2	82.5268	93.6242
Caves	2013_04_DSG133_000	2107	4	30	28	4	13	2	82.4029	93.759
Caves	2013_04_DSG133_000	2108	4	40	28	4	13	2	82.3385	93.2096
Caves	2013_04_DSG133_000	2109	4	50	28	4	13	2	83.0717	93.3845
Caves	2013_04_DSG133_000	2110	5	0	28	4	13	2	83.1754	95.005
Caves	2013_04_DSG133_000	2111	5	10	28	4	13	2	83.0402	96.1846
Caves	2013_04_DSG133_000	2112	5	20	28	4	13	1	83.5865	93.3023
Caves	2013_04_DSG133_000	2113	5	30	28	4	13	2	83.8382	93.0922
Caves	2013_04_DSG133_000	2114	5	40	28	4	13	2	83.9104	92.7338
Caves	2013_04_DSG133_000	2115	5	50	28	4	13	2	82.9996	92.8059
Caves	2013_04_DSG133_000	2116	6	0	28	4	13	2	82.9492	92.2441
Caves	2013_04_DSG133_000	2117	6	10	28	4	13	2	82.2088	93.5161
Caves	2013_04_DSG133_000	2118	6	20	28	4	13	2	81.9718	91.7363
Caves	2013_04_DSG133_000	2119	6	30	28	4	13	2	82.4782	91.957
Caves	2013_04_DSG133_000	2120	6	40	28	4	13	2	82.2609	92.4826
Caves	2013_04_DSG133_000	2121	6	50	28	4	13	2	81.696	91.0994
Caves	2013_04_DSG133_000	2122	7	0	28	4	13	2	81.798	93.3161
Caves	2013_04_DSG133_000	2123	7	10	28	4	13	2	81.66	91.3421
Caves	2013_04_DSG133_000	2124	7	20	28	4	13	2	81.3379	92.605
Caves	2013_04_DSG133_000	2125	7	30	28	4	13	2	81.6195	89.9767
Caves	2013_04_DSG133_000	2126	7	40	28	4	13	2	81.0946	90.2599
Caves	2013_04_DSG133_000	2127	7	50	28	4	13	2	81.8602	90.5746
Caves	2013_04_DSG133_000	2128	8	0	28	4	13	2	81.3363	89.6625
Caves	2013_04_DSG133_000	2129	8	10	28	4	13	2	81.7957	91.1935
Caves	2013_04_DSG133_000	2130	8	20	28	4	13	2	81.3608	90.0656
Caves	2013_04_DSG133_000	2131	8	30	28	4	13	2	81.5476	90.9007
Caves	2013_04_DSG133_000	2132	8	40	28	4	13	2	81.8713	89.4252
Caves	2013_04_DSG133_000	2133	8	50	28	4	13	2	80.3921	88.1427
Caves	2013_04_DSG133_000	2134	9	0	28	4	13	2	80.4187	87.4727
Caves	2013_04_DSG133_000	2135	9	10	28	4	13	2	80.7332	87.8497
Caves	2013_04_DSG133_000	2136	9	20	28	4	13	2	80.7109	88.4924
Caves	2013_04_DSG133_000	2137	9	30	28	4	13	2	80.8294	89.5391
Caves	2013_04_DSG133_000	2138	9	40	28	4	13	3	80.8298	90.2466
Caves	2013_04_DSG133_000	2139	9	50	28	4	13	2	80.4938	88.0491
Caves	2013_04_DSG133_000	2140	10	0	28	4	13	2	81.0961	89.5716
Caves	2013_04_DSG133_000	2141	10	10	28	4	13	2	80.7419	89.2229
Caves	2013_04_DSG133_000	2142	10	20	28	4	13	2	81.0465	90.114
Caves	2013_04_DSG133_000	2143	10	30	28	4	13	1	80.9076	90.7612
Caves	2013_04_DSG133_000	2144	10	40	28	4	13	2	81.4078	91.7536
Caves	2013_04_DSG133_000	2145	10	50	28	4	13	2	80.5948	89.7972
Caves	2013_04_DSG133_000	2146	11	0	28	4	13	2	80.8365	90.7168
Caves	2013_04_DSG133_000	2147	11	10	28	4	13	2	81.186	90.742
Caves	2013_04_DSG133_000	2148	11	20	28	4	13	2	81.0473	91.725
Caves	2013_04_DSG133_000	2149	11	30	28	4	13	2	81.0263	90.6589
Caves	2013_04_DSG133_000	2150	11	40	28	4	13	2	80.7738	89.8697
Caves	2013_04_DSG133_000	2151	11	50	28	4	13	2	81.3968	90.2655
Caves	2013_04_DSG133_000	2152	12	0	28	4	13	1	81.1424	92.5794
Caves	2013_04_DSG133_000	2153	12	10	28	4	13	2	81.2593	90.3036
Caves	2013_04_DSG133_000	2154	12	20	28	4	13	2	81.5533	86.0869
Caves	2013_04_DSG133_000	2155	12	30	28	4	13	2	80.8932	86.444
Caves	2013_04_DSG133_000	2156	12	40	28	4	13	2	80.717	85.9574
Caves	2013_04_DSG133_000	2157	12	50	28	4	13	2	81.3365	84.1167
Caves	2013_04_DSG133_000	2158	13	0	28	4	13	2	80.955	85.0562
Caves	2013_04_DSG133_000	2159	13	10	28	4	13	2	81.3256	83.4182
Caves	2013_04_DSG133_000	2160	13	20	28	4	13	2	81.326	82.641
Caves	2013_04_DSG133_000	2161	13	30	28	4	13	2	81.1698	84.1946
Caves	2013_04_DSG133_000	2162	13	40	28	4	13	2	81.1208	78.6331
Caves	2013_04_DSG133_000	2163	13	50	28	4	13	2	81.5276	78.7136
Caves	2013_04_DSG133_000	2164	14	0	28	4	13	2	81.9672	77.1949
Caves	2013_04_DSG133_000	2165	14	10	28	4	13	2	81.3415	77.8495
Caves	2013_04_DSG133_000	2166	14	20	28	4	13	2	81.911	78.793
Caves	2013_04_DSG133_000	2167	14	30	28	4	13	2	81.5329	79.204
Caves	2013_04_DSG133_000	2168	14	40	28	4	13	2	82.2099	79.5918
Caves	2013_04_DSG133_000	2169	14	50	28	4	13	2	81.5325	78.4224
Caves	2013_04_DSG133_000	2170	15	0	28	4	13	2	81.8752	92.6461
Caves	2013_04_DSG133_000	2171	15	10	28	4	13	2	81.3315	90.8545
Caves	2013_04_DSG133_000	2172	15	20	28	4	13	2	81.8943	81.8125
Caves	2013_04_DSG133_000	2173	15	30	28	4	13	2	81.5268	107.846
Caves	2013_04_DSG133_000	2174	15	40	28	4	13	2	82.2597	92.6873
Caves	2013_04_DSG133_000	2175	15	50	28	4	13	2	81.5829	109.13
Caves	2013_04_DSG133_000	2176	16	0	28	4	13	2	80.0737	109.158
Caves	2013_04_DSG133_000	2177	16	10	28	4	13	2	81.099	101.609
Caves	2013_04_DSG133_000	2178	16	20	28	4	13	2	81.4993	89.0051
Caves	2013_04_DSG133_000	2179	16	30	28	4	13	1	81.57	124.461
Caves	2013_04_DSG133_000	2180	16	40	28	4	13	2	81.5988	105.918
Caves	2013_04_DSG133_000	2181	16	50	28	4	13	2	81.6613	92.7143
Caves	2013_04_DSG133_000	2182	17	0	28	4	13	2	82.1882	108.028
Caves	2013_04_DSG133_000	2183	17	10	28	4	13	2	82.1918	104.531
Caves	2013_04_DSG133_000	2184	17	20	28	4	13	2	81.2511	99.2195
Caves	2013_04_DSG133_000	2185	17	30	28	4	13	2	81.7259	114.261
Caves	2013_04_DSG133_000	2186	17	40	28	4	13	2	81.5843	102.411
Caves	2013_04_DSG133_000	2187	17	50	28	4	13	2	81.7457	115.936
Caves	2013_04_DSG133_000	2188	18	0	28	4	13	2	81.9494	96.2798
Caves	2013_04_DSG133_000	2189	18	10	28	4	13	2	82.0807	118.46
Caves	2013_04_DSG133_000	2190	18	20	28	4	13	2	81.9315	99.0433
Caves	2013_04_DSG133_000	2191	18	30	28	4	13	2	81.6306	94.9537
Caves	2013_04_DSG133_000	2192	18	40	28	4	13	2	82.3149	80.4191
Caves	2013_04_DSG133_000	2193	18	50	28	4	13	2	82.7214	83.0286
Caves	2013_04_DSG133_000	2194	19	0	28	4	13	2	83.0399	79.4328
Caves	2013_04_DSG133_000	2195	19	10	28	4	13	3	83.6519	89.853
Caves	2013_04_DSG133_000	2196	19	20	28	4	13	3	84.5749	100.365
Caves	2013_04_DSG133_000	2197	19	30	28	4	13	2	85.0027	103.473
Caves	2013_04_DSG133_000	2198	19	40	28	4	13	2	84.5915	103.01
Caves	2013_04_DSG133_000	2199	19	50	28	4	13	2	84.3485	100.313
Caves	2013_04_DSG133_000	2200	20	0	28	4	13	2	83.7694	96.2932
Caves	2013_04_DSG133_000	2201	20	10	28	4	13	2	82.2946	98.0247
Caves	2013_04_DSG133_000	2202	20	20	28	4	13	2	81.5674	93.5721
Caves	2013_04_DSG133_000	2203	20	30	28	4	13	2	82.0704	93.8362
Caves	2013_04_DSG133_000	2204	20	40	28	4	13	2	81.651	91.7739
Caves	2013_04_DSG133_000	2205	20	50	28	4	13	2	82.0663	91.3914
Caves	2013_04_DSG133_000	2206	21	0	28	4	13	2	82.1055	94.7101
Caves	2013_04_DSG133_000	2207	21	10	28	4	13	2	82.3337	91.0406
Caves	2013_04_DSG133_000	2208	21	20	28	4	13	2	82.1829	120.436
Caves	2013_04_DSG133_000	2209	21	30	28	4	13	2	82.0328	116.254
Caves	2013_04_DSG133_000	2210	21	40	28	4	13	2	82.4981	123.726
Caves	2013_04_DSG133_000	2211	21	50	28	4	13	2	82.9632	120.978
Caves	2013_04_DSG133_000	2212	22	0	28	4	13	2	83.3819	121.465
Caves	2013_04_DSG133_000	2213	22	10	28	4	13	2	82.3875	112.814
Caves	2013_04_DSG133_000	2214	22	20	28	4	13	2	82.9954	121.639
Caves	2013_04_DSG133_000	2215	22	30	28	4	13	2	83.0837	90.8383
Caves	2013_04_DSG133_000	2216	22	40	28	4	13	2	83.2127	83.5795
Caves	2013_04_DSG133_000	2217	22	50	28	4	13	2	83.2977	85.2701
Caves	2013_04_DSG133_000	2218	23	0	28	4	13	2	83.4252	87.2352
Caves	2013_04_DSG133_000	2219	23	10	28	4	13	2	83.5006	85.6432
Caves	2013_04_DSG133_000	2220	23	20	28	4	13	2	83.6572	85.6566
Caves	2013_04_DSG133_000	2221	23	30	28	4	13	2	82.8979	84.4147
Caves	2013_04_DSG133_000	2222	23	40	28	4	13	2	84.0392	83.7228
Caves	2013_04_DSG133_000	2223	23	50	28	4	13	2	82.7911	87.1329
Caves	2013_04_DSG133_000	2224	0	0	29	4	13	2	82.7164	85.6785
Caves	2013_04_DSG133_000	2225	0	10	29	4	13	2	82.3719	88.5155
Caves	2013_04_DSG133_000	2226	0	20	29	4	13	2	82.5902	90.7244
Caves	2013_04_DSG133_000	2227	0	30	29	4	13	2	82.465	88.1635
Caves	2013_04_DSG133_000	2228	0	40	29	4	13	2	83.108	104.608
Caves	2013_04_DSG133_000	2229	0	50	29	4	13	2	82.6465	106.958
Caves	2013_04_DSG133_000	2230	1	0	29	4	13	2	83.348	91.4103
Caves	2013_04_DSG133_000	2231	1	10	29	4	13	2	81.1887	94.0402
Caves	2013_04_DSG133_000	2232	1	20	29	4	13	2	83.8018	100.913
Caves	2013_04_DSG133_000	2233	1	30	29	4	13	2	85.2995	97.9222
Caves	2013_04_DSG133_000	2234	1	40	29	4	13	2	81.7805	93.4654
Caves	2013_04_DSG133_000	2235	1	50	29	4	13	2	82.8293	91.1062
Caves	2013_04_DSG133_000	2236	2	0	29	4	13	2	82.5014	88.2083
Caves	2013_04_DSG133_000	2237	2	10	29	4	13	2	82.8279	93.3289
Caves	2013_04_DSG133_000	2238	2	20	29	4	13	2	82.7894	91.4958
Caves	2013_04_DSG133_000	2239	2	30	29	4	13	2	82.4598	90.206
Caves	2013_04_DSG133_000	2240	2	40	29	4	13	2	81.7605	91.6196
Caves	2013_04_DSG133_000	2241	2	50	29	4	13	2	82.8606	92.6414
Caves	2013_04_DSG133_000	2242	3	0	29	4	13	2	82.961	91.8098
Caves	2013_04_DSG133_000	2243	3	10	29	4	13	2	81.8515	92.3457
Caves	2013_04_DSG133_000	2244	3	20	29	4	13	2	82.6582	93.0644
Caves	2013_04_DSG133_000	2245	3	30	29	4	13	2	82.3703	90.867
Caves	2013_04_DSG133_000	2246	3	40	29	4	13	2	82.3777	91.8238
Caves	2013_04_DSG133_000	2247	3	50	29	4	13	2	82.9178	90.8659
Caves	2013_04_DSG133_000	2248	4	0	29	4	13	2	82.5928	90.0308
Caves	2013_04_DSG133_000	2249	4	10	29	4	13	2	82.3243	92.6939
Caves	2013_04_DSG133_000	2250	4	20	29	4	13	2	83.2567	90.6607
Caves	2013_04_DSG133_000	2251	4	30	29	4	13	2	83.2846	91.0488
Caves	2013_04_DSG133_000	2252	4	40	29	4	13	2	82.897	89.3053
Caves	2013_04_DSG133_000	2253	4	50	29	4	13	2	83.6325	91.6892
Caves	2013_04_DSG133_000	2254	5	0	29	4	13	2	83.1827	90.2907
Caves	2013_04_DSG133_000	2255	5	10	29	4	13	3	83.5132	90.5983
Caves	2013_04_DSG133_000	2256	5	20	29	4	13	2	84.4842	91.4584
Caves	2013_04_DSG133_000	2257	5	30	29	4	13	2	84.9611	92.0002
Caves	2013_04_DSG133_000	2258	5	40	29	4	13	2	84.4306	88.7916
Caves	2013_04_DSG133_000	2259	5	50	29	4	13	2	84.0174	90.5675
Caves	2013_04_DSG133_000	2260	6	0	29	4	13	2	83.1029	89.8206
Caves	2013_04_DSG133_000	2261	6	10	29	4	13	2	83.046	88.5016
Caves	2013_04_DSG133_000	2262	6	20	29	4	13	2	83.2015	88.9887
Caves	2013_04_DSG133_000	2263	6	30	29	4	13	2	82.7606	88.6485
Caves	2013_04_DSG133_000	2264	6	40	29	4	13	2	88.796	88.4002
Caves	2013_04_DSG133_000	2265	6	50	29	4	13	2	82.943	86.9587
Caves	2013_04_DSG133_000	2266	7	0	29	4	13	2	85.2071	89.1422
Caves	2013_04_DSG133_000	2267	7	10	29	4	13	2	82.232	89.0805
Caves	2013_04_DSG133_000	2268	7	20	29	4	13	2	82.1895	88.3399
Caves	2013_04_DSG133_000	2269	7	30	29	4	13	2	82.0459	89.27
Caves	2013_04_DSG133_000	2270	7	40	29	4	13	2	81.8953	89.2728
Caves	2013_04_DSG133_000	2271	7	50	29	4	13	2	81.6724	89.1714
Caves	2013_04_DSG133_000	2272	8	0	29	4	13	2	81.8053	89.8021
Caves	2013_04_DSG133_000	2273	8	10	29	4	13	1	81.6404	90.3514
Caves	2013_04_DSG133_000	2274	8	20	29	4	13	2	81.7558	89.5529
Caves	2013_04_DSG133_000	2275	8	30	29	4	13	2	80.5074	88.3922
Caves	2013_04_DSG133_000	2276	8	40	29	4	13	2	81.456	89.7728
Caves	2013_04_DSG133_000	2277	8	50	29	4	13	2	81.7535	89.7244
Caves	2013_04_DSG133_000	2278	9	0	29	4	13	2	82.2565	89.8844
Caves	2013_04_DSG133_000	2279	9	10	29	4	13	2	81.4378	89.4945
Caves	2013_04_DSG133_000	2280	9	20	29	4	13	2	82.253	93.2623
Caves	2013_04_DSG133_000	2281	9	30	29	4	13	2	81.0388	89.5199
Caves	2013_04_DSG133_000	2282	9	40	29	4	13	2	82.3068	90.2652
Caves	2013_04_DSG133_000	2283	9	50	29	4	13	2	81.9198	88.6923
Caves	2013_04_DSG133_000	2284	10	0	29	4	13	2	82.3235	90.7707
Caves	2013_04_DSG133_000	2285	10	10	29	4	13	2	82.0081	90.3479
Caves	2013_04_DSG133_000	2286	10	20	29	4	13	2	82.1639	90.2936
Caves	2013_04_DSG133_000	2287	10	30	29	4	13	2	81.783	89.7039
Caves	2013_04_DSG133_000	2288	10	40	29	4	13	2	82.0274	92.1605
Caves	2013_04_DSG133_000	2289	10	50	29	4	13	2	81.4993	92.959
Caves	2013_04_DSG133_000	2290	11	0	29	4	13	2	81.1818	90.3924
Caves	2013_04_DSG133_000	2291	11	10	29	4	13	2	81.7105	89.4894
Caves	2013_04_DSG133_000	2292	11	20	29	4	13	2	82.0811	89.2292
Caves	2013_04_DSG133_000	2293	11	30	29	4	13	2	81.8469	104.288
Caves	2013_04_DSG133_000	2294	11	40	29	4	13	2	81.6321	88.0803
Caves	2013_04_DSG133_000	2295	11	50	29	4	13	2	82.5792	92.2077
Caves	2013_04_DSG133_000	2296	12	0	29	4	13	2	81.8703	90.4738
Caves	2013_04_DSG133_000	2297	12	10	29	4	13	2	81.5298	95.0062
Caves	2013_04_DSG133_000	2298	12	20	29	4	13	2	81.7738	90.4195
Caves	2013_04_DSG133_000	2299	12	30	29	4	13	2	81.8485	86.6093
Caves	2013_04_DSG133_000	2300	12	40	29	4	13	2	81.4401	84.969
Caves	2013_04_DSG133_000	2301	12	50	29	4	13	2	81.8052	83.1818
Caves	2013_04_DSG133_000	2302	13	0	29	4	13	2	81.7972	87.3794
Caves	2013_04_DSG133_000	2303	13	10	29	4	13	2	81.7485	90.2828
Caves	2013_04_DSG133_000	2304	13	20	29	4	13	2	81.4871	83.8719
Caves	2013_04_DSG133_000	2305	13	30	29	4	13	2	81.4481	95.4065
Caves	2013_04_DSG133_000	2306	13	40	29	4	13	2	81.8376	85.0159
Caves	2013_04_DSG133_000	2307	13	50	29	4	13	2	81.657	88.4399
Caves	2013_04_DSG133_000	2308	14	0	29	4	13	2	82.0714	84.1312
Caves	2013_04_DSG133_000	2309	14	10	29	4	13	2	81.7538	88.2371
Caves	2013_04_DSG133_000	2310	14	20	29	4	13	2	82.1463	88.786
Caves	2013_04_DSG133_000	2311	14	30	29	4	13	2	81.7456	89.1644
Caves	2013_04_DSG133_000	2312	14	40	29	4	13	2	82.11	91.1186
Caves	2013_04_DSG133_000	2313	14	50	29	4	13	1	82.4515	93.5956
Caves	2013_04_DSG133_000	2314	15	0	29	4	13	1	82.3202	95.2831
Caves	2013_04_DSG133_000	2315	15	10	29	4	13	2	82.2831	90.9603
Caves	2013_04_DSG133_000	2316	15	20	29	4	13	2	82.4288	94.7105
Caves	2013_04_DSG133_000	2317	15	30	29	4	13	2	82.0806	98.6529
Caves	2013_04_DSG133_000	2318	15	40	29	4	13	1	82.0452	102.781
Caves	2013_04_DSG133_000	2319	15	50	29	4	13	1	82.4767	122.417
Caves	2013_04_DSG133_000	2320	16	0	29	4	13	2	81.9093	96.2251
Caves	2013_04_DSG133_000	2321	16	10	29	4	13	2	81.9754	90.1375
Caves	2013_04_DSG133_000	2322	16	20	29	4	13	2	81.8914	101.437
Caves	2013_04_DSG133_000	2323	16	30	29	4	13	2	82.2793	116.909
Caves	2013_04_DSG133_000	2324	16	40	29	4	13	2	82.5147	104.487
Caves	2013_04_DSG133_000	2325	16	50	29	4	13	2	81.8258	108.228
Caves	2013_04_DSG133_000	2326	17	0	29	4	13	2	82.426	113.1
Caves	2013_04_DSG133_000	2327	17	10	29	4	13	2	81.9918	109.068
Caves	2013_04_DSG133_000	2328	17	20	29	4	13	2	82.5546	106.18
Caves	2013_04_DSG133_000	2329	17	30	29	4	13	2	82.6858	114.012
Caves	2013_04_DSG133_000	2330	17	40	29	4	13	2	83.3059	113.223
Caves	2013_04_DSG133_000	2331	17	50	29	4	13	2	82.4116	120.321
Caves	2013_04_DSG133_000	2332	18	0	29	4	13	2	82.1538	113.824
Caves	2013_04_DSG133_000	2333	18	10	29	4	13	2	83.0115	122.697
Caves	2013_04_DSG133_000	2334	18	20	29	4	13	2	82.6264	122.159
Caves	2013_04_DSG133_000	2335	18	30	29	4	13	2	83.3104	83.2337
Caves	2013_04_DSG133_000	2336	18	40	29	4	13	2	83.888	103.097
Caves	2013_04_DSG133_000	2337	18	50	29	4	13	2	83.4547	98.1159
Caves	2013_04_DSG133_000	2338	19	0	29	4	13	2	84.0359	99.9389
Caves	2013_04_DSG133_000	2339	19	10	29	4	13	2	87.1399	94.0105
Caves	2013_04_DSG133_000	2340	19	20	29	4	13	2	85.0362	98.2113
Caves	2013_04_DSG133_000	2341	19	30	29	4	13	2	85.7955	103.63
Caves	2013_04_DSG133_000	2342	19	40	29	4	13	2	85.2601	100.38
Caves	2013_04_DSG133_000	2343	19	50	29	4	13	2	84.9947	96.7681
Caves	2013_04_DSG133_000	2344	20	0	29	4	13	2	83.7886	96.2948
Caves	2013_04_DSG133_000	2345	20	10	29	4	13	2	83.5616	97.9676
Caves	2013_04_DSG133_000	2346	20	20	29	4	13	2	83.5994	95.5482
Caves	2013_04_DSG133_000	2347	20	30	29	4	13	2	83.4017	93.4434
Caves	2013_04_DSG133_000	2348	20	40	29	4	13	2	84.4431	94.9345
Caves	2013_04_DSG133_000	2349	20	50	29	4	13	2	83.3533	93.2248
Caves	2013_04_DSG133_000	2350	21	0	29	4	13	2	83.3814	92.2861
[truncated: 8,801 more rows]

## Sheet: Caves_2013_07-09
Station	Folder	File	Hour	Minute	Day	Month	Year	Peaks	High	Low
Caves	2013_06_DSG140_000	1066	0	0	1	7	13	2	84.9519	97.737
Caves	2013_06_DSG140_000	1067	0	10	1	7	13	2	84.7963	95.4218
Caves	2013_06_DSG140_000	1068	0	20	1	7	13	2	84.9817	95.6107
Caves	2013_06_DSG140_000	1069	0	30	1	7	13	2	84.979	96.7807
Caves	2013_06_DSG140_000	1070	0	40	1	7	13	2	84.9283	95.5024
Caves	2013_06_DSG140_000	1071	0	50	1	7	13	2	84.2256	97.5693
Caves	2013_06_DSG140_000	1072	1	0	1	7	13	2	85.2025	108.433
Caves	2013_06_DSG140_000	1073	1	10	1	7	13	2	84.8722	111.55
Caves	2013_06_DSG140_000	1074	1	20	1	7	13	2	84.7294	100.959
Caves	2013_06_DSG140_000	1075	1	30	1	7	13	2	85.7564	100.847
Caves	2013_06_DSG140_000	1076	1	40	1	7	13	2	84.6142	106.232
Caves	2013_06_DSG140_000	1077	1	50	1	7	13	2	84.8933	93.7542
Caves	2013_06_DSG140_000	1078	2	0	1	7	13	2	85.5216	98.4122
Caves	2013_06_DSG140_000	1079	2	10	1	7	13	2	85.4632	106.447
Caves	2013_06_DSG140_000	1080	2	20	1	7	13	2	88.0047	99.7669
Caves	2013_06_DSG140_000	1081	2	30	1	7	13	2	85.1948	102.28
Caves	2013_06_DSG140_000	1082	2	40	1	7	13	2	85.5052	97.6965
Caves	2013_06_DSG140_000	1083	2	50	1	7	13	2	85.9201	104.816
Caves	2013_06_DSG140_000	1084	3	0	1	7	13	2	85.3231	93.8485
Caves	2013_06_DSG140_000	1085	3	10	1	7	13	2	87.764	97.1789
Caves	2013_06_DSG140_000	1086	3	20	1	7	13	2	85.8399	107.001
Caves	2013_06_DSG140_000	1087	3	30	1	7	13	2	85.0733	99.1502
Caves	2013_06_DSG140_000	1088	3	40	1	7	13	2	85.0965	103.823
Caves	2013_06_DSG140_000	1089	3	50	1	7	13	2	85.2285	96.3288
Caves	2013_06_DSG140_000	1090	4	0	1	7	13	2	84.8973	111.496
Caves	2013_06_DSG140_000	1091	4	10	1	7	13	1	85.3527	102.376
Caves	2013_06_DSG140_000	1092	4	20	1	7	13	2	85.152	101.458
Caves	2013_06_DSG140_000	1093	4	30	1	7	13	2	85.2381	96.7995
Caves	2013_06_DSG140_000	1094	4	40	1	7	13	2	85.5064	103.398
Caves	2013_06_DSG140_000	1095	4	50	1	7	13	1	85.7142	104.78
Caves	2013_06_DSG140_000	1096	5	0	1	7	13	1	85.5411	108.924
Caves	2013_06_DSG140_000	1097	5	10	1	7	13	2	86.1438	107.793
Caves	2013_06_DSG140_000	1098	5	20	1	7	13	2	85.7126	108.288
Caves	2013_06_DSG140_000	1099	5	30	1	7	13	2	85.3443	96.1823
Caves	2013_06_DSG140_000	1100	5	40	1	7	13	1	84.0804	107.952
Caves	2013_06_DSG140_000	1101	5	50	1	7	13	1	84.1282	101.741
Caves	2013_06_DSG140_000	1102	6	0	1	7	13	1	84.0375	110.061
Caves	2013_06_DSG140_000	1103	6	10	1	7	13	2	85.9035	95.7236
Caves	2013_06_DSG140_000	1104	6	20	1	7	13	1	83.6564	103.084
Caves	2013_06_DSG140_000	1105	6	30	1	7	13	1	87.0737	113.057
Caves	2013_06_DSG140_000	1106	6	40	1	7	13	1	83.4851	99.3945
Caves	2013_06_DSG140_000	1107	6	50	1	7	13	1	83.6122	100.805
Caves	2013_06_DSG140_000	1108	7	0	1	7	13	1	82.6893	102.259
Caves	2013_06_DSG140_000	1109	7	10	1	7	13	1	83.5096	110.113
Caves	2013_06_DSG140_000	1110	7	20	1	7	13	1	83.1222	97.0638
Caves	2013_06_DSG140_000	1111	7	30	1	7	13	2	84.988	97.2652
Caves	2013_06_DSG140_000	1112	7	40	1	7	13	1	83.1908	102.132
Caves	2013_06_DSG140_000	1113	7	50	1	7	13	1	83.9446	95.1803
Caves	2013_06_DSG140_000	1114	8	0	1	7	13	1	83.2265	108.115
Caves	2013_06_DSG140_000	1115	8	10	1	7	13	1	84.7582	95.9775
Caves	2013_06_DSG140_000	1116	8	20	1	7	13	1	84.5728	106.822
Caves	2013_06_DSG140_000	1117	8	30	1	7	13	1	83.6433	97.857
Caves	2013_06_DSG140_000	1118	8	40	1	7	13	1	83.1697	102.769
Caves	2013_06_DSG140_000	1119	8	50	1	7	13	1	83.1941	95.9833
Caves	2013_06_DSG140_000	1120	9	0	1	7	13	2	83.0267	94.7937
Caves	2013_06_DSG140_000	1121	9	10	1	7	13	1	83.1104	95.9703
Caves	2013_06_DSG140_000	1122	9	20	1	7	13	1	83.2025	101.228
Caves	2013_06_DSG140_000	1123	9	30	1	7	13	1	83.9498	96.2734
Caves	2013_06_DSG140_000	1124	9	40	1	7	13	1	82.9531	106.42
Caves	2013_06_DSG140_000	1125	9	50	1	7	13	1	82.6069	97.9307
Caves	2013_06_DSG140_000	1126	10	0	1	7	13	1	82.9006	107.856
Caves	2013_06_DSG140_000	1127	10	10	1	7	13	1	82.2761	109.091
Caves	2013_06_DSG140_000	1128	10	20	1	7	13	1	82.9592	100.219
Caves	2013_06_DSG140_000	1129	10	30	1	7	13	1	82.2754	111.745
Caves	2013_06_DSG140_000	1130	10	40	1	7	13	1	81.6676	108.067
Caves	2013_06_DSG140_000	1131	10	50	1	7	13	1	83.131	106.899
Caves	2013_06_DSG140_000	1132	11	0	1	7	13	1	84.791	106.556
Caves	2013_06_DSG140_000	1133	11	10	1	7	13	1	84.1715	97.3184
Caves	2013_06_DSG140_000	1134	11	20	1	7	13	1	84.1577	103.427
Caves	2013_06_DSG140_000	1135	11	30	1	7	13	1	84.8693	116.818
Caves	2013_06_DSG140_000	1136	11	40	1	7	13	1	84.6576	113.629
Caves	2013_06_DSG140_000	1137	11	50	1	7	13	1	83.4423	110.148
Caves	2013_06_DSG140_000	1138	12	0	1	7	13	1	83.6373	113.023
Caves	2013_06_DSG140_000	1139	12	10	1	7	13	1	83.1894	95.5031
Caves	2013_06_DSG140_000	1140	12	20	1	7	13	1	83.9042	113.574
Caves	2013_06_DSG140_000	1141	12	30	1	7	13	1	83.6006	112.86
Caves	2013_06_DSG140_000	1142	12	40	1	7	13	1	84.2534	106.973
Caves	2013_06_DSG140_000	1143	12	50	1	7	13	1	84.1329	115.452
Caves	2013_06_DSG140_000	1144	13	0	1	7	13	1	84.3707	106.057
Caves	2013_06_DSG140_000	1145	13	10	1	7	13	1	84.323	117.373
Caves	2013_06_DSG140_000	1146	13	20	1	7	13	2	84.5994	101.977
Caves	2013_06_DSG140_000	1147	13	30	1	7	13	1	84.1093	118.784
Caves	2013_06_DSG140_000	1148	13	40	1	7	13	2	85.6197	95.1244
Caves	2013_06_DSG140_000	1149	13	50	1	7	13	1	86.2427	110.985
Caves	2013_06_DSG140_000	1150	14	0	1	7	13	1	84.5201	105.436
Caves	2013_06_DSG140_000	1151	14	10	1	7	13	1	83.3026	97.6531
Caves	2013_06_DSG140_000	1152	14	20	1	7	13	1	82.0756	105.291
Caves	2013_06_DSG140_000	1153	14	30	1	7	13	1	83.0186	98.5722
Caves	2013_06_DSG140_000	1154	14	40	1	7	13	1	83.6203	99.2069
Caves	2013_06_DSG140_000	1155	14	50	1	7	13	1	85.199	103.152
Caves	2013_06_DSG140_000	1156	15	0	1	7	13	2	85.0079	113.35
Caves	2013_06_DSG140_000	1157	15	10	1	7	13	1	84.0174	96.539
Caves	2013_06_DSG140_000	1158	15	20	1	7	13	1	83.9195	112.471
Caves	2013_06_DSG140_000	1159	15	30	1	7	13	1	83.0724	106.372
Caves	2013_06_DSG140_000	1160	15	40	1	7	13	1	83.1738	112.346
Caves	2013_06_DSG140_000	1161	15	50	1	7	13	1	83.1551	95.9715
Caves	2013_06_DSG140_000	1162	16	0	1	7	13	1	83.7182	109.387
Caves	2013_06_DSG140_000	1163	16	10	1	7	13	1	83.2348	113.782
Caves	2013_06_DSG140_000	1164	16	20	1	7	13	1	83.7413	107.624
Caves	2013_06_DSG140_000	1165	16	30	1	7	13	1	83.9115	97.2309
Caves	2013_06_DSG140_000	1166	16	40	1	7	13	1	86.504	96.0036
Caves	2013_06_DSG140_000	1167	16	50	1	7	13	1	84.3804	97.0244
Caves	2013_06_DSG140_000	1168	17	0	1	7	13	1	84.3165	102.598
Caves	2013_06_DSG140_000	1169	17	10	1	7	13	1	83.7549	114.733
Caves	2013_06_DSG140_000	1170	17	20	1	7	13	1	85.5022	97.2133
Caves	2013_06_DSG140_000	1171	17	30	1	7	13	1	84.0832	101.579
Caves	2013_06_DSG140_000	1172	17	40	1	7	13	1	84.3485	102.604
Caves	2013_06_DSG140_000	1173	17	50	1	7	13	1	83.9911	104.62
Caves	2013_06_DSG140_000	1174	18	0	1	7	13	1	83.6833	107.605
Caves	2013_06_DSG140_000	1175	18	10	1	7	13	1	83.9631	107.049
Caves	2013_06_DSG140_000	1176	18	20	1	7	13	1	83.4892	98.3114
Caves	2013_06_DSG140_000	1177	18	30	1	7	13	1	84.076	105.032
Caves	2013_06_DSG140_000	1178	18	40	1	7	13	1	84.6255	107.905
Caves	2013_06_DSG140_000	1179	18	50	1	7	13	2	84.8824	96.3056
Caves	2013_06_DSG140_000	1180	19	0	1	7	13	1	84.8792	105.463
Caves	2013_06_DSG140_000	1181	19	10	1	7	13	1	84.4574	108.071
Caves	2013_06_DSG140_000	1182	19	20	1	7	13	2	85.3562	105.641
Caves	2013_06_DSG140_000	1183	19	30	1	7	13	2	86.1172	103.534
Caves	2013_06_DSG140_000	1184	19	40	1	7	13	2	86.4988	110.717
Caves	2013_06_DSG140_000	1185	19	50	1	7	13	2	87.2022	105.189
Caves	2013_06_DSG140_000	1186	20	0	1	7	13	2	87.4996	104.205
Caves	2013_06_DSG140_000	1187	20	10	1	7	13	2	87.0291	105.897
Caves	2013_06_DSG140_000	1188	20	20	1	7	13	2	86.8853	108.396
Caves	2013_06_DSG140_000	1189	20	30	1	7	13	2	88.0848	104.805
Caves	2013_06_DSG140_000	1190	20	40	1	7	13	2	85.5145	110.57
Caves	2013_06_DSG140_000	1191	20	50	1	7	13	2	85.532	109.556
Caves	2013_06_DSG140_000	1192	21	0	1	7	13	2	85.3851	111.193
Caves	2013_06_DSG140_000	1193	21	10	1	7	13	2	85.0078	110.369
Caves	2013_06_DSG140_000	1194	21	20	1	7	13	2	85.3594	108.603
Caves	2013_06_DSG140_000	1195	21	30	1	7	13	1	85.7235	113.361
Caves	2013_06_DSG140_000	1196	21	40	1	7	13	2	84.6609	97.7652
Caves	2013_06_DSG140_000	1197	21	50	1	7	13	2	85.5137	106.941
Caves	2013_06_DSG140_000	1198	22	0	1	7	13	2	85.9696	109.403
Caves	2013_06_DSG140_000	1199	22	10	1	7	13	2	86.2358	109.507
Caves	2013_06_DSG140_000	1200	22	20	1	7	13	2	86.239	112.269
Caves	2013_06_DSG140_000	1201	22	30	1	7	13	2	85.8699	108.318
Caves	2013_06_DSG140_000	1202	22	40	1	7	13	2	85.7072	104.001
Caves	2013_06_DSG140_000	1203	22	50	1	7	13	2	86.1035	93.6415
Caves	2013_06_DSG140_000	1204	23	0	1	7	13	2	95.5162	106.646
Caves	2013_06_DSG140_000	1205	23	10	1	7	13	2	85.4636	106.05
Caves	2013_06_DSG140_000	1206	23	20	1	7	13	2	85.5981	109.266
Caves	2013_06_DSG140_000	1207	23	30	1	7	13	2	85.9542	95.1663
Caves	2013_06_DSG140_000	1208	23	40	1	7	13	2	89.929	102.955
Caves	2013_06_DSG140_000	1209	23	50	1	7	13	2	89.2922	105.881
Caves	2013_06_DSG140_000	1210	0	0	2	7	13	2	86.9464	105.362
Caves	2013_06_DSG140_000	1211	0	10	2	7	13	2	86.5979	104.953
Caves	2013_06_DSG140_000	1212	0	20	2	7	13	2	86.5515	106.186
Caves	2013_06_DSG140_000	1213	0	30	2	7	13	2	86.6445	102.968
Caves	2013_06_DSG140_000	1214	0	40	2	7	13	2	86.0138	111.898
Caves	2013_06_DSG140_000	1215	0	50	2	7	13	2	86.2617	109.919
Caves	2013_06_DSG140_000	1216	1	0	2	7	13	2	85.2919	113.347
Caves	2013_06_DSG140_000	1217	1	10	2	7	13	2	85.5145	111.566
Caves	2013_06_DSG140_000	1218	1	20	2	7	13	2	88.0027	94.7859
Caves	2013_06_DSG140_000	1219	1	30	2	7	13	2	85.1963	100.718
Caves	2013_06_DSG140_000	1220	1	40	2	7	13	2	85.0364	109.004
Caves	2013_06_DSG140_000	1221	1	50	2	7	13	2	85.5159	113.332
Caves	2013_06_DSG140_000	1222	2	0	2	7	13	2	85.16	94.6942
Caves	2013_06_DSG140_000	1223	2	10	2	7	13	2	85.3067	112.726
Caves	2013_06_DSG140_000	1224	2	20	2	7	13	2	85.1692	94.9879
Caves	2013_06_DSG140_000	1225	2	30	2	7	13	2	85.4193	110.285
Caves	2013_06_DSG140_000	1226	2	40	2	7	13	2	85.2301	102.69
Caves	2013_06_DSG140_000	1227	2	50	2	7	13	2	85.2785	98.1677
Caves	2013_06_DSG140_000	1228	3	0	2	7	13	2	85.3826	99.6295
Caves	2013_06_DSG140_000	1229	3	10	2	7	13	2	85.1228	98.948
Caves	2013_06_DSG140_000	1230	3	20	2	7	13	2	84.9467	112.735
Caves	2013_06_DSG140_000	1231	3	30	2	7	13	2	85.4764	108.373
Caves	2013_06_DSG140_000	1232	3	40	2	7	13	2	86.9816	106.306
Caves	2013_06_DSG140_000	1233	3	50	2	7	13	2	85.26	101.176
Caves	2013_06_DSG140_000	1234	4	0	2	7	13	2	85.2175	108.672
Caves	2013_06_DSG140_000	1235	4	10	2	7	13	2	85.0083	99.5718
Caves	2013_06_DSG140_000	1236	4	20	2	7	13	2	85.5402	104.238
Caves	2013_06_DSG140_000	1237	4	30	2	7	13	2	88.2166	114.797
Caves	2013_06_DSG140_000	1238	4	40	2	7	13	2	86.0811	100.868
Caves	2013_06_DSG140_000	1239	4	50	2	7	13	2	86.6037	105.623
Caves	2013_06_DSG140_000	1240	5	0	2	7	13	2	86.2897	106.285
Caves	2013_06_DSG140_000	1241	5	10	2	7	13	2	87.8203	105.176
Caves	2013_06_DSG140_000	1242	5	20	2	7	13	2	87.2581	104.078
Caves	2013_06_DSG140_000	1243	5	30	2	7	13	2	85.971	97.5797
Caves	2013_06_DSG140_000	1244	5	40	2	7	13	2	85.3201	111.87
Caves	2013_06_DSG140_000	1245	5	50	2	7	13	2	85.0889	98.654
Caves	2013_06_DSG140_000	1246	6	0	2	7	13	2	84.6634	95.9271
Caves	2013_06_DSG140_000	1247	6	10	2	7	13	2	84.5861	102.061
Caves	2013_06_DSG140_000	1248	6	20	2	7	13	2	84.7863	98.3395
Caves	2013_06_DSG140_000	1249	6	30	2	7	13	2	84.5076	98.7718
Caves	2013_06_DSG140_000	1250	6	40	2	7	13	2	84.3379	97.0982
Caves	2013_06_DSG140_000	1251	6	50	2	7	13	2	84.232	97.3865
Caves	2013_06_DSG140_000	1252	7	0	2	7	13	1	84.2532	109.223
Caves	2013_06_DSG140_000	1253	7	10	2	7	13	2	83.5336	93.4029
Caves	2013_06_DSG140_000	1254	7	20	2	7	13	2	83.5271	92.9598
Caves	2013_06_DSG140_000	1255	7	30	2	7	13	2	83.6837	92.7955
Caves	2013_06_DSG140_000	1256	7	40	2	7	13	2	83.0639	93.438
Caves	2013_06_DSG140_000	1257	7	50	2	7	13	2	83.8965	92.7815
Caves	2013_06_DSG140_000	1258	8	0	2	7	13	2	83.7545	99.0937
Caves	2013_06_DSG140_000	1259	8	10	2	7	13	1	83.6846	104.047
Caves	2013_06_DSG140_000	1260	8	20	2	7	13	1	83.2355	102.22
Caves	2013_06_DSG140_000	1261	8	30	2	7	13	2	83.3982	104.615
Caves	2013_06_DSG140_000	1262	8	40	2	7	13	2	83.4418	100.357
Caves	2013_06_DSG140_000	1263	8	50	2	7	13	2	83.7823	102.089
Caves	2013_06_DSG140_000	1264	9	0	2	7	13	2	83.8743	101.866
Caves	2013_06_DSG140_000	1265	9	10	2	7	13	2	84.9604	96.3838
Caves	2013_06_DSG140_000	1266	9	20	2	7	13	1	82.7622	105.054
Caves	2013_06_DSG140_000	1267	9	30	2	7	13	2	82.9181	100.833
Caves	2013_06_DSG140_000	1268	9	40	2	7	13	1	83.0525	101.085
Caves	2013_06_DSG140_000	1269	9	50	2	7	13	2	83.3164	94.62
Caves	2013_06_DSG140_000	1270	10	0	2	7	13	1	83.2702	111.556
Caves	2013_06_DSG140_000	1271	10	10	2	7	13	2	83.234	102.302
Caves	2013_06_DSG140_000	1272	10	20	2	7	13	2	82.6441	95.6623
Caves	2013_06_DSG140_000	1273	10	30	2	7	13	1	82.7553	103.516
Caves	2013_06_DSG140_000	1274	10	40	2	7	13	2	82.439	92.6788
Caves	2013_06_DSG140_000	1275	10	50	2	7	13	2	82.8292	92.8918
Caves	2013_06_DSG140_000	1276	11	0	2	7	13	2	83.122	93.085
Caves	2013_06_DSG140_000	1277	11	10	2	7	13	2	83.3395	98.9653
Caves	2013_06_DSG140_000	1278	11	20	2	7	13	2	82.918	91.5982
Caves	2013_06_DSG140_000	1279	11	30	2	7	13	2	82.9874	94.4973
Caves	2013_06_DSG140_000	1280	11	40	2	7	13	2	83.5662	96.4019
Caves	2013_06_DSG140_000	1281	11	50	2	7	13	1	83.66	105.337
Caves	2013_06_DSG140_000	1282	12	0	2	7	13	2	82.9037	99.023
Caves	2013_06_DSG140_000	1283	12	10	2	7	13	2	82.9578	91.4262
Caves	2013_06_DSG140_000	1284	12	20	2	7	13	2	83.342	95.4019
Caves	2013_06_DSG140_000	1285	12	30	2	7	13	1	82.808	96.1177
Caves	2013_06_DSG140_000	1286	12	40	2	7	13	1	82.8562	97.9314
Caves	2013_06_DSG140_000	1287	12	50	2	7	13	1	85.4117	104.924
Caves	2013_06_DSG140_000	1288	13	0	2	7	13	2	91.1084	107.103
Caves	2013_06_DSG140_000	1289	13	10	2	7	13	1	84.6335	101.517
Caves	2013_06_DSG140_000	1290	13	20	2	7	13	2	84.7813	94.5064
Caves	2013_06_DSG140_000	1291	13	30	2	7	13	2	84.2854	93.9686
Caves	2013_06_DSG140_000	1292	13	40	2	7	13	2	84.2905	95.0239
Caves	2013_06_DSG140_000	1293	13	50	2	7	13	2	85.6023	91.1223
Caves	2013_06_DSG140_000	1294	14	0	2	7	13	2	84.8696	99.8408
Caves	2013_06_DSG140_000	1295	14	10	2	7	13	2	84.1683	99.7175
Caves	2013_06_DSG140_000	1296	14	20	2	7	13	2	83.947	102.639
Caves	2013_06_DSG140_000	1297	14	30	2	7	13	2	85.2413	98.0936
Caves	2013_06_DSG140_000	1298	14	40	2	7	13	2	85.1522	90.096
Caves	2013_06_DSG140_000	1299	14	50	2	7	13	2	82.6184	101.786
Caves	2013_06_DSG140_000	1300	15	0	2	7	13	1	82.7701	111.627
Caves	2013_06_DSG140_000	1301	15	10	2	7	13	2	83.5059	93.2635
Caves	2013_06_DSG140_000	1302	15	20	2	7	13	2	83.0631	90.1827
Caves	2013_06_DSG140_000	1303	15	30	2	7	13	2	83.4929	106.112
Caves	2013_06_DSG140_000	1304	15	40	2	7	13	2	83.5121	94.8891
Caves	2013_06_DSG140_000	1305	15	50	2	7	13	2	84.0849	95.3882
Caves	2013_06_DSG140_000	1306	16	0	2	7	13	2	86.9257	110.445
Caves	2013_06_DSG140_000	1307	16	10	2	7	13	2	84.1807	108.686
Caves	2013_06_DSG140_000	1308	16	20	2	7	13	2	83.9328	95.7321
Caves	2013_06_DSG140_000	1309	16	30	2	7	13	2	84.4143	93.603
Caves	2013_06_DSG140_000	1310	16	40	2	7	13	1	83.8783	112.655
Caves	2013_06_DSG140_000	1311	16	50	2	7	13	2	83.4451	90.6517
Caves	2013_06_DSG140_000	1312	17	0	2	7	13	2	83.3116	95.7702
Caves	2013_06_DSG140_000	1313	17	10	2	7	13	2	84.1162	111.245
Caves	2013_06_DSG140_000	1314	17	20	2	7	13	2	83.2319	94.6596
Caves	2013_06_DSG140_000	1315	17	30	2	7	13	2	83.7469	102.064
Caves	2013_06_DSG140_000	1316	17	40	2	7	13	2	83.8546	107.701
Caves	2013_06_DSG140_000	1317	17	50	2	7	13	2	83.7331	94.3151
Caves	2013_06_DSG140_000	1318	18	0	2	7	13	2	83.2865	99.5782
Caves	2013_06_DSG140_000	1319	18	10	2	7	13	1	84.0625	110.802
Caves	2013_06_DSG140_000	1320	18	20	2	7	13	2	83.9743	90.2179
Caves	2013_06_DSG140_000	1321	18	30	2	7	13	2	83.4685	100.036
Caves	2013_06_DSG140_000	1322	18	40	2	7	13	2	83.7545	109.822
Caves	2013_06_DSG140_000	1323	18	50	2	7	13	2	83.7072	91.8432
Caves	2013_06_DSG140_000	1324	19	0	2	7	13	2	83.9266	91.1454
Caves	2013_06_DSG140_000	1325	19	10	2	7	13	2	84.2145	95.0324
Caves	2013_06_DSG140_000	1326	19	20	2	7	13	2	85.0324	93.436
Caves	2013_06_DSG140_000	1327	19	30	2	7	13	2	85.5595	95.2305
Caves	2013_06_DSG140_000	1328	19	40	2	7	13	2	85.8708	96.2379
Caves	2013_06_DSG140_000	1329	19	50	2	7	13	2	86.5196	92.7414
Caves	2013_06_DSG140_000	1330	20	0	2	7	13	2	87.0188	93.1892
Caves	2013_06_DSG140_000	1331	20	10	2	7	13	2	86.8967	94.4016
Caves	2013_06_DSG140_000	1332	20	20	2	7	13	2	87.1825	93.5524
Caves	2013_06_DSG140_000	1333	20	30	2	7	13	2	86.1183	96.7331
Caves	2013_06_DSG140_000	1334	20	40	2	7	13	2	86.2083	94.714
Caves	2013_06_DSG140_000	1335	20	50	2	7	13	2	85.3992	95.0547
Caves	2013_06_DSG140_000	1336	21	0	2	7	13	2	85.476	93.9767
Caves	2013_06_DSG140_000	1337	21	10	2	7	13	2	85.3021	93.9152
Caves	2013_06_DSG140_000	1338	21	20	2	7	13	2	85.1402	94.9391
Caves	2013_06_DSG140_000	1339	21	30	2	7	13	2	85.3874	95.307
Caves	2013_06_DSG140_000	1340	21	40	2	7	13	2	84.4878	104.625
Caves	2013_06_DSG140_000	1341	21	50	2	7	13	2	85.1701	92.9937
Caves	2013_06_DSG140_000	1342	22	0	2	7	13	2	85.3211	97.8626
Caves	2013_06_DSG140_000	1343	22	10	2	7	13	2	85.3061	92.7415
Caves	2013_06_DSG140_000	1344	22	20	2	7	13	2	84.9152	104.411
Caves	2013_06_DSG140_000	1345	22	30	2	7	13	2	85.1622	93.4018
Caves	2013_06_DSG140_000	1346	22	40	2	7	13	2	85.2493	94.1175
Caves	2013_06_DSG140_000	1347	22	50	2	7	13	2	84.8551	92.9981
Caves	2013_06_DSG140_000	1348	23	0	2	7	13	2	85.3145	94.8203
Caves	2013_06_DSG140_000	1349	23	10	2	7	13	2	85.6856	94.7385
Caves	2013_06_DSG140_000	1350	23	20	2	7	13	2	84.7141	97.7221
Caves	2013_06_DSG140_000	1351	23	30	2	7	13	2	84.2667	94.631
Caves	2013_06_DSG140_000	1352	23	40	2	7	13	2	84.4647	97.5228
Caves	2013_06_DSG140_000	1353	23	50	2	7	13	2	84.8656	93.0495
Caves	2013_06_DSG140_000	1354	0	0	3	7	13	2	84.5466	98.2674
Caves	2013_06_DSG140_000	1355	0	10	3	7	13	2	84.7142	94.9264
Caves	2013_06_DSG140_000	1356	0	20	3	7	13	2	84.3538	98.9073
Caves	2013_06_DSG140_000	1357	0	30	3	7	13	2	84.796	100.928
Caves	2013_06_DSG140_000	1358	0	40	3	7	13	2	84.354	110.746
Caves	2013_06_DSG140_000	1359	0	50	3	7	13	2	84.6791	100.241
Caves	2013_06_DSG140_000	1360	1	0	3	7	13	2	84.5168	94.8274
Caves	2013_06_DSG140_000	1361	1	10	3	7	13	2	84.937	101.508
Caves	2013_06_DSG140_000	1362	1	20	3	7	13	2	84.6938	96.7677
Caves	2013_06_DSG140_000	1363	1	30	3	7	13	2	84.145	102.483
Caves	2013_06_DSG140_000	1364	1	40	3	7	13	2	84.678	94.1863
Caves	2013_06_DSG140_000	1365	1	50	3	7	13	2	84.8555	100.749
Caves	2013_06_DSG140_000	1366	2	0	3	7	13	2	84.7247	93.6454
Caves	2013_06_DSG140_000	1367	2	10	3	7	13	2	85.3043	114.674
Caves	2013_06_DSG140_000	1368	2	20	3	7	13	2	85.2102	95.8281
Caves	2013_06_DSG140_000	1369	2	30	3	7	13	2	84.9272	102.261
Caves	2013_06_DSG140_000	1370	2	40	3	7	13	2	85.0745	93.4144
Caves	2013_06_DSG140_000	1371	2	50	3	7	13	2	85.2068	93.5369
Caves	2013_06_DSG140_000	1372	3	0	3	7	13	2	85.3724	118.003
Caves	2013_06_DSG140_000	1373	3	10	3	7	13	2	84.6176	94.9245
Caves	2013_06_DSG140_000	1374	3	20	3	7	13	2	84.7773	109.689
Caves	2013_06_DSG140_000	1375	3	30	3	7	13	2	85.3827	108.495
Caves	2013_06_DSG140_000	1376	3	40	3	7	13	2	84.7903	100.221
Caves	2013_06_DSG140_000	1377	3	50	3	7	13	2	84.6089	97.8473
Caves	2013_06_DSG140_000	1378	4	0	3	7	13	2	85.0143	102.721
Caves	2013_06_DSG140_000	1379	4	10	3	7	13	2	84.9322	95.0078
Caves	2013_06_DSG140_000	1380	4	20	3	7	13	2	85.1257	101.454
Caves	2013_06_DSG140_000	1381	4	30	3	7	13	2	84.7966	92.7349
Caves	2013_06_DSG140_000	1382	4	40	3	7	13	2	85.6514	101.369
Caves	2013_06_DSG140_000	1383	4	50	3	7	13	2	85.72	99.2603
Caves	2013_06_DSG140_000	1384	5	0	3	7	13	2	86.4496	94.0964
Caves	2013_06_DSG140_000	1385	5	10	3	7	13	2	86.2236	95.213
Caves	2013_06_DSG140_000	1386	5	20	3	7	13	2	85.5973	98.7952
Caves	2013_06_DSG140_000	1387	5	30	3	7	13	2	85.3443	97.4219
Caves	2013_06_DSG140_000	1388	5	40	3	7	13	2	84.9076	95.1749
Caves	2013_06_DSG140_000	1389	5	50	3	7	13	2	84.8688	94.076
Caves	2013_06_DSG140_000	1390	6	0	3	7	13	1	84.5706	109.536
Caves	2013_06_DSG140_000	1391	6	10	3	7	13	2	84.7114	105.584
Caves	2013_06_DSG140_000	1392	6	20	3	7	13	1	84.3143	94.6182
Caves	2013_06_DSG140_000	1393	6	30	3	7	13	1	83.5302	94.5671
Caves	2013_06_DSG140_000	1394	6	40	3	7	13	2	84.1353	93.9616
Caves	2013_06_DSG140_000	1395	6	50	3	7	13	2	83.2138	94.0404
Caves	2013_06_DSG140_000	1396	7	0	3	7	13	2	83.7033	94.055
Caves	2013_06_DSG140_000	1397	7	10	3	7	13	1	82.9262	95.3779
Caves	2013_06_DSG140_000	1398	7	20	3	7	13	2	83.4819	94.0519
Caves	2013_06_DSG140_000	1399	7	30	3	7	13	1	83.3281	105.813
Caves	2013_06_DSG140_000	1400	7	40	3	7	13	2	83.1133	100.079
Caves	2013_06_DSG140_000	1401	7	50	3	7	13	2	83.6343	94.3514
Caves	2013_06_DSG140_000	1402	8	0	3	7	13	1	83.7414	99.236
Caves	2013_06_DSG140_000	1403	8	10	3	7	13	1	83.2632	103.629
Caves	2013_06_DSG140_000	1404	8	20	3	7	13	2	83.4502	96.1379
Caves	2013_06_DSG140_000	1405	8	30	3	7	13	1	83.0862	104.586
Caves	2013_06_DSG140_000	1406	8	40	3	7	13	1	83.4225	105.166
Caves	2013_06_DSG140_000	1407	8	50	3	7	13	1	82.8135	95.0784
Caves	2013_06_DSG140_000	1408	9	0	3	7	13	1	82.8451	112.4
Caves	2013_06_DSG140_000	1409	9	10	3	7	13	1	83.6135	108.913
Caves	2013_06_DSG140_000	1410	9	20	3	7	13	2	83.2441	94.7912
Caves	2013_06_DSG140_000	1411	9	30	3	7	13	2	83.5305	100.791
Caves	2013_06_DSG140_000	1412	9	40	3	7	13	2	84.0278	110.671
Caves	2013_06_DSG140_000	1413	9	50	3	7	13	2	84.4419	91.6968
Caves	2013_06_DSG140_000	1414	10	0	3	7	13	2	84.1072	96.4454
Caves	2013_06_DSG140_000	1415	10	10	3	7	13	2	84.0865	100.245
Caves	2013_06_DSG140_000	1416	10	20	3	7	13	2	84.6873	108.598
Caves	2013_06_DSG140_000	1417	10	30	3	7	13	2	84.2269	91.9916
Caves	2013_06_DSG140_000	1418	10	40	3	7	13	2	83.8591	92.4712
Caves	2013_06_DSG140_000	1419	10	50	3	7	13	2	83.8528	91.3497
Caves	2013_06_DSG140_000	1420	11	0	3	7	13	2	83.8491	93.5604
Caves	2013_06_DSG140_000	1421	11	10	3	7	13	2	83.7622	92.9939
Caves	2013_06_DSG140_000	1422	11	20	3	7	13	2	84.2848	103.181
Caves	2013_06_DSG140_000	1423	11	30	3	7	13	2	83.4728	104.498
Caves	2013_06_DSG140_000	1424	11	40	3	7	13	2	84.0046	101.032
Caves	2013_06_DSG140_000	1425	11	50	3	7	13	2	84.1854	94.9617
Caves	2013_06_DSG140_000	1426	12	0	3	7	13	2	84.0717	100.323
Caves	2013_06_DSG140_000	1427	12	10	3	7	13	2	83.529	109.845
Caves	2013_06_DSG140_000	1428	12	20	3	7	13	2	88.8941	99.4232
Caves	2013_06_DSG140_000	1429	12	30	3	7	13	2	86.2967	94.4019
Caves	2013_06_DSG140_000	1430	12	40	3	7	13	2	83.6606	107.808
Caves	2013_06_DSG140_000	1431	12	50	3	7	13	2	83.0583	100.543
Caves	2013_06_DSG140_000	1432	13	0	3	7	13	2	83.9176	104.429
Caves	2013_06_DSG140_000	1433	13	10	3	7	13	2	83.6182	97.0178
Caves	2013_06_DSG140_000	1434	13	20	3	7	13	2	83.3623	99.5994
Caves	2013_06_DSG140_000	1435	13	30	3	7	13	2	83.2728	97.7685
Caves	2013_06_DSG140_000	1436	13	40	3	7	13	2	83.263	91.9561
Caves	2013_06_DSG140_000	1437	13	50	3	7	13	1	83.467	109.051
Caves	2013_06_DSG140_000	1438	14	0	3	7	13	2	82.7936	106.031
Caves	2013_06_DSG140_000	1439	14	10	3	7	13	1	83.1609	115.154
Caves	2013_06_DSG140_000	1440	14	20	3	7	13	1	82.2122	97.0556
Caves	2013_06_DSG140_000	1441	14	30	3	7	13	1	82.6088	96.3509
Caves	2013_06_DSG140_000	1442	14	40	3	7	13	1	82.0865	97.4117
Caves	2013_06_DSG140_000	1443	14	50	3	7	13	1	82.0185	117.094
Caves	2013_06_DSG140_000	1444	15	0	3	7	13	1	82.2085	101.197
Caves	2013_06_DSG140_000	1445	15	10	3	7	13	1	82.8423	95.9196
Caves	2013_06_DSG140_000	1446	15	20	3	7	13	1	82.937	102.918
Caves	2013_06_DSG140_000	1447	15	30	3	7	13	2	82.1982	93.3778
Caves	2013_06_DSG140_000	1448	15	40	3	7	13	1	82.698	102.014
Caves	2013_06_DSG140_000	1449	15	50	3	7	13	1	82.7289	94.2785
Caves	2013_06_DSG140_000	1450	16	0	3	7	13	2	84.1639	108.41
Caves	2013_06_DSG140_000	1451	16	10	3	7	13	1	83.8444	101.353
Caves	2013_06_DSG140_000	1452	16	20	3	7	13	1	83.4962	106.132
Caves	2013_06_DSG140_000	1453	16	30	3	7	13	2	83.5251	104.035
Caves	2013_06_DSG140_000	1454	16	40	3	7	13	2	83.4001	99.9432
Caves	2013_06_DSG140_000	1455	16	50	3	7	13	1	83.5155	110.707
Caves	2013_06_DSG140_000	1456	17	0	3	7	13	2	84.0024	91.4873
Caves	2013_06_DSG140_000	1457	17	10	3	7	13	2	83.6623	107.781
Caves	2013_06_DSG140_000	1458	17	20	3	7	13	2	83.7244	100.646
Caves	2013_06_DSG140_000	1459	17	30	3	7	13	2	84.3629	108.798
Caves	2013_06_DSG140_000	1460	17	40	3	7	13	2	84.0876	103.505
Caves	2013_06_DSG140_000	1461	17	50	3	7	13	2	83.4527	93.1451
Caves	2013_06_DSG140_000	1462	18	0	3	7	13	1	83.5273	103.702
Caves	2013_06_DSG140_000	1463	18	10	3	7	13	2	83.6901	99.9109
Caves	2013_06_DSG140_000	1464	18	20	3	7	13	2	84.2023	92.4891
Caves	2013_06_DSG140_000	1465	18	30	3	7	13	2	84.2707	97.5305
Caves	2013_06_DSG140_000	1466	18	40	3	7	13	2	83.5675	100.138
Caves	2013_06_DSG140_000	1467	18	50	3	7	13	2	84.0685	92.9784
Caves	2013_06_DSG140_000	1468	19	0	3	7	13	2	84.376	91.5407
Caves	2013_06_DSG140_000	1469	19	10	3	7	13	2	84.424	91.704
Caves	2013_06_DSG140_000	1470	19	20	3	7	13	2	84.8603	103.901
Caves	2013_06_DSG140_000	1471	19	30	3	7	13	1	86.0294	107.306
Caves	2013_06_DSG140_000	1472	19	40	3	7	13	2	85.3322	93.0944
Caves	2013_06_DSG140_000	1473	19	50	3	7	13	2	87.8952	94.4133
Caves	2013_06_DSG140_000	1474	20	0	3	7	13	2	86.7758	101.87
Caves	2013_06_DSG140_000	1475	20	10	3	7	13	2	86.3742	110.082
Caves	2013_06_DSG140_000	1476	20	20	3	7	13	2	85.8828	104.319
Caves	2013_06_DSG140_000	1477	20	30	3	7	13	2	85.2687	95.22
Caves	2013_06_DSG140_000	1478	20	40	3	7	13	2	84.8806	99.6476
Caves	2013_06_DSG140_000	1479	20	50	3	7	13	2	84.7483	102.165
Caves	2013_06_DSG140_000	1480	21	0	3	7	13	2	84.624	95.6399
Caves	2013_06_DSG140_000	1481	21	10	3	7	13	2	85.5847	95.0116
Caves	2013_06_DSG140_000	1482	21	20	3	7	13	2	84.936	96.324
Caves	2013_06_DSG140_000	1483	21	30	3	7	13	2	85.0793	105.879
Caves	2013_06_DSG140_000	1484	21	40	3	7	13	1	84.3541	105.758
Caves	2013_06_DSG140_000	1485	21	50	3	7	13	1	84.3904	98.7616
Caves	2013_06_DSG140_000	1486	22	0	3	7	13	1	84.95	102.719
Caves	2013_06_DSG140_000	1487	22	10	3	7	13	2	84.1662	97.6506
Caves	2013_06_DSG140_000	1488	22	20	3	7	13	2	84.6326	101.846
Caves	2013_06_DSG140_000	1489	22	30	3	7	13	2	88.0621	100.922
Caves	2013_06_DSG140_000	1490	22	40	3	7	13	2	84.503	100.605
Caves	2013_06_DSG140_000	1491	22	50	3	7	13	2	84.8936	110.05
Caves	2013_06_DSG140_000	1492	23	0	3	7	13	2	84.1234	96.5175
Caves	2013_06_DSG140_000	1493	23	10	3	7	13	1	86.8934	123.061
Caves	2013_06_DSG140_000	1494	23	20	3	7	13	2	84.3255	107.411
Caves	2013_06_DSG140_000	1495	23	30	3	7	13	2	84.4054	111.752
Caves	2013_06_DSG140_000	1496	23	40	3	7	13	2	84.6699	118.343
Caves	2013_06_DSG140_000	1497	23	50	3	7	13	2	84.6232	117.199
Caves	2013_06_DSG140_000	1498	0	0	4	7	13	2	84.962	111.111
Caves	2013_06_DSG140_000	1499	0	10	4	7	13	2	84.9821	111.878
Caves	2013_06_DSG140_000	1500	0	20	4	7	13	2	84.2178	99.4637
Caves	2013_06_DSG140_000	1501	0	30	4	7	13	2	84.91	96.3606
Caves	2013_06_DSG140_000	1502	0	40	4	7	13	2	84.6217	103.412
Caves	2013_06_DSG140_000	1503	0	50	4	7	13	2	84.6258	100.509
Caves	2013_06_DSG140_000	1504	1	0	4	7	13	2	84.6044	94.0476
Caves	2013_06_DSG140_000	1505	1	10	4	7	13	2	84.4042	111.657
Caves	2013_06_DSG140_000	1506	1	20	4	7	13	2	85.2399	107.046
Caves	2013_06_DSG140_000	1507	1	30	4	7	13	2	84.5404	112.623
Caves	2013_06_DSG140_000	1508	1	40	4	7	13	2	84.4083	109.697
Caves	2013_06_DSG140_000	1509	1	50	4	7	13	2	84.606	111.307
Caves	2013_06_DSG140_000	1510	2	0	4	7	13	2	84.511	97.445
Caves	2013_06_DSG140_000	1511	2	10	4	7	13	2	84.2139	113.966
Caves	2013_06_DSG140_000	1512	2	20	4	7	13	2	84.6794	114.469
Caves	2013_06_DSG140_000	1513	2	30	4	7	13	2	84.2676	100.917
Caves	2013_06_DSG140_000	1514	2	40	4	7	13	2	84.3371	95.276
Caves	2013_06_DSG140_000	1515	2	50	4	7	13	2	84.0088	95.2453
Caves	2013_06_DSG140_000	1516	3	0	4	7	13	2	84.6775	94.7295
Caves	2013_06_DSG140_000	1517	3	10	4	7	13	2	84.0018	95.7301
Caves	2013_06_DSG140_000	1518	3	20	4	7	13	2	84.3907	94.499
Caves	2013_06_DSG140_000	1519	3	30	4	7	13	2	84.7117	107.996
Caves	2013_06_DSG140_000	1520	3	40	4	7	13	2	84.5193	108.129
Caves	2013_06_DSG140_000	1521	3	50	4	7	13	2	84.1414	98.7943
Caves	2013_06_DSG140_000	1522	4	0	4	7	13	2	83.9457	102.675
Caves	2013_06_DSG140_000	1523	4	10	4	7	13	2	84.0292	95.5915
Caves	2013_06_DSG140_000	1524	4	20	4	7	13	2	84.4804	97.1998
Caves	2013_06_DSG140_000	1525	4	30	4	7	13	2	84.5451	109.906
Caves	2013_06_DSG140_000	1526	4	40	4	7	13	2	84.8355	107.695
Caves	2013_06_DSG140_000	1527	4	50	4	7	13	2	85.8144	111.278
Caves	2013_06_DSG140_000	1528	5	0	4	7	13	1	85.2229	110.59
Caves	2013_06_DSG140_000	1529	5	10	4	7	13	1	85.2519	106.111
Caves	2013_06_DSG140_000	1530	5	20	4	7	13	2	85.3823	95.3741
Caves	2013_06_DSG140_000	1531	5	30	4	7	13	1	85.6107	100.405
Caves	2013_06_DSG140_000	1532	5	40	4	7	13	1	85.3018	111.841
Caves	2013_06_DSG140_000	1533	5	50	4	7	13	1	83.9534	107.963
Caves	2013_06_DSG140_000	1534	6	0	4	7	13	1	83.9819	100.224
Caves	2013_06_DSG140_000	1535	6	10	4	7	13	1	84.1344	112.378
Caves	2013_06_DSG140_000	1536	6	20	4	7	13	1	83.581	102.359
Caves	2013_06_DSG140_000	1537	6	30	4	7	13	2	83.2438	101.297
Caves	2013_06_DSG140_000	1538	6	40	4	7	13	2	83.4188	107.35
Caves	2013_06_DSG140_000	1539	6	50	4	7	13	2	83.5632	94.6766
Caves	2013_06_DSG140_000	1540	7	0	4	7	13	1	83.2072	102.624
Caves	2013_06_DSG140_000	1541	7	10	4	7	13	1	83.2653	108.412
Caves	2013_06_DSG140_000	1542	7	20	4	7	13	1	83.8718	109.203
Caves	2013_06_DSG140_000	1543	7	30	4	7	13	1	83.4391	116.532
Caves	2013_06_DSG140_000	1544	7	40	4	7	13	1	83.1736	103.591
Caves	2013_06_DSG140_000	1545	7	50	4	7	13	1	83.3338	104.15
Caves	2013_06_DSG140_000	1546	8	0	4	7	13	2	82.7332	95.1241
Caves	2013_06_DSG140_000	1547	8	10	4	7	13	1	83.5016	116.387
Caves	2013_06_DSG140_000	1548	8	20	4	7	13	1	83.7199	109.004
Caves	2013_06_DSG140_000	1549	8	30	4	7	13	1	83.0918	100.824
Caves	2013_06_DSG140_000	1550	8	40	4	7	13	1	83.5283	108.004
Caves	2013_06_DSG140_000	1551	8	50	4	7	13	1	82.9195	107.988
Caves	2013_06_DSG140_000	1552	9	0	4	7	13	1	82.8049	98.5054
Caves	2013_06_DSG140_000	1553	9	10	4	7	13	1	83.0087	108.298
Caves	2013_06_DSG140_000	1554	9	20	4	7	13	1	87.5896	108.671
Caves	2013_06_DSG140_000	1555	9	30	4	7	13	1	85.4945	97.1907
Caves	2013_06_DSG140_000	1556	9	40	4	7	13	1	82.7923	97.6687
Caves	2013_06_DSG140_000	1557	9	50	4	7	13	1	82.0533	108.396
Caves	2013_06_DSG140_000	1558	10	0	4	7	13	1	83.1018	107.816
Caves	2013_06_DSG140_000	1559	10	10	4	7	13	1	82.9286	103.297
Caves	2013_06_DSG140_000	1560	10	20	4	7	13	1	83.072	99.4234
Caves	2013_06_DSG140_000	1561	10	30	4	7	13	1	82.3	98.3121
Caves	2013_06_DSG140_000	1562	10	40	4	7	13	1	82.9782	106.847
Caves	2013_06_DSG140_000	1563	10	50	4	7	13	1	82.8811	110.142
Caves	2013_06_DSG140_000	1564	11	0	4	7	13	1	82.8383	100.121
Caves	2013_06_DSG140_000	1565	11	10	4	7	13	1	83.0124	101.585
Caves	2013_06_DSG140_000	1566	11	20	4	7	13	1	82.2086	105.498
Caves	2013_06_DSG140_000	1567	11	30	4	7	13	1	83.1638	109.282
Caves	2013_06_DSG140_000	1568	11	40	4	7	13	1	83.1816	108.225
Caves	2013_06_DSG140_000	1569	11	50	4	7	13	1	82.9328	96.5291
Caves	2013_06_DSG140_000	1570	12	0	4	7	13	1	83.2126	101.582
Caves	2013_06_DSG140_000	1571	12	10	4	7	13	1	83.0383	94.6014
Caves	2013_06_DSG140_000	1572	12	20	4	7	13	1	82.896	102.935
Caves	2013_06_DSG140_000	1573	12	30	4	7	13	1	83.143	108.83
Caves	2013_06_DSG140_000	1574	12	40	4	7	13	1	82.8375	107.131
Caves	2013_06_DSG140_000	1575	12	50	4	7	13	2	83.4651	104.897
Caves	2013_06_DSG140_000	1576	13	0	4	7	13	2	82.9957	102.335
Caves	2013_06_DSG140_000	1577	13	10	4	7	13	1	83.3652	106.449
Caves	2013_06_DSG140_000	1578	13	20	4	7	13	1	83.4509	101.289
Caves	2013_06_DSG140_000	1579	13	30	4	7	13	2	83.5875	106.461
Caves	2013_06_DSG140_000	1580	13	40	4	7	13	1	83.5941	110.652
Caves	2013_06_DSG140_000	1581	13	50	4	7	13	1	83.3122	103.019
Caves	2013_06_DSG140_000	1582	14	0	4	7	13	1	83.8541	95.7086
Caves	2013_06_DSG140_000	1583	14	10	4	7	13	2	83.6302	100.231
Caves	2013_06_DSG140_000	1584	14	20	4	7	13	2	83.8021	94.0975
Caves	2013_06_DSG140_000	1585	14	30	4	7	13	2	83.7721	102.45
Caves	2013_06_DSG140_000	1586	14	40	4	7	13	2	83.7091	99.0299
Caves	2013_06_DSG140_000	1587	14	50	4	7	13	2	83.9972	92.3821
Caves	2013_06_DSG140_000	1588	15	0	4	7	13	2	83.7479	100.408
Caves	2013_06_DSG140_000	1589	15	10	4	7	13	2	100.254	107.365
Caves	2013_06_DSG140_000	1590	15	20	4	7	13	2	84.1047	92.9198
Caves	2013_06_DSG140_000	1591	15	30	4	7	13	2	85.0965	102.679
Caves	2013_06_DSG140_000	1592	15	40	4	7	13	2	83.9954	106.367
Caves	2013_06_DSG140_000	1593	15	50	4	7	13	2	84.65	105.435
Caves	2013_06_DSG140_000	1594	16	0	4	7	13	2	84.0174	101.764
Caves	2013_06_DSG140_000	1595	16	10	4	7	13	2	84.4227	104.725
Caves	2013_06_DSG140_000	1596	16	20	4	7	13	2	84.3475	107.314
Caves	2013_06_DSG140_000	1597	16	30	4	7	13	2	84.533	108.051
Caves	2013_06_DSG140_000	1598	16	40	4	7	13	2	84.5332	107.467
Caves	2013_06_DSG140_000	1599	16	50	4	7	13	2	84.4284	110.668
Caves	2013_06_DSG140_000	1600	17	0	4	7	13	1	84.4896	108.439
Caves	2013_06_DSG140_000	1601	17	10	4	7	13	1	84.1688	108.647
Caves	2013_06_DSG140_000	1602	17	20	4	7	13	2	84.1071	102.934
Caves	2013_06_DSG140_000	1603	17	30	4	7	13	1	85.5057	102.409
Caves	2013_06_DSG140_000	1604	17	40	4	7	13	1	84.543	102.237
Caves	2013_06_DSG140_000	1605	17	50	4	7	13	1	85.1204	109.845
Caves	2013_06_DSG140_000	1606	18	0	4	7	13	1	86.4635	112.461
Caves	2013_06_DSG140_000	1607	18	10	4	7	13	2	85.7032	93.0541
Caves	2013_06_DSG140_000	1608	18	20	4	7	13	2	88.2433	110.721
Caves	2013_06_DSG140_000	1609	18	30	4	7	13	2	88.5453	108.931
Caves	2013_06_DSG140_000	1610	18	40	4	7	13	2	88.3326	108.334
Caves	2013_06_DSG140_000	1611	18	50	4	7	13	2	86.0782	101.706
Caves	2013_06_DSG140_000	1612	19	0	4	7	13	2	85.6137	98.7435
Caves	2013_06_DSG140_000	1613	19	10	4	7	13	2	85.5648	108.156
Caves	2013_06_DSG140_000	1614	19	20	4	7	13	2	86.6328	86.9447
Caves	2013_06_DSG140_000	1615	19	30	4	7	13	2	86.3239	99.6106
Caves	2013_06_DSG140_000	1616	19	40	4	7	13	2	87.376	102.837
Caves	2013_06_DSG140_000	1617	19	50	4	7	13	2	87.4794	95.9567
Caves	2013_06_DSG140_000	1618	20	0	4	7	13	2	88.1074	108.387
Caves	2013_06_DSG140_000	1619	20	10	4	7	13	2	87.0457	98.4212
Caves	2013_06_DSG140_000	1620	20	20	4	7	13	2	87.4317	106.695
Caves	2013_06_DSG140_000	1621	20	30	4	7	13	2	87.6897	100.987
Caves	2013_06_DSG140_000	1622	20	40	4	7	13	2	86.47	98.7144
Caves	2013_06_DSG140_000	1623	20	50	4	7	13	2	89.6932	106.963
Caves	2013_06_DSG140_000	1624	21	0	4	7	13	2	86.1786	104.842
Caves	2013_06_DSG140_000	1625	21	10	4	7	13	2	85.9284	95.1248
Caves	2013_06_DSG140_000	1626	21	20	4	7	13	2	85.3409	98.0313
Caves	2013_06_DSG140_000	1627	21	30	4	7	13	2	87.1369	101.949
Caves	2013_06_DSG140_000	1628	21	40	4	7	13	2	85.6915	99.5288
Caves	2013_06_DSG140_000	1629	21	50	4	7	13	2	85.3471	106.656
Caves	2013_06_DSG140_000	1630	22	0	4	7	13	2	85.6552	108.633
Caves	2013_06_DSG140_000	1631	22	10	4	7	13	2	85.3915	105.303
Caves	2013_06_DSG140_000	1632	22	20	4	7	13	2	85.4141	90.2828
Caves	2013_06_DSG140_000	1633	22	30	4	7	13	2	85.254	98.0038
Caves	2013_06_DSG140_000	1634	22	40	4	7	13	2	86.0482	106.392
Caves	2013_06_DSG140_000	1635	22	50	4	7	13	2	85.474	89.1976
Caves	2013_06_DSG140_000	1636	23	0	4	7	13	2	85.5539	105.316
Caves	2013_06_DSG140_000	1637	23	10	4	7	13	2	85.1049	90.4423
Caves	2013_06_DSG140_000	1638	23	20	4	7	13	2	85.0313	101.71
Caves	2013_06_DSG140_000	1639	23	30	4	7	13	2	85.0561	99.5074
Caves	2013_06_DSG140_000	1640	23	40	4	7	13	2	85.2639	90.4224
Caves	2013_06_DSG140_000	1641	23	50	4	7	13	2	84.9721	90.1473
Caves	2013_06_DSG140_000	1642	0	0	5	7	13	2	85.3403	91.386
Caves	2013_06_DSG140_000	1643	0	10	5	7	13	2	85.0035	93.1581
Caves	2013_06_DSG140_000	1644	0	20	5	7	13	2	84.888	91.0417
Caves	2013_06_DSG140_000	1645	0	30	5	7	13	2	85.045	90.1729
Caves	2013_06_DSG140_000	1646	0	40	5	7	13	2	84.605	89.5483
Caves	2013_06_DSG140_000	1647	0	50	5	7	13	2	85.0276	90.3033
Caves	2013_06_DSG140_000	1648	1	0	5	7	13	2	84.9647	88.9818
Caves	2013_06_DSG140_000	1649	1	10	5	7	13	2	84.6999	89.1638
Caves	2013_06_DSG140_000	1650	1	20	5	7	13	2	84.7315	89.5141
Caves	2013_06_DSG140_000	1651	1	30	5	7	13	2	85.1926	88.1445
Caves	2013_06_DSG140_000	1652	1	40	5	7	13	2	84.6989	90.1035
Caves	2013_06_DSG140_000	1653	1	50	5	7	13	2	84.805	93.4787
Caves	2013_06_DSG140_000	1654	2	0	5	7	13	2	84.2525	91.5051
Caves	2013_06_DSG140_000	1655	2	10	5	7	13	2	84.4119	99.0688
Caves	2013_06_DSG140_000	1656	2	20	5	7	13	2	84.7806	97.4202
Caves	2013_06_DSG140_000	1657	2	30	5	7	13	2	84.4082	92.7344
Caves	2013_06_DSG140_000	1658	2	40	5	7	13	2	84.7634	91.4931
Caves	2013_06_DSG140_000	1659	2	50	5	7	13	2	84.4708	100.822
Caves	2013_06_DSG140_000	1660	3	0	5	7	13	2	84.3123	91.4938
Caves	2013_06_DSG140_000	1661	3	10	5	7	13	2	84.436	92.0104
Caves	2013_06_DSG140_000	1662	3	20	5	7	13	2	84.2147	93.8563
Caves	2013_06_DSG140_000	1663	3	30	5	7	13	2	84.0825	92.8829
Caves	2013_06_DSG140_000	1664	3	40	5	7	13	2	84.8968	92.1919
Caves	2013_06_DSG140_000	1665	3	50	5	7	13	2	84.8301	91.6459
Caves	2013_06_DSG140_000	1666	4	0	5	7	13	2	84.6916	92.5691
Caves	2013_06_DSG140_000	1667	4	10	5	7	13	2	85.3907	91.7089
Caves	2013_06_DSG140_000	1668	4	20	5	7	13	2	84.5738	92.3392
Caves	2013_06_DSG140_000	1669	4	30	5	7	13	2	84.9239	107.552
Caves	2013_06_DSG140_000	1670	4	40	5	7	13	2	85.2035	93.4938
Caves	2013_06_DSG140_000	1671	4	50	5	7	13	2	85.6781	92.1303
Caves	2013_06_DSG140_000	1672	5	0	5	7	13	2	86.4054	92.618
Caves	2013_06_DSG140_000	1673	5	10	5	7	13	2	86.1796	91.8866
Caves	2013_06_DSG140_000	1674	5	20	5	7	13	2	85.5033	106.809
Caves	2013_06_DSG140_000	1675	5	30	5	7	13	2	85.1495	92.7524
Caves	2013_06_DSG140_000	1676	5	40	5	7	13	2	85.264	93.2196
Caves	2013_06_DSG140_000	1677	5	50	5	7	13	2	84.2764	95.5546
Caves	2013_06_DSG140_000	1678	6	0	5	7	13	1	85.1291	101.569
Caves	2013_06_DSG140_000	1679	6	10	5	7	13	1	83.5891	97.3709
Caves	2013_06_DSG140_000	1680	6	20	5	7	13	1	84.5809	109.79
Caves	2013_06_DSG140_000	1681	6	30	5	7	13	1	84.0236	94.3435
Caves	2013_06_DSG140_000	1682	6	40	5	7	13	1	83.7332	101.124
Caves	2013_06_DSG140_000	1683	6	50	5	7	13	1	83.7909	95.3545
Caves	2013_06_DSG140_000	1684	7	0	5	7	13	1	83.4396	99.1957
Caves	2013_06_DSG140_000	1685	7	10	5	7	13	1	83.2459	105.485
Caves	2013_06_DSG140_000	1686	7	20	5	7	13	1	83.263	100.043
Caves	2013_06_DSG140_000	1687	7	30	5	7	13	1	83.7441	98.6657
Caves	2013_06_DSG140_000	1688	7	40	5	7	13	1	83.606	105.269
Caves	2013_06_DSG140_000	1689	7	50	5	7	13	1	84.3353	95.1989
Caves	2013_06_DSG140_000	1690	8	0	5	7	13	1	83.5772	99.4302
Caves	2013_06_DSG140_000	1691	8	10	5	7	13	1	83.1037	101.105
Caves	2013_06_DSG140_000	1692	8	20	5	7	13	2	83.0725	98.1571
Caves	2013_06_DSG140_000	1693	8	30	5	7	13	1	84.0905	106.758
Caves	2013_06_DSG140_000	1694	8	40	5	7	13	1	84.1871	106.013
Caves	2013_06_DSG140_000	1695	8	50	5	7	13	2	83.1956	100.66
Caves	2013_06_DSG140_000	1696	9	0	5	7	13	1	83.7908	93.9889
Caves	2013_06_DSG140_000	1697	9	10	5	7	13	2	83.5681	93.2116
Caves	2013_06_DSG140_000	1698	9	20	5	7	13	1	83.6448	94.7063
Caves	2013_06_DSG140_000	1699	9	30	5	7	13	1	83.2381	95.2055
Caves	2013_06_DSG140_000	1700	9	40	5	7	13	1	82.9342	94.1519
Caves	2013_06_DSG140_000	1701	9	50	5	7	13	2	82.8283	96.6732
Caves	2013_06_DSG140_000	1702	10	0	5	7	13	1	82.6098	100.313
Caves	2013_06_DSG140_000	1703	10	10	5	7	13	1	82.9015	94.0547
Caves	2013_06_DSG140_000	1704	10	20	5	7	13	1	82.6241	93.9066
Caves	2013_06_DSG140_000	1705	10	30	5	7	13	2	83.3404	94.304
Caves	2013_06_DSG140_000	1706	10	40	5	7	13	1	83.0702	94.0952
Caves	2013_06_DSG140_000	1707	10	50	5	7	13	2	83.3496	94.1946
Caves	2013_06_DSG140_000	1708	11	0	5	7	13	1	83.7141	116.877
Caves	2013_06_DSG140_000	1709	11	10	5	7	13	2	85.9497	93.246
Caves	2013_06_DSG140_000	1710	11	20	5	7	13	2	83.5555	93.2179
Caves	2013_06_DSG140_000	1711	11	30	5	7	13	2	83.588	100.352
Caves	2013_06_DSG140_000	1712	11	40	5	7	13	1	83.6941	100.322
Caves	2013_06_DSG140_000	1713	11	50	5	7	13	2	83.0351	94.041
Caves	2013_06_DSG140_000	1714	12	0	5	7	13	1	82.2311	93.6147
Caves	2013_06_DSG140_000	1715	12	10	5	7	13	2	95.4383	104.112
Caves	2013_06_DSG140_000	1716	12	20	5	7	13	2	83.972	89.4634
Caves	2013_06_DSG140_000	1717	12	30	5	7	13	2	83.5153	96.7295
Caves	2013_06_DSG140_000	1718	12	40	5	7	13	2	83.3384	96.6196
Caves	2013_06_DSG140_000	1719	12	50	5	7	13	2	83.6037	94.6339
Caves	2013_06_DSG140_000	1720	13	0	5	7	13	2	83.4259	91.0977
Caves	2013_06_DSG140_000	1721	13	10	5	7	13	2	83.6246	93.4576
Caves	2013_06_DSG140_000	1722	13	20	5	7	13	2	83.5215	97.1703
Caves	2013_06_DSG140_000	1723	13	30	5	7	13	1	83.889	93.9836
Caves	2013_06_DSG140_000	1724	13	40	5	7	13	1	82.0958	99.2228
Caves	2013_06_DSG140_000	1725	13	50	5	7	13	1	82.3266	96.8601
Caves	2013_06_DSG140_000	1726	14	0	5	7	13	2	83.3311	92.1955
Caves	2013_06_DSG140_000	1727	14	10	5	7	13	2	83.5889	94.2233
Caves	2013_06_DSG140_000	1728	14	20	5	7	13	1	83.0687	104.663
Caves	2013_06_DSG140_000	1729	14	30	5	7	13	1	82.109	96.9449
Caves	2013_06_DSG140_000	1730	14	40	5	7	13	1	82.1173	110.392
Caves	2013_06_DSG140_000	1731	14	50	5	7	13	1	80.3582	99.7866
Caves	2013_06_DSG140_000	1732	15	0	5	7	13	1	80.2339	105.485
Caves	2013_06_DSG140_000	1733	15	10	5	7	13	1	82.0025	98.2479
Caves	2013_06_DSG140_000	1734	15	20	5	7	13	1	81.9418	113.918
Caves	2013_06_DSG140_000	1735	15	30	5	7	13	1	82.7848	111.725
Caves	2013_06_DSG140_000	1736	15	40	5	7	13	1	83.0292	102.656
Caves	2013_06_DSG140_000	1737	15	50	5	7	13	1	83.6536	110.676
Caves	2013_06_DSG140_000	1738	16	0	5	7	13	1	84.2443	113.878
Caves	2013_06_DSG140_000	1739	16	10	5	7	13	2	84.2673	103.308
Caves	2013_06_DSG140_000	1740	16	20	5	7	13	2	84.0418	103.323
Caves	2013_06_DSG140_000	1741	16	30	5	7	13	2	84.4335	92.2318
Caves	2013_06_DSG140_000	1742	16	40	5	7	13	2	83.9038	101.624
Caves	2013_06_DSG140_000	1743	16	50	5	7	13	2	84.539	92.6145
Caves	2013_06_DSG140_000	1744	17	0	5	7	13	2	84.5104	91.2876
Caves	2013_06_DSG140_000	1745	17	10	5	7	13	1	84.5506	107.75
Caves	2013_06_DSG140_000	1746	17	20	5	7	13	2	84.284	97.2566
Caves	2013_06_DSG140_000	1747	17	30	5	7	13	2	83.9164	108.499
Caves	2013_06_DSG140_000	1748	17	40	5	7	13	2	83.8859	91.9729
Caves	2013_06_DSG140_000	1749	17	50	5	7	13	2	84.2119	93.4091
Caves	2013_06_DSG140_000	1750	18	0	5	7	13	2	83.5795	106.628
Caves	2013_06_DSG140_000	1751	18	10	5	7	13	2	84.2851	94.2757
Caves	2013_06_DSG140_000	1752	18	20	5	7	13	2	84.0849	98.6042
Caves	2013_06_DSG140_000	1753	18	30	5	7	13	2	84.4297	106.3
Caves	2013_06_DSG140_000	1754	18	40	5	7	13	2	83.7903	91.3113
Caves	2013_06_DSG140_000	1755	18	50	5	7	13	2	84.499	106.788
Caves	2013_06_DSG140_000	1756	19	0	5	7	13	2	84.6424	106.735
Caves	2013_06_DSG140_000	1757	19	10	5	7	13	2	85.0089	97.9146
Caves	2013_06_DSG140_000	1758	19	20	5	7	13	2	84.8033	106.745
Caves	2013_06_DSG140_000	1759	19	30	5	7	13	2	85.6546	100.46
Caves	2013_06_DSG140_000	1760	19	40	5	7	13	2	85.974	101.939
Caves	2013_06_DSG140_000	1761	19	50	5	7	13	2	86.755	106.5
Caves	2013_06_DSG140_000	1762	20	0	5	7	13	2	87.5146	99.4066
Caves	2013_06_DSG140_000	1763	20	10	5	7	13	2	86.8055	94.9141
Caves	2013_06_DSG140_000	1764	20	20	5	7	13	2	86.8553	104.73
Caves	2013_06_DSG140_000	1765	20	30	5	7	13	2	86.212	102.458
Caves	2013_06_DSG140_000	1766	20	40	5	7	13	2	86.0807	100.575
Caves	2013_06_DSG140_000	1767	20	50	5	7	13	2	85.5682	101.404
Caves	2013_06_DSG140_000	1768	21	0	5	7	13	2	85.7769	107.695
Caves	2013_06_DSG140_000	1769	21	10	5	7	13	2	85.6756	103.968
Caves	2013_06_DSG140_000	1770	21	20	5	7	13	2	85.5066	93.1614
Caves	2013_06_DSG140_000	1771	21	30	5	7	13	2	86.1628	95.1665
Caves	2013_06_DSG140_000	1772	21	40	5	7	13	2	85.3073	95.2246
Caves	2013_06_DSG140_000	1773	21	50	5	7	13	2	85.4097	104.078
Caves	2013_06_DSG140_000	1774	22	0	5	7	13	2	85.3643	100.87
Caves	2013_06_DSG140_000	1775	22	10	5	7	13	2	85.0165	97.1265
Caves	2013_06_DSG140_000	1776	22	20	5	7	13	2	85.2577	91.5852
Caves	2013_06_DSG140_000	1777	22	30	5	7	13	2	85.8358	94.0418
Caves	2013_06_DSG140_000	1778	22	40	5	7	13	2	85.2943	108.505
Caves	2013_06_DSG140_000	1779	22	50	5	7	13	2	85.5194	100.631
Caves	2013_06_DSG140_000	1780	23	0	5	7	13	2	85.4711	89.7538
Caves	2013_06_DSG140_000	1781	23	10	5	7	13	2	85.581	94.2414
Caves	2013_06_DSG140_000	1782	23	20	5	7	13	2	85.4944	92.4406
Caves	2013_06_DSG140_000	1783	23	30	5	7	13	2	85.7144	88.1344
Caves	2013_06_DSG140_000	1784	23	40	5	7	13	2	85.3426	95.1603
Caves	2013_06_DSG140_000	1785	23	50	5	7	13	2	85.4416	89.9272
Caves	2013_06_DSG140_000	1786	0	0	6	7	13	2	85.3272	91.3356
Caves	2013_06_DSG140_000	1787	0	10	6	7	13	2	85.1028	92.9314
Caves	2013_06_DSG140_000	1788	0	20	6	7	13	2	84.6865	91.5141
Caves	2013_06_DSG140_000	1789	0	30	6	7	13	2	91.1325	101.142
Caves	2013_06_DSG140_000	1790	0	40	6	7	13	2	84.6346	91.2109
Caves	2013_06_DSG140_000	1791	0	50	6	7	13	2	83.9835	103.499
Caves	2013_06_DSG140_000	1792	1	0	6	7	13	2	84.8162	115.628
Caves	2013_06_DSG140_000	1793	1	10	6	7	13	2	84.7277	101.991
Caves	2013_06_DSG140_000	1794	1	20	6	7	13	2	84.4998	97.0975
Caves	2013_06_DSG140_000	1795	1	30	6	7	13	2	84.5795	108.323
Caves	2013_06_DSG140_000	1796	1	40	6	7	13	2	84.7962	107.879
Caves	2013_06_DSG140_000	1797	1	50	6	7	13	2	84.7174	95.2472
Caves	2013_06_DSG140_000	1798	2	0	6	7	13	2	84.8341	104.702
Caves	2013_06_DSG140_000	1799	2	10	6	7	13	2	84.7595	101.535
Caves	2013_06_DSG140_000	1800	2	20	6	7	13	2	84.3437	109.952
Caves	2013_06_DSG140_000	1801	2	30	6	7	13	2	84.5626	107.392
Caves	2013_06_DSG140_000	1802	2	40	6	7	13	2	84.5828	110.701
Caves	2013_06_DSG140_000	1803	2	50	6	7	13	2	84.4035	94.0609
Caves	2013_06_DSG140_000	1804	3	0	6	7	13	2	84.8396	105.835
Caves	2013_06_DSG140_000	1805	3	10	6	7	13	2	84.4689	105.502
Caves	2013_06_DSG140_000	1806	3	20	6	7	13	2	84.2709	101.935
Caves	2013_06_DSG140_000	1807	3	30	6	7	13	2	84.9806	95.8971
Caves	2013_06_DSG140_000	1808	3	40	6	7	13	2	84.4225	94.3385
Caves	2013_06_DSG140_000	1809	3	50	6	7	13	2	84.0816	96.9026
Caves	2013_06_DSG140_000	1810	4	0	6	7	13	2	86.489	97.9094
Caves	2013_06_DSG140_000	1811	4	10	6	7	13	2	87.2656	98.4104
Caves	2013_06_DSG140_000	1812	4	20	6	7	13	2	84.3129	101.492
Caves	2013_06_DSG140_000	1813	4	30	6	7	13	2	84.9901	92.7809
Caves	2013_06_DSG140_000	1814	4	40	6	7	13	2	85.1613	105.602
Caves	2013_06_DSG140_000	1815	4	50	6	7	13	2	85.4443	107.59
Caves	2013_06_DSG140_000	1816	5	0	6	7	13	2	85.7891	101.654
Caves	2013_06_DSG140_000	1817	5	10	6	7	13	2	86.0787	99.2745
Caves	2013_06_DSG140_000	1818	5	20	6	7	13	2	85.2577	99.1984
Caves	2013_06_DSG140_000	1819	5	30	6	7	13	2	85.0668	100.876
Caves	2013_06_DSG140_000	1820	5	40	6	7	13	2	85.0733	100.221
Caves	2013_06_DSG140_000	1821	5	50	6	7	13	2	84.7885	93.0213
Caves	2013_06_DSG140_000	1822	6	0	6	7	13	2	84.7449	101.013
Caves	2013_06_DSG140_000	1823	6	10	6	7	13	2	84.1055	95.194
Caves	2013_06_DSG140_000	1824	6	20	6	7	13	1	85.1299	94.6127
Caves	2013_06_DSG140_000	1825	6	30	6	7	13	2	84.0256	93.8498
Caves	2013_06_DSG140_000	1826	6	40	6	7	13	2	86.6835	93.8888
Caves	2013_06_DSG140_000	1827	6	50	6	7	13	2	83.736	94.057
Caves	2013_06_DSG140_000	1828	7	0	6	7	13	2	84.037	94.1909
Caves	2013_06_DSG140_000	1829	7	10	6	7	13	1	84.4378	100.156
Caves	2013_06_DSG140_000	1830	7	20	6	7	13	2	82.9978	93.1556
Caves	2013_06_DSG140_000	1831	7	30	6	7	13	2	83.9683	93.618
Caves	2013_06_DSG140_000	1832	7	40	6	7	13	1	82.1131	101.751
Caves	2013_06_DSG140_000	1833	7	50	6	7	13	1	82.6375	113.779
Caves	2013_06_DSG140_000	1834	8	0	6	7	13	1	82.9826	99.3814
Caves	2013_06_DSG140_000	1835	8	10	6	7	13	1	83.4102	95.1449
Caves	2013_06_DSG140_000	1836	8	20	6	7	13	1	83.1497	95.0411
Caves	2013_06_DSG140_000	1837	8	30	6	7	13	1	83.0435	100.092
Caves	2013_06_DSG140_000	1838	8	40	6	7	13	1	83.2054	98.3224
Caves	2013_06_DSG140_000	1839	8	50	6	7	13	1	82.7573	104.559
Caves	2013_06_DSG140_000	1840	9	0	6	7	13	1	82.9734	95.7118
Caves	2013_06_DSG140_000	1841	9	10	6	7	13	1	82.6669	123.705
Caves	2013_06_DSG140_000	1842	9	20	6	7	13	1	82.6617	108.18
Caves	2013_06_DSG140_000	1843	9	30	6	7	13	1	82.8151	94.3894
Caves	2013_06_DSG140_000	1844	9	40	6	7	13	2	83.0739	94.5888
Caves	2013_06_DSG140_000	1845	9	50	6	7	13	1	82.8821	94.9079
Caves	2013_06_DSG140_000	1846	10	0	6	7	13	1	82.5772	109.518
Caves	2013_06_DSG140_000	1847	10	10	6	7	13	2	83.2883	97.0791
Caves	2013_06_DSG140_000	1848	10	20	6	7	13	1	83.0207	103.209
Caves	2013_06_DSG140_000	1849	10	30	6	7	13	1	83.0826	99.7366
Caves	2013_06_DSG140_000	1850	10	40	6	7	13	1	82.1014	96.1427
Caves	2013_06_DSG140_000	1851	10	50	6	7	13	1	83.2315	98.6318
Caves	2013_06_DSG140_000	1852	11	0	6	7	13	2	83.2276	93.5972
Caves	2013_06_DSG140_000	1853	11	10	6	7	13	2	83.3977	96.5656
Caves	2013_06_DSG140_000	1854	11	20	6	7	13	2	83.0398	92.0618
Caves	2013_06_DSG140_000	1855	11	30	6	7	13	2	83.2125	97.9513
Caves	2013_06_DSG140_000	1856	11	40	6	7	13	2	83.756	99.6886
Caves	2013_06_DSG140_000	1857	11	50	6	7	13	2	83.6373	97.8152
Caves	2013_06_DSG140_000	1858	12	0	6	7	13	2	83.9423	96.9246
Caves	2013_06_DSG140_000	1859	12	10	6	7	13	2	83.9619	95.4021
Caves	2013_06_DSG140_000	1860	12	20	6	7	13	2	84.2128	98.7345
Caves	2013_06_DSG140_000	1861	12	30	6	7	13	2	83.7932	95.469
Caves	2013_06_DSG140_000	1862	12	40	6	7	13	2	83.8729	89.2305
Caves	2013_06_DSG140_000	1863	12	50	6	7	13	2	83.7949	88.1476
Caves	2013_06_DSG140_000	1864	13	0	6	7	13	2	83.6989	96.7903
Caves	2013_06_DSG140_000	1865	13	10	6	7	13	2	83.4265	86.1619
Caves	2013_06_DSG140_000	1866	13	20	6	7	13	2	86.2987	86.7008
Caves	2013_06_DSG140_000	1867	13	30	6	7	13	2	83.2849	88.9966
Caves	2013_06_DSG140_000	1868	13	40	6	7	13	2	83.4008	87.8749
Caves	2013_06_DSG140_000	1869	13	50	6	7	13	2	84.4014	86.0678
Caves	2013_06_DSG140_000	1870	14	0	6	7	13	2	84.3331	86.7606
Caves	2013_06_DSG140_000	1871	14	10	6	7	13	2	83.8842	93.1161
Caves	2013_06_DSG140_000	1872	14	20	6	7	13	2	84.1885	84.4402
Caves	2013_06_DSG140_000	1873	14	30	6	7	13	2	83.5501	82.624
Caves	2013_06_DSG140_000	1874	14	40	6	7	13	2	83.5397	87.5763
Caves	2013_06_DSG140_000	1875	14	50	6	7	13	2	83.7008	81.2857
Caves	2013_06_DSG140_000	1876	15	0	6	7	13	2	83.4964	87.5491
Caves	2013_06_DSG140_000	1877	15	10	6	7	13	2	83.8124	95.2975
Caves	2013_06_DSG140_000	1878	15	20	6	7	13	2	83.4499	98.3849
Caves	2013_06_DSG140_000	1879	15	30	6	7	13	2	83.8211	79.2551
Caves	2013_06_DSG140_000	1880	15	40	6	7	13	2	83.8251	78.7098
Caves	2013_06_DSG140_000	1881	15	50	6	7	13	2	83.6617	86.5828
Caves	2013_06_DSG140_000	1882	16	0	6	7	13	2	83.1666	95.4636
Caves	2013_06_DSG140_000	1883	16	10	6	7	13	2	83.9252	89.7667
Caves	2013_06_DSG140_000	1884	16	20	6	7	13	2	83.9352	90.503
Caves	2013_06_DSG140_000	1885	16	30	6	7	13	2	83.9058	97.0914
Caves	2013_06_DSG140_000	1886	16	40	6	7	13	2	83.7221	100.212
Caves	2013_06_DSG140_000	1887	16	50	6	7	13	2	83.4645	91.3876
Caves	2013_06_DSG140_000	1888	17	0	6	7	13	2	83.547	92.3743
Caves	2013_06_DSG140_000	1889	17	10	6	7	13	2	83.6035	92.7952
Caves	2013_06_DSG140_000	1890	17	20	6	7	13	2	83.4069	100.336
Caves	2013_06_DSG140_000	1891	17	30	6	7	13	2	83.5774	94.1336
Caves	2013_06_DSG140_000	1892	17	40	6	7	13	2	83.4551	100.697
Caves	2013_06_DSG140_000	1893	17	50	6	7	13	2	84.1525	104.969
Caves	2013_06_DSG140_000	1894	18	0	6	7	13	2	84.0639	94.2694
Caves	2013_06_DSG140_000	1895	18	10	6	7	13	2	83.6275	91.5451
Caves	2013_06_DSG140_000	1896	18	20	6	7	13	2	83.7592	88.1539
Caves	2013_06_DSG140_000	1897	18	30	6	7	13	2	83.5139	87.5998
Caves	2013_06_DSG140_000	1898	18	40	6	7	13	2	84.0544	84.1824
Caves	2013_06_DSG140_000	1899	18	50	6	7	13	2	84.3816	103.4
Caves	2013_06_DSG140_000	1900	19	0	6	7	13	2	84.78	87.7938
Caves	2013_06_DSG140_000	1901	19	10	6	7	13	2	85.683	85.0193
Caves	2013_06_DSG140_000	1902	19	20	6	7	13	2	85.8833	99.1904
Caves	2013_06_DSG140_000	1903	19	30	6	7	13	2	85.6357	84.7141
Caves	2013_06_DSG140_000	1904	19	40	6	7	13	2	86.8232	103.302
Caves	2013_06_DSG140_000	1905	19	50	6	7	13	2	88.6093	93.8087
Caves	2013_06_DSG140_000	1906	20	0	6	7	13	2	87.2702	91.1644
Caves	2013_06_DSG140_000	1907	20	10	6	7	13	2	87.3894	105.486
Caves	2013_06_DSG140_000	1908	20	20	6	7	13	2	86.2979	92.7834
Caves	2013_06_DSG140_000	1909	20	30	6	7	13	2	87.2745	89.2562
Caves	2013_06_DSG140_000	1910	20	40	6	7	13	2	86.0297	88.3117
Caves	2013_06_DSG140_000	1911	20	50	6	7	13	2	85.7049	91.0567
Caves	2013_06_DSG140_000	1912	21	0	6	7	13	2	85.2942	88.7397
Caves	2013_06_DSG140_000	1913	21	10	6	7	13	2	85.6469	97.9024
Caves	2013_06_DSG140_000	1914	21	20	6	7	13	2	85.6012	89.0619
Caves	2013_06_DSG140_000	1915	21	30	6	7	13	2	85.3044	97.6822
Caves	2013_06_DSG140_000	1916	21	40	6	7	13	2	85.4241	94.2551
Caves	2013_06_DSG140_000	1917	21	50	6	7	13	2	85.2387	91.8157
Caves	2013_06_DSG140_000	1918	22	0	6	7	13	2	84.7552	90.3454
Caves	2013_06_DSG140_000	1919	22	10	6	7	13	2	85.4986	96.1982
Caves	2013_06_DSG140_000	1920	22	20	6	7	13	2	87.1528	100.379
Caves	2013_06_DSG140_000	1921	22	30	6	7	13	2	87.955	91.9812
Caves	2013_06_DSG140_000	1922	22	40	6	7	13	2	86.2246	93.8052
Caves	2013_06_DSG140_000	1923	22	50	6	7	13	2	86.2701	87.9225
Caves	2013_06_DSG140_000	1924	23	0	6	7	13	2	90.3138	98.3236
Caves	2013_06_DSG140_000	1925	23	10	6	7	13	2	94.6389	92.6991
Caves	2013_06_DSG140_000	1926	23	20	6	7	13	2	93.413	98.028
Caves	2013_06_DSG140_000	1927	23	30	6	7	13	2	91.5957	98.2888
Caves	2013_06_DSG140_000	1928	23	40	6	7	13	2	86.0337	92.8705
Caves	2013_06_DSG140_000	1929	23	50	6	7	13	2	85.3771	91.4583
Caves	2013_06_DSG140_000	1930	0	0	7	7	13	2	85.1813	98.4409
Caves	2013_06_DSG140_000	1931	0	10	7	7	13	2	85.1482	96.0886
Caves	2013_06_DSG140_000	1932	0	20	7	7	13	2	85.5926	86.6419
Caves	2013_06_DSG140_000	1933	0	30	7	7	13	2	85.0715	94.7299
Caves	2013_06_DSG140_000	1934	0	40	7	7	13	2	84.6879	90.4961
Caves	2013_06_DSG140_000	1935	0	50	7	7	13	2	87.6066	95.5846
Caves	2013_06_DSG140_000	1936	1	0	7	7	13	2	93.6822	102.166
Caves	2013_06_DSG140_000	1937	1	10	7	7	13	2	87.6678	94.7152
Caves	2013_06_DSG140_000	1938	1	20	7	7	13	2	84.735	87.1959
Caves	2013_06_DSG140_000	1939	1	30	7	7	13	2	85.7191	91.6093
Caves	2013_06_DSG140_000	1940	1	40	7	7	13	2	85.6551	88.7455
Caves	2013_06_DSG140_000	1941	1	50	7	7	13	2	84.807	83.2801
Caves	2013_06_DSG140_000	1942	2	0	7	7	13	2	85.0071	87.5657
Caves	2013_06_DSG140_000	1943	2	10	7	7	13	2	84.7163	94.7326
Caves	2013_06_DSG140_000	1944	2	20	7	7	13	2	84.5743	88.9506
Caves	2013_06_DSG140_000	1945	2	30	7	7	13	2	85.1315	91.8223
Caves	2013_06_DSG140_000	1946	2	40	7	7	13	2	83.7359	90.6837
Caves	2013_06_DSG140_000	1947	2	50	7	7	13	2	84.5377	92.3973
Caves	2013_06_DSG140_000	1948	3	0	7	7	13	2	84.4535	89.3759
Caves	2013_06_DSG140_000	1949	3	10	7	7	13	2	85.2599	89.6346
Caves	2013_06_DSG140_000	1950	3	20	7	7	13	2	84.1706	89.3319
Caves	2013_06_DSG140_000	1951	3	30	7	7	13	2	83.825	89.0702
Caves	2013_06_DSG140_000	1952	3	40	7	7	13	2	84.1551	90.8048
Caves	2013_06_DSG140_000	1953	3	50	7	7	13	2	84.1401	93.4566
Caves	2013_06_DSG140_000	1954	4	0	7	7	13	2	84.1706	91.2158
Caves	2013_06_DSG140_000	1955	4	10	7	7	13	2	84.6196	89.3934
Caves	2013_06_DSG140_000	1956	4	20	7	7	13	2	84.3137	100.302
Caves	2013_06_DSG140_000	1957	4	30	7	7	13	2	84.4899	90.694
Caves	2013_06_DSG140_000	1958	4	40	7	7	13	2	85.3301	90.4789
Caves	2013_06_DSG140_000	1959	4	50	7	7	13	2	86.2947	92.0783
Caves	2013_06_DSG140_000	1960	5	0	7	7	13	2	85.9862	91.5117
Caves	2013_06_DSG140_000	1961	5	10	7	7	13	2	86.0063	88.9613
Caves	2013_06_DSG140_000	1962	5	20	7	7	13	2	87.0233	90.3156
Caves	2013_06_DSG140_000	1963	5	30	7	7	13	2	87.642	94.2631
Caves	2013_06_DSG140_000	1964	5	40	7	7	13	2	85.2108	89.4242
Caves	2013_06_DSG140_000	1965	5	50	7	7	13	2	85.0322	90.3508
Caves	2013_06_DSG140_000	1966	6	0	7	7	13	2	84.8749	96.3503
Caves	2013_06_DSG140_000	1967	6	10	7	7	13	2	84.449	90.37
Caves	2013_06_DSG140_000	1968	6	20	7	7	13	2	84.7472	92.2613
Caves	2013_06_DSG140_000	1969	6	30	7	7	13	2	84.5996	92.3916
Caves	2013_06_DSG140_000	1970	6	40	7	7	13	2	84.7585	92.7496
Caves	2013_06_DSG140_000	1971	6	50	7	7	13	2	84.6231	92.5014
Caves	2013_06_DSG140_000	1972	7	0	7	7	13	2	84.7744	98.215
Caves	2013_06_DSG140_000	1973	7	10	7	7	13	2	84.8944	98.2192
Caves	2013_06_DSG140_000	1974	7	20	7	7	13	2	85.0452	95.7964
Caves	2013_06_DSG140_000	1975	7	30	7	7	13	2	84.3384	98.0931
Caves	2013_06_DSG140_000	1976	7	40	7	7	13	2	84.168	99.355
Caves	2013_06_DSG140_000	1977	7	50	7	7	13	2	84.7995	96.4025
Caves	2013_06_DSG140_000	1978	8	0	7	7	13	2	84.7456	98.7548
Caves	2013_06_DSG140_000	1979	8	10	7	7	13	2	84.837	98.3677
Caves	2013_06_DSG140_000	1980	8	20	7	7	13	2	84.7052	96.9168
Caves	2013_06_DSG140_000	1981	8	30	7	7	13	2	84.1217	98.855
Caves	2013_06_DSG140_000	1982	8	40	7	7	13	2	85.3175	100.469
Caves	2013_06_DSG140_000	1983	8	50	7	7	13	1	82.9331	98.8237
Caves	2013_06_DSG140_000	1984	9	0	7	7	13	2	84.1892	93.0896
Caves	2013_06_DSG140_000	1985	9	10	7	7	13	2	83.2128	93.2122
Caves	2013_06_DSG140_000	1986	9	20	7	7	13	2	84.1806	93.1519
Caves	2013_06_DSG140_000	1987	9	30	7	7	13	2	83.4617	92.9384
Caves	2013_06_DSG140_000	1988	9	40	7	7	13	2	83.2219	92.9331
Caves	2013_06_DSG140_000	1989	9	50	7	7	13	2	84.2314	93.9272
Caves	2013_06_DSG140_000	1990	10	0	7	7	13	2	84.595	93.6819
Caves	2013_06_DSG140_000	1991	10	10	7	7	13	1	83.6779	93.706
Caves	2013_06_DSG140_000	1992	10	20	7	7	13	2	85.1501	94.7143
Caves	2013_06_DSG140_000	1993	10	30	7	7	13	2	87.847	91.9511
Caves	2013_06_DSG140_000	1994	10	40	7	7	13	2	83.7502	92.4874
Caves	2013_06_DSG140_000	1995	10	50	7	7	13	2	84.0253	93.2227
Caves	2013_06_DSG140_000	1996	11	0	7	7	13	2	84.3355	94.0695
Caves	2013_06_DSG140_000	1997	11	10	7	7	13	2	84.0151	92.2737
Caves	2013_06_DSG140_000	1998	11	20	7	7	13	2	84.074	89.6744
Caves	2013_06_DSG140_000	1999	11	30	7	7	13	2	83.892	90.5453
Caves	2013_06_DSG140_000	2000	11	40	7	7	13	2	84.4709	89.5868
Caves	2013_06_DSG140_000	2001	11	50	7	7	13	2	83.9545	89.2787
Caves	2013_06_DSG140_000	2002	12	0	7	7	13	2	85.1472	88.7914
Caves	2013_06_DSG140_000	2003	12	10	7	7	13	2	83.9098	88.4478
Caves	2013_06_DSG140_000	2004	12	20	7	7	13	2	84.4801	86.9496
Caves	2013_06_DSG140_000	2005	12	30	7	7	13	2	84.3929	87.6276
Caves	2013_06_DSG140_000	2006	12	40	7	7	13	2	84.4747	85.1648
Caves	2013_06_DSG140_000	2007	12	50	7	7	13	2	84.7861	85.1406
Caves	2013_06_DSG140_000	2008	13	0	7	7	13	2	84.6396	84.4364
Caves	2013_06_DSG140_000	2009	13	10	7	7	13	2	84.5676	84.987
Caves	2013_06_DSG140_000	2010	13	20	7	7	13	2	84.6097	82.7399
Caves	2013_06_DSG140_000	2011	13	30	7	7	13	2	84.426	85.9598
Caves	2013_06_DSG140_000	2012	13	40	7	7	13	2	84.4906	82.0204
Caves	2013_06_DSG140_000	2013	13	50	7	7	13	2	84.3628	84.2067
Caves	2013_06_DSG140_000	2014	14	0	7	7	13	2	84.513	83.1798
Caves	2013_06_DSG140_000	2015	14	10	7	7	13	2	84.4917	79.7242
Caves	2013_06_DSG140_000	2016	14	20	7	7	13	2	84.4308	81.0318
Caves	2013_06_DSG140_000	2017	14	30	7	7	13	2	84.77	93.4659
Caves	2013_06_DSG140_000	2018	14	40	7	7	13	2	84.4925	88.8679
Caves	2013_06_DSG140_000	2019	14	50	7	7	13	2	84.5526	93.7918
Caves	2013_06_DSG140_000	2020	15	0	7	7	13	2	84.5839	81.6246
Caves	2013_06_DSG140_000	2021	15	10	7	7	13	2	84.1948	79.3365
Caves	2013_06_DSG140_000	2022	15	20	7	7	13	2	84.2347	79.6187
Caves	2013_06_DSG140_000	2023	15	30	7	7	13	2	85.0328	92.4022
Caves	2013_06_DSG140_000	2024	15	40	7	7	13	2	84.6241	81.345
Caves	2013_06_DSG140_000	2025	15	50	7	7	13	2	84.4924	91.1029
Caves	2013_06_DSG140_000	2026	16	0	7	7	13	2	84.4021	96.467
Caves	2013_06_DSG140_000	2027	16	10	7	7	13	2	84.3954	86.9096
Caves	2013_06_DSG140_000	2028	16	20	7	7	13	2	84.6305	94.3999
Caves	2013_06_DSG140_000	2029	16	30	7	7	13	2	84.4178	89.9105
Caves	2013_06_DSG140_000	2030	16	40	7	7	13	2	84.3229	86.8149
Caves	2013_06_DSG140_000	2031	16	50	7	7	13	2	83.9126	87.8508
Caves	2013_06_DSG140_000	2032	17	0	7	7	13	2	84.2861	86.6349
Caves	2013_06_DSG140_000	2033	17	10	7	7	13	2	84.2327	88.3058
Caves	2013_06_DSG140_000	2034	17	20	7	7	13	2	83.4677	89.4895
Caves	2013_06_DSG140_000	2035	17	30	7	7	13	2	83.9982	90.0312
Caves	2013_06_DSG140_000	2036	17	40	7	7	13	2	84.1102	90.6696
Caves	2013_06_DSG140_000	2037	17	50	7	7	13	2	84.6301	91.1668
Caves	2013_06_DSG140_000	2038	18	0	7	7	13	2	85.1775	114.46
Caves	2013_06_DSG140_000	2039	18	10	7	7	13	2	84.4925	90.63
Caves	2013_06_DSG140_000	2040	18	20	7	7	13	2	84.7754	84.6686
Caves	2013_06_DSG140_000	2041	18	30	7	7	13	2	85.0265	93.962
Caves	2013_06_DSG140_000	2042	18	40	7	7	13	2	85.3061	85.2154
Caves	2013_06_DSG140_000	2043	18	50	7	7	13	2	84.5057	82.181
Caves	2013_06_DSG140_000	2044	19	0	7	7	13	2	84.7654	93.426
Caves	2013_06_DSG140_000	2045	19	10	7	7	13	2	85.056	82.5973
Caves	2013_06_DSG140_000	2046	19	20	7	7	13	2	85.8296	88.2069
Caves	2013_06_DSG140_000	2047	19	30	7	7	13	2	86.0126	83.4026
Caves	2013_06_DSG140_000	2048	19	40	7	7	13	2	86.6293	86.978
Caves	2013_06_DSG140_000	2049	19	50	7	7	13	2	87.7044	85.0065
Caves	2013_06_DSG140_000	2050	20	0	7	7	13	2	87.611	91.8644
Caves	2013_06_DSG140_000	2051	20	10	7	7	13	2	87.0376	87.0573
Caves	2013_06_DSG140_000	2052	20	20	7	7	13	2	98.8586	106.921
Caves	2013_06_DSG140_000	2053	20	30	7	7	13	2	85.927	98.3372
Caves	2013_06_DSG140_000	2054	20	40	7	7	13	2	84.544	96.2849
Caves	2013_06_DSG140_000	2055	20	50	7	7	13	2	94.1806	103.494
Caves	2013_06_DSG140_000	2056	21	0	7	7	13	2	84.4956	92.3182
Caves	2013_06_DSG140_000	2057	21	10	7	7	13	2	85.1133	91.1884
Caves	2013_06_DSG140_000	2058	21	20	7	7	13	2	84.8251	91.1711
Caves	2013_06_DSG140_000	2059	21	30	7	7	13	2	84.8099	90.5024
Caves	2013_06_DSG140_000	2060	21	40	7	7	13	2	86.3151	90.6373
Caves	2013_06_DSG140_000	2061	21	50	7	7	13	2	86.042	89.8481
Caves	2013_06_DSG140_000	2062	22	0	7	7	13	2	86.2754	96.4253
Caves	2013_06_DSG140_000	2063	22	10	7	7	13	2	87.5684	89.1066
Caves	2013_06_DSG140_000	2064	22	20	7	7	13	2	85.8498	92.2451
Caves	2013_06_DSG140_000	2065	22	30	7	7	13	2	85.5382	88.644
Caves	2013_06_DSG140_000	2066	22	40	7	7	13	2	84.8557	87.5923
Caves	2013_06_DSG140_000	2067	22	50	7	7	13	2	85.3105	88.5157
Caves	2013_06_DSG140_000	2068	23	0	7	7	13	2	85.1386	88.6353
Caves	2013_06_DSG140_000	2069	23	10	7	7	13	2	84.9656	87.9088
Caves	2013_06_DSG140_000	2070	23	20	7	7	13	2	84.6771	94.1409
Caves	2013_06_DSG140_000	2071	23	30	7	7	13	2	84.5188	88.7169
Caves	2013_06_DSG140_000	2072	23	40	7	7	13	2	84.6639	87.6707
Caves	2013_06_DSG140_000	2073	23	50	7	7	13	2	84.3576	88.3418
Caves	2013_06_DSG140_000	2074	0	0	8	7	13	2	83.8327	89.663
Caves	2013_06_DSG140_000	2075	0	10	8	7	13	2	84.6128	87.8577
Caves	2013_06_DSG140_000	2076	0	20	8	7	13	2	84.6132	88.8034
Caves	2013_06_DSG140_000	2077	0	30	8	7	13	2	84.6672	87.1636
Caves	2013_06_DSG140_000	2078	0	40	8	7	13	2	84.6192	87.132
Caves	2013_06_DSG140_000	2079	0	50	8	7	13	2	84.4214	87.6177
Caves	2013_06_DSG140_000	2080	1	0	8	7	13	2	85.1223	86.9607
Caves	2013_06_DSG140_000	2081	1	10	8	7	13	2	84.5961	86.0279
Caves	2013_06_DSG140_000	2082	1	20	8	7	13	2	84.9096	86.696
Caves	2013_06_DSG140_000	2083	1	30	8	7	13	2	85.138	85.7893
Caves	2013_06_DSG140_000	2084	1	40	8	7	13	2	85.2059	84.9116
Caves	2013_06_DSG140_000	2085	1	50	8	7	13	2	86.2049	84.0891
Caves	2013_06_DSG140_000	2086	2	0	8	7	13	2	85.0717	85.7951
Caves	2013_06_DSG140_000	2087	2	10	8	7	13	2	84.718	87.766
Caves	2013_06_DSG140_000	2088	2	20	8	7	13	2	85.6323	89.0123
Caves	2013_06_DSG140_000	2089	2	30	8	7	13	2	87.2508	86.9332
Caves	2013_06_DSG140_000	2090	2	40	8	7	13	2	84.7894	87.3055
Caves	2013_06_DSG140_000	2091	2	50	8	7	13	2	85.0354	88.5595
Caves	2013_06_DSG140_000	2092	3	0	8	7	13	2	87.4252	87.8957
Caves	2013_06_DSG140_000	2093	3	10	8	7	13	2	85.401	87.5186
Caves	2013_06_DSG140_000	2094	3	20	8	7	13	2	84.3697	89.6779
Caves	2013_06_DSG140_000	2095	3	30	8	7	13	2	84.73	88.628
Caves	2013_06_DSG140_000	2096	3	40	8	7	13	2	84.7655	87.7861
Caves	2013_06_DSG140_000	2097	3	50	8	7	13	2	84.7558	88.962
Caves	2013_06_DSG140_000	2098	4	0	8	7	13	2	84.3546	88.5836
Caves	2013_06_DSG140_000	2099	4	10	8	7	13	2	85.1645	89.6443
Caves	2013_06_DSG140_000	2100	4	20	8	7	13	2	86.589	90.7512
Caves	2013_06_DSG140_000	2101	4	30	8	7	13	2	86.5571	90.119
Caves	2013_06_DSG140_000	2102	4	40	8	7	13	2	86.4812	89.9694
Caves	2013_06_DSG140_000	2103	4	50	8	7	13	2	88.5714	94.7224
Caves	2013_06_DSG140_000	2104	5	0	8	7	13	2	87.0276	91.2219
Caves	2013_06_DSG140_000	2105	5	10	8	7	13	2	86.407	90.4192
Caves	2013_06_DSG140_000	2106	5	20	8	7	13	2	87.5489	90.485
Caves	2013_06_DSG140_000	2107	5	30	8	7	13	2	88.3528	91.7387
Caves	2013_06_DSG140_000	2108	5	40	8	7	13	2	93.231	94.8315
Caves	2013_06_DSG140_000	2109	5	50	8	7	13	2	85.1768	91.9092
Caves	2013_06_DSG140_000	2110	6	0	8	7	13	2	85.2148	92.9554
Caves	2013_06_DSG140_000	2111	6	10	8	7	13	2	84.6688	92.1603
Caves	2013_06_DSG140_000	2112	6	20	8	7	13	2	86.3231	94.1525
Caves	2013_06_DSG140_000	2113	6	30	8	7	13	2	83.7524	93.9781
Caves	2013_06_DSG140_000	2114	6	40	8	7	13	2	84.8331	92.9726
Caves	2013_06_DSG140_000	2115	6	50	8	7	13	2	84.4188	92.7887
Caves	2013_06_DSG140_000	2116	7	0	8	7	13	2	95.593	92.6742
Caves	2013_06_DSG140_000	2117	7	10	8	7	13	2	87.79	90.6797
Caves	2013_06_DSG140_000	2118	7	20	8	7	13	2	84.6931	91.2003
Caves	2013_06_DSG140_000	2119	7	30	8	7	13	2	87.1772	89.5418
Caves	2013_06_DSG140_000	2120	7	40	8	7	13	2	84.7149	99.2846
Caves	2013_06_DSG140_000	2121	7	50	8	7	13	2	83.1766	92.1236
Caves	2013_06_DSG140_000	2122	8	0	8	7	13	2	84.6856	93.3256
Caves	2013_06_DSG140_000	2123	8	10	8	7	13	2	84.1834	91.7276
Caves	2013_06_DSG140_000	2124	8	20	8	7	13	2	84.3723	91.2305
Caves	2013_06_DSG140_000	2125	8	30	8	7	13	3	84.6038	97.4652
Caves	2013_06_DSG140_000	2126	8	40	8	7	13	2	84.4723	88.5641
Caves	2013_06_DSG140_000	2127	8	50	8	7	13	2	84.3636	87.8977
Caves	2013_06_DSG140_000	2128	9	0	8	7	13	2	84.6724	85.0047
Caves	2013_06_DSG140_000	2129	9	10	8	7	13	2	84.3778	83.7903
Caves	2013_06_DSG140_000	2130	9	20	8	7	13	2	84.4065	83.9905
Caves	2013_06_DSG140_000	2131	9	30	8	7	13	2	84.7345	82.1506
Caves	2013_06_DSG140_000	2132	9	40	8	7	13	2	84.3965	85.7864
Caves	2013_06_DSG140_000	2133	9	50	8	7	13	2	84.3204	82.1726
Caves	2013_06_DSG140_000	2134	10	0	8	7	13	2	84.2414	83.4939
Caves	2013_06_DSG140_000	2135	10	10	8	7	13	2	84.4141	84.1158
Caves	2013_06_DSG140_000	2136	10	20	8	7	13	2	85.5419	89.3888
Caves	2013_06_DSG140_000	2137	10	30	8	7	13	2	84.9937	81.8129
Caves	2013_06_DSG140_000	2138	10	40	8	7	13	2	86.7141	97.3449
Caves	2013_06_DSG140_000	2139	10	50	8	7	13	2	87.7693	91.1552
Caves	2013_06_DSG140_000	2140	11	0	8	7	13	2	84.3952	79.8968
Caves	2013_06_DSG140_000	2141	11	10	8	7	13	2	84.142	80.1411
Caves	2013_06_DSG140_000	2142	11	20	8	7	13	2	84.265	82.9063
Caves	2013_06_DSG140_000	2143	11	30	8	7	13	2	86.1214	81.1708
Caves	2013_06_DSG140_000	2144	11	40	8	7	13	2	86.4645	81.8145
Caves	2013_06_DSG140_000	2145	11	50	8	7	13	2	84.5106	85.0433
Caves	2013_06_DSG140_000	2146	12	0	8	7	13	3	85.4924	83.7143
Caves	2013_06_DSG140_000	2147	12	10	8	7	13	3	84.6212	83.0002
Caves	2013_06_DSG140_000	2148	12	20	8	7	13	2	86.0594	81.0086
Caves	2013_06_DSG140_000	2149	12	30	8	7	13	2	91.3517	96.3439
Caves	2013_06_DSG140_000	2150	12	40	8	7	13	2	86.2123	82.4229
Caves	2013_06_DSG140_000	2151	12	50	8	7	13	2	88.5715	83.7805
Caves	2013_06_DSG140_000	2152	13	0	8	7	13	2	85.803	82.7958
Caves	2013_06_DSG140_000	2153	13	10	8	7	13	2	84.7254	83.3529
Caves	2013_06_DSG140_000	2154	13	20	8	7	13	3	85.075	95.472
Caves	2013_06_DSG140_000	2155	13	30	8	7	13	2	84.5932	79.8597
Caves	2013_06_DSG140_000	2156	13	40	8	7	13	2	85.0246	89.5341
Caves	2013_06_DSG140_000	2157	13	50	8	7	13	2	84.9828	80.172
Caves	2013_06_DSG140_000	2158	14	0	8	7	13	3	84.8559	83.0269
Caves	2013_06_DSG140_000	2159	14	10	8	7	13	2	85.0737	80.1622
Caves	2013_06_DSG140_000	2160	14	20	8	7	13	2	84.4726	81.4838
Caves	2013_06_DSG140_000	2161	14	30	8	7	13	2	85.2091	79.9764
Caves	2013_06_DSG140_000	2162	14	40	8	7	13	2	85.2471	79.6246
Caves	2013_06_DSG140_000	2163	14	50	8	7	13	3	84.5891	84.1405
Caves	2013_06_DSG140_000	2164	15	0	8	7	13	2	84.9695	79.1151
Caves	2013_06_DSG140_000	2165	15	10	8	7	13	2	85.2431	92.4337
Caves	2013_06_DSG140_000	2166	15	20	8	7	13	2	85.805	92.0792
Caves	2013_06_DSG140_000	2167	15	30	8	7	13	2	87.5417	80.6246
Caves	2013_06_DSG140_000	2168	15	40	8	7	13	2	91.0175	87.9031
Caves	2013_06_DSG140_000	2169	15	50	8	7	13	2	89.7114	85.8447
Caves	2013_06_DSG140_000	2170	16	0	8	7	13	2	88.2305	104.388
Caves	2013_06_DSG140_000	2171	16	10	8	7	13	2	84.9461	88.6403
Caves	2013_06_DSG140_000	2172	16	20	8	7	13	2	85.3711	82.6137
Caves	2013_06_DSG140_000	2173	16	30	8	7	13	2	84.8326	91.0898
Caves	2013_06_DSG140_000	2174	16	40	8	7	13	2	84.8656	87.6108
Caves	2013_06_DSG140_000	2175	16	50	8	7	13	2	86.1072	90.6142
Caves	2013_06_DSG140_000	2176	17	0	8	7	13	2	85.2077	81.8465
Caves	2013_06_DSG140_000	2177	17	10	8	7	13	2	90.6976	85.7335
Caves	2013_06_DSG140_000	2178	17	20	8	7	13	2	84.782	84.84
Caves	2013_06_DSG140_000	2179	17	30	8	7	13	2	85.5266	86.7914
Caves	2013_06_DSG140_000	2180	17	40	8	7	13	2	83.8656	81.671
Caves	2013_06_DSG140_000	2181	17	50	8	7	13	2	84.939	87.9529
Caves	2013_06_DSG140_000	2182	18	0	8	7	13	2	87.1433	83.115
Caves	2013_06_DSG140_000	2183	18	10	8	7	13	2	86.6406	85.5964
Caves	2013_06_DSG140_000	2184	18	20	8	7	13	2	90.3403	98.6755
Caves	2013_06_DSG140_000	2185	18	30	8	7	13	2	86.3333	88.0516
Caves	2013_06_DSG140_000	2186	18	40	8	7	13	2	84.2131	89.9403
Caves	2013_06_DSG140_000	2187	18	50	8	7	13	2	84.1781	80.275
Caves	2013_06_DSG140_000	2188	19	0	8	7	13	2	84.6647	80.7987
Caves	2013_06_DSG140_000	2189	19	10	8	7	13	2	85.7259	85.2102
Caves	2013_06_DSG140_000	2190	19	20	8	7	13	2	85.5157	92.2679
Caves	2013_06_DSG140_000	2191	19	30	8	7	13	2	86.0709	83.6802
Caves	2013_06_DSG140_000	2192	19	40	8	7	13	2	87.1986	83.2749
Caves	2013_06_DSG140_000	2193	19	50	8	7	13	2	89.2789	90.9057
Caves	2013_06_DSG140_000	2194	20	0	8	7	13	2	90.6025	87.8177
Caves	2013_06_DSG140_000	2195	20	10	8	7	13	2	91.8354	88.9667
Caves	2013_06_DSG140_000	2196	20	20	8	7	13	2	88.2765	95.037
Caves	2013_06_DSG140_000	2197	20	30	8	7	13	2	87.251	91.275
Caves	2013_06_DSG140_000	2198	20	40	8	7	13	2	87.197	93.4338
Caves	2013_06_DSG140_000	2199	20	50	8	7	13	2	88.9412	88.4297
Caves	2013_06_DSG140_000	2200	21	0	8	7	13	2	87.1777	88.0629
Caves	2013_06_DSG140_000	2201	21	10	8	7	13	2	86.4727	85.6859
Caves	2013_06_DSG140_000	2202	21	20	8	7	13	2	90.5324	95.0753
Caves	2013_06_DSG140_000	2203	21	30	8	7	13	2	86.5659	94.334
Caves	2013_06_DSG140_000	2204	21	40	8	7	13	2	85.6572	87.3718
Caves	2013_06_DSG140_000	2205	21	50	8	7	13	2	85.9049	87.1084
Caves	2013_06_DSG140_000	2206	22	0	8	7	13	2	85.3661	86.8196
Caves	2013_06_DSG140_000	2207	22	10	8	7	13	2	85.207	86.8234
Caves	2013_06_DSG140_000	2208	22	20	8	7	13	2	84.8939	85.7887
Caves	2013_06_DSG140_000	2209	22	30	8	7	13	2	85.2867	85.7464
Caves	2013_06_DSG140_000	2210	22	40	8	7	13	2	85.0842	84.348
Caves	2013_06_DSG140_000	2211	22	50	8	7	13	2	85.2934	82.1442
Caves	2013_06_DSG140_000	2212	23	0	8	7	13	2	84.8017	89.5496
Caves	2013_06_DSG140_000	2213	23	10	8	7	13	2	84.6587	82.6743
Caves	2013_06_DSG140_000	2214	23	20	8	7	13	2	85.4908	90.0557
Caves	2013_06_DSG140_000	2215	23	30	8	7	13	2	85.1908	85.3253
Caves	2013_06_DSG140_000	2216	23	40	8	7	13	2	85.001	84.2562
Caves	2013_06_DSG140_000	2217	23	50	8	7	13	2	86.7976	83.4967
Caves	2013_06_DSG140_000	2218	0	0	9	7	13	2	84.797	85.3355
Caves	2013_06_DSG140_000	2219	0	10	9	7	13	2	85.7129	85.7375
Caves	2013_06_DSG140_000	2220	0	20	9	7	13	2	84.2468	84.51
Caves	2013_06_DSG140_000	2221	0	30	9	7	13	2	84.9859	86.1747
Caves	2013_06_DSG140_000	2222	0	40	9	7	13	2	85.5538	90.2553
Caves	2013_06_DSG140_000	2223	0	50	9	7	13	2	85.5501	92.0331
Caves	2013_06_DSG140_000	2224	1	0	9	7	13	2	84.5273	80.5854
Caves	2013_06_DSG140_000	2225	1	10	9	7	13	2	84.8878	83.3789
Caves	2013_06_DSG140_000	2226	1	20	9	7	13	2	84.8528	81.5839
Caves	2013_06_DSG140_000	2227	1	30	9	7	13	2	84.9006	80.5211
Caves	2013_06_DSG140_000	2228	1	40	9	7	13	2	84.77	82.0593
Caves	2013_06_DSG140_000	2229	1	50	9	7	13	2	84.9384	80.5659
Caves	2013_06_DSG140_000	2230	2	0	9	7	13	2	85.576	81.2133
Caves	2013_06_DSG140_000	2231	2	10	9	7	13	2	84.9041	88.2098
Caves	2013_06_DSG140_000	2232	2	20	9	7	13	2	84.595	81.6321
Caves	2013_06_DSG140_000	2233	2	30	9	7	13	2	85.1547	80.94
Caves	2013_06_DSG140_000	2234	2	40	9	7	13	2	84.7659	82.8132
Caves	2013_06_DSG140_000	2235	2	50	9	7	13	2	86.5093	81.945
Caves	2013_06_DSG140_000	2236	3	0	9	7	13	2	85.1053	84.2876
Caves	2013_06_DSG140_000	2237	3	10	9	7	13	2	84.928	83.5599
Caves	2013_06_DSG140_000	2238	3	20	9	7	13	2	84.9366	81.8072
Caves	2013_06_DSG140_000	2239	3	30	9	7	13	2	85.2261	81.9034
Caves	2013_06_DSG140_000	2240	3	40	9	7	13	2	84.9565	81.1087
Caves	2013_06_DSG140_000	2241	3	50	9	7	13	2	85.2096	86.4181
Caves	2013_06_DSG140_000	2242	4	0	9	7	13	2	86.2656	84.6121
Caves	2013_06_DSG140_000	2243	4	10	9	7	13	2	88.9853	86.4939
Caves	2013_06_DSG140_000	2244	4	20	9	7	13	2	85.1126	82.5181
Caves	2013_06_DSG140_000	2245	4	30	9	7	13	2	86.6606	85.5795
Caves	2013_06_DSG140_000	2246	4	40	9	7	13	2	86.4391	82.6655
Caves	2013_06_DSG140_000	2247	4	50	9	7	13	2	86.8396	86.4798
Caves	2013_06_DSG140_000	2248	5	0	9	7	13	2	91.5793	85.6047
Caves	2013_06_DSG140_000	2249	5	10	9	7	13	2	87.8448	82.6707
Caves	2013_06_DSG140_000	2250	5	20	9	7	13	2	87.2276	98.293
Caves	2013_06_DSG140_000	2251	5	30	9	7	13	2	95.2306	92.8687
Caves	2013_06_DSG140_000	2252	5	40	9	7	13	2	86.5391	80.5586
Caves	2013_06_DSG140_000	2253	5	50	9	7	13	2	84.7947	79.0156
Caves	2013_06_DSG140_000	2254	6	0	9	7	13	2	88.4831	85.8107
Caves	2013_06_DSG140_000	2255	6	10	9	7	13	2	85.6754	87.5426
Caves	2013_06_DSG140_000	2256	6	20	9	7	13	2	84.9238	91.6916
Caves	2013_06_DSG140_000	2257	6	30	9	7	13	2	85.8957	80.9985
Caves	2013_06_DSG140_000	2258	6	40	9	7	13	2	91.1408	86.6762
Caves	2013_06_DSG140_000	2259	6	50	9	7	13	2	87.8777	90.068
Caves	2013_06_DSG140_000	2260	7	0	9	7	13	2	94.4022	92.611
Caves	2013_06_DSG140_000	2261	7	10	9	7	13	2	87.133	88.5354
Caves	2013_06_DSG140_000	2262	7	20	9	7	13	2	85.5639	91.744
Caves	2013_06_DSG140_000	2263	7	30	9	7	13	2	87.7297	88.8567
Caves	2013_06_DSG140_000	2264	7	40	9	7	13	2	92.1922	89.1493
Caves	2013_06_DSG140_000	2265	7	50	9	7	13	2	84.6669	80.8258
Caves	2013_06_DSG140_000	2266	8	0	9	7	13	2	85.1512	83.427
Caves	2013_06_DSG140_000	2267	8	10	9	7	13	2	85.2805	84.0836
Caves	2013_06_DSG140_000	2268	8	20	9	7	13	2	86.6247	85.3714
Caves	2013_06_DSG140_000	2269	8	30	9	7	13	2	86.0834	89.3887
Caves	2013_06_DSG140_000	2270	8	40	9	7	13	2	88.9093	90.4298
Caves	2013_06_DSG140_000	2271	8	50	9	7	13	2	84.5917	84.043
Caves	2013_06_DSG140_000	2272	9	0	9	7	13	2	84.9415	89.0508
Caves	2013_06_DSG140_000	2273	9	10	9	7	13	2	84.668	98.0679
Caves	2013_06_DSG140_000	2274	9	20	9	7	13	2	84.6428	95.7717
Caves	2013_06_DSG140_000	2275	9	30	9	7	13	2	84.8816	79.8783
Caves	2013_06_DSG140_000	2276	9	40	9	7	13	2	84.8642	93.509
Caves	2013_06_DSG140_000	2277	9	50	9	7	13	2	84.5725	96.236
Caves	2013_06_DSG140_000	2278	10	0	9	7	13	2	84.5564	89.1898
Caves	2013_06_DSG140_000	2279	10	10	9	7	13	2	84.7669	86.1394
Caves	2013_06_DSG140_000	2280	10	20	9	7	13	2	84.6087	79.2251
Caves	2013_06_DSG140_000	2281	10	30	9	7	13	2	84.5529	82.0048
Caves	2013_06_DSG140_000	2282	10	40	9	7	13	2	84.5685	84.2633
Caves	2013_06_DSG140_000	2283	10	50	9	7	13	2	84.7552	82.7923
Caves	2013_06_DSG140_000	2284	11	0	9	7	13	2	86.0126	83.2925
Caves	2013_06_DSG140_000	2285	11	10	9	7	13	3	84.2272	85.1811
Caves	2013_06_DSG140_000	2286	11	20	9	7	13	2	84.2213	79.9605
Caves	2013_06_DSG140_000	2287	11	30	9	7	13	2	84.6782	86.6137
Caves	2013_06_DSG140_000	2288	11	40	9	7	13	2	84.2387	83.5412
Caves	2013_06_DSG140_000	2289	11	50	9	7	13	2	84.5421	83.8965
Caves	2013_06_DSG140_000	2290	12	0	9	7	13	1	91.6615	117.114
Caves	2013_06_DSG140_000	2291	12	10	9	7	13	3	84.8132	90.6633
Caves	2013_06_DSG140_000	2292	12	20	9	7	13	2	84.3602	83.2012
Caves	2013_06_DSG140_000	2293	12	30	9	7	13	2	84.5756	80.4882
Caves	2013_06_DSG140_000	2294	12	40	9	7	13	2	84.8483	84.8162
Caves	2013_06_DSG140_000	2295	12	50	9	7	13	3	84.5925	82.2554
Caves	2013_06_DSG140_000	2296	13	0	9	7	13	2	84.7829	79.8716
Caves	2013_06_DSG140_000	2297	13	10	9	7	13	2	84.5778	79.1029
Caves	2013_06_DSG140_000	2298	13	20	9	7	13	2	84.9319	79.4931
Caves	2013_06_DSG140_000	2299	13	30	9	7	13	2	84.5241	79.3404
Caves	2013_06_DSG140_000	2300	13	40	9	7	13	2	85.1571	78.8006
Caves	2013_06_DSG140_000	2301	13	50	9	7	13	2	84.7726	78.6783
Caves	2013_06_DSG140_000	2302	14	0	9	7	13	2	84.6683	78.8433
Caves	2013_06_DSG140_000	2303	14	10	9	7	13	2	85.0499	79.233
Caves	2013_06_DSG140_000	2304	14	20	9	7	13	2	84.6594	78.9389
Caves	2013_06_DSG140_000	2305	14	30	9	7	13	2	84.8885	80.1129
Caves	2013_06_DSG140_000	2306	14	40	9	7	13	2	85.4048	79.6282
Caves	2013_06_DSG140_000	2307	14	50	9	7	13	2	85.1011	79.4824
Caves	2013_06_DSG140_000	2308	15	0	9	7	13	2	85.6617	79.9767
Caves	2013_06_DSG140_000	2309	15	10	9	7	13	2	84.8723	78.5203
Caves	2013_06_DSG140_000	2310	15	20	9	7	13	2	84.9875	78.6798
Caves	2013_06_DSG140_000	2311	15	30	9	7	13	2	85.8444	79.5049
Caves	2013_06_DSG140_000	2312	15	40	9	7	13	2	84.7494	84.5925
Caves	2013_06_DSG140_000	2313	15	50	9	7	13	2	84.4827	82.4637
Caves	2013_06_DSG140_000	2314	16	0	9	7	13	2	84.4576	85.0807
Caves	2013_06_DSG140_000	2315	16	10	9	7	13	2	84.939	82.6791
Caves	2013_06_DSG140_000	2316	16	20	9	7	13	2	84.7907	83.5586
Caves	2013_06_DSG140_000	2317	16	30	9	7	13	2	84.7572	86.1613
Caves	2013_06_DSG140_000	2318	16	40	9	7	13	2	84.5223	85.3513
Caves	2013_06_DSG140_000	2319	16	50	9	7	13	2	84.7028	84.226
Caves	2013_06_DSG140_000	2320	17	0	9	7	13	2	84.2768	85.0907
Caves	2013_06_DSG140_000	2321	17	10	9	7	13	2	84.6286	83.3988
Caves	2013_06_DSG140_000	2322	17	20	9	7	13	2	84.4122	84.0132
Caves	2013_06_DSG140_000	2323	17	30	9	7	13	2	84.1221	83.7826
Caves	2013_06_DSG140_000	2324	17	40	9	7	13	2	84.0322	83.0871
Caves	2013_06_DSG140_000	2325	17	50	9	7	13	2	84.2649	84.5889
Caves	2013_06_DSG140_000	2326	18	0	9	7	13	2	84.01	85.5236
Caves	2013_06_DSG140_000	2327	18	10	9	7	13	2	83.8465	85.5349
Caves	2013_06_DSG140_000	2328	18	20	9	7	13	2	83.8507	85.7693
Caves	2013_06_DSG140_000	2329	18	30	9	7	13	2	84.0184	85.7821
Caves	2013_06_DSG140_000	2330	18	40	9	7	13	2	83.7975	86.8346
Caves	2013_06_DSG140_000	2331	18	50	9	7	13	2	84.7534	87.2141
Caves	2013_06_DSG140_000	2332	19	0	9	7	13	2	95.2027	95.1789
Caves	2013_06_DSG140_000	2333	19	10	9	7	13	2	84.7976	87.9508
Caves	2013_06_DSG140_000	2334	19	20	9	7	13	2	85.2313	87.2559
Caves	2013_06_DSG140_000	2335	19	30	9	7	13	2	85.6849	87.3297
Caves	2013_06_DSG140_000	2336	19	40	9	7	13	2	86.8381	89.8404
Caves	2013_06_DSG140_000	2337	19	50	9	7	13	2	87.389	88.4196
Caves	2013_06_DSG140_000	2338	20	0	9	7	13	2	87.2365	89.3123
Caves	2013_06_DSG140_000	2339	20	10	9	7	13	2	86.7402	88.3209
Caves	2013_06_DSG140_000	2340	20	20	9	7	13	2	85.6266	96.6592
Caves	2013_06_DSG140_000	2341	20	30	9	7	13	2	92.6938	102.793
Caves	2013_06_DSG140_000	2342	20	40	9	7	13	2	87.6058	99.275
Caves	2013_06_DSG140_000	2343	20	50	9	7	13	2	85.3312	87.9623
Caves	2013_06_DSG140_000	2344	21	0	9	7	13	2	85.2349	87.7415
Caves	2013_06_DSG140_000	2345	21	10	9	7	13	2	85.913	86.778
Caves	2013_06_DSG140_000	2346	21	20	9	7	13	2	85.8426	86.2299
Caves	2013_06_DSG140_000	2347	21	30	9	7	13	2	84.9493	85.9654
Caves	2013_06_DSG140_000	2348	21	40	9	7	13	2	85.9328	87.6887
Caves	2013_06_DSG140_000	2349	21	50	9	7	13	2	85.6585	85.2824
Caves	2013_06_DSG140_000	2350	22	0	9	7	13	2	85.901	84.9781
Caves	2013_06_DSG140_000	2351	22	10	9	7	13	2	85.6607	83.9272
Caves	2013_06_DSG140_000	2352	22	20	9	7	13	2	85.6916	81.5533
Caves	2013_06_DSG140_000	2353	22	30	9	7	13	2	86.0505	84.8063
Caves	2013_06_DSG140_000	2354	22	40	9	7	13	2	85.4771	80.5579
Caves	2013_06_DSG140_000	2355	22	50	9	7	13	2	85.1884	83.6672
Caves	2013_06_DSG140_000	2356	23	0	9	7	13	2	84.9948	83.285
Caves	2013_06_DSG140_000	2357	23	10	9	7	13	2	85.4691	82.637
Caves	2013_06_DSG140_000	2358	23	20	9	7	13	2	84.6531	82.1738
Caves	2013_06_DSG140_000	2359	23	30	9	7	13	2	84.8002	80.6583
Caves	2013_06_DSG140_000	2360	23	40	9	7	13	2	84.7271	82.5052
Caves	2013_06_DSG140_000	2361	23	50	9	7	13	2	84.9012	84.049
Caves	2013_06_DSG140_000	2362	0	0	10	7	13	2	84.4938	85.5338
Caves	2013_06_DSG140_000	2363	0	10	10	7	13	2	84.7229	81.6882
Caves	2013_06_DSG140_000	2364	0	20	10	7	13	2	85.3069	87.3547
Caves	2013_06_DSG140_000	2365	0	30	10	7	13	2	84.4967	82.4725
Caves	2013_06_DSG140_000	2366	0	40	10	7	13	2	84.898	81.8825
Caves	2013_06_DSG140_000	2367	0	50	10	7	13	2	84.8074	82.4565
Caves	2013_06_DSG140_000	2368	1	0	10	7	13	2	84.7391	84.3693
Caves	2013_06_DSG140_000	2369	1	10	10	7	13	2	85.1876	81.4458
Caves	2013_06_DSG140_000	2370	1	20	10	7	13	2	85.3488	80.6828
Caves	2013_06_DSG140_000	2371	1	30	10	7	13	2	85.0078	85.4558
Caves	2013_06_DSG140_000	2372	1	40	10	7	13	2	85.1771	79.7001
Caves	2013_06_DSG140_000	2373	1	50	10	7	13	2	84.8093	85.4387
Caves	2013_06_DSG140_000	2374	2	0	10	7	13	2	85.0162	82.5759
Caves	2013_06_DSG140_000	2375	2	10	10	7	13	2	84.9076	80.4915
Caves	2013_06_DSG140_000	2376	2	20	10	7	13	2	84.8195	80.6949
Caves	2013_06_DSG140_000	2377	2	30	10	7	13	2	85.3709	80.1691
Caves	2013_06_DSG140_000	2378	2	40	10	7	13	2	85.3065	85.5822
Caves	2013_06_DSG140_000	2379	2	50	10	7	13	2	85.0818	84.0194
Caves	2013_06_DSG140_000	2380	3	0	10	7	13	2	85.1295	84.4213
Caves	2013_06_DSG140_000	2381	3	10	10	7	13	2	84.8857	84.0262
Caves	2013_06_DSG140_000	2382	3	20	10	7	13	2	84.8451	82.9824
Caves	2013_06_DSG140_000	2383	3	30	10	7	13	2	85.4506	84.3126
Caves	2013_06_DSG140_000	2384	3	40	10	7	13	2	84.8135	85.5788
Caves	2013_06_DSG140_000	2385	3	50	10	7	13	2	84.8773	83.4679
Caves	2013_06_DSG140_000	2386	4	0	10	7	13	2	84.9561	84.7002
Caves	2013_06_DSG140_000	2387	4	10	10	7	13	2	85.1763	84.6522
Caves	2013_06_DSG140_000	2388	4	20	10	7	13	2	84.9607	86.8957
Caves	2013_06_DSG140_000	2389	4	30	10	7	13	2	85.2314	86.6682
Caves	2013_06_DSG140_000	2390	4	40	10	7	13	2	86.7919	86.8817
Caves	2013_06_DSG140_000	2391	4	50	10	7	13	2	86.5213	85.058
Caves	2013_06_DSG140_000	2392	5	0	10	7	13	2	86.2658	86.5749
Caves	2013_06_DSG140_000	2393	5	10	10	7	13	2	89.1902	85.2652
Caves	2013_06_DSG140_000	2394	5	20	10	7	13	2	88.4032	85.6851
Caves	2013_06_DSG140_000	2395	5	30	10	7	13	2	87.3191	85.7183
Caves	2013_06_DSG140_000	2396	5	40	10	7	13	2	86.5347	84.2532
Caves	2013_06_DSG140_000	2397	5	50	10	7	13	2	85.0798	84.4307
Caves	2013_06_DSG140_000	2398	6	0	10	7	13	2	85.1503	84.7458
Caves	2013_06_DSG140_000	2399	6	10	10	7	13	2	84.3623	79.7734
Caves	2013_06_DSG140_000	2400	6	20	10	7	13	2	84.1807	80.406
Caves	2013_06_DSG140_000	2401	6	30	10	7	13	2	84.0945	79.001
Caves	2013_06_DSG140_000	2402	6	40	10	7	13	2	83.9875	80.5154
Caves	2013_06_DSG140_000	2403	6	50	10	7	13	2	84.2024	79.2644
Caves	2013_06_DSG140_000	2404	7	0	10	7	13	2	84.1897	79.3288
Caves	2013_06_DSG140_000	2405	7	10	10	7	13	2	83.9231	78.0654
Caves	2013_06_DSG140_000	2406	7	20	10	7	13	2	84.2303	78.2288
Caves	2013_06_DSG140_000	2407	7	30	10	7	13	2	84.3839	79.3184
Caves	2013_06_DSG140_000	2408	7	40	10	7	13	3	84.6201	80.9038
Caves	2013_06_DSG140_000	2409	7	50	10	7	13	2	84.2213	78.8142
Caves	2013_06_DSG140_000	2410	8	0	10	7	13	2	84.8171	79.2429
Caves	2013_06_DSG140_000	2411	8	10	10	7	13	2	84.3361	78.9141
Caves	2013_06_DSG140_000	2412	8	20	10	7	13	3	85.1849	80.3241
Caves	2013_06_DSG140_000	2413	8	30	10	7	13	2	84.2272	79.5389
Caves	2013_06_DSG140_000	2414	8	40	10	7	13	2	85.0286	78.868
Caves	2013_06_DSG140_000	2415	8	50	10	7	13	2	84.7635	79.0696
Caves	2013_06_DSG140_000	2416	9	0	10	7	13	2	86.3116	81.0399
Caves	2013_06_DSG140_000	2417	9	10	10	7	13	2	85.876	87.9712
Caves	2013_06_DSG140_000	2418	9	20	10	7	13	2	84.6158	80.2878
Caves	2013_06_DSG140_000	2419	9	30	10	7	13	2	87.9598	94.0652
Caves	2013_06_DSG140_000	2420	9	40	10	7	13	2	84.7241	91.352
Caves	2013_06_DSG140_000	2421	9	50	10	7	13	2	85.0756	79.5907
Caves	2013_06_DSG140_000	2422	10	0	10	7	13	2	85.1738	81.0846
Caves	2013_06_DSG140_000	2423	10	10	10	7	13	2	86.2081	79.2157
Caves	2013_06_DSG140_000	2424	10	20	10	7	13	2	85.4414	78.4893
Caves	2013_06_DSG140_000	2425	10	30	10	7	13	2	85.5207	78.9575
Caves	2013_06_DSG140_000	2426	10	40	10	7	13	2	89.5758	83.366
Caves	2013_06_DSG140_000	2427	10	50	10	7	13	2	85.411	78.8869
Caves	2013_06_DSG140_000	2428	11	0	10	7	13	3	85.3353	90.6659
Caves	2013_06_DSG140_000	2429	11	10	10	7	13	2	85.4785	83.5676
Caves	2013_06_DSG140_000	2430	11	20	10	7	13	2	84.4768	79.1747
Caves	2013_06_DSG140_000	2431	11	30	10	7	13	2	84.6022	86.5396
Caves	2013_06_DSG140_000	2432	11	40	10	7	13	2	84.331	83.8564
Caves	2013_06_DSG140_000	2433	11	50	10	7	13	2	84.6407	78.5826
Caves	2013_06_DSG140_000	2434	12	0	10	7	13	2	84.0694	79.0415
Caves	2013_06_DSG140_000	2435	12	10	10	7	13	2	84.3166	79.4266
Caves	2013_06_DSG140_000	2436	12	20	10	7	13	2	84.4287	79.4317
Caves	2013_06_DSG140_000	2437	12	30	10	7	13	2	84.3564	78.786
Caves	2013_06_DSG140_000	2438	12	40	10	7	13	3	84.8939	79.4903
Caves	2013_06_DSG140_000	2439	12	50	10	7	13	2	84.1913	80.0448
Caves	2013_06_DSG140_000	2440	13	0	10	7	13	2	84.5422	81.9214
Caves	2013_06_DSG140_000	2441	13	10	10	7	13	2	85.0123	79.6414
Caves	2013_06_DSG140_000	2442	13	20	10	7	13	2	84.61	78.9522
Caves	2013_06_DSG140_000	2443	13	30	10	7	13	2	84.8329	79.3237
Caves	2013_06_DSG140_000	2444	13	40	10	7	13	2	84.4779	79.8731
Caves	2013_06_DSG140_000	2445	13	50	10	7	13	2	84.6878	79.1046
Caves	2013_06_DSG140_000	2446	14	0	10	7	13	2	86.4378	80.9938
Caves	2013_06_DSG140_000	2447	14	10	10	7	13	3	86.2438	84.344
Caves	2013_06_DSG140_000	2448	14	20	10	7	13	2	90.0213	84.3498
Caves	2013_06_DSG140_000	2449	14	30	10	7	13	2	85.353	80.6648
Caves	2013_06_DSG140_000	2450	14	40	10	7	13	2	84.9033	80.2422
Caves	2013_06_DSG140_000	2451	14	50	10	7	13	2	84.8655	82.0487
Caves	2013_06_DSG140_000	2452	15	0	10	7	13	2	84.9968	90.6875
Caves	2013_06_DSG140_000	2453	15	10	10	7	13	1	85.9502	111.55
Caves	2013_06_DSG140_000	2454	15	20	10	7	13	2	84.9876	98.1055
Caves	2013_06_DSG140_000	2455	15	30	10	7	13	2	84.9021	89.252
Caves	2013_06_DSG140_000	2456	15	40	10	7	13	2	84.4459	85.125
Caves	2013_06_DSG140_000	2457	15	50	10	7	13	2	84.9467	81.3721
Caves	2013_06_DSG140_000	2458	16	0	10	7	13	2	84.4278	80.1501
Caves	2013_06_DSG140_000	2459	16	10	10	7	13	2	84.7375	79.6394
Caves	2013_06_DSG140_000	2460	16	20	10	7	13	2	84.7891	79.7355
Caves	2013_06_DSG140_000	2461	16	30	10	7	13	2	84.8094	80.4706
Caves	2013_06_DSG140_000	2462	16	40	10	7	13	2	84.9691	91.6201
Caves	2013_06_DSG140_000	2463	16	50	10	7	13	2	84.379	84.0527
Caves	2013_06_DSG140_000	2464	17	0	10	7	13	2	84.608	85.0025
Caves	2013_06_DSG140_000	2465	17	10	10	7	13	2	84.6192	86.1321
Caves	2013_06_DSG140_000	2466	17	20	10	7	13	2	84.6499	85.5884
Caves	2013_06_DSG140_000	2467	17	30	10	7	13	2	84.2418	84.6115
Caves	2013_06_DSG140_000	2468	17	40	10	7	13	2	84.2917	85.2329
Caves	2013_06_DSG140_000	2469	17	50	10	7	13	2	84.6755	85.0874
Caves	2013_06_DSG140_000	2470	18	0	10	7	13	2	84.1428	85.4315
Caves	2013_06_DSG140_000	2471	18	10	10	7	13	2	84.01	87.3
Caves	2013_06_DSG140_000	2472	18	20	10	7	13	2	83.4368	85.6994
Caves	2013_06_DSG140_000	2473	18	30	10	7	13	2	83.981	86.9095
Caves	2013_06_DSG140_000	2474	18	40	10	7	13	2	84.0582	85.9975
Caves	2013_06_DSG140_000	2475	18	50	10	7	13	2	83.6516	84.2512
Caves	2013_06_DSG140_000	2476	19	0	10	7	13	2	83.9473	86.3085
Caves	2013_06_DSG140_000	2477	19	10	10	7	13	2	84.0249	86.9714
Caves	2013_06_DSG140_000	2478	19	20	10	7	13	2	84.2756	85.8214
Caves	2013_06_DSG140_000	2479	19	30	10	7	13	2	85.6741	86.8262
Caves	2013_06_DSG140_000	2480	19	40	10	7	13	2	85.9972	87.3279
Caves	2013_06_DSG140_000	2481	19	50	10	7	13	2	86.5231	87.4124
Caves	2013_06_DSG140_000	2482	20	0	10	7	13	2	86.9519	88.1135
Caves	2013_06_DSG140_000	2483	20	10	10	7	13	2	86.8391	88.4882
Caves	2013_06_DSG140_000	2484	20	20	10	7	13	2	86.4434	87.698
Caves	2013_06_DSG140_000	2485	20	30	10	7	13	2	85.878	91.5061
Caves	2013_06_DSG140_000	2486	20	40	10	7	13	2	84.8515	91.6978
Caves	2013_06_DSG140_000	2487	20	50	10	7	13	2	84.7445	90.8964
Caves	2013_06_DSG140_000	2488	21	0	10	7	13	2	85.2453	90.5657
Caves	2013_06_DSG140_000	2489	21	10	10	7	13	2	84.1689	89.0977
Caves	2013_06_DSG140_000	2490	21	20	10	7	13	2	85.3713	90.0632
Caves	2013_06_DSG140_000	2491	21	30	10	7	13	2	84.9289	88.2142
Caves	2013_06_DSG140_000	2492	21	40	10	7	13	2	85.5072	88.2267
Caves	2013_06_DSG140_000	2493	21	50	10	7	13	2	85.0384	87.7635
Caves	2013_06_DSG140_000	2494	22	0	10	7	13	2	84.3833	89.1419
Caves	2013_06_DSG140_000	2495	22	10	10	7	13	1	84.4809	105.152
Caves	2013_06_DSG140_000	2496	22	20	10	7	13	1	86.0151	99.5232
Caves	2013_06_DSG140_000	2497	22	30	10	7	13	2	86.3314	93.6959
Caves	2013_06_DSG140_000	2498	22	40	10	7	13	2	85.7311	87.472
Caves	2013_06_DSG140_000	2499	22	50	10	7	13	2	88.2952	94.8699
Caves	2013_06_DSG140_000	2500	23	0	10	7	13	2	87.3341	96.3846
Caves	2013_06_DSG140_000	2501	23	10	10	7	13	2	85.7673	108.041
Caves	2013_06_DSG140_000	2502	23	20	10	7	13	2	86.2224	95.7347
Caves	2013_06_DSG140_000	2503	23	30	10	7	13	2	85.4046	100.985
Caves	2013_06_DSG140_000	2504	23	40	10	7	13	2	84.9273	82.7688
Caves	2013_06_DSG140_000	2505	23	50	10	7	13	2	85.6518	85.3645
Caves	2013_06_DSG140_000	2506	0	0	11	7	13	2	85.1639	87.4408
Caves	2013_06_DSG140_000	2507	0	10	11	7	13	2	85.1795	85.88
Caves	2013_06_DSG140_000	2508	0	20	11	7	13	2	84.9253	85.3304
Caves	2013_06_DSG140_000	2509	0	30	11	7	13	2	85.1407	86.5196
Caves	2013_06_DSG140_000	2510	0	40	11	7	13	2	85.2321	86.3903
Caves	2013_06_DSG140_000	2511	0	50	11	7	13	2	85.262	90.1833
Caves	2013_06_DSG140_000	2512	1	0	11	7	13	2	85.3991	85.6682
Caves	2013_06_DSG140_000	2513	1	10	11	7	13	2	85.2194	85.4076
Caves	2013_06_DSG140_000	2514	1	20	11	7	13	2	85.0075	83.0435
Caves	2013_06_DSG140_000	2515	1	30	11	7	13	2	84.9043	82.1906
Caves	2013_06_DSG140_000	2516	1	40	11	7	13	2	84.7367	85.5956
Caves	2013_06_DSG140_000	2517	1	50	11	7	13	2	84.8157	85.0735
Caves	2013_06_DSG140_000	2518	2	0	11	7	13	2	84.8711	87.7197
Caves	2013_06_DSG140_000	2519	2	10	11	7	13	2	84.7959	85.8333
Caves	2013_06_DSG140_000	2520	2	20	11	7	13	2	84.7228	85.24
Caves	2013_06_DSG140_000	2521	2	30	11	7	13	2	85.2312	84.2474
Caves	2013_06_DSG140_000	2522	2	40	11	7	13	2	85.0545	84.05
Caves	2013_06_DSG140_000	2523	2	50	11	7	13	2	84.9239	82.853
Caves	2013_06_DSG140_000	2524	3	0	11	7	13	2	85.2069	82.2616
Caves	2013_06_DSG140_000	2525	3	10	11	7	13	2	85.2763	84.7341
Caves	2013_06_DSG140_000	2526	3	20	11	7	13	2	85.1004	87.9023
Caves	2013_06_DSG140_000	2527	3	30	11	7	13	2	85.2232	86.4268
Caves	2013_06_DSG140_000	2528	3	40	11	7	13	2	84.9167	86.6584
Caves	2013_06_DSG140_000	2529	3	50	11	7	13	2	84.9618	89.5574
Caves	2013_06_DSG140_000	2530	4	0	11	7	13	2	85.1523	88.0169
Caves	2013_06_DSG140_000	2531	4	10	11	7	13	2	85.4505	88.0218
Caves	2013_06_DSG140_000	2532	4	20	11	7	13	2	85.1714	89.6355
Caves	2013_06_DSG140_000	2533	4	30	11	7	13	2	85.9183	88.3484
Caves	2013_06_DSG140_000	2534	4	40	11	7	13	2	85.6967	87.4254
Caves	2013_06_DSG140_000	2535	4	50	11	7	13	2	86.4472	88.6303
Caves	2013_06_DSG140_000	2536	5	0	11	7	13	2	86.5813	86.6998
Caves	2013_06_DSG140_000	2537	5	10	11	7	13	2	86.8701	88.1127
Caves	2013_06_DSG140_000	2538	5	20	11	7	13	2	86.6414	86.7237
Caves	2013_06_DSG140_000	2539	5	30	11	7	13	2	87.0084	86.5503
Caves	2013_06_DSG140_000	2540	5	40	11	7	13	2	86.4372	85.0354
Caves	2013_06_DSG140_000	2541	5	50	11	7	13	3	85.3206	85.8291
Caves	2013_06_DSG140_000	2542	6	0	11	7	13	2	85.1153	85.0509
Caves	2013_06_DSG140_000	2543	6	10	11	7	13	2	85.4684	84.6462
Caves	2013_06_DSG140_000	2544	6	20	11	7	13	2	84.808	84.6049
Caves	2013_06_DSG140_000	2545	6	30	11	7	13	2	84.8575	84.9078
Caves	2013_06_DSG140_000	2546	6	40	11	7	13	2	84.6529	85.8215
Caves	2013_06_DSG140_000	2547	6	50	11	7	13	2	84.1634	86.2432
Caves	2013_06_DSG140_000	2548	7	0	11	7	13	2	84.6356	86.174
Caves	2013_06_DSG140_000	2549	7	10	11	7	13	2	84.1951	86.941
Caves	2013_06_DSG140_000	2550	7	20	11	7	13	2	83.4063	87.2805
Caves	2013_06_DSG140_000	2551	7	30	11	7	13	2	83.935	87.1692
Caves	2013_06_DSG140_000	2552	7	40	11	7	13	2	83.91	87.6541
Caves	2013_06_DSG140_000	2553	7	50	11	7	13	2	83.6703	87.9792
Caves	2013_06_DSG140_000	2554	8	0	11	7	13	2	84.3082	88.0143
Caves	2013_06_DSG140_000	2555	8	10	11	7	13	2	83.5956	92.8632
Caves	2013_06_DSG140_000	2556	8	20	11	7	13	2	84.6996	94.6767
Caves	2013_06_DSG140_000	2557	8	30	11	7	13	2	86.8308	98.6304
Caves	2013_06_DSG140_000	2558	8	40	11	7	13	2	89.7595	99.5992
Caves	2013_06_DSG140_000	2559	8	50	11	7	13	2	86.1819	94.4755
Caves	2013_06_DSG140_000	2560	9	0	11	7	13	2	86.4436	85.7762
Caves	2013_06_DSG140_000	2561	9	10	11	7	13	2	84.889	84.4551
Caves	2013_06_DSG140_000	2562	9	20	11	7	13	2	84.9189	88.3237
Caves	2013_06_DSG140_000	2563	9	30	11	7	13	2	85.6462	89.5597
Caves	2013_06_DSG140_000	2564	9	40	11	7	13	2	84.1202	86.517
Caves	2013_06_DSG140_000	2565	9	50	11	7	13	2	84.5222	86.1562
Caves	2013_06_DSG140_000	2566	10	0	11	7	13	2	84.7425	86.5201
Caves	2013_06_DSG140_000	2567	10	10	11	7	13	2	84.7489	86.5289
Caves	2013_06_DSG140_000	2568	10	20	11	7	13	2	84.3737	85.6206
Caves	2013_06_DSG140_000	2569	10	30	11	7	13	2	84.5648	85.3505
Caves	2013_06_DSG140_000	2570	10	40	11	7	13	2	85.0308	84.6381
Caves	2013_06_DSG140_000	2571	10	50	11	7	13	2	84.4983	81.5549
Caves	2013_06_DSG140_000	2572	11	0	11	7	13	2	84.8938	82.0726
Caves	2013_06_DSG140_000	2573	11	10	11	7	13	2	84.6121	80.7757
Caves	2013_06_DSG140_000	2574	11	20	11	7	13	2	84.2824	81.6312
Caves	2013_06_DSG140_000	2575	11	30	11	7	13	2	84.7882	82.2738
Caves	2013_06_DSG140_000	2576	11	40	11	7	13	2	84.6896	82.2402
Caves	2013_06_DSG140_000	2577	11	50	11	7	13	2	84.524	82.3024
Caves	2013_06_DSG140_000	2578	12	0	11	7	13	2	84.3295	82.2355
Caves	2013_06_DSG140_000	2579	12	10	11	7	13	2	84.1953	83.3149
Caves	2013_06_DSG140_000	2580	12	20	11	7	13	2	84.166	83.2832
Caves	2013_06_DSG140_000	2581	12	30	11	7	13	2	84.2866	82.3514
Caves	2013_06_DSG140_000	2582	12	40	11	7	13	2	84.5576	81.3518
Caves	2013_06_DSG140_000	2583	12	50	11	7	13	2	84.3054	81.5899
Caves	2013_06_DSG140_000	2584	13	0	11	7	13	2	84.4065	81.1631
Caves	2013_06_DSG140_000	2585	13	10	11	7	13	2	83.9727	81.7147
Caves	2013_06_DSG140_000	2586	13	20	11	7	13	2	84.1084	81.1037
Caves	2013_06_DSG140_000	2587	13	30	11	7	13	2	84.2132	82.2724
Caves	2013_06_DSG140_000	2588	13	40	11	7	13	2	84.2086	81.5457
Caves	2013_06_DSG140_000	2589	13	50	11	7	13	2	84.8953	82.1474
Caves	2013_06_DSG140_000	2590	14	0	11	7	13	2	84.6447	82.0691
Caves	2013_06_DSG140_000	2591	14	10	11	7	13	2	85.0407	79.3639
Caves	2013_06_DSG140_000	2592	14	20	11	7	13	3	84.3852	80.7604
Caves	2013_06_DSG140_000	2593	14	30	11	7	13	2	85.9036	79.0427
Caves	2013_06_DSG140_000	2594	14	40	11	7	13	2	84.0302	81.2484
Caves	2013_06_DSG140_000	2595	14	50	11	7	13	3	84.1299	79.1746
Caves	2013_06_DSG140_000	2596	15	0	11	7	13	2	83.9387	79.2662
Caves	2013_06_DSG140_000	2597	15	10	11	7	13	2	84.1478	78.3462
Caves	2013_06_DSG140_000	2598	15	20	11	7	13	2	84.1183	82.4357
Caves	2013_06_DSG140_000	2599	15	30	11	7	13	2	84.5709	78.6552
Caves	2013_06_DSG140_000	2600	15	40	11	7	13	2	83.9978	78.7284
Caves	2013_06_DSG140_000	2601	15	50	11	7	13	2	84.1966	78.9142
Caves	2013_06_DSG140_000	2602	16	0	11	7	13	2	84.4074	78.6498
Caves	2013_06_DSG140_000	2603	16	10	11	7	13	2	84.6466	78.7473
Caves	2013_06_DSG140_000	2604	16	20	11	7	13	2	84.6392	78.5693
Caves	2013_06_DSG140_000	2605	16	30	11	7	13	2	84.5605	78.4536
Caves	2013_06_DSG140_000	2606	16	40	11	7	13	2	84.999	78.4105
Caves	2013_06_DSG140_000	2607	16	50	11	7	13	2	84.6007	78.3298
Caves	2013_06_DSG140_000	2608	17	0	11	7	13	2	84.6628	79.0555
Caves	2013_06_DSG140_000	2609	17	10	11	7	13	2	84.8286	78.1981
Caves	2013_06_DSG140_000	2610	17	20	11	7	13	2	84.3494	78.5069
Caves	2013_06_DSG140_000	2611	17	30	11	7	13	2	84.6321	79.796
Caves	2013_06_DSG140_000	2612	17	40	11	7	13	2	84.0968	89.6131
Caves	2013_06_DSG140_000	2613	17	50	11	7	13	2	84.4996	77.7274
Caves	2013_06_DSG140_000	2614	18	0	11	7	13	2	84.8211	81.9398
Caves	2013_06_DSG140_000	2615	18	10	11	7	13	2	84.458	77.8099
Caves	2013_06_DSG140_000	2616	18	20	11	7	13	2	84.4469	81.8981
Caves	2013_06_DSG140_000	2617	18	30	11	7	13	2	84.639	77.9129
Caves	2013_06_DSG140_000	2618	18	40	11	7	13	2	86.0833	79.9798
Caves	2013_06_DSG140_000	2619	18	50	11	7	13	2	88.4857	99.5629
Caves	2013_06_DSG140_000	2620	19	0	11	7	13	2	93.1279	89.5003
Caves	2013_06_DSG140_000	2621	19	10	11	7	13	2	89.2961	85.7005
Caves	2013_06_DSG140_000	2622	19	20	11	7	13	2	98.0909	91.0316
Caves	2013_06_DSG140_000	2623	19	30	11	7	13	2	97.0898	91.2733
Caves	2013_06_DSG140_000	2624	19	40	11	7	13	2	89.1455	83.7171
Caves	2013_06_DSG140_000	2625	19	50	11	7	13	2	90.6519	85.9629
Caves	2013_06_DSG140_000	2626	20	0	11	7	13	2	91.5224	86.1395
Caves	2013_06_DSG140_000	2627	20	10	11	7	13	2	90.0105	85.6923
Caves	2013_06_DSG140_000	2628	20	20	11	7	13	2	89.4322	89.0634
Caves	2013_06_DSG140_000	2629	20	30	11	7	13	2	91.4363	86.4363
Caves	2013_06_DSG140_000	2630	20	40	11	7	13	2	92.553	89.2628
Caves	2013_06_DSG140_000	2631	20	50	11	7	13	2	91.5479	86.7252
Caves	2013_06_DSG140_000	2632	21	0	11	7	13	2	91.4876	87.5355
Caves	2013_06_DSG140_000	2633	21	10	11	7	13	2	86.9285	85.1974
Caves	2013_06_DSG140_000	2634	21	20	11	7	13	2	87.0468	84.2825
Caves	2013_06_DSG140_000	2635	21	30	11	7	13	2	92.3435	87.8577
Caves	2013_06_DSG140_000	2636	21	40	11	7	13	2	87.0019	88.5036
Caves	2013_06_DSG140_000	2637	21	50	11	7	13	2	86.083	88.5948
Caves	2013_06_DSG140_000	2638	22	0	11	7	13	2	86.1544	84.9561
Caves	2013_06_DSG140_000	2639	22	10	11	7	13	2	86.133	87.0282
Caves	2013_06_DSG140_000	2640	22	20	11	7	13	2	85.9523	85.4437
Caves	2013_06_DSG140_000	2641	22	30	11	7	13	2	86.1992	82.4497
Caves	2013_06_DSG140_000	2642	22	40	11	7	13	2	86.1699	83.5545
Caves	2013_06_DSG140_000	2643	22	50	11	7	13	2	89.767	85.3156
Caves	2013_06_DSG140_000	2644	23	0	11	7	13	2	86.3572	85.3351
Caves	2013_06_DSG140_000	2645	23	10	11	7	13	2	86.1728	84.3106
Caves	2013_06_DSG140_000	2646	23	20	11	7	13	2	86.0799	87.2985
Caves	2013_06_DSG140_000	2647	23	30	11	7	13	2	87.3912	87.5002
Caves	2013_06_DSG140_000	2648	23	40	11	7	13	2	85.4899	86.7306
Caves	2013_06_DSG140_000	2649	23	50	11	7	13	2	97.738	86.2139
Caves	2013_06_DSG140_000	2650	0	0	12	7	13	2	85.0923	84.18
Caves	2013_06_DSG140_000	2651	0	10	12	7	13	2	85.476	85.16
Caves	2013_06_DSG140_000	2652	0	20	12	7	13	2	85.2414	84.8061
Caves	2013_06_DSG140_000	2653	0	30	12	7	13	2	85.0395	86.0694
Caves	2013_06_DSG140_000	2654	0	40	12	7	13	2	85.0785	85.0458
Caves	2013_06_DSG140_000	2655	0	50	12	7	13	2	85.1396	85.0794
Caves	2013_06_DSG140_000	2656	1	0	12	7	13	2	85.3087	86.3811
Caves	2013_06_DSG140_000	2657	1	10	12	7	13	2	85.196	85.5829
Caves	2013_06_DSG140_000	2658	1	20	12	7	13	2	84.5057	84.8563
Caves	2013_06_DSG140_000	2659	1	30	12	7	13	2	84.6307	85.3368
Caves	2013_06_DSG140_000	2660	1	40	12	7	13	2	85.9197	84.9231
Caves	2013_06_DSG140_000	2661	1	50	12	7	13	2	84.0038	85.4228
Caves	2013_06_DSG140_000	2662	2	0	12	7	13	2	84.5325	85.5751
Caves	2013_06_DSG140_000	2663	2	10	12	7	13	2	85.0128	85.7219
Caves	2013_06_DSG140_000	2664	2	20	12	7	13	2	84.5146	84.883
Caves	2013_06_DSG140_000	2665	2	30	12	7	13	2	84.5307	83.7692
Caves	2013_06_DSG140_000	2666	2	40	12	7	13	2	84.7159	86.7025
Caves	2013_06_DSG140_000	2667	2	50	12	7	13	2	85.0266	86.0291
Caves	2013_06_DSG140_000	2668	3	0	12	7	13	2	90.018	88.0622
Caves	2013_06_DSG140_000	2669	3	10	12	7	13	2	85.4307	84.223
Caves	2013_06_DSG140_000	2670	3	20	12	7	13	2	86.3934	86.4291
Caves	2013_06_DSG140_000	2671	3	30	12	7	13	2	85.4601	88.6997
Caves	2013_06_DSG140_000	2672	3	40	12	7	13	2	85.9997	86.7252
Caves	2013_06_DSG140_000	2673	3	50	12	7	13	2	85.1447	87.8123
Caves	2013_06_DSG140_000	2674	4	0	12	7	13	2	84.9875	87.025
Caves	2013_06_DSG140_000	2675	4	10	12	7	13	2	85.1299	87.944
Caves	2013_06_DSG140_000	2676	4	20	12	7	13	2	85.1756	85.8831
Caves	2013_06_DSG140_000	2677	4	30	12	7	13	2	85.7815	85.7004
Caves	2013_06_DSG140_000	2678	4	40	12	7	13	2	91.5812	87.0555
Caves	2013_06_DSG140_000	2679	4	50	12	7	13	2	87.971	85.0084
Caves	2013_06_DSG140_000	2680	5	0	12	7	13	2	86.8408	83.0239
Caves	2013_06_DSG140_000	2681	5	10	12	7	13	2	86.9084	82.3996
Caves	2013_06_DSG140_000	2682	5	20	12	7	13	2	87.9827	82.7385
Caves	2013_06_DSG140_000	2683	5	30	12	7	13	2	86.5262	82.3386
Caves	2013_06_DSG140_000	2684	5	40	12	7	13	2	86.0812	88.1421
Caves	2013_06_DSG140_000	2685	5	50	12	7	13	2	85.5076	86.1753
Caves	2013_06_DSG140_000	2686	6	0	12	7	13	2	85.1883	83.936
Caves	2013_06_DSG140_000	2687	6	10	12	7	13	2	84.6945	83.0129
Caves	2013_06_DSG140_000	2688	6	20	12	7	13	2	84.8559	82.4998
Caves	2013_06_DSG140_000	2689	6	30	12	7	13	2	84.7568	84.8524
Caves	2013_06_DSG140_000	2690	6	40	12	7	13	2	84.1008	82.9794
Caves	2013_06_DSG140_000	2691	6	50	12	7	13	2	85.8503	86.7582
Caves	2013_06_DSG140_000	2692	7	0	12	7	13	2	84.9154	85.2272
Caves	2013_06_DSG140_000	2693	7	10	12	7	13	2	85.071	82.608
Caves	2013_06_DSG140_000	2694	7	20	12	7	13	2	91.0596	86.5487
Caves	2013_06_DSG140_000	2695	7	30	12	7	13	2	93.1255	86.9744
Caves	2013_06_DSG140_000	2696	7	40	12	7	13	2	86.432	84.1161
Caves	2013_06_DSG140_000	2697	7	50	12	7	13	2	90.8084	95.8634
Caves	2013_06_DSG140_000	2698	8	0	12	7	13	2	86.4097	85.2172
Caves	2013_06_DSG140_000	2699	8	10	12	7	13	2	84.3029	86.9293
Caves	2013_06_DSG140_000	2700	8	20	12	7	13	2	83.7664	95.8772
Caves	2013_06_DSG140_000	2701	8	30	12	7	13	2	84.0157	87.3506
Caves	2013_06_DSG140_000	2702	8	40	12	7	13	2	84.1787	99.477
Caves	2013_06_DSG140_000	2703	8	50	12	7	13	2	84.6122	85.3389
Caves	2013_06_DSG140_000	2704	9	0	12	7	13	2	85.0499	91.7259
Caves	2013_06_DSG140_000	2705	9	10	12	7	13	2	85.9534	89.8514
Caves	2013_06_DSG140_000	2706	9	20	12	7	13	2	89.4992	90.3556
Caves	2013_06_DSG140_000	2707	9	30	12	7	13	2	88.4079	85.793
Caves	2013_06_DSG140_000	2708	9	40	12	7	13	2	87.3791	87.3461
Caves	2013_06_DSG140_000	2709	9	50	12	7	13	2	86.1917	85.8335
Caves	2013_06_DSG140_000	2710	10	0	12	7	13	2	84.6109	88.9981
Caves	2013_06_DSG140_000	2711	10	10	12	7	13	2	84.5377	91.196
Caves	2013_06_DSG140_000	2712	10	20	12	7	13	2	85.0304	83.3689
Caves	2013_06_DSG140_000	2713	10	30	12	7	13	2	87.7964	102.335
Caves	2013_06_DSG140_000	2714	10	40	12	7	13	2	86.8202	82.5123
Caves	2013_06_DSG140_000	2715	10	50	12	7	13	2	85.0545	81.7702
Caves	2013_06_DSG140_000	2716	11	0	12	7	13	2	92.9388	88.3433
Caves	2013_06_DSG140_000	2717	11	10	12	7	13	2	94.3264	87.7987
Caves	2013_06_DSG140_000	2718	11	20	12	7	13	2	87.4209	83.2464
Caves	2013_06_DSG140_000	2719	11	30	12	7	13	2	89.5028	84.6053
Caves	2013_06_DSG140_000	2720	11	40	12	7	13	2	92.054	87.457
Caves	2013_06_DSG140_000	2721	11	50	12	7	13	2	84.8256	80.9154
Caves	2013_06_DSG140_000	2722	12	0	12	7	13	2	84.7726	80.2197
Caves	2013_06_DSG140_000	2723	12	10	12	7	13	2	84.9042	80.6059
Caves	2013_06_DSG140_000	2724	12	20	12	7	13	2	84.1805	80.7721
Caves	2013_06_DSG140_000	2725	12	30	12	7	13	2	84.2021	80.8384
Caves	2013_06_DSG140_000	2726	12	40	12	7	13	2	85.5944	84.3311
Caves	2013_06_DSG140_000	2727	12	50	12	7	13	2	89.3457	84.1834
Caves	2013_06_DSG140_000	2728	13	0	12	7	13	2	86.9317	83.7019
Caves	2013_06_DSG140_000	2729	13	10	12	7	13	2	86.9588	84.1415
Caves	2013_06_DSG140_000	2730	13	20	12	7	13	2	92.9289	85.5939
Caves	2013_06_DSG140_000	2731	13	30	12	7	13	2	84.6442	83.6019
Caves	2013_06_DSG140_000	2732	13	40	12	7	13	2	84.4027	86.9512
Caves	2013_06_DSG140_000	2733	13	50	12	7	13	3	84.1217	89.4067
Caves	2013_06_DSG140_000	2734	14	0	12	7	13	2	84.9216	85.7229
Caves	2013_06_DSG140_000	2735	14	10	12	7	13	2	88.5911	84.9865
Caves	2013_06_DSG140_000	2736	14	20	12	7	13	3	84.4568	90.557
Caves	2013_06_DSG140_000	2737	14	30	12	7	13	2	85.919	89.8141
Caves	2013_06_DSG140_000	2738	14	40	12	7	13	2	83.4377	82.4867
Caves	2013_06_DSG140_000	2739	14	50	12	7	13	2	85.1946	83.1508
Caves	2013_06_DSG140_000	2740	15	0	12	7	13	2	84.8226	85.5078
Caves	2013_06_DSG140_000	2741	15	10	12	7	13	2	84.5876	83.998
Caves	2013_06_DSG140_000	2742	15	20	12	7	13	2	85.0042	85.8907
Caves	2013_06_DSG140_000	2743	15	30	12	7	13	2	84.198	85.4258
Caves	2013_06_DSG140_000	2744	15	40	12	7	13	2	84.4643	84.9436
Caves	2013_06_DSG140_000	2745	15	50	12	7	13	2	84.1606	102.979
Caves	2013_06_DSG140_000	2746	16	0	12	7	13	2	84.9666	83.7592
Caves	2013_06_DSG140_000	2747	16	10	12	7	13	2	87.866	87.1745
Caves	2013_06_DSG140_000	2748	16	20	12	7	13	1	83.629	101.716
Caves	2013_06_DSG140_000	2749	16	30	12	7	13	2	85.9574	84.8113
Caves	2013_06_DSG140_000	2750	16	40	12	7	13	2	86.372	84.5738
Caves	2013_06_DSG140_000	2751	16	50	12	7	13	2	85.8462	84.5917
Caves	2013_06_DSG140_000	2752	17	0	12	7	13	2	84.8298	83.9731
Caves	2013_06_DSG140_000	2753	17	10	12	7	13	2	85.7387	92.8965
Caves	2013_06_DSG140_000	2754	17	20	12	7	13	2	85.1298	88.133
Caves	2013_06_DSG140_000	2755	17	30	12	7	13	2	85.8317	84.4596
Caves	2013_06_DSG140_000	2756	17	40	12	7	13	2	84.8708	83.6663
Caves	2013_06_DSG140_000	2757	17	50	12	7	13	2	84.1722	83.7351
Caves	2013_06_DSG140_000	2758	18	0	12	7	13	2	85.3902	85.2829
Caves	2013_06_DSG140_000	2759	18	10	12	7	13	2	85.9086	85.1525
Caves	2013_06_DSG140_000	2760	18	20	12	7	13	1	87.3566	102.106
Caves	2013_06_DSG140_000	2761	18	30	12	7	13	1	99.3609	117.22
Caves	2013_06_DSG140_000	2762	18	40	12	7	13	2	88.7633	83.6896
Caves	2013_06_DSG140_000	2763	18	50	12	7	13	2	89.3736	84.7056
Caves	2013_06_DSG140_000	2764	19	0	12	7	13	2	89.7565	84.2247
Caves	2013_06_DSG140_000	2765	19	10	12	7	13	2	88.871	87.1447
Caves	2013_06_DSG140_000	2766	19	20	12	7	13	2	85.0302	91.2902
Caves	2013_06_DSG140_000	2767	19	30	12	7	13	2	86.7706	90.7471
Caves	2013_06_DSG140_000	2768	19	40	12	7	13	2	86.9388	87.5897
Caves	2013_06_DSG140_000	2769	19	50	12	7	13	2	92.3151	89.114
Caves	2013_06_DSG140_000	2770	20	0	12	7	13	2	91.3469	88.5438
Caves	2013_06_DSG140_000	2771	20	10	12	7	13	2	95.7125	88.5722
Caves	2013_06_DSG140_000	2772	20	20	12	7	13	2	88.138	86.8306
Caves	2013_06_DSG140_000	2773	20	30	12	7	13	2	87.846	88.9689
Caves	2013_06_DSG140_000	2774	20	40	12	7	13	2	86.6947	87.9168
Caves	2013_06_DSG140_000	2775	20	50	12	7	13	2	87.7248	90.0096
Caves	2013_06_DSG140_000	2776	21	0	12	7	13	2	85.8797	85.6282
Caves	2013_06_DSG140_000	2777	21	10	12	7	13	2	87.1022	85.3308
Caves	2013_06_DSG140_000	2778	21	20	12	7	13	2	86.5262	94.2622
Caves	2013_06_DSG140_000	2779	21	30	12	7	13	2	86.5629	86.0196
Caves	2013_06_DSG140_000	2780	21	40	12	7	13	2	86.1204	87.3693
Caves	2013_06_DSG140_000	2781	21	50	12	7	13	2	86.086	87.5693
Caves	2013_06_DSG140_000	2782	22	0	12	7	13	2	85.6565	85.5447
Caves	2013_06_DSG140_000	2783	22	10	12	7	13	2	86.2211	85.4656
Caves	2013_06_DSG140_000	2784	22	20	12	7	13	2	87.8168	86.7953
Caves	2013_06_DSG140_000	2785	22	30	12	7	13	2	86.092	84.9408
Caves	2013_06_DSG140_000	2786	22	40	12	7	13	2	86.3312	87.6343
Caves	2013_06_DSG140_000	2787	22	50	12	7	13	2	88.1038	86.0257
Caves	2013_06_DSG140_000	2788	23	0	12	7	13	2	85.8527	84.1989
Caves	2013_06_DSG140_000	2789	23	10	12	7	13	2	85.5839	84.2428
Caves	2013_06_DSG140_000	2790	23	20	12	7	13	2	85.7574	86.0709
Caves	2013_06_DSG140_000	2791	23	30	12	7	13	2	86.233	84.0343
Caves	2013_06_DSG140_000	2792	23	40	12	7	13	2	85.6265	94.133
Caves	2013_06_DSG140_000	2793	23	50	12	7	13	2	85.3973	85.7602
Caves	2013_06_DSG140_000	2794	0	0	13	7	13	2	85.9947	83.0663
Caves	2013_06_DSG140_000	2795	0	10	13	7	13	2	86.1415	86.4143
Caves	2013_06_DSG140_000	2796	0	20	13	7	13	2	86.9327	82.974
Caves	2013_06_DSG140_000	2797	0	30	13	7	13	2	86.0468	83.794
Caves	2013_06_DSG140_000	2798	0	40	13	7	13	2	85.9925	83.5589
Caves	2013_06_DSG140_000	2799	0	50	13	7	13	2	89.2871	85.5683
Caves	2013_06_DSG140_000	2800	1	0	13	7	13	2	86.3378	82.4481
Caves	2013_06_DSG140_000	2801	1	10	13	7	13	2	85.692	82.4547
Caves	2013_06_DSG140_000	2802	1	20	13	7	13	2	85.6241	82.1574
Caves	2013_06_DSG140_000	2803	1	30	13	7	13	2	84.7071	85.1276
Caves	2013_06_DSG140_000	2804	1	40	13	7	13	2	85.3954	87.1541
Caves	2013_06_DSG140_000	2805	1	50	13	7	13	2	85.2748	83.0673
Caves	2013_06_DSG140_000	2806	2	0	13	7	13	2	84.3609	87.3999
Caves	2013_06_DSG140_000	2807	2	10	13	7	13	2	84.6716	86.3828
Caves	2013_06_DSG140_000	2808	2	20	13	7	13	2	85.129	85.7197
Caves	2013_06_DSG140_000	2809	2	30	13	7	13	2	84.6827	84.4952
Caves	2013_06_DSG140_000	2810	2	40	13	7	13	2	85.1823	84.763
Caves	2013_06_DSG140_000	2811	2	50	13	7	13	2	87.8975	84.1262
Caves	2013_06_DSG140_000	2812	3	0	13	7	13	2	85.5286	85.7305
Caves	2013_06_DSG140_000	2813	3	10	13	7	13	2	84.5586	85.2106
Caves	2013_06_DSG140_000	2814	3	20	13	7	13	2	84.9952	86.4025
Caves	2013_06_DSG140_000	2815	3	30	13	7	13	2	85.1589	82.7263
Caves	2013_06_DSG140_000	2816	3	40	13	7	13	2	85.2509	82.6151
Caves	2013_06_DSG140_000	2817	3	50	13	7	13	2	86.6789	83.1144
Caves	2013_06_DSG140_000	2818	4	0	13	7	13	2	87.0068	85.3625
Caves	2013_06_DSG140_000	2819	4	10	13	7	13	2	87.0806	85.5683
Caves	2013_06_DSG140_000	2820	4	20	13	7	13	2	85.3814	84.1719
Caves	2013_06_DSG140_000	2821	4	30	13	7	13	2	85.8015	84.8862
Caves	2013_06_DSG140_000	2822	4	40	13	7	13	2	86.1177	86.4674
Caves	2013_06_DSG140_000	2823	4	50	13	7	13	2	87.5007	82.0591
Caves	2013_06_DSG140_000	2824	5	0	13	7	13	2	92.4681	91.803
Caves	2013_06_DSG140_000	2825	5	10	13	7	13	2	88.3814	85.1266
Caves	2013_06_DSG140_000	2826	5	20	13	7	13	2	90.5609	86.9463
Caves	2013_06_DSG140_000	2827	5	30	13	7	13	2	88.9536	88.0708
Caves	2013_06_DSG140_000	2828	5	40	13	7	13	2	86.5092	86.3526
Caves	2013_06_DSG140_000	2829	5	50	13	7	13	2	85.5378	86.3298
Caves	2013_06_DSG140_000	2830	6	0	13	7	13	2	85.1558	86.2449
Caves	2013_06_DSG140_000	2831	6	10	13	7	13	2	85.7604	85.1732
Caves	2013_06_DSG140_000	2832	6	20	13	7	13	2	84.9319	84.9849
Caves	2013_06_DSG140_000	2833	6	30	13	7	13	2	85.319	84.3642
Caves	2013_06_DSG140_000	2834	6	40	13	7	13	2	85.2306	84.5945
Caves	2013_06_DSG140_000	2835	6	50	13	7	13	2	84.3365	84.7942
Caves	2013_06_DSG140_000	2836	7	0	13	7	13	2	84.2068	84.8714
Caves	2013_06_DSG140_000	2837	7	10	13	7	13	2	84.8362	85.4785
Caves	2013_06_DSG140_000	2838	7	20	13	7	13	2	107.195	118.424
Caves	2013_06_DSG140_000	2839	7	30	13	7	13	2	85.3647	89.8898
Caves	2013_06_DSG140_000	2840	7	40	13	7	13	2	96.5554	103.358
Caves	2013_06_DSG140_000	2841	7	50	13	7	13	2	84.451	80.7105
Caves	2013_06_DSG140_000	2842	8	0	13	7	13	2	84.0653	80.884
Caves	2013_06_DSG140_000	2843	8	10	13	7	13	2	84.2526	85.1516
Caves	2013_06_DSG140_000	2844	8	20	13	7	13	2	83.91	83.0909
Caves	2013_06_DSG140_000	2845	8	30	13	7	13	2	84.4239	84.2338
Caves	2013_06_DSG140_000	2846	8	40	13	7	13	2	84.1268	87.0727
Caves	2013_06_DSG140_000	2847	8	50	13	7	13	2	84.177	86.3489
Caves	2013_06_DSG140_000	2848	9	0	13	7	13	1	84.6165	97.4004
Caves	2013_06_DSG140_000	2849	9	10	13	7	13	1	84.2987	100.494
Caves	2013_06_DSG140_000	2850	9	20	13	7	13	1	83.9352	102.627
Caves	2013_06_DSG140_000	2851	9	30	13	7	13	1	84.6002	100.633
Caves	2013_06_DSG140_000	2852	9	40	13	7	13	2	84.2432	90.9867
Caves	2013_06_DSG140_000	2853	9	50	13	7	13	1	84.5942	100.198
Caves	2013_06_DSG140_000	2854	10	0	13	7	13	1	84.6357	97.8717
Caves	2013_06_DSG140_000	2855	10	10	13	7	13	2	84.379	83.3952
Caves	2013_06_DSG140_000	2856	10	20	13	7	13	2	84.2104	84.7831
Caves	2013_06_DSG140_000	2857	10	30	13	7	13	2	84.3411	83.6753
Caves	2013_06_DSG140_000	2858	10	40	13	7	13	2	84.4042	82.1713
Caves	2013_06_DSG140_000	2859	10	50	13	7	13	2	84.4326	85.2529
Caves	2013_06_DSG140_000	2860	11	0	13	7	13	2	84.4301	86.2572
Caves	2013_06_DSG140_000	2861	11	10	13	7	13	1	85.1425	102.266
Caves	2013_06_DSG140_000	2862	11	20	13	7	13	2	85.7309	97.1623
Caves	2013_06_DSG140_000	2863	11	30	13	7	13	1	84.4732	107.149
Caves	2013_06_DSG140_000	2864	11	40	13	7	13	1	84.7659	100.731
Caves	2013_06_DSG140_000	2865	11	50	13	7	13	1	84.9361	99.3921
Caves	2013_06_DSG140_000	2866	12	0	13	7	13	1	86.6949	106.214
Caves	2013_06_DSG140_000	2867	12	10	13	7	13	2	84.7267	92.4054
Caves	2013_06_DSG140_000	2868	12	20	13	7	13	2	85.6228	92.5602
Caves	2013_06_DSG140_000	2869	12	30	13	7	13	2	85.0461	89.7985
Caves	2013_06_DSG140_000	2870	12	40	13	7	13	2	84.725	87.7506
Caves	2013_06_DSG140_000	2871	12	50	13	7	13	2	85.0024	86.6724
Caves	2013_06_DSG140_000	2872	13	0	13	7	13	2	84.2838	86.8363
Caves	2013_06_DSG140_000	2873	13	10	13	7	13	2	85.2801	86.6564
Caves	2013_06_DSG140_000	2874	13	20	13	7	13	2	84.7062	88.9818
Caves	2013_06_DSG140_000	2875	13	30	13	7	13	2	84.6072	88.2448
Caves	2013_06_DSG140_000	2876	13	40	13	7	13	2	83.7014	89.8118
Caves	2013_06_DSG140_000	2877	13	50	13	7	13	2	87.2254	89.3742
Caves	2013_06_DSG140_000	2878	14	0	13	7	13	2	84.0164	92.2157
Caves	2013_06_DSG140_000	2879	14	10	13	7	13	2	84.4994	91.3053
Caves	2013_06_DSG140_000	2880	14	20	13	7	13	2	85.3214	88.5962
Caves	2013_06_DSG140_000	2881	14	30	13	7	13	2	92.2458	92.2483
Caves	2013_06_DSG140_000	2882	14	40	13	7	13	2	93.0964	90.5538
Caves	2013_06_DSG140_000	2883	14	50	13	7	13	2	92.4026	90.4147
Caves	2013_06_DSG140_000	2884	15	0	13	7	13	2	85.113	89.6864
Caves	2013_06_DSG140_000	2885	15	10	13	7	13	2	84.3613	92.5178
Caves	2013_06_DSG140_000	2886	15	20	13	7	13	2	83.2044	89.1868
Caves	2013_06_DSG140_000	2887	15	30	13	7	13	2	84.7482	88.5811
Caves	2013_06_DSG140_000	2888	15	40	13	7	13	2	84.858	87.5798
Caves	2013_06_DSG140_000	2889	15	50	13	7	13	2	85.4414	89.8311
Caves	2013_06_DSG140_000	2890	16	0	13	7	13	2	85.8439	90.1618
Caves	2013_06_DSG140_000	2891	16	10	13	7	13	2	85.5286	89.8753
Caves	2013_06_DSG140_000	2892	16	20	13	7	13	2	85.875	88.1919
Caves	2013_06_DSG140_000	2893	16	30	13	7	13	2	88.3072	89.756
Caves	2013_06_DSG140_000	2894	16	40	13	7	13	2	84.2644	89.5647
Caves	2013_06_DSG140_000	2895	16	50	13	7	13	2	84.4579	89.3526
Caves	2013_06_DSG140_000	2896	17	0	13	7	13	2	84.6383	91.9829
Caves	2013_06_DSG140_000	2897	17	10	13	7	13	2	84.5228	89.5463
Caves	2013_06_DSG140_000	2898	17	20	13	7	13	2	84.5048	90.0606
Caves	2013_06_DSG140_000	2899	17	30	13	7	13	2	85.0828	91.6524
Caves	2013_06_DSG140_000	2900	17	40	13	7	13	2	84.6111	91.443
Caves	2013_06_DSG140_000	2901	17	50	13	7	13	2	93.5648	93.0525
Caves	2013_06_DSG140_000	2902	18	0	13	7	13	2	85.0722	92.2723
Caves	2013_06_DSG140_000	2903	18	10	13	7	13	2	83.837	90.8123
Caves	2013_06_DSG140_000	2904	18	20	13	7	13	2	83.8041	91.2623
Caves	2013_06_DSG140_000	2905	18	30	13	7	13	2	84.598	91.4541
Caves	2013_06_DSG140_000	2906	18	40	13	7	13	2	83.7485	91.0331
Caves	2013_06_DSG140_000	2907	18	50	13	7	13	2	84.8224	89.9769
Caves	2013_06_DSG140_000	2908	19	0	13	7	13	2	84.5446	89.3688
Caves	2013_06_DSG140_000	2909	19	10	13	7	13	2	86.2644	89.3831
Caves	2013_06_DSG140_000	2910	19	20	13	7	13	2	84.986	89.0158
Caves	2013_06_DSG140_000	2911	19	30	13	7	13	2	85.0406	88.5519
Caves	2013_06_DSG140_000	2912	19	40	13	7	13	2	86.3151	88.912
Caves	2013_06_DSG140_000	2913	19	50	13	7	13	2	86.9491	92.6675
Caves	2013_06_DSG140_000	2914	20	0	13	7	13	2	87.6768	89.6959
Caves	2013_06_DSG140_000	2915	20	10	13	7	13	2	87.4163	89.2235
Caves	2013_06_DSG140_000	2916	20	20	13	7	13	2	87.0868	91.1754
Caves	2013_06_DSG140_000	2917	20	30	13	7	13	2	93.2035	91.8923
Caves	2013_06_DSG140_000	2918	20	40	13	7	13	2	88.0884	90.3659
Caves	2013_06_DSG140_000	2919	20	50	13	7	13	2	88.4209	92.6313
Caves	2013_06_DSG140_000	2920	21	0	13	7	13	2	85.2529	90.1711
Caves	2013_06_DSG140_000	2921	21	10	13	7	13	2	85.7172	90.655
Caves	2013_06_DSG140_000	2922	21	20	13	7	13	2	85.4366	92.2162
Caves	2013_06_DSG140_000	2923	21	30	13	7	13	2	85.1097	92.3271
Caves	2013_06_DSG140_000	2924	21	40	13	7	13	2	85.3419	90.9952
Caves	2013_06_DSG140_000	2925	21	50	13	7	13	2	85.5946	91.5423
Caves	2013_06_DSG140_000	2926	22	0	13	7	13	2	85.1783	91.7625
Caves	2013_06_DSG140_000	2927	22	10	13	7	13	2	85.368	91.0394
Caves	2013_06_DSG140_000	2928	22	20	13	7	13	2	85.5612	91.4668
Caves	2013_06_DSG140_000	2929	22	30	13	7	13	2	85.4211	91.9262
Caves	2013_06_DSG140_000	2930	22	40	13	7	13	2	85.826	91.719
Caves	2013_06_DSG140_000	2931	22	50	13	7	13	2	85.5123	94.2194
Caves	2013_06_DSG140_000	2932	23	0	13	7	13	2	85.105	93.1852
Caves	2013_06_DSG140_000	2933	23	10	13	7	13	2	85.4528	95.4184
Caves	2013_06_DSG140_000	2934	23	20	13	7	13	2	85.3654	93.6647
Caves	2013_06_DSG140_000	2935	23	30	13	7	13	2	84.886	94.3485
Caves	2013_06_DSG140_000	2936	23	40	13	7	13	2	85.2583	93.0166
Caves	2013_06_DSG140_000	2937	23	50	13	7	13	2	84.8369	92.9956
Caves	2013_06_DSG140_000	2938	0	0	14	7	13	2	85.3287	91.9078
Caves	2013_06_DSG140_000	2939	0	10	14	7	13	2	84.8733	93.9844
Caves	2013_06_DSG140_000	2940	0	20	14	7	13	2	84.5902	93.1354
Caves	2013_06_DSG140_000	2941	0	30	14	7	13	2	85.1605	92.8238
Caves	2013_06_DSG140_000	2942	0	40	14	7	13	2	85.0872	93.681
Caves	2013_06_DSG140_000	2943	0	50	14	7	13	2	84.621	91.9384
Caves	2013_06_DSG140_000	2944	1	0	14	7	13	2	84.8143	92.2249
Caves	2013_06_DSG140_000	2945	1	10	14	7	13	2	84.6023	92.9299
Caves	2013_06_DSG140_000	2946	1	20	14	7	13	2	84.3159	93.0893
Caves	2013_06_DSG140_000	2947	1	30	14	7	13	2	84.0739	92.0736
Caves	2013_06_DSG140_000	2948	1	40	14	7	13	2	84.0264	92.0954
Caves	2013_06_DSG140_000	2949	1	50	14	7	13	2	84.2813	92.5387
Caves	2013_06_DSG140_000	2950	2	0	14	7	13	2	84.3323	92.098
Caves	2013_06_DSG140_000	2951	2	10	14	7	13	2	83.8303	93.332
Caves	2013_06_DSG140_000	2952	2	20	14	7	13	2	83.6484	92.3345
Caves	2013_06_DSG140_000	2953	2	30	14	7	13	2	84.0338	91.685
Caves	2013_06_DSG140_000	2954	2	40	14	7	13	2	84.0139	91.9513
Caves	2013_06_DSG140_000	2955	2	50	14	7	13	2	84.8382	92.806
Caves	2013_06_DSG140_000	2956	3	0	14	7	13	2	84.4078	91.0577
Caves	2013_06_DSG140_000	2957	3	10	14	7	13	2	83.9695	92.0733
Caves	2013_06_DSG140_000	2958	3	20	14	7	13	2	84.4347	90.7872
Caves	2013_06_DSG140_000	2959	3	30	14	7	13	2	84.8995	92.886
Caves	2013_06_DSG140_000	2960	3	40	14	7	13	2	84.3382	91.0439
Caves	2013_06_DSG140_000	2961	3	50	14	7	13	2	84.5034	91.7095
Caves	2013_06_DSG140_000	2962	4	0	14	7	13	2	83.9682	91.6585
Caves	2013_06_DSG140_000	2963	4	10	14	7	13	2	84.639	91.564
Caves	2013_06_DSG140_000	2964	4	20	14	7	13	2	84.8218	91.6544
Caves	2013_06_DSG140_000	2965	4	30	14	7	13	2	84.9517	92.1336
Caves	2013_06_DSG140_000	2966	4	40	14	7	13	2	85.5136	92.1234
Caves	2013_06_DSG140_000	2967	4	50	14	7	13	2	88.8393	91.2765
Caves	2013_06_DSG140_000	2968	5	0	14	7	13	2	86.6158	91.4169
Caves	2013_06_DSG140_000	2969	5	10	14	7	13	2	86.6358	90.8835
Caves	2013_06_DSG140_000	2970	5	20	14	7	13	2	86.8155	91.6564
Caves	2013_06_DSG140_000	2971	5	30	14	7	13	2	86.1435	91.087
Caves	2013_06_DSG140_000	2972	5	40	14	7	13	2	85.8111	90.7422
Caves	2013_06_DSG140_000	2973	5	50	14	7	13	2	85.5874	91.1842
Caves	2013_06_DSG140_000	2974	6	0	14	7	13	1	85.8116	100.286
Caves	2013_06_DSG140_000	2975	6	10	14	7	13	2	85.9256	101.94
Caves	2013_06_DSG140_000	2976	6	20	14	7	13	1	84.8185	103.549
Caves	2013_06_DSG140_000	2977	6	30	14	7	13	1	85.3384	105.123
Caves	2013_06_DSG140_000	2978	6	40	14	7	13	1	84.5613	101.762
Caves	2013_06_DSG140_000	2979	6	50	14	7	13	1	84.9186	97.0151
Caves	2013_06_DSG140_000	2980	7	0	14	7	13	1	85.1837	97.6709
Caves	2013_06_DSG140_000	2981	7	10	14	7	13	1	84.818	103.291
Caves	2013_06_DSG140_000	2982	7	20	14	7	13	1	84.3495	98.5578
Caves	2013_06_DSG140_000	2983	7	30	14	7	13	1	84.6151	99.0365
Caves	2013_06_DSG140_000	2984	7	40	14	7	13	1	84.2636	97.1742
Caves	2013_06_DSG140_000	2985	7	50	14	7	13	2	85.0946	94.8166
Caves	2013_06_DSG140_000	2986	8	0	14	7	13	2	85.1255	92.7389
Caves	2013_06_DSG140_000	2987	8	10	14	7	13	2	85.3056	92.5354
Caves	2013_06_DSG140_000	2988	8	20	14	7	13	2	84.8798	90.8411
Caves	2013_06_DSG140_000	2989	8	30	14	7	13	2	84.9158	93.9926
Caves	2013_06_DSG140_000	2990	8	40	14	7	13	2	84.4936	93.5682
Caves	2013_06_DSG140_000	2991	8	50	14	7	13	2	85.0367	92.3347
Caves	2013_06_DSG140_000	2992	9	0	14	7	13	2	84.9488	88.347
Caves	2013_06_DSG140_000	2993	9	10	14	7	13	2	85.0283	99.3561
Caves	2013_06_DSG140_000	2994	9	20	14	7	13	2	86.0703	85.4293
Caves	2013_06_DSG140_000	2995	9	30	14	7	13	2	85.3249	84.154
Caves	2013_06_DSG140_000	2996	9	40	14	7	13	2	84.6867	85.7396
Caves	2013_06_DSG140_000	2997	9	50	14	7	13	2	84.756	83.8896
Caves	2013_06_DSG140_000	2998	10	0	14	7	13	2	85.1131	84.4537
Caves	2013_06_DSG140_000	2999	10	10	14	7	13	2	85.4868	84.593
Caves	2013_06_DSG140_000	3000	10	20	14	7	13	2	85.4026	87.7659
Caves	2013_06_DSG140_000	3001	10	30	14	7	13	2	85.5057	94.7964
Caves	2013_06_DSG140_000	3002	10	40	14	7	13	2	85.0814	85.7251
Caves	2013_06_DSG140_000	3003	10	50	14	7	13	2	84.6591	94.1526
Caves	2013_06_DSG140_000	3004	11	0	14	7	13	2	84.8651	84.6773
Caves	2013_06_DSG140_000	3005	11	10	14	7	13	2	84.5119	83.6617
Caves	2013_06_DSG140_000	3006	11	20	14	7	13	2	85.3424	83.0993
Caves	2013_06_DSG140_000	3007	11	30	14	7	13	2	84.9262	80.9274
Caves	2013_06_DSG140_000	3008	11	40	14	7	13	3	86.0756	88.6362
Caves	2013_06_DSG140_000	3009	11	50	14	7	13	2	85.3678	82.417
Caves	2013_06_DSG140_000	3010	12	0	14	7	13	2	85.3862	84.259
Caves	2013_06_DSG140_000	3011	12	10	14	7	13	2	85.0981	83.8299
Caves	2013_06_DSG140_000	3012	12	20	14	7	13	2	85.557	84.3854
Caves	2013_06_DSG140_000	3013	12	30	14	7	13	2	85.4542	84.5607
Caves	2013_06_DSG140_000	3014	12	40	14	7	13	2	85.4936	85.1216
Caves	2013_06_DSG140_000	3015	12	50	14	7	13	2	85.3085	84.5158
Caves	2013_06_DSG140_000	3016	13	0	14	7	13	2	85.583	82.6523
Caves	2013_06_DSG140_000	3017	13	10	14	7	13	2	85.56	82.0472
Caves	2013_06_DSG140_000	3018	13	20	14	7	13	2	85.2656	82.1465
Caves	2013_06_DSG140_000	3019	13	30	14	7	13	2	84.9274	80.749
Caves	2013_06_DSG140_000	3020	13	40	14	7	13	2	84.9625	79.7031
Caves	2013_06_DSG140_000	3021	13	50	14	7	13	2	84.8157	80.0234
Caves	2013_06_DSG140_000	3022	14	0	14	7	13	2	84.8733	80.1328
Caves	2013_06_DSG140_000	3023	14	10	14	7	13	2	84.8931	80.6716
Caves	2013_06_DSG140_000	3024	14	20	14	7	13	2	85.3978	83.6741
Caves	2013_06_DSG140_000	3025	14	30	14	7	13	2	84.8475	79.8411
Caves	2013_06_DSG140_000	3026	14	40	14	7	13	2	84.7326	79.3359
Caves	2013_06_DSG140_000	3027	14	50	14	7	13	2	85.1083	78.3353
Caves	2013_06_DSG140_000	3028	15	0	14	7	13	2	84.9723	78.279
Caves	2013_06_DSG140_000	3029	15	10	14	7	13	2	84.6798	79.1594
Caves	2013_06_DSG140_000	3030	15	20	14	7	13	2	84.4436	79.4099
Caves	2013_06_DSG140_000	3031	15	30	14	7	13	2	84.764	80.7461
Caves	2013_06_DSG140_000	3032	15	40	14	7	13	2	84.2376	79.0479
Caves	2013_06_DSG140_000	3033	15	50	14	7	13	2	84.8733	80.4858
Caves	2013_06_DSG140_000	3034	16	0	14	7	13	2	84.4026	78.7266
Caves	2013_06_DSG140_000	3035	16	10	14	7	13	2	84.3909	82.0913
Caves	2013_06_DSG140_000	3036	16	20	14	7	13	2	84.7555	78.44
Caves	2013_06_DSG140_000	3037	16	30	14	7	13	2	84.9852	79.3865
Caves	2013_06_DSG140_000	3038	16	40	14	7	13	2	84.7719	80.0918
Caves	2013_06_DSG140_000	3039	16	50	14	7	13	2	85.0524	81.8924
Caves	2013_06_DSG140_000	3040	17	0	14	7	13	2	84.5696	80.5809
Caves	2013_06_DSG140_000	3041	17	10	14	7	13	2	84.5776	81.2951
Caves	2013_06_DSG140_000	3042	17	20	14	7	13	2	85.0661	81.5348
Caves	2013_06_DSG140_000	3043	17	30	14	7	13	2	85.1336	84.0975
Caves	2013_06_DSG140_000	3044	17	40	14	7	13	2	85.0568	82.2543
Caves	2013_06_DSG140_000	3045	17	50	14	7	13	2	84.7837	84.6776
Caves	2013_06_DSG140_000	3046	18	0	14	7	13	2	84.8069	85.3226
Caves	2013_06_DSG140_000	3047	18	10	14	7	13	2	84.6469	84.3794
Caves	2013_06_DSG140_000	3048	18	20	14	7	13	2	85.3149	86.8556
Caves	2013_06_DSG140_000	3049	18	30	14	7	13	2	84.8224	84.7762
Caves	2013_06_DSG140_000	3050	18	40	14	7	13	2	84.8367	85.0387
Caves	2013_06_DSG140_000	3051	18	50	14	7	13	2	85.5067	85.3844
Caves	2013_06_DSG140_000	3052	19	0	14	7	13	2	85.4529	85.2942
Caves	2013_06_DSG140_000	3053	19	10	14	7	13	2	85.6585	84.2083
Caves	2013_06_DSG140_000	3054	19	20	14	7	13	2	85.8756	84.1975
Caves	2013_06_DSG140_000	3055	19	30	14	7	13	2	86.1944	90.7257
Caves	2013_06_DSG140_000	3056	19	40	14	7	13	2	87.1732	91.8395
Caves	2013_06_DSG140_000	3057	19	50	14	7	13	2	87.3808	92.3749
Caves	2013_06_DSG140_000	3058	20	0	14	7	13	2	87.111	89.664
Caves	2013_06_DSG140_000	3059	20	10	14	7	13	2	86.9022	87.9423
Caves	2013_06_DSG140_000	3060	20	20	14	7	13	2	86.9711	86.9793
Caves	2013_06_DSG140_000	3061	20	30	14	7	13	2	86.3659	88.7676
Caves	2013_06_DSG140_000	3062	20	40	14	7	13	2	91.3083	99.4152
Caves	2013_06_DSG140_000	3063	20	50	14	7	13	2	87.5884	94.2191
Caves	2013_06_DSG140_000	3064	21	0	14	7	13	2	89.9022	93.1591
[truncated: 11,249 more rows]

## Sheet: Caves_2013_10-12
Station	Folder	File	Hour	Minute	Day	Month	Year	Peaks	High	Low
Caves	2013_06_DSG140_001	4315	0	0	1	10	13	2	84.9374	94.823
Caves	2013_06_DSG140_001	4316	0	10	1	10	13	2	84.7845	94.9771
Caves	2013_06_DSG140_001	4317	0	20	1	10	13	2	83.4763	94.0697
Caves	2013_06_DSG140_001	4318	0	30	1	10	13	2	84.1859	95.5814
Caves	2013_06_DSG140_001	4319	0	40	1	10	13	2	83.6432	94.5666
Caves	2013_06_DSG140_001	4320	0	50	1	10	13	2	84.4022	94.2178
Caves	2013_06_DSG140_001	4321	1	0	1	10	13	2	83.7743	95.2658
Caves	2013_06_DSG140_001	4322	1	10	1	10	13	2	84.1936	94.3459
Caves	2013_06_DSG140_001	4323	1	20	1	10	13	2	83.8792	94.8268
Caves	2013_06_DSG140_001	4324	1	30	1	10	13	2	83.788	94.1238
Caves	2013_06_DSG140_001	4325	1	40	1	10	13	2	84.9748	93.4178
Caves	2013_06_DSG140_001	4326	1	50	1	10	13	2	84.4198	93.3502
Caves	2013_06_DSG140_001	4327	2	0	1	10	13	2	83.7846	93.0414
Caves	2013_06_DSG140_001	4328	2	10	1	10	13	2	84.4747	92.3614
Caves	2013_06_DSG140_001	4329	2	20	1	10	13	2	84.9239	92.8417
Caves	2013_06_DSG140_001	4330	2	30	1	10	13	2	84.839	93.2638
Caves	2013_06_DSG140_001	4331	2	40	1	10	13	2	83.9081	91.9483
Caves	2013_06_DSG140_001	4332	2	50	1	10	13	2	84.247	91.806
Caves	2013_06_DSG140_001	4333	3	0	1	10	13	2	84.4239	91.817
Caves	2013_06_DSG140_001	4334	3	10	1	10	13	2	84.4629	91.8559
Caves	2013_06_DSG140_001	4335	3	20	1	10	13	2	84.4454	92.2081
Caves	2013_06_DSG140_001	4336	3	30	1	10	13	2	84.5016	91.6581
Caves	2013_06_DSG140_001	4337	3	40	1	10	13	2	84.5377	92.1267
Caves	2013_06_DSG140_001	4338	3	50	1	10	13	2	84.7675	92.0301
Caves	2013_06_DSG140_001	4339	4	0	1	10	13	2	84.6219	92.4489
Caves	2013_06_DSG140_001	4340	4	10	1	10	13	2	84.683	90.4469
Caves	2013_06_DSG140_001	4341	4	20	1	10	13	2	85.6417	91.5179
Caves	2013_06_DSG140_001	4342	4	30	1	10	13	2	84.7028	91.0061
Caves	2013_06_DSG140_001	4343	4	40	1	10	13	2	85.6841	93.8456
Caves	2013_06_DSG140_001	4344	4	50	1	10	13	2	85.2405	92.9709
Caves	2013_06_DSG140_001	4345	5	0	1	10	13	2	85.0343	89.4625
Caves	2013_06_DSG140_001	4346	5	10	1	10	13	2	85.258	90.465
Caves	2013_06_DSG140_001	4347	5	20	1	10	13	2	85.4772	91.4542
Caves	2013_06_DSG140_001	4348	5	30	1	10	13	2	86.1071	99.9091
Caves	2013_06_DSG140_001	4349	5	40	1	10	13	2	86.3808	90.4514
Caves	2013_06_DSG140_001	4350	5	50	1	10	13	2	86.8362	91.4431
Caves	2013_06_DSG140_001	4351	6	0	1	10	13	2	86.9901	90.7215
Caves	2013_06_DSG140_001	4352	6	10	1	10	13	2	87.0224	90.9209
Caves	2013_06_DSG140_001	4353	6	20	1	10	13	2	86.2881	91.8116
Caves	2013_06_DSG140_001	4354	6	30	1	10	13	2	85.0482	91.4472
Caves	2013_06_DSG140_001	4355	6	40	1	10	13	1	84.9396	96.3768
Caves	2013_06_DSG140_001	4356	6	50	1	10	13	2	85.0288	91.6011
Caves	2013_06_DSG140_001	4357	7	0	1	10	13	2	84.6239	92.9643
Caves	2013_06_DSG140_001	4358	7	10	1	10	13	2	84.5677	91.5851
Caves	2013_06_DSG140_001	4359	7	20	1	10	13	2	84.4904	91.7056
Caves	2013_06_DSG140_001	4360	7	30	1	10	13	2	84.6144	92.38
Caves	2013_06_DSG140_001	4361	7	40	1	10	13	2	84.4535	92.8423
Caves	2013_06_DSG140_001	4362	7	50	1	10	13	2	84.9185	92.5867
Caves	2013_06_DSG140_001	4363	8	0	1	10	13	2	84.6007	93.2644
Caves	2013_06_DSG140_001	4364	8	10	1	10	13	2	84.6092	90.7961
Caves	2013_06_DSG140_001	4365	8	20	1	10	13	2	86.0877	92.1422
Caves	2013_06_DSG140_001	4366	8	30	1	10	13	2	84.6552	91.5669
Caves	2013_06_DSG140_001	4367	8	40	1	10	13	2	84.6647	91.7439
Caves	2013_06_DSG140_001	4368	8	50	1	10	13	2	85.0686	94.0008
Caves	2013_06_DSG140_001	4369	9	0	1	10	13	2	84.3007	91.6449
Caves	2013_06_DSG140_001	4370	9	10	1	10	13	2	85.2387	91.4158
Caves	2013_06_DSG140_001	4371	9	20	1	10	13	2	85.0018	90.7635
Caves	2013_06_DSG140_001	4372	9	30	1	10	13	2	84.2895	91.5542
Caves	2013_06_DSG140_001	4373	9	40	1	10	13	1	86.6653	98.6694
Caves	2013_06_DSG140_001	4374	9	50	1	10	13	2	84.4119	92.6372
Caves	2013_06_DSG140_001	4375	10	0	1	10	13	2	84.1345	92.1253
Caves	2013_06_DSG140_001	4376	10	10	1	10	13	2	84.6402	91.2156
Caves	2013_06_DSG140_001	4377	10	20	1	10	13	2	84.0804	90.8369
Caves	2013_06_DSG140_001	4378	10	30	1	10	13	2	84.22	93.4977
Caves	2013_06_DSG140_001	4379	10	40	1	10	13	2	85.1595	90.9473
Caves	2013_06_DSG140_001	4380	10	50	1	10	13	2	83.8409	92.8218
Caves	2013_06_DSG140_001	4381	11	0	1	10	13	2	83.902	89.963
Caves	2013_06_DSG140_001	4382	11	10	1	10	13	2	83.9418	89.7604
Caves	2013_06_DSG140_001	4383	11	20	1	10	13	2	83.9495	89.6428
Caves	2013_06_DSG140_001	4384	11	30	1	10	13	2	83.4663	88.9678
Caves	2013_06_DSG140_001	4385	11	40	1	10	13	2	84.0696	89.4464
Caves	2013_06_DSG140_001	4386	11	50	1	10	13	2	84.2609	88.122
Caves	2013_06_DSG140_001	4387	12	0	1	10	13	2	84.2633	88.8878
Caves	2013_06_DSG140_001	4388	12	10	1	10	13	2	84.2267	87.0918
Caves	2013_06_DSG140_001	4389	12	20	1	10	13	2	83.9918	88.8029
Caves	2013_06_DSG140_001	4390	12	30	1	10	13	2	84.4788	87.539
Caves	2013_06_DSG140_001	4391	12	40	1	10	13	2	84.7403	85.4551
Caves	2013_06_DSG140_001	4392	12	50	1	10	13	2	84.1868	86.7697
Caves	2013_06_DSG140_001	4393	13	0	1	10	13	2	84.4483	85.1181
Caves	2013_06_DSG140_001	4394	13	10	1	10	13	2	84.4287	84.2746
Caves	2013_06_DSG140_001	4395	13	20	1	10	13	2	84.7945	85.3074
Caves	2013_06_DSG140_001	4396	13	30	1	10	13	2	84.2981	82.7649
Caves	2013_06_DSG140_001	4397	13	40	1	10	13	2	84.6959	82.2172
Caves	2013_06_DSG140_001	4398	13	50	1	10	13	2	84.2342	81.9078
Caves	2013_06_DSG140_001	4399	14	0	1	10	13	2	84.4082	82.0935
Caves	2013_06_DSG140_001	4400	14	10	1	10	13	3	84.3586	81.44
Caves	2013_06_DSG140_001	4401	14	20	1	10	13	2	84.5413	82.9474
Caves	2013_06_DSG140_001	4402	14	30	1	10	13	2	84.1941	82.1084
Caves	2013_06_DSG140_001	4403	14	40	1	10	13	2	84.1076	82.5106
Caves	2013_06_DSG140_001	4404	14	50	1	10	13	2	85.3438	95.9067
Caves	2013_06_DSG140_001	4405	15	0	1	10	13	2	84.4056	86.0845
Caves	2013_06_DSG140_001	4406	15	10	1	10	13	2	86.786	84.4001
Caves	2013_06_DSG140_001	4407	15	20	1	10	13	2	84.2901	83.148
Caves	2013_06_DSG140_001	4408	15	30	1	10	13	2	84.5103	84.7268
Caves	2013_06_DSG140_001	4409	15	40	1	10	13	2	84.4332	83.5817
Caves	2013_06_DSG140_001	4410	15	50	1	10	13	3	83.9283	83.2361
Caves	2013_06_DSG140_001	4411	16	0	1	10	13	2	84.4001	83.8632
Caves	2013_06_DSG140_001	4412	16	10	1	10	13	3	85.1543	87.3675
Caves	2013_06_DSG140_001	4413	16	20	1	10	13	3	84.55	84.7013
Caves	2013_06_DSG140_001	4414	16	30	1	10	13	2	84.4394	83.8763
Caves	2013_06_DSG140_001	4415	16	40	1	10	13	2	83.9727	83.655
Caves	2013_06_DSG140_001	4416	16	50	1	10	13	2	84.2807	84.6892
Caves	2013_06_DSG140_001	4417	17	0	1	10	13	2	84.5747	85.7188
Caves	2013_06_DSG140_001	4418	17	10	1	10	13	2	84.8559	85.5255
Caves	2013_06_DSG140_001	4419	17	20	1	10	13	2	86.5324	87.9416
Caves	2013_06_DSG140_001	4420	17	30	1	10	13	2	84.5849	86.764
Caves	2013_06_DSG140_001	4421	17	40	1	10	13	2	85.023	87.5595
Caves	2013_06_DSG140_001	4422	17	50	1	10	13	2	84.8148	87.6728
Caves	2013_06_DSG140_001	4423	18	0	1	10	13	2	85.2225	88.5506
Caves	2013_06_DSG140_001	4424	18	10	1	10	13	2	85.9871	89.9158
Caves	2013_06_DSG140_001	4425	18	20	1	10	13	2	86.3078	87.3379
Caves	2013_06_DSG140_001	4426	18	30	1	10	13	2	87.3588	88.9357
Caves	2013_06_DSG140_001	4427	18	40	1	10	13	2	87.7208	89.9252
Caves	2013_06_DSG140_001	4428	18	50	1	10	13	2	87.5476	91.5177
Caves	2013_06_DSG140_001	4429	19	0	1	10	13	2	87.0211	91.8004
Caves	2013_06_DSG140_001	4430	19	10	1	10	13	2	86.4414	92.8984
Caves	2013_06_DSG140_001	4431	19	20	1	10	13	2	86.7761	91.7085
Caves	2013_06_DSG140_001	4432	19	30	1	10	13	2	86.9414	92.8486
Caves	2013_06_DSG140_001	4433	19	40	1	10	13	2	86.0757	93.1731
Caves	2013_06_DSG140_001	4434	19	50	1	10	13	2	85.8702	93.5425
Caves	2013_06_DSG140_001	4435	20	0	1	10	13	2	86.0095	93.0416
Caves	2013_06_DSG140_001	4436	20	10	1	10	13	2	85.8917	92.7911
Caves	2013_06_DSG140_001	4437	20	20	1	10	13	2	85.4616	93.5806
Caves	2013_06_DSG140_001	4438	20	30	1	10	13	2	85.4521	93.2029
Caves	2013_06_DSG140_001	4439	20	40	1	10	13	2	85.1419	94.0468
Caves	2013_06_DSG140_001	4440	20	50	1	10	13	2	85.5352	91.9227
Caves	2013_06_DSG140_001	4441	21	0	1	10	13	2	85.359	95.8369
Caves	2013_06_DSG140_001	4442	21	10	1	10	13	2	85.2577	95.9446
Caves	2013_06_DSG140_001	4443	21	20	1	10	13	2	85.7885	95.3979
Caves	2013_06_DSG140_001	4444	21	30	1	10	13	2	85.0496	94.2392
Caves	2013_06_DSG140_001	4445	21	40	1	10	13	2	84.9349	94.8225
Caves	2013_06_DSG140_001	4446	21	50	1	10	13	2	84.6725	95.6216
Caves	2013_06_DSG140_001	4447	22	0	1	10	13	2	84.5147	95.0795
Caves	2013_06_DSG140_001	4448	22	10	1	10	13	2	85.0254	96.0642
Caves	2013_06_DSG140_001	4449	22	20	1	10	13	2	83.8489	94.8991
Caves	2013_06_DSG140_001	4450	22	30	1	10	13	2	84.1037	94.9472
Caves	2013_06_DSG140_001	4451	22	40	1	10	13	2	84.2833	96.1803
Caves	2013_06_DSG140_001	4452	22	50	1	10	13	2	83.8268	94.8963
Caves	2013_06_DSG140_001	4453	23	0	1	10	13	2	84.3272	95.0613
Caves	2013_06_DSG140_001	4454	23	10	1	10	13	2	84.0033	95.5121
Caves	2013_06_DSG140_001	4455	23	20	1	10	13	2	83.7179	95.3182
Caves	2013_06_DSG140_001	4456	23	30	1	10	13	2	84.6031	95.0934
Caves	2013_06_DSG140_001	4457	23	40	1	10	13	2	84.3609	96.0193
Caves	2013_06_DSG140_001	4458	23	50	1	10	13	2	84.7571	94.7675
Caves	2013_06_DSG140_001	4459	0	0	2	10	13	2	85.3007	96.0998
Caves	2013_06_DSG140_001	4460	0	10	2	10	13	2	84.9057	94.4158
Caves	2013_06_DSG140_001	4461	0	20	2	10	13	2	84.7967	94.6934
Caves	2013_06_DSG140_001	4462	0	30	2	10	13	2	84.9342	95.1633
Caves	2013_06_DSG140_001	4463	0	40	2	10	13	2	84.0621	94.3883
Caves	2013_06_DSG140_001	4464	0	50	2	10	13	2	84.7667	94.6314
Caves	2013_06_DSG140_001	4465	1	0	2	10	13	2	83.8302	95.2853
Caves	2013_06_DSG140_001	4466	1	10	2	10	13	2	84.6871	95.625
Caves	2013_06_DSG140_001	4467	1	20	2	10	13	2	84.1914	93.1588
Caves	2013_06_DSG140_001	4468	1	30	2	10	13	2	83.998	92.8712
Caves	2013_06_DSG140_001	4469	1	40	2	10	13	2	83.9548	93.5012
Caves	2013_06_DSG140_001	4470	1	50	2	10	13	2	86.3549	95.3967
Caves	2013_06_DSG140_001	4471	2	0	2	10	13	2	83.6943	93.7439
Caves	2013_06_DSG140_001	4472	2	10	2	10	13	2	84.2528	94.7437
Caves	2013_06_DSG140_001	4473	2	20	2	10	13	2	84.1054	94.8396
Caves	2013_06_DSG140_001	4474	2	30	2	10	13	2	83.585	92.9502
Caves	2013_06_DSG140_001	4475	2	40	2	10	13	2	84.2341	93.2739
Caves	2013_06_DSG140_001	4476	2	50	2	10	13	2	84.2058	93.6325
Caves	2013_06_DSG140_001	4477	3	0	2	10	13	2	84.5406	93.5685
Caves	2013_06_DSG140_001	4478	3	10	2	10	13	2	84.6132	93.2634
Caves	2013_06_DSG140_001	4479	3	20	2	10	13	2	84.8182	93.4966
Caves	2013_06_DSG140_001	4480	3	30	2	10	13	2	84.4539	93.146
Caves	2013_06_DSG140_001	4481	3	40	2	10	13	2	85.0878	93.1996
Caves	2013_06_DSG140_001	4482	3	50	2	10	13	2	84.9117	91.9354
Caves	2013_06_DSG140_001	4483	4	0	2	10	13	2	84.9403	92.3232
Caves	2013_06_DSG140_001	4484	4	10	2	10	13	2	85.2115	93.4988
Caves	2013_06_DSG140_001	4485	4	20	2	10	13	2	85.354	92.2155
Caves	2013_06_DSG140_001	4486	4	30	2	10	13	2	85.0518	94.0759
Caves	2013_06_DSG140_001	4487	4	40	2	10	13	2	85.1832	95.2761
Caves	2013_06_DSG140_001	4488	4	50	2	10	13	2	85.4866	92.073
Caves	2013_06_DSG140_001	4489	5	0	2	10	13	2	85.2452	91.751
Caves	2013_06_DSG140_001	4490	5	10	2	10	13	2	85.5375	92.3283
Caves	2013_06_DSG140_001	4491	5	20	2	10	13	2	86.0068	92.6354
Caves	2013_06_DSG140_001	4492	5	30	2	10	13	2	86.3684	93.4746
Caves	2013_06_DSG140_001	4493	5	40	2	10	13	2	86.5635	92.8055
Caves	2013_06_DSG140_001	4494	5	50	2	10	13	2	86.9248	92.5311
Caves	2013_06_DSG140_001	4495	6	0	2	10	13	2	87.6946	92.4416
Caves	2013_06_DSG140_001	4496	6	10	2	10	13	2	87.0047	92.8797
Caves	2013_06_DSG140_001	4497	6	20	2	10	13	2	86.709	91.7066
Caves	2013_06_DSG140_001	4498	6	30	2	10	13	2	85.839	92.3318
Caves	2013_06_DSG140_001	4499	6	40	2	10	13	2	85.2228	91.0377
Caves	2013_06_DSG140_001	4500	6	50	2	10	13	2	84.9877	92.2796
Caves	2013_06_DSG140_001	4501	7	0	2	10	13	2	85.2666	92.0204
Caves	2013_06_DSG140_001	4502	7	10	2	10	13	2	85.4019	92.7281
Caves	2013_06_DSG140_001	4503	7	20	2	10	13	2	84.8412	93.9212
Caves	2013_06_DSG140_001	4504	7	30	2	10	13	2	84.8945	91.034
Caves	2013_06_DSG140_001	4505	7	40	2	10	13	2	84.7409	91.3693
Caves	2013_06_DSG140_001	4506	7	50	2	10	13	2	85.3038	91.9151
Caves	2013_06_DSG140_001	4507	8	0	2	10	13	2	84.2082	91.5542
Caves	2013_06_DSG140_001	4508	8	10	2	10	13	2	84.7936	92.3544
Caves	2013_06_DSG140_001	4509	8	20	2	10	13	3	85.0247	93.1819
Caves	2013_06_DSG140_001	4510	8	30	2	10	13	2	84.5117	93.3206
Caves	2013_06_DSG140_001	4511	8	40	2	10	13	2	84.5253	91.2218
Caves	2013_06_DSG140_001	4512	8	50	2	10	13	3	84.5737	92.1556
Caves	2013_06_DSG140_001	4513	9	0	2	10	13	2	83.5298	92.4151
Caves	2013_06_DSG140_001	4514	9	10	2	10	13	2	84.963	93.031
Caves	2013_06_DSG140_001	4515	9	20	2	10	13	2	84.3609	92.5434
Caves	2013_06_DSG140_001	4516	9	30	2	10	13	2	84.2193	91.557
Caves	2013_06_DSG140_001	4517	9	40	2	10	13	2	84.2963	96.4993
Caves	2013_06_DSG140_001	4518	9	50	2	10	13	2	85.1465	92.7373
Caves	2013_06_DSG140_001	4519	10	0	2	10	13	2	83.9837	90.724
Caves	2013_06_DSG140_001	4520	10	10	2	10	13	2	85.1059	91.6414
Caves	2013_06_DSG140_001	4521	10	20	2	10	13	2	83.9498	107.848
Caves	2013_06_DSG140_001	4522	10	30	2	10	13	2	83.8381	90.5202
Caves	2013_06_DSG140_001	4523	10	40	2	10	13	2	83.7699	92.4835
Caves	2013_06_DSG140_001	4524	10	50	2	10	13	2	83.713	88.7239
Caves	2013_06_DSG140_001	4525	11	0	2	10	13	2	84.0174	90.0123
Caves	2013_06_DSG140_001	4526	11	10	2	10	13	2	83.9947	87.7655
Caves	2013_06_DSG140_001	4527	11	20	2	10	13	2	83.9844	89.0546
Caves	2013_06_DSG140_001	4528	11	30	2	10	13	3	83.9427	89.3171
Caves	2013_06_DSG140_001	4529	11	40	2	10	13	2	83.7061	88.5701
Caves	2013_06_DSG140_001	4530	11	50	2	10	13	2	85.6674	90.0309
Caves	2013_06_DSG140_001	4531	12	0	2	10	13	2	83.7965	90.1028
Caves	2013_06_DSG140_001	4532	12	10	2	10	13	2	84.4167	90.3544
Caves	2013_06_DSG140_001	4533	12	20	2	10	13	2	84.2074	87.4569
Caves	2013_06_DSG140_001	4534	12	30	2	10	13	2	84.5366	87.6985
Caves	2013_06_DSG140_001	4535	12	40	2	10	13	2	84.9382	87.4114
Caves	2013_06_DSG140_001	4536	12	50	2	10	13	2	84.1184	88.266
Caves	2013_06_DSG140_001	4537	13	0	2	10	13	2	83.8984	86.9175
Caves	2013_06_DSG140_001	4538	13	10	2	10	13	2	84.2665	89.8041
Caves	2013_06_DSG140_001	4539	13	20	2	10	13	2	85.1914	88.2757
Caves	2013_06_DSG140_001	4540	13	30	2	10	13	2	84.0827	84.1992
Caves	2013_06_DSG140_001	4541	13	40	2	10	13	2	84.375	83.0684
Caves	2013_06_DSG140_001	4542	13	50	2	10	13	2	84.3236	84.1762
Caves	2013_06_DSG140_001	4543	14	0	2	10	13	2	84.5259	83.927
Caves	2013_06_DSG140_001	4544	14	10	2	10	13	2	84.2911	83.9338
Caves	2013_06_DSG140_001	4545	14	20	2	10	13	2	84.2227	84.5353
Caves	2013_06_DSG140_001	4546	14	30	2	10	13	2	83.9377	84.6706
Caves	2013_06_DSG140_001	4547	14	40	2	10	13	2	83.8125	85.6351
Caves	2013_06_DSG140_001	4548	14	50	2	10	13	2	84.1442	84.611
Caves	2013_06_DSG140_001	4549	15	0	2	10	13	2	83.8546	87.2304
Caves	2013_06_DSG140_001	4550	15	10	2	10	13	2	83.8722	86.6373
Caves	2013_06_DSG140_001	4551	15	20	2	10	13	2	83.6862	86.7877
Caves	2013_06_DSG140_001	4552	15	30	2	10	13	2	83.8734	92.5357
Caves	2013_06_DSG140_001	4553	15	40	2	10	13	2	83.8084	87.7048
Caves	2013_06_DSG140_001	4554	15	50	2	10	13	2	85.1268	91.3626
Caves	2013_06_DSG140_001	4555	16	0	2	10	13	2	83.8352	88.1453
Caves	2013_06_DSG140_001	4556	16	10	2	10	13	2	83.6336	90.3707
Caves	2013_06_DSG140_001	4557	16	20	2	10	13	2	83.3484	88.9806
Caves	2013_06_DSG140_001	4558	16	30	2	10	13	2	83.7894	90.0103
Caves	2013_06_DSG140_001	4559	16	40	2	10	13	2	85.0635	93.0664
Caves	2013_06_DSG140_001	4560	16	50	2	10	13	2	84.2788	90.7141
Caves	2013_06_DSG140_001	4561	17	0	2	10	13	2	83.7786	91.3388
Caves	2013_06_DSG140_001	4562	17	10	2	10	13	2	83.8331	91.2713
Caves	2013_06_DSG140_001	4563	17	20	2	10	13	2	84.1112	92.0772
Caves	2013_06_DSG140_001	4564	17	30	2	10	13	2	84.0081	92.5454
Caves	2013_06_DSG140_001	4565	17	40	2	10	13	2	83.9655	90.8935
Caves	2013_06_DSG140_001	4566	17	50	2	10	13	2	84.8743	92.5605
Caves	2013_06_DSG140_001	4567	18	0	2	10	13	2	84.9768	92.5487
Caves	2013_06_DSG140_001	4568	18	10	2	10	13	2	85.8288	96.0621
Caves	2013_06_DSG140_001	4569	18	20	2	10	13	2	85.9262	97.2994
Caves	2013_06_DSG140_001	4570	18	30	2	10	13	2	87.4042	97.9627
Caves	2013_06_DSG140_001	4571	18	40	2	10	13	2	87.2314	93.9035
Caves	2013_06_DSG140_001	4572	18	50	2	10	13	2	87.5825	96.4872
Caves	2013_06_DSG140_001	4573	19	0	2	10	13	2	86.9677	93.2704
Caves	2013_06_DSG140_001	4574	19	10	2	10	13	2	86.7168	92.4397
Caves	2013_06_DSG140_001	4575	19	20	2	10	13	2	86.0355	95.3065
Caves	2013_06_DSG140_001	4576	19	30	2	10	13	2	85.9896	104.283
Caves	2013_06_DSG140_001	4577	19	40	2	10	13	2	86.3274	92.4382
Caves	2013_06_DSG140_001	4578	19	50	2	10	13	2	85.8825	97.6176
Caves	2013_06_DSG140_001	4579	20	0	2	10	13	2	85.878	122.972
Caves	2013_06_DSG140_001	4580	20	10	2	10	13	2	86.5331	95.2983
Caves	2013_06_DSG140_001	4581	20	20	2	10	13	2	85.746	92.3342
Caves	2013_06_DSG140_001	4582	20	30	2	10	13	2	88.0173	94.9614
Caves	2013_06_DSG140_001	4583	20	40	2	10	13	2	85.7338	94.4619
Caves	2013_06_DSG140_001	4584	20	50	2	10	13	2	85.4373	93.1925
Caves	2013_06_DSG140_001	4585	21	0	2	10	13	2	85.5706	94.159
Caves	2013_06_DSG140_001	4586	21	10	2	10	13	2	85.2955	91.7886
Caves	2013_06_DSG140_001	4587	21	20	2	10	13	2	85.3306	93.5678
Caves	2013_06_DSG140_001	4588	21	30	2	10	13	2	85.1395	93.3177
Caves	2013_06_DSG140_001	4589	21	40	2	10	13	2	84.6399	93.8816
Caves	2013_06_DSG140_001	4590	21	50	2	10	13	2	84.698	94.8681
Caves	2013_06_DSG140_001	4591	22	0	2	10	13	2	84.5158	93.7678
Caves	2013_06_DSG140_001	4592	22	10	2	10	13	2	84.7332	93.6363
Caves	2013_06_DSG140_001	4593	22	20	2	10	13	2	84.9944	94.037
Caves	2013_06_DSG140_001	4594	22	30	2	10	13	2	84.7497	94.5789
Caves	2013_06_DSG140_001	4595	22	40	2	10	13	2	84.5619	93.9251
Caves	2013_06_DSG140_001	4596	22	50	2	10	13	2	84.5713	94.736
Caves	2013_06_DSG140_001	4597	23	0	2	10	13	2	84.9668	93.9714
Caves	2013_06_DSG140_001	4598	23	10	2	10	13	2	85.1672	94.1134
Caves	2013_06_DSG140_001	4599	23	20	2	10	13	2	84.8126	94.5225
Caves	2013_06_DSG140_001	4600	23	30	2	10	13	2	84.8877	94.4305
Caves	2013_06_DSG140_001	4601	23	40	2	10	13	2	84.5193	95.3776
Caves	2013_06_DSG140_001	4602	23	50	2	10	13	2	85.0861	93.3833
Caves	2013_06_DSG140_001	4603	0	0	3	10	13	2	84.61	94.9765
Caves	2013_06_DSG140_001	4604	0	10	3	10	13	2	84.7621	93.9256
Caves	2013_06_DSG140_001	4605	0	20	3	10	13	2	84.3806	94.8197
Caves	2013_06_DSG140_001	4606	0	30	3	10	13	2	84.3709	94.9058
Caves	2013_06_DSG140_001	4607	0	40	3	10	13	2	84.8711	95.0628
Caves	2013_06_DSG140_001	4608	0	50	3	10	13	2	84.6538	94.4192
Caves	2013_06_DSG140_001	4609	1	0	3	10	13	2	84.7553	93.6681
Caves	2013_06_DSG140_001	4610	1	10	3	10	13	2	84.7125	93.4519
Caves	2013_06_DSG140_001	4611	1	20	3	10	13	2	84.8857	95.3653
Caves	2013_06_DSG140_001	4612	1	30	3	10	13	2	85.3247	93.7959
Caves	2013_06_DSG140_001	4613	1	40	3	10	13	2	84.7103	94.2328
Caves	2013_06_DSG140_001	4614	1	50	3	10	13	2	85.196	93.7857
Caves	2013_06_DSG140_001	4615	2	0	3	10	13	2	84.8282	92.8886
Caves	2013_06_DSG140_001	4616	2	10	3	10	13	2	84.8566	94.571
Caves	2013_06_DSG140_001	4617	2	20	3	10	13	2	84.7478	94.0265
Caves	2013_06_DSG140_001	4618	2	30	3	10	13	2	85.0911	92.3503
Caves	2013_06_DSG140_001	4619	2	40	3	10	13	2	85.0442	94.3098
Caves	2013_06_DSG140_001	4620	2	50	3	10	13	2	85.35	95.1824
Caves	2013_06_DSG140_001	4621	3	0	3	10	13	2	84.9264	97.3212
Caves	2013_06_DSG140_001	4622	3	10	3	10	13	2	84.9338	93.4259
Caves	2013_06_DSG140_001	4623	3	20	3	10	13	2	84.9899	95.2895
Caves	2013_06_DSG140_001	4624	3	30	3	10	13	2	85.1025	95.2519
Caves	2013_06_DSG140_001	4625	3	40	3	10	13	2	84.1075	96.3983
Caves	2013_06_DSG140_001	4626	3	50	3	10	13	2	84.6109	98.5014
Caves	2013_06_DSG140_001	4627	4	0	3	10	13	2	84.8199	93.9425
Caves	2013_06_DSG140_001	4628	4	10	3	10	13	2	84.6168	94.4772
Caves	2013_06_DSG140_001	4629	4	20	3	10	13	2	84.3489	93.692
Caves	2013_06_DSG140_001	4630	4	30	3	10	13	2	84.3698	92.7536
Caves	2013_06_DSG140_001	4631	4	40	3	10	13	2	85.3158	92.1577
Caves	2013_06_DSG140_001	4632	4	50	3	10	13	2	84.841	94.215
Caves	2013_06_DSG140_001	4633	5	0	3	10	13	2	85.4488	95.5733
Caves	2013_06_DSG140_001	4634	5	10	3	10	13	2	84.3729	97.3981
Caves	2013_06_DSG140_001	4635	5	20	3	10	13	2	85.3003	92.8209
Caves	2013_06_DSG140_001	4636	5	30	3	10	13	2	85.2399	92.069
Caves	2013_06_DSG140_001	4637	5	40	3	10	13	2	85.9625	94.72
Caves	2013_06_DSG140_001	4638	5	50	3	10	13	2	86.753	92.7841
Caves	2013_06_DSG140_001	4639	6	0	3	10	13	2	86.9309	93.0309
Caves	2013_06_DSG140_001	4640	6	10	3	10	13	2	87.035	94.0379
Caves	2013_06_DSG140_001	4641	6	20	3	10	13	2	86.3123	92.0415
Caves	2013_06_DSG140_001	4642	6	30	3	10	13	2	85.7762	92.4344
Caves	2013_06_DSG140_001	4643	6	40	3	10	13	2	85.1045	90.1455
Caves	2013_06_DSG140_001	4644	6	50	3	10	13	3	85.7017	90.6893
Caves	2013_06_DSG140_001	4645	7	0	3	10	13	2	85.0598	92.6714
Caves	2013_06_DSG140_001	4646	7	10	3	10	13	2	86.105	92.8004
Caves	2013_06_DSG140_001	4647	7	20	3	10	13	2	85.2552	94.5722
Caves	2013_06_DSG140_001	4648	7	30	3	10	13	2	85.4912	93.3852
Caves	2013_06_DSG140_001	4649	7	40	3	10	13	2	85.1151	92.4376
Caves	2013_06_DSG140_001	4650	7	50	3	10	13	2	84.6458	92.9482
Caves	2013_06_DSG140_001	4651	8	0	3	10	13	2	84.8213	92.5219
Caves	2013_06_DSG140_001	4652	8	10	3	10	13	2	84.7861	92.3495
Caves	2013_06_DSG140_001	4653	8	20	3	10	13	2	84.9425	92.2187
Caves	2013_06_DSG140_001	4654	8	30	3	10	13	2	84.9907	91.7279
Caves	2013_06_DSG140_001	4655	8	40	3	10	13	2	84.8196	92.6882
Caves	2013_06_DSG140_001	4656	8	50	3	10	13	2	85.0691	92.9468
Caves	2013_06_DSG140_001	4657	9	0	3	10	13	2	84.6734	93.4111
Caves	2013_06_DSG140_001	4658	9	10	3	10	13	2	86.1857	94.7698
Caves	2013_06_DSG140_001	4659	9	20	3	10	13	2	84.5512	92.6012
Caves	2013_06_DSG140_001	4660	9	30	3	10	13	2	85.1484	92.9668
Caves	2013_06_DSG140_001	4661	9	40	3	10	13	2	84.5777	91.9554
Caves	2013_06_DSG140_001	4662	9	50	3	10	13	2	84.0703	91.9907
Caves	2013_06_DSG140_001	4663	10	0	3	10	13	2	84.9265	92.2528
Caves	2013_06_DSG140_001	4664	10	10	3	10	13	2	84.0813	93.7379
Caves	2013_06_DSG140_001	4665	10	20	3	10	13	2	84.7063	91.6585
Caves	2013_06_DSG140_001	4666	10	30	3	10	13	2	84.6085	92.2159
Caves	2013_06_DSG140_001	4667	10	40	3	10	13	2	84.2777	91.9662
Caves	2013_06_DSG140_001	4668	10	50	3	10	13	2	83.9107	92.7558
Caves	2013_06_DSG140_001	4669	11	0	3	10	13	2	84.6547	92.9994
Caves	2013_06_DSG140_001	4670	11	10	3	10	13	2	84.5871	90.5589
Caves	2013_06_DSG140_001	4671	11	20	3	10	13	2	84.3813	90.2549
Caves	2013_06_DSG140_001	4672	11	30	3	10	13	2	83.8604	89.54
Caves	2013_06_DSG140_001	4673	11	40	3	10	13	2	84.2636	90.1146
Caves	2013_06_DSG140_001	4674	11	50	3	10	13	2	83.9201	88.0113
Caves	2013_06_DSG140_001	4675	12	0	3	10	13	2	84.0076	91.1641
Caves	2013_06_DSG140_001	4676	12	10	3	10	13	2	84.0097	86.6337
Caves	2013_06_DSG140_001	4677	12	20	3	10	13	2	83.9093	86.0036
Caves	2013_06_DSG140_001	4678	12	30	3	10	13	2	84.314	85.6344
Caves	2013_06_DSG140_001	4679	12	40	3	10	13	2	84.1625	89.05
Caves	2013_06_DSG140_001	4680	12	50	3	10	13	2	84.0162	86.2563
Caves	2013_06_DSG140_001	4681	13	0	3	10	13	3	83.9096	89.9608
Caves	2013_06_DSG140_001	4682	13	10	3	10	13	2	84.8651	91.063
Caves	2013_06_DSG140_001	4683	13	20	3	10	13	2	83.9672	86.7811
Caves	2013_06_DSG140_001	4684	13	30	3	10	13	2	84.3395	83.9956
Caves	2013_06_DSG140_001	4685	13	40	3	10	13	2	84.3928	84.2772
Caves	2013_06_DSG140_001	4686	13	50	3	10	13	2	83.9289	82.4914
Caves	2013_06_DSG140_001	4687	14	0	3	10	13	2	84.2334	82.4495
Caves	2013_06_DSG140_001	4688	14	10	3	10	13	2	84.1733	96.1064
Caves	2013_06_DSG140_001	4689	14	20	3	10	13	2	83.8615	81.8782
Caves	2013_06_DSG140_001	4690	14	30	3	10	13	2	83.8847	82.7117
Caves	2013_06_DSG140_001	4691	14	40	3	10	13	2	83.9468	83.7971
Caves	2013_06_DSG140_001	4692	14	50	3	10	13	2	83.9724	82.3385
Caves	2013_06_DSG140_001	4693	15	0	3	10	13	2	84.017	81.71
Caves	2013_06_DSG140_001	4694	15	10	3	10	13	2	84.6701	82.9914
Caves	2013_06_DSG140_001	4695	15	20	3	10	13	2	84.0595	82.1961
Caves	2013_06_DSG140_001	4696	15	30	3	10	13	2	83.92	82.1521
Caves	2013_06_DSG140_001	4697	15	40	3	10	13	2	83.8664	89.9812
Caves	2013_06_DSG140_001	4698	15	50	3	10	13	2	84.4803	84.7266
Caves	2013_06_DSG140_001	4699	16	0	3	10	13	2	85.3816	80.7778
Caves	2013_06_DSG140_001	4700	16	10	3	10	13	2	84.296	90.079
Caves	2013_06_DSG140_001	4701	16	20	3	10	13	2	84.063	85.4801
Caves	2013_06_DSG140_001	4702	16	30	3	10	13	2	84.4888	102.208
Caves	2013_06_DSG140_001	4703	16	40	3	10	13	2	84.4787	81.2819
Caves	2013_06_DSG140_001	4704	16	50	3	10	13	2	83.9968	80.9523
Caves	2013_06_DSG140_001	4705	17	0	3	10	13	2	84.5443	95.8175
Caves	2013_06_DSG140_001	4706	17	10	3	10	13	2	85.6689	96.8282
Caves	2013_06_DSG140_001	4707	17	20	3	10	13	2	85.2919	85.0908
Caves	2013_06_DSG140_001	4708	17	30	3	10	13	2	85.2	82.9216
Caves	2013_06_DSG140_001	4709	17	40	3	10	13	2	85.2806	96.3839
Caves	2013_06_DSG140_001	4710	17	50	3	10	13	2	86.0186	97.4116
Caves	2013_06_DSG140_001	4711	18	0	3	10	13	2	92.176	84.6302
Caves	2013_06_DSG140_001	4712	18	10	3	10	13	2	86.492	90.5631
Caves	2013_06_DSG140_001	4713	18	20	3	10	13	2	87.9236	103.121
Caves	2013_06_DSG140_001	4714	18	30	3	10	13	2	88.0963	92.9028
Caves	2013_06_DSG140_001	4715	18	40	3	10	13	2	87.6881	90.2733
Caves	2013_06_DSG140_001	4716	18	50	3	10	13	2	88.1679	87.0111
Caves	2013_06_DSG140_001	4717	19	0	3	10	13	2	87.1591	90.2273
Caves	2013_06_DSG140_001	4718	19	10	3	10	13	2	86.7953	91.7705
Caves	2013_06_DSG140_001	4719	19	20	3	10	13	2	87.1788	88.4662
Caves	2013_06_DSG140_001	4720	19	30	3	10	13	2	86.9114	107.107
Caves	2013_06_DSG140_001	4721	19	40	3	10	13	2	86.4715	90.051
Caves	2013_06_DSG140_001	4722	19	50	3	10	13	2	86.7581	111.505
Caves	2013_06_DSG140_001	4723	20	0	3	10	13	2	86.1543	93.3107
Caves	2013_06_DSG140_001	4724	20	10	3	10	13	2	86.8676	105.507
Caves	2013_06_DSG140_001	4725	20	20	3	10	13	2	86.2115	95.9932
Caves	2013_06_DSG140_001	4726	20	30	3	10	13	2	86.0453	95.1817
Caves	2013_06_DSG140_001	4727	20	40	3	10	13	2	85.7292	95.7024
Caves	2013_06_DSG140_001	4728	20	50	3	10	13	2	86.0928	101.587
Caves	2013_06_DSG140_001	4729	21	0	3	10	13	2	85.9967	102.764
Caves	2013_06_DSG140_001	4730	21	10	3	10	13	2	85.9092	98.446
Caves	2013_06_DSG140_001	4731	21	20	3	10	13	2	85.7732	88.1669
Caves	2013_06_DSG140_001	4732	21	30	3	10	13	2	85.5755	96.901
Caves	2013_06_DSG140_001	4733	21	40	3	10	13	2	86.1276	91.0582
Caves	2013_06_DSG140_001	4734	21	50	3	10	13	2	86.5354	99.5631
Caves	2013_06_DSG140_001	4735	22	0	3	10	13	2	90.9126	106.08
Caves	2013_06_DSG140_001	4736	22	10	3	10	13	2	85.6374	101.724
Caves	2013_06_DSG140_001	4737	22	20	3	10	13	2	85.4728	107.062
Caves	2013_06_DSG140_001	4738	22	30	3	10	13	2	85.5959	88.0181
Caves	2013_06_DSG140_001	4739	22	40	3	10	13	2	85.85	102.991
Caves	2013_06_DSG140_001	4740	22	50	3	10	13	2	85.7984	112.11
Caves	2013_06_DSG140_001	4741	23	0	3	10	13	2	85.3495	95.2849
Caves	2013_06_DSG140_001	4742	23	10	3	10	13	2	85.9849	102.474
Caves	2013_06_DSG140_001	4743	23	20	3	10	13	2	85.5132	99.202
Caves	2013_06_DSG140_001	4744	23	30	3	10	13	2	85.6309	94.6239
Caves	2013_06_DSG140_001	4745	23	40	3	10	13	2	85.3512	89.9462
Caves	2013_06_DSG140_001	4746	23	50	3	10	13	2	86.1632	89.6729
Caves	2013_06_DSG140_001	4747	0	0	4	10	13	2	85.5409	93.7973
Caves	2013_06_DSG140_001	4748	0	10	4	10	13	2	85.8872	99.991
Caves	2013_06_DSG140_001	4749	0	20	4	10	13	2	86.5796	88.7673
Caves	2013_06_DSG140_001	4750	0	30	4	10	13	2	85.5487	90.2542
Caves	2013_06_DSG140_001	4751	0	40	4	10	13	2	85.4525	89.0175
Caves	2013_06_DSG140_001	4752	0	50	4	10	13	2	86.4187	87.6898
Caves	2013_06_DSG140_001	4753	1	0	4	10	13	2	85.5352	103.817
Caves	2013_06_DSG140_001	4754	1	10	4	10	13	2	85.9339	108.337
Caves	2013_06_DSG140_001	4755	1	20	4	10	13	2	85.4421	87.901
Caves	2013_06_DSG140_001	4756	1	30	4	10	13	2	86.1512	90.1674
Caves	2013_06_DSG140_001	4757	1	40	4	10	13	2	86.7781	96.6528
Caves	2013_06_DSG140_001	4758	1	50	4	10	13	2	85.5233	86.3758
Caves	2013_06_DSG140_001	4759	2	0	4	10	13	2	85.3686	89.3329
Caves	2013_06_DSG140_001	4760	2	10	4	10	13	2	85.7862	95.5373
Caves	2013_06_DSG140_001	4761	2	20	4	10	13	2	86.4126	103.271
Caves	2013_06_DSG140_001	4762	2	30	4	10	13	2	85.4669	89.9687
Caves	2013_06_DSG140_001	4763	2	40	4	10	13	2	85.294	100.45
Caves	2013_06_DSG140_001	4764	2	50	4	10	13	2	85.3814	93.3035
Caves	2013_06_DSG140_001	4765	3	0	4	10	13	2	85.4841	109.053
Caves	2013_06_DSG140_001	4766	3	10	4	10	13	2	85.6449	105.71
Caves	2013_06_DSG140_001	4767	3	20	4	10	13	2	85.9366	100.966
Caves	2013_06_DSG140_001	4768	3	30	4	10	13	2	85.3317	97.5642
Caves	2013_06_DSG140_001	4769	3	40	4	10	13	2	84.9724	92.3924
Caves	2013_06_DSG140_001	4770	3	50	4	10	13	2	85.0674	98.3735
Caves	2013_06_DSG140_001	4771	4	0	4	10	13	2	87.0748	101.314
Caves	2013_06_DSG140_001	4772	4	10	4	10	13	2	85.6523	113.062
Caves	2013_06_DSG140_001	4773	4	20	4	10	13	2	85.3497	109.502
Caves	2013_06_DSG140_001	4774	4	30	4	10	13	2	86.0704	110.974
Caves	2013_06_DSG140_001	4775	4	40	4	10	13	2	85.9038	109.588
Caves	2013_06_DSG140_001	4776	4	50	4	10	13	2	86.3923	98.9489
Caves	2013_06_DSG140_001	4777	5	0	4	10	13	2	85.21	108.593
Caves	2013_06_DSG140_001	4778	5	10	4	10	13	2	85.8488	112.503
Caves	2013_06_DSG140_001	4779	5	20	4	10	13	2	85.8925	94.813
Caves	2013_06_DSG140_001	4780	5	30	4	10	13	2	86.4	112.506
Caves	2013_06_DSG140_001	4781	5	40	4	10	13	2	87.1502	102.695
Caves	2013_06_DSG140_001	4782	5	50	4	10	13	2	86.9809	110.795
Caves	2013_06_DSG140_001	4783	6	0	4	10	13	2	87.1981	103.647
Caves	2013_06_DSG140_001	4784	6	10	4	10	13	2	88.0664	113.672
Caves	2013_06_DSG140_001	4785	6	20	4	10	13	2	87.7129	103.043
Caves	2013_06_DSG140_001	4786	6	30	4	10	13	2	85.949	107.875
Caves	2013_06_DSG140_001	4787	6	40	4	10	13	2	85.5604	104.442
Caves	2013_06_DSG140_001	4788	6	50	4	10	13	2	85.4573	111.454
Caves	2013_06_DSG140_001	4789	7	0	4	10	13	2	85.5313	100.598
Caves	2013_06_DSG140_001	4790	7	10	4	10	13	2	85.0715	94.9441
Caves	2013_06_DSG140_001	4791	7	20	4	10	13	2	84.7471	105.682
Caves	2013_06_DSG140_001	4792	7	30	4	10	13	2	84.386	89.9829
Caves	2013_06_DSG140_001	4793	7	40	4	10	13	2	84.3833	90.2303
Caves	2013_06_DSG140_001	4794	7	50	4	10	13	2	85.3349	99.9514
Caves	2013_06_DSG140_001	4795	8	0	4	10	13	2	84.4785	100.359
Caves	2013_06_DSG140_001	4796	8	10	4	10	13	2	84.6461	91.6391
Caves	2013_06_DSG140_001	4797	8	20	4	10	13	2	84.5206	89.5417
Caves	2013_06_DSG140_001	4798	8	30	4	10	13	2	84.5039	89.284
Caves	2013_06_DSG140_001	4799	8	40	4	10	13	2	84.6827	110.773
Caves	2013_06_DSG140_001	4800	8	50	4	10	13	2	84.8758	107.97
Caves	2013_06_DSG140_001	4801	9	0	4	10	13	2	84.6043	102.385
Caves	2013_06_DSG140_001	4802	9	10	4	10	13	2	83.8182	96.5921
Caves	2013_06_DSG140_001	4803	9	20	4	10	13	2	84.3005	93.8036
Caves	2013_06_DSG140_001	4804	9	30	4	10	13	2	84.2789	89.5316
Caves	2013_06_DSG140_001	4805	9	40	4	10	13	2	87.5293	90.4606
Caves	2013_06_DSG140_001	4806	9	50	4	10	13	2	84.5308	90.6271
Caves	2013_06_DSG140_001	4807	10	0	4	10	13	2	84.5888	93.462
Caves	2013_06_DSG140_001	4808	10	10	4	10	13	2	84.0994	109.653
Caves	2013_06_DSG140_001	4809	10	20	4	10	13	2	84.3785	116.119
Caves	2013_06_DSG140_001	4810	10	30	4	10	13	2	84.1999	90.1304
Caves	2013_06_DSG140_001	4811	10	40	4	10	13	2	84.3881	99.9211
Caves	2013_06_DSG140_001	4812	10	50	4	10	13	2	83.7667	92.443
Caves	2013_06_DSG140_001	4813	11	0	4	10	13	2	84.2831	93.1074
Caves	2013_06_DSG140_001	4814	11	10	4	10	13	2	84.4208	96.6665
Caves	2013_06_DSG140_001	4815	11	20	4	10	13	2	84.3342	113.217
Caves	2013_06_DSG140_001	4816	11	30	4	10	13	2	84.3238	109.554
Caves	2013_06_DSG140_001	4817	11	40	4	10	13	2	85.2901	104.921
Caves	2013_06_DSG140_001	4818	11	50	4	10	13	2	84.2675	94.6866
Caves	2013_06_DSG140_001	4819	12	0	4	10	13	2	84.6718	111.555
Caves	2013_06_DSG140_001	4820	12	10	4	10	13	2	84.2267	100.332
Caves	2013_06_DSG140_001	4821	12	20	4	10	13	2	84.6684	98.7268
Caves	2013_06_DSG140_001	4822	12	30	4	10	13	2	84.3015	105.369
Caves	2013_06_DSG140_001	4823	12	40	4	10	13	2	84.4707	96.9378
Caves	2013_06_DSG140_001	4824	12	50	4	10	13	2	84.3565	97.9676
Caves	2013_06_DSG140_001	4825	13	0	4	10	13	2	84.2026	84.8335
Caves	2013_06_DSG140_001	4826	13	10	4	10	13	2	83.8105	101.459
Caves	2013_06_DSG140_001	4827	13	20	4	10	13	2	85.0867	80.5481
Caves	2013_06_DSG140_001	4828	13	30	4	10	13	2	84.493	84.2126
Caves	2013_06_DSG140_001	4829	13	40	4	10	13	2	84.0214	80.5933
Caves	2013_06_DSG140_001	4830	13	50	4	10	13	3	83.6766	87.1896
Caves	2013_06_DSG140_001	4831	14	0	4	10	13	2	84.363	80.6968
Caves	2013_06_DSG140_001	4832	14	10	4	10	13	2	84.2239	82.9264
Caves	2013_06_DSG140_001	4833	14	20	4	10	13	2	83.9589	81.4944
Caves	2013_06_DSG140_001	4834	14	30	4	10	13	2	83.9853	81.8155
Caves	2013_06_DSG140_001	4835	14	40	4	10	13	2	85.9218	88.4509
Caves	2013_06_DSG140_001	4836	14	50	4	10	13	2	84.793	80.749
Caves	2013_06_DSG140_001	4837	15	0	4	10	13	2	84.3167	85.8299
Caves	2013_06_DSG140_001	4838	15	10	4	10	13	2	85.6064	83.9615
Caves	2013_06_DSG140_001	4839	15	20	4	10	13	2	84.227	80.3824
Caves	2013_06_DSG140_001	4840	15	30	4	10	13	2	84.2378	89.8517
Caves	2013_06_DSG140_001	4841	15	40	4	10	13	2	84.1298	83.1393
Caves	2013_06_DSG140_001	4842	15	50	4	10	13	2	84.5448	89.4047
Caves	2013_06_DSG140_001	4843	16	0	4	10	13	2	84.6026	86.0267
Caves	2013_06_DSG140_001	4844	16	10	4	10	13	2	84.3738	80.7712
Caves	2013_06_DSG140_001	4845	16	20	4	10	13	2	84.5004	98.9732
Caves	2013_06_DSG140_001	4846	16	30	4	10	13	2	84.024	80.9081
Caves	2013_06_DSG140_001	4847	16	40	4	10	13	2	84.1714	91.1337
Caves	2013_06_DSG140_001	4848	16	50	4	10	13	2	84.3349	90.4718
Caves	2013_06_DSG140_001	4849	17	0	4	10	13	2	84.109	89.3335
Caves	2013_06_DSG140_001	4850	17	10	4	10	13	2	84.648	108.719
Caves	2013_06_DSG140_001	4851	17	20	4	10	13	2	84.0858	84.1254
Caves	2013_06_DSG140_001	4852	17	30	4	10	13	2	85.5795	91.6283
Caves	2013_06_DSG140_001	4853	17	40	4	10	13	2	85.1356	107.63
Caves	2013_06_DSG140_001	4854	17	50	4	10	13	2	85.2403	97.6471
Caves	2013_06_DSG140_001	4855	18	0	4	10	13	2	87.34	91.0367
Caves	2013_06_DSG140_001	4856	18	10	4	10	13	2	85.878	100.678
Caves	2013_06_DSG140_001	4857	18	20	4	10	13	2	86.595	95.4362
Caves	2013_06_DSG140_001	4858	18	30	4	10	13	2	87.7757	95.9651
Caves	2013_06_DSG140_001	4859	18	40	4	10	13	2	87.7956	105.926
Caves	2013_06_DSG140_001	4860	18	50	4	10	13	2	87.7619	94.1071
Caves	2013_06_DSG140_001	4861	19	0	4	10	13	2	87.0947	99.6273
Caves	2013_06_DSG140_001	4862	19	10	4	10	13	2	86.9101	104.07
Caves	2013_06_DSG140_001	4863	19	20	4	10	13	2	86.7404	97.6375
Caves	2013_06_DSG140_001	4864	19	30	4	10	13	2	87.1525	114.944
Caves	2013_06_DSG140_001	4865	19	40	4	10	13	2	88.3333	106.244
Caves	2013_06_DSG140_001	4866	19	50	4	10	13	2	86.6105	94.7067
Caves	2013_06_DSG140_001	4867	20	0	4	10	13	2	86.5701	112.171
Caves	2013_06_DSG140_001	4868	20	10	4	10	13	2	86.8265	100.218
Caves	2013_06_DSG140_001	4869	20	20	4	10	13	2	86.9186	98.6623
Caves	2013_06_DSG140_001	4870	20	30	4	10	13	2	86.2883	100.557
Caves	2013_06_DSG140_001	4871	20	40	4	10	13	2	85.8888	110.765
Caves	2013_06_DSG140_001	4872	20	50	4	10	13	2	85.8773	90.733
Caves	2013_06_DSG140_001	4873	21	0	4	10	13	2	86.434	94.4259
Caves	2013_06_DSG140_001	4874	21	10	4	10	13	2	86.2972	102.774
Caves	2013_06_DSG140_001	4875	21	20	4	10	13	2	85.9674	96.2726
Caves	2013_06_DSG140_001	4876	21	30	4	10	13	2	86.9286	102.355
Caves	2013_06_DSG140_001	4877	21	40	4	10	13	2	86.4499	103.954
Caves	2013_06_DSG140_001	4878	21	50	4	10	13	2	86.0204	89.6286
Caves	2013_06_DSG140_001	4879	22	0	4	10	13	2	87.0618	106.42
Caves	2013_06_DSG140_001	4880	22	10	4	10	13	2	85.9774	102.24
Caves	2013_06_DSG140_001	4881	22	20	4	10	13	2	86.5436	99.8363
Caves	2013_06_DSG140_001	4882	22	30	4	10	13	2	85.982	89.5147
Caves	2013_06_DSG140_001	4883	22	40	4	10	13	2	85.9309	101.47
Caves	2013_06_DSG140_001	4884	22	50	4	10	13	2	85.882	93.258
Caves	2013_06_DSG140_001	4885	23	0	4	10	13	2	86.3197	91.0171
Caves	2013_06_DSG140_001	4886	23	10	4	10	13	2	85.2174	93.3758
Caves	2013_06_DSG140_001	4887	23	20	4	10	13	2	85.7908	90.1988
Caves	2013_06_DSG140_001	4888	23	30	4	10	13	2	85.5385	93.6464
Caves	2013_06_DSG140_001	4889	23	40	4	10	13	2	84.7986	92.8028
Caves	2013_06_DSG140_001	4890	23	50	4	10	13	2	84.9744	98.2521
Caves	2013_06_DSG140_001	4891	0	0	5	10	13	2	84.9858	90.8102
Caves	2013_06_DSG140_001	4892	0	10	5	10	13	2	85.4726	98.0414
Caves	2013_06_DSG140_001	4893	0	20	5	10	13	2	85.6549	93.6904
Caves	2013_06_DSG140_001	4894	0	30	5	10	13	2	86.0963	92.1922
Caves	2013_06_DSG140_001	4895	0	40	5	10	13	2	84.8293	93.6851
Caves	2013_06_DSG140_001	4896	0	50	5	10	13	2	85.1164	94.5772
Caves	2013_06_DSG140_001	4897	1	0	5	10	13	2	85.5428	93.651
Caves	2013_06_DSG140_001	4898	1	10	5	10	13	2	85.5063	94.4416
Caves	2013_06_DSG140_001	4899	1	20	5	10	13	2	85.8288	92.7084
Caves	2013_06_DSG140_001	4900	1	30	5	10	13	2	85.2996	92.3235
Caves	2013_06_DSG140_001	4901	1	40	5	10	13	2	85.3123	93.1536
Caves	2013_06_DSG140_001	4902	1	50	5	10	13	2	85.7976	91.6022
Caves	2013_06_DSG140_001	4903	2	0	5	10	13	2	85.2056	93.0971
Caves	2013_06_DSG140_001	4904	2	10	5	10	13	2	85.9191	93.2013
Caves	2013_06_DSG140_001	4905	2	20	5	10	13	2	85.5146	93.5505
Caves	2013_06_DSG140_001	4906	2	30	5	10	13	2	85.7848	97.736
Caves	2013_06_DSG140_001	4907	2	40	5	10	13	2	85.2019	91.3559
Caves	2013_06_DSG140_001	4908	2	50	5	10	13	2	85.1276	92.1533
Caves	2013_06_DSG140_001	4909	3	0	5	10	13	2	85.3566	92.2018
Caves	2013_06_DSG140_001	4910	3	10	5	10	13	2	86.8139	92.1079
Caves	2013_06_DSG140_001	4911	3	20	5	10	13	2	85.0186	91.1921
Caves	2013_06_DSG140_001	4912	3	30	5	10	13	2	85.2002	90.8737
Caves	2013_06_DSG140_001	4913	3	40	5	10	13	2	84.898	91.1968
Caves	2013_06_DSG140_001	4914	3	50	5	10	13	2	85.085	91.9346
Caves	2013_06_DSG140_001	4915	4	0	5	10	13	2	86.4483	92.4793
Caves	2013_06_DSG140_001	4916	4	10	5	10	13	2	85.09	97.634
Caves	2013_06_DSG140_001	4917	4	20	5	10	13	2	84.5428	91.8959
Caves	2013_06_DSG140_001	4918	4	30	5	10	13	2	85.1676	95.8016
Caves	2013_06_DSG140_001	4919	4	40	5	10	13	2	85.0842	97.052
Caves	2013_06_DSG140_001	4920	4	50	5	10	13	2	85.0025	90.5123
Caves	2013_06_DSG140_001	4921	5	0	5	10	13	2	84.9824	100.341
Caves	2013_06_DSG140_001	4922	5	10	5	10	13	2	85.4785	90.985
Caves	2013_06_DSG140_001	4923	5	20	5	10	13	2	85.6386	100.819
Caves	2013_06_DSG140_001	4924	5	30	5	10	13	2	85.9425	101.098
Caves	2013_06_DSG140_001	4925	5	40	5	10	13	2	86.5509	89.6584
Caves	2013_06_DSG140_001	4926	5	50	5	10	13	2	87.121	97.5625
Caves	2013_06_DSG140_001	4927	6	0	5	10	13	2	87.3225	106.837
Caves	2013_06_DSG140_001	4928	6	10	5	10	13	2	87.248	95.8782
Caves	2013_06_DSG140_001	4929	6	20	5	10	13	2	86.6025	95.8329
Caves	2013_06_DSG140_001	4930	6	30	5	10	13	2	86.5765	102.828
Caves	2013_06_DSG140_001	4931	6	40	5	10	13	2	85.1157	91.1631
Caves	2013_06_DSG140_001	4932	6	50	5	10	13	2	85.459	99.5442
Caves	2013_06_DSG140_001	4933	7	0	5	10	13	2	85.1287	90.3857
Caves	2013_06_DSG140_001	4934	7	10	5	10	13	2	85.3272	91.326
Caves	2013_06_DSG140_001	4935	7	20	5	10	13	2	85.6902	90.4644
Caves	2013_06_DSG140_001	4936	7	30	5	10	13	2	84.5136	90.4496
Caves	2013_06_DSG140_001	4937	7	40	5	10	13	2	85.6556	91.5027
Caves	2013_06_DSG140_001	4938	7	50	5	10	13	2	84.7725	90.9904
Caves	2013_06_DSG140_001	4939	8	0	5	10	13	2	85.6584	92.3369
Caves	2013_06_DSG140_001	4940	8	10	5	10	13	2	84.9117	91.3834
Caves	2013_06_DSG140_001	4941	8	20	5	10	13	2	84.43	91.7088
Caves	2013_06_DSG140_001	4942	8	30	5	10	13	2	84.3332	91.6239
Caves	2013_06_DSG140_001	4943	8	40	5	10	13	2	84.3201	94.0466
Caves	2013_06_DSG140_001	4944	8	50	5	10	13	2	84.3958	90.7569
Caves	2013_06_DSG140_001	4945	9	0	5	10	13	2	85.2757	89.7924
Caves	2013_06_DSG140_001	4946	9	10	5	10	13	2	84.7367	89.5608
Caves	2013_06_DSG140_001	4947	9	20	5	10	13	2	84.4535	90.168
Caves	2013_06_DSG140_001	4948	9	30	5	10	13	2	84.7549	90.5608
Caves	2013_06_DSG140_001	4949	9	40	5	10	13	2	84.313	89.7196
Caves	2013_06_DSG140_001	4950	9	50	5	10	13	2	84.6018	89.3807
Caves	2013_06_DSG140_001	4951	10	0	5	10	13	2	84.8096	102.143
Caves	2013_06_DSG140_001	4952	10	10	5	10	13	2	85.034	93.0268
Caves	2013_06_DSG140_001	4953	10	20	5	10	13	2	84.5044	88.1852
Caves	2013_06_DSG140_001	4954	10	30	5	10	13	2	84.1643	95.3949
Caves	2013_06_DSG140_001	4955	10	40	5	10	13	2	84.3571	86.4267
Caves	2013_06_DSG140_001	4956	10	50	5	10	13	2	84.1778	84.4158
Caves	2013_06_DSG140_001	4957	11	0	5	10	13	2	84.1818	85.5856
Caves	2013_06_DSG140_001	4958	11	10	5	10	13	2	84.0835	90.6732
Caves	2013_06_DSG140_001	4959	11	20	5	10	13	2	84.5862	95.2999
Caves	2013_06_DSG140_001	4960	11	30	5	10	13	2	83.9428	87.202
Caves	2013_06_DSG140_001	4961	11	40	5	10	13	2	83.9398	88.6727
Caves	2013_06_DSG140_001	4962	11	50	5	10	13	2	83.9598	79.1635
Caves	2013_06_DSG140_001	4963	12	0	5	10	13	2	84.1152	82.8025
Caves	2013_06_DSG140_001	4964	12	10	5	10	13	2	83.9658	90.4673
Caves	2013_06_DSG140_001	4965	12	20	5	10	13	3	84.2542	91.3547
Caves	2013_06_DSG140_001	4966	12	30	5	10	13	2	84.4916	89.9219
Caves	2013_06_DSG140_001	4967	12	40	5	10	13	2	83.9374	84.095
Caves	2013_06_DSG140_001	4968	12	50	5	10	13	2	84.0794	84.1901
Caves	2013_06_DSG140_001	4969	13	0	5	10	13	2	84.1424	89.8351
Caves	2013_06_DSG140_001	4970	13	10	5	10	13	2	92.5604	113.624
Caves	2013_06_DSG140_001	4971	13	20	5	10	13	2	84.2101	79.099
Caves	2013_06_DSG140_001	4972	13	30	5	10	13	2	84.4854	81.1649
Caves	2013_06_DSG140_001	4973	13	40	5	10	13	2	84.6265	81.0013
Caves	2013_06_DSG140_001	4974	13	50	5	10	13	2	84.6013	80.6676
Caves	2013_06_DSG140_001	4975	14	0	5	10	13	3	88.9342	102.151
Caves	2013_06_DSG140_001	4976	14	10	5	10	13	1	84.0766	95.2193
Caves	2013_06_DSG140_001	4977	14	20	5	10	13	2	84.2613	82.0325
Caves	2013_06_DSG140_001	4978	14	30	5	10	13	2	84.3668	80.1891
Caves	2013_06_DSG140_001	4979	14	40	5	10	13	2	84.1672	82.4794
Caves	2013_06_DSG140_001	4980	14	50	5	10	13	2	84.1033	82.1405
Caves	2013_06_DSG140_001	4981	15	0	5	10	13	2	83.8869	80.5982
Caves	2013_06_DSG140_001	4982	15	10	5	10	13	2	84.3404	82.475
Caves	2013_06_DSG140_001	4983	15	20	5	10	13	2	84.3017	86.1326
Caves	2013_06_DSG140_001	4984	15	30	5	10	13	2	84.1488	81.7075
Caves	2013_06_DSG140_001	4985	15	40	5	10	13	2	84.0283	81.6686
Caves	2013_06_DSG140_001	4986	15	50	5	10	13	2	85.0224	88.8383
Caves	2013_06_DSG140_001	4987	16	0	5	10	13	2	83.9481	84.0606
Caves	2013_06_DSG140_001	4988	16	10	5	10	13	2	84.4897	82.5967
Caves	2013_06_DSG140_001	4989	16	20	5	10	13	2	84.2669	84.3325
Caves	2013_06_DSG140_001	4990	16	30	5	10	13	2	84.2941	84.4353
Caves	2013_06_DSG140_001	4991	16	40	5	10	13	2	84.2053	86.2691
Caves	2013_06_DSG140_001	4992	16	50	5	10	13	2	83.6792	92.2589
Caves	2013_06_DSG140_001	4993	17	0	5	10	13	2	84.2253	85.4105
Caves	2013_06_DSG140_001	4994	17	10	5	10	13	2	84.427	94.5548
Caves	2013_06_DSG140_001	4995	17	20	5	10	13	2	84.5062	87.9893
Caves	2013_06_DSG140_001	4996	17	30	5	10	13	2	84.0555	93.7277
Caves	2013_06_DSG140_001	4997	17	40	5	10	13	2	84.0941	88.8038
Caves	2013_06_DSG140_001	4998	17	50	5	10	13	2	85.0281	93.6146
Caves	2013_06_DSG140_001	4999	18	0	5	10	13	2	85.1384	91.02
Caves	2013_06_DSG140_001	5000	18	10	5	10	13	2	86.1156	100.529
Caves	2013_06_DSG140_001	5001	18	20	5	10	13	2	87.0047	95.3486
Caves	2013_06_DSG140_001	5002	18	30	5	10	13	2	87.3713	88.188
Caves	2013_06_DSG140_001	5003	18	40	5	10	13	2	88.3443	93.5725
Caves	2013_06_DSG140_001	5004	18	50	5	10	13	2	87.3586	100.363
Caves	2013_06_DSG140_001	5005	19	0	5	10	13	2	87.2251	92.5585
Caves	2013_06_DSG140_001	5006	19	10	5	10	13	2	86.3013	92.1781
Caves	2013_06_DSG140_001	5007	19	20	5	10	13	2	87.0189	97.2638
Caves	2013_06_DSG140_001	5008	19	30	5	10	13	2	86.1382	94.902
Caves	2013_06_DSG140_001	5009	19	40	5	10	13	2	86.1498	96.1197
Caves	2013_06_DSG140_001	5010	19	50	5	10	13	2	86.2077	98.5186
Caves	2013_06_DSG140_001	5011	20	0	5	10	13	2	86.239	94.8682
Caves	2013_06_DSG140_001	5012	20	10	5	10	13	2	86.1999	102.751
Caves	2013_06_DSG140_001	5013	20	20	5	10	13	2	86.6318	92.5089
Caves	2013_06_DSG140_001	5014	20	30	5	10	13	2	86.2378	109.523
Caves	2013_06_DSG140_001	5015	20	40	5	10	13	2	86.5197	113.843
Caves	2013_06_DSG140_001	5016	20	50	5	10	13	2	86.3089	98.2746
Caves	2013_06_DSG140_001	5017	21	0	5	10	13	2	85.9691	92.9659
Caves	2013_06_DSG140_001	5018	21	10	5	10	13	2	86.1742	95.1587
Caves	2013_06_DSG140_001	5019	21	20	5	10	13	2	86.2054	94.9423
Caves	2013_06_DSG140_001	5020	21	30	5	10	13	2	86.5595	93.0492
Caves	2013_06_DSG140_001	5021	21	40	5	10	13	2	86.3304	96.8072
Caves	2013_06_DSG140_001	5022	21	50	5	10	13	2	85.9555	97.3387
Caves	2013_06_DSG140_001	5023	22	0	5	10	13	2	85.6607	89.6867
Caves	2013_06_DSG140_001	5024	22	10	5	10	13	2	86.1297	94.7209
Caves	2013_06_DSG140_001	5025	22	20	5	10	13	2	85.946	93.0063
Caves	2013_06_DSG140_001	5026	22	30	5	10	13	2	85.5566	100.775
Caves	2013_06_DSG140_001	5027	22	40	5	10	13	2	85.4786	93.6383
Caves	2013_06_DSG140_001	5028	22	50	5	10	13	2	85.5122	93.208
Caves	2013_06_DSG140_001	5029	23	0	5	10	13	2	85.1926	93.9926
Caves	2013_06_DSG140_001	5030	23	10	5	10	13	2	85.4388	94.7395
Caves	2013_06_DSG140_001	5031	23	20	5	10	13	2	85.4685	94.2915
Caves	2013_06_DSG140_001	5032	23	30	5	10	13	2	85.4031	93.2168
Caves	2013_06_DSG140_001	5033	23	40	5	10	13	2	85.4936	93.9363
Caves	2013_06_DSG140_001	5034	23	50	5	10	13	2	84.7098	94.2026
Caves	2013_06_DSG140_001	5035	0	0	6	10	13	2	85.1831	98.7291
Caves	2013_06_DSG140_001	5036	0	10	6	10	13	2	86.9656	95.691
Caves	2013_06_DSG140_001	5037	0	20	6	10	13	2	84.9072	94.1608
Caves	2013_06_DSG140_001	5038	0	30	6	10	13	2	85.5556	94.7869
Caves	2013_06_DSG140_001	5039	0	40	6	10	13	2	84.7561	94.2796
Caves	2013_06_DSG140_001	5040	0	50	6	10	13	2	85.2237	92.0502
Caves	2013_06_DSG140_001	5041	1	0	6	10	13	2	85.4537	93.5489
Caves	2013_06_DSG140_001	5042	1	10	6	10	13	2	85.5835	93.9208
Caves	2013_06_DSG140_001	5043	1	20	6	10	13	2	85.8294	96.2492
Caves	2013_06_DSG140_001	5044	1	30	6	10	13	2	85.0122	91.4276
Caves	2013_06_DSG140_001	5045	1	40	6	10	13	2	85.9332	92.5829
Caves	2013_06_DSG140_001	5046	1	50	6	10	13	2	85.158	93.5404
Caves	2013_06_DSG140_001	5047	2	0	6	10	13	2	84.8779	92.419
Caves	2013_06_DSG140_001	5048	2	10	6	10	13	2	85.0611	91.8085
Caves	2013_06_DSG140_001	5049	2	20	6	10	13	2	84.9994	92.648
Caves	2013_06_DSG140_001	5050	2	30	6	10	13	2	85.1449	94.2752
Caves	2013_06_DSG140_001	5051	2	40	6	10	13	2	85.9461	93.5841
Caves	2013_06_DSG140_001	5052	2	50	6	10	13	2	84.7684	92.8197
Caves	2013_06_DSG140_001	5053	3	0	6	10	13	2	85.5113	95.2068
Caves	2013_06_DSG140_001	5054	3	10	6	10	13	2	85.4007	93.1703
Caves	2013_06_DSG140_001	5055	3	20	6	10	13	2	85.5663	92.5011
Caves	2013_06_DSG140_001	5056	3	30	6	10	13	2	85.4442	91.0946
Caves	2013_06_DSG140_001	5057	3	40	6	10	13	2	84.9272	89.7851
Caves	2013_06_DSG140_001	5058	3	50	6	10	13	2	85.1042	90.612
Caves	2013_06_DSG140_001	5059	4	0	6	10	13	2	85.4277	90.7817
Caves	2013_06_DSG140_001	5060	4	10	6	10	13	2	85.2588	89.9439
Caves	2013_06_DSG140_001	5061	4	20	6	10	13	2	85.1364	89.7149
Caves	2013_06_DSG140_001	5062	4	30	6	10	13	2	85.0099	89.8658
Caves	2013_06_DSG140_001	5063	4	40	6	10	13	2	84.5154	91.4331
Caves	2013_06_DSG140_001	5064	4	50	6	10	13	2	84.7922	92.7865
Caves	2013_06_DSG140_001	5065	5	0	6	10	13	2	85.178	91.7539
Caves	2013_06_DSG140_001	5066	5	10	6	10	13	2	85.3466	89.9078
Caves	2013_06_DSG140_001	5067	5	20	6	10	13	2	85.4405	92.2173
Caves	2013_06_DSG140_001	5068	5	30	6	10	13	2	86.4704	91.5768
Caves	2013_06_DSG140_001	5069	5	40	6	10	13	2	86.2032	92.4151
Caves	2013_06_DSG140_001	5070	5	50	6	10	13	2	86.7666	93.0794
Caves	2013_06_DSG140_001	5071	6	0	6	10	13	2	88.2521	92.4073
Caves	2013_06_DSG140_001	5072	6	10	6	10	13	2	86.4906	93.8921
Caves	2013_06_DSG140_001	5073	6	20	6	10	13	2	86.8179	95.1851
Caves	2013_06_DSG140_001	5074	6	30	6	10	13	2	85.5984	93.4168
Caves	2013_06_DSG140_001	5075	6	40	6	10	13	2	85.3259	100.002
Caves	2013_06_DSG140_001	5076	6	50	6	10	13	2	85.3239	95.814
Caves	2013_06_DSG140_001	5077	7	0	6	10	13	2	84.8453	95.4809
Caves	2013_06_DSG140_001	5078	7	10	6	10	13	2	84.9594	90.0992
Caves	2013_06_DSG140_001	5079	7	20	6	10	13	2	85.2308	89.9622
Caves	2013_06_DSG140_001	5080	7	30	6	10	13	2	84.6553	88.7179
Caves	2013_06_DSG140_001	5081	7	40	6	10	13	2	84.6377	91.0745
Caves	2013_06_DSG140_001	5082	7	50	6	10	13	2	84.4891	93.3695
Caves	2013_06_DSG140_001	5083	8	0	6	10	13	2	84.8596	95.4441
Caves	2013_06_DSG140_001	5084	8	10	6	10	13	2	84.367	94.9048
Caves	2013_06_DSG140_001	5085	8	20	6	10	13	2	85.201	90.2405
Caves	2013_06_DSG140_001	5086	8	30	6	10	13	2	85.1032	114.338
Caves	2013_06_DSG140_001	5087	8	40	6	10	13	2	84.6659	88.1968
Caves	2013_06_DSG140_001	5088	8	50	6	10	13	2	84.5939	88.2508
Caves	2013_06_DSG140_001	5089	9	0	6	10	13	2	84.8808	88.6305
Caves	2013_06_DSG140_001	5090	9	10	6	10	13	2	84.6091	92.2355
Caves	2013_06_DSG140_001	5091	9	20	6	10	13	2	84.6936	88.6084
Caves	2013_06_DSG140_001	5092	9	30	6	10	13	1	84.669	95.7284
Caves	2013_06_DSG140_001	5093	9	40	6	10	13	2	84.574	88.1828
Caves	2013_06_DSG140_001	5094	9	50	6	10	13	2	95.5203	114.934
Caves	2013_06_DSG140_001	5095	10	0	6	10	13	2	84.7452	89.3638
Caves	2013_06_DSG140_001	5096	10	10	6	10	13	2	84.8409	87.6031
Caves	2013_06_DSG140_001	5097	10	20	6	10	13	2	84.8595	86.657
Caves	2013_06_DSG140_001	5098	10	30	6	10	13	1	84.727	99.3397
Caves	2013_06_DSG140_001	5099	10	40	6	10	13	1	84.4699	100.156
Caves	2013_06_DSG140_001	5100	10	50	6	10	13	2	84.6864	88.0263
Caves	2013_06_DSG140_001	5101	11	0	6	10	13	2	84.7167	86.8194
Caves	2013_06_DSG140_001	5102	11	10	6	10	13	2	84.5147	87.4283
Caves	2013_06_DSG140_001	5103	11	20	6	10	13	2	83.8797	86.9657
Caves	2013_06_DSG140_001	5104	11	30	6	10	13	2	83.8615	87.3817
Caves	2013_06_DSG140_001	5105	11	40	6	10	13	2	83.9059	87.9166
Caves	2013_06_DSG140_001	5106	11	50	6	10	13	2	84.2882	87.1296
Caves	2013_06_DSG140_001	5107	12	0	6	10	13	2	85.1828	91.9498
Caves	2013_06_DSG140_001	5108	12	10	6	10	13	2	84.8504	87.4747
Caves	2013_06_DSG140_001	5109	12	20	6	10	13	2	85.2728	89.6217
Caves	2013_06_DSG140_001	5110	12	30	6	10	13	2	83.7079	86.2255
Caves	2013_06_DSG140_001	5111	12	40	6	10	13	2	84.1464	86.3988
Caves	2013_06_DSG140_001	5112	12	50	6	10	13	3	85.2942	93.4319
Caves	2013_06_DSG140_001	5113	13	0	6	10	13	2	84.1293	85.8136
Caves	2013_06_DSG140_001	5114	13	10	6	10	13	2	83.7829	85.2645
Caves	2013_06_DSG140_001	5115	13	20	6	10	13	2	85.0378	100.742
Caves	2013_06_DSG140_001	5116	13	30	6	10	13	2	84.0315	86.4747
Caves	2013_06_DSG140_001	5117	13	40	6	10	13	2	84.3928	86.5892
Caves	2013_06_DSG140_001	5118	13	50	6	10	13	2	84.0807	84.9713
Caves	2013_06_DSG140_001	5119	14	0	6	10	13	3	84.8196	87.4062
Caves	2013_06_DSG140_001	5120	14	10	6	10	13	2	84.0727	84.8938
Caves	2013_06_DSG140_001	5121	14	20	6	10	13	2	84.4577	86.6991
Caves	2013_06_DSG140_001	5122	14	30	6	10	13	2	84.0754	93.4695
Caves	2013_06_DSG140_001	5123	14	40	6	10	13	2	84.5083	85.2673
Caves	2013_06_DSG140_001	5124	14	50	6	10	13	2	84.6387	86.7189
Caves	2013_06_DSG140_001	5125	15	0	6	10	13	2	84.4384	86.9102
Caves	2013_06_DSG140_001	5126	15	10	6	10	13	2	84.388	88.5386
Caves	2013_06_DSG140_001	5127	15	20	6	10	13	2	83.3559	86.9437
Caves	2013_06_DSG140_001	5128	15	30	6	10	13	2	83.8712	87.0887
Caves	2013_06_DSG140_001	5129	15	40	6	10	13	2	84.6418	91.2144
Caves	2013_06_DSG140_001	5130	15	50	6	10	13	2	84.453	87.4223
Caves	2013_06_DSG140_001	5131	16	0	6	10	13	2	84.1903	86.2582
Caves	2013_06_DSG140_001	5132	16	10	6	10	13	2	83.8769	87.0823
Caves	2013_06_DSG140_001	5133	16	20	6	10	13	2	84.8003	89.1895
Caves	2013_06_DSG140_001	5134	16	30	6	10	13	2	84.3606	89.6982
Caves	2013_06_DSG140_001	5135	16	40	6	10	13	2	83.9219	87.5165
Caves	2013_06_DSG140_001	5136	16	50	6	10	13	2	87.5743	88.4795
Caves	2013_06_DSG140_001	5137	17	0	6	10	13	2	83.8648	87.9194
Caves	2013_06_DSG140_001	5138	17	10	6	10	13	2	84.0329	88.3391
Caves	2013_06_DSG140_001	5139	17	20	6	10	13	2	83.9266	90.6507
Caves	2013_06_DSG140_001	5140	17	30	6	10	13	2	84.3184	90.62
Caves	2013_06_DSG140_001	5141	17	40	6	10	13	2	86.1191	91.7669
Caves	2013_06_DSG140_001	5142	17	50	6	10	13	2	85.2573	89.1136
Caves	2013_06_DSG140_001	5143	18	0	6	10	13	2	84.8967	88.0518
Caves	2013_06_DSG140_001	5144	18	10	6	10	13	2	87.4188	93.8542
Caves	2013_06_DSG140_001	5145	18	20	6	10	13	2	86.2641	90.4669
Caves	2013_06_DSG140_001	5146	18	30	6	10	13	2	86.6829	88.6458
Caves	2013_06_DSG140_001	5147	18	40	6	10	13	2	87.275	93.181
Caves	2013_06_DSG140_001	5148	18	50	6	10	13	2	86.5999	92.1128
Caves	2013_06_DSG140_001	5149	19	0	6	10	13	2	86.9063	92.1045
Caves	2013_06_DSG140_001	5150	19	10	6	10	13	2	86.7857	94.3761
Caves	2013_06_DSG140_001	5151	19	20	6	10	13	2	86.3329	95.739
Caves	2013_06_DSG140_001	5152	19	30	6	10	13	1	86.5239	107.298
Caves	2013_06_DSG140_001	5153	19	40	6	10	13	1	86.558	116.815
Caves	2013_06_DSG140_001	5154	19	50	6	10	13	1	86.1202	106.165
Caves	2013_06_DSG140_001	5155	20	0	6	10	13	2	86.2806	96.6809
Caves	2013_06_DSG140_001	5156	20	10	6	10	13	2	86.1616	93.7012
Caves	2013_06_DSG140_001	5157	20	20	6	10	13	2	86.0863	92.4602
Caves	2013_06_DSG140_001	5158	20	30	6	10	13	2	86.4144	92.3114
Caves	2013_06_DSG140_001	5159	20	40	6	10	13	2	85.9907	90.6007
Caves	2013_06_DSG140_001	5160	20	50	6	10	13	2	86.8982	92.8738
Caves	2013_06_DSG140_001	5161	21	0	6	10	13	2	85.9485	88.5699
Caves	2013_06_DSG140_001	5162	21	10	6	10	13	2	86.1103	86.8987
Caves	2013_06_DSG140_001	5163	21	20	6	10	13	2	86.24	116.255
Caves	2013_06_DSG140_001	5164	21	30	6	10	13	2	86.421	98.3732
Caves	2013_06_DSG140_001	5165	21	40	6	10	13	2	86.146	88.4616
Caves	2013_06_DSG140_001	5166	21	50	6	10	13	2	86.2746	86.9726
Caves	2013_06_DSG140_001	5167	22	0	6	10	13	2	86.1539	92.2589
Caves	2013_06_DSG140_001	5168	22	10	6	10	13	2	86.1568	115.646
Caves	2013_06_DSG140_001	5169	22	20	6	10	13	2	86.2496	85.388
Caves	2013_06_DSG140_001	5170	22	30	6	10	13	2	85.9059	87.7958
Caves	2013_06_DSG140_001	5171	22	40	6	10	13	2	86.1902	87.1908
Caves	2013_06_DSG140_001	5172	22	50	6	10	13	2	86.2761	92.1369
Caves	2013_06_DSG140_001	5173	23	0	6	10	13	2	86.7364	88.4604
Caves	2013_06_DSG140_001	5174	23	10	6	10	13	2	86.9504	91.777
Caves	2013_06_DSG140_001	5175	23	20	6	10	13	2	85.7171	88.1628
Caves	2013_06_DSG140_001	5176	23	30	6	10	13	2	86.3017	95.3512
Caves	2013_06_DSG140_001	5177	23	40	6	10	13	2	85.9087	88.5965
Caves	2013_06_DSG140_001	5178	23	50	6	10	13	2	85.3342	91.4258
Caves	2013_06_DSG140_001	5179	0	0	7	10	13	2	85.4316	88.6242
Caves	2013_06_DSG140_001	5180	0	10	7	10	13	2	85.3526	88.1514
Caves	2013_06_DSG140_001	5181	0	20	7	10	13	2	85.7787	90.7145
Caves	2013_06_DSG140_001	5182	0	30	7	10	13	2	85.5559	88.7539
Caves	2013_06_DSG140_001	5183	0	40	7	10	13	2	86.0241	91.0893
Caves	2013_06_DSG140_001	5184	0	50	7	10	13	2	85.508	88.9895
Caves	2013_06_DSG140_001	5185	1	0	7	10	13	2	85.5592	89.1074
Caves	2013_06_DSG140_001	5186	1	10	7	10	13	2	85.4383	88.8209
Caves	2013_06_DSG140_001	5187	1	20	7	10	13	2	87.3678	90.1612
Caves	2013_06_DSG140_001	5188	1	30	7	10	13	2	86.0997	89.3229
Caves	2013_06_DSG140_001	5189	1	40	7	10	13	2	84.3719	88.3644
Caves	2013_06_DSG140_001	5190	1	50	7	10	13	2	84.1904	93.8044
Caves	2013_06_DSG140_001	5191	2	0	7	10	13	2	85.1103	96.1877
Caves	2013_06_DSG140_001	5192	2	10	7	10	13	2	86.2419	94.5334
Caves	2013_06_DSG140_001	5193	2	20	7	10	13	2	85.3893	89.9083
Caves	2013_06_DSG140_001	5194	2	30	7	10	13	2	86.5019	88.2378
Caves	2013_06_DSG140_001	5195	2	40	7	10	13	2	86.7512	88.4851
Caves	2013_06_DSG140_001	5196	2	50	7	10	13	2	85.6718	90.3702
Caves	2013_06_DSG140_001	5197	3	0	7	10	13	2	85.9358	84.4487
Caves	2013_06_DSG140_001	5198	3	10	7	10	13	2	85.3904	90.5035
Caves	2013_06_DSG140_001	5199	3	20	7	10	13	2	86.0074	84.3736
Caves	2013_06_DSG140_001	5200	3	30	7	10	13	2	85.5398	85.3781
Caves	2013_06_DSG140_001	5201	3	40	7	10	13	2	86.3081	85.8712
Caves	2013_06_DSG140_001	5202	3	50	7	10	13	2	87.9187	85.6122
Caves	2013_06_DSG140_001	5203	4	0	7	10	13	2	86.4261	85.7952
Caves	2013_06_DSG140_001	5204	4	10	7	10	13	2	85.5782	83.7264
Caves	2013_06_DSG140_001	5205	4	20	7	10	13	2	85.4846	82.9879
Caves	2013_06_DSG140_001	5206	4	30	7	10	13	2	85.2786	85.0159
Caves	2013_06_DSG140_001	5207	4	40	7	10	13	2	86.0745	91.4276
Caves	2013_06_DSG140_001	5208	4	50	7	10	13	2	85.6387	83.3546
Caves	2013_06_DSG140_001	5209	5	0	7	10	13	2	85.0989	83.0979
Caves	2013_06_DSG140_001	5210	5	10	7	10	13	2	86.7781	91.3469
Caves	2013_06_DSG140_001	5211	5	20	7	10	13	2	85.947	87.0252
Caves	2013_06_DSG140_001	5212	5	30	7	10	13	2	85.485	89.4813
Caves	2013_06_DSG140_001	5213	5	40	7	10	13	2	86.0524	94.5162
Caves	2013_06_DSG140_001	5214	5	50	7	10	13	2	85.8621	92.8937
Caves	2013_06_DSG140_001	5215	6	0	7	10	13	1	87.6473	97.1013
Caves	2013_06_DSG140_001	5216	6	10	7	10	13	1	86.538	95.9277
Caves	2013_06_DSG140_001	5217	6	20	7	10	13	2	85.5358	95.9344
Caves	2013_06_DSG140_001	5218	6	30	7	10	13	1	84.8421	95.6738
Caves	2013_06_DSG140_001	5219	6	40	7	10	13	1	84.1487	96.0774
Caves	2013_06_DSG140_001	5220	6	50	7	10	13	1	83.4424	96.7591
Caves	2013_06_DSG140_001	5221	7	0	7	10	13	1	83.2766	98.0136
Caves	2013_06_DSG140_001	5222	7	10	7	10	13	1	83.4064	98.7425
Caves	2013_06_DSG140_001	5223	7	20	7	10	13	1	82.6972	102.398
Caves	2013_06_DSG140_001	5224	7	30	7	10	13	1	82.979	102.434
Caves	2013_06_DSG140_001	5225	7	40	7	10	13	1	83.0963	102.062
Caves	2013_06_DSG140_001	5226	7	50	7	10	13	1	82.0704	99.6433
Caves	2013_06_DSG140_001	5227	8	0	7	10	13	1	81.8691	101.513
Caves	2013_06_DSG140_001	5228	8	10	7	10	13	1	84.6145	98.5358
Caves	2013_06_DSG140_001	5229	8	20	7	10	13	1	83.1376	102.404
Caves	2013_06_DSG140_001	5230	8	30	7	10	13	1	83.8295	97.0192
Caves	2013_06_DSG140_001	5231	8	40	7	10	13	1	83.0121	97.0757
Caves	2013_06_DSG140_001	5232	8	50	7	10	13	1	82.6133	96.3996
Caves	2013_06_DSG140_001	5233	9	0	7	10	13	1	82.983	99.6291
Caves	2013_06_DSG140_001	5234	9	10	7	10	13	1	82.7849	96.6638
Caves	2013_06_DSG140_001	5235	9	20	7	10	13	1	83.4248	99.7974
Caves	2013_06_DSG140_001	5236	9	30	7	10	13	1	83.2448	96.8775
Caves	2013_06_DSG140_001	5237	9	40	7	10	13	1	82.9031	96.7428
Caves	2013_06_DSG140_001	5238	9	50	7	10	13	1	83.0986	97.7002
Caves	2013_06_DSG140_001	5239	10	0	7	10	13	1	85.9182	97.3523
Caves	2013_06_DSG140_001	5240	10	10	7	10	13	1	83.5475	97.2806
Caves	2013_06_DSG140_001	5241	10	20	7	10	13	1	83.5968	96.4534
Caves	2013_06_DSG140_001	5242	10	30	7	10	13	1	83.8883	96.3378
Caves	2013_06_DSG140_001	5243	10	40	7	10	13	1	82.4741	97.0833
Caves	2013_06_DSG140_001	5244	10	50	7	10	13	1	82.5145	100.189
Caves	2013_06_DSG140_001	5245	11	0	7	10	13	1	88.1252	104.344
Caves	2013_06_DSG140_001	5246	11	10	7	10	13	1	82.9659	97.9313
Caves	2013_06_DSG140_001	5247	11	20	7	10	13	1	83.4842	96.9226
Caves	2013_06_DSG140_001	5248	11	30	7	10	13	1	83.0376	95.0762
Caves	2013_06_DSG140_001	5249	11	40	7	10	13	2	83.3405	104.718
Caves	2013_06_DSG140_001	5250	11	50	7	10	13	1	83.1891	101.06
Caves	2013_06_DSG140_001	5251	12	0	7	10	13	1	83.1945	96.7875
Caves	2013_06_DSG140_001	5252	12	10	7	10	13	1	82.7174	99.8153
Caves	2013_06_DSG140_001	5253	12	20	7	10	13	1	84.3543	109.145
Caves	2013_06_DSG140_001	5254	12	30	7	10	13	1	84.0377	106.901
Caves	2013_06_DSG140_001	5255	12	40	7	10	13	1	83.7221	109.739
Caves	2013_06_DSG140_001	5256	12	50	7	10	13	1	83.4537	103.694
Caves	2013_06_DSG140_001	5257	13	0	7	10	13	1	83.4133	109.856
Caves	2013_06_DSG140_001	5258	13	10	7	10	13	1	83.4242	113.408
Caves	2013_06_DSG140_001	5259	13	20	7	10	13	1	83.472	110.666
Caves	2013_06_DSG140_001	5260	13	30	7	10	13	1	83.5323	115.331
Caves	2013_06_DSG140_001	5261	13	40	7	10	13	1	83.0817	107.347
Caves	2013_06_DSG140_001	5262	13	50	7	10	13	1	84.422	103.071
Caves	2013_06_DSG140_001	5263	14	0	7	10	13	1	82.8812	116.427
Caves	2013_06_DSG140_001	5264	14	10	7	10	13	1	84.2691	109.014
Caves	2013_06_DSG140_001	5265	14	20	7	10	13	1	84.6135	109.68
Caves	2013_06_DSG140_001	5266	14	30	7	10	13	1	83.7039	110.703
Caves	2013_06_DSG140_001	5267	14	40	7	10	13	1	83.3107	104.001
Caves	2013_06_DSG140_001	5268	14	50	7	10	13	1	84.1807	113.676
Caves	2013_06_DSG140_001	5269	15	0	7	10	13	1	82.713	112.063
Caves	2013_06_DSG140_001	5270	15	10	7	10	13	1	82.567	110.78
Caves	2013_06_DSG140_001	5271	15	20	7	10	13	1	82.4459	102.73
Caves	2013_06_DSG140_001	5272	15	30	7	10	13	1	84.9661	98.0163
Caves	2013_06_DSG140_001	5273	15	40	7	10	13	1	82.7426	110.139
Caves	2013_06_DSG140_001	5274	15	50	7	10	13	1	83.2285	97.929
Caves	2013_06_DSG140_001	5275	16	0	7	10	13	1	81.3346	96.3552
Caves	2013_06_DSG140_001	5276	16	10	7	10	13	1	83.2878	104.271
Caves	2013_06_DSG140_001	5277	16	20	7	10	13	1	84.0032	118.746
Caves	2013_06_DSG140_001	5278	16	30	7	10	13	1	83.3552	96.4854
Caves	2013_06_DSG140_001	5279	16	40	7	10	13	1	83.3021	105.952
Caves	2013_06_DSG140_001	5280	16	50	7	10	13	1	84.0322	104.033
Caves	2013_06_DSG140_001	5281	17	0	7	10	13	1	84.2599	101.78
Caves	2013_06_DSG140_001	5282	17	10	7	10	13	1	84.49	106.647
Caves	2013_06_DSG140_001	5283	17	20	7	10	13	1	84.5456	98.2909
Caves	2013_06_DSG140_001	5284	17	30	7	10	13	1	84.1887	104.479
Caves	2013_06_DSG140_001	5285	17	40	7	10	13	1	84.2701	109.897
Caves	2013_06_DSG140_001	5286	17	50	7	10	13	1	84.188	103.796
Caves	2013_06_DSG140_001	5287	18	0	7	10	13	2	84.9802	96.9356
Caves	2013_06_DSG140_001	5288	18	10	7	10	13	1	85.9821	113.725
Caves	2013_06_DSG140_001	5289	18	20	7	10	13	1	87.1156	108.839
Caves	2013_06_DSG140_001	5290	18	30	7	10	13	1	87.7522	114.874
Caves	2013_06_DSG140_001	5291	18	40	7	10	13	2	86.5642	101.427
Caves	2013_06_DSG140_001	5292	18	50	7	10	13	2	86.1785	112.678
Caves	2013_06_DSG140_001	5293	19	0	7	10	13	2	87.1255	108.352
Caves	2013_06_DSG140_001	5294	19	10	7	10	13	2	86.5043	109.078
Caves	2013_06_DSG140_001	5295	19	20	7	10	13	2	86.241	106.59
Caves	2013_06_DSG140_001	5296	19	30	7	10	13	2	86.1497	107.632
Caves	2013_06_DSG140_001	5297	19	40	7	10	13	2	86.2119	98.2517
Caves	2013_06_DSG140_001	5298	19	50	7	10	13	2	86.1204	109.515
Caves	2013_06_DSG140_001	5299	20	0	7	10	13	2	86.3517	109.414
Caves	2013_06_DSG140_001	5300	20	10	7	10	13	2	86.5233	111.919
Caves	2013_06_DSG140_001	5301	20	20	7	10	13	2	86.6075	113.904
Caves	2013_06_DSG140_001	5302	20	30	7	10	13	2	86.3135	106.757
Caves	2013_06_DSG140_001	5303	20	40	7	10	13	2	86.0195	119.337
Caves	2013_06_DSG140_001	5304	20	50	7	10	13	2	86.3995	109.895
Caves	2013_06_DSG140_001	5305	21	0	7	10	13	2	85.9785	103.471
Caves	2013_06_DSG140_001	5306	21	10	7	10	13	2	86.2277	99.755
Caves	2013_06_DSG140_001	5307	21	20	7	10	13	2	86.0206	110.3
Caves	2013_06_DSG140_001	5308	21	30	7	10	13	2	86.1561	111.464
Caves	2013_06_DSG140_001	5309	21	40	7	10	13	2	86.7596	111.014
Caves	2013_06_DSG140_001	5310	21	50	7	10	13	2	85.8032	105.82
Caves	2013_06_DSG140_001	5311	22	0	7	10	13	2	86.6794	118.098
Caves	2013_06_DSG140_001	5312	22	10	7	10	13	2	85.8488	107.62
Caves	2013_06_DSG140_001	5313	22	20	7	10	13	2	85.7973	110.324
Caves	2013_06_DSG140_001	5314	22	30	7	10	13	2	85.1977	96.5937
Caves	2013_06_DSG140_001	5315	22	40	7	10	13	2	85.998	104.785
Caves	2013_06_DSG140_001	5316	22	50	7	10	13	2	85.9935	102.78
Caves	2013_06_DSG140_001	5317	23	0	7	10	13	2	85.4441	117.227
Caves	2013_06_DSG140_001	5318	23	10	7	10	13	2	87.2983	111.952
Caves	2013_06_DSG140_001	5319	23	20	7	10	13	2	85.0441	112.16
Caves	2013_06_DSG140_001	5320	23	30	7	10	13	2	86.1042	112.753
Caves	2013_06_DSG140_001	5321	23	40	7	10	13	2	86.0751	110.423
Caves	2013_06_DSG140_001	5322	23	50	7	10	13	2	85.7181	114.042
Caves	2013_06_DSG140_001	5323	0	0	8	10	13	2	85.9834	107.119
Caves	2013_06_DSG140_001	5324	0	10	8	10	13	2	85.8667	108.873
Caves	2013_06_DSG140_001	5325	0	20	8	10	13	2	85.5641	106.721
Caves	2013_06_DSG140_001	5326	0	30	8	10	13	2	86.0874	113.192
Caves	2013_06_DSG140_001	5327	0	40	8	10	13	2	85.5596	112.808
Caves	2013_06_DSG140_001	5328	0	50	8	10	13	2	86.9359	106.238
Caves	2013_06_DSG140_001	5329	1	0	8	10	13	2	86.2441	109.405
Caves	2013_06_DSG140_001	5330	1	10	8	10	13	2	85.7216	108.192
Caves	2013_06_DSG140_001	5331	1	20	8	10	13	2	85.4599	104.243
Caves	2013_06_DSG140_001	5332	1	30	8	10	13	2	85.1938	108.893
Caves	2013_06_DSG140_001	5333	1	40	8	10	13	2	85.9017	95.558
Caves	2013_06_DSG140_001	5334	1	50	8	10	13	2	85.995	102.066
Caves	2013_06_DSG140_001	5335	2	0	8	10	13	2	85.8739	109.572
Caves	2013_06_DSG140_001	5336	2	10	8	10	13	2	86.0718	104.615
Caves	2013_06_DSG140_001	5337	2	20	8	10	13	2	85.6228	103.3
Caves	2013_06_DSG140_001	5338	2	30	8	10	13	2	85.6168	96.3918
Caves	2013_06_DSG140_001	5339	2	40	8	10	13	2	85.6511	108.954
Caves	2013_06_DSG140_001	5340	2	50	8	10	13	2	86.7918	94.876
Caves	2013_06_DSG140_001	5341	3	0	8	10	13	2	86.6137	103.349
Caves	2013_06_DSG140_001	5342	3	10	8	10	13	2	85.5341	101.594
Caves	2013_06_DSG140_001	5343	3	20	8	10	13	2	85.359	103.841
Caves	2013_06_DSG140_001	5344	3	30	8	10	13	2	85.8278	97.3468
Caves	2013_06_DSG140_001	5345	3	40	8	10	13	2	86.1437	103.957
Caves	2013_06_DSG140_001	5346	3	50	8	10	13	2	86.4569	100.613
Caves	2013_06_DSG140_001	5347	4	0	8	10	13	2	85.5466	100.315
Caves	2013_06_DSG140_001	5348	4	10	8	10	13	2	85.3511	94.1766
Caves	2013_06_DSG140_001	5349	4	20	8	10	13	2	85.7792	100.615
Caves	2013_06_DSG140_001	5350	4	30	8	10	13	2	85.9674	105.294
Caves	2013_06_DSG140_001	5351	4	40	8	10	13	2	85.9864	97.13
Caves	2013_06_DSG140_001	5352	4	50	8	10	13	2	85.5337	105.882
Caves	2013_06_DSG140_001	5353	5	0	8	10	13	2	86.264	105.07
Caves	2013_06_DSG140_001	5354	5	10	8	10	13	2	85.8687	95.5851
Caves	2013_06_DSG140_001	5355	5	20	8	10	13	2	86.2868	104.443
Caves	2013_06_DSG140_001	5356	5	30	8	10	13	2	86.1333	102.793
Caves	2013_06_DSG140_001	5357	5	40	8	10	13	2	86.9085	103.542
Caves	2013_06_DSG140_001	5358	5	50	8	10	13	2	86.8967	98.1961
Caves	2013_06_DSG140_001	5359	6	0	8	10	13	2	87.3522	100.299
Caves	2013_06_DSG140_001	5360	6	10	8	10	13	2	87.6418	98.907
Caves	2013_06_DSG140_001	5361	6	20	8	10	13	2	86.7334	113.299
Caves	2013_06_DSG140_001	5362	6	30	8	10	13	2	86.8521	107.891
Caves	2013_06_DSG140_001	5363	6	40	8	10	13	2	85.536	114.805
Caves	2013_06_DSG140_001	5364	6	50	8	10	13	2	87.0102	107.48
Caves	2013_06_DSG140_001	5365	7	0	8	10	13	2	85.0558	107.281
Caves	2013_06_DSG140_001	5366	7	10	8	10	13	2	85.487	110.586
Caves	2013_06_DSG140_001	5367	7	20	8	10	13	2	85.0039	103.01
Caves	2013_06_DSG140_001	5368	7	30	8	10	13	2	85.6419	108.624
Caves	2013_06_DSG140_001	5369	7	40	8	10	13	2	85.3034	96.1322
Caves	2013_06_DSG140_001	5370	7	50	8	10	13	2	85.008	98.7164
Caves	2013_06_DSG140_001	5371	8	0	8	10	13	2	84.9448	103.083
Caves	2013_06_DSG140_001	5372	8	10	8	10	13	2	84.695	92.7208
Caves	2013_06_DSG140_001	5373	8	20	8	10	13	2	85.4699	100.944
Caves	2013_06_DSG140_001	5374	8	30	8	10	13	2	85.4905	102.042
Caves	2013_06_DSG140_001	5375	8	40	8	10	13	2	85.4303	94.795
Caves	2013_06_DSG140_001	5376	8	50	8	10	13	2	85.0992	107.455
Caves	2013_06_DSG140_001	5377	9	0	8	10	13	2	85.1317	120.908
Caves	2013_06_DSG140_001	5378	9	10	8	10	13	2	86.77	91.7612
Caves	2013_06_DSG140_001	5379	9	20	8	10	13	2	85.0883	84.3623
Caves	2013_06_DSG140_001	5380	9	30	8	10	13	2	85.0042	103.042
Caves	2013_06_DSG140_001	5381	9	40	8	10	13	2	84.9156	79.8313
Caves	2013_06_DSG140_001	5382	9	50	8	10	13	2	84.7186	94.3094
Caves	2013_06_DSG140_001	5383	10	0	8	10	13	2	84.7458	116.767
Caves	2013_06_DSG140_001	5384	10	10	8	10	13	2	84.9186	96.7019
Caves	2013_06_DSG140_001	5385	10	20	8	10	13	2	84.7175	91.3846
Caves	2013_06_DSG140_001	5386	10	30	8	10	13	2	85.5266	98.7858
Caves	2013_06_DSG140_001	5387	10	40	8	10	13	2	84.1459	114.397
Caves	2013_06_DSG140_001	5388	10	50	8	10	13	1	85.1543	123.597
Caves	2013_06_DSG140_001	5389	11	0	8	10	13	2	84.3665	95.4845
Caves	2013_06_DSG140_001	5390	11	10	8	10	13	2	84.6091	91.733
Caves	2013_06_DSG140_001	5391	11	20	8	10	13	2	84.3494	88.6847
Caves	2013_06_DSG140_001	5392	11	30	8	10	13	2	85.6877	99.4187
Caves	2013_06_DSG140_001	5393	11	40	8	10	13	2	85.5878	120.275
Caves	2013_06_DSG140_001	5394	11	50	8	10	13	2	84.2566	103.067
Caves	2013_06_DSG140_001	5395	12	0	8	10	13	2	84.5296	103.595
Caves	2013_06_DSG140_001	5396	12	10	8	10	13	2	84.831	111.772
Caves	2013_06_DSG140_001	5397	12	20	8	10	13	2	84.5456	102.566
Caves	2013_06_DSG140_001	5398	12	30	8	10	13	2	84.1453	104.149
Caves	2013_06_DSG140_001	5399	12	40	8	10	13	2	84.9465	96.5163
Caves	2013_06_DSG140_001	5400	12	50	8	10	13	2	84.5959	113.229
Caves	2013_06_DSG140_001	5401	13	0	8	10	13	2	84.1552	95.6575
Caves	2013_06_DSG140_001	5402	13	10	8	10	13	2	83.7707	95.7792
Caves	2013_06_DSG140_001	5403	13	20	8	10	13	2	84.4896	90.0754
Caves	2013_06_DSG140_001	5404	13	30	8	10	13	2	84.4961	107.063
Caves	2013_06_DSG140_001	5405	13	40	8	10	13	2	84.3609	108.067
Caves	2013_06_DSG140_001	5406	13	50	8	10	13	2	84.2583	105.465
Caves	2013_06_DSG140_001	5407	14	0	8	10	13	2	84.0601	111.977
Caves	2013_06_DSG140_001	5408	14	10	8	10	13	2	84.1629	109.943
Caves	2013_06_DSG140_001	5409	14	20	8	10	13	2	84.3589	99.612
Caves	2013_06_DSG140_001	5410	14	30	8	10	13	2	84.1435	107.633
Caves	2013_06_DSG140_001	5411	14	40	8	10	13	2	83.3507	108.867
Caves	2013_06_DSG140_001	5412	14	50	8	10	13	2	84.1669	108.259
Caves	2013_06_DSG140_001	5413	15	0	8	10	13	2	83.7696	108.217
Caves	2013_06_DSG140_001	5414	15	10	8	10	13	2	84.3942	107.425
Caves	2013_06_DSG140_001	5415	15	20	8	10	13	2	84.3579	109.075
Caves	2013_06_DSG140_001	5416	15	30	8	10	13	2	84.0204	111.935
Caves	2013_06_DSG140_001	5417	15	40	8	10	13	2	84.4758	104.7
Caves	2013_06_DSG140_001	5418	15	50	8	10	13	2	84.6829	104.372
Caves	2013_06_DSG140_001	5419	16	0	8	10	13	2	84.3786	101.283
Caves	2013_06_DSG140_001	5420	16	10	8	10	13	2	86.9127	108.789
Caves	2013_06_DSG140_001	5421	16	20	8	10	13	2	85.0174	91.5791
Caves	2013_06_DSG140_001	5422	16	30	8	10	13	2	85.4569	101.583
Caves	2013_06_DSG140_001	5423	16	40	8	10	13	2	84.7809	110.141
Caves	2013_06_DSG140_001	5424	16	50	8	10	13	2	85.3966	109.445
Caves	2013_06_DSG140_001	5425	17	0	8	10	13	2	84.1822	96.0643
Caves	2013_06_DSG140_001	5426	17	10	8	10	13	2	84.4973	95.5824
Caves	2013_06_DSG140_001	5427	17	20	8	10	13	2	84.9964	92.56
Caves	2013_06_DSG140_001	5428	17	30	8	10	13	2	84.4924	107.388
Caves	2013_06_DSG140_001	5429	17	40	8	10	13	2	84.6642	100.36
Caves	2013_06_DSG140_001	5430	17	50	8	10	13	2	85.0919	109.624
Caves	2013_06_DSG140_001	5431	18	0	8	10	13	2	85.2192	107.078
Caves	2013_06_DSG140_001	5432	18	10	8	10	13	2	85.8321	109.106
Caves	2013_06_DSG140_001	5433	18	20	8	10	13	2	86.5935	100.931
Caves	2013_06_DSG140_001	5434	18	30	8	10	13	2	86.887	106.862
Caves	2013_06_DSG140_001	5435	18	40	8	10	13	2	87.8474	96.2032
Caves	2013_06_DSG140_001	5436	18	50	8	10	13	2	86.8282	99.2876
Caves	2013_06_DSG140_001	5437	19	0	8	10	13	2	86.7079	97.7695
Caves	2013_06_DSG140_001	5438	19	10	8	10	13	2	87.5248	94.9836
Caves	2013_06_DSG140_001	5439	19	20	8	10	13	2	86.11	104.722
Caves	2013_06_DSG140_001	5440	19	30	8	10	13	2	86.7272	109.375
Caves	2013_06_DSG140_001	5441	19	40	8	10	13	2	87.0528	95.5586
Caves	2013_06_DSG140_001	5442	19	50	8	10	13	2	86.8189	96.1618
Caves	2013_06_DSG140_001	5443	20	0	8	10	13	2	85.9056	103.746
Caves	2013_06_DSG140_001	5444	20	10	8	10	13	2	86.8043	104.529
Caves	2013_06_DSG140_001	5445	20	20	8	10	13	2	85.9661	95.5853
Caves	2013_06_DSG140_001	5446	20	30	8	10	13	2	85.6564	111.769
Caves	2013_06_DSG140_001	5447	20	40	8	10	13	2	85.7551	93.8663
Caves	2013_06_DSG140_001	5448	20	50	8	10	13	2	86.8653	127.292
Caves	2013_06_DSG140_001	5449	21	0	8	10	13	2	85.8342	105.456
Caves	2013_06_DSG140_001	5450	21	10	8	10	13	2	85.8665	96.7524
Caves	2013_06_DSG140_001	5451	21	20	8	10	13	2	84.6604	100.591
Caves	2013_06_DSG140_001	5452	21	30	8	10	13	2	85.1233	100.021
Caves	2013_06_DSG140_001	5453	21	40	8	10	13	2	85.7531	95.4344
Caves	2013_06_DSG140_001	5454	21	50	8	10	13	2	84.8844	110.354
Caves	2013_06_DSG140_001	5455	22	0	8	10	13	2	84.7605	107.62
Caves	2013_06_DSG140_001	5456	22	10	8	10	13	2	84.3244	95.2132
Caves	2013_06_DSG140_001	5457	22	20	8	10	13	2	85.2411	96.8919
Caves	2013_06_DSG140_001	5458	22	30	8	10	13	2	85.0476	97.1031
Caves	2013_06_DSG140_001	5459	22	40	8	10	13	2	85.0632	95.6218
Caves	2013_06_DSG140_001	5460	22	50	8	10	13	2	84.7827	98.4987
Caves	2013_06_DSG140_001	5461	23	0	8	10	13	2	85.3247	95.6087
Caves	2013_06_DSG140_001	5462	23	10	8	10	13	2	85.0515	94.2301
Caves	2013_06_DSG140_001	5463	23	20	8	10	13	2	84.522	100.788
Caves	2013_06_DSG140_001	5464	23	30	8	10	13	2	84.7244	95.5099
Caves	2013_06_DSG140_001	5465	23	40	8	10	13	2	85.1787	104.608
Caves	2013_06_DSG140_001	5466	23	50	8	10	13	2	84.846	93.4014
Caves	2013_06_DSG140_001	5467	0	0	9	10	13	2	85.0474	96.4144
Caves	2013_06_DSG140_001	5468	0	10	9	10	13	2	84.9104	121.706
Caves	2013_06_DSG140_001	5469	0	20	9	10	13	2	85.3965	94.0599
Caves	2013_06_DSG140_001	5470	0	30	9	10	13	2	85.0499	94.6288
Caves	2013_06_DSG140_001	5471	0	40	9	10	13	2	84.5307	94.3352
Caves	2013_06_DSG140_001	5472	0	50	9	10	13	2	84.7044	93.9613
Caves	2013_06_DSG140_001	5473	1	0	9	10	13	2	84.3697	93.1643
Caves	2013_06_DSG140_001	5474	1	10	9	10	13	2	84.5261	95.0017
Caves	2013_06_DSG140_001	5475	1	20	9	10	13	2	84.5886	93.0397
Caves	2013_06_DSG140_001	5476	1	30	9	10	13	2	85.1185	93.8084
Caves	2013_06_DSG140_001	5477	1	40	9	10	13	2	84.8851	92.8872
Caves	2013_06_DSG140_001	5478	1	50	9	10	13	2	84.5745	93.1768
Caves	2013_06_DSG140_001	5479	2	0	9	10	13	2	84.2715	91.5328
Caves	2013_06_DSG140_001	5480	2	10	9	10	13	2	84.2624	98.9698
Caves	2013_06_DSG140_001	5481	2	20	9	10	13	2	84.4339	91.5098
Caves	2013_06_DSG140_001	5482	2	30	9	10	13	2	84.7664	90.9791
Caves	2013_06_DSG140_001	5483	2	40	9	10	13	2	84.4057	92.6377
Caves	2013_06_DSG140_001	5484	2	50	9	10	13	2	85.1218	93.9892
Caves	2013_06_DSG140_001	5485	3	0	9	10	13	2	84.7173	91.5586
Caves	2013_06_DSG140_001	5486	3	10	9	10	13	2	84.9206	91.7696
Caves	2013_06_DSG140_001	5487	3	20	9	10	13	2	84.7372	90.8088
Caves	2013_06_DSG140_001	5488	3	30	9	10	13	2	84.9152	90.0415
Caves	2013_06_DSG140_001	5489	3	40	9	10	13	2	84.5192	90.4396
Caves	2013_06_DSG140_001	5490	3	50	9	10	13	2	84.7881	89.3837
Caves	2013_06_DSG140_001	5491	4	0	9	10	13	2	85.352	90.9125
Caves	2013_06_DSG140_001	5492	4	10	9	10	13	2	85.9063	91.246
Caves	2013_06_DSG140_001	5493	4	20	9	10	13	2	86.2078	92.2349
Caves	2013_06_DSG140_001	5494	4	30	9	10	13	2	84.9371	91.2806
Caves	2013_06_DSG140_001	5495	4	40	9	10	13	2	84.801	88.7571
Caves	2013_06_DSG140_001	5496	4	50	9	10	13	2	85.8011	89.5313
Caves	2013_06_DSG140_001	5497	5	0	9	10	13	2	84.8966	90.8306
Caves	2013_06_DSG140_001	5498	5	10	9	10	13	2	84.788	95.3583
Caves	2013_06_DSG140_001	5499	5	20	9	10	13	2	86.0423	93.2203
Caves	2013_06_DSG140_001	5500	5	30	9	10	13	2	86.5215	91.4297
Caves	2013_06_DSG140_001	5501	5	40	9	10	13	2	86.1034	92.2418
Caves	2013_06_DSG140_001	5502	5	50	9	10	13	2	86.86	99.316
Caves	2013_06_DSG140_001	5503	6	0	9	10	13	2	87.8252	94.2844
Caves	2013_06_DSG140_001	5504	6	10	9	10	13	2	86.9536	96.993
Caves	2013_06_DSG140_001	5505	6	20	9	10	13	2	87.0116	90.0875
Caves	2013_06_DSG140_001	5506	6	30	9	10	13	2	86.1113	92.0186
Caves	2013_06_DSG140_001	5507	6	40	9	10	13	2	85.6919	93.8066
Caves	2013_06_DSG140_001	5508	6	50	9	10	13	3	85.6183	90.0471
Caves	2013_06_DSG140_001	5509	7	0	9	10	13	2	85.1115	89.6003
Caves	2013_06_DSG140_001	5510	7	10	9	10	13	2	85.7503	92.319
Caves	2013_06_DSG140_001	5511	7	20	9	10	13	2	84.2936	96.9671
Caves	2013_06_DSG140_001	5512	7	30	9	10	13	2	84.6174	99.1559
Caves	2013_06_DSG140_001	5513	7	40	9	10	13	2	84.7174	95.6853
Caves	2013_06_DSG140_001	5514	7	50	9	10	13	2	84.6269	90.3107
Caves	2013_06_DSG140_001	5515	8	0	9	10	13	2	84.4683	91.4716
Caves	2013_06_DSG140_001	5516	8	10	9	10	13	2	84.0681	90.4867
Caves	2013_06_DSG140_001	5517	8	20	9	10	13	2	85.4574	92.0563
Caves	2013_06_DSG140_001	5518	8	30	9	10	13	2	84.3319	89.4474
Caves	2013_06_DSG140_001	5519	8	40	9	10	13	2	83.8415	92.0521
Caves	2013_06_DSG140_001	5520	8	50	9	10	13	2	83.5743	91.0439
Caves	2013_06_DSG140_001	5521	9	0	9	10	13	2	84.0031	91.1279
Caves	2013_06_DSG140_001	5522	9	10	9	10	13	2	83.8814	90.1217
Caves	2013_06_DSG140_001	5523	9	20	9	10	13	2	84.4313	90.0844
Caves	2013_06_DSG140_001	5524	9	30	9	10	13	2	83.9917	89.6681
Caves	2013_06_DSG140_001	5525	9	40	9	10	13	2	84.148	94.5967
Caves	2013_06_DSG140_001	5526	9	50	9	10	13	2	84.3835	89.7873
Caves	2013_06_DSG140_001	5527	10	0	9	10	13	2	84.1861	89.6206
Caves	2013_06_DSG140_001	5528	10	10	9	10	13	2	83.8667	88.9418
Caves	2013_06_DSG140_001	5529	10	20	9	10	13	2	84.0955	89.5875
Caves	2013_06_DSG140_001	5530	10	30	9	10	13	2	84.1174	89.2963
Caves	2013_06_DSG140_001	5531	10	40	9	10	13	2	84.6357	89.614
Caves	2013_06_DSG140_001	5532	10	50	9	10	13	2	84.1206	90.8633
Caves	2013_06_DSG140_001	5533	11	0	9	10	13	2	83.8183	90.2418
Caves	2013_06_DSG140_001	5534	11	10	9	10	13	2	84.071	88.3919
Caves	2013_06_DSG140_001	5535	11	20	9	10	13	2	84.0574	89.1115
Caves	2013_06_DSG140_001	5536	11	30	9	10	13	2	84.007	90.187
Caves	2013_06_DSG140_001	5537	11	40	9	10	13	2	83.9255	91.2185
Caves	2013_06_DSG140_001	5538	11	50	9	10	13	2	83.4885	93.0405
Caves	2013_06_DSG140_001	5539	12	0	9	10	13	2	84.4452	89.4893
Caves	2013_06_DSG140_001	5540	12	10	9	10	13	2	84.3133	88.1338
Caves	2013_06_DSG140_001	5541	12	20	9	10	13	2	84.6024	87.9433
Caves	2013_06_DSG140_001	5542	12	30	9	10	13	2	84.5246	91.3369
Caves	2013_06_DSG140_001	5543	12	40	9	10	13	2	84.5906	90.7558
Caves	2013_06_DSG140_001	5544	12	50	9	10	13	2	84.7603	91.662
Caves	2013_06_DSG140_001	5545	13	0	9	10	13	2	84.8344	92.2632
Caves	2013_06_DSG140_001	5546	13	10	9	10	13	2	84.1429	90.744
Caves	2013_06_DSG140_001	5547	13	20	9	10	13	2	84.0486	86.9123
Caves	2013_06_DSG140_001	5548	13	30	9	10	13	2	83.5485	87.1725
Caves	2013_06_DSG140_001	5549	13	40	9	10	13	2	84.154	86.2787
Caves	2013_06_DSG140_001	5550	13	50	9	10	13	2	84.4024	86.8708
Caves	2013_06_DSG140_001	5551	14	0	9	10	13	2	84.5325	89.6066
Caves	2013_06_DSG140_001	5552	14	10	9	10	13	2	84.2373	88.9513
Caves	2013_06_DSG140_001	5553	14	20	9	10	13	2	84.1067	86.9169
Caves	2013_06_DSG140_001	5554	14	30	9	10	13	2	84.4774	86.9641
Caves	2013_06_DSG140_001	5555	14	40	9	10	13	2	84.3982	88.0529
Caves	2013_06_DSG140_001	5556	14	50	9	10	13	2	84.2637	86.4948
Caves	2013_06_DSG140_001	5557	15	0	9	10	13	2	83.8648	89.4539
Caves	2013_06_DSG140_001	5558	15	10	9	10	13	2	84.0743	86.079
Caves	2013_06_DSG140_001	5559	15	20	9	10	13	2	84.5771	85.4237
Caves	2013_06_DSG140_001	5560	15	30	9	10	13	2	84.3733	83.8253
Caves	2013_06_DSG140_001	5561	15	40	9	10	13	2	84.305	84.284
Caves	2013_06_DSG140_001	5562	15	50	9	10	13	2	87.0875	85.2689
Caves	2013_06_DSG140_001	5563	16	0	9	10	13	2	84.6726	89.3394
Caves	2013_06_DSG140_001	5564	16	10	9	10	13	2	84.1742	87.6148
Caves	2013_06_DSG140_001	5565	16	20	9	10	13	2	83.806	87.0297
Caves	2013_06_DSG140_001	5566	16	30	9	10	13	2	84.3038	87.2773
Caves	2013_06_DSG140_001	5567	16	40	9	10	13	2	84.7816	87.188
Caves	2013_06_DSG140_001	5568	16	50	9	10	13	2	85.631	86.7895
Caves	2013_06_DSG140_001	5569	17	0	9	10	13	2	84.6382	87.115
Caves	2013_06_DSG140_001	5570	17	10	9	10	13	2	84.117	87.0695
Caves	2013_06_DSG140_001	5571	17	20	9	10	13	2	85.0754	88.576
Caves	2013_06_DSG140_001	5572	17	30	9	10	13	2	84.3645	88.7737
Caves	2013_06_DSG140_001	5573	17	40	9	10	13	2	84.1832	88.5631
Caves	2013_06_DSG140_001	5574	17	50	9	10	13	2	85.7362	89.1039
Caves	2013_06_DSG140_001	5575	18	0	9	10	13	2	84.5466	89.301
Caves	2013_06_DSG140_001	5576	18	10	9	10	13	2	85.0237	88.5345
Caves	2013_06_DSG140_001	5577	18	20	9	10	13	2	87.2484	91.5304
Caves	2013_06_DSG140_001	5578	18	30	9	10	13	2	87.8951	92.8488
Caves	2013_06_DSG140_001	5579	18	40	9	10	13	2	86.4764	94.2021
Caves	2013_06_DSG140_001	5580	18	50	9	10	13	2	86.114	94.2789
Caves	2013_06_DSG140_001	5581	19	0	9	10	13	2	85.5204	94.2509
Caves	2013_06_DSG140_001	5582	19	10	9	10	13	2	85.6701	94.9088
Caves	2013_06_DSG140_001	5583	19	20	9	10	13	2	84.918	92.0687
Caves	2013_06_DSG140_001	5584	19	30	9	10	13	2	85.6143	93.3963
Caves	2013_06_DSG140_001	5585	19	40	9	10	13	2	85.9759	95.6852
Caves	2013_06_DSG140_001	5586	19	50	9	10	13	2	85.3237	95.4889
Caves	2013_06_DSG140_001	5587	20	0	9	10	13	2	85.5616	94.1453
Caves	2013_06_DSG140_001	5588	20	10	9	10	13	2	84.9226	95.0834
Caves	2013_06_DSG140_001	5589	20	20	9	10	13	2	85.8094	96.5101
Caves	2013_06_DSG140_001	5590	20	30	9	10	13	2	84.2324	94.8445
Caves	2013_06_DSG140_001	5591	20	40	9	10	13	2	84.2614	94.5656
Caves	2013_06_DSG140_001	5592	20	50	9	10	13	2	84.2005	94.624
Caves	2013_06_DSG140_001	5593	21	0	9	10	13	2	84.8653	94.3846
Caves	2013_06_DSG140_001	5594	21	10	9	10	13	2	84.567	93.7495
Caves	2013_06_DSG140_001	5595	21	20	9	10	13	2	84.0407	94.7614
Caves	2013_06_DSG140_001	5596	21	30	9	10	13	2	85.5394	95.3794
Caves	2013_06_DSG140_001	5597	21	40	9	10	13	2	84.1994	93.9052
Caves	2013_06_DSG140_001	5598	21	50	9	10	13	2	84.7616	95.2288
Caves	2013_06_DSG140_001	5599	22	0	9	10	13	2	84.1052	95.1395
Caves	2013_06_DSG140_001	5600	22	10	9	10	13	2	84.7085	93.8037
Caves	2013_06_DSG140_001	5601	22	20	9	10	13	2	84.5492	95.3564
Caves	2013_06_DSG140_001	5602	22	30	9	10	13	2	84.6298	95.5576
Caves	2013_06_DSG140_001	5603	22	40	9	10	13	2	84.222	93.8791
Caves	2013_06_DSG140_001	5604	22	50	9	10	13	2	84.2389	96.779
Caves	2013_06_DSG140_001	5605	23	0	9	10	13	2	84.5388	96.2147
Caves	2013_06_DSG140_001	5606	23	10	9	10	13	2	84.8819	94.5082
Caves	2013_06_DSG140_001	5607	23	20	9	10	13	2	85.061	94.8208
Caves	2013_06_DSG140_001	5608	23	30	9	10	13	2	84.7322	95.025
Caves	2013_06_DSG140_001	5609	23	40	9	10	13	2	84.2582	111.448
Caves	2013_06_DSG140_001	5610	23	50	9	10	13	2	84.3023	94.359
Caves	2013_06_DSG140_001	5611	0	0	10	10	13	2	84.5482	95.092
Caves	2013_06_DSG140_001	5612	0	10	10	10	13	2	85.6771	94.8292
Caves	2013_06_DSG140_001	5613	0	20	10	10	13	2	85.5221	105.776
Caves	2013_06_DSG140_001	5614	0	30	10	10	13	2	84.5565	97.8655
Caves	2013_06_DSG140_001	5615	0	40	10	10	13	2	84.1443	95.3808
Caves	2013_06_DSG140_001	5616	0	50	10	10	13	2	84.8637	97.793
Caves	2013_06_DSG140_001	5617	1	0	10	10	13	2	85.1532	93.9698
Caves	2013_06_DSG140_001	5618	1	10	10	10	13	2	85.4214	94.158
Caves	2013_06_DSG140_001	5619	1	20	10	10	13	2	83.8821	94.788
Caves	2013_06_DSG140_001	5620	1	30	10	10	13	2	84.1972	94.6222
Caves	2013_06_DSG140_001	5621	1	40	10	10	13	2	84.1743	93.2924
Caves	2013_06_DSG140_001	5622	1	50	10	10	13	2	84.1536	95.0059
Caves	2013_06_DSG140_001	5623	2	0	10	10	13	2	84.5359	93.858
Caves	2013_06_DSG140_001	5624	2	10	10	10	13	2	83.6692	94.0049
Caves	2013_06_DSG140_001	5625	2	20	10	10	13	2	84.0169	95.222
Caves	2013_06_DSG140_001	5626	2	30	10	10	13	2	83.8869	93.3714
Caves	2013_06_DSG140_001	5627	2	40	10	10	13	2	83.8315	94.9679
Caves	2013_06_DSG140_001	5628	2	50	10	10	13	2	83.957	93.147
Caves	2013_06_DSG140_001	5629	3	0	10	10	13	2	83.9712	93.6426
Caves	2013_06_DSG140_001	5630	3	10	10	10	13	2	84.2111	93.3921
Caves	2013_06_DSG140_001	5631	3	20	10	10	13	2	84.5168	93.6298
Caves	2013_06_DSG140_001	5632	3	30	10	10	13	2	84.2378	93.282
Caves	2013_06_DSG140_001	5633	3	40	10	10	13	2	84.2704	94.7724
Caves	2013_06_DSG140_001	5634	3	50	10	10	13	2	84.4037	93.6982
Caves	2013_06_DSG140_001	5635	4	0	10	10	13	2	83.9877	92.4498
Caves	2013_06_DSG140_001	5636	4	10	10	10	13	2	84.6273	91.8096
Caves	2013_06_DSG140_001	5637	4	20	10	10	13	2	84.3246	92.4517
Caves	2013_06_DSG140_001	5638	4	30	10	10	13	2	85.3218	92.2787
Caves	2013_06_DSG140_001	5639	4	40	10	10	13	2	84.3784	91.886
Caves	2013_06_DSG140_001	5640	4	50	10	10	13	2	85.2373	92.804
Caves	2013_06_DSG140_001	5641	5	0	10	10	13	2	84.653	92.088
Caves	2013_06_DSG140_001	5642	5	10	10	10	13	2	85.0156	91.8215
Caves	2013_06_DSG140_001	5643	5	20	10	10	13	2	85.342	92.4322
Caves	2013_06_DSG140_001	5644	5	30	10	10	13	2	85.3963	93.1738
Caves	2013_06_DSG140_001	5645	5	40	10	10	13	2	85.5126	94.2768
Caves	2013_06_DSG140_001	5646	5	50	10	10	13	2	86.9087	91.7427
Caves	2013_06_DSG140_001	5647	6	0	10	10	13	2	86.8331	90.6954
Caves	2013_06_DSG140_001	5648	6	10	10	10	13	2	87.3039	95.6216
Caves	2013_06_DSG140_001	5649	6	20	10	10	13	2	86.6612	90.4917
Caves	2013_06_DSG140_001	5650	6	30	10	10	13	2	85.952	90.7062
Caves	2013_06_DSG140_001	5651	6	40	10	10	13	2	85.108	91.4623
Caves	2013_06_DSG140_001	5652	6	50	10	10	13	2	84.7692	89.0085
Caves	2013_06_DSG140_001	5653	7	0	10	10	13	2	84.4835	89.2466
Caves	2013_06_DSG140_001	5654	7	10	10	10	13	2	84.5658	90.2053
Caves	2013_06_DSG140_001	5655	7	20	10	10	13	2	84.9736	89.6596
Caves	2013_06_DSG140_001	5656	7	30	10	10	13	2	84.2388	88.6203
Caves	2013_06_DSG140_001	5657	7	40	10	10	13	2	84.0044	89.7779
Caves	2013_06_DSG140_001	5658	7	50	10	10	13	2	84.0681	89.7236
Caves	2013_06_DSG140_001	5659	8	0	10	10	13	2	84.1686	89.3554
Caves	2013_06_DSG140_001	5660	8	10	10	10	13	2	83.6492	89.8202
Caves	2013_06_DSG140_001	5661	8	20	10	10	13	2	83.8418	90.238
Caves	2013_06_DSG140_001	5662	8	30	10	10	13	2	83.7021	90.2008
Caves	2013_06_DSG140_001	5663	8	40	10	10	13	2	85.8231	90.5365
Caves	2013_06_DSG140_001	5664	8	50	10	10	13	2	83.4454	90.9457
Caves	2013_06_DSG140_001	5665	9	0	10	10	13	2	83.7551	90.6517
Caves	2013_06_DSG140_001	5666	9	10	10	10	13	2	83.8917	89.7759
Caves	2013_06_DSG140_001	5667	9	20	10	10	13	2	83.9572	89.6012
Caves	2013_06_DSG140_001	5668	9	30	10	10	13	2	84.2852	90.0934
Caves	2013_06_DSG140_001	5669	9	40	10	10	13	2	84.0292	88.8663
Caves	2013_06_DSG140_001	5670	9	50	10	10	13	2	83.8208	93.6746
Caves	2013_06_DSG140_001	5671	10	0	10	10	13	2	83.5766	88.8736
Caves	2013_06_DSG140_001	5672	10	10	10	10	13	2	84.0212	89.4367
Caves	2013_06_DSG140_001	5673	10	20	10	10	13	2	83.3536	88.9418
Caves	2013_06_DSG140_001	5674	10	30	10	10	13	2	83.904	89.4158
Caves	2013_06_DSG140_001	5675	10	40	10	10	13	2	84.8763	89.4624
Caves	2013_06_DSG140_001	5676	10	50	10	10	13	2	84.8259	88.9044
Caves	2013_06_DSG140_001	5677	11	0	10	10	13	2	83.9985	91.3555
Caves	2013_06_DSG140_001	5678	11	10	10	10	13	2	84.057	87.8212
Caves	2013_06_DSG140_001	5679	11	20	10	10	13	2	84.5003	88.6769
Caves	2013_06_DSG140_001	5680	11	30	10	10	13	2	83.6046	88.7703
Caves	2013_06_DSG140_001	5681	11	40	10	10	13	2	83.7466	87.8704
Caves	2013_06_DSG140_001	5682	11	50	10	10	13	2	83.7643	89.3558
Caves	2013_06_DSG140_001	5683	12	0	10	10	13	2	83.7788	87.4902
Caves	2013_06_DSG140_001	5684	12	10	10	10	13	2	83.7609	86.6291
Caves	2013_06_DSG140_001	5685	12	20	10	10	13	2	84.1436	88.7235
Caves	2013_06_DSG140_001	5686	12	30	10	10	13	2	85.4149	87.0398
Caves	2013_06_DSG140_001	5687	12	40	10	10	13	2	83.7671	86.3206
Caves	2013_06_DSG140_001	5688	12	50	10	10	13	2	84.0398	86.0846
Caves	2013_06_DSG140_001	5689	13	0	10	10	13	2	86.31	88.5156
Caves	2013_06_DSG140_001	5690	13	10	10	10	13	2	84.1603	84.9123
Caves	2013_06_DSG140_001	5691	13	20	10	10	13	2	84.1981	85.362
Caves	2013_06_DSG140_001	5692	13	30	10	10	13	2	84.2843	84.7879
Caves	2013_06_DSG140_001	5693	13	40	10	10	13	2	83.7668	84.9436
Caves	2013_06_DSG140_001	5694	13	50	10	10	13	2	83.7702	84.5952
Caves	2013_06_DSG140_001	5695	14	0	10	10	13	2	84.3797	86.0922
Caves	2013_06_DSG140_001	5696	14	10	10	10	13	2	90.3095	87.0776
Caves	2013_06_DSG140_001	5697	14	20	10	10	13	2	84.4471	88.142
Caves	2013_06_DSG140_001	5698	14	30	10	10	13	2	86.0095	87.0788
Caves	2013_06_DSG140_001	5699	14	40	10	10	13	1	87.48	96.5542
Caves	2013_06_DSG140_001	5700	14	50	10	10	13	3	83.9951	88.7421
Caves	2013_06_DSG140_001	5701	15	0	10	10	13	2	84.5138	87.9131
Caves	2013_06_DSG140_001	5702	15	10	10	10	13	2	84.502	91.0324
Caves	2013_06_DSG140_001	5703	15	20	10	10	13	2	84.2536	86.9612
Caves	2013_06_DSG140_001	5704	15	30	10	10	13	2	83.6413	87.3576
Caves	2013_06_DSG140_001	5705	15	40	10	10	13	2	83.3241	86.5206
Caves	2013_06_DSG140_001	5706	15	50	10	10	13	2	83.2846	88.303
Caves	2013_06_DSG140_001	5707	16	0	10	10	13	2	83.7249	87.7923
Caves	2013_06_DSG140_001	5708	16	10	10	10	13	2	83.8144	87.3535
Caves	2013_06_DSG140_001	5709	16	20	10	10	13	2	83.5363	87.1099
Caves	2013_06_DSG140_001	5710	16	30	10	10	13	2	83.6298	88.0089
Caves	2013_06_DSG140_001	5711	16	40	10	10	13	2	84.6544	89.1044
Caves	2013_06_DSG140_001	5712	16	50	10	10	13	2	83.9309	89.1876
Caves	2013_06_DSG140_001	5713	17	0	10	10	13	2	84.0105	89.7905
Caves	2013_06_DSG140_001	5714	17	10	10	10	13	2	85.3749	89.4568
Caves	2013_06_DSG140_001	5715	17	20	10	10	13	2	90.5777	89.983
Caves	2013_06_DSG140_001	5716	17	30	10	10	13	2	84.5971	89.958
Caves	2013_06_DSG140_001	5717	17	40	10	10	13	2	84.1042	89.4461
Caves	2013_06_DSG140_001	5718	17	50	10	10	13	2	84.6291	88.914
Caves	2013_06_DSG140_001	5719	18	0	10	10	13	2	86.2256	89.0334
Caves	2013_06_DSG140_001	5720	18	10	10	10	13	2	85.512	90.8471
Caves	2013_06_DSG140_001	5721	18	20	10	10	13	2	86.4525	90.0418
Caves	2013_06_DSG140_001	5722	18	30	10	10	13	2	87.6993	92.7669
Caves	2013_06_DSG140_001	5723	18	40	10	10	13	2	86.9017	92.5025
Caves	2013_06_DSG140_001	5724	18	50	10	10	13	2	86.3403	92.2839
Caves	2013_06_DSG140_001	5725	19	0	10	10	13	2	86.234	93.1928
Caves	2013_06_DSG140_001	5726	19	10	10	10	13	2	85.945	92.5267
Caves	2013_06_DSG140_001	5727	19	20	10	10	13	2	85.654	93.3511
Caves	2013_06_DSG140_001	5728	19	30	10	10	13	2	85.6579	91.4406
Caves	2013_06_DSG140_001	5729	19	40	10	10	13	2	85.574	93.6744
Caves	2013_06_DSG140_001	5730	19	50	10	10	13	2	86.0751	94.2395
Caves	2013_06_DSG140_001	5731	20	0	10	10	13	2	86.1293	92.1247
Caves	2013_06_DSG140_001	5732	20	10	10	10	13	2	85.0954	92.6657
Caves	2013_06_DSG140_001	5733	20	20	10	10	13	2	85.0432	90.9715
Caves	2013_06_DSG140_001	5734	20	30	10	10	13	2	85.116	91.2575
Caves	2013_06_DSG140_001	5735	20	40	10	10	13	2	85.9177	91.0936
Caves	2013_06_DSG140_001	5736	20	50	10	10	13	2	85.0791	88.8085
Caves	2013_06_DSG140_001	5737	21	0	10	10	13	2	85.2763	91.436
Caves	2013_06_DSG140_001	5738	21	10	10	10	13	2	84.7698	88.5072
Caves	2013_06_DSG140_001	5739	21	20	10	10	13	2	84.5647	88.3594
Caves	2013_06_DSG140_001	5740	21	30	10	10	13	2	85.0025	87.1045
Caves	2013_06_DSG140_001	5741	21	40	10	10	13	2	85.4546	87.9797
Caves	2013_06_DSG140_001	5742	21	50	10	10	13	2	84.8142	87.7298
Caves	2013_06_DSG140_001	5743	22	0	10	10	13	2	85.2694	88.214
Caves	2013_06_DSG140_001	5744	22	10	10	10	13	2	85.1672	91.9199
Caves	2013_06_DSG140_001	5745	22	20	10	10	13	2	86.2391	89.5289
Caves	2013_06_DSG140_001	5746	22	30	10	10	13	2	85.3345	88.3444
Caves	2013_06_DSG140_001	5747	22	40	10	10	13	2	86.2403	88.9958
Caves	2013_06_DSG140_001	5748	22	50	10	10	13	2	85.7158	87.8368
Caves	2013_06_DSG140_001	5749	23	0	10	10	13	2	84.7932	88.3061
Caves	2013_06_DSG140_001	5750	23	10	10	10	13	2	85.0147	88.1439
Caves	2013_06_DSG140_001	5751	23	20	10	10	13	2	84.9274	87.8272
Caves	2013_06_DSG140_001	5752	23	30	10	10	13	2	85.275	89.0922
Caves	2013_06_DSG140_001	5753	23	40	10	10	13	2	85.5228	90.051
Caves	2013_06_DSG140_001	5754	23	50	10	10	13	2	84.9741	89.1295
Caves	2013_06_DSG140_001	5755	0	0	11	10	13	2	84.9952	87.7805
Caves	2013_06_DSG140_001	5756	0	10	11	10	13	2	85.0226	94.8893
Caves	2013_06_DSG140_001	5757	0	20	11	10	13	2	85.1435	90.2826
Caves	2013_06_DSG140_001	5758	0	30	11	10	13	2	84.9305	88.7663
Caves	2013_06_DSG140_001	5759	0	40	11	10	13	2	85.0655	89.7423
Caves	2013_06_DSG140_001	5760	0	50	11	10	13	2	84.879	89.0026
Caves	2013_06_DSG140_001	5761	1	0	11	10	13	2	84.4944	89.9906
Caves	2013_06_DSG140_001	5762	1	10	11	10	13	2	85.0299	91.8231
Caves	2013_06_DSG140_001	5763	1	20	11	10	13	2	85.1828	91.6491
Caves	2013_06_DSG140_001	5764	1	30	11	10	13	2	84.731	91.1365
Caves	2013_06_DSG140_001	5765	1	40	11	10	13	2	84.823	89.5777
Caves	2013_06_DSG140_001	5766	1	50	11	10	13	2	84.7134	91.6449
Caves	2013_06_DSG140_001	5767	2	0	11	10	13	2	84.5861	88.4864
Caves	2013_06_DSG140_001	5768	2	10	11	10	13	2	85.2941	87.3409
Caves	2013_06_DSG140_001	5769	2	20	11	10	13	2	84.8373	86.0216
Caves	2013_06_DSG140_001	5770	2	30	11	10	13	2	84.8144	86.2209
Caves	2013_06_DSG140_001	5771	2	40	11	10	13	2	84.8931	87.144
Caves	2013_06_DSG140_001	5772	2	50	11	10	13	2	84.3709	86.0021
Caves	2013_06_DSG140_001	5773	3	0	11	10	13	2	84.1606	86.2359
Caves	2013_06_DSG140_001	5774	3	10	11	10	13	2	85.8207	89.4291
Caves	2013_06_DSG140_001	5775	3	20	11	10	13	2	86.0241	87.7647
Caves	2013_06_DSG140_001	5776	3	30	11	10	13	2	84.7819	85.1821
Caves	2013_06_DSG140_001	5777	3	40	11	10	13	2	84.3218	88.4361
Caves	2013_06_DSG140_001	5778	3	50	11	10	13	2	84.7755	91.5844
Caves	2013_06_DSG140_001	5779	4	0	11	10	13	2	84.7069	91.9039
Caves	2013_06_DSG140_001	5780	4	10	11	10	13	2	84.7917	87.6448
Caves	2013_06_DSG140_001	5781	4	20	11	10	13	2	84.699	86.6329
Caves	2013_06_DSG140_001	5782	4	30	11	10	13	2	85.0409	86.8029
Caves	2013_06_DSG140_001	5783	4	40	11	10	13	2	85.2088	90.2466
Caves	2013_06_DSG140_001	5784	4	50	11	10	13	2	84.6445	84.4543
Caves	2013_06_DSG140_001	5785	5	0	11	10	13	2	84.899	86.2009
Caves	2013_06_DSG140_001	5786	5	10	11	10	13	2	84.9064	84.8045
Caves	2013_06_DSG140_001	5787	5	20	11	10	13	2	85.263	85.3514
Caves	2013_06_DSG140_001	5788	5	30	11	10	13	2	85.8538	91.2643
Caves	2013_06_DSG140_001	5789	5	40	11	10	13	3	86.4233	88.91
Caves	2013_06_DSG140_001	5790	5	50	11	10	13	2	86.6868	85.6036
Caves	2013_06_DSG140_001	5791	6	0	11	10	13	2	87.541	83.2257
Caves	2013_06_DSG140_001	5792	6	10	11	10	13	2	87.3453	82.4751
Caves	2013_06_DSG140_001	5793	6	20	11	10	13	2	88.3645	82.9114
Caves	2013_06_DSG140_001	5794	6	30	11	10	13	2	87.8073	92.8702
Caves	2013_06_DSG140_001	5795	6	40	11	10	13	2	86.6317	88.5493
Caves	2013_06_DSG140_001	5796	6	50	11	10	13	2	85.5099	82.5421
Caves	2013_06_DSG140_001	5797	7	0	11	10	13	2	85.7349	90.3813
Caves	2013_06_DSG140_001	5798	7	10	11	10	13	2	84.803	97.575
Caves	2013_06_DSG140_001	5799	7	20	11	10	13	2	84.5686	80.2518
Caves	2013_06_DSG140_001	5800	7	30	11	10	13	2	84.7378	81.4503
Caves	2013_06_DSG140_001	5801	7	40	11	10	13	2	84.4739	82.9597
Caves	2013_06_DSG140_001	5802	7	50	11	10	13	3	84.4015	83.2112
Caves	2013_06_DSG140_001	5803	8	0	11	10	13	2	84.7127	82.1055
Caves	2013_06_DSG140_001	5804	8	10	11	10	13	3	84.6406	89.2153
Caves	2013_06_DSG140_001	5805	8	20	11	10	13	2	84.2465	82.6516
Caves	2013_06_DSG140_001	5806	8	30	11	10	13	2	84.2357	83.2712
Caves	2013_06_DSG140_001	5807	8	40	11	10	13	3	84.7013	84.4519
Caves	2013_06_DSG140_001	5808	8	50	11	10	13	2	84.1086	83.9578
Caves	2013_06_DSG140_001	5809	9	0	11	10	13	3	84.169	86.7995
Caves	2013_06_DSG140_001	5810	9	10	11	10	13	2	84.0963	83.0677
Caves	2013_06_DSG140_001	5811	9	20	11	10	13	2	84.1288	81.7166
Caves	2013_06_DSG140_001	5812	9	30	11	10	13	3	84.1787	84.3989
Caves	2013_06_DSG140_001	5813	9	40	11	10	13	2	84.4988	86.5885
Caves	2013_06_DSG140_001	5814	9	50	11	10	13	2	83.7059	82.4236
Caves	2013_06_DSG140_001	5815	10	0	11	10	13	2	83.9322	80.568
Caves	2013_06_DSG140_001	5816	10	10	11	10	13	2	83.4822	80.3524
Caves	2013_06_DSG140_001	5817	10	20	11	10	13	2	83.7329	80.3501
Caves	2013_06_DSG140_001	5818	10	30	11	10	13	2	84.9366	86.1675
Caves	2013_06_DSG140_001	5819	10	40	11	10	13	2	84.0066	82.1448
Caves	2013_06_DSG140_001	5820	10	50	11	10	13	2	83.7248	89.9494
Caves	2013_06_DSG140_001	5821	11	0	11	10	13	2	83.8528	81.5259
Caves	2013_06_DSG140_001	5822	11	10	11	10	13	2	84.1839	86.1544
Caves	2013_06_DSG140_001	5823	11	20	11	10	13	2	84.4115	89.6711
Caves	2013_06_DSG140_001	5824	11	30	11	10	13	2	83.8889	83.666
Caves	2013_06_DSG140_001	5825	11	40	11	10	13	2	84.3015	82.9003
Caves	2013_06_DSG140_001	5826	11	50	11	10	13	2	84.287	81.5936
Caves	2013_06_DSG140_001	5827	12	0	11	10	13	2	85.3013	88.2106
Caves	2013_06_DSG140_001	5828	12	10	11	10	13	3	84.772	97.7129
Caves	2013_06_DSG140_001	5829	12	20	11	10	13	2	84.6712	88.8904
Caves	2013_06_DSG140_001	5830	12	30	11	10	13	2	84.5985	84.7201
Caves	2013_06_DSG140_001	5831	12	40	11	10	13	2	84.0575	79.6429
Caves	2013_06_DSG140_001	5832	12	50	11	10	13	2	84.5565	84.9406
Caves	2013_06_DSG140_001	5833	13	0	11	10	13	3	84.6578	86.2594
Caves	2013_06_DSG140_001	5834	13	10	11	10	13	2	84.4322	80.2978
Caves	2013_06_DSG140_001	5835	13	20	11	10	13	2	84.2685	83.888
Caves	2013_06_DSG140_001	5836	13	30	11	10	13	2	84.4892	79.6083
Caves	2013_06_DSG140_001	5837	13	40	11	10	13	2	84.5672	79.92
Caves	2013_06_DSG140_001	5838	13	50	11	10	13	2	85.5966	89.1865
Caves	2013_06_DSG140_001	5839	14	0	11	10	13	2	84.4213	80.7033
Caves	2013_06_DSG140_001	5840	14	10	11	10	13	2	84.4021	81.288
Caves	2013_06_DSG140_001	5841	14	20	11	10	13	2	84.0266	79.019
Caves	2013_06_DSG140_001	5842	14	30	11	10	13	2	84.0302	81.7586
Caves	2013_06_DSG140_001	5843	14	40	11	10	13	2	84.2781	79.9671
Caves	2013_06_DSG140_001	5844	14	50	11	10	13	2	84.1953	81.7288
Caves	2013_06_DSG140_001	5845	15	0	11	10	13	3	83.9983	80.1796
Caves	2013_06_DSG140_001	5846	15	10	11	10	13	3	84.5932	82.2487
Caves	2013_06_DSG140_001	5847	15	20	11	10	13	2	84.2054	80.4086
Caves	2013_06_DSG140_001	5848	15	30	11	10	13	2	84.6445	80.5366
Caves	2013_06_DSG140_001	5849	15	40	11	10	13	3	83.9207	80.3851
Caves	2013_06_DSG140_001	5850	15	50	11	10	13	3	83.8455	83.2174
Caves	2013_06_DSG140_001	5851	16	0	11	10	13	3	84.2393	81.7607
Caves	2013_06_DSG140_001	5852	16	10	11	10	13	2	84.4608	80.96
Caves	2013_06_DSG140_001	5853	16	20	11	10	13	2	83.5854	82.667
Caves	2013_06_DSG140_001	5854	16	30	11	10	13	3	84.008	90.9855
Caves	2013_06_DSG140_001	5855	16	40	11	10	13	2	83.9459	87.9796
Caves	2013_06_DSG140_001	5856	16	50	11	10	13	2	83.8892	84.4792
Caves	2013_06_DSG140_001	5857	17	0	11	10	13	2	83.7213	81.8238
Caves	2013_06_DSG140_001	5858	17	10	11	10	13	2	84.1059	81.1582
Caves	2013_06_DSG140_001	5859	17	20	11	10	13	2	84.6126	82.544
Caves	2013_06_DSG140_001	5860	17	30	11	10	13	2	84.0515	83.0777
Caves	2013_06_DSG140_001	5861	17	40	11	10	13	2	83.7227	80.1551
Caves	2013_06_DSG140_001	5862	17	50	11	10	13	2	84.0754	86.4944
Caves	2013_06_DSG140_001	5863	18	0	11	10	13	2	84.9195	90.1698
Caves	2013_06_DSG140_001	5864	18	10	11	10	13	2	85.8537	81.9794
Caves	2013_06_DSG140_001	5865	18	20	11	10	13	2	87.4032	86.7312
Caves	2013_06_DSG140_001	5866	18	30	11	10	13	3	87.401	88.9034
Caves	2013_06_DSG140_001	5867	18	40	11	10	13	2	90.5952	100.578
Caves	2013_06_DSG140_001	5868	18	50	11	10	13	2	86.2598	93.1168
Caves	2013_06_DSG140_001	5869	19	0	11	10	13	2	86.1477	92.6682
Caves	2013_06_DSG140_001	5870	19	10	11	10	13	2	85.5921	87.266
Caves	2013_06_DSG140_001	5871	19	20	11	10	13	2	86.4663	87.732
Caves	2013_06_DSG140_001	5872	19	30	11	10	13	2	85.3681	93.617
Caves	2013_06_DSG140_001	5873	19	40	11	10	13	2	85.5907	92.7046
Caves	2013_06_DSG140_001	5874	19	50	11	10	13	2	85.1428	92.477
Caves	2013_06_DSG140_001	5875	20	0	11	10	13	2	85.6055	90.1778
Caves	2013_06_DSG140_001	5876	20	10	11	10	13	2	86.4756	90.846
Caves	2013_06_DSG140_001	5877	20	20	11	10	13	2	84.9731	91.7665
Caves	2013_06_DSG140_001	5878	20	30	11	10	13	2	86.0143	93.0059
Caves	2013_06_DSG140_001	5879	20	40	11	10	13	2	85.218	88.75
Caves	2013_06_DSG140_001	5880	20	50	11	10	13	2	84.8991	85.7709
Caves	2013_06_DSG140_001	5881	21	0	11	10	13	2	85.328	85.7855
Caves	2013_06_DSG140_001	5882	21	10	11	10	13	2	85.3291	86.1668
Caves	2013_06_DSG140_001	5883	21	20	11	10	13	2	84.7781	85.0584
Caves	2013_06_DSG140_001	5884	21	30	11	10	13	2	85.8674	85.7044
Caves	2013_06_DSG140_001	5885	21	40	11	10	13	2	84.988	84.1541
Caves	2013_06_DSG140_001	5886	21	50	11	10	13	2	84.5319	84.4089
Caves	2013_06_DSG140_001	5887	22	0	11	10	13	2	84.54	85.2059
Caves	2013_06_DSG140_001	5888	22	10	11	10	13	2	85.1649	83.8487
Caves	2013_06_DSG140_001	5889	22	20	11	10	13	2	84.351	83.0954
Caves	2013_06_DSG140_001	5890	22	30	11	10	13	2	85.0961	82.9174
Caves	2013_06_DSG140_001	5891	22	40	11	10	13	2	84.5515	82.5956
Caves	2013_06_DSG140_001	5892	22	50	11	10	13	2	84.4828	81.3653
Caves	2013_06_DSG140_001	5893	23	0	11	10	13	2	85.2046	85.2809
Caves	2013_06_DSG140_001	5894	23	10	11	10	13	2	84.9379	83.1379
Caves	2013_06_DSG140_001	5895	23	20	11	10	13	2	84.829	83.9903
Caves	2013_06_DSG140_001	5896	23	30	11	10	13	2	84.7953	89.0106
Caves	2013_06_DSG140_001	5897	23	40	11	10	13	2	84.6958	84.5773
Caves	2013_06_DSG140_001	5898	23	50	11	10	13	2	84.8905	84.3133
Caves	2013_10_DSG113_000	170	23	50	12	10	13	2	85.6165	80.817
Caves	2013_10_DSG113_000	171	0	0	13	10	13	2	85.1186	82.8277
Caves	2013_10_DSG113_000	172	0	10	13	10	13	2	85.4203	90.6264
Caves	2013_10_DSG113_000	173	0	20	13	10	13	2	85.1265	82.1754
Caves	2013_10_DSG113_000	174	0	30	13	10	13	2	85.4836	82.3228
Caves	2013_10_DSG113_000	175	0	40	13	10	13	2	85.6276	83.0633
Caves	2013_10_DSG113_000	176	0	50	13	10	13	2	85.2793	82.3255
Caves	2013_10_DSG113_000	177	1	0	13	10	13	2	85.6517	81.7745
Caves	2013_10_DSG113_000	178	1	10	13	10	13	2	85.3076	82.602
Caves	2013_10_DSG113_000	179	1	20	13	10	13	2	85.516	85.6077
Caves	2013_10_DSG113_000	180	1	30	13	10	13	2	85.142	82.5679
Caves	2013_10_DSG113_000	181	1	40	13	10	13	2	85.0987	81.6328
Caves	2013_10_DSG113_000	182	1	50	13	10	13	2	84.9687	82.0448
Caves	2013_10_DSG113_000	183	2	0	13	10	13	2	85.3712	84.3272
Caves	2013_10_DSG113_000	184	2	10	13	10	13	2	86.0995	100.2
Caves	2013_10_DSG113_000	185	2	20	13	10	13	2	86.0404	83.0674
Caves	2013_10_DSG113_000	186	2	30	13	10	13	2	85.5157	84.433
Caves	2013_10_DSG113_000	187	2	40	13	10	13	2	85.975	82.8525
Caves	2013_10_DSG113_000	188	2	50	13	10	13	2	85.4903	88.9593
Caves	2013_10_DSG113_000	189	3	0	13	10	13	2	85.89	84.5277
Caves	2013_10_DSG113_000	190	3	10	13	10	13	2	85.1499	85.2248
Caves	2013_10_DSG113_000	191	3	20	13	10	13	2	85.6784	82.116
Caves	2013_10_DSG113_000	192	3	30	13	10	13	2	85.6403	88.8192
Caves	2013_10_DSG113_000	193	3	40	13	10	13	2	85.3057	81.8942
Caves	2013_10_DSG113_000	194	3	50	13	10	13	2	85.1149	82.4998
Caves	2013_10_DSG113_000	195	4	0	13	10	13	2	85.269	83.6671
Caves	2013_10_DSG113_000	196	4	10	13	10	13	2	85.2853	82.7868
Caves	2013_10_DSG113_000	197	4	20	13	10	13	2	85.645	82.2759
Caves	2013_10_DSG113_000	198	4	30	13	10	13	2	85.4821	90.5064
Caves	2013_10_DSG113_000	199	4	40	13	10	13	2	85.0667	83.8084
Caves	2013_10_DSG113_000	200	4	50	13	10	13	2	85.0585	83.9237
Caves	2013_10_DSG113_000	201	5	0	13	10	13	2	85.5638	84.6406
Caves	2013_10_DSG113_000	202	5	10	13	10	13	2	85.5429	84.5245
Caves	2013_10_DSG113_000	203	5	20	13	10	13	2	85.7122	86.3102
Caves	2013_10_DSG113_000	204	5	30	13	10	13	2	86.3161	86.3459
Caves	2013_10_DSG113_000	205	5	40	13	10	13	2	86.6154	84.6785
Caves	2013_10_DSG113_000	206	5	50	13	10	13	2	87.0718	83.6786
Caves	2013_10_DSG113_000	207	6	0	13	10	13	2	87.3275	84.052
Caves	2013_10_DSG113_000	208	6	10	13	10	13	2	88.1216	81.7643
Caves	2013_10_DSG113_000	209	6	20	13	10	13	2	86.7233	81.9587
Caves	2013_10_DSG113_000	210	6	30	13	10	13	2	86.2872	81.6885
Caves	2013_10_DSG113_000	211	6	40	13	10	13	2	86.1948	80.6706
Caves	2013_10_DSG113_000	212	6	50	13	10	13	3	86.1591	82.0173
Caves	2013_10_DSG113_000	213	7	0	13	10	13	2	85.9411	81.3276
Caves	2013_10_DSG113_000	214	7	10	13	10	13	3	85.5375	80.1924
Caves	2013_10_DSG113_000	215	7	20	13	10	13	2	85.4346	82.7879
Caves	2013_10_DSG113_000	216	7	30	13	10	13	2	85.2132	80.44
Caves	2013_10_DSG113_000	217	7	40	13	10	13	2	85.3634	79.9623
Caves	2013_10_DSG113_000	218	7	50	13	10	13	2	84.768	81.5858
Caves	2013_10_DSG113_000	219	8	0	13	10	13	3	85.0581	82.9471
Caves	2013_10_DSG113_000	220	8	10	13	10	13	2	86.3149	88.1839
Caves	2013_10_DSG113_000	221	8	20	13	10	13	2	85.0377	82.4216
Caves	2013_10_DSG113_000	222	8	30	13	10	13	2	85.8994	82.8313
Caves	2013_10_DSG113_000	223	8	40	13	10	13	2	84.7491	81.3111
Caves	2013_10_DSG113_000	224	8	50	13	10	13	3	84.5308	87.1562
Caves	2013_10_DSG113_000	225	9	0	13	10	13	3	85.0586	87.475
Caves	2013_10_DSG113_000	226	9	10	13	10	13	3	85.1282	85.5272
Caves	2013_10_DSG113_000	227	9	20	13	10	13	2	85.0287	85.7431
Caves	2013_10_DSG113_000	228	9	30	13	10	13	3	84.9049	84.9605
Caves	2013_10_DSG113_000	229	9	40	13	10	13	3	84.8563	82.5988
Caves	2013_10_DSG113_000	230	9	50	13	10	13	3	85.1453	82.2164
Caves	2013_10_DSG113_000	231	10	0	13	10	13	2	84.9464	80.4896
Caves	2013_10_DSG113_000	232	10	10	13	10	13	2	84.7413	81.8424
Caves	2013_10_DSG113_000	233	10	20	13	10	13	2	85.1115	83.3764
Caves	2013_10_DSG113_000	234	10	30	13	10	13	2	84.9748	81.8867
Caves	2013_10_DSG113_000	235	10	40	13	10	13	2	84.6845	83.4332
Caves	2013_10_DSG113_000	236	10	50	13	10	13	2	84.4534	84.3006
Caves	2013_10_DSG113_000	237	11	0	13	10	13	2	84.5422	89.3255
Caves	2013_10_DSG113_000	238	11	10	13	10	13	2	85.3318	84.5966
Caves	2013_10_DSG113_000	239	11	20	13	10	13	2	85.206	84.1082
Caves	2013_10_DSG113_000	240	11	30	13	10	13	2	85.1104	85.5077
Caves	2013_10_DSG113_000	241	11	40	13	10	13	2	84.4882	84.5772
Caves	2013_10_DSG113_000	242	11	50	13	10	13	2	84.4712	85.3129
Caves	2013_10_DSG113_000	243	12	0	13	10	13	3	84.6734	90.9706
Caves	2013_10_DSG113_000	244	12	10	13	10	13	2	84.368	89.6327
Caves	2013_10_DSG113_000	245	12	20	13	10	13	2	84.4551	90.6785
Caves	2013_10_DSG113_000	246	12	30	13	10	13	4	84.4739	87.0229
Caves	2013_10_DSG113_000	247	12	40	13	10	13	2	84.2378	87.9532
Caves	2013_10_DSG113_000	248	12	50	13	10	13	2	84.3846	85.0887
Caves	2013_10_DSG113_000	249	13	0	13	10	13	2	84.4131	83.896
Caves	2013_10_DSG113_000	250	13	10	13	10	13	2	84.6455	83.7851
Caves	2013_10_DSG113_000	251	13	20	13	10	13	2	84.2993	83.6189
Caves	2013_10_DSG113_000	252	13	30	13	10	13	2	84.7295	85.3847
Caves	2013_10_DSG113_000	253	13	40	13	10	13	2	84.4941	89.1156
Caves	2013_10_DSG113_000	254	13	50	13	10	13	2	84.618	84.3591
Caves	2013_10_DSG113_000	255	14	0	13	10	13	2	85.0346	84.6326
Caves	2013_10_DSG113_000	256	14	10	13	10	13	2	84.7009	84.8031
Caves	2013_10_DSG113_000	257	14	20	13	10	13	2	84.2886	86.0765
Caves	2013_10_DSG113_000	258	14	30	13	10	13	2	84.0977	87.1679
Caves	2013_10_DSG113_000	259	14	40	13	10	13	2	84.2416	83.8925
Caves	2013_10_DSG113_000	260	14	50	13	10	13	2	84.5601	85.4513
Caves	2013_10_DSG113_000	261	15	0	13	10	13	3	85.0244	88.9007
Caves	2013_10_DSG113_000	262	15	10	13	10	13	2	93.1169	105.641
Caves	2013_10_DSG113_000	263	15	20	13	10	13	2	84.7915	89.5941
Caves	2013_10_DSG113_000	264	15	30	13	10	13	2	84.5156	94.0676
Caves	2013_10_DSG113_000	265	15	40	13	10	13	2	84.9022	87.8125
Caves	2013_10_DSG113_000	266	15	50	13	10	13	2	84.5794	87.9514
Caves	2013_10_DSG113_000	267	16	0	13	10	13	2	84.7515	88.2839
Caves	2013_10_DSG113_000	268	16	10	13	10	13	2	84.1622	87.8486
Caves	2013_10_DSG113_000	269	16	20	13	10	13	2	84.8414	88.7159
Caves	2013_10_DSG113_000	270	16	30	13	10	13	2	84.7521	87.5229
Caves	2013_10_DSG113_000	271	16	40	13	10	13	2	84.436	88.2402
Caves	2013_10_DSG113_000	272	16	50	13	10	13	2	84.5951	89.548
Caves	2013_10_DSG113_000	273	17	0	13	10	13	2	84.5963	92.3794
Caves	2013_10_DSG113_000	274	17	10	13	10	13	2	84.5493	89.2882
Caves	2013_10_DSG113_000	275	17	20	13	10	13	2	84.4972	90.5133
Caves	2013_10_DSG113_000	276	17	30	13	10	13	2	84.6874	90.0652
Caves	2013_10_DSG113_000	277	17	40	13	10	13	2	84.9131	89.8305
Caves	2013_10_DSG113_000	278	17	50	13	10	13	2	85.6008	89.3694
Caves	2013_10_DSG113_000	279	18	0	13	10	13	2	85.1904	89.3588
Caves	2013_10_DSG113_000	280	18	10	13	10	13	2	86.0745	89.3643
Caves	2013_10_DSG113_000	281	18	20	13	10	13	2	86.8609	91.8109
Caves	2013_10_DSG113_000	282	18	30	13	10	13	2	87.3641	93.3109
Caves	2013_10_DSG113_000	283	18	40	13	10	13	2	87.2011	95.4269
Caves	2013_10_DSG113_000	284	18	50	13	10	13	2	86.8165	95.8514
Caves	2013_10_DSG113_000	285	19	0	13	10	13	2	86.2535	94.6096
Caves	2013_10_DSG113_000	286	19	10	13	10	13	2	86.372	93.147
Caves	2013_10_DSG113_000	287	19	20	13	10	13	2	86.3123	90.9213
Caves	2013_10_DSG113_000	288	19	30	13	10	13	2	86.0274	90.7734
Caves	2013_10_DSG113_000	289	19	40	13	10	13	2	86.087	94.4405
Caves	2013_10_DSG113_000	290	19	50	13	10	13	2	85.2316	92.3415
Caves	2013_10_DSG113_000	291	20	0	13	10	13	2	85.8175	92.6469
Caves	2013_10_DSG113_000	292	20	10	13	10	13	2	85.7437	92.3691
Caves	2013_10_DSG113_000	293	20	20	13	10	13	2	86.2989	93.2254
Caves	2013_10_DSG113_000	294	20	30	13	10	13	2	85.9561	92.0908
Caves	2013_10_DSG113_000	295	20	40	13	10	13	2	85.4145	91.021
Caves	2013_10_DSG113_000	296	20	50	13	10	13	2	86.3369	90.8
Caves	2013_10_DSG113_000	297	21	0	13	10	13	2	85.818	91.2969
Caves	2013_10_DSG113_000	298	21	10	13	10	13	2	85.4863	97.3474
Caves	2013_10_DSG113_000	299	21	20	13	10	13	2	86.2007	89.9351
Caves	2013_10_DSG113_000	300	21	30	13	10	13	2	86.062	89.9994
Caves	2013_10_DSG113_000	301	21	40	13	10	13	2	85.9092	91.0461
Caves	2013_10_DSG113_000	302	21	50	13	10	13	2	85.9241	88.9623
Caves	2013_10_DSG113_000	303	22	0	13	10	13	2	85.5286	88.5419
Caves	2013_10_DSG113_000	304	22	10	13	10	13	2	86.1509	88.487
Caves	2013_10_DSG113_000	305	22	20	13	10	13	2	85.9001	88.1592
Caves	2013_10_DSG113_000	306	22	30	13	10	13	2	85.824	88.7443
Caves	2013_10_DSG113_000	307	22	40	13	10	13	2	86.1237	89.6105
Caves	2013_10_DSG113_000	308	22	50	13	10	13	2	85.6989	88.3751
Caves	2013_10_DSG113_000	309	23	0	13	10	13	2	85.5963	88.4583
Caves	2013_10_DSG113_000	310	23	10	13	10	13	2	86.1711	89.2676
Caves	2013_10_DSG113_000	311	23	20	13	10	13	2	85.3425	88.846
Caves	2013_10_DSG113_000	312	23	30	13	10	13	2	85.8548	88.4187
Caves	2013_10_DSG113_000	313	23	40	13	10	13	2	85.5599	89.3864
Caves	2013_10_DSG113_000	314	23	50	13	10	13	2	85.7177	89.5338
Caves	2013_10_DSG113_000	315	0	0	14	10	13	2	85.2463	89.9752
Caves	2013_10_DSG113_000	316	0	10	14	10	13	2	85.4034	91.5774
Caves	2013_10_DSG113_000	317	0	20	14	10	13	2	84.9545	92.2414
Caves	2013_10_DSG113_000	318	0	30	14	10	13	2	84.9221	91.7661
Caves	2013_10_DSG113_000	319	0	40	14	10	13	2	85.2899	91.7425
Caves	2013_10_DSG113_000	320	0	50	14	10	13	2	84.9951	91.4086
Caves	2013_10_DSG113_000	321	1	0	14	10	13	2	85.313	90.6265
Caves	2013_10_DSG113_000	322	1	10	14	10	13	2	85.202	91.3293
Caves	2013_10_DSG113_000	323	1	20	14	10	13	2	84.9802	89.6101
Caves	2013_10_DSG113_000	324	1	30	14	10	13	2	85.822	89.1496
Caves	2013_10_DSG113_000	325	1	40	14	10	13	2	85.1058	88.3992
Caves	2013_10_DSG113_000	326	1	50	14	10	13	2	84.9399	88.1496
Caves	2013_10_DSG113_000	327	2	0	14	10	13	2	86.7935	93.1613
Caves	2013_10_DSG113_000	328	2	10	14	10	13	2	85.0835	88.9932
Caves	2013_10_DSG113_000	329	2	20	14	10	13	2	85.0936	92.0106
Caves	2013_10_DSG113_000	330	2	30	14	10	13	2	85.0004	89.4932
Caves	2013_10_DSG113_000	331	2	40	14	10	13	2	85.2542	89.3416
Caves	2013_10_DSG113_000	332	2	50	14	10	13	2	85.5164	88.6864
Caves	2013_10_DSG113_000	333	3	0	14	10	13	2	85.2398	87.9501
Caves	2013_10_DSG113_000	334	3	10	14	10	13	2	85.349	87.5579
Caves	2013_10_DSG113_000	335	3	20	14	10	13	2	85.4557	87.4597
Caves	2013_10_DSG113_000	336	3	30	14	10	13	2	85.3513	87.0536
Caves	2013_10_DSG113_000	337	3	40	14	10	13	2	85.2219	88.1627
Caves	2013_10_DSG113_000	338	3	50	14	10	13	2	85.0506	87.1518
Caves	2013_10_DSG113_000	339	4	0	14	10	13	2	85.2459	87.8898
Caves	2013_10_DSG113_000	340	4	10	14	10	13	2	87.0446	87.2546
Caves	2013_10_DSG113_000	341	4	20	14	10	13	2	85.5866	88.5258
Caves	2013_10_DSG113_000	342	4	30	14	10	13	2	85.5597	88.8174
Caves	2013_10_DSG113_000	343	4	40	14	10	13	2	85.2774	87.8802
Caves	2013_10_DSG113_000	344	4	50	14	10	13	2	85.0977	88.0081
Caves	2013_10_DSG113_000	345	5	0	14	10	13	2	85.1327	93.3034
Caves	2013_10_DSG113_000	346	5	10	14	10	13	2	85.1536	88.6562
Caves	2013_10_DSG113_000	347	5	20	14	10	13	2	85.793	88.5634
Caves	2013_10_DSG113_000	348	5	30	14	10	13	2	85.9409	88.39
Caves	2013_10_DSG113_000	349	5	40	14	10	13	2	86.2116	90.2311
Caves	2013_10_DSG113_000	350	5	50	14	10	13	2	86.7873	89.5508
Caves	2013_10_DSG113_000	351	6	0	14	10	13	2	86.9349	88.9546
Caves	2013_10_DSG113_000	352	6	10	14	10	13	2	87.1934	88.6029
Caves	2013_10_DSG113_000	353	6	20	14	10	13	2	86.6565	87.9913
Caves	2013_10_DSG113_000	354	6	30	14	10	13	2	86.0777	87.1032
Caves	2013_10_DSG113_000	355	6	40	14	10	13	2	85.3703	87.215
Caves	2013_10_DSG113_000	356	6	50	14	10	13	2	85.6248	88.4866
Caves	2013_10_DSG113_000	357	7	0	14	10	13	2	85.0376	88.1087
Caves	2013_10_DSG113_000	358	7	10	14	10	13	2	85.1832	87.6885
Caves	2013_10_DSG113_000	359	7	20	14	10	13	2	84.6869	86.895
Caves	2013_10_DSG113_000	360	7	30	14	10	13	2	84.8614	87.703
Caves	2013_10_DSG113_000	361	7	40	14	10	13	2	84.3148	88.4688
Caves	2013_10_DSG113_000	362	7	50	14	10	13	2	84.5843	90.8985
Caves	2013_10_DSG113_000	363	8	0	14	10	13	2	84.3358	88.404
Caves	2013_10_DSG113_000	364	8	10	14	10	13	3	84.6838	93.1814
Caves	2013_10_DSG113_000	365	8	20	14	10	13	2	84.0042	89.3822
Caves	2013_10_DSG113_000	366	8	30	14	10	13	2	84.2458	91.6234
Caves	2013_10_DSG113_000	367	8	40	14	10	13	2	85.044	94.1004
Caves	2013_10_DSG113_000	368	8	50	14	10	13	2	84.5057	91.9385
Caves	2013_10_DSG113_000	369	9	0	14	10	13	2	84.3661	90.0824
Caves	2013_10_DSG113_000	370	9	10	14	10	13	2	84.4025	90.7815
Caves	2013_10_DSG113_000	371	9	20	14	10	13	2	84.0004	92.4256
Caves	2013_10_DSG113_000	372	9	30	14	10	13	2	84.7074	91.6362
Caves	2013_10_DSG113_000	373	9	40	14	10	13	2	84.538	90.2278
Caves	2013_10_DSG113_000	374	9	50	14	10	13	2	84.364	91.002
Caves	2013_10_DSG113_000	375	10	0	14	10	13	2	84.4768	89.7074
Caves	2013_10_DSG113_000	376	10	10	14	10	13	2	84.5885	90.1203
Caves	2013_10_DSG113_000	377	10	20	14	10	13	2	84.6556	89.3265
Caves	2013_10_DSG113_000	378	10	30	14	10	13	3	84.6528	90.3387
Caves	2013_10_DSG113_000	379	10	40	14	10	13	3	84.5969	92.4938
Caves	2013_10_DSG113_000	380	10	50	14	10	13	2	84.2041	89.5943
Caves	2013_10_DSG113_000	381	11	0	14	10	13	2	84.9432	89.6643
Caves	2013_10_DSG113_000	382	11	10	14	10	13	2	85.1446	89.586
Caves	2013_10_DSG113_000	383	11	20	14	10	13	2	84.1946	90.6461
Caves	2013_10_DSG113_000	384	11	30	14	10	13	2	84.4674	89.3451
Caves	2013_10_DSG113_000	385	11	40	14	10	13	2	84.5193	88.8911
Caves	2013_10_DSG113_000	386	11	50	14	10	13	2	84.6534	88.7951
Caves	2013_10_DSG113_000	387	12	0	14	10	13	2	84.1177	89.3615
Caves	2013_10_DSG113_000	388	12	10	14	10	13	2	84.4232	89.3503
Caves	2013_10_DSG113_000	389	12	20	14	10	13	2	84.0061	89.1502
Caves	2013_10_DSG113_000	390	12	30	14	10	13	2	84.2726	89.1509
Caves	2013_10_DSG113_000	391	12	40	14	10	13	2	84.0982	91.1264
Caves	2013_10_DSG113_000	392	12	50	14	10	13	2	84.001	89.8191
Caves	2013_10_DSG113_000	393	13	0	14	10	13	2	84.2142	89.869
Caves	2013_10_DSG113_000	394	13	10	14	10	13	3	83.6516	90.0778
Caves	2013_10_DSG113_000	395	13	20	14	10	13	1	83.9621	98.0217
Caves	2013_10_DSG113_000	396	13	30	14	10	13	2	83.9497	90.677
Caves	2013_10_DSG113_000	397	13	40	14	10	13	2	83.8053	92.0364
Caves	2013_10_DSG113_000	398	13	50	14	10	13	1	83.612	95.7613
Caves	2013_10_DSG113_000	399	14	0	14	10	13	1	83.9106	106.938
Caves	2013_10_DSG113_000	400	14	10	14	10	13	2	83.4904	91.539
Caves	2013_10_DSG113_000	401	14	20	14	10	13	2	83.5024	91.9943
Caves	2013_10_DSG113_000	402	14	30	14	10	13	2	83.007	92.3787
Caves	2013_10_DSG113_000	403	14	40	14	10	13	1	83.5066	110.25
Caves	2013_10_DSG113_000	404	14	50	14	10	13	2	83.5198	92.9024
Caves	2013_10_DSG113_000	405	15	0	14	10	13	2	83.3369	92.0623
Caves	2013_10_DSG113_000	406	15	10	14	10	13	2	84.2295	111.772
Caves	2013_10_DSG113_000	407	15	20	14	10	13	1	83.4752	99.4531
Caves	2013_10_DSG113_000	408	15	30	14	10	13	2	83.834	90.5415
Caves	2013_10_DSG113_000	409	15	40	14	10	13	1	83.1634	93.4264
Caves	2013_10_DSG113_000	410	15	50	14	10	13	2	83.6407	93.9981
Caves	2013_10_DSG113_000	411	16	0	14	10	13	2	83.3647	91.6205
Caves	2013_10_DSG113_000	412	16	10	14	10	13	2	83.553	91.9425
Caves	2013_10_DSG113_000	413	16	20	14	10	13	2	83.7336	91.4096
Caves	2013_10_DSG113_000	414	16	30	14	10	13	2	84.23	91.1643
Caves	2013_10_DSG113_000	415	16	40	14	10	13	2	85.1818	90.3725
Caves	2013_10_DSG113_000	416	16	50	14	10	13	2	84.3819	90.9968
Caves	2013_10_DSG113_000	417	17	0	14	10	13	2	84.3855	91.3201
Caves	2013_10_DSG113_000	418	17	10	14	10	13	2	84.1896	90.7828
Caves	2013_10_DSG113_000	419	17	20	14	10	13	2	83.817	91.0874
Caves	2013_10_DSG113_000	420	17	30	14	10	13	2	84.2782	91.2032
Caves	2013_10_DSG113_000	421	17	40	14	10	13	2	84.7364	91.8012
Caves	2013_10_DSG113_000	422	17	50	14	10	13	2	84.5698	89.8945
Caves	2013_10_DSG113_000	423	18	0	14	10	13	2	85.2168	89.6036
Caves	2013_10_DSG113_000	424	18	10	14	10	13	2	85.8231	90.111
Caves	2013_10_DSG113_000	425	18	20	14	10	13	2	87.0394	93.9548
Caves	2013_10_DSG113_000	426	18	30	14	10	13	2	87.2362	93.9122
Caves	2013_10_DSG113_000	427	18	40	14	10	13	2	87.1872	95.5621
Caves	2013_10_DSG113_000	428	18	50	14	10	13	2	85.9649	94.6933
Caves	2013_10_DSG113_000	429	19	0	14	10	13	2	86.3241	93.1169
Caves	2013_10_DSG113_000	430	19	10	14	10	13	2	85.8525	92.4893
Caves	2013_10_DSG113_000	431	19	20	14	10	13	2	86.146	95.4232
Caves	2013_10_DSG113_000	432	19	30	14	10	13	2	85.8284	94.7535
Caves	2013_10_DSG113_000	433	19	40	14	10	13	2	85.7187	94.2452
Caves	2013_10_DSG113_000	434	19	50	14	10	13	2	85.5263	93.2875
Caves	2013_10_DSG113_000	435	20	0	14	10	13	2	85.1409	92.1983
Caves	2013_10_DSG113_000	436	20	10	14	10	13	2	85.4634	92.6689
Caves	2013_10_DSG113_000	437	20	20	14	10	13	2	85.4341	92.32
Caves	2013_10_DSG113_000	438	20	30	14	10	13	2	85.1986	94.4153
Caves	2013_10_DSG113_000	439	20	40	14	10	13	2	84.9164	91.7337
Caves	2013_10_DSG113_000	440	20	50	14	10	13	2	85.3517	91.8874
Caves	2013_10_DSG113_000	441	21	0	14	10	13	2	85.2707	93.0995
Caves	2013_10_DSG113_000	442	21	10	14	10	13	2	85.0768	93.2385
Caves	2013_10_DSG113_000	443	21	20	14	10	13	1	85.281	93.9445
Caves	2013_10_DSG113_000	444	21	30	14	10	13	2	85.0315	93.5367
Caves	2013_10_DSG113_000	445	21	40	14	10	13	1	84.925	93.9777
Caves	2013_10_DSG113_000	446	21	50	14	10	13	1	85.1776	95.3405
Caves	2013_10_DSG113_000	447	22	0	14	10	13	2	84.9886	94.4348
Caves	2013_10_DSG113_000	448	22	10	14	10	13	1	85.4608	94.7721
Caves	2013_10_DSG113_000	449	22	20	14	10	13	1	84.878	94.4492
Caves	2013_10_DSG113_000	450	22	30	14	10	13	1	85.2375	95.7784
Caves	2013_10_DSG113_000	451	22	40	14	10	13	2	84.6765	93.9154
Caves	2013_10_DSG113_000	452	22	50	14	10	13	1	85.2336	94.9241
Caves	2013_10_DSG113_000	453	23	0	14	10	13	1	84.7801	94.4271
Caves	2013_10_DSG113_000	454	23	10	14	10	13	1	84.9705	95.9402
Caves	2013_10_DSG113_000	455	23	20	14	10	13	2	84.8917	93.2294
Caves	2013_10_DSG113_000	456	23	30	14	10	13	2	85.1166	93.5997
Caves	2013_10_DSG113_000	457	23	40	14	10	13	1	85.3758	93.5775
Caves	2013_10_DSG113_000	458	23	50	14	10	13	2	85.7138	93.1101
Caves	2013_10_DSG113_000	459	0	0	15	10	13	1	83.5599	93.338
Caves	2013_10_DSG113_000	460	0	10	15	10	13	2	85.417	92.6489
Caves	2013_10_DSG113_000	461	0	20	15	10	13	2	85.467	91.7928
Caves	2013_10_DSG113_000	462	0	30	15	10	13	2	85.8096	92.9113
Caves	2013_10_DSG113_000	463	0	40	15	10	13	2	85.5011	92.8489
Caves	2013_10_DSG113_000	464	0	50	15	10	13	2	85.4372	92.1269
Caves	2013_10_DSG113_000	465	1	0	15	10	13	2	84.7539	94.124
Caves	2013_10_DSG113_000	466	1	10	15	10	13	2	84.8907	92.6138
Caves	2013_10_DSG113_000	467	1	20	15	10	13	2	84.8	91.7834
Caves	2013_10_DSG113_000	468	1	30	15	10	13	2	84.5122	91.0812
Caves	2013_10_DSG113_000	469	1	40	15	10	13	2	85.3653	91.038
Caves	2013_10_DSG113_000	470	1	50	15	10	13	2	85.4723	92.1823
Caves	2013_10_DSG113_000	471	2	0	15	10	13	2	85.568	92.2121
Caves	2013_10_DSG113_000	472	2	10	15	10	13	2	84.9817	91.3089
Caves	2013_10_DSG113_000	473	2	20	15	10	13	2	84.6543	92.0364
Caves	2013_10_DSG113_000	474	2	30	15	10	13	2	85.0755	90.9707
Caves	2013_10_DSG113_000	475	2	40	15	10	13	2	84.5694	91.2997
Caves	2013_10_DSG113_000	476	2	50	15	10	13	2	85.2235	92.3264
Caves	2013_10_DSG113_000	477	3	0	15	10	13	2	85.0951	92.0411
Caves	2013_10_DSG113_000	478	3	10	15	10	13	2	85.3848	91.3079
Caves	2013_10_DSG113_000	479	3	20	15	10	13	2	84.7919	92.5669
Caves	2013_10_DSG113_000	480	3	30	15	10	13	2	85.2539	92.2673
Caves	2013_10_DSG113_000	481	3	40	15	10	13	2	85.0177	92.8052
Caves	2013_10_DSG113_000	482	3	50	15	10	13	2	85.1289	92.4714
Caves	2013_10_DSG113_000	483	4	0	15	10	13	2	85.1918	92.6928
Caves	2013_10_DSG113_000	484	4	10	15	10	13	2	84.9233	91.5196
Caves	2013_10_DSG113_000	485	4	20	15	10	13	2	84.9494	91.4148
Caves	2013_10_DSG113_000	486	4	30	15	10	13	2	84.7085	91.4356
Caves	2013_10_DSG113_000	487	4	40	15	10	13	2	85.2207	90.0321
Caves	2013_10_DSG113_000	488	4	50	15	10	13	2	85.5388	90.2031
Caves	2013_10_DSG113_000	489	5	0	15	10	13	2	85.1707	94.7331
Caves	2013_10_DSG113_000	490	5	10	15	10	13	2	85.0759	92.2431
Caves	2013_10_DSG113_000	491	5	20	15	10	13	2	85.362	104.302
Caves	2013_10_DSG113_000	492	5	30	15	10	13	2	85.7286	91.1147
Caves	2013_10_DSG113_000	493	5	40	15	10	13	2	86.2393	91.669
Caves	2013_10_DSG113_000	494	5	50	15	10	13	2	86.7633	105.196
Caves	2013_10_DSG113_000	495	6	0	15	10	13	2	87.4228	92.9957
Caves	2013_10_DSG113_000	496	6	10	15	10	13	2	87.6534	109.752
Caves	2013_10_DSG113_000	497	6	20	15	10	13	2	86.6227	92.027
Caves	2013_10_DSG113_000	498	6	30	15	10	13	3	86.1081	93.0139
Caves	2013_10_DSG113_000	499	6	40	15	10	13	2	85.6354	90.4663
Caves	2013_10_DSG113_000	500	6	50	15	10	13	2	85.5742	90.8643
Caves	2013_10_DSG113_000	501	7	0	15	10	13	2	84.7592	123.7
Caves	2013_10_DSG113_000	502	7	10	15	10	13	2	84.4956	88.617
Caves	2013_10_DSG113_000	503	7	20	15	10	13	2	84.4312	88.6981
Caves	2013_10_DSG113_000	504	7	30	15	10	13	2	83.6092	88.3354
Caves	2013_10_DSG113_000	505	7	40	15	10	13	2	84.9841	87.4175
Caves	2013_10_DSG113_000	506	7	50	15	10	13	2	84.4769	86.9579
Caves	2013_10_DSG113_000	507	8	0	15	10	13	2	84.7956	87.4144
Caves	2013_10_DSG113_000	508	8	10	15	10	13	2	84.3441	86.0359
Caves	2013_10_DSG113_000	509	8	20	15	10	13	2	83.6857	99.0478
Caves	2013_10_DSG113_000	510	8	30	15	10	13	2	85.3064	85.7291
Caves	2013_10_DSG113_000	511	8	40	15	10	13	2	84.3015	85.1658
Caves	2013_10_DSG113_000	512	8	50	15	10	13	2	84.5498	85.3649
Caves	2013_10_DSG113_000	513	9	0	15	10	13	2	84.9529	84.6848
Caves	2013_10_DSG113_000	514	9	10	15	10	13	2	84.5877	86.4284
Caves	2013_10_DSG113_000	515	9	20	15	10	13	2	84.9879	86.4022
Caves	2013_10_DSG113_000	516	9	30	15	10	13	2	84.8977	94.9066
Caves	2013_10_DSG113_000	517	9	40	15	10	13	2	83.8349	88.2491
Caves	2013_10_DSG113_000	518	9	50	15	10	13	2	84.7152	88.1242
Caves	2013_10_DSG113_000	519	10	0	15	10	13	2	84.6302	89.5735
Caves	2013_10_DSG113_000	520	10	10	15	10	13	2	84.8529	88.6173
Caves	2013_10_DSG113_000	521	10	20	15	10	13	2	84.4538	87.3952
Caves	2013_10_DSG113_000	522	10	30	15	10	13	2	84.4087	87.3569
Caves	2013_10_DSG113_000	523	10	40	15	10	13	2	84.6144	88.6683
Caves	2013_10_DSG113_000	524	10	50	15	10	13	2	84.3033	85.7417
Caves	2013_10_DSG113_000	525	11	0	15	10	13	2	84.2615	86.0767
Caves	2013_10_DSG113_000	526	11	20	15	10	13	2	84.8832	86.9079
Caves	2013_10_DSG113_000	527	11	30	15	10	13	2	84.6265	86.4115
Caves	2013_10_DSG113_000	528	11	40	15	10	13	2	84.7362	86.466
Caves	2013_10_DSG113_000	529	11	50	15	10	13	2	84.2597	86.7958
Caves	2013_10_DSG113_000	530	12	0	15	10	13	2	84.4213	87.3192
Caves	2013_10_DSG113_000	531	12	10	15	10	13	2	84.2942	108.486
Caves	2013_10_DSG113_000	532	12	20	15	10	13	2	84.5262	86.7176
Caves	2013_10_DSG113_000	533	12	30	15	10	13	2	84.1503	87.8294
Caves	2013_10_DSG113_000	534	12	40	15	10	13	2	83.6615	88.6475
Caves	2013_10_DSG113_000	535	12	50	15	10	13	2	84.1308	87.668
Caves	2013_10_DSG113_000	536	13	0	15	10	13	2	84.7017	87.4818
Caves	2013_10_DSG113_000	537	13	10	15	10	13	2	83.9298	85.8874
Caves	2013_10_DSG113_000	538	13	20	15	10	13	2	84.3039	85.0472
Caves	2013_10_DSG113_000	539	13	30	15	10	13	2	84.2593	86.0835
Caves	2013_10_DSG113_000	540	13	50	15	10	13	2	83.8808	84.8584
Caves	2013_10_DSG113_000	541	14	0	15	10	13	2	84.024	86.3148
Caves	2013_10_DSG113_000	542	14	10	15	10	13	2	83.9844	86.7727
Caves	2013_10_DSG113_000	543	14	20	15	10	13	2	83.6516	87.6649
Caves	2013_10_DSG113_000	544	14	30	15	10	13	2	83.6092	89.2673
Caves	2013_10_DSG113_000	545	14	40	15	10	13	2	82.9546	89.8118
Caves	2013_10_DSG113_000	546	14	50	15	10	13	2	83.205	88.8413
Caves	2013_10_DSG113_000	547	15	0	15	10	13	2	83.3348	88.6256
Caves	2013_10_DSG113_000	548	15	10	15	10	13	2	83.3045	90.9725
Caves	2013_10_DSG113_000	549	15	20	15	10	13	2	83.4216	88.9068
Caves	2013_10_DSG113_000	550	15	30	15	10	13	2	83.7222	90.5781
Caves	2013_10_DSG113_000	551	15	40	15	10	13	2	83.4648	89.2109
Caves	2013_10_DSG113_000	552	15	50	15	10	13	2	84.0031	90.1221
Caves	2013_10_DSG113_000	553	16	0	15	10	13	2	83.4305	89.5095
Caves	2013_10_DSG113_000	554	16	10	15	10	13	2	83.6791	90.4415
Caves	2013_10_DSG113_000	555	16	20	15	10	13	2	84.1324	90.3573
Caves	2013_10_DSG113_000	556	16	30	15	10	13	2	83.8495	90.0307
Caves	2013_10_DSG113_000	557	16	40	15	10	13	2	84.3494	90.707
Caves	2013_10_DSG113_000	558	16	50	15	10	13	2	83.9434	90.7293
Caves	2013_10_DSG113_000	559	17	0	15	10	13	2	83.8919	90.4807
Caves	2013_10_DSG113_000	560	17	10	15	10	13	2	83.8497	91.1736
Caves	2013_10_DSG113_000	561	17	20	15	10	13	2	84.0121	90.9309
Caves	2013_10_DSG113_000	562	17	30	15	10	13	2	84.9706	91.4936
Caves	2013_10_DSG113_000	563	17	40	15	10	13	2	84.7184	90.7742
Caves	2013_10_DSG113_000	564	17	50	15	10	13	2	85.0058	91.4281
Caves	2013_10_DSG113_000	565	18	0	15	10	13	2	85.2844	90.3885
Caves	2013_10_DSG113_000	566	18	10	15	10	13	2	86.0465	89.793
Caves	2013_10_DSG113_000	567	18	20	15	10	13	2	87.4046	90.7442
Caves	2013_10_DSG113_000	568	18	30	15	10	13	2	87.7028	93.5157
Caves	2013_10_DSG113_000	569	18	40	15	10	13	2	86.7358	94.6896
Caves	2013_10_DSG113_000	570	18	50	15	10	13	2	86.2428	95.2397
Caves	2013_10_DSG113_000	571	19	0	15	10	13	2	86.5918	93.7076
Caves	2013_10_DSG113_000	572	19	10	15	10	13	2	86.6077	94.6862
Caves	2013_10_DSG113_000	573	19	20	15	10	13	2	85.8756	94.6223
Caves	2013_10_DSG113_000	574	19	30	15	10	13	2	86.1401	94.2158
Caves	2013_10_DSG113_000	575	19	40	15	10	13	2	84.9511	94.4715
Caves	2013_10_DSG113_000	576	20	20	15	10	13	2	85.1892	92.0855
Caves	2013_10_DSG113_000	577	20	30	15	10	13	2	85.21	92.1625
Caves	2013_10_DSG113_000	578	20	40	15	10	13	2	85.3932	92.6636
Caves	2013_10_DSG113_000	579	20	50	15	10	13	2	85.737	91.3714
Caves	2013_10_DSG113_000	580	21	0	15	10	13	2	85.4518	91.6841
Caves	2013_10_DSG113_000	581	21	10	15	10	13	2	85.3252	92.1463
Caves	2013_10_DSG113_000	582	21	20	15	10	13	1	85.0967	93.1633
Caves	2013_10_DSG113_000	583	21	30	15	10	13	2	85.1249	91.7853
Caves	2013_10_DSG113_000	584	21	40	15	10	13	2	85.4537	92.5459
[truncated: 11,094 more rows]

## Sheet: Caves_2014_01-03
Station	Folder	File	Hour	Minute	Day	Month	Year	Peaks	High	Low
Caves	2013_10_DSG113_001	1680	0	0	1	1	14	1	81.8067	92.3949
Caves	2013_10_DSG113_001	1681	0	10	1	1	14	1	85.0472	92.6601
Caves	2013_10_DSG113_001	1682	0	20	1	1	14	1	82.6473	92.3094
Caves	2013_10_DSG113_001	1683	0	30	1	1	14	1	84.5622	92.6956
Caves	2013_10_DSG113_001	1684	0	40	1	1	14	1	82.4744	91.9875
Caves	2013_10_DSG113_001	1685	0	50	1	1	14	1	81.5127	92.4315
Caves	2013_10_DSG113_001	1686	1	0	1	1	14	1	82.3958	92.9641
Caves	2013_10_DSG113_001	1687	1	10	1	1	14	1	81.7761	97.5668
Caves	2013_10_DSG113_001	1688	1	20	1	1	14	1	82.2329	94.7823
Caves	2013_10_DSG113_001	1689	1	30	1	1	14	1	82.9512	93.4058
Caves	2013_10_DSG113_001	1690	1	40	1	1	14	1	82.3302	91.6621
Caves	2013_10_DSG113_001	1691	1	50	1	1	14	1	81.867	96.6464
Caves	2013_10_DSG113_001	1692	2	0	1	1	14	1	83.2269	94.4151
Caves	2013_10_DSG113_001	1693	2	10	1	1	14	1	82.4275	96.7954
Caves	2013_10_DSG113_001	1694	2	20	1	1	14	1	81.6133	94.0065
Caves	2013_10_DSG113_001	1695	2	30	1	1	14	1	81.9417	100.098
Caves	2013_10_DSG113_001	1696	2	40	1	1	14	1	82.2361	101.574
Caves	2013_10_DSG113_001	1697	2	50	1	1	14	1	84.2758	92.9926
Caves	2013_10_DSG113_001	1698	3	0	1	1	14	1	85.037	91.6525
Caves	2013_10_DSG113_001	1699	3	10	1	1	14	1	82.2034	106.926
Caves	2013_10_DSG113_001	1700	3	20	1	1	14	1	81.6064	97.9275
Caves	2013_10_DSG113_001	1701	3	30	1	1	14	1	82.6124	93.045
Caves	2013_10_DSG113_001	1702	3	40	1	1	14	1	81.1132	95.7199
Caves	2013_10_DSG113_001	1703	3	50	1	1	14	1	86.0566	93.5698
Caves	2013_10_DSG113_001	1704	4	0	1	1	14	1	80.7821	93.216
Caves	2013_10_DSG113_001	1705	4	10	1	1	14	1	81.306	95.3177
Caves	2013_10_DSG113_001	1706	4	20	1	1	14	1	81.0995	95.5569
Caves	2013_10_DSG113_001	1707	4	30	1	1	14	1	80.832	94.8307
Caves	2013_10_DSG113_001	1708	4	40	1	1	14	1	80.2914	93.8995
Caves	2013_10_DSG113_001	1709	4	50	1	1	14	1	81.965	95.6408
Caves	2013_10_DSG113_001	1710	5	0	1	1	14	1	80.261	95.1436
Caves	2013_10_DSG113_001	1711	5	10	1	1	14	1	79.8446	94.61
Caves	2013_10_DSG113_001	1712	5	20	1	1	14	1	80.2724	94.1357
Caves	2013_10_DSG113_001	1713	5	30	1	1	14	1	79.4795	94.3427
Caves	2013_10_DSG113_001	1714	5	40	1	1	14	1	78.7293	94.0864
Caves	2013_10_DSG113_001	1715	5	50	1	1	14	1	79.8321	95.1706
Caves	2013_10_DSG113_001	1716	6	0	1	1	14	1	83.0675	96.1988
Caves	2013_10_DSG113_001	1717	6	10	1	1	14	1	80.4371	95.0603
Caves	2013_10_DSG113_001	1718	6	20	1	1	14	1	85.3632	95.3914
Caves	2013_10_DSG113_001	1719	6	30	1	1	14	1	81.0258	94.3567
Caves	2013_10_DSG113_001	1720	6	40	1	1	14	1	82.6228	95.2995
Caves	2013_10_DSG113_001	1721	6	50	1	1	14	1	82.4275	95.7679
Caves	2013_10_DSG113_001	1722	7	0	1	1	14	1	83.767	94.7993
Caves	2013_10_DSG113_001	1723	7	10	1	1	14	1	83.3411	94.2681
Caves	2013_10_DSG113_001	1724	7	20	1	1	14	1	84.5021	97.7757
Caves	2013_10_DSG113_001	1725	7	30	1	1	14	1	83.4825	100.205
Caves	2013_10_DSG113_001	1726	7	40	1	1	14	1	82.7082	96.5808
Caves	2013_10_DSG113_001	1727	7	50	1	1	14	1	82.7432	96.8378
Caves	2013_10_DSG113_001	1728	8	0	1	1	14	1	80.6604	95.1166
Caves	2013_10_DSG113_001	1729	8	10	1	1	14	1	80.9361	99.0529
Caves	2013_10_DSG113_001	1730	8	20	1	1	14	1	81.4939	95.9389
Caves	2013_10_DSG113_001	1731	8	30	1	1	14	1	85.1908	97.9189
Caves	2013_10_DSG113_001	1732	8	40	1	1	14	1	81.0791	95.8123
Caves	2013_10_DSG113_001	1733	8	50	1	1	14	1	81.0666	95.7911
Caves	2013_10_DSG113_001	1734	9	0	1	1	14	1	81.0141	96.598
Caves	2013_10_DSG113_001	1735	9	10	1	1	14	1	81.911	107.335
Caves	2013_10_DSG113_001	1736	9	20	1	1	14	1	80.2982	97.9815
Caves	2013_10_DSG113_001	1737	9	30	1	1	14	1	80.8137	97.2611
Caves	2013_10_DSG113_001	1738	9	40	1	1	14	1	80.8753	93.7547
Caves	2013_10_DSG113_001	1739	9	50	1	1	14	1	81.4797	107.929
Caves	2013_10_DSG113_001	1740	10	0	1	1	14	1	80.2602	104.18
Caves	2013_10_DSG113_001	1741	10	10	1	1	14	1	82.4991	93.1576
Caves	2013_10_DSG113_001	1742	10	20	1	1	14	1	80.1984	93.5022
Caves	2013_10_DSG113_001	1743	10	30	1	1	14	1	80.7672	93.4149
Caves	2013_10_DSG113_001	1744	10	40	1	1	14	1	80.9085	93.7442
Caves	2013_10_DSG113_001	1745	10	50	1	1	14	1	81.4115	94.6731
Caves	2013_10_DSG113_001	1746	11	0	1	1	14	1	82.0546	95.4316
Caves	2013_10_DSG113_001	1747	11	10	1	1	14	1	79.4266	94.2406
Caves	2013_10_DSG113_001	1748	11	20	1	1	14	1	81.4978	95.7428
Caves	2013_10_DSG113_001	1749	11	30	1	1	14	1	80.4043	94.9116
Caves	2013_10_DSG113_001	1750	11	40	1	1	14	1	80.9881	96.8716
Caves	2013_10_DSG113_001	1751	11	50	1	1	14	1	80.0931	103.574
Caves	2013_10_DSG113_001	1752	12	0	1	1	14	1	81.1599	101.008
Caves	2013_10_DSG113_001	1753	12	10	1	1	14	1	82.1493	94.3353
Caves	2013_10_DSG113_001	1754	12	20	1	1	14	1	82.1188	95.4763
Caves	2013_10_DSG113_001	1755	12	30	1	1	14	1	82.6249	95.1044
Caves	2013_10_DSG113_001	1756	12	40	1	1	14	1	79.8576	95.2028
Caves	2013_10_DSG113_001	1757	12	50	1	1	14	1	80.5484	95.4169
Caves	2013_10_DSG113_001	1758	13	0	1	1	14	1	81.8966	101.579
Caves	2013_10_DSG113_001	1759	13	10	1	1	14	1	80.9806	100.177
Caves	2013_10_DSG113_001	1760	13	20	1	1	14	1	79.9073	95.4012
Caves	2013_10_DSG113_001	1761	13	30	1	1	14	1	82.4068	95.3964
Caves	2013_10_DSG113_001	1762	13	40	1	1	14	1	84.543	98.8308
Caves	2013_10_DSG113_001	1763	13	50	1	1	14	1	82.3322	93.7888
Caves	2013_10_DSG113_001	1764	14	0	1	1	14	1	79.9557	94.0457
Caves	2013_10_DSG113_001	1765	14	10	1	1	14	1	79.4111	94.208
Caves	2013_10_DSG113_001	1766	14	20	1	1	14	1	80.1856	94.5684
Caves	2013_10_DSG113_001	1767	14	30	1	1	14	1	80.0357	94.3235
Caves	2013_10_DSG113_001	1768	14	40	1	1	14	1	80.2647	94.402
Caves	2013_10_DSG113_001	1769	14	50	1	1	14	1	80.1045	94.2822
Caves	2013_10_DSG113_001	1770	15	0	1	1	14	1	83.6675	96.1842
Caves	2013_10_DSG113_001	1771	15	10	1	1	14	1	79.9171	94.7515
Caves	2013_10_DSG113_001	1772	15	20	1	1	14	1	82.7194	94.4566
Caves	2013_10_DSG113_001	1773	15	30	1	1	14	1	84.8365	94.0505
Caves	2013_10_DSG113_001	1774	15	40	1	1	14	1	80.6722	94.4129
Caves	2013_10_DSG113_001	1775	15	50	1	1	14	1	79.9256	93.8179
Caves	2013_10_DSG113_001	1776	16	0	1	1	14	1	80.6086	94.1798
Caves	2013_10_DSG113_001	1777	16	10	1	1	14	1	80.8019	94.2978
Caves	2013_10_DSG113_001	1778	16	20	1	1	14	1	80.9803	94.3686
Caves	2013_10_DSG113_001	1779	16	30	1	1	14	1	80.0486	93.7298
Caves	2013_10_DSG113_001	1780	16	40	1	1	14	1	80.6874	94.8064
Caves	2013_10_DSG113_001	1781	16	50	1	1	14	1	82.6078	96.416
Caves	2013_10_DSG113_001	1782	17	0	1	1	14	1	80.1774	94.578
Caves	2013_10_DSG113_001	1783	17	10	1	1	14	1	80.5033	95.3641
Caves	2013_10_DSG113_001	1784	17	20	1	1	14	1	82.1461	95.1902
Caves	2013_10_DSG113_001	1785	17	30	1	1	14	1	82.0598	96.1815
Caves	2013_10_DSG113_001	1786	17	40	1	1	14	1	81.2006	94.8192
Caves	2013_10_DSG113_001	1787	17	50	1	1	14	1	81.5697	93.1372
Caves	2013_10_DSG113_001	1788	18	0	1	1	14	1	83.1008	94.4546
Caves	2013_10_DSG113_001	1789	18	10	1	1	14	1	83.5066	95.8847
Caves	2013_10_DSG113_001	1790	18	20	1	1	14	1	82.5528	94.4062
Caves	2013_10_DSG113_001	1791	18	30	1	1	14	1	81.9846	100.222
Caves	2013_10_DSG113_001	1792	18	40	1	1	14	1	81.5248	95.0966
Caves	2013_10_DSG113_001	1793	18	50	1	1	14	1	82.9345	95.6922
Caves	2013_10_DSG113_001	1794	19	0	1	1	14	1	88.3906	94.3838
Caves	2013_10_DSG113_001	1795	19	10	1	1	14	1	80.9227	93.4984
Caves	2013_10_DSG113_001	1796	19	20	1	1	14	1	80.9067	93.5004
Caves	2013_10_DSG113_001	1797	19	30	1	1	14	1	81.4167	94.6697
Caves	2013_10_DSG113_001	1798	19	40	1	1	14	1	80.8415	95.9069
Caves	2013_10_DSG113_001	1799	19	50	1	1	14	1	80.6456	98.4883
Caves	2013_10_DSG113_001	1800	20	0	1	1	14	1	81.8457	94.2017
Caves	2013_10_DSG113_001	1801	20	10	1	1	14	1	81.2921	96.2273
Caves	2013_10_DSG113_001	1802	20	20	1	1	14	1	82.1896	94.7813
Caves	2013_10_DSG113_001	1803	20	30	1	1	14	1	81.3707	94.6874
Caves	2013_10_DSG113_001	1804	20	40	1	1	14	1	90.122	96.2632
Caves	2013_10_DSG113_001	1805	20	50	1	1	14	1	81.6238	102.651
Caves	2013_10_DSG113_001	1806	21	0	1	1	14	1	83.5701	96.8808
Caves	2013_10_DSG113_001	1807	21	10	1	1	14	2	82.91	99.8016
Caves	2013_10_DSG113_001	1808	21	20	1	1	14	1	81.309	92.8889
Caves	2013_10_DSG113_001	1809	21	30	1	1	14	1	81.7421	96.8193
Caves	2013_10_DSG113_001	1810	21	40	1	1	14	1	81.2642	93.5131
Caves	2013_10_DSG113_001	1811	21	50	1	1	14	1	80.8274	96.0208
Caves	2013_10_DSG113_001	1812	22	0	1	1	14	1	85.7602	92.9749
Caves	2013_10_DSG113_001	1813	22	10	1	1	14	1	81.3857	93.1144
Caves	2013_10_DSG113_001	1814	22	20	1	1	14	1	80.4687	92.924
Caves	2013_10_DSG113_001	1815	22	30	1	1	14	1	80.2275	92.1323
Caves	2013_10_DSG113_001	1816	22	40	1	1	14	1	81.3194	91.8985
Caves	2013_10_DSG113_001	1817	22	50	1	1	14	1	82.0306	91.4381
Caves	2013_10_DSG113_001	1818	23	0	1	1	14	1	79.9223	91.6301
Caves	2013_10_DSG113_001	1819	23	10	1	1	14	1	81.0695	91.731
Caves	2013_10_DSG113_001	1820	23	20	1	1	14	1	80.4439	93.2195
Caves	2013_10_DSG113_001	1821	23	30	1	1	14	1	80.6771	91.4489
Caves	2013_10_DSG113_001	1822	23	40	1	1	14	1	80.1471	90.4843
Caves	2013_10_DSG113_001	1823	23	50	1	1	14	1	80.7542	91.6903
Caves	2013_10_DSG113_001	1824	0	0	2	1	14	1	79.8762	90.9717
Caves	2013_10_DSG113_001	1825	0	10	2	1	14	1	81.0973	92.8022
Caves	2013_10_DSG113_001	1826	0	20	2	1	14	1	82.72	91.5905
Caves	2013_10_DSG113_001	1827	0	30	2	1	14	1	81.9288	91.5143
Caves	2013_10_DSG113_001	1828	0	40	2	1	14	1	80.3665	92.3651
Caves	2013_10_DSG113_001	1829	0	50	2	1	14	1	79.2714	90.8247
Caves	2013_10_DSG113_001	1830	1	0	2	1	14	1	80.7411	90.9555
Caves	2013_10_DSG113_001	1831	1	10	2	1	14	1	80.3319	91.363
Caves	2013_10_DSG113_001	1832	1	20	2	1	14	1	80.6994	92.4496
Caves	2013_10_DSG113_001	1833	1	30	2	1	14	1	80.7672	91.8332
Caves	2013_10_DSG113_001	1834	1	40	2	1	14	1	80.8498	92.7945
Caves	2013_10_DSG113_001	1835	1	50	2	1	14	1	81.6402	95.7604
Caves	2013_10_DSG113_001	1836	2	0	2	1	14	1	81.3915	103.425
Caves	2013_10_DSG113_001	1837	2	10	2	1	14	1	80.9163	104.409
Caves	2013_10_DSG113_001	1838	2	20	2	1	14	1	81.4052	102.057
Caves	2013_10_DSG113_001	1839	2	30	2	1	14	1	81.8309	98.933
Caves	2013_10_DSG113_001	1840	2	40	2	1	14	1	85.278	93.4811
Caves	2013_10_DSG113_001	1841	2	50	2	1	14	1	81.5923	93.1726
Caves	2013_10_DSG113_001	1842	3	0	2	1	14	1	83.7097	92.8523
Caves	2013_10_DSG113_001	1843	3	10	2	1	14	1	86.0888	91.328
Caves	2013_10_DSG113_001	1844	3	20	2	1	14	1	82.2713	91.1241
Caves	2013_10_DSG113_001	1845	3	30	2	1	14	2	82.8034	91.2186
Caves	2013_10_DSG113_001	1846	3	40	2	1	14	2	83.2686	90.0746
Caves	2013_10_DSG113_001	1847	3	50	2	1	14	1	82.3516	90.2596
Caves	2013_10_DSG113_001	1848	4	0	2	1	14	1	85.4458	91.4759
Caves	2013_10_DSG113_001	1849	4	10	2	1	14	1	81.2002	89.6722
Caves	2013_10_DSG113_001	1850	4	20	2	1	14	1	81.86	89.3217
Caves	2013_10_DSG113_001	1851	4	30	2	1	14	1	81.5692	93.0127
Caves	2013_10_DSG113_001	1852	4	40	2	1	14	2	82.883	93.4927
Caves	2013_10_DSG113_001	1853	4	50	2	1	14	1	81.3534	90.2727
Caves	2013_10_DSG113_001	1854	5	0	2	1	14	1	80.8633	89.8821
Caves	2013_10_DSG113_001	1855	5	10	2	1	14	1	80.6725	91.5291
Caves	2013_10_DSG113_001	1856	5	20	2	1	14	1	80.1469	89.8567
Caves	2013_10_DSG113_001	1857	5	30	2	1	14	1	80.5437	88.996
Caves	2013_10_DSG113_001	1858	5	40	2	1	14	1	80.1546	90.6478
Caves	2013_10_DSG113_001	1859	5	50	2	1	14	2	79.834	88.3159
Caves	2013_10_DSG113_001	1860	6	0	2	1	14	2	86.1752	89.3894
Caves	2013_10_DSG113_001	1861	6	10	2	1	14	1	80.3468	93.3649
Caves	2013_10_DSG113_001	1862	6	20	2	1	14	1	82.8741	88.5628
Caves	2013_10_DSG113_001	1863	6	30	2	1	14	2	81.1307	89.2133
Caves	2013_10_DSG113_001	1864	6	40	2	1	14	2	82.2475	85.8481
Caves	2013_10_DSG113_001	1865	6	50	2	1	14	2	82.2743	85.7481
Caves	2013_10_DSG113_001	1866	7	0	2	1	14	2	85.1399	86.8253
Caves	2013_10_DSG113_001	1867	7	10	2	1	14	2	90.4114	95.4633
Caves	2013_10_DSG113_001	1868	7	20	2	1	14	2	82.4555	88.2729
Caves	2013_10_DSG113_001	1869	7	30	2	1	14	1	82.207	92.5536
Caves	2013_10_DSG113_001	1870	7	40	2	1	14	1	84.0583	96.9856
Caves	2013_10_DSG113_001	1871	7	50	2	1	14	1	83.2192	106.813
Caves	2013_10_DSG113_001	1872	8	0	2	1	14	1	96.8144	126.372
Caves	2013_10_DSG113_001	1873	8	10	2	1	14	1	81.847	118.903
Caves	2013_10_DSG113_001	1874	8	20	2	1	14	1	84.6414	112.358
Caves	2013_10_DSG113_001	1875	8	30	2	1	14	1	81.859	108.513
Caves	2013_10_DSG113_001	1876	8	40	2	1	14	1	83.5428	98.3705
Caves	2013_10_DSG113_001	1877	8	50	2	1	14	1	81.7314	93.3917
Caves	2013_10_DSG113_001	1878	9	0	2	1	14	1	81.2581	92.4204
Caves	2013_10_DSG113_001	1879	9	10	2	1	14	2	83.4451	91.5734
Caves	2013_10_DSG113_001	1880	9	20	2	1	14	2	81.766	90.7702
Caves	2013_10_DSG113_001	1881	9	30	2	1	14	2	80.8688	91.0776
Caves	2013_10_DSG113_001	1882	9	40	2	1	14	1	81.018	91.3605
Caves	2013_10_DSG113_001	1883	9	50	2	1	14	2	81.2449	90.0204
Caves	2013_10_DSG113_001	1884	10	0	2	1	14	2	81.8	90.4382
Caves	2013_10_DSG113_001	1885	10	10	2	1	14	1	80.815	91.4147
Caves	2013_10_DSG113_001	1886	10	20	2	1	14	1	81.2702	91.488
Caves	2013_10_DSG113_001	1887	10	30	2	1	14	1	80.6236	91.7851
Caves	2013_10_DSG113_001	1888	10	40	2	1	14	2	80.8942	90.0772
Caves	2013_10_DSG113_001	1889	10	50	2	1	14	2	81.8655	89.1499
Caves	2013_10_DSG113_001	1890	11	0	2	1	14	1	81.6702	90.316
Caves	2013_10_DSG113_001	1891	11	10	2	1	14	1	83.0556	90.2704
Caves	2013_10_DSG113_001	1892	11	20	2	1	14	1	80.2327	89.7631
Caves	2013_10_DSG113_001	1893	11	30	2	1	14	1	80.7374	92.2046
Caves	2013_10_DSG113_001	1894	11	40	2	1	14	1	81.7823	91.5729
Caves	2013_10_DSG113_001	1895	11	50	2	1	14	2	81.3331	89.6318
Caves	2013_10_DSG113_001	1896	12	0	2	1	14	1	81.3432	90.4858
Caves	2013_10_DSG113_001	1897	12	10	2	1	14	1	85.38	95.0225
Caves	2013_10_DSG113_001	1898	12	20	2	1	14	1	92.7373	101.672
Caves	2013_10_DSG113_001	1899	12	30	2	1	14	1	84.4521	91.6089
Caves	2013_10_DSG113_001	1900	12	40	2	1	14	2	86.7456	86.4625
Caves	2013_10_DSG113_001	1901	12	50	2	1	14	2	80.5172	79.3975
Caves	2013_10_DSG113_001	1902	13	0	2	1	14	2	84.7098	78.3253
Caves	2013_10_DSG113_001	1903	13	10	2	1	14	2	81.4535	77.0588
Caves	2013_10_DSG113_001	1904	13	20	2	1	14	2	80.1617	77.5809
Caves	2013_10_DSG113_001	1905	13	30	2	1	14	2	83.4832	77.917
Caves	2013_10_DSG113_001	1906	13	40	2	1	14	2	81.3133	75.7836
Caves	2013_10_DSG113_001	1907	13	50	2	1	14	2	83.1968	77.9449
Caves	2013_10_DSG113_001	1908	14	0	2	1	14	2	81.3167	79.4085
Caves	2013_10_DSG113_001	1909	14	10	2	1	14	2	82.0955	79.2906
Caves	2013_10_DSG113_001	1910	14	20	2	1	14	2	80.3609	75.8456
Caves	2013_10_DSG113_001	1911	14	30	2	1	14	2	80.5157	80.9603
Caves	2013_10_DSG113_001	1912	14	40	2	1	14	2	80.8604	79.4139
Caves	2013_10_DSG113_001	1913	14	50	2	1	14	2	80.2408	94.2604
Caves	2013_10_DSG113_001	1914	15	0	2	1	14	2	81.2018	93.0546
Caves	2013_10_DSG113_001	1915	15	10	2	1	14	2	82.2405	86.6026
Caves	2013_10_DSG113_001	1916	15	20	2	1	14	2	80.3878	81.1827
Caves	2013_10_DSG113_001	1917	15	30	2	1	14	2	80.9973	81.9838
Caves	2013_10_DSG113_001	1918	15	40	2	1	14	2	80.5796	87.5119
Caves	2013_10_DSG113_001	1919	15	50	2	1	14	2	80.5269	85.4325
Caves	2013_10_DSG113_001	1920	16	0	2	1	14	2	87.7369	81.336
Caves	2013_10_DSG113_001	1921	16	10	2	1	14	2	84.161	83.3877
Caves	2013_10_DSG113_001	1922	16	20	2	1	14	2	86.536	85.2949
Caves	2013_10_DSG113_001	1923	16	30	2	1	14	2	81.6706	81.4668
Caves	2013_10_DSG113_001	1924	16	40	2	1	14	2	88.2228	86.6702
Caves	2013_10_DSG113_001	1925	16	50	2	1	14	1	82.4336	90.7787
Caves	2013_10_DSG113_001	1926	17	0	2	1	14	2	80.1558	89.2159
Caves	2013_10_DSG113_001	1927	17	10	2	1	14	2	81.0769	88.4268
Caves	2013_10_DSG113_001	1928	17	20	2	1	14	2	80.6752	86.7041
Caves	2013_10_DSG113_001	1929	17	30	2	1	14	2	81.7308	86.5194
Caves	2013_10_DSG113_001	1930	17	40	2	1	14	2	86.4261	92.741
Caves	2013_10_DSG113_001	1931	17	50	2	1	14	2	83.3211	86.7139
Caves	2013_10_DSG113_001	1932	18	0	2	1	14	2	82.3507	87.2136
Caves	2013_10_DSG113_001	1933	18	10	2	1	14	2	82.6243	91.2344
Caves	2013_10_DSG113_001	1934	18	20	2	1	14	2	82.2743	90.4211
Caves	2013_10_DSG113_001	1935	18	30	2	1	14	1	82.3135	94.1157
Caves	2013_10_DSG113_001	1936	18	40	2	1	14	2	82.605	94.6483
Caves	2013_10_DSG113_001	1937	18	50	2	1	14	2	82.1307	91.3261
Caves	2013_10_DSG113_001	1938	19	0	2	1	14	2	81.2627	91.1688
Caves	2013_10_DSG113_001	1939	19	10	2	1	14	2	81.0317	89.2052
Caves	2013_10_DSG113_001	1940	19	20	2	1	14	1	86.4513	90.9528
Caves	2013_10_DSG113_001	1941	19	30	2	1	14	2	81.2332	87.277
Caves	2013_10_DSG113_001	1942	19	40	2	1	14	2	81.5736	87.9015
Caves	2013_10_DSG113_001	1943	19	50	2	1	14	2	85.2258	90.0041
Caves	2013_10_DSG113_001	1944	20	0	2	1	14	2	82.6353	87.7504
Caves	2013_10_DSG113_001	1945	20	10	2	1	14	2	83.2013	86.2659
Caves	2013_10_DSG113_001	1946	20	20	2	1	14	2	81.9426	90.9451
Caves	2013_10_DSG113_001	1947	20	30	2	1	14	2	81.5527	84.6215
Caves	2013_10_DSG113_001	1948	20	40	2	1	14	1	81.1343	96.2815
Caves	2013_10_DSG113_001	1949	20	50	2	1	14	1	80.3299	98.6999
Caves	2013_10_DSG113_001	1950	21	0	2	1	14	1	86.4437	99.6337
Caves	2013_10_DSG113_001	1951	21	10	2	1	14	1	79.8232	98.9984
Caves	2013_10_DSG113_001	1952	21	20	2	1	14	1	84.1327	99.8285
Caves	2013_10_DSG113_001	1953	21	30	2	1	14	1	84.6334	99.8223
Caves	2013_10_DSG113_001	1954	21	40	2	1	14	1	80.1743	100.836
Caves	2013_10_DSG113_001	1955	21	50	2	1	14	1	85.6722	101.066
Caves	2013_10_DSG113_001	1956	22	0	2	1	14	1	79.7716	98.6718
Caves	2013_10_DSG113_001	1957	22	10	2	1	14	1	78.9878	98.9297
Caves	2013_10_DSG113_001	1958	22	20	2	1	14	1	79.294	102.538
Caves	2013_10_DSG113_001	1959	22	30	2	1	14	1	80.1312	106.486
Caves	2013_10_DSG113_001	1960	22	40	2	1	14	1	81.5023	99.4127
Caves	2013_10_DSG113_001	1961	22	50	2	1	14	1	81.5473	99.5527
Caves	2013_10_DSG113_001	1962	23	0	2	1	14	1	79.4101	105.655
Caves	2013_10_DSG113_001	1963	23	10	2	1	14	1	80.0002	122.281
Caves	2013_10_DSG113_001	1964	23	20	2	1	14	1	82.6649	117.709
Caves	2013_10_DSG113_001	1965	23	30	2	1	14	1	80.2649	101.32
Caves	2013_10_DSG113_001	1966	23	40	2	1	14	1	80.1061	106.545
Caves	2013_10_DSG113_001	1967	23	50	2	1	14	1	79.5323	105.215
Caves	2013_10_DSG113_001	1968	0	0	3	1	14	1	83.2897	103.377
Caves	2013_10_DSG113_001	1969	0	10	3	1	14	1	81.6064	109.438
Caves	2013_10_DSG113_001	1970	0	20	3	1	14	1	79.0871	107.222
Caves	2013_10_DSG113_001	1971	0	30	3	1	14	1	83.3918	108.454
Caves	2013_10_DSG113_001	1972	0	40	3	1	14	1	81.5994	107.588
Caves	2013_10_DSG113_001	1973	0	50	3	1	14	1	85.2104	110.156
Caves	2013_10_DSG113_001	1974	1	0	3	1	14	1	81.3622	121.652
Caves	2013_10_DSG113_001	1975	1	10	3	1	14	1	79.5204	108.151
Caves	2013_10_DSG113_001	1976	1	20	3	1	14	1	80.4743	118.694
Caves	2013_10_DSG113_001	1977	1	30	3	1	14	1	82.2966	104.56
Caves	2013_10_DSG113_001	1978	1	40	3	1	14	1	80.2753	102.88
Caves	2013_10_DSG113_001	1979	1	50	3	1	14	1	81.1146	108.995
Caves	2013_10_DSG113_001	1980	2	0	3	1	14	1	82.6699	116.678
Caves	2013_10_DSG113_001	1981	2	10	3	1	14	1	79.4538	104.252
Caves	2013_10_DSG113_001	1982	2	20	3	1	14	1	81.1657	106.045
Caves	2013_10_DSG113_001	1983	2	30	3	1	14	1	78.9262	105.762
Caves	2013_10_DSG113_001	1984	2	40	3	1	14	1	79.5456	109.635
Caves	2013_10_DSG113_001	1985	2	50	3	1	14	1	79.2544	108.213
Caves	2013_10_DSG113_001	1986	3	0	3	1	14	1	80.2551	122.595
Caves	2013_10_DSG113_001	1987	3	10	3	1	14	1	78.166	115.631
Caves	2013_10_DSG113_001	1988	3	20	3	1	14	1	78.9631	117.44
Caves	2013_10_DSG113_001	1989	3	30	3	1	14	1	78.73	108.676
Caves	2013_10_DSG113_001	1990	3	40	3	1	14	1	78.0002	105.493
Caves	2013_10_DSG113_001	1991	3	50	3	1	14	1	78.4492	104.84
Caves	2013_10_DSG113_001	1992	4	0	3	1	14	1	78.8235	106.361
Caves	2013_10_DSG113_001	1993	4	10	3	1	14	1	78.7294	105.816
Caves	2013_10_DSG113_001	1994	4	20	3	1	14	1	83.3577	103.757
Caves	2013_10_DSG113_001	1995	4	30	3	1	14	1	78.3806	103.382
Caves	2013_10_DSG113_001	1996	4	40	3	1	14	1	80.8505	103.818
Caves	2013_10_DSG113_001	1997	4	50	3	1	14	1	78.8921	105.663
Caves	2013_10_DSG113_001	1998	5	0	3	1	14	1	80.8141	109.312
Caves	2013_10_DSG113_001	1999	5	10	3	1	14	1	80.0463	101.723
Caves	2013_10_DSG113_001	2000	5	20	3	1	14	1	79.9118	108.992
Caves	2013_10_DSG113_001	2001	5	30	3	1	14	1	79.8613	120.709
Caves	2013_10_DSG113_001	2002	5	40	3	1	14	1	81.1348	106.453
Caves	2013_10_DSG113_001	2003	5	50	3	1	14	1	79.3838	106.939
Caves	2013_10_DSG113_001	2004	6	0	3	1	14	1	79.5666	118.052
Caves	2013_10_DSG113_001	2005	6	10	3	1	14	1	79.8178	117.503
Caves	2013_10_DSG113_001	2006	6	20	3	1	14	1	80.5197	126.929
Caves	2013_10_DSG113_001	2007	6	30	3	1	14	1	82.8454	105.173
Caves	2013_10_DSG113_001	2008	6	40	3	1	14	1	81.0226	96.5917
Caves	2013_10_DSG113_001	2009	6	50	3	1	14	1	79.8213	103.472
Caves	2013_10_DSG113_001	2010	7	0	3	1	14	1	80.3544	97.1395
Caves	2013_10_DSG113_001	2011	7	10	3	1	14	1	79.9405	101.205
Caves	2013_10_DSG113_001	2012	7	20	3	1	14	1	81.3147	106.407
Caves	2013_10_DSG113_001	2013	7	30	3	1	14	1	80.9093	113.756
Caves	2013_10_DSG113_001	2014	7	40	3	1	14	1	83.0357	97.9296
Caves	2013_10_DSG113_001	2015	7	50	3	1	14	1	78.9511	99.2836
Caves	2013_10_DSG113_001	2016	8	0	3	1	14	1	85.0142	99.3191
Caves	2013_10_DSG113_001	2017	8	10	3	1	14	1	82.6108	99.198
Caves	2013_10_DSG113_001	2018	8	20	3	1	14	1	86.9003	109.185
Caves	2013_10_DSG113_001	2019	8	30	3	1	14	1	86.558	104.686
Caves	2013_10_DSG113_001	2020	8	40	3	1	14	1	81.7524	102.551
Caves	2013_10_DSG113_001	2021	8	50	3	1	14	1	84.1035	120.81
Caves	2013_10_DSG113_001	2022	9	0	3	1	14	1	80.0629	121.525
Caves	2013_10_DSG113_001	2023	9	10	3	1	14	1	80.1445	121.898
Caves	2013_10_DSG113_001	2024	9	20	3	1	14	1	80.1034	119.734
Caves	2013_10_DSG113_001	2025	9	30	3	1	14	1	83.7026	124.475
Caves	2013_10_DSG113_001	2026	9	40	3	1	14	1	80.4649	114.373
Caves	2013_10_DSG113_001	2027	9	50	3	1	14	1	84.7534	125.571
Caves	2013_10_DSG113_001	2028	10	0	3	1	14	1	81.6382	114.215
Caves	2013_10_DSG113_001	2029	10	10	3	1	14	1	85.8744	103.68
Caves	2013_10_DSG113_001	2030	10	20	3	1	14	1	80.727	110.456
Caves	2013_10_DSG113_001	2031	10	30	3	1	14	1	81.139	109.638
Caves	2013_10_DSG113_001	2032	10	40	3	1	14	1	80.543	112.191
Caves	2013_10_DSG113_001	2033	10	50	3	1	14	1	80.6593	104.412
Caves	2013_10_DSG113_001	2034	11	0	3	1	14	1	80.2646	111.576
Caves	2013_10_DSG113_001	2035	11	10	3	1	14	1	79.6991	114.952
Caves	2013_10_DSG113_001	2036	11	20	3	1	14	1	79.5619	121.03
Caves	2013_10_DSG113_001	2037	11	30	3	1	14	1	80.6338	111.914
Caves	2013_10_DSG113_001	2038	11	40	3	1	14	1	79.5074	116.382
Caves	2013_10_DSG113_001	2039	11	50	3	1	14	1	82.3349	97.9412
Caves	2013_10_DSG113_001	2040	12	0	3	1	14	1	79.9101	124.411
Caves	2013_10_DSG113_001	2041	12	10	3	1	14	1	80.256	107.075
Caves	2013_10_DSG113_001	2042	12	20	3	1	14	1	80.2229	112.41
Caves	2013_10_DSG113_001	2043	12	30	3	1	14	1	84.1821	120.334
Caves	2013_10_DSG113_001	2044	12	40	3	1	14	1	84.5767	114.49
Caves	2013_10_DSG113_001	2045	12	50	3	1	14	1	80.4441	115.062
Caves	2013_10_DSG113_001	2046	13	0	3	1	14	1	80.6111	109.296
Caves	2013_10_DSG113_001	2047	13	10	3	1	14	1	84.8256	110.508
Caves	2013_10_DSG113_001	2048	13	20	3	1	14	1	80.7741	108.716
Caves	2013_10_DSG113_001	2049	13	30	3	1	14	1	80.3845	124.914
Caves	2013_10_DSG113_001	2050	13	40	3	1	14	1	79.9318	114.648
Caves	2013_10_DSG113_001	2051	13	50	3	1	14	1	80.6107	124.438
Caves	2013_10_DSG113_001	2052	14	0	3	1	14	1	83.2777	98.0274
Caves	2013_10_DSG113_001	2053	14	10	3	1	14	1	80.8494	121.495
Caves	2013_10_DSG113_001	2054	14	20	3	1	14	1	79.9009	95.5655
Caves	2013_10_DSG113_001	2055	14	30	3	1	14	1	82.9319	120.361
Caves	2013_10_DSG113_001	2056	14	40	3	1	14	1	80.8553	99.769
Caves	2013_10_DSG113_001	2057	14	50	3	1	14	1	80.6841	108.408
Caves	2013_10_DSG113_001	2058	15	0	3	1	14	1	80.5783	111.722
Caves	2013_10_DSG113_001	2059	15	10	3	1	14	1	80.4688	91.7545
Caves	2013_10_DSG113_001	2060	15	20	3	1	14	1	81.1868	126.589
Caves	2013_10_DSG113_001	2061	15	30	3	1	14	2	81.0716	100.489
Caves	2013_10_DSG113_001	2062	15	40	3	1	14	1	81.4179	124.35
Caves	2013_10_DSG113_001	2063	15	50	3	1	14	1	79.9986	124.79
Caves	2013_10_DSG113_001	2064	16	0	3	1	14	2	88.9452	105.981
Caves	2013_10_DSG113_001	2065	16	10	3	1	14	2	81.3237	99.6453
Caves	2013_10_DSG113_001	2066	16	20	3	1	14	1	80.8798	107.695
Caves	2013_10_DSG113_001	2067	16	30	3	1	14	1	81.3328	113.076
Caves	2013_10_DSG113_001	2068	16	40	3	1	14	1	81.3873	110.494
Caves	2013_10_DSG113_001	2069	16	50	3	1	14	1	85.9353	104.354
Caves	2013_10_DSG113_001	2070	17	0	3	1	14	1	82.7393	108.59
Caves	2013_10_DSG113_001	2071	17	10	3	1	14	2	82.0553	105.796
Caves	2013_10_DSG113_001	2072	17	20	3	1	14	1	82.0428	123.058
Caves	2013_10_DSG113_001	2073	17	30	3	1	14	1	86.0391	107.688
Caves	2013_10_DSG113_001	2074	17	40	3	1	14	1	85.3948	105.303
Caves	2013_10_DSG113_001	2075	17	50	3	1	14	1	82.5188	93.7408
Caves	2013_10_DSG113_001	2076	18	0	3	1	14	1	83.9949	106.275
Caves	2013_10_DSG113_001	2077	18	10	3	1	14	1	83.175	104.069
Caves	2013_10_DSG113_001	2078	18	20	3	1	14	1	82.4742	104.871
Caves	2013_10_DSG113_001	2079	18	30	3	1	14	1	82.1187	96.3397
Caves	2013_10_DSG113_001	2080	18	40	3	1	14	2	82.1269	109.266
Caves	2013_10_DSG113_001	2081	18	50	3	1	14	1	83.8261	113.209
Caves	2013_10_DSG113_001	2082	19	0	3	1	14	2	83.9624	102.464
Caves	2013_10_DSG113_001	2083	19	10	3	1	14	1	81.1015	102.482
Caves	2013_10_DSG113_001	2084	19	20	3	1	14	1	81.6419	105.319
Caves	2013_10_DSG113_001	2085	19	30	3	1	14	1	82.3925	120.968
Caves	2013_10_DSG113_001	2086	19	40	3	1	14	1	84.8665	122.709
Caves	2013_10_DSG113_001	2087	19	50	3	1	14	1	82.3633	99.71
Caves	2013_10_DSG113_001	2088	20	0	3	1	14	1	82.906	98.5735
Caves	2013_10_DSG113_001	2089	20	10	3	1	14	1	81.17	109.72
Caves	2013_10_DSG113_001	2090	20	20	3	1	14	1	82.4764	106.196
Caves	2013_10_DSG113_001	2091	20	30	3	1	14	1	83.2574	96.7915
Caves	2013_10_DSG113_001	2092	20	40	3	1	14	1	81.1047	101.479
Caves	2013_10_DSG113_001	2093	20	50	3	1	14	1	80.8038	96.3454
Caves	2013_10_DSG113_001	2094	21	0	3	1	14	1	83.3028	113.285
Caves	2013_10_DSG113_001	2095	21	10	3	1	14	1	81.5074	117.827
Caves	2013_10_DSG113_001	2096	21	20	3	1	14	1	82.3252	96.4472
Caves	2013_10_DSG113_001	2097	21	30	3	1	14	1	81.2778	106.82
Caves	2013_10_DSG113_001	2098	21	40	3	1	14	1	85.4296	112.909
Caves	2013_10_DSG113_001	2099	21	50	3	1	14	1	83.2742	109.36
Caves	2013_10_DSG113_001	2100	22	0	3	1	14	1	85.6829	100.756
Caves	2013_10_DSG113_001	2101	22	10	3	1	14	1	80.8021	101.079
Caves	2013_10_DSG113_001	2102	22	20	3	1	14	1	87.8634	100.429
Caves	2013_10_DSG113_001	2103	22	30	3	1	14	1	81.4978	112.544
Caves	2013_10_DSG113_001	2104	22	40	3	1	14	1	82.7949	116.473
Caves	2013_10_DSG113_001	2105	22	50	3	1	14	1	80.3325	101.369
Caves	2013_10_DSG113_001	2106	23	0	3	1	14	1	85.8101	113.478
Caves	2013_10_DSG113_001	2107	23	10	3	1	14	1	82.1535	109.567
Caves	2013_10_DSG113_001	2108	23	20	3	1	14	1	82.8644	95.9751
Caves	2013_10_DSG113_001	2109	23	30	3	1	14	1	80.7694	107.145
Caves	2013_10_DSG113_001	2110	23	40	3	1	14	1	80.8755	105.906
Caves	2013_10_DSG113_001	2111	23	50	3	1	14	1	81.0461	106.576
Caves	2013_10_DSG113_001	2112	0	0	4	1	14	1	80.9962	105.931
Caves	2013_10_DSG113_001	2113	0	10	4	1	14	1	83.9396	103.799
Caves	2013_10_DSG113_001	2114	0	20	4	1	14	1	82.5917	100.851
Caves	2013_10_DSG113_001	2115	0	30	4	1	14	1	82.52	100.143
Caves	2013_10_DSG113_001	2116	0	40	4	1	14	1	83.2766	104.67
Caves	2013_10_DSG113_001	2117	0	50	4	1	14	1	80.1032	96.3972
Caves	2013_10_DSG113_001	2118	1	0	4	1	14	1	82.3077	99.1245
Caves	2013_10_DSG113_001	2119	1	10	4	1	14	1	81.1603	100.879
Caves	2013_10_DSG113_001	2120	1	20	4	1	14	1	85.0292	109.614
Caves	2013_10_DSG113_001	2121	1	30	4	1	14	1	80.3007	102.705
Caves	2013_10_DSG113_001	2122	1	40	4	1	14	1	82.0731	99.9409
Caves	2013_10_DSG113_001	2123	1	50	4	1	14	1	82.6363	121.172
Caves	2013_10_DSG113_001	2124	2	0	4	1	14	1	80.5999	99.5234
Caves	2013_10_DSG113_001	2125	2	10	4	1	14	1	85.3688	96.227
Caves	2013_10_DSG113_001	2126	2	20	4	1	14	1	80.5777	98.4095
Caves	2013_10_DSG113_001	2127	2	30	4	1	14	1	80.2338	103.332
Caves	2013_10_DSG113_001	2128	2	40	4	1	14	1	80.3072	113.422
Caves	2013_10_DSG113_001	2129	2	50	4	1	14	1	84.2026	100.538
Caves	2013_10_DSG113_001	2130	3	0	4	1	14	1	84.6555	99.6966
Caves	2013_10_DSG113_001	2131	3	10	4	1	14	1	80.5191	96.6405
Caves	2013_10_DSG113_001	2132	3	20	4	1	14	1	80.515	104.907
Caves	2013_10_DSG113_001	2133	3	30	4	1	14	1	85.2154	97.3267
Caves	2013_10_DSG113_001	2134	3	40	4	1	14	1	82.8858	106.11
Caves	2013_10_DSG113_001	2135	3	50	4	1	14	1	85.4369	95.0661
Caves	2013_10_DSG113_001	2136	4	0	4	1	14	1	81.3296	96.7131
Caves	2013_10_DSG113_001	2137	4	10	4	1	14	1	81.2964	95.8622
Caves	2013_10_DSG113_001	2138	4	20	4	1	14	1	82.3262	93.3494
Caves	2013_10_DSG113_001	2139	4	30	4	1	14	1	87.1093	100.269
Caves	2013_10_DSG113_001	2140	4	40	4	1	14	1	82.8534	97.4063
Caves	2013_10_DSG113_001	2141	4	50	4	1	14	1	80.793	102.761
Caves	2013_10_DSG113_001	2142	5	0	4	1	14	1	83.2726	105.812
Caves	2013_10_DSG113_001	2143	5	10	4	1	14	1	82.3094	100.219
Caves	2013_10_DSG113_001	2144	5	20	4	1	14	1	83.5321	94.5736
Caves	2013_10_DSG113_001	2145	5	30	4	1	14	1	84.0497	103.52
Caves	2013_10_DSG113_001	2146	5	40	4	1	14	1	82.8712	93.5225
Caves	2013_10_DSG113_001	2147	5	50	4	1	14	1	81.5296	98.3421
Caves	2013_10_DSG113_001	2148	6	0	4	1	14	1	80.7131	96.8589
Caves	2013_10_DSG113_001	2149	6	10	4	1	14	1	84.9355	99.1203
Caves	2013_10_DSG113_001	2150	6	20	4	1	14	1	82.0465	94.9018
Caves	2013_10_DSG113_001	2151	6	30	4	1	14	1	86.7745	98.2284
Caves	2013_10_DSG113_001	2152	6	40	4	1	14	1	82.3193	95.3603
Caves	2013_10_DSG113_001	2153	6	50	4	1	14	1	82.612	95.273
Caves	2013_10_DSG113_001	2154	7	0	4	1	14	1	82.8471	97.1306
Caves	2013_10_DSG113_001	2155	7	10	4	1	14	1	82.1708	93.1639
Caves	2013_10_DSG113_001	2156	7	20	4	1	14	1	81.5191	92.2982
Caves	2013_10_DSG113_001	2157	7	30	4	1	14	1	86.4854	93.9026
Caves	2013_10_DSG113_001	2158	7	40	4	1	14	1	80.9314	93.4216
Caves	2013_10_DSG113_001	2159	7	50	4	1	14	1	81.1463	93.7498
Caves	2013_10_DSG113_001	2160	8	0	4	1	14	1	80.8304	92.9364
Caves	2013_10_DSG113_001	2161	8	10	4	1	14	1	81.2209	96.2798
Caves	2013_10_DSG113_001	2162	8	20	4	1	14	2	85.048	97.4128
Caves	2013_10_DSG113_001	2163	8	30	4	1	14	2	83.69	96.7878
Caves	2013_10_DSG113_001	2164	8	40	4	1	14	1	82.3211	94.4988
Caves	2013_10_DSG113_001	2165	8	50	4	1	14	1	80.9978	96.6414
Caves	2013_10_DSG113_001	2166	9	0	4	1	14	1	79.9831	92.3034
Caves	2013_10_DSG113_001	2167	9	10	4	1	14	1	80.5894	99.5291
Caves	2013_10_DSG113_001	2168	9	20	4	1	14	1	80.771	95.0382
Caves	2013_10_DSG113_001	2169	9	30	4	1	14	1	80.2717	92.6743
Caves	2013_10_DSG113_001	2170	9	40	4	1	14	1	80.1961	93.4353
Caves	2013_10_DSG113_001	2171	9	50	4	1	14	1	80.5725	94.1705
Caves	2013_10_DSG113_001	2172	10	0	4	1	14	2	83.5418	92.1601
Caves	2013_10_DSG113_001	2173	10	10	4	1	14	1	80.5331	96.1188
Caves	2013_10_DSG113_001	2174	10	20	4	1	14	1	81.7991	99.6399
Caves	2013_10_DSG113_001	2175	10	30	4	1	14	1	83.757	102.518
Caves	2013_10_DSG113_001	2176	10	40	4	1	14	1	81.326	95.283
Caves	2013_10_DSG113_001	2177	10	50	4	1	14	1	81.4566	95.235
Caves	2013_10_DSG113_001	2178	11	0	4	1	14	1	85.6707	92.3534
Caves	2013_10_DSG113_001	2179	11	10	4	1	14	1	80.9312	94.4467
Caves	2013_10_DSG113_001	2180	11	20	4	1	14	1	81.7024	106.404
Caves	2013_10_DSG113_001	2181	11	30	4	1	14	1	80.9129	95.5989
Caves	2013_10_DSG113_001	2182	11	40	4	1	14	1	80.596	112.148
Caves	2013_10_DSG113_001	2183	11	50	4	1	14	1	80.6452	101.095
Caves	2013_10_DSG113_001	2184	12	0	4	1	14	2	80.7882	90.0492
[truncated: 12,456 more rows]

## Sheet: Caves_2014_04-06
Station	Folder	File	Hour	Minute	Day	Month	Year	Peaks	High	Low
[truncated: 13,104 more rows]

[truncated: 3 more sheets: Caves_2014_07-09, Caves_2014_10-12, Caves_2015_01-03]
