# Supplementary material for: Quantification of Boat Visitation Rates at Artificial and Natural Reefs in the Eastern Gulf of Mexico Using Acoustic Recorders
Source: PLoS One. 2016 Aug 8;11(8):e0160695. doi: 10.1371/journal.pone.0160695 (PMC4976885; doi:10.1371/journal.pone.0160695)
Supplement: S5 Appendix — Appendix includes the station name, the folder name in the original analysis, the file number of the recording, the time (Eastern Standard Time) and date of the recording, the number of harmonic peaks detected by the algorithm, and the root-mean-square noise level (RMS, dB re 1 μPa, 500–1000 Hz). Each tab contains data from three months of the study. (XLSX) [file pone.0160695.s005.xlsx]

## Sheet: StPt_2013_04-06
Station	Folder	File	Hour	Minute	Day	Month	Year	Peaks	High	Low
StPt	2013_04_DSG145_000	635	0	0	18	4	13	2	84.207	107.137
StPt	2013_04_DSG145_000	636	0	10	18	4	13	2	85.2013	103.345
StPt	2013_04_DSG145_000	637	0	20	18	4	13	3	87.4481	104.278
StPt	2013_04_DSG145_000	638	0	30	18	4	13	2	85.7837	110.83
StPt	2013_04_DSG145_000	639	0	40	18	4	13	2	85.1645	102.355
StPt	2013_04_DSG145_000	640	0	50	18	4	13	2	85.3616	94.9318
StPt	2013_04_DSG145_000	641	1	0	18	4	13	3	90.1439	109.15
StPt	2013_04_DSG145_000	642	1	10	18	4	13	2	86.9476	106.54
StPt	2013_04_DSG145_000	643	1	20	18	4	13	2	86.5991	110.567
StPt	2013_04_DSG145_000	644	1	30	18	4	13	3	86.32	100.625
StPt	2013_04_DSG145_000	645	1	40	18	4	13	3	86.7732	94.9576
StPt	2013_04_DSG145_000	646	1	50	18	4	13	3	86.6852	98.9659
StPt	2013_04_DSG145_000	647	2	0	18	4	13	2	86.8398	95.8548
StPt	2013_04_DSG145_000	648	2	10	18	4	13	3	86.8749	95.2328
StPt	2013_04_DSG145_000	649	2	20	18	4	13	3	87.2753	94.308
StPt	2013_04_DSG145_000	650	2	30	18	4	13	3	86.9338	95.5584
StPt	2013_04_DSG145_000	651	2	40	18	4	13	3	87.0929	94.9505
StPt	2013_04_DSG145_000	652	2	50	18	4	13	3	86.8542	95.6515
StPt	2013_04_DSG145_000	653	3	0	18	4	13	3	86.3967	95.7492
StPt	2013_04_DSG145_000	654	3	10	18	4	13	3	86.764	94.4966
StPt	2013_04_DSG145_000	655	3	20	18	4	13	3	86.3859	95.9539
StPt	2013_04_DSG145_000	656	3	30	18	4	13	3	86.5183	103.748
StPt	2013_04_DSG145_000	657	3	40	18	4	13	3	87.2085	94.6849
StPt	2013_04_DSG145_000	658	3	50	18	4	13	3	87.2634	95.5919
StPt	2013_04_DSG145_000	659	4	0	18	4	13	3	87.3173	106.127
StPt	2013_04_DSG145_000	660	4	10	18	4	13	2	87.3469	114.313
StPt	2013_04_DSG145_000	661	4	20	18	4	13	3	86.9789	91.956
StPt	2013_04_DSG145_000	662	4	30	18	4	13	3	87.006	104.212
StPt	2013_04_DSG145_000	663	4	40	18	4	13	3	87.264	94.3291
StPt	2013_04_DSG145_000	664	4	50	18	4	13	3	86.5485	86.2051
StPt	2013_04_DSG145_000	665	5	0	18	4	13	3	86.9961	90.4863
StPt	2013_04_DSG145_000	666	5	10	18	4	13	3	86.5056	89.3264
StPt	2013_04_DSG145_000	667	5	20	18	4	13	3	86.1389	97.7199
StPt	2013_04_DSG145_000	668	5	30	18	4	13	2	87.5882	98.7654
StPt	2013_04_DSG145_000	669	5	40	18	4	13	3	89.2983	94.0408
StPt	2013_04_DSG145_000	670	5	50	18	4	13	3	89.2005	92.6122
StPt	2013_04_DSG145_000	671	6	0	18	4	13	3	88.2274	107.341
StPt	2013_04_DSG145_000	672	6	10	18	4	13	3	87.2798	93.2304
StPt	2013_04_DSG145_000	673	6	20	18	4	13	3	87.1128	94.8123
StPt	2013_04_DSG145_000	674	6	30	18	4	13	1	87.9204	112.367
StPt	2013_04_DSG145_000	675	6	40	18	4	13	2	87.7914	94.5078
StPt	2013_04_DSG145_000	676	6	50	18	4	13	3	86.9648	94.9765
StPt	2013_04_DSG145_000	677	7	0	18	4	13	3	86.3439	91.6379
StPt	2013_04_DSG145_000	678	7	10	18	4	13	3	86.3148	92.8039
StPt	2013_04_DSG145_000	679	7	20	18	4	13	3	86.9551	95.9278
StPt	2013_04_DSG145_000	680	7	30	18	4	13	2	86.5974	95.8631
StPt	2013_04_DSG145_000	681	7	40	18	4	13	3	85.8515	92.353
StPt	2013_04_DSG145_000	682	7	50	18	4	13	3	86.7584	98.954
StPt	2013_04_DSG145_000	683	8	0	18	4	13	3	86.7891	93.3536
StPt	2013_04_DSG145_000	684	8	10	18	4	13	2	87.0293	95.0581
StPt	2013_04_DSG145_000	685	8	20	18	4	13	3	86.502	109.278
StPt	2013_04_DSG145_000	686	8	30	18	4	13	3	86.5529	92.0216
StPt	2013_04_DSG145_000	687	8	40	18	4	13	3	88.8389	92.2364
StPt	2013_04_DSG145_000	688	8	50	18	4	13	3	86.9777	107.938
StPt	2013_04_DSG145_000	689	9	0	18	4	13	3	86.4188	104.471
StPt	2013_04_DSG145_000	690	9	10	18	4	13	2	87.5052	98.4468
StPt	2013_04_DSG145_000	691	9	20	18	4	13	1	91.1326	109.653
StPt	2013_04_DSG145_000	692	9	30	18	4	13	3	85.9062	92.0057
StPt	2013_04_DSG145_000	693	9	40	18	4	13	2	86.6758	98.3133
StPt	2013_04_DSG145_000	694	9	50	18	4	13	2	93.8268	106.793
StPt	2013_04_DSG145_000	695	10	0	18	4	13	3	86.7846	91.5961
StPt	2013_04_DSG145_000	696	10	10	18	4	13	2	87.48	108.071
StPt	2013_04_DSG145_000	697	10	20	18	4	13	3	87.7015	105.349
StPt	2013_04_DSG145_000	698	10	30	18	4	13	2	89.2399	100.898
StPt	2013_04_DSG145_000	699	10	40	18	4	13	3	87.4203	99.8337
StPt	2013_04_DSG145_000	700	10	50	18	4	13	3	86.7136	90.4486
StPt	2013_04_DSG145_000	701	11	0	18	4	13	3	87.8853	94.4753
StPt	2013_04_DSG145_000	702	11	10	18	4	13	2	86.1062	100.825
StPt	2013_04_DSG145_000	703	11	20	18	4	13	3	90.2448	96.7484
StPt	2013_04_DSG145_000	704	11	30	18	4	13	2	99.9423	114.909
StPt	2013_04_DSG145_000	705	11	40	18	4	13	2	86.7015	92.2329
StPt	2013_04_DSG145_000	706	11	50	18	4	13	2	89.2315	102.917
StPt	2013_04_DSG145_000	707	12	0	18	4	13	2	90.0669	92.8943
StPt	2013_04_DSG145_000	708	12	10	18	4	13	2	88.0432	92.1527
StPt	2013_04_DSG145_000	709	12	20	18	4	13	3	87.504	91.5068
StPt	2013_04_DSG145_000	710	12	30	18	4	13	3	87.9379	96.6463
StPt	2013_04_DSG145_000	711	12	40	18	4	13	2	87.8613	93.8236
StPt	2013_04_DSG145_000	712	12	50	18	4	13	3	88.1332	91.3143
StPt	2013_04_DSG145_000	713	13	0	18	4	13	3	88.152	88.3871
StPt	2013_04_DSG145_000	714	13	10	18	4	13	3	88.6982	87.6648
StPt	2013_04_DSG145_000	715	13	20	18	4	13	2	88.228	87.0029
StPt	2013_04_DSG145_000	716	13	30	18	4	13	3	87.8902	87.7281
StPt	2013_04_DSG145_000	717	13	40	18	4	13	3	88.0005	88.2744
StPt	2013_04_DSG145_000	718	13	50	18	4	13	1	97.8783	117.368
StPt	2013_04_DSG145_000	719	14	0	18	4	13	2	88.4098	99.7296
StPt	2013_04_DSG145_000	720	14	10	18	4	13	3	87.9431	96.0327
StPt	2013_04_DSG145_000	721	14	20	18	4	13	2	87.7835	94.595
StPt	2013_04_DSG145_000	722	14	30	18	4	13	2	89.1047	89.5757
StPt	2013_04_DSG145_000	723	14	40	18	4	13	2	87.5537	92.2217
StPt	2013_04_DSG145_000	724	14	50	18	4	13	3	87.1404	91.4627
StPt	2013_04_DSG145_000	725	15	0	18	4	13	3	86.5423	93.072
StPt	2013_04_DSG145_000	726	15	10	18	4	13	2	87.6513	98.2948
StPt	2013_04_DSG145_000	727	15	20	18	4	13	2	87.5744	100.747
StPt	2013_04_DSG145_000	728	15	30	18	4	13	3	91.9424	92.3439
StPt	2013_04_DSG145_000	729	15	40	18	4	13	3	88.1095	89.6093
StPt	2013_04_DSG145_000	730	15	50	18	4	13	2	87.7121	94.1622
StPt	2013_04_DSG145_000	731	16	0	18	4	13	2	87.5239	95.0374
StPt	2013_04_DSG145_000	732	16	10	18	4	13	2	90.3477	92.7416
StPt	2013_04_DSG145_000	733	16	20	18	4	13	2	88.2033	100.794
StPt	2013_04_DSG145_000	734	16	30	18	4	13	2	89.3958	106.956
StPt	2013_04_DSG145_000	735	16	40	18	4	13	3	90.3724	101.714
StPt	2013_04_DSG145_000	736	16	50	18	4	13	2	90.6245	106.217
StPt	2013_04_DSG145_000	737	17	0	18	4	13	3	89.2455	98.4107
StPt	2013_04_DSG145_000	738	17	10	18	4	13	3	87.7458	96.978
StPt	2013_04_DSG145_000	739	17	20	18	4	13	2	89.0781	102.815
StPt	2013_04_DSG145_000	740	17	30	18	4	13	3	88.0816	99.9226
StPt	2013_04_DSG145_000	741	17	40	18	4	13	3	90.3227	96.9964
StPt	2013_04_DSG145_000	742	17	50	18	4	13	3	87.9524	93.3175
StPt	2013_04_DSG145_000	743	18	0	18	4	13	2	90.2146	96.0643
StPt	2013_04_DSG145_000	744	18	10	18	4	13	2	94.1876	112.492
StPt	2013_04_DSG145_000	745	18	20	18	4	13	3	88.163	95.9519
StPt	2013_04_DSG145_000	746	18	30	18	4	13	3	88.4129	97.3912
StPt	2013_04_DSG145_000	747	18	40	18	4	13	3	88.5944	97.9363
StPt	2013_04_DSG145_000	748	18	50	18	4	13	2	91.5423	101.559
StPt	2013_04_DSG145_000	749	19	0	18	4	13	2	89.2279	105.328
StPt	2013_04_DSG145_000	750	19	10	18	4	13	2	91.1502	108.023
StPt	2013_04_DSG145_000	751	19	20	18	4	13	2	91.7075	110.843
StPt	2013_04_DSG145_000	752	19	30	18	4	13	1	91.0663	109.165
StPt	2013_04_DSG145_000	753	19	40	18	4	13	1	90.7885	107.766
StPt	2013_04_DSG145_000	754	19	50	18	4	13	1	90.5509	108.007
StPt	2013_04_DSG145_000	755	20	0	18	4	13	1	90.276	108.759
StPt	2013_04_DSG145_000	756	20	10	18	4	13	1	90.3226	109.935
StPt	2013_04_DSG145_000	757	20	20	18	4	13	1	90.005	111.088
StPt	2013_04_DSG145_000	758	20	30	18	4	13	1	89.9864	111.114
StPt	2013_04_DSG145_000	759	20	40	18	4	13	1	89.9682	111.059
StPt	2013_04_DSG145_000	760	20	50	18	4	13	1	89.4578	111.007
StPt	2013_04_DSG145_000	761	21	0	18	4	13	1	89.5039	110.872
StPt	2013_04_DSG145_000	762	21	10	18	4	13	1	89.0834	110.26
StPt	2013_04_DSG145_000	763	21	20	18	4	13	1	90.0783	109.208
StPt	2013_04_DSG145_000	764	21	30	18	4	13	1	89.5882	108.775
StPt	2013_04_DSG145_000	765	21	40	18	4	13	1	89.8929	106.831
StPt	2013_04_DSG145_000	766	21	50	18	4	13	1	89.4451	105.571
StPt	2013_04_DSG145_000	767	22	0	18	4	13	1	89.0421	105.443
StPt	2013_04_DSG145_000	768	22	10	18	4	13	1	89.7688	103.921
StPt	2013_04_DSG145_000	769	22	20	18	4	13	1	89.3713	102.373
StPt	2013_04_DSG145_000	770	22	30	18	4	13	2	89.9032	100.204
StPt	2013_04_DSG145_000	771	22	40	18	4	13	2	89.666	100.322
StPt	2013_04_DSG145_000	772	22	50	18	4	13	2	89.5717	98.3554
StPt	2013_04_DSG145_000	773	23	0	18	4	13	2	88.4375	97.0033
StPt	2013_04_DSG145_000	774	23	10	18	4	13	2	89.6664	96.7302
StPt	2013_04_DSG145_000	775	23	20	18	4	13	2	89.5101	96.1353
StPt	2013_04_DSG145_000	776	23	30	18	4	13	3	89.5425	93.608
StPt	2013_04_DSG145_000	777	23	40	18	4	13	3	89.3148	93.551
StPt	2013_04_DSG145_000	778	23	50	18	4	13	3	89.493	93.8796
	2013_06_DSG161_000	0190.DSG	0	0	28	6	13	2	92.3158	110.486
	2013_06_DSG161_000	0191.DSG	0	10	28	6	13	3	91.7362	107.523
	2013_06_DSG161_000	0192.DSG	0	20	28	6	13	3	92.8418	107.449
	2013_06_DSG161_000	0193.DSG	0	30	28	6	13	3	91.391	105.838
	2013_06_DSG161_000	0194.DSG	0	40	28	6	13	3	92.1	104.382
	2013_06_DSG161_000	0195.DSG	0	50	28	6	13	3	92.3919	102.62
	2013_06_DSG161_000	0196.DSG	1	0	28	6	13	3	91.4318	100.272
	2013_06_DSG161_000	0197.DSG	1	10	28	6	13	3	91.9169	98.8744
	2013_06_DSG161_000	0198.DSG	1	20	28	6	13	3	91.0772	97.4601
	2013_06_DSG161_000	0199.DSG	1	30	28	6	13	3	92.4781	95.9937
	2013_06_DSG161_000	0200.DSG	1	40	28	6	13	3	92.5577	95.9804
	2013_06_DSG161_000	0201.DSG	1	50	28	6	13	3	92.3919	93.4048
	2013_06_DSG161_000	0202.DSG	2	0	28	6	13	3	91.939	92.9016
	2013_06_DSG161_000	0203.DSG	2	10	28	6	13	3	92.1077	91.7654
	2013_06_DSG161_000	0204.DSG	2	20	28	6	13	3	92.2876	90.9999
	2013_06_DSG161_000	0205.DSG	2	30	28	6	13	2	91.737	89.121
	2013_06_DSG161_000	0206.DSG	2	40	28	6	13	2	91.764	89.5149
	2013_06_DSG161_000	0207.DSG	2	50	28	6	13	2	92.3306	88.5117
	2013_06_DSG161_000	0208.DSG	3	0	28	6	13	2	92.3599	88.4253
	2013_06_DSG161_000	0209.DSG	3	10	28	6	13	2	92.5528	87.8148
	2013_06_DSG161_000	0210.DSG	3	20	28	6	13	2	92.2762	88.0203
	2013_06_DSG161_000	0211.DSG	3	30	28	6	13	3	92.0268	96.4998
	2013_06_DSG161_000	0212.DSG	3	40	28	6	13	2	92.3843	88.3841
	2013_06_DSG161_000	0213.DSG	3	50	28	6	13	2	92.3441	88.7279
	2013_06_DSG161_000	0214.DSG	4	0	28	6	13	2	92.5718	89.2524
	2013_06_DSG161_000	0215.DSG	4	10	28	6	13	2	92.497	88.4894
	2013_06_DSG161_000	0216.DSG	4	20	28	6	13	3	92.1045	89.7337
	2013_06_DSG161_000	0217.DSG	4	30	28	6	13	3	92.1253	91.1262
	2013_06_DSG161_000	0218.DSG	4	40	28	6	13	3	92.0849	89.2903
	2013_06_DSG161_000	0219.DSG	4	50	28	6	13	3	92.2732	89.9176
	2013_06_DSG161_000	0220.DSG	5	0	28	6	13	3	93.1124	91.5942
	2013_06_DSG161_000	0221.DSG	5	10	28	6	13	3	93.3817	92.293
	2013_06_DSG161_000	0222.DSG	5	20	28	6	13	2	93.2849	90.9837
	2013_06_DSG161_000	0223.DSG	5	30	28	6	13	2	93.6693	104.39
	2013_06_DSG161_000	0224.DSG	5	40	28	6	13	2	91.8835	92.4801
	2013_06_DSG161_000	0225.DSG	5	50	28	6	13	2	91.5981	88.9432
	2013_06_DSG161_000	0226.DSG	6	0	28	6	13	2	91.2975	89.7745
	2013_06_DSG161_000	0227.DSG	6	10	28	6	13	3	91.3265	92.7691
	2013_06_DSG161_000	0228.DSG	6	20	28	6	13	3	91.1201	90.3109
	2013_06_DSG161_000	0229.DSG	6	30	28	6	13	2	91.0679	90.6894
	2013_06_DSG161_000	0230.DSG	6	40	28	6	13	2	91.2274	97.5275
	2013_06_DSG161_000	0231.DSG	6	50	28	6	13	1	89.9257	106.08
	2013_06_DSG161_000	0232.DSG	7	0	28	6	13	3	90.352	89.2261
	2013_06_DSG161_000	0233.DSG	7	10	28	6	13	3	90.3624	93.797
	2013_06_DSG161_000	0234.DSG	7	20	28	6	13	3	90.8896	92.4953
	2013_06_DSG161_000	0235.DSG	7	30	28	6	13	3	91.025	92.0763
	2013_06_DSG161_000	0236.DSG	7	40	28	6	13	3	90.8004	95.9428
	2013_06_DSG161_000	0237.DSG	7	50	28	6	13	2	90.577	100.3
	2013_06_DSG161_000	0238.DSG	8	0	28	6	13	2	91.0557	101.717
	2013_06_DSG161_000	0239.DSG	8	10	28	6	13	3	90.448	91.8954
	2013_06_DSG161_000	0240.DSG	8	20	28	6	13	3	90.2939	91.095
	2013_06_DSG161_000	0241.DSG	8	30	28	6	13	3	90.2206	93.1484
	2013_06_DSG161_000	0242.DSG	8	40	28	6	13	2	89.2061	105.25
	2013_06_DSG161_000	0243.DSG	8	50	28	6	13	2	90.6378	110.598
	2013_06_DSG161_000	0244.DSG	9	0	28	6	13	3	90.0177	92.488
	2013_06_DSG161_000	0245.DSG	9	10	28	6	13	3	90.4331	92.0297
	2013_06_DSG161_000	0246.DSG	9	20	28	6	13	2	90.6341	97.5458
	2013_06_DSG161_000	0247.DSG	9	30	28	6	13	3	90.1893	93.8645
	2013_06_DSG161_000	0248.DSG	9	40	28	6	13	2	90.9879	100.828
	2013_06_DSG161_000	0249.DSG	9	50	28	6	13	2	91.3147	106.009
	2013_06_DSG161_000	0250.DSG	10	0	28	6	13	2	91.0845	117.627
	2013_06_DSG161_000	0251.DSG	10	10	28	6	13	2	90.775	106.184
	2013_06_DSG161_000	0252.DSG	10	20	28	6	13	3	89.4504	96.023
	2013_06_DSG161_000	0253.DSG	10	30	28	6	13	3	89.7383	91.6896
	2013_06_DSG161_000	0254.DSG	10	40	28	6	13	3	89.7446	92.8608
	2013_06_DSG161_000	0255.DSG	10	50	28	6	13	3	89.5069	93.493
	2013_06_DSG161_000	0256.DSG	11	0	28	6	13	2	90.1664	100.475
	2013_06_DSG161_000	0257.DSG	11	10	28	6	13	3	89.9715	94.3061
	2013_06_DSG161_000	0258.DSG	11	20	28	6	13	3	89.5698	93.9516
	2013_06_DSG161_000	0259.DSG	11	30	28	6	13	3	89.594	93.1041
	2013_06_DSG161_000	0260.DSG	11	40	28	6	13	3	89.8215	94.0635
	2013_06_DSG161_000	0261.DSG	11	50	28	6	13	2	89.7591	93.4972
	2013_06_DSG161_000	0262.DSG	12	0	28	6	13	2	89.7079	103.555
	2013_06_DSG161_000	0263.DSG	12	10	28	6	13	2	91.7625	110.908
	2013_06_DSG161_000	0264.DSG	12	20	28	6	13	3	89.6535	92.4136
	2013_06_DSG161_000	0265.DSG	12	30	28	6	13	3	89.6735	92.7022
	2013_06_DSG161_000	0266.DSG	12	40	28	6	13	3	90.1329	94.0916
	2013_06_DSG161_000	0267.DSG	12	50	28	6	13	3	89.3753	92.5537
	2013_06_DSG161_000	0268.DSG	13	0	28	6	13	3	89.8145	96.324
	2013_06_DSG161_000	0269.DSG	13	10	28	6	13	3	90.4055	105.8
	2013_06_DSG161_000	0270.DSG	13	20	28	6	13	3	89.1499	94.3383
	2013_06_DSG161_000	0271.DSG	13	30	28	6	13	3	89.9092	96.7336
	2013_06_DSG161_000	0272.DSG	13	40	28	6	13	3	88.7591	99.0903
	2013_06_DSG161_000	0273.DSG	13	50	28	6	13	3	89.3001	94.7825
	2013_06_DSG161_000	0274.DSG	14	0	28	6	13	3	89.5447	94.7936
	2013_06_DSG161_000	0275.DSG	14	10	28	6	13	3	89.2294	93.3017
	2013_06_DSG161_000	0276.DSG	14	20	28	6	13	3	89.9596	93.5897
	2013_06_DSG161_000	0277.DSG	14	30	28	6	13	3	89.3049	95.7157
	2013_06_DSG161_000	0278.DSG	14	40	28	6	13	2	89.018	95.6875
	2013_06_DSG161_000	0279.DSG	14	50	28	6	13	2	88.4251	96.5674
	2013_06_DSG161_000	0280.DSG	15	0	28	6	13	3	88.669	96.4534
	2013_06_DSG161_000	0281.DSG	15	10	28	6	13	2	88.5515	96.2062
	2013_06_DSG161_000	0282.DSG	15	20	28	6	13	2	89.0902	98.0908
	2013_06_DSG161_000	0283.DSG	15	30	28	6	13	2	89.1312	105.142
	2013_06_DSG161_000	0284.DSG	15	40	28	6	13	3	89.4562	101.417
	2013_06_DSG161_000	0285.DSG	15	50	28	6	13	3	89.2385	95.7182
	2013_06_DSG161_000	0286.DSG	16	0	28	6	13	3	89.5714	99.6381
	2013_06_DSG161_000	0287.DSG	16	10	28	6	13	3	88.8027	96.5783
	2013_06_DSG161_000	0288.DSG	16	20	28	6	13	3	89.7515	94.2534
	2013_06_DSG161_000	0289.DSG	16	30	28	6	13	3	91.3312	102.703
	2013_06_DSG161_000	0290.DSG	16	40	28	6	13	3	90.1921	98.868
	2013_06_DSG161_000	0291.DSG	16	50	28	6	13	3	90.3124	100.87
	2013_06_DSG161_000	0292.DSG	17	0	28	6	13	3	91.0762	100.16
	2013_06_DSG161_000	0293.DSG	17	10	28	6	13	3	90.9562	99.78
	2013_06_DSG161_000	0294.DSG	17	20	28	6	13	3	91.0822	94.4385
	2013_06_DSG161_000	0295.DSG	17	30	28	6	13	3	90.2879	96.1566
	2013_06_DSG161_000	0296.DSG	17	40	28	6	13	3	90.3794	98.2178
	2013_06_DSG161_000	0297.DSG	17	50	28	6	13	3	91.0991	95.9141
	2013_06_DSG161_000	0298.DSG	18	0	28	6	13	3	90.0488	100.388
	2013_06_DSG161_000	0299.DSG	18	10	28	6	13	3	90.6038	96.7733
	2013_06_DSG161_000	0300.DSG	18	20	28	6	13	3	90.687	96.9381
	2013_06_DSG161_000	0301.DSG	18	30	28	6	13	3	91.0362	98.4359
	2013_06_DSG161_000	0302.DSG	18	40	28	6	13	2	91.1993	97.0762
	2013_06_DSG161_000	0303.DSG	18	50	28	6	13	3	91.2993	97.1616
	2013_06_DSG161_000	0304.DSG	19	0	28	6	13	3	91.6366	96.6344
	2013_06_DSG161_000	0305.DSG	19	10	28	6	13	3	92.1242	100.944
	2013_06_DSG161_000	0306.DSG	19	20	28	6	13	3	92.4634	99.6494
	2013_06_DSG161_000	0307.DSG	19	30	28	6	13	3	93.0426	99.1523
	2013_06_DSG161_000	0308.DSG	19	40	28	6	13	3	93.3391	99.9757
	2013_06_DSG161_000	0309.DSG	19	50	28	6	13	3	94.0136	96.4618
	2013_06_DSG161_000	0310.DSG	20	0	28	6	13	2	93.3772	103.229
	2013_06_DSG161_000	0311.DSG	20	10	28	6	13	2	92.7261	108.623
	2013_06_DSG161_000	0312.DSG	20	20	28	6	13	1	92.0637	112.298
	2013_06_DSG161_000	0313.DSG	20	30	28	6	13	1	91.6083	115.184
	2013_06_DSG161_000	0314.DSG	20	40	28	6	13	1	91.4955	117.599
	2013_06_DSG161_000	0315.DSG	20	50	28	6	13	1	91.3325	119.407
	2013_06_DSG161_000	0316.DSG	21	0	28	6	13	1	90.8405	119.4
	2013_06_DSG161_000	0317.DSG	21	10	28	6	13	1	91.1631	122.2
	2013_06_DSG161_000	0318.DSG	21	20	28	6	13	1	90.9361	123.107
	2013_06_DSG161_000	0319.DSG	21	30	28	6	13	1	91.2352	123.362
	2013_06_DSG161_000	0320.DSG	21	40	28	6	13	1	91.2964	124.041
	2013_06_DSG161_000	0321.DSG	21	50	28	6	13	1	91.1693	124.087
	2013_06_DSG161_000	0322.DSG	22	0	28	6	13	1	90.9466	124.276
	2013_06_DSG161_000	0323.DSG	22	10	28	6	13	1	91.2108	124.048
	2013_06_DSG161_000	0324.DSG	22	20	28	6	13	1	89.548	123.795
	2013_06_DSG161_000	0325.DSG	22	30	28	6	13	1	91.0783	123.328
	2013_06_DSG161_000	0326.DSG	22	40	28	6	13	1	91.3764	123.113
	2013_06_DSG161_000	0327.DSG	22	50	28	6	13	1	91.3329	122.022
	2013_06_DSG161_000	0328.DSG	23	0	28	6	13	1	91.1838	121.483
	2013_06_DSG161_000	0329.DSG	23	10	28	6	13	1	91.3599	120.505
	2013_06_DSG161_000	0330.DSG	23	20	28	6	13	1	91.1113	119.433
	2013_06_DSG161_000	0331.DSG	23	30	28	6	13	1	91.1401	118.72
	2013_06_DSG161_000	0332.DSG	23	40	28	6	13	1	91.4734	115.299
	2013_06_DSG161_000	0333.DSG	23	50	28	6	13	1	91.5016	116.057
	2013_06_DSG161_000	0334.DSG	0	0	29	6	13	2	92.0154	114.299
	2013_06_DSG161_000	0335.DSG	0	10	29	6	13	3	91.7891	113.882
	2013_06_DSG161_000	0336.DSG	0	20	29	6	13	3	92.0555	111.736
	2013_06_DSG161_000	0337.DSG	0	30	29	6	13	3	91.928	110.296
	2013_06_DSG161_000	0338.DSG	0	40	29	6	13	3	92.0926	107.695
	2013_06_DSG161_000	0339.DSG	0	50	29	6	13	3	91.2867	106.222
	2013_06_DSG161_000	0340.DSG	1	0	29	6	13	3	91.5826	104.322
	2013_06_DSG161_000	0341.DSG	1	10	29	6	13	3	90.8585	101.378
	2013_06_DSG161_000	0342.DSG	1	20	29	6	13	3	91.651	100.493
	2013_06_DSG161_000	0343.DSG	1	30	29	6	13	3	91.342	101.021
	2013_06_DSG161_000	0344.DSG	1	40	29	6	13	3	91.3342	96.7755
	2013_06_DSG161_000	0345.DSG	1	50	29	6	13	3	92.1482	97.7345
	2013_06_DSG161_000	0346.DSG	2	0	29	6	13	3	90.9824	95.9096
	2013_06_DSG161_000	0347.DSG	2	10	29	6	13	3	91.0362	96.3633
	2013_06_DSG161_000	0348.DSG	2	20	29	6	13	3	91.3321	95.4919
	2013_06_DSG161_000	0349.DSG	2	30	29	6	13	3	91.5535	98.8095
	2013_06_DSG161_000	0350.DSG	2	40	29	6	13	3	91.1352	100.367
	2013_06_DSG161_000	0351.DSG	2	50	29	6	13	3	89.4932	101.451
	2013_06_DSG161_000	0352.DSG	3	0	29	6	13	3	91.3204	97.0909
	2013_06_DSG161_000	0353.DSG	3	10	29	6	13	3	91.0206	102.554
	2013_06_DSG161_000	0354.DSG	3	20	29	6	13	3	90.772	97.7091
	2013_06_DSG161_000	0355.DSG	3	30	29	6	13	3	90.9939	101.95
	2013_06_DSG161_000	0356.DSG	3	40	29	6	13	3	90.6555	102.207
	2013_06_DSG161_000	0357.DSG	3	50	29	6	13	3	90.5908	97.6564
	2013_06_DSG161_000	0358.DSG	4	0	29	6	13	3	89.338	101.645
	2013_06_DSG161_000	0359.DSG	4	10	29	6	13	3	89.3717	101.473
	2013_06_DSG161_000	0360.DSG	4	20	29	6	13	3	89.9119	98.1404
	2013_06_DSG161_000	0361.DSG	4	30	29	6	13	3	91.4189	99.5583
	2013_06_DSG161_000	0362.DSG	4	40	29	6	13	3	90.1334	101.24
	2013_06_DSG161_000	0363.DSG	4	50	29	6	13	3	91.3838	96.9344
	2013_06_DSG161_000	0364.DSG	5	0	29	6	13	3	90.8633	107.698
	2013_06_DSG161_000	0365.DSG	5	10	29	6	13	3	91.6723	105.95
	2013_06_DSG161_000	0366.DSG	5	20	29	6	13	3	91.7381	107.219
	2013_06_DSG161_000	0367.DSG	5	30	29	6	13	3	90.9905	107.574
	2013_06_DSG161_000	0368.DSG	5	40	29	6	13	3	90.2748	105.061
	2013_06_DSG161_000	0369.DSG	5	50	29	6	13	2	89.1394	109.641
	2013_06_DSG161_000	0370.DSG	6	0	29	6	13	3	89.4814	100.604
	2013_06_DSG161_000	0371.DSG	6	10	29	6	13	2	88.9524	106.561
	2013_06_DSG161_000	0372.DSG	6	20	29	6	13	2	88.1937	106.955
	2013_06_DSG161_000	0373.DSG	6	30	29	6	13	3	88.4806	113.882
	2013_06_DSG161_000	0374.DSG	6	40	29	6	13	3	88.7704	97.3019
	2013_06_DSG161_000	0375.DSG	6	50	29	6	13	3	84.1268	105.133
	2013_06_DSG161_000	0376.DSG	7	0	29	6	13	3	88.3476	110.93
	2013_06_DSG161_000	0377.DSG	7	10	29	6	13	3	87.3108	102.112
	2013_06_DSG161_000	0378.DSG	7	20	29	6	13	3	88.9782	108.872
	2013_06_DSG161_000	0379.DSG	7	30	29	6	13	3	89.4103	104.965
	2013_06_DSG161_000	0380.DSG	7	40	29	6	13	3	88.6986	102.634
	2013_06_DSG161_000	0381.DSG	7	50	29	6	13	3	89.4348	105.305
	2013_06_DSG161_000	0382.DSG	8	0	29	6	13	2	89.0342	118.004
	2013_06_DSG161_000	0383.DSG	8	10	29	6	13	3	89.0244	108.998
	2013_06_DSG161_000	0384.DSG	8	20	29	6	13	3	89.4329	105.91
	2013_06_DSG161_000	0385.DSG	8	30	29	6	13	2	89.5481	119.664
	2013_06_DSG161_000	0386.DSG	8	40	29	6	13	2	89.7347	100.361
	2013_06_DSG161_000	0387.DSG	8	50	29	6	13	3	89.166	106.866
	2013_06_DSG161_000	0388.DSG	9	0	29	6	13	1	89.793	114.006
	2013_06_DSG161_000	0389.DSG	9	10	29	6	13	3	90.4895	97.5444
	2013_06_DSG161_000	0390.DSG	9	20	29	6	13	2	89.4397	113.123
	2013_06_DSG161_000	0391.DSG	9	30	29	6	13	2	85.8906	121.183
	2013_06_DSG161_000	0392.DSG	9	40	29	6	13	2	90.05	117.098
	2013_06_DSG161_000	0393.DSG	9	50	29	6	13	2	90.8453	108.806
	2013_06_DSG161_000	0394.DSG	10	0	29	6	13	3	90.4012	112.807
	2013_06_DSG161_000	0395.DSG	10	10	29	6	13	2	91.8887	113.477
	2013_06_DSG161_000	0396.DSG	10	20	29	6	13	1	82.4279	120.383
	2013_06_DSG161_000	0397.DSG	10	30	29	6	13	2	84.1639	112.026
	2013_06_DSG161_000	0398.DSG	10	40	29	6	13	3	89.0397	115.083
	2013_06_DSG161_000	0399.DSG	10	50	29	6	13	2	90.5146	114.354
	2013_06_DSG161_000	0400.DSG	11	0	29	6	13	2	91.1852	117.667
	2013_06_DSG161_000	0401.DSG	11	10	29	6	13	2	90.5876	115.841
	2013_06_DSG161_000	0402.DSG	11	20	29	6	13	3	90.5555	109.881
	2013_06_DSG161_000	0403.DSG	11	30	29	6	13	3	91.0096	97.6857
	2013_06_DSG161_000	0404.DSG	11	40	29	6	13	2	89.6551	111.617
	2013_06_DSG161_000	0405.DSG	11	50	29	6	13	3	89.8402	102.751
	2013_06_DSG161_000	0406.DSG	12	0	29	6	13	3	90.6723	112.21
	2013_06_DSG161_000	0407.DSG	12	10	29	6	13	2	90.8045	118.181
	2013_06_DSG161_000	0408.DSG	12	20	29	6	13	3	90.5554	114.419
	2013_06_DSG161_000	0409.DSG	12	30	29	6	13	2	90.4849	119.3
	2013_06_DSG161_000	0410.DSG	12	40	29	6	13	2	90.232	116.041
	2013_06_DSG161_000	0411.DSG	12	50	29	6	13	1	91.5239	107.238
	2013_06_DSG161_000	0412.DSG	13	0	29	6	13	3	90.5553	107.692
	2013_06_DSG161_000	0413.DSG	13	10	29	6	13	2	90.6429	116.487
	2013_06_DSG161_000	0414.DSG	13	20	29	6	13	2	88.6265	106.887
	2013_06_DSG161_000	0415.DSG	13	30	29	6	13	1	82.4269	119.291
	2013_06_DSG161_000	0416.DSG	13	40	29	6	13	2	100.068	110.441
	2013_06_DSG161_000	0417.DSG	13	50	29	6	13	2	90.7364	104.452
	2013_06_DSG161_000	0418.DSG	14	0	29	6	13	2	86.7694	116.886
	2013_06_DSG161_000	0419.DSG	14	10	29	6	13	2	87.8889	107.198
	2013_06_DSG161_000	0420.DSG	14	20	29	6	13	2	89.3112	110.604
	2013_06_DSG161_000	0421.DSG	14	30	29	6	13	2	89.3524	116.148
	2013_06_DSG161_000	0422.DSG	14	40	29	6	13	2	90.3739	112.037
	2013_06_DSG161_000	0423.DSG	14	50	29	6	13	2	89.3567	113.443
	2013_06_DSG161_000	0424.DSG	15	0	29	6	13	2	90.4516	116.048
	2013_06_DSG161_000	0425.DSG	15	10	29	6	13	3	89.5306	95.8659
	2013_06_DSG161_000	0426.DSG	15	20	29	6	13	2	89.4781	114.249
	2013_06_DSG161_000	0427.DSG	15	30	29	6	13	2	89.2142	102.391
	2013_06_DSG161_000	0428.DSG	15	40	29	6	13	3	90.1073	101.7
	2013_06_DSG161_000	0429.DSG	15	50	29	6	13	2	84.2078	109.752
	2013_06_DSG161_000	0430.DSG	16	0	29	6	13	2	89.6046	115.332
	2013_06_DSG161_000	0431.DSG	16	10	29	6	13	3	89.7973	100.395
	2013_06_DSG161_000	0432.DSG	16	20	29	6	13	2	89.676	117.402
	2013_06_DSG161_000	0433.DSG	16	30	29	6	13	2	90.2873	118.023
	2013_06_DSG161_000	0434.DSG	16	40	29	6	13	2	90.7932	119.517
	2013_06_DSG161_000	0435.DSG	16	50	29	6	13	2	90.9109	117.166
	2013_06_DSG161_000	0436.DSG	17	0	29	6	13	2	89.9358	114.916
	2013_06_DSG161_000	0437.DSG	17	10	29	6	13	2	90.2531	110.594
	2013_06_DSG161_000	0438.DSG	17	20	29	6	13	2	90.1008	120.215
	2013_06_DSG161_000	0439.DSG	17	30	29	6	13	2	90.0718	120.272
	2013_06_DSG161_000	0440.DSG	17	40	29	6	13	2	89.9762	121.424
	2013_06_DSG161_000	0441.DSG	17	50	29	6	13	2	90.7116	113.103
	2013_06_DSG161_000	0442.DSG	18	0	29	6	13	3	90.5229	115.79
	2013_06_DSG161_000	0443.DSG	18	10	29	6	13	2	90.8997	113.107
	2013_06_DSG161_000	0444.DSG	18	20	29	6	13	2	91.0781	118.676
	2013_06_DSG161_000	0445.DSG	18	30	29	6	13	2	91.2717	121.105
	2013_06_DSG161_000	0446.DSG	18	40	29	6	13	2	91.7388	121.348
	2013_06_DSG161_000	0447.DSG	18	50	29	6	13	3	92.0517	116.078
	2013_06_DSG161_000	0448.DSG	19	0	29	6	13	2	92.2906	119.703
	2013_06_DSG161_000	0449.DSG	19	10	29	6	13	2	93.0375	118.511
	2013_06_DSG161_000	0450.DSG	19	20	29	6	13	3	92.9336	111.161
	2013_06_DSG161_000	0451.DSG	19	30	29	6	13	3	93.7579	113.511
	2013_06_DSG161_000	0452.DSG	19	40	29	6	13	2	94.6853	117.33
	2013_06_DSG161_000	0453.DSG	19	50	29	6	13	2	95.1101	115.912
	2013_06_DSG161_000	0454.DSG	20	0	29	6	13	2	94.3207	117.58
	2013_06_DSG161_000	0455.DSG	20	10	29	6	13	1	93.4476	120.398
	2013_06_DSG161_000	0456.DSG	20	20	29	6	13	1	92.6627	119.178
	2013_06_DSG161_000	0457.DSG	20	30	29	6	13	1	92.7836	120.501
	2013_06_DSG161_000	0458.DSG	20	40	29	6	13	1	92.6244	120.495
	2013_06_DSG161_000	0459.DSG	20	50	29	6	13	1	92.5997	121.829
	2013_06_DSG161_000	0460.DSG	21	0	29	6	13	1	92.4096	122.493
	2013_06_DSG161_000	0461.DSG	21	10	29	6	13	1	92.4086	122.972
	2013_06_DSG161_000	0462.DSG	21	20	29	6	13	1	92.1272	123.416
	2013_06_DSG161_000	0463.DSG	21	30	29	6	13	1	92.2843	123.934
	2013_06_DSG161_000	0464.DSG	21	40	29	6	13	1	92.0696	124.71
	2013_06_DSG161_000	0465.DSG	21	50	29	6	13	1	91.9713	123.587
	2013_06_DSG161_000	0466.DSG	22	0	29	6	13	1	91.7325	124.361
	2013_06_DSG161_000	0467.DSG	22	10	29	6	13	1	91.6077	125.146
	2013_06_DSG161_000	0468.DSG	22	20	29	6	13	1	91.6861	124.277
	2013_06_DSG161_000	0469.DSG	22	30	29	6	13	1	91.3223	124.181
	2013_06_DSG161_000	0470.DSG	22	40	29	6	13	1	91.903	122.239
	2013_06_DSG161_000	0471.DSG	22	50	29	6	13	1	91.367	124.549
	2013_06_DSG161_000	0472.DSG	23	0	29	6	13	1	91.0903	122.341
	2013_06_DSG161_000	0473.DSG	23	10	29	6	13	1	90.8699	119.154
	2013_06_DSG161_000	0474.DSG	23	20	29	6	13	1	90.9178	119.781
	2013_06_DSG161_000	0475.DSG	23	30	29	6	13	1	90.9057	120.252
	2013_06_DSG161_000	0476.DSG	23	40	29	6	13	1	90.2885	115.001
	2013_06_DSG161_000	0477.DSG	23	50	29	6	13	2	90.4146	115.976
	2013_06_DSG161_000	0478.DSG	0	0	30	6	13	2	90.5219	112.39
	2013_06_DSG161_000	0479.DSG	0	10	30	6	13	2	90.7331	113.555
	2013_06_DSG161_000	0480.DSG	0	20	30	6	13	2	90.9969	109.961
	2013_06_DSG161_000	0481.DSG	0	30	30	6	13	2	90.4855	121.758
	2013_06_DSG161_000	0482.DSG	0	40	30	6	13	3	90.7853	109.243
	2013_06_DSG161_000	0483.DSG	0	50	30	6	13	3	90.5538	105.88
	2013_06_DSG161_000	0484.DSG	1	0	30	6	13	2	92.2104	111.411
	2013_06_DSG161_000	0485.DSG	1	10	30	6	13	3	90.8095	107.993
	2013_06_DSG161_000	0486.DSG	1	20	30	6	13	2	90.8951	116.277
	2013_06_DSG161_000	0487.DSG	1	30	30	6	13	3	90.714	110.027
	2013_06_DSG161_000	0488.DSG	1	40	30	6	13	3	91.1195	101.99
	2013_06_DSG161_000	0489.DSG	1	50	30	6	13	3	91.4123	114.147
	2013_06_DSG161_000	0490.DSG	2	0	30	6	13	3	91.3871	102.581
	2013_06_DSG161_000	0491.DSG	2	10	30	6	13	2	91.1397	119.94
	2013_06_DSG161_000	0492.DSG	2	20	30	6	13	2	91.323	112.668
	2013_06_DSG161_000	0493.DSG	2	30	30	6	13	3	91.207	104.215
	2013_06_DSG161_000	0494.DSG	2	40	30	6	13	2	91.2154	120.956
	2013_06_DSG161_000	0495.DSG	2	50	30	6	13	3	90.8265	105.476
	2013_06_DSG161_000	0496.DSG	3	0	30	6	13	3	90.0016	106.964
	2013_06_DSG161_000	0497.DSG	3	10	30	6	13	3	90.7984	115.505
	2013_06_DSG161_000	0498.DSG	3	20	30	6	13	3	90.2616	99.8482
	2013_06_DSG161_000	0499.DSG	3	30	30	6	13	3	90.6862	98.1983
	2013_06_DSG161_000	0500.DSG	3	40	30	6	13	2	89.9065	109.126
	2013_06_DSG161_000	0501.DSG	3	50	30	6	13	2	89.3793	118.121
	2013_06_DSG161_000	0502.DSG	4	0	30	6	13	3	89.2924	107.487
	2013_06_DSG161_000	0503.DSG	4	10	30	6	13	3	89.5621	106.631
	2013_06_DSG161_000	0504.DSG	4	20	30	6	13	2	87.4182	111.094
	2013_06_DSG161_000	0505.DSG	4	30	30	6	13	2	89.5666	116.724
	2013_06_DSG161_000	0506.DSG	4	40	30	6	13	3	89.6343	109.025
	2013_06_DSG161_000	0507.DSG	4	50	30	6	13	3	90.0869	105.571
	2013_06_DSG161_000	0508.DSG	5	0	30	6	13	3	91.1243	107.2
	2013_06_DSG161_000	0509.DSG	5	10	30	6	13	2	91.4898	116.35
	2013_06_DSG161_000	0510.DSG	5	20	30	6	13	2	91.3222	117.079
	2013_06_DSG161_000	0511.DSG	5	30	30	6	13	2	90.8385	115.556
	2013_06_DSG161_000	0512.DSG	5	40	30	6	13	2	90.0287	122.206
	2013_06_DSG161_000	0513.DSG	5	50	30	6	13	3	89.602	109.531
	2013_06_DSG161_000	0514.DSG	6	0	30	6	13	2	89.0653	119.141
	2013_06_DSG161_000	0515.DSG	6	10	30	6	13	2	89.0636	113.711
	2013_06_DSG161_000	0516.DSG	6	20	30	6	13	3	88.5624	104.522
	2013_06_DSG161_000	0517.DSG	6	30	30	6	13	2	88.7316	118.384
	2013_06_DSG161_000	0518.DSG	6	40	30	6	13	2	88.8228	119.036
	2013_06_DSG161_000	0519.DSG	6	50	30	6	13	2	88.8595	114.774
	2013_06_DSG161_000	0520.DSG	7	0	30	6	13	2	88.2427	118.313
	2013_06_DSG161_000	0521.DSG	7	10	30	6	13	2	89.7008	117.608
	2013_06_DSG161_000	0522.DSG	7	20	30	6	13	2	89.6012	120.576
	2013_06_DSG161_000	0523.DSG	7	30	30	6	13	2	88.091	120.207
	2013_06_DSG161_000	0524.DSG	7	40	30	6	13	3	89.5189	101.361
	2013_06_DSG161_000	0525.DSG	7	50	30	6	13	2	89.2843	118.459
	2013_06_DSG161_000	0526.DSG	8	0	30	6	13	2	90.0799	118.504
	2013_06_DSG161_000	0527.DSG	8	10	30	6	13	2	88.9809	113.007
	2013_06_DSG161_000	0528.DSG	8	20	30	6	13	2	88.6541	118.14
	2013_06_DSG161_000	0529.DSG	8	30	30	6	13	2	89.4467	120.958
	2013_06_DSG161_000	0530.DSG	8	40	30	6	13	2	89.4447	122.073
	2013_06_DSG161_000	0531.DSG	8	50	30	6	13	2	89.2807	115.194
	2013_06_DSG161_000	0532.DSG	9	0	30	6	13	2	87.9493	121.29
	2013_06_DSG161_000	0533.DSG	9	10	30	6	13	2	88.596	119.937
	2013_06_DSG161_000	0534.DSG	9	20	30	6	13	2	88.9411	117.176
	2013_06_DSG161_000	0535.DSG	9	30	30	6	13	2	88.8261	120.422
	2013_06_DSG161_000	0536.DSG	9	40	30	6	13	2	89.063	122.312
	2013_06_DSG161_000	0537.DSG	9	50	30	6	13	2	89.3081	117.89
	2013_06_DSG161_000	0538.DSG	10	0	30	6	13	2	88.9773	118.345
	2013_06_DSG161_000	0539.DSG	10	10	30	6	13	3	88.4175	110.948
	2013_06_DSG161_000	0540.DSG	10	20	30	6	13	2	88.932	118.441
	2013_06_DSG161_000	0541.DSG	10	30	30	6	13	2	88.5789	119.431
	2013_06_DSG161_000	0542.DSG	10	40	30	6	13	2	88.9684	118.743
	2013_06_DSG161_000	0543.DSG	10	50	30	6	13	2	88.987	118.894
	2013_06_DSG161_000	0544.DSG	11	0	30	6	13	2	81.8094	115.387
	2013_06_DSG161_000	0545.DSG	11	10	30	6	13	2	89.3178	117.8
	2013_06_DSG161_000	0546.DSG	11	20	30	6	13	2	91.0316	118.243
	2013_06_DSG161_000	0547.DSG	11	30	30	6	13	2	90.7056	120.188
	2013_06_DSG161_000	0548.DSG	11	40	30	6	13	2	88.7681	117.752
	2013_06_DSG161_000	0549.DSG	11	50	30	6	13	2	88.7556	119.734
	2013_06_DSG161_000	0550.DSG	12	0	30	6	13	2	89.2019	114.839
	2013_06_DSG161_000	0551.DSG	12	10	30	6	13	2	89.1715	118.243
	2013_06_DSG161_000	0552.DSG	12	20	30	6	13	2	89.5082	120.417
	2013_06_DSG161_000	0553.DSG	12	30	30	6	13	3	89.6295	108.099
	2013_06_DSG161_000	0554.DSG	12	40	30	6	13	2	90.0476	105.139
	2013_06_DSG161_000	0555.DSG	12	50	30	6	13	2	85.1485	120.807
	2013_06_DSG161_000	0556.DSG	13	0	30	6	13	2	88.8487	116.989
	2013_06_DSG161_000	0557.DSG	13	10	30	6	13	2	89.2381	116.822
	2013_06_DSG161_000	0558.DSG	13	20	30	6	13	2	89.1122	120.857
	2013_06_DSG161_000	0559.DSG	13	30	30	6	13	2	88.8134	117.105
	2013_06_DSG161_000	0560.DSG	13	40	30	6	13	2	89.2841	120.909
	2013_06_DSG161_000	0561.DSG	13	50	30	6	13	2	89.6522	111.821
	2013_06_DSG161_000	0562.DSG	14	0	30	6	13	2	89.5807	118.253
	2013_06_DSG161_000	0563.DSG	14	10	30	6	13	2	90.0111	119.211
	2013_06_DSG161_000	0564.DSG	14	20	30	6	13	2	90.0589	112.877
	2013_06_DSG161_000	0565.DSG	14	30	30	6	13	2	89.6429	112.654
	2013_06_DSG161_000	0566.DSG	14	40	30	6	13	2	90.1874	118.932
	2013_06_DSG161_000	0567.DSG	14	50	30	6	13	3	89.4006	105.184
	2013_06_DSG161_000	0568.DSG	15	0	30	6	13	3	90.0159	102.59
	2013_06_DSG161_000	0569.DSG	15	10	30	6	13	2	90.2459	122.975
	2013_06_DSG161_000	0570.DSG	15	20	30	6	13	2	89.633	115.297
	2013_06_DSG161_000	0571.DSG	15	30	30	6	13	2	89.5241	118.054
	2013_06_DSG161_000	0572.DSG	15	40	30	6	13	2	89.2303	119.457
	2013_06_DSG161_000	0573.DSG	15	50	30	6	13	2	89.004	111.496
	2013_06_DSG161_000	0574.DSG	16	0	30	6	13	2	89.7127	109.733
	2013_06_DSG161_000	0575.DSG	16	10	30	6	13	2	89.7783	113.936
	2013_06_DSG161_000	0576.DSG	16	20	30	6	13	3	89.9546	104.283
	2013_06_DSG161_000	0577.DSG	16	30	30	6	13	2	90.4506	122.359
	2013_06_DSG161_000	0578.DSG	16	40	30	6	13	2	90.7168	121.168
	2013_06_DSG161_000	0579.DSG	16	50	30	6	13	3	90.0458	108.111
	2013_06_DSG161_000	0580.DSG	17	0	30	6	13	3	90.171	106.393
	2013_06_DSG161_000	0581.DSG	17	10	30	6	13	3	90.7386	107.924
	2013_06_DSG161_000	0582.DSG	17	20	30	6	13	2	90.4225	121.542
	2013_06_DSG161_000	0583.DSG	17	30	30	6	13	3	90.905	99.4547
	2013_06_DSG161_000	0584.DSG	17	40	30	6	13	2	90.5981	117.778
	2013_06_DSG161_000	0585.DSG	17	50	30	6	13	2	91.0712	118.339
	2013_06_DSG161_000	0586.DSG	18	0	30	6	13	3	91.1055	109.643
	2013_06_DSG161_000	0587.DSG	18	10	30	6	13	2	91.3858	114.271
	2013_06_DSG161_000	0588.DSG	18	20	30	6	13	3	91.011	103.538
	2013_06_DSG161_000	0589.DSG	18	30	30	6	13	2	91.1335	117.426
	2013_06_DSG161_000	0590.DSG	18	40	30	6	13	3	91.1004	110.08
	2013_06_DSG161_000	0591.DSG	18	50	30	6	13	3	90.9255	103.237
	2013_06_DSG161_000	0592.DSG	19	0	30	6	13	1	85.77	117.552
	2013_06_DSG161_000	0593.DSG	19	10	30	6	13	3	91.526	114.429
	2013_06_DSG161_000	0594.DSG	19	20	30	6	13	3	92.231	116.663
	2013_06_DSG161_000	0595.DSG	19	30	30	6	13	3	94.0994	117.477
	2013_06_DSG161_000	0596.DSG	19	40	30	6	13	2	93.8726	117.347
	2013_06_DSG161_000	0597.DSG	19	50	30	6	13	3	94.225	109.592
	2013_06_DSG161_000	0598.DSG	20	0	30	6	13	2	91.9746	118.333
	2013_06_DSG161_000	0599.DSG	20	10	30	6	13	2	91.0723	121.867
	2013_06_DSG161_000	0600.DSG	20	20	30	6	13	1	90.4687	116.629
	2013_06_DSG161_000	0601.DSG	20	30	30	6	13	1	90.9369	120.555
	2013_06_DSG161_000	0602.DSG	20	40	30	6	13	1	93.5922	119.085
	2013_06_DSG161_000	0603.DSG	20	50	30	6	13	1	90.2682	123.078
	2013_06_DSG161_000	0604.DSG	21	0	30	6	13	1	90.8415	121.997
	2013_06_DSG161_000	0605.DSG	21	10	30	6	13	1	90.7817	122.712
	2013_06_DSG161_000	0606.DSG	21	20	30	6	13	1	90.5322	122.543
	2013_06_DSG161_000	0607.DSG	21	30	30	6	13	1	90.8497	122.644
	2013_06_DSG161_000	0608.DSG	21	40	30	6	13	1	91.0221	123.611
	2013_06_DSG161_000	0609.DSG	21	50	30	6	13	1	91.6885	122.46
	2013_06_DSG161_000	0610.DSG	22	0	30	6	13	1	89.2356	123.947
	2013_06_DSG161_000	0611.DSG	22	10	30	6	13	1	90.9985	123.234
	2013_06_DSG161_000	0612.DSG	22	20	30	6	13	1	91.1534	121.417
	2013_06_DSG161_000	0613.DSG	22	30	30	6	13	1	92.6683	118.748
	2013_06_DSG161_000	0614.DSG	22	40	30	6	13	1	87.8899	121.093
	2013_06_DSG161_000	0615.DSG	22	50	30	6	13	1	81.9571	122.777
	2013_06_DSG161_000	0616.DSG	23	0	30	6	13	1	86.089	119.168
	2013_06_DSG161_000	0617.DSG	23	10	30	6	13	1	86.2887	122.769
	2013_06_DSG161_000	0618.DSG	23	20	30	6	13	1	86.2623	119.931
	2013_06_DSG161_000	0619.DSG	23	30	30	6	13	1	87.0475	118.083
	2013_06_DSG161_000	0620.DSG	23	40	30	6	13	1	86.7382	119.679
	2013_06_DSG161_000	0621.DSG	23	50	30	6	13	1	87.6324	116.387

## Sheet: StPt_2013_07-09
Station	Folder	File	Hour	Minute	Day	Month	Year	Peaks	High	Low
StPt	2013_06_DSG161_000	0622.DSG	0	0	1	7	13	2	88.2622	114.724
StPt	2013_06_DSG161_000	0623.DSG	0	10	1	7	13	2	87.28	115.384
StPt	2013_06_DSG161_000	0624.DSG	0	20	1	7	13	2	96.5721	110.225
StPt	2013_06_DSG161_000	0625.DSG	0	30	1	7	13	1	86.6905	120.631
StPt	2013_06_DSG161_000	0626.DSG	0	40	1	7	13	2	89.6362	113.44
StPt	2013_06_DSG161_000	0627.DSG	0	50	1	7	13	2	89.3268	107.655
StPt	2013_06_DSG161_000	0628.DSG	1	0	1	7	13	2	100.859	113.007
StPt	2013_06_DSG161_000	0629.DSG	1	10	1	7	13	3	89.7614	100.709
StPt	2013_06_DSG161_000	0630.DSG	1	20	1	7	13	3	90.2783	99.7536
StPt	2013_06_DSG161_000	0631.DSG	1	30	1	7	13	2	89.5247	100.72
StPt	2013_06_DSG161_000	0632.DSG	1	40	1	7	13	2	90.3669	116.493
StPt	2013_06_DSG161_000	0633.DSG	1	50	1	7	13	3	90.8166	110.012
StPt	2013_06_DSG161_000	0634.DSG	2	0	1	7	13	3	90.4347	113.816
StPt	2013_06_DSG161_000	0635.DSG	2	10	1	7	13	3	90.19	109.521
StPt	2013_06_DSG161_000	0636.DSG	2	20	1	7	13	2	90.219	115.759
StPt	2013_06_DSG161_000	0637.DSG	2	30	1	7	13	2	90.2088	115.745
StPt	2013_06_DSG161_000	0638.DSG	2	40	1	7	13	3	90.5336	111.726
StPt	2013_06_DSG161_000	0639.DSG	2	50	1	7	13	3	90.5676	111.242
StPt	2013_06_DSG161_000	0640.DSG	3	0	1	7	13	2	90.5771	119.186
StPt	2013_06_DSG161_000	0641.DSG	3	10	1	7	13	3	90.3462	110.171
StPt	2013_06_DSG161_000	0642.DSG	3	20	1	7	13	2	90.8528	113.557
StPt	2013_06_DSG161_000	0643.DSG	3	30	1	7	13	3	90.8443	115.861
StPt	2013_06_DSG161_000	0644.DSG	3	40	1	7	13	2	88.8825	109.401
StPt	2013_06_DSG161_000	0645.DSG	3	50	1	7	13	2	89.445	117.573
StPt	2013_06_DSG161_000	0646.DSG	4	0	1	7	13	3	88.7075	111.227
StPt	2013_06_DSG161_000	0647.DSG	4	10	1	7	13	3	88.4093	104.955
StPt	2013_06_DSG161_000	0648.DSG	4	20	1	7	13	2	89.4342	122.053
StPt	2013_06_DSG161_000	0649.DSG	4	30	1	7	13	3	90.0536	115.522
StPt	2013_06_DSG161_000	0650.DSG	4	40	1	7	13	3	89.7331	113.423
StPt	2013_06_DSG161_000	0651.DSG	4	50	1	7	13	2	89.509	122.725
StPt	2013_06_DSG161_000	0652.DSG	5	0	1	7	13	3	90.3931	101.746
StPt	2013_06_DSG161_000	0653.DSG	5	10	1	7	13	2	90.2556	113.675
StPt	2013_06_DSG161_000	0654.DSG	5	20	1	7	13	2	90.0791	109.191
StPt	2013_06_DSG161_000	0655.DSG	5	30	1	7	13	2	89.4455	112.938
StPt	2013_06_DSG161_000	0656.DSG	5	40	1	7	13	3	89.2567	101.438
StPt	2013_06_DSG161_000	0657.DSG	5	50	1	7	13	3	88.428	109.847
StPt	2013_06_DSG161_000	0658.DSG	6	0	1	7	13	2	87.1629	112.703
StPt	2013_06_DSG161_000	0659.DSG	6	10	1	7	13	2	85.6305	108.939
StPt	2013_06_DSG161_000	0660.DSG	6	20	1	7	13	2	86.7946	109.21
StPt	2013_06_DSG161_000	0661.DSG	6	30	1	7	13	2	85.183	114.868
StPt	2013_06_DSG161_000	0662.DSG	6	40	1	7	13	2	85.3283	111.864
StPt	2013_06_DSG161_000	0663.DSG	6	50	1	7	13	2	86.7739	123.062
StPt	2013_06_DSG161_000	0664.DSG	7	0	1	7	13	2	86.9424	121.282
StPt	2013_06_DSG161_000	0665.DSG	7	10	1	7	13	2	89.3932	117.857
StPt	2013_06_DSG161_000	0666.DSG	7	20	1	7	13	2	88.0186	122.59
StPt	2013_06_DSG161_000	0667.DSG	7	30	1	7	13	2	87.5251	123.253
StPt	2013_06_DSG161_000	0668.DSG	7	40	1	7	13	2	88.2863	111.557
StPt	2013_06_DSG161_000	0669.DSG	7	50	1	7	13	2	86.7662	118.105
StPt	2013_06_DSG161_000	0670.DSG	8	0	1	7	13	2	87.1342	123.25
StPt	2013_06_DSG161_000	0671.DSG	8	10	1	7	13	2	86.1325	118.971
StPt	2013_06_DSG161_000	0672.DSG	8	20	1	7	13	2	85.1198	116.947
StPt	2013_06_DSG161_000	0673.DSG	8	30	1	7	13	2	84.142	121.078
StPt	2013_06_DSG161_000	0674.DSG	8	40	1	7	13	2	82.5558	119.059
StPt	2013_06_DSG161_000	0675.DSG	8	50	1	7	13	2	83.6181	116.856
StPt	2013_06_DSG161_000	0676.DSG	9	0	1	7	13	2	82.8032	119.256
StPt	2013_06_DSG161_000	0677.DSG	9	10	1	7	13	2	84.1332	116.396
StPt	2013_06_DSG161_000	0678.DSG	9	20	1	7	13	2	84.5575	114.063
StPt	2013_06_DSG161_000	0679.DSG	9	30	1	7	13	2	82.8073	114.007
StPt	2013_06_DSG161_000	0680.DSG	9	40	1	7	13	2	83.413	121.837
StPt	2013_06_DSG161_000	0681.DSG	9	50	1	7	13	2	83.4032	118.083
StPt	2013_06_DSG161_000	0682.DSG	10	0	1	7	13	2	83.7805	120.399
StPt	2013_06_DSG161_000	0683.DSG	10	10	1	7	13	2	83.3121	112.086
StPt	2013_06_DSG161_000	0684.DSG	10	20	1	7	13	2	83.4778	121.363
StPt	2013_06_DSG161_000	0685.DSG	10	30	1	7	13	2	85.722	107.406
StPt	2013_06_DSG161_000	0686.DSG	10	40	1	7	13	2	86.3126	111.173
StPt	2013_06_DSG161_000	0687.DSG	10	50	1	7	13	2	85.7931	120.14
StPt	2013_06_DSG161_000	0688.DSG	11	0	1	7	13	2	84.7828	116.572
StPt	2013_06_DSG161_000	0689.DSG	11	10	1	7	13	2	87.7489	115.942
StPt	2013_06_DSG161_000	0690.DSG	11	20	1	7	13	2	88.0124	115.48
StPt	2013_06_DSG161_000	0691.DSG	11	30	1	7	13	2	89.4158	105.236
StPt	2013_06_DSG161_000	0692.DSG	11	40	1	7	13	2	89.4613	117.903
StPt	2013_06_DSG161_000	0693.DSG	11	50	1	7	13	2	90.3601	119.276
StPt	2013_06_DSG161_000	0694.DSG	12	0	1	7	13	3	91.2044	105.652
StPt	2013_06_DSG161_000	0695.DSG	12	10	1	7	13	2	90.4699	122.092
StPt	2013_06_DSG161_000	0696.DSG	12	20	1	7	13	2	90.6482	120.374
StPt	2013_06_DSG161_000	0697.DSG	12	30	1	7	13	2	90.7807	117.474
StPt	2013_06_DSG161_000	0698.DSG	12	40	1	7	13	2	90.3378	108.324
StPt	2013_06_DSG161_000	0699.DSG	12	50	1	7	13	2	89.2977	112.648
StPt	2013_06_DSG161_000	0700.DSG	13	0	1	7	13	2	89.0947	117.963
StPt	2013_06_DSG161_000	0701.DSG	13	10	1	7	13	2	89.1575	114.558
StPt	2013_06_DSG161_000	0702.DSG	13	20	1	7	13	2	88.6012	112.234
StPt	2013_06_DSG161_000	0703.DSG	13	30	1	7	13	2	87.3214	111.041
StPt	2013_06_DSG161_000	0704.DSG	13	40	1	7	13	2	86.6289	111.766
StPt	2013_06_DSG161_000	0705.DSG	13	50	1	7	13	2	86.3848	118.414
StPt	2013_06_DSG161_000	0706.DSG	14	0	1	7	13	2	86.4339	120.714
StPt	2013_06_DSG161_000	0707.DSG	14	10	1	7	13	2	87.6221	114.569
StPt	2013_06_DSG161_000	0708.DSG	14	20	1	7	13	3	85.8425	104.532
StPt	2013_06_DSG161_000	0709.DSG	14	30	1	7	13	2	86.051	108.554
StPt	2013_06_DSG161_000	0710.DSG	14	40	1	7	13	2	84.9871	102.484
StPt	2013_06_DSG161_000	0711.DSG	14	50	1	7	13	2	83.4964	108.45
StPt	2013_06_DSG161_000	0712.DSG	15	0	1	7	13	2	80.7076	109.589
StPt	2013_06_DSG161_000	0713.DSG	15	10	1	7	13	2	84.1142	111.213
StPt	2013_06_DSG161_000	0714.DSG	15	20	1	7	13	2	86.116	109.726
StPt	2013_06_DSG161_000	0715.DSG	15	30	1	7	13	2	86.4282	114.349
StPt	2013_06_DSG161_000	0716.DSG	15	40	1	7	13	2	87.8511	103.693
StPt	2013_06_DSG161_000	0717.DSG	15	50	1	7	13	2	88.6841	120.822
StPt	2013_06_DSG161_000	0718.DSG	16	0	1	7	13	2	88.3526	113.601
StPt	2013_06_DSG161_000	0719.DSG	16	10	1	7	13	2	88.4141	118.123
StPt	2013_06_DSG161_000	0720.DSG	16	20	1	7	13	2	88.9768	118.809
StPt	2013_06_DSG161_000	0721.DSG	16	30	1	7	13	2	89.3457	118.756
StPt	2013_06_DSG161_000	0722.DSG	16	40	1	7	13	2	89.5794	119.157
StPt	2013_06_DSG161_000	0723.DSG	16	50	1	7	13	2	89.5572	117.262
StPt	2013_06_DSG161_000	0724.DSG	17	0	1	7	13	2	89.6998	120.912
StPt	2013_06_DSG161_000	0725.DSG	17	10	1	7	13	2	89.2216	116.906
StPt	2013_06_DSG161_000	0726.DSG	17	20	1	7	13	2	88.2636	106.295
StPt	2013_06_DSG161_000	0727.DSG	17	30	1	7	13	2	85.336	109.933
StPt	2013_06_DSG161_000	0728.DSG	17	40	1	7	13	2	84.3712	114.046
StPt	2013_06_DSG161_000	0729.DSG	17	50	1	7	13	2	84.8926	122.849
StPt	2013_06_DSG161_000	0730.DSG	18	0	1	7	13	2	87.3353	110.02
StPt	2013_06_DSG161_000	0731.DSG	18	10	1	7	13	2	89.5053	119.401
StPt	2013_06_DSG161_000	0732.DSG	18	20	1	7	13	2	91.1354	119.65
StPt	2013_06_DSG161_000	0733.DSG	18	30	1	7	13	3	91.7195	113.832
StPt	2013_06_DSG161_000	0734.DSG	18	40	1	7	13	3	92.0987	107.654
StPt	2013_06_DSG161_000	0735.DSG	18	50	1	7	13	3	92.0523	108.038
StPt	2013_06_DSG161_000	0736.DSG	19	0	1	7	13	3	92.2849	111.822
StPt	2013_06_DSG161_000	0737.DSG	19	10	1	7	13	2	92.2094	122.006
StPt	2013_06_DSG161_000	0738.DSG	19	20	1	7	13	3	92.9947	113.083
StPt	2013_06_DSG161_000	0739.DSG	19	30	1	7	13	3	93.2039	107.458
StPt	2013_06_DSG161_000	0740.DSG	19	40	1	7	13	2	93.4781	117.69
StPt	2013_06_DSG161_000	0741.DSG	19	50	1	7	13	3	93.1298	110.317
StPt	2013_06_DSG161_000	0742.DSG	20	0	1	7	13	2	92.4389	112.877
StPt	2013_06_DSG161_000	0743.DSG	20	10	1	7	13	1	90.9898	115.767
StPt	2013_06_DSG161_000	0744.DSG	20	20	1	7	13	1	90.56	119.016
StPt	2013_06_DSG161_000	0745.DSG	20	30	1	7	13	1	91.0607	119.374
StPt	2013_06_DSG161_000	0746.DSG	20	40	1	7	13	1	91.6028	119.803
StPt	2013_06_DSG161_000	0747.DSG	20	50	1	7	13	1	91.9422	120.613
StPt	2013_06_DSG161_000	0748.DSG	21	0	1	7	13	1	91.9259	122.548
StPt	2013_06_DSG161_000	0749.DSG	21	10	1	7	13	1	91.9995	122.025
StPt	2013_06_DSG161_000	0750.DSG	21	20	1	7	13	1	92.0909	122.051
StPt	2013_06_DSG161_000	0751.DSG	21	30	1	7	13	1	92.3286	122.252
StPt	2013_06_DSG161_000	0752.DSG	21	40	1	7	13	1	95.2574	121.74
StPt	2013_06_DSG161_000	0753.DSG	21	50	1	7	13	1	91.08	121.895
StPt	2013_06_DSG161_000	0754.DSG	22	0	1	7	13	1	91.3053	121.169
StPt	2013_06_DSG161_000	0755.DSG	22	10	1	7	13	1	90.8817	121.033
StPt	2013_06_DSG161_000	0756.DSG	22	20	1	7	13	1	92.7166	120.645
StPt	2013_06_DSG161_000	0757.DSG	22	30	1	7	13	1	93.4358	121.416
StPt	2013_06_DSG161_000	0758.DSG	22	40	1	7	13	1	93.1643	120.953
StPt	2013_06_DSG161_000	0759.DSG	22	50	1	7	13	1	92.8946	119.649
StPt	2013_06_DSG161_000	0760.DSG	23	0	1	7	13	1	92.0752	119.45
StPt	2013_06_DSG161_000	0761.DSG	23	10	1	7	13	1	92.7544	122.013
StPt	2013_06_DSG161_000	0762.DSG	23	20	1	7	13	1	92.1844	118.296
StPt	2013_06_DSG161_000	0763.DSG	23	30	1	7	13	1	89.58	119.667
StPt	2013_06_DSG161_000	0764.DSG	23	40	1	7	13	1	88.8679	119.233
StPt	2013_06_DSG161_000	0765.DSG	23	50	1	7	13	1	89.3367	117.458
StPt	2013_06_DSG161_000	0766.DSG	0	0	2	7	13	1	83.2464	121.486
StPt	2013_06_DSG161_000	0767.DSG	0	10	2	7	13	1	85.2609	120.524
StPt	2013_06_DSG161_000	0768.DSG	0	20	2	7	13	2	89.8688	115.17
StPt	2013_06_DSG161_000	0769.DSG	0	30	2	7	13	2	85.7285	115.91
StPt	2013_06_DSG161_000	0770.DSG	0	40	2	7	13	2	85.3351	107.295
StPt	2013_06_DSG161_000	0771.DSG	0	50	2	7	13	2	86.8085	104.359
StPt	2013_06_DSG161_000	0772.DSG	1	0	2	7	13	2	85.9379	111.537
StPt	2013_06_DSG161_000	0773.DSG	1	10	2	7	13	2	88.3639	116.172
StPt	2013_06_DSG161_000	0774.DSG	1	20	2	7	13	1	87.2637	115.495
StPt	2013_06_DSG161_000	0775.DSG	1	30	2	7	13	1	84.8868	118.91
StPt	2013_06_DSG161_000	0776.DSG	1	40	2	7	13	2	87.3841	118.748
StPt	2013_06_DSG161_000	0777.DSG	1	50	2	7	13	2	84.7908	111.196
StPt	2013_06_DSG161_000	0778.DSG	2	0	2	7	13	2	83.8966	119.43
StPt	2013_06_DSG161_000	0779.DSG	2	10	2	7	13	2	85.1387	115.165
StPt	2013_06_DSG161_000	0780.DSG	2	20	2	7	13	2	85.2926	116.827
StPt	2013_06_DSG161_000	0781.DSG	2	30	2	7	13	2	85.9157	117.933
StPt	2013_06_DSG161_000	0782.DSG	2	40	2	7	13	2	86.1502	114.924
StPt	2013_06_DSG161_000	0783.DSG	2	50	2	7	13	2	87.2195	114.685
StPt	2013_06_DSG161_000	0784.DSG	3	0	2	7	13	2	88.8611	115.613
StPt	2013_06_DSG161_000	0785.DSG	3	10	2	7	13	2	88.7316	114.417
StPt	2013_06_DSG161_000	0786.DSG	3	20	2	7	13	2	88.0457	113.884
StPt	2013_06_DSG161_000	0787.DSG	3	30	2	7	13	1	93.0479	114.063
StPt	2013_06_DSG161_000	0788.DSG	3	40	2	7	13	3	91.3272	110.254
StPt	2013_06_DSG161_000	0789.DSG	3	50	2	7	13	2	99.9542	109.419
StPt	2013_06_DSG161_000	0790.DSG	4	0	2	7	13	2	90.1813	112.223
StPt	2013_06_DSG161_000	0791.DSG	4	10	2	7	13	3	86.8864	105.397
StPt	2013_06_DSG161_000	0792.DSG	4	20	2	7	13	2	90.9159	116.88
StPt	2013_06_DSG161_000	0793.DSG	4	30	2	7	13	2	89.961	111.863
StPt	2013_06_DSG161_000	0794.DSG	4	40	2	7	13	2	90.4577	121.798
StPt	2013_06_DSG161_000	0795.DSG	4	50	2	7	13	2	90.9908	119.515
StPt	2013_06_DSG161_000	0796.DSG	5	0	2	7	13	2	91.0193	114.852
StPt	2013_06_DSG161_000	0797.DSG	5	10	2	7	13	3	92.0382	114.841
StPt	2013_06_DSG161_000	0798.DSG	5	20	2	7	13	2	92.2765	121.767
StPt	2013_06_DSG161_000	0799.DSG	5	30	2	7	13	3	90.9959	117.32
StPt	2013_06_DSG161_000	0800.DSG	5	40	2	7	13	2	90.6473	116.999
StPt	2013_06_DSG161_000	0801.DSG	5	50	2	7	13	2	90.3523	118.457
StPt	2013_06_DSG161_000	0802.DSG	6	0	2	7	13	2	89.2957	116.806
StPt	2013_06_DSG161_000	0803.DSG	6	10	2	7	13	2	88.7441	109.191
StPt	2013_06_DSG161_000	0804.DSG	6	20	2	7	13	2	90.8925	98.1505
StPt	2013_06_DSG161_000	0805.DSG	6	30	2	7	13	2	90.0644	117.959
StPt	2013_06_DSG161_000	0806.DSG	6	40	2	7	13	3	89.815	109.3
StPt	2013_06_DSG161_000	0807.DSG	6	50	2	7	13	2	89.703	109.387
StPt	2013_06_DSG161_000	0808.DSG	7	0	2	7	13	2	90.1847	120.487
StPt	2013_06_DSG161_000	0809.DSG	7	10	2	7	13	2	90.0578	108.919
StPt	2013_06_DSG161_000	0810.DSG	7	20	2	7	13	2	90.3025	114.794
StPt	2013_06_DSG161_000	0811.DSG	7	30	2	7	13	2	90.0117	118.055
StPt	2013_06_DSG161_000	0812.DSG	7	40	2	7	13	2	89.6771	115.869
StPt	2013_06_DSG161_000	0813.DSG	7	50	2	7	13	2	89.6939	119.105
StPt	2013_06_DSG161_000	0814.DSG	8	0	2	7	13	2	89.5734	113.575
StPt	2013_06_DSG161_000	0815.DSG	8	10	2	7	13	2	90.0393	114.973
StPt	2013_06_DSG161_000	0816.DSG	8	20	2	7	13	2	89.9181	118.203
StPt	2013_06_DSG161_000	0817.DSG	8	30	2	7	13	3	89.287	103.161
StPt	2013_06_DSG161_000	0818.DSG	8	40	2	7	13	2	89.4996	114.231
StPt	2013_06_DSG161_000	0819.DSG	8	50	2	7	13	2	89.5753	116.121
StPt	2013_06_DSG161_000	0820.DSG	9	0	2	7	13	2	89.5873	115.802
StPt	2013_06_DSG161_000	0821.DSG	9	10	2	7	13	2	89.9494	119.787
StPt	2013_06_DSG161_000	0822.DSG	9	20	2	7	13	2	89.2694	99.9789
StPt	2013_06_DSG161_000	0823.DSG	9	30	2	7	13	2	90.1986	117.996
StPt	2013_06_DSG161_000	0824.DSG	9	40	2	7	13	2	89.2034	121.743
StPt	2013_06_DSG161_000	0825.DSG	9	50	2	7	13	2	89.0606	115.489
StPt	2013_06_DSG161_000	0826.DSG	10	0	2	7	13	2	89.707	108.836
StPt	2013_06_DSG161_000	0827.DSG	10	10	2	7	13	2	89.2958	108.655
StPt	2013_06_DSG161_000	0828.DSG	10	20	2	7	13	2	89.9934	116.464
StPt	2013_06_DSG161_000	0829.DSG	10	30	2	7	13	2	91.1498	118.939
StPt	2013_06_DSG161_000	0830.DSG	10	40	2	7	13	2	89.9921	108.596
StPt	2013_06_DSG161_000	0831.DSG	10	50	2	7	13	2	90.3448	110.349
StPt	2013_06_DSG161_000	0832.DSG	11	0	2	7	13	3	89.9759	107.591
StPt	2013_06_DSG161_000	0833.DSG	11	10	2	7	13	2	89.9995	102.25
StPt	2013_06_DSG161_000	0834.DSG	11	20	2	7	13	2	89.5908	107.945
StPt	2013_06_DSG161_000	0835.DSG	11	30	2	7	13	2	89.7195	111.821
StPt	2013_06_DSG161_000	0836.DSG	11	40	2	7	13	2	89.7197	115.157
StPt	2013_06_DSG161_000	0837.DSG	11	50	2	7	13	2	89.363	114.162
StPt	2013_06_DSG161_000	0838.DSG	12	0	2	7	13	2	90.325	111.319
StPt	2013_06_DSG161_000	0839.DSG	12	10	2	7	13	2	89.8564	110.512
StPt	2013_06_DSG161_000	0840.DSG	12	20	2	7	13	2	90.2693	107.949
StPt	2013_06_DSG161_000	0841.DSG	12	30	2	7	13	2	90.0481	109.618
StPt	2013_06_DSG161_000	0842.DSG	12	40	2	7	13	2	90.344	112.428
StPt	2013_06_DSG161_000	0843.DSG	12	50	2	7	13	2	90.3414	111.215
StPt	2013_06_DSG161_000	0844.DSG	13	0	2	7	13	2	90.6039	113.431
StPt	2013_06_DSG161_000	0845.DSG	13	10	2	7	13	2	90.5203	111.716
StPt	2013_06_DSG161_000	0846.DSG	13	20	2	7	13	2	90.6361	115.235
StPt	2013_06_DSG161_000	0847.DSG	13	30	2	7	13	2	90.7204	113.422
StPt	2013_06_DSG161_000	0848.DSG	13	40	2	7	13	2	90.4161	118.06
StPt	2013_06_DSG161_000	0849.DSG	13	50	2	7	13	2	91.2849	114.817
StPt	2013_06_DSG161_000	0850.DSG	14	0	2	7	13	2	85.9468	115.019
StPt	2013_06_DSG161_000	0851.DSG	14	10	2	7	13	2	90.0676	110.528
StPt	2013_06_DSG161_000	0852.DSG	14	20	2	7	13	2	91.6245	109.936
StPt	2013_06_DSG161_000	0853.DSG	14	30	2	7	13	2	91.2766	112.545
StPt	2013_06_DSG161_000	0854.DSG	14	40	2	7	13	3	90.9349	106.325
StPt	2013_06_DSG161_000	0855.DSG	14	50	2	7	13	2	90.6835	116.357
StPt	2013_06_DSG161_000	0856.DSG	15	0	2	7	13	2	90.3926	114.869
StPt	2013_06_DSG161_000	0857.DSG	15	10	2	7	13	3	103.538	117.3
StPt	2013_06_DSG161_000	0858.DSG	15	20	2	7	13	3	89.7797	100.409
StPt	2013_06_DSG161_000	0859.DSG	15	30	2	7	13	2	89.425	118.398
StPt	2013_06_DSG161_000	0860.DSG	15	40	2	7	13	2	89.0552	120.472
StPt	2013_06_DSG161_000	0861.DSG	15	50	2	7	13	2	89.3524	116.878
StPt	2013_06_DSG161_000	0862.DSG	16	0	2	7	13	2	89.5365	111.776
StPt	2013_06_DSG161_000	0863.DSG	16	10	2	7	13	3	89.8044	107.262
StPt	2013_06_DSG161_000	0864.DSG	16	20	2	7	13	2	88.7619	118.335
StPt	2013_06_DSG161_000	0865.DSG	16	30	2	7	13	2	89.4443	106.267
StPt	2013_06_DSG161_000	0866.DSG	16	40	2	7	13	2	88.4811	106.546
StPt	2013_06_DSG161_000	0867.DSG	16	50	2	7	13	2	89.4118	121.345
StPt	2013_06_DSG161_000	0868.DSG	17	0	2	7	13	2	90.0099	119.301
StPt	2013_06_DSG161_000	0869.DSG	17	10	2	7	13	3	90.189	100.814
StPt	2013_06_DSG161_000	0870.DSG	17	20	2	7	13	3	89.7816	105.695
StPt	2013_06_DSG161_000	0871.DSG	17	30	2	7	13	3	90.7169	98.398
StPt	2013_06_DSG161_000	0872.DSG	17	40	2	7	13	3	89.9708	110.233
StPt	2013_06_DSG161_000	0873.DSG	17	50	2	7	13	3	90.2678	102.514
StPt	2013_06_DSG161_000	0874.DSG	18	0	2	7	13	3	90.124	105.621
StPt	2013_06_DSG161_000	0875.DSG	18	10	2	7	13	3	90.4047	107.092
StPt	2013_06_DSG161_000	0876.DSG	18	20	2	7	13	3	90.9083	96.6312
StPt	2013_06_DSG161_000	0877.DSG	18	30	2	7	13	2	90.515	117.925
StPt	2013_06_DSG161_000	0878.DSG	18	40	2	7	13	3	90.9624	104.967
StPt	2013_06_DSG161_000	0879.DSG	18	50	2	7	13	3	91.14	98.3757
StPt	2013_06_DSG161_000	0880.DSG	19	0	2	7	13	3	91.0712	107.406
StPt	2013_06_DSG161_000	0881.DSG	19	10	2	7	13	3	92.0549	109.828
StPt	2013_06_DSG161_000	0882.DSG	19	20	2	7	13	2	91.9597	113.432
StPt	2013_06_DSG161_000	0883.DSG	19	30	2	7	13	3	92.331	115.533
StPt	2013_06_DSG161_000	0884.DSG	19	40	2	7	13	3	92.5269	115.332
StPt	2013_06_DSG161_000	0885.DSG	19	50	2	7	13	3	93.3465	113.885
StPt	2013_06_DSG161_000	0886.DSG	20	0	2	7	13	2	92.932	115.86
StPt	2013_06_DSG161_000	0887.DSG	20	10	2	7	13	1	92.5899	117.783
StPt	2013_06_DSG161_000	0888.DSG	20	20	2	7	13	1	91.8612	118.846
StPt	2013_06_DSG161_000	0889.DSG	20	30	2	7	13	1	91.1101	119.557
StPt	2013_06_DSG161_000	0890.DSG	20	40	2	7	13	1	91.2968	120.734
StPt	2013_06_DSG161_000	0891.DSG	20	50	2	7	13	1	91.2863	121.057
StPt	2013_06_DSG161_000	0892.DSG	21	0	2	7	13	1	91.0326	121.305
StPt	2013_06_DSG161_000	0893.DSG	21	10	2	7	13	1	91.2265	121.791
StPt	2013_06_DSG161_000	0894.DSG	21	20	2	7	13	1	91.6415	122.624
StPt	2013_06_DSG161_000	0895.DSG	21	30	2	7	13	1	92.0504	122.217
StPt	2013_06_DSG161_000	0896.DSG	21	40	2	7	13	1	91.4764	121.785
StPt	2013_06_DSG161_000	0897.DSG	21	50	2	7	13	1	91.8581	122.019
StPt	2013_06_DSG161_000	0898.DSG	22	0	2	7	13	1	91.73	121.397
StPt	2013_06_DSG161_000	0899.DSG	22	10	2	7	13	1	91.6662	121.48
StPt	2013_06_DSG161_000	0900.DSG	22	20	2	7	13	1	91.4629	120.87
StPt	2013_06_DSG161_000	0901.DSG	22	30	2	7	13	1	90.4558	120.514
StPt	2013_06_DSG161_000	0902.DSG	22	40	2	7	13	1	89.705	120.949
StPt	2013_06_DSG161_000	0903.DSG	22	50	2	7	13	1	90.3494	118.51
StPt	2013_06_DSG161_000	0904.DSG	23	0	2	7	13	1	90.5451	118.018
StPt	2013_06_DSG161_000	0905.DSG	23	10	2	7	13	1	90.3602	121.235
StPt	2013_06_DSG161_000	0906.DSG	23	20	2	7	13	1	89.9882	115.654
StPt	2013_06_DSG161_000	0907.DSG	23	30	2	7	13	1	90.675	118.857
StPt	2013_06_DSG161_000	0908.DSG	23	40	2	7	13	1	91.2292	112.859
StPt	2013_06_DSG161_000	0909.DSG	23	50	2	7	13	1	91.3454	121.16
StPt	2013_06_DSG161_000	0910.DSG	0	0	3	7	13	2	91.6189	114.612
StPt	2013_06_DSG161_000	0911.DSG	0	10	3	7	13	2	90.9576	111.102
StPt	2013_06_DSG161_000	0912.DSG	0	20	3	7	13	2	90.8809	116.732
StPt	2013_06_DSG161_000	0913.DSG	0	30	3	7	13	2	90.8755	112.065
StPt	2013_06_DSG161_000	0914.DSG	0	40	3	7	13	2	91.2301	118.214
StPt	2013_06_DSG161_000	0915.DSG	0	50	3	7	13	2	91.3391	117.046
StPt	2013_06_DSG161_000	0916.DSG	1	0	3	7	13	2	91.3437	106.815
StPt	2013_06_DSG161_000	0917.DSG	1	10	3	7	13	3	91.206	107.693
StPt	2013_06_DSG161_000	0918.DSG	1	20	3	7	13	2	90.881	112.325
StPt	2013_06_DSG161_000	0919.DSG	1	30	3	7	13	3	91.402	100.519
StPt	2013_06_DSG161_000	0920.DSG	1	40	3	7	13	2	90.9543	110.133
StPt	2013_06_DSG161_000	0921.DSG	1	50	3	7	13	3	91.1475	103.079
StPt	2013_06_DSG161_000	0922.DSG	2	0	3	7	13	2	90.6481	112.406
StPt	2013_06_DSG161_000	0923.DSG	2	10	3	7	13	3	91.4629	101.451
StPt	2013_06_DSG161_000	0924.DSG	2	20	3	7	13	3	90.708	111.721
StPt	2013_06_DSG161_000	0925.DSG	2	30	3	7	13	3	91.1675	105.391
StPt	2013_06_DSG161_000	0926.DSG	2	40	3	7	13	2	90.901	112.635
StPt	2013_06_DSG161_000	0927.DSG	2	50	3	7	13	3	90.539	112.391
StPt	2013_06_DSG161_000	0928.DSG	3	0	3	7	13	3	90.7937	103.507
StPt	2013_06_DSG161_000	0929.DSG	3	10	3	7	13	3	91.0378	105.592
StPt	2013_06_DSG161_000	0930.DSG	3	20	3	7	13	2	90.5057	115.606
StPt	2013_06_DSG161_000	0931.DSG	3	30	3	7	13	3	90.621	105.897
StPt	2013_06_DSG161_000	0932.DSG	3	40	3	7	13	3	91.3994	112.09
StPt	2013_06_DSG161_000	0933.DSG	3	50	3	7	13	3	90.7636	96.398
StPt	2013_06_DSG161_000	0934.DSG	4	0	3	7	13	3	90.7398	111.21
StPt	2013_06_DSG161_000	0935.DSG	4	10	3	7	13	3	89.9782	103.353
StPt	2013_06_DSG161_000	0936.DSG	4	20	3	7	13	3	90.6213	106.66
StPt	2013_06_DSG161_000	0937.DSG	4	30	3	7	13	3	90.0339	106.849
StPt	2013_06_DSG161_000	0938.DSG	4	40	3	7	13	3	90.375	108.37
StPt	2013_06_DSG161_000	0939.DSG	4	50	3	7	13	3	90.6827	108.847
StPt	2013_06_DSG161_000	0940.DSG	5	0	3	7	13	3	91.4477	110.597
StPt	2013_06_DSG161_000	0941.DSG	5	10	3	7	13	3	92.3543	112.64
StPt	2013_06_DSG161_000	0942.DSG	5	20	3	7	13	2	91.8449	116.278
StPt	2013_06_DSG161_000	0943.DSG	5	30	3	7	13	2	91.2664	114.2
StPt	2013_06_DSG161_000	0944.DSG	5	40	3	7	13	2	90.9924	115.491
StPt	2013_06_DSG161_000	0945.DSG	5	50	3	7	13	3	90.3367	104.848
StPt	2013_06_DSG161_000	0946.DSG	6	0	3	7	13	3	89.9949	100.928
StPt	2013_06_DSG161_000	0947.DSG	6	10	3	7	13	3	89.7081	108.338
StPt	2013_06_DSG161_000	0948.DSG	6	20	3	7	13	2	89.1545	105.85
StPt	2013_06_DSG161_000	0949.DSG	6	30	3	7	13	2	89.7387	105.613
StPt	2013_06_DSG161_000	0950.DSG	6	40	3	7	13	3	89.7565	101.717
StPt	2013_06_DSG161_000	0951.DSG	6	50	3	7	13	2	89.9538	113.514
StPt	2013_06_DSG161_000	0952.DSG	7	0	3	7	13	3	89.4902	102.45
StPt	2013_06_DSG161_000	0953.DSG	7	10	3	7	13	2	89.4737	111.377
StPt	2013_06_DSG161_000	0954.DSG	7	20	3	7	13	2	89.5146	102.766
StPt	2013_06_DSG161_000	0955.DSG	7	30	3	7	13	2	88.8568	112.343
StPt	2013_06_DSG161_000	0956.DSG	7	40	3	7	13	3	89.5312	104.394
StPt	2013_06_DSG161_000	0957.DSG	7	50	3	7	13	2	89.7983	117.521
StPt	2013_06_DSG161_000	0958.DSG	8	0	3	7	13	2	89.8895	107.262
StPt	2013_06_DSG161_000	0959.DSG	8	10	3	7	13	2	89.6378	111.874
StPt	2013_06_DSG161_000	0960.DSG	8	20	3	7	13	2	89.9398	112.379
StPt	2013_06_DSG161_000	0961.DSG	8	30	3	7	13	2	89.7675	111.851
StPt	2013_06_DSG161_000	0962.DSG	8	40	3	7	13	2	89.4467	108.781
StPt	2013_06_DSG161_000	0963.DSG	8	50	3	7	13	2	89.8691	115.448
StPt	2013_06_DSG161_000	0964.DSG	9	0	3	7	13	3	90.025	102.502
StPt	2013_06_DSG161_000	0965.DSG	9	10	3	7	13	2	90.1479	116.243
StPt	2013_06_DSG161_000	0966.DSG	9	20	3	7	13	2	90.043	113.37
StPt	2013_06_DSG161_000	0967.DSG	9	30	3	7	13	2	89.9595	112.174
StPt	2013_06_DSG161_000	0968.DSG	9	40	3	7	13	2	89.8621	118.152
StPt	2013_06_DSG161_000	0969.DSG	9	50	3	7	13	2	89.8112	118.61
StPt	2013_06_DSG161_000	0970.DSG	10	0	3	7	13	3	90.2449	102.14
StPt	2013_06_DSG161_000	0971.DSG	10	10	3	7	13	2	90.2624	112.37
StPt	2013_06_DSG161_000	0972.DSG	10	20	3	7	13	2	90.0864	120.131
StPt	2013_06_DSG161_000	0973.DSG	10	30	3	7	13	2	90.0739	115.793
StPt	2013_06_DSG161_000	0974.DSG	10	40	3	7	13	2	90.4314	107.497
StPt	2013_06_DSG161_000	0975.DSG	10	50	3	7	13	2	89.7831	109.972
StPt	2013_06_DSG161_000	0976.DSG	11	0	3	7	13	2	90.1079	117.22
StPt	2013_06_DSG161_000	0977.DSG	11	10	3	7	13	2	90.4527	105.008
StPt	2013_06_DSG161_000	0978.DSG	11	20	3	7	13	2	90.5383	110.494
StPt	2013_06_DSG161_000	0979.DSG	11	30	3	7	13	2	90.7014	104.291
StPt	2013_06_DSG161_000	0980.DSG	11	40	3	7	13	2	90.2437	118.932
StPt	2013_06_DSG161_000	0981.DSG	11	50	3	7	13	2	90.3553	115.42
StPt	2013_06_DSG161_000	0982.DSG	12	0	3	7	13	2	90.2285	103.894
StPt	2013_06_DSG161_000	0983.DSG	12	10	3	7	13	2	96.6494	116.514
StPt	2013_06_DSG161_000	0984.DSG	12	20	3	7	13	2	90.8468	114.013
StPt	2013_06_DSG161_000	0985.DSG	12	30	3	7	13	3	90.0204	100.805
StPt	2013_06_DSG161_000	0986.DSG	12	40	3	7	13	2	90.2204	115.694
StPt	2013_06_DSG161_000	0987.DSG	12	50	3	7	13	3	90.5402	94.1477
StPt	2013_06_DSG161_000	0988.DSG	13	0	3	7	13	2	90.0325	113.047
StPt	2013_06_DSG161_000	0989.DSG	13	10	3	7	13	3	90.4981	105.919
StPt	2013_06_DSG161_000	0990.DSG	13	20	3	7	13	1	94.5274	118.661
StPt	2013_06_DSG161_000	0991.DSG	13	30	3	7	13	2	90.2813	105.694
StPt	2013_06_DSG161_000	0992.DSG	13	40	3	7	13	3	90.18	106.306
StPt	2013_06_DSG161_000	0993.DSG	13	50	3	7	13	2	90.046	114.148
StPt	2013_06_DSG161_000	0994.DSG	14	0	3	7	13	2	89.8368	115.421
StPt	2013_06_DSG161_000	0995.DSG	14	10	3	7	13	2	89.3911	120.169
StPt	2013_06_DSG161_000	0996.DSG	14	20	3	7	13	2	88.3884	115.32
StPt	2013_06_DSG161_000	0997.DSG	14	30	3	7	13	2	88.3181	118.7
StPt	2013_06_DSG161_000	0998.DSG	14	40	3	7	13	2	87.1157	98.6526
StPt	2013_06_DSG161_000	0999.DSG	14	50	3	7	13	3	88.7072	94.4617
StPt	2013_06_DSG161_000	1000.DSG	15	0	3	7	13	2	88.5698	98.9833
StPt	2013_06_DSG161_000	1001.DSG	15	10	3	7	13	2	89.6319	108.718
StPt	2013_06_DSG161_000	1002.DSG	15	20	3	7	13	3	89.3302	108.072
StPt	2013_06_DSG161_000	1003.DSG	15	30	3	7	13	3	87.7	97.1845
StPt	2013_06_DSG161_000	1004.DSG	15	40	3	7	13	2	89.0595	111.469
StPt	2013_06_DSG161_000	1005.DSG	15	50	3	7	13	2	89.4403	98.4244
StPt	2013_06_DSG161_000	1006.DSG	16	0	3	7	13	2	90.309	104.309
StPt	2013_06_DSG161_000	1007.DSG	16	10	3	7	13	2	90.7758	110.755
StPt	2013_06_DSG161_000	1008.DSG	16	20	3	7	13	2	91.125	108.543
StPt	2013_06_DSG161_000	1009.DSG	16	30	3	7	13	2	92.0047	111.833
StPt	2013_06_DSG161_000	1010.DSG	16	40	3	7	13	2	91.3619	108.983
StPt	2013_06_DSG161_000	1011.DSG	16	50	3	7	13	2	91.1558	107.28
StPt	2013_06_DSG161_000	1012.DSG	17	0	3	7	13	3	90.7762	108.271
StPt	2013_06_DSG161_000	1013.DSG	17	10	3	7	13	2	90.1025	95.3576
StPt	2013_06_DSG161_000	1014.DSG	17	20	3	7	13	3	90.1632	100.527
StPt	2013_06_DSG161_000	1015.DSG	17	30	3	7	13	2	90.4051	115.039
StPt	2013_06_DSG161_000	1016.DSG	17	40	3	7	13	3	90.4006	102.338
StPt	2013_06_DSG161_000	1017.DSG	17	50	3	7	13	3	90.4963	111.205
StPt	2013_06_DSG161_000	1018.DSG	18	0	3	7	13	2	90.6446	116.149
StPt	2013_06_DSG161_000	1019.DSG	18	10	3	7	13	2	90.3986	110.543
StPt	2013_06_DSG161_000	1020.DSG	18	20	3	7	13	3	90.3465	104.372
StPt	2013_06_DSG161_000	1021.DSG	18	30	3	7	13	3	90.4705	106.13
StPt	2013_06_DSG161_000	1022.DSG	18	40	3	7	13	3	90.528	105.287
StPt	2013_06_DSG161_000	1023.DSG	18	50	3	7	13	3	90.5082	102.897
StPt	2013_06_DSG161_000	1024.DSG	19	0	3	7	13	3	90.669	102.636
StPt	2013_06_DSG161_000	1025.DSG	19	10	3	7	13	3	90.9298	104.949
StPt	2013_06_DSG161_000	1026.DSG	19	20	3	7	13	3	91.694	106.142
StPt	2013_06_DSG161_000	1027.DSG	19	30	3	7	13	3	92.2092	105.316
StPt	2013_06_DSG161_000	1028.DSG	19	40	3	7	13	3	92.9076	114.695
StPt	2013_06_DSG161_000	1029.DSG	19	50	3	7	13	2	93.0294	114.188
StPt	2013_06_DSG161_000	1030.DSG	20	0	3	7	13	2	93.3207	116.346
StPt	2013_06_DSG161_000	1031.DSG	20	10	3	7	13	1	92.6212	119.749
StPt	2013_06_DSG161_000	1032.DSG	20	20	3	7	13	1	92.0758	122.056
StPt	2013_06_DSG161_000	1033.DSG	20	30	3	7	13	1	91.7083	123.784
StPt	2013_06_DSG161_000	1034.DSG	20	40	3	7	13	1	91.3269	124.105
StPt	2013_06_DSG161_000	1035.DSG	20	50	3	7	13	1	91.3185	124.708
StPt	2013_06_DSG161_000	1036.DSG	21	0	3	7	13	1	90.9517	124.691
StPt	2013_06_DSG161_000	1037.DSG	21	10	3	7	13	1	91.2774	124.852
StPt	2013_06_DSG161_000	1038.DSG	21	20	3	7	13	1	90.4734	124.869
StPt	2013_06_DSG161_000	1039.DSG	21	30	3	7	13	1	90.7898	125.748
StPt	2013_06_DSG161_000	1040.DSG	21	40	3	7	13	1	90.5166	124.313
StPt	2013_06_DSG161_000	1041.DSG	21	50	3	7	13	1	90.3106	124.605
StPt	2013_06_DSG161_000	1042.DSG	22	0	3	7	13	1	90.9917	123.856
StPt	2013_06_DSG161_000	1043.DSG	22	10	3	7	13	1	90.2479	124.532
StPt	2013_06_DSG161_000	1044.DSG	22	20	3	7	13	1	90.4108	123.596
StPt	2013_06_DSG161_000	1045.DSG	22	30	3	7	13	1	90.3982	121.734
StPt	2013_06_DSG161_000	1046.DSG	22	40	3	7	13	1	90.7738	124.126
StPt	2013_06_DSG161_000	1047.DSG	22	50	3	7	13	1	90.816	120.854
StPt	2013_06_DSG161_000	1048.DSG	23	0	3	7	13	1	90.4584	119.515
StPt	2013_06_DSG161_000	1049.DSG	23	10	3	7	13	1	90.2272	118.744
StPt	2013_06_DSG161_000	1050.DSG	23	20	3	7	13	1	89.019	115.923
StPt	2013_06_DSG161_000	1051.DSG	23	30	3	7	13	1	88.1875	114.208
StPt	2013_06_DSG161_000	1052.DSG	23	40	3	7	13	1	88.0085	115.054
StPt	2013_06_DSG161_000	1053.DSG	23	50	3	7	13	2	88.8963	115.102
StPt	2013_06_DSG161_000	1054.DSG	0	0	4	7	13	2	89.893	113.09
StPt	2013_06_DSG161_000	1055.DSG	0	10	4	7	13	2	89.2414	111.551
StPt	2013_06_DSG161_000	1056.DSG	0	20	4	7	13	2	89.4554	108.654
StPt	2013_06_DSG161_000	1057.DSG	0	30	4	7	13	2	89.9435	113.162
StPt	2013_06_DSG161_000	1058.DSG	0	40	4	7	13	2	89.1286	118.522
StPt	2013_06_DSG161_000	1059.DSG	0	50	4	7	13	2	89.3207	118.326
StPt	2013_06_DSG161_000	1060.DSG	1	0	4	7	13	2	88.5864	114.149
StPt	2013_06_DSG161_000	1061.DSG	1	10	4	7	13	2	89.4047	118.309
StPt	2013_06_DSG161_000	1062.DSG	1	20	4	7	13	2	89.1886	115.162
StPt	2013_06_DSG161_000	1063.DSG	1	30	4	7	13	2	90.4995	105.958
StPt	2013_06_DSG161_000	1064.DSG	1	40	4	7	13	2	90.4602	114.531
StPt	2013_06_DSG161_000	1065.DSG	1	50	4	7	13	2	90.5206	113.126
StPt	2013_06_DSG161_000	1066.DSG	2	0	4	7	13	2	90.2968	118.202
StPt	2013_06_DSG161_000	1067.DSG	2	10	4	7	13	2	89.9413	105.68
StPt	2013_06_DSG161_000	1068.DSG	2	20	4	7	13	2	88.801	111.355
StPt	2013_06_DSG161_000	1069.DSG	2	30	4	7	13	3	89.0794	105.235
StPt	2013_06_DSG161_000	1070.DSG	2	40	4	7	13	2	88.3284	118.694
StPt	2013_06_DSG161_000	1071.DSG	2	50	4	7	13	2	88.4871	113.312
StPt	2013_06_DSG161_000	1072.DSG	3	0	4	7	13	2	89.2768	114.572
StPt	2013_06_DSG161_000	1073.DSG	3	10	4	7	13	2	89.6541	111.418
StPt	2013_06_DSG161_000	1074.DSG	3	20	4	7	13	2	89.7098	109.512
StPt	2013_06_DSG161_000	1075.DSG	3	30	4	7	13	2	89.6437	112
StPt	2013_06_DSG161_000	1076.DSG	3	40	4	7	13	3	89.3666	105.09
StPt	2013_06_DSG161_000	1077.DSG	3	50	4	7	13	3	89.4638	106.056
StPt	2013_06_DSG161_000	1078.DSG	4	0	4	7	13	2	88.9859	120.315
StPt	2013_06_DSG161_000	1079.DSG	4	10	4	7	13	3	88.616	101.628
StPt	2013_06_DSG161_000	1080.DSG	4	20	4	7	13	2	88.7808	101.007
StPt	2013_06_DSG161_000	1081.DSG	4	30	4	7	13	3	88.278	101.106
StPt	2013_06_DSG161_000	1082.DSG	4	40	4	7	13	2	89.3247	116.778
StPt	2013_06_DSG161_000	1083.DSG	4	50	4	7	13	3	89.6678	99.4919
StPt	2013_06_DSG161_000	1084.DSG	5	0	4	7	13	3	90.3763	110.324
StPt	2013_06_DSG161_000	1085.DSG	5	10	4	7	13	2	90.5334	120.094
StPt	2013_06_DSG161_000	1086.DSG	5	20	4	7	13	3	90.3536	107.408
StPt	2013_06_DSG161_000	1087.DSG	5	30	4	7	13	3	90.5163	106.014
StPt	2013_06_DSG161_000	1088.DSG	5	40	4	7	13	2	90.1196	114.44
StPt	2013_06_DSG161_000	1089.DSG	5	50	4	7	13	3	89.6141	101.621
StPt	2013_06_DSG161_000	1090.DSG	6	0	4	7	13	2	89.8478	115.725
StPt	2013_06_DSG161_000	1091.DSG	6	10	4	7	13	2	89.2767	110.315
StPt	2013_06_DSG161_000	1092.DSG	6	20	4	7	13	3	88.6617	104.202
StPt	2013_06_DSG161_000	1093.DSG	6	30	4	7	13	2	88.7795	116.968
StPt	2013_06_DSG161_000	1094.DSG	6	40	4	7	13	2	89.1882	118.745
StPt	2013_06_DSG161_000	1095.DSG	6	50	4	7	13	2	88.834	112.907
StPt	2013_06_DSG161_000	1096.DSG	7	0	4	7	13	2	88.4257	113.87
StPt	2013_06_DSG161_000	1097.DSG	7	10	4	7	13	2	88.3011	117.763
StPt	2013_06_DSG161_000	1098.DSG	7	20	4	7	13	2	89.8503	121.407
StPt	2013_06_DSG161_000	1099.DSG	7	30	4	7	13	2	88.3675	112.112
StPt	2013_06_DSG161_000	1100.DSG	7	40	4	7	13	2	87.2115	115.948
StPt	2013_06_DSG161_000	1101.DSG	7	50	4	7	13	2	87.3194	111.917
StPt	2013_06_DSG161_000	1102.DSG	8	0	4	7	13	2	87.2086	117.527
StPt	2013_06_DSG161_000	1103.DSG	8	10	4	7	13	2	86.6076	121.098
StPt	2013_06_DSG161_000	1104.DSG	8	20	4	7	13	2	86.9945	116.967
StPt	2013_06_DSG161_000	1105.DSG	8	30	4	7	13	2	87.513	105.474
StPt	2013_06_DSG161_000	1106.DSG	8	40	4	7	13	2	86.3452	120.356
StPt	2013_06_DSG161_000	1107.DSG	8	50	4	7	13	2	87.2711	109.877
StPt	2013_06_DSG161_000	1108.DSG	9	0	4	7	13	3	87.3886	102.363
StPt	2013_06_DSG161_000	1109.DSG	9	10	4	7	13	2	87.7319	111.887
StPt	2013_06_DSG161_000	1110.DSG	9	20	4	7	13	2	91.6653	118.167
StPt	2013_06_DSG161_000	1111.DSG	9	30	4	7	13	2	88.56	116.315
StPt	2013_06_DSG161_000	1112.DSG	9	40	4	7	13	2	88.5115	121.538
StPt	2013_06_DSG161_000	1113.DSG	9	50	4	7	13	2	88.2761	106.759
StPt	2013_06_DSG161_000	1114.DSG	10	0	4	7	13	2	88.6722	114.357
StPt	2013_06_DSG161_000	1115.DSG	10	10	4	7	13	2	88.9632	118.193
StPt	2013_06_DSG161_000	1116.DSG	10	20	4	7	13	2	88.0006	108.616
StPt	2013_06_DSG161_000	1117.DSG	10	30	4	7	13	2	88.1524	111.512
StPt	2013_06_DSG161_000	1118.DSG	10	40	4	7	13	2	88.4742	112.744
StPt	2013_06_DSG161_000	1119.DSG	10	50	4	7	13	2	89.2205	117.067
StPt	2013_06_DSG161_000	1120.DSG	11	0	4	7	13	2	88.7316	109.607
StPt	2013_06_DSG161_000	1121.DSG	11	10	4	7	13	2	88.187	112.258
StPt	2013_06_DSG161_000	1122.DSG	11	20	4	7	13	2	88.8877	117.169
StPt	2013_06_DSG161_000	1123.DSG	11	30	4	7	13	2	88.4861	113.032
StPt	2013_06_DSG161_000	1124.DSG	11	40	4	7	13	2	88.394	111.879
StPt	2013_06_DSG161_000	1125.DSG	11	50	4	7	13	2	88.7041	115.341
StPt	2013_06_DSG161_000	1126.DSG	12	0	4	7	13	2	87.6586	115.445
StPt	2013_06_DSG161_000	1127.DSG	12	10	4	7	13	2	88.1597	121.048
StPt	2013_06_DSG161_000	1128.DSG	12	20	4	7	13	2	88.3877	115.172
StPt	2013_06_DSG161_000	1129.DSG	12	30	4	7	13	2	88.2565	117.496
StPt	2013_06_DSG161_000	1130.DSG	12	40	4	7	13	2	87.7719	122.039
StPt	2013_06_DSG161_000	1131.DSG	12	50	4	7	13	2	87.7428	116.002
StPt	2013_06_DSG161_000	1132.DSG	13	0	4	7	13	2	88.8995	114.099
StPt	2013_06_DSG161_000	1133.DSG	13	10	4	7	13	2	88.5872	111.55
StPt	2013_06_DSG161_000	1134.DSG	13	20	4	7	13	2	88.6683	123.112
StPt	2013_06_DSG161_000	1135.DSG	13	30	4	7	13	2	88.8432	118.024
StPt	2013_06_DSG161_000	1136.DSG	13	40	4	7	13	2	88.9904	108.6
StPt	2013_06_DSG161_000	1137.DSG	13	50	4	7	13	3	89.8778	111.512
StPt	2013_06_DSG161_000	1138.DSG	14	0	4	7	13	2	89.5334	109.936
StPt	2013_06_DSG161_000	1139.DSG	14	10	4	7	13	2	89.6272	119.161
StPt	2013_06_DSG161_000	1140.DSG	14	20	4	7	13	2	89.4454	109.224
StPt	2013_06_DSG161_000	1141.DSG	14	30	4	7	13	2	89.2462	109.342
StPt	2013_06_DSG161_000	1142.DSG	14	40	4	7	13	2	88.4499	115.199
StPt	2013_06_DSG161_000	1143.DSG	14	50	4	7	13	2	88.2157	110.623
StPt	2013_06_DSG161_000	1144.DSG	15	0	4	7	13	2	87.6707	116.876
StPt	2013_06_DSG161_000	1145.DSG	15	10	4	7	13	2	88.6473	112.928
StPt	2013_06_DSG161_000	1146.DSG	15	20	4	7	13	2	88.8961	118.941
StPt	2013_06_DSG161_000	1147.DSG	15	30	4	7	13	2	89.015	112.296
StPt	2013_06_DSG161_000	1148.DSG	15	40	4	7	13	2	90.0212	116.836
StPt	2013_06_DSG161_000	1149.DSG	15	50	4	7	13	2	90.5897	120.002
StPt	2013_06_DSG161_000	1150.DSG	16	0	4	7	13	2	89.3638	112.037
StPt	2013_06_DSG161_000	1151.DSG	16	10	4	7	13	2	90.1662	118.944
StPt	2013_06_DSG161_000	1152.DSG	16	20	4	7	13	2	89.9618	110.621
StPt	2013_06_DSG161_000	1153.DSG	16	30	4	7	13	3	90.4674	99.2181
StPt	2013_06_DSG161_000	1154.DSG	16	40	4	7	13	2	90.6376	115.68
StPt	2013_06_DSG161_000	1155.DSG	16	50	4	7	13	3	90.6834	103.927
StPt	2013_06_DSG161_000	1156.DSG	17	0	4	7	13	2	90.9183	117.651
StPt	2013_06_DSG161_000	1157.DSG	17	10	4	7	13	2	91.0668	119.539
StPt	2013_06_DSG161_000	1158.DSG	17	20	4	7	13	2	91.0212	118.191
StPt	2013_06_DSG161_000	1159.DSG	17	30	4	7	13	2	90.6287	117.14
StPt	2013_06_DSG161_000	1160.DSG	17	40	4	7	13	3	90.1809	94.8202
StPt	2013_06_DSG161_000	1161.DSG	17	50	4	7	13	2	90.0498	111.111
StPt	2013_06_DSG161_000	1162.DSG	18	0	4	7	13	3	90.003	103.729
StPt	2013_06_DSG161_000	1163.DSG	18	10	4	7	13	2	92.0661	102.107
StPt	2013_06_DSG161_000	1164.DSG	18	20	4	7	13	2	87.8635	116.803
StPt	2013_06_DSG161_000	1165.DSG	18	30	4	7	13	2	93.1672	111.146
StPt	2013_06_DSG161_000	1166.DSG	18	40	4	7	13	2	91.1144	119.666
StPt	2013_06_DSG161_000	1167.DSG	18	50	4	7	13	2	94.7887	108.915
StPt	2013_06_DSG161_000	1168.DSG	19	0	4	7	13	3	91.6787	101.233
StPt	2013_06_DSG161_000	1169.DSG	19	10	4	7	13	3	94.9629	106.288
StPt	2013_06_DSG161_000	1170.DSG	19	20	4	7	13	1	90.4004	115.554
StPt	2013_06_DSG161_000	1171.DSG	19	30	4	7	13	2	92.8974	119.666
StPt	2013_06_DSG161_000	1172.DSG	19	40	4	7	13	2	93.3889	115.596
StPt	2013_06_DSG161_000	1173.DSG	19	50	4	7	13	1	93.03	119.319
StPt	2013_06_DSG161_000	1174.DSG	20	0	4	7	13	1	92.1478	121.215
StPt	2013_06_DSG161_000	1175.DSG	20	10	4	7	13	1	91.4511	122.366
StPt	2013_06_DSG161_000	1176.DSG	20	20	4	7	13	1	91.569	123.439
StPt	2013_06_DSG161_000	1177.DSG	20	30	4	7	13	1	91.7729	124.494
StPt	2013_06_DSG161_000	1178.DSG	20	40	4	7	13	1	91.5341	124.904
StPt	2013_06_DSG161_000	1179.DSG	20	50	4	7	13	1	91.6918	125.385
StPt	2013_06_DSG161_000	1180.DSG	21	0	4	7	13	1	91.3273	125.89
StPt	2013_06_DSG161_000	1181.DSG	21	10	4	7	13	1	91.5755	125.709
StPt	2013_06_DSG161_000	1182.DSG	21	20	4	7	13	1	91.4124	125.747
StPt	2013_06_DSG161_000	1183.DSG	21	30	4	7	13	1	91.4967	126.068
StPt	2013_06_DSG161_000	1184.DSG	21	40	4	7	13	1	91.307	125.103
StPt	2013_06_DSG161_000	1185.DSG	21	50	4	7	13	1	91.1603	124.827
StPt	2013_06_DSG161_000	1186.DSG	22	0	4	7	13	1	91.1706	124.1
StPt	2013_06_DSG161_000	1187.DSG	22	10	4	7	13	1	91.4514	123.047
StPt	2013_06_DSG161_000	1188.DSG	22	20	4	7	13	1	90.809	122.207
StPt	2013_06_DSG161_000	1189.DSG	22	30	4	7	13	1	90.774	121.36
StPt	2013_06_DSG161_000	1190.DSG	22	40	4	7	13	1	91.1937	119.811
StPt	2013_06_DSG161_000	1191.DSG	22	50	4	7	13	1	91.3815	118.367
StPt	2013_06_DSG161_000	1192.DSG	23	0	4	7	13	1	91.4161	116.419
StPt	2013_06_DSG161_000	1193.DSG	23	10	4	7	13	1	91.3547	114.398
StPt	2013_06_DSG161_000	1194.DSG	23	20	4	7	13	1	90.6965	115.357
StPt	2013_06_DSG161_000	1195.DSG	23	30	4	7	13	1	91.0643	114
StPt	2013_06_DSG161_000	1196.DSG	23	40	4	7	13	1	90.6936	111.549
StPt	2013_06_DSG161_000	1197.DSG	23	50	4	7	13	2	90.219	117.851
StPt	2013_06_DSG161_000	1198.DSG	0	0	5	7	13	2	90.5036	110.741
StPt	2013_06_DSG161_000	1199.DSG	0	10	5	7	13	2	91.0262	116.228
StPt	2013_06_DSG161_000	1200.DSG	0	20	5	7	13	2	91.173	104.631
StPt	2013_06_DSG161_000	1201.DSG	0	30	5	7	13	2	90.9357	111.979
StPt	2013_06_DSG161_000	1202.DSG	0	40	5	7	13	2	91.0982	102.809
StPt	2013_06_DSG161_000	1203.DSG	0	50	5	7	13	2	90.8295	106.651
StPt	2013_06_DSG161_000	1204.DSG	1	0	5	7	13	2	90.7018	115.265
StPt	2013_06_DSG161_000	1205.DSG	1	10	5	7	13	3	90.8226	108.059
StPt	2013_06_DSG161_000	1206.DSG	1	20	5	7	13	3	90.6242	106.089
StPt	2013_06_DSG161_000	1207.DSG	1	30	5	7	13	3	90.5791	110.222
StPt	2013_06_DSG161_000	1208.DSG	1	40	5	7	13	2	90.0601	108.97
StPt	2013_06_DSG161_000	1209.DSG	1	50	5	7	13	2	90.5591	112.207
StPt	2013_06_DSG161_000	1210.DSG	2	0	5	7	13	3	90.789	111.418
StPt	2013_06_DSG161_000	1211.DSG	2	10	5	7	13	3	90.9471	108.994
StPt	2013_06_DSG161_000	1212.DSG	2	20	5	7	13	2	90.496	115.294
StPt	2013_06_DSG161_000	1213.DSG	2	30	5	7	13	3	90.3745	109.078
StPt	2013_06_DSG161_000	1214.DSG	2	40	5	7	13	3	89.8862	102.29
StPt	2013_06_DSG161_000	1215.DSG	2	50	5	7	13	3	90.0559	102.625
StPt	2013_06_DSG161_000	1216.DSG	3	0	5	7	13	2	90.3339	115.362
StPt	2013_06_DSG161_000	1217.DSG	3	10	5	7	13	3	90.3612	110.824
StPt	2013_06_DSG161_000	1218.DSG	3	20	5	7	13	3	90.18	103.392
StPt	2013_06_DSG161_000	1219.DSG	3	30	5	7	13	3	89.8371	105.317
StPt	2013_06_DSG161_000	1220.DSG	3	40	5	7	13	2	89.7607	106.95
StPt	2013_06_DSG161_000	1221.DSG	3	50	5	7	13	2	90.0745	102.657
StPt	2013_06_DSG161_000	1222.DSG	4	0	5	7	13	3	89.9117	100.8
StPt	2013_06_DSG161_000	1223.DSG	4	10	5	7	13	2	90.2367	116.407
StPt	2013_06_DSG161_000	1224.DSG	4	20	5	7	13	2	90.3322	111.713
StPt	2013_06_DSG161_000	1225.DSG	4	30	5	7	13	3	90.3592	108.228
StPt	2013_06_DSG161_000	1226.DSG	4	40	5	7	13	3	90.0001	106.547
StPt	2013_06_DSG161_000	1227.DSG	4	50	5	7	13	3	90.7221	106.604
StPt	2013_06_DSG161_000	1228.DSG	5	0	5	7	13	3	91.4515	112.202
StPt	2013_06_DSG161_000	1229.DSG	5	10	5	7	13	2	91.4233	108.402
StPt	2013_06_DSG161_000	1230.DSG	5	20	5	7	13	2	91.3713	105.419
StPt	2013_06_DSG161_000	1231.DSG	5	30	5	7	13	3	90.7383	102.754
StPt	2013_06_DSG161_000	1232.DSG	5	40	5	7	13	2	89.861	101.935
StPt	2013_06_DSG161_000	1233.DSG	5	50	5	7	13	3	89.4575	97.3392
StPt	2013_06_DSG161_000	1234.DSG	6	0	5	7	13	3	89.0669	100.541
StPt	2013_06_DSG161_000	1235.DSG	6	10	5	7	13	2	88.2972	108.974
StPt	2013_06_DSG161_000	1236.DSG	6	20	5	7	13	3	89.2077	95.703
StPt	2013_06_DSG161_000	1237.DSG	6	30	5	7	13	3	88.7871	103.4
StPt	2013_06_DSG161_000	1238.DSG	6	40	5	7	13	2	88.6624	111.269
StPt	2013_06_DSG161_000	1239.DSG	6	50	5	7	13	2	87.3966	96.7587
StPt	2013_06_DSG161_000	1240.DSG	7	0	5	7	13	2	86.5042	107.587
StPt	2013_06_DSG161_000	1241.DSG	7	10	5	7	13	2	88.7972	106.464
StPt	2013_06_DSG161_000	1242.DSG	7	20	5	7	13	2	89.0783	101.325
StPt	2013_06_DSG161_000	1243.DSG	7	30	5	7	13	2	88.9986	110.987
StPt	2013_06_DSG161_000	1244.DSG	7	40	5	7	13	2	88.6979	102.908
StPt	2013_06_DSG161_000	1245.DSG	7	50	5	7	13	2	89.1738	119.443
StPt	2013_06_DSG161_000	1246.DSG	8	0	5	7	13	3	89.0289	98.7467
StPt	2013_06_DSG161_000	1247.DSG	8	10	5	7	13	2	88.7827	104.545
StPt	2013_06_DSG161_000	1248.DSG	8	20	5	7	13	2	88.6814	108.613
StPt	2013_06_DSG161_000	1249.DSG	8	30	5	7	13	3	89.3597	100.443
StPt	2013_06_DSG161_000	1250.DSG	8	40	5	7	13	2	88.6778	113.385
StPt	2013_06_DSG161_000	1251.DSG	8	50	5	7	13	2	88.3251	108.527
StPt	2013_06_DSG161_000	1252.DSG	9	0	5	7	13	2	88.7509	106.821
StPt	2013_06_DSG161_000	1253.DSG	9	10	5	7	13	3	89.1022	106.221
StPt	2013_06_DSG161_000	1254.DSG	9	20	5	7	13	2	88.9041	112.19
StPt	2013_06_DSG161_000	1255.DSG	9	30	5	7	13	2	90.4141	107.324
StPt	2013_06_DSG161_000	1256.DSG	9	40	5	7	13	3	88.7958	110.085
StPt	2013_06_DSG161_000	1257.DSG	9	50	5	7	13	3	88.8259	109.476
StPt	2013_06_DSG161_000	1258.DSG	10	0	5	7	13	3	88.6146	105.446
StPt	2013_06_DSG161_000	1259.DSG	10	10	5	7	13	2	88.6817	108.365
StPt	2013_06_DSG161_000	1260.DSG	10	20	5	7	13	2	88.7184	115.651
StPt	2013_06_DSG161_000	1261.DSG	10	30	5	7	13	2	89.2965	108.814
StPt	2013_06_DSG161_000	1262.DSG	10	40	5	7	13	2	89.1557	109.506
StPt	2013_06_DSG161_000	1263.DSG	10	50	5	7	13	3	89.1386	111.081
StPt	2013_06_DSG161_000	1264.DSG	11	0	5	7	13	3	89.1723	109.641
StPt	2013_06_DSG161_000	1265.DSG	11	10	5	7	13	2	89.3284	103.532
StPt	2013_06_DSG161_000	1266.DSG	11	20	5	7	13	2	89.2668	112.783
StPt	2013_06_DSG161_000	1267.DSG	11	30	5	7	13	2	91.3183	111.356
StPt	2013_06_DSG161_000	1268.DSG	11	40	5	7	13	3	89.4201	108.476
StPt	2013_06_DSG161_000	1269.DSG	11	50	5	7	13	2	89.5846	112.165
StPt	2013_06_DSG161_000	1270.DSG	12	0	5	7	13	2	89.7535	114.74
StPt	2013_06_DSG161_000	1271.DSG	12	10	5	7	13	2	89.7927	112.593
StPt	2013_06_DSG161_000	1272.DSG	12	20	5	7	13	2	89.5547	111.063
StPt	2013_06_DSG161_000	1273.DSG	12	30	5	7	13	2	89.3409	117.23
StPt	2013_06_DSG161_000	1274.DSG	12	40	5	7	13	1	81.8007	118.05
StPt	2013_06_DSG161_000	1275.DSG	12	50	5	7	13	1	77.0952	112.076
StPt	2013_06_DSG161_000	1276.DSG	13	0	5	7	13	2	81.6003	104.492
StPt	2013_06_DSG161_000	1277.DSG	13	10	5	7	13	2	88.9475	111.648
StPt	2013_06_DSG161_000	1278.DSG	13	20	5	7	13	2	89.6722	111.75
StPt	2013_06_DSG161_000	1279.DSG	13	30	5	7	13	2	90.3833	117.717
StPt	2013_06_DSG161_000	1280.DSG	13	40	5	7	13	2	86.3022	113.642
StPt	2013_06_DSG161_000	1281.DSG	13	50	5	7	13	2	86.4436	111.518
StPt	2013_06_DSG161_000	1282.DSG	14	0	5	7	13	2	84.5494	116.126
StPt	2013_06_DSG161_000	1283.DSG	14	10	5	7	13	2	81.4316	101.575
StPt	2013_06_DSG161_000	1284.DSG	14	20	5	7	13	1	80.9066	104.752
StPt	2013_06_DSG161_000	1285.DSG	14	30	5	7	13	1	79.8331	109.525
StPt	2013_06_DSG161_000	1286.DSG	14	40	5	7	13	2	86.1372	110.28
StPt	2013_06_DSG161_000	1287.DSG	14	50	5	7	13	2	88.2483	111.159
StPt	2013_06_DSG161_000	1288.DSG	15	0	5	7	13	2	86.7187	105.369
StPt	2013_06_DSG161_000	1289.DSG	15	10	5	7	13	2	86.3313	111.181
StPt	2013_06_DSG161_000	1290.DSG	15	20	5	7	13	2	88.0404	106.807
StPt	2013_06_DSG161_000	1291.DSG	15	30	5	7	13	3	88.5828	105.005
StPt	2013_06_DSG161_000	1292.DSG	15	40	5	7	13	3	89.7346	110.709
StPt	2013_06_DSG161_000	1293.DSG	15	50	5	7	13	3	89.8734	108.042
StPt	2013_06_DSG161_000	1294.DSG	16	0	5	7	13	3	90.1303	113.722
StPt	2013_06_DSG161_000	1295.DSG	16	10	5	7	13	2	90.0234	114.1
StPt	2013_06_DSG161_000	1296.DSG	16	20	5	7	13	3	89.954	106.965
StPt	2013_06_DSG161_000	1297.DSG	16	30	5	7	13	2	90.1463	114.16
StPt	2013_06_DSG161_000	1298.DSG	16	40	5	7	13	2	90.1029	116.585
StPt	2013_06_DSG161_000	1299.DSG	16	50	5	7	13	3	90.3527	106.918
StPt	2013_06_DSG161_000	1300.DSG	17	0	5	7	13	3	90.2953	110.216
StPt	2013_06_DSG161_000	1301.DSG	17	10	5	7	13	3	90.6943	115.41
StPt	2013_06_DSG161_000	1302.DSG	17	20	5	7	13	2	90.307	116.486
StPt	2013_06_DSG161_000	1303.DSG	17	30	5	7	13	3	90.2466	98.102
StPt	2013_06_DSG161_000	1304.DSG	17	40	5	7	13	3	90.3993	108.6
StPt	2013_06_DSG161_000	1305.DSG	17	50	5	7	13	3	90.5745	116.329
StPt	2013_06_DSG161_000	1306.DSG	18	0	5	7	13	3	90.2588	108.08
StPt	2013_06_DSG161_000	1307.DSG	18	10	5	7	13	2	90.5858	112.853
StPt	2013_06_DSG161_000	1308.DSG	18	20	5	7	13	2	90.5167	118.319
StPt	2013_06_DSG161_000	1309.DSG	18	30	5	7	13	2	91.0278	114.989
StPt	2013_06_DSG161_000	1310.DSG	18	40	5	7	13	3	90.9316	106.056
StPt	2013_06_DSG161_000	1311.DSG	18	50	5	7	13	3	91.3281	92.7189
StPt	2013_06_DSG161_000	1312.DSG	19	0	5	7	13	3	91.6577	101.723
StPt	2013_06_DSG161_000	1313.DSG	19	10	5	7	13	3	91.9825	105.607
StPt	2013_06_DSG161_000	1314.DSG	19	20	5	7	13	3	92.3242	109.143
StPt	2013_06_DSG161_000	1315.DSG	19	30	5	7	13	3	92.9502	98.3826
StPt	2013_06_DSG161_000	1316.DSG	19	40	5	7	13	3	93.5222	114.886
StPt	2013_06_DSG161_000	1317.DSG	19	50	5	7	13	3	93.5535	111.576
StPt	2013_06_DSG161_000	1318.DSG	20	0	5	7	13	2	93.1151	116.953
StPt	2013_06_DSG161_000	1319.DSG	20	10	5	7	13	1	92.5688	115.911
StPt	2013_06_DSG161_000	1320.DSG	20	20	5	7	13	1	91.8375	119.458
StPt	2013_06_DSG161_000	1321.DSG	20	30	5	7	13	1	90.9086	121.924
StPt	2013_06_DSG161_000	1322.DSG	20	40	5	7	13	1	90.7462	123.403
StPt	2013_06_DSG161_000	1323.DSG	20	50	5	7	13	1	90.8304	124.076
StPt	2013_06_DSG161_000	1324.DSG	21	0	5	7	13	1	91.1731	124.903
StPt	2013_06_DSG161_000	1325.DSG	21	10	5	7	13	1	91.3275	125.498
StPt	2013_06_DSG161_000	1326.DSG	21	20	5	7	13	1	91.2328	126.171
StPt	2013_06_DSG161_000	1327.DSG	21	30	5	7	13	1	91.0939	125.996
StPt	2013_06_DSG161_000	1328.DSG	21	40	5	7	13	1	91.083	125.873
StPt	2013_06_DSG161_000	1329.DSG	21	50	5	7	13	1	91.0285	125.311
StPt	2013_06_DSG161_000	1330.DSG	22	0	5	7	13	1	90.9807	125.354
StPt	2013_06_DSG161_000	1331.DSG	22	10	5	7	13	1	90.6686	124.301
StPt	2013_06_DSG161_000	1332.DSG	22	20	5	7	13	1	91.0104	123.764
StPt	2013_06_DSG161_000	1333.DSG	22	30	5	7	13	1	90.3212	122.754
StPt	2013_06_DSG161_000	1334.DSG	22	40	5	7	13	1	90.7612	121.119
StPt	2013_06_DSG161_000	1335.DSG	22	50	5	7	13	1	91.0228	119.932
StPt	2013_06_DSG161_000	1336.DSG	23	0	5	7	13	1	91.0973	119.13
StPt	2013_06_DSG161_000	1337.DSG	23	10	5	7	13	1	91.1863	119.332
StPt	2013_06_DSG161_000	1338.DSG	23	20	5	7	13	1	91.0042	117.556
StPt	2013_06_DSG161_000	1339.DSG	23	30	5	7	13	1	90.5639	116.537
StPt	2013_06_DSG161_000	1340.DSG	23	40	5	7	13	1	90.9178	116.145
StPt	2013_06_DSG161_000	1341.DSG	23	50	5	7	13	1	90.3723	111.539
StPt	2013_06_DSG161_000	1342.DSG	0	0	6	7	13	2	90.9697	112.099
StPt	2013_06_DSG161_000	1343.DSG	0	10	6	7	13	2	91.0727	118.68
StPt	2013_06_DSG161_000	1344.DSG	0	20	6	7	13	2	90.8207	116.089
StPt	2013_06_DSG161_000	1345.DSG	0	30	6	7	13	2	90.8976	113.449
StPt	2013_06_DSG161_000	1346.DSG	0	40	6	7	13	2	91.1425	113.732
StPt	2013_06_DSG161_000	1347.DSG	0	50	6	7	13	2	91.5845	110.062
StPt	2013_06_DSG161_000	1348.DSG	1	0	6	7	13	3	91.2504	105.98
StPt	2013_06_DSG161_000	1349.DSG	1	10	6	7	13	3	91.2715	105.833
StPt	2013_06_DSG161_000	1350.DSG	1	20	6	7	13	2	90.9517	117.52
StPt	2013_06_DSG161_000	1351.DSG	1	30	6	7	13	2	90.9736	112.49
StPt	2013_06_DSG161_000	1352.DSG	1	40	6	7	13	2	91.3325	114.582
StPt	2013_06_DSG161_000	1353.DSG	1	50	6	7	13	2	91.1656	119.145
StPt	2013_06_DSG161_000	1354.DSG	2	0	6	7	13	3	91.5893	104.244
StPt	2013_06_DSG161_000	1355.DSG	2	10	6	7	13	2	90.6735	113.811
StPt	2013_06_DSG161_000	1356.DSG	2	20	6	7	13	3	90.9689	108.716
StPt	2013_06_DSG161_000	1357.DSG	2	30	6	7	13	3	90.7871	112.106
StPt	2013_06_DSG161_000	1358.DSG	2	40	6	7	13	2	91.1796	117.865
StPt	2013_06_DSG161_000	1359.DSG	2	50	6	7	13	3	91.0505	108.284
StPt	2013_06_DSG161_000	1360.DSG	3	0	6	7	13	3	90.8797	104.835
StPt	2013_06_DSG161_000	1361.DSG	3	10	6	7	13	2	90.5903	115.468
StPt	2013_06_DSG161_000	1362.DSG	3	20	6	7	13	3	90.6314	108.682
StPt	2013_06_DSG161_000	1363.DSG	3	30	6	7	13	3	90.219	101.164
StPt	2013_06_DSG161_000	1364.DSG	3	40	6	7	13	2	89.9971	118.024
StPt	2013_06_DSG161_000	1365.DSG	3	50	6	7	13	2	90.9619	113.726
StPt	2013_06_DSG161_000	1366.DSG	4	0	6	7	13	2	90.4254	111.7
StPt	2013_06_DSG161_000	1367.DSG	4	10	6	7	13	2	89.9775	115.166
StPt	2013_06_DSG161_000	1368.DSG	4	20	6	7	13	2	89.9364	114.53
StPt	2013_06_DSG161_000	1369.DSG	4	30	6	7	13	2	89.7459	108.812
StPt	2013_06_DSG161_000	1370.DSG	4	40	6	7	13	3	90.3355	104.115
StPt	2013_06_DSG161_000	1371.DSG	4	50	6	7	13	3	90.7768	108.909
StPt	2013_06_DSG161_000	1372.DSG	5	0	6	7	13	3	91.1112	103.594
StPt	2013_06_DSG161_000	1373.DSG	5	10	6	7	13	3	92.3354	101.263
StPt	2013_06_DSG161_000	1374.DSG	5	20	6	7	13	3	91.7192	111.88
StPt	2013_06_DSG161_000	1375.DSG	5	30	6	7	13	2	90.6594	117.439
StPt	2013_06_DSG161_000	1376.DSG	5	40	6	7	13	3	90.2331	102.233
StPt	2013_06_DSG161_000	1377.DSG	5	50	6	7	13	2	89.9866	109.422
StPt	2013_06_DSG161_000	1378.DSG	6	0	6	7	13	3	89.508	100.956
StPt	2013_06_DSG161_000	1379.DSG	6	10	6	7	13	2	89.5407	110.554
StPt	2013_06_DSG161_000	1380.DSG	6	20	6	7	13	3	89.44	107.71
StPt	2013_06_DSG161_000	1381.DSG	6	30	6	7	13	2	89.1749	108.044
StPt	2013_06_DSG161_000	1382.DSG	6	40	6	7	13	2	88.6014	106.557
StPt	2013_06_DSG161_000	1383.DSG	6	50	6	7	13	2	88.3219	112.833
StPt	2013_06_DSG161_000	1384.DSG	7	0	6	7	13	2	87.9993	109.511
StPt	2013_06_DSG161_000	1385.DSG	7	10	6	7	13	2	87.9009	112.511
StPt	2013_06_DSG161_000	1386.DSG	7	20	6	7	13	2	88.5566	110.071
StPt	2013_06_DSG161_000	1387.DSG	7	30	6	7	13	2	87.6996	104.034
StPt	2013_06_DSG161_000	1388.DSG	7	40	6	7	13	2	87.047	107.57
StPt	2013_06_DSG161_000	1389.DSG	7	50	6	7	13	2	87.5582	108.269
StPt	2013_06_DSG161_000	1390.DSG	8	0	6	7	13	2	87.8925	111.973
StPt	2013_06_DSG161_000	1391.DSG	8	10	6	7	13	2	87.5623	110.744
StPt	2013_06_DSG161_000	1392.DSG	8	20	6	7	13	2	87.6002	105.578
StPt	2013_06_DSG161_000	1393.DSG	8	30	6	7	13	2	87.3148	107.118
StPt	2013_06_DSG161_000	1394.DSG	8	40	6	7	13	2	87.4675	107.724
StPt	2013_06_DSG161_000	1395.DSG	8	50	6	7	13	3	87.3697	105.919
StPt	2013_06_DSG161_000	1396.DSG	9	0	6	7	13	2	87.8624	108.183
StPt	2013_06_DSG161_000	1397.DSG	9	10	6	7	13	2	87.4449	108.136
StPt	2013_06_DSG161_000	1398.DSG	9	20	6	7	13	2	87.3507	102.691
StPt	2013_06_DSG161_000	1399.DSG	9	30	6	7	13	2	87.5004	115.018
StPt	2013_06_DSG161_000	1400.DSG	9	40	6	7	13	2	88.2442	111.151
StPt	2013_06_DSG161_000	1401.DSG	9	50	6	7	13	2	88.1333	110.935
StPt	2013_06_DSG161_000	1402.DSG	10	0	6	7	13	2	86.9726	114.477
StPt	2013_06_DSG161_000	1403.DSG	10	10	6	7	13	2	87.7314	112.487
StPt	2013_06_DSG161_000	1404.DSG	10	20	6	7	13	2	87.4011	114.02
StPt	2013_06_DSG161_000	1405.DSG	10	30	6	7	13	2	88.1485	116.448
StPt	2013_06_DSG161_000	1406.DSG	10	40	6	7	13	1	96.8989	112.805
StPt	2013_06_DSG161_000	1407.DSG	10	50	6	7	13	2	88.4132	111.011
StPt	2013_06_DSG161_000	1408.DSG	11	0	6	7	13	2	88.8006	111.874
StPt	2013_06_DSG161_000	1409.DSG	11	10	6	7	13	2	87.7014	116.214
StPt	2013_06_DSG161_000	1410.DSG	11	20	6	7	13	2	88.7698	108.465
StPt	2013_06_DSG161_000	1411.DSG	11	30	6	7	13	3	88.8401	105.241
StPt	2013_06_DSG161_000	1412.DSG	11	40	6	7	13	2	88.8539	110.008
StPt	2013_06_DSG161_000	1413.DSG	11	50	6	7	13	2	88.9186	111.962
StPt	2013_06_DSG161_000	1414.DSG	12	0	6	7	13	2	88.5874	109.301
StPt	2013_06_DSG161_000	1415.DSG	12	10	6	7	13	2	89.2907	114.857
StPt	2013_06_DSG161_000	1416.DSG	12	20	6	7	13	2	89.2118	115.29
StPt	2013_06_DSG161_000	1417.DSG	12	30	6	7	13	2	89.1422	116.069
StPt	2013_06_DSG161_000	1418.DSG	12	40	6	7	13	2	89.6071	114.373
StPt	2013_06_DSG161_000	1419.DSG	12	50	6	7	13	3	88.9304	109.82
StPt	2013_06_DSG161_000	1420.DSG	13	0	6	7	13	3	89.1577	102.647
StPt	2013_06_DSG161_000	1421.DSG	13	10	6	7	13	2	89.4601	114.956
StPt	2013_06_DSG161_000	1422.DSG	13	20	6	7	13	2	88.9914	113.009
StPt	2013_06_DSG161_000	1423.DSG	13	30	6	7	13	3	89.4682	94.5179
StPt	2013_06_DSG161_000	1424.DSG	13	40	6	7	13	2	89.5862	105.224
StPt	2013_06_DSG161_000	1425.DSG	13	50	6	7	13	3	89.4272	94.2911
StPt	2013_06_DSG161_000	1426.DSG	14	0	6	7	13	3	89.5014	99.9052
StPt	2013_06_DSG161_000	1427.DSG	14	10	6	7	13	2	87.4913	111.449
StPt	2013_06_DSG161_000	1428.DSG	14	20	6	7	13	3	88.7663	106.63
StPt	2013_06_DSG161_000	1429.DSG	14	30	6	7	13	2	89.3746	86.7075
StPt	2013_06_DSG161_000	1430.DSG	14	40	6	7	13	3	89.2799	108.518
StPt	2013_06_DSG161_000	1431.DSG	14	50	6	7	13	2	89.3203	110.651
StPt	2013_06_DSG161_000	1432.DSG	15	0	6	7	13	3	89.4647	90.8611
StPt	2013_06_DSG161_000	1433.DSG	15	10	6	7	13	3	89.1673	107.851
StPt	2013_06_DSG161_000	1434.DSG	15	20	6	7	13	3	89.202	106.977
StPt	2013_06_DSG161_000	1435.DSG	15	30	6	7	13	3	89.4925	106.595
StPt	2013_06_DSG161_000	1436.DSG	15	40	6	7	13	2	90.1769	113.798
StPt	2013_06_DSG161_000	1437.DSG	15	50	6	7	13	1	89.6892	110.507
StPt	2013_06_DSG161_000	1438.DSG	16	0	6	7	13	2	89.0055	90.1715
StPt	2013_06_DSG161_000	1439.DSG	16	10	6	7	13	3	90.163	107.108
StPt	2013_06_DSG161_000	1440.DSG	16	20	6	7	13	2	90.639	102.616
StPt	2013_06_DSG161_000	1441.DSG	16	30	6	7	13	3	90.4906	100.007
StPt	2013_06_DSG161_000	1442.DSG	16	40	6	7	13	2	90.2186	111.877
StPt	2013_06_DSG161_000	1443.DSG	16	50	6	7	13	2	90.4637	114.636
StPt	2013_06_DSG161_000	1444.DSG	17	0	6	7	13	3	90.4955	96.1022
StPt	2013_06_DSG161_000	1445.DSG	17	10	6	7	13	3	89.9889	109.28
StPt	2013_06_DSG161_000	1446.DSG	17	20	6	7	13	3	90.3167	110.54
StPt	2013_06_DSG161_000	1447.DSG	17	30	6	7	13	2	90.4779	112.006
StPt	2013_06_DSG161_000	1448.DSG	17	40	6	7	13	3	91.2884	103.885
StPt	2013_06_DSG161_000	1449.DSG	17	50	6	7	13	2	89.9847	110.198
StPt	2013_06_DSG161_000	1450.DSG	18	0	6	7	13	3	89.9763	105.005
StPt	2013_06_DSG161_000	1451.DSG	18	10	6	7	13	3	90.5685	102.933
StPt	2013_06_DSG161_000	1452.DSG	18	20	6	7	13	3	90.2715	97.6664
StPt	2013_06_DSG161_000	1453.DSG	18	30	6	7	13	3	90.3616	113.312
StPt	2013_06_DSG161_000	1454.DSG	18	40	6	7	13	3	90.8056	96.6097
StPt	2013_06_DSG161_000	1455.DSG	18	50	6	7	13	2	90.9167	108.688
StPt	2013_06_DSG161_000	1456.DSG	19	0	6	7	13	3	91.2773	106.05
StPt	2013_06_DSG161_000	1457.DSG	19	10	6	7	13	3	92.1116	111.298
StPt	2013_06_DSG161_000	1458.DSG	19	20	6	7	13	2	92.5187	90.3153
StPt	2013_06_DSG161_000	1459.DSG	19	30	6	7	13	3	93.6401	93.9775
StPt	2013_06_DSG161_000	1460.DSG	19	40	6	7	13	3	94.1976	97.971
StPt	2013_06_DSG161_000	1461.DSG	19	50	6	7	13	3	94.6828	104.581
StPt	2013_06_DSG161_000	1462.DSG	20	0	6	7	13	2	94.4004	105.472
StPt	2013_06_DSG161_000	1463.DSG	20	10	6	7	13	2	94.1831	108.229
StPt	2013_06_DSG161_000	1464.DSG	20	20	6	7	13	1	93.5466	111.943
StPt	2013_06_DSG161_000	1465.DSG	20	30	6	7	13	1	92.6629	114.379
StPt	2013_06_DSG161_000	1466.DSG	20	40	6	7	13	1	93.0747	115.534
StPt	2013_06_DSG161_000	1467.DSG	20	50	6	7	13	1	92.3397	116.576
StPt	2013_06_DSG161_000	1468.DSG	21	0	6	7	13	1	91.3171	116.622
StPt	2013_06_DSG161_000	1469.DSG	21	10	6	7	13	1	92.2752	118.192
StPt	2013_06_DSG161_000	1470.DSG	21	20	6	7	13	1	92.5462	116.35
StPt	2013_06_DSG161_000	1471.DSG	21	30	6	7	13	1	92.3832	116.208
StPt	2013_06_DSG161_000	1472.DSG	21	40	6	7	13	1	92.4369	117.997
StPt	2013_06_DSG161_000	1473.DSG	21	50	6	7	13	1	91.9297	116.979
StPt	2013_06_DSG161_000	1474.DSG	22	0	6	7	13	1	91.5751	116.863
StPt	2013_06_DSG161_000	1475.DSG	22	10	6	7	13	1	91.9957	115.558
StPt	2013_06_DSG161_000	1476.DSG	22	20	6	7	13	1	91.683	115.707
StPt	2013_06_DSG161_000	1477.DSG	22	30	6	7	13	1	91.5465	113.786
StPt	2013_06_DSG161_000	1478.DSG	22	40	6	7	13	1	91.5156	113.193
StPt	2013_06_DSG161_000	1479.DSG	22	50	6	7	13	1	91.6524	112.729
StPt	2013_06_DSG161_000	1480.DSG	23	0	6	7	13	1	91.792	110.331
StPt	2013_06_DSG161_000	1481.DSG	23	10	6	7	13	1	92.2235	109.516
StPt	2013_06_DSG161_000	1482.DSG	23	20	6	7	13	1	91.778	111.281
StPt	2013_06_DSG161_000	1483.DSG	23	30	6	7	13	2	91.8316	103.916
StPt	2013_06_DSG161_000	1484.DSG	23	40	6	7	13	2	91.4574	107.151
StPt	2013_06_DSG161_000	1485.DSG	23	50	6	7	13	2	91.263	105.816
StPt	2013_06_DSG161_000	1486.DSG	0	0	7	7	13	2	91.6785	108.711
StPt	2013_06_DSG161_000	1487.DSG	0	10	7	7	13	2	91.1027	98.6955
StPt	2013_06_DSG161_000	1488.DSG	0	20	7	7	13	3	91.0956	97.3971
StPt	2013_06_DSG161_000	1489.DSG	0	30	7	7	13	2	90.851	105.961
StPt	2013_06_DSG161_000	1490.DSG	0	40	7	7	13	3	91.4127	110.826
StPt	2013_06_DSG161_000	1491.DSG	0	50	7	7	13	3	90.9769	108.803
StPt	2013_06_DSG161_000	1492.DSG	1	0	7	7	13	3	90.8988	101.152
StPt	2013_06_DSG161_000	1493.DSG	1	10	7	7	13	3	90.9473	92.6791
StPt	2013_06_DSG161_000	1494.DSG	1	20	7	7	13	3	91.1217	98.4127
StPt	2013_06_DSG161_000	1495.DSG	1	30	7	7	13	3	90.925	104.563
StPt	2013_06_DSG161_000	1496.DSG	1	40	7	7	13	3	91.2197	102.122
StPt	2013_06_DSG161_000	1497.DSG	1	50	7	7	13	3	91.4256	100.34
StPt	2013_06_DSG161_000	1498.DSG	2	0	7	7	13	3	91.3506	91.3058
StPt	2013_06_DSG161_000	1499.DSG	2	10	7	7	13	3	90.9534	91.0408
StPt	2013_06_DSG161_000	1500.DSG	2	20	7	7	13	2	91.558	108.063
StPt	2013_06_DSG161_000	1501.DSG	2	30	7	7	13	3	90.6439	103.254
StPt	2013_06_DSG161_000	1502.DSG	2	40	7	7	13	3	90.7753	101.948
StPt	2013_06_DSG161_000	1503.DSG	2	50	7	7	13	3	90.4621	94.3412
StPt	2013_06_DSG161_000	1504.DSG	3	0	7	7	13	3	90.6475	110.796
StPt	2013_06_DSG161_000	1505.DSG	3	10	7	7	13	3	90.9515	91.2536
StPt	2013_06_DSG161_000	1506.DSG	3	20	7	7	13	3	91.1435	100.703
StPt	2013_06_DSG161_000	1507.DSG	3	30	7	7	13	3	90.9576	91.897
StPt	2013_06_DSG161_000	1508.DSG	3	40	7	7	13	3	90.7278	91.2505
StPt	2013_06_DSG161_000	1509.DSG	3	50	7	7	13	3	90.5855	100.807
StPt	2013_06_DSG161_000	1510.DSG	4	0	7	7	13	3	90.8952	99.2361
StPt	2013_06_DSG161_000	1511.DSG	4	10	7	7	13	3	91.1099	100.28
StPt	2013_06_DSG161_000	1512.DSG	4	20	7	7	13	3	91.1606	93.5409
StPt	2013_06_DSG161_000	1513.DSG	4	30	7	7	13	3	91.0548	101.917
StPt	2013_06_DSG161_000	1514.DSG	4	40	7	7	13	3	91.8741	103.587
StPt	2013_06_DSG161_000	1515.DSG	4	50	7	7	13	3	91.8449	96.8634
StPt	2013_06_DSG161_000	1516.DSG	5	0	7	7	13	3	92.5075	99.1622
StPt	2013_06_DSG161_000	1517.DSG	5	10	7	7	13	3	92.6406	111.61
StPt	2013_06_DSG161_000	1518.DSG	5	20	7	7	13	3	92.529	92.3066
StPt	2013_06_DSG161_000	1519.DSG	5	30	7	7	13	3	91.9592	97.3193
StPt	2013_06_DSG161_000	1520.DSG	5	40	7	7	13	3	91.142	98.0389
StPt	2013_06_DSG161_000	1521.DSG	5	50	7	7	13	3	90.8083	98.2391
StPt	2013_06_DSG161_000	1522.DSG	6	0	7	7	13	3	90.4008	100.491
StPt	2013_06_DSG161_000	1523.DSG	6	10	7	7	13	2	91.7452	111.816
StPt	2013_06_DSG161_000	1524.DSG	6	20	7	7	13	2	89.781	94.2515
StPt	2013_06_DSG161_000	1525.DSG	6	30	7	7	13	2	90.9378	102.922
StPt	2013_06_DSG161_000	1526.DSG	6	40	7	7	13	2	89.5037	102.347
StPt	2013_06_DSG161_000	1527.DSG	6	50	7	7	13	2	95.5613	114.585
StPt	2013_06_DSG161_000	1528.DSG	7	0	7	7	13	3	90.2731	106.604
StPt	2013_06_DSG161_000	1529.DSG	7	10	7	7	13	2	89.1234	104.66
StPt	2013_06_DSG161_000	1530.DSG	7	20	7	7	13	2	89.3927	100.731
StPt	2013_06_DSG161_000	1531.DSG	7	30	7	7	13	3	89.1399	95.837
StPt	2013_06_DSG161_000	1532.DSG	7	40	7	7	13	2	89.0258	107.202
StPt	2013_06_DSG161_000	1533.DSG	7	50	7	7	13	2	89.3638	105.9
StPt	2013_06_DSG161_000	1534.DSG	8	0	7	7	13	3	89.4387	96.3358
StPt	2013_06_DSG161_000	1535.DSG	8	10	7	7	13	2	91.7329	111.889
StPt	2013_06_DSG161_000	1536.DSG	8	20	7	7	13	3	89.4654	105.928
StPt	2013_06_DSG161_000	1537.DSG	8	30	7	7	13	2	90.3495	103.086
StPt	2013_06_DSG161_000	1538.DSG	8	40	7	7	13	3	89.5637	95.467
StPt	2013_06_DSG161_000	1539.DSG	8	50	7	7	13	3	89.4513	101.148
StPt	2013_06_DSG161_000	1540.DSG	9	0	7	7	13	2	89.584	107.033
StPt	2013_06_DSG161_000	1541.DSG	9	10	7	7	13	3	89.2351	94.0315
StPt	2013_06_DSG161_000	1542.DSG	9	20	7	7	13	1	90.9519	111.981
StPt	2013_06_DSG161_000	1543.DSG	9	30	7	7	13	1	90.0535	107.724
StPt	2013_06_DSG161_000	1544.DSG	9	40	7	7	13	3	89.3164	107.671
StPt	2013_06_DSG161_000	1545.DSG	9	50	7	7	13	2	90.1368	109.123
StPt	2013_06_DSG161_000	1546.DSG	10	0	7	7	13	1	90.0241	107.765
StPt	2013_06_DSG161_000	1547.DSG	10	10	7	7	13	2	89.6724	106.058
StPt	2013_06_DSG161_000	1548.DSG	10	20	7	7	13	2	89.8478	109.581
StPt	2013_06_DSG161_000	1549.DSG	10	30	7	7	13	2	89.7994	109.264
StPt	2013_06_DSG161_000	1550.DSG	10	40	7	7	13	3	89.8552	104.248
StPt	2013_06_DSG161_000	1551.DSG	10	50	7	7	13	3	89.3703	102.22
StPt	2013_06_DSG161_000	1552.DSG	11	0	7	7	13	1	90.2666	108.471
StPt	2013_06_DSG161_000	1553.DSG	11	10	7	7	13	2	89.6003	104.966
StPt	2013_06_DSG161_000	1554.DSG	11	20	7	7	13	3	89.6095	94.2797
StPt	2013_06_DSG161_000	1555.DSG	11	30	7	7	13	3	89.3932	101.057
StPt	2013_06_DSG161_000	1556.DSG	11	40	7	7	13	3	89.5682	105.285
StPt	2013_06_DSG161_000	1557.DSG	11	50	7	7	13	3	90.1088	99.2539
StPt	2013_06_DSG161_000	1558.DSG	12	0	7	7	13	3	90.0009	95.35
StPt	2013_06_DSG161_000	1559.DSG	12	10	7	7	13	1	92.2037	109.192
StPt	2013_06_DSG161_000	1560.DSG	12	20	7	7	13	1	91.6611	110.591
StPt	2013_06_DSG161_000	1561.DSG	12	30	7	7	13	3	89.3981	95.8117
StPt	2013_06_DSG161_000	1562.DSG	12	40	7	7	13	3	89.8999	101.343
StPt	2013_06_DSG161_000	1563.DSG	12	50	7	7	13	3	90.0547	108.298
StPt	2013_06_DSG161_000	1564.DSG	13	0	7	7	13	3	90.2488	106.246
StPt	2013_06_DSG161_000	1565.DSG	13	10	7	7	13	3	90.5493	99.9247
StPt	2013_06_DSG161_000	1566.DSG	13	20	7	7	13	3	91.956	107.063
StPt	2013_06_DSG161_000	1567.DSG	13	30	7	7	13	3	90.8738	94.1469
StPt	2013_06_DSG161_000	1568.DSG	13	40	7	7	13	2	91.5622	105.885
StPt	2013_06_DSG161_000	1569.DSG	13	50	7	7	13	2	90.9179	90.5598
StPt	2013_06_DSG161_000	1570.DSG	14	0	7	7	13	2	96.9889	112.31
StPt	2013_06_DSG161_000	1571.DSG	14	10	7	7	13	2	101.9	115.703
StPt	2013_06_DSG161_000	1572.DSG	14	20	7	7	13	4	90.7189	99.4299
StPt	2013_06_DSG161_000	1573.DSG	14	30	7	7	13	3	90.6599	98.1938
StPt	2013_06_DSG161_000	1574.DSG	14	40	7	7	13	2	91.5003	111.661
StPt	2013_06_DSG161_000	1575.DSG	14	50	7	7	13	3	90.4779	107.182
StPt	2013_06_DSG161_000	1576.DSG	15	0	7	7	13	3	90.6275	102.824
StPt	2013_06_DSG161_000	1577.DSG	15	10	7	7	13	2	88.9865	113.102
StPt	2013_06_DSG161_000	1578.DSG	15	20	7	7	13	3	90.4296	105.545
StPt	2013_06_DSG161_000	1579.DSG	15	30	7	7	13	2	91.7192	103.816
StPt	2013_06_DSG161_000	1580.DSG	15	40	7	7	13	3	91.0837	101.261
StPt	2013_06_DSG161_000	1581.DSG	15	50	7	7	13	1	91.7041	111.935
StPt	2013_06_DSG161_000	1582.DSG	16	0	7	7	13	3	90.6444	100.233
StPt	2013_06_DSG161_000	1583.DSG	16	10	7	7	13	3	90.9736	108.745
StPt	2013_06_DSG161_000	1584.DSG	16	20	7	7	13	2	89.3669	112.865
StPt	2013_06_DSG161_000	1585.DSG	16	30	7	7	13	3	89.0995	99.3635
StPt	2013_06_DSG161_000	1586.DSG	16	40	7	7	13	3	89.1773	95.9669
StPt	2013_06_DSG161_000	1587.DSG	16	50	7	7	13	3	90.0883	96.3452
StPt	2013_06_DSG161_000	1588.DSG	17	0	7	7	13	3	90.4118	95.6281
StPt	2013_06_DSG161_000	1589.DSG	17	10	7	7	13	2	90.609	91.5658
StPt	2013_06_DSG161_000	1590.DSG	17	20	7	7	13	3	89.9951	100.173
StPt	2013_06_DSG161_000	1591.DSG	17	30	7	7	13	3	90.6287	108.108
StPt	2013_06_DSG161_000	1592.DSG	17	40	7	7	13	3	90.1998	101.165
StPt	2013_06_DSG161_000	1593.DSG	17	50	7	7	13	3	90.385	98.9673
StPt	2013_06_DSG161_000	1594.DSG	18	0	7	7	13	3	90.813	88.5646
StPt	2013_06_DSG161_000	1595.DSG	18	10	7	7	13	3	91.1181	94.6023
StPt	2013_06_DSG161_000	1596.DSG	18	20	7	7	13	3	90.3345	97.1468
StPt	2013_06_DSG161_000	1597.DSG	18	30	7	7	13	3	90.8573	96.0102
StPt	2013_06_DSG161_000	1598.DSG	18	40	7	7	13	3	91.5019	91.1121
StPt	2013_06_DSG161_000	1599.DSG	18	50	7	7	13	3	91.1817	103.704
StPt	2013_06_DSG161_000	1600.DSG	19	0	7	7	13	3	91.7005	102.632
StPt	2013_06_DSG161_000	1601.DSG	19	10	7	7	13	3	91.8786	103.353
StPt	2013_06_DSG161_000	1602.DSG	19	20	7	7	13	3	93.0322	102.532
StPt	2013_06_DSG161_000	1603.DSG	19	30	7	7	13	3	92.7913	100.244
StPt	2013_06_DSG161_000	1604.DSG	19	40	7	7	13	2	93.743	109.912
StPt	2013_06_DSG161_000	1605.DSG	19	50	7	7	13	3	94.156	102.13
StPt	2013_06_DSG161_000	1606.DSG	20	0	7	7	13	2	94.0314	104.484
StPt	2013_06_DSG161_000	1607.DSG	20	10	7	7	13	1	93.0495	108.164
StPt	2013_06_DSG161_000	1608.DSG	20	20	7	7	13	1	93.1664	109.471
StPt	2013_06_DSG161_000	1609.DSG	20	30	7	7	13	1	95.3808	110.344
StPt	2013_06_DSG161_000	1610.DSG	20	40	7	7	13	1	91.7914	112.151
StPt	2013_06_DSG161_000	1611.DSG	20	50	7	7	13	1	91.4039	113.525
StPt	2013_06_DSG161_000	1612.DSG	21	0	7	7	13	1	91.5454	112.596
StPt	2013_06_DSG161_000	1613.DSG	21	10	7	7	13	1	90.2375	113.201
StPt	2013_06_DSG161_000	1614.DSG	21	20	7	7	13	1	91.4774	113.529
StPt	2013_06_DSG161_000	1615.DSG	21	30	7	7	13	1	91.4018	112.194
StPt	2013_06_DSG161_000	1616.DSG	21	40	7	7	13	1	91.4642	111.821
StPt	2013_06_DSG161_000	1617.DSG	21	50	7	7	13	1	91.561	110.956
StPt	2013_06_DSG161_000	1618.DSG	22	0	7	7	13	1	91.6534	111.051
StPt	2013_06_DSG161_000	1619.DSG	22	10	7	7	13	1	91.0579	110.737
StPt	2013_06_DSG161_000	1620.DSG	22	20	7	7	13	1	91.4462	111.739
StPt	2013_06_DSG161_000	1621.DSG	22	30	7	7	13	1	91.4499	110.555
StPt	2013_06_DSG161_000	1622.DSG	22	40	7	7	13	1	91.7075	109.34
StPt	2013_06_DSG161_000	1623.DSG	22	50	7	7	13	1	91.7187	107.608
StPt	2013_06_DSG161_000	1624.DSG	23	0	7	7	13	1	90.9383	107.018
StPt	2013_06_DSG161_000	1625.DSG	23	10	7	7	13	1	91.3734	104.53
StPt	2013_06_DSG161_000	1626.DSG	23	20	7	7	13	1	90.9549	102.968
StPt	2013_06_DSG161_000	1627.DSG	23	30	7	7	13	2	90.9928	100.901
StPt	2013_06_DSG161_000	1628.DSG	23	40	7	7	13	2	90.6357	99.6668
StPt	2013_06_DSG161_000	1629.DSG	23	50	7	7	13	2	90.7931	104.164
StPt	2013_06_DSG161_000	1630.DSG	0	0	8	7	13	2	90.8224	99.2751
StPt	2013_06_DSG161_000	1631.DSG	0	10	8	7	13	2	90.5484	98.2152
StPt	2013_06_DSG161_000	1632.DSG	0	20	8	7	13	3	90.4668	98.0607
StPt	2013_06_DSG161_000	1633.DSG	0	30	8	7	13	2	90.4168	105.35
StPt	2013_06_DSG161_000	1634.DSG	0	40	8	7	13	3	89.7285	103.155
StPt	2013_06_DSG161_000	1635.DSG	0	50	8	7	13	3	90.0489	104.971
StPt	2013_06_DSG161_000	1636.DSG	1	0	8	7	13	2	90.0791	106.838
StPt	2013_06_DSG161_000	1637.DSG	1	10	8	7	13	2	90.2687	102.514
StPt	2013_06_DSG161_000	1638.DSG	1	20	8	7	13	2	89.8163	102.189
StPt	2013_06_DSG161_000	1639.DSG	1	30	8	7	13	3	89.7252	95.38
StPt	2013_06_DSG161_000	1640.DSG	1	40	8	7	13	2	89.9441	97.1814
StPt	2013_06_DSG161_000	1641.DSG	1	50	8	7	13	2	89.885	104.008
StPt	2013_06_DSG161_000	1642.DSG	2	0	8	7	13	3	89.9115	100.315
StPt	2013_06_DSG161_000	1643.DSG	2	10	8	7	13	2	90.027	103.099
StPt	2013_06_DSG161_000	1644.DSG	2	20	8	7	13	3	90.5607	95.1978
StPt	2013_06_DSG161_000	1645.DSG	2	30	8	7	13	3	90.905	102.328
StPt	2013_06_DSG161_000	1646.DSG	2	40	8	7	13	3	91.247	90.7399
StPt	2013_06_DSG161_000	1647.DSG	2	50	8	7	13	3	90.992	105.948
StPt	2013_06_DSG161_000	1648.DSG	3	0	8	7	13	3	91.1522	99.4993
StPt	2013_06_DSG161_000	1649.DSG	3	10	8	7	13	3	91.4759	106.012
StPt	2013_06_DSG161_000	1650.DSG	3	20	8	7	13	3	91.0294	100.896
StPt	2013_06_DSG161_000	1651.DSG	3	30	8	7	13	3	91.2337	98.5576
StPt	2013_06_DSG161_000	1652.DSG	3	40	8	7	13	3	90.9982	100.479
StPt	2013_06_DSG161_000	1653.DSG	3	50	8	7	13	3	90.7493	96.89
StPt	2013_06_DSG161_000	1654.DSG	4	0	8	7	13	3	91.3231	98.222
StPt	2013_06_DSG161_000	1655.DSG	4	10	8	7	13	3	90.7822	105.08
StPt	2013_06_DSG161_000	1656.DSG	4	20	8	7	13	3	90.7328	93.1643
StPt	2013_06_DSG161_000	1657.DSG	4	30	8	7	13	3	90.4124	102.85
StPt	2013_06_DSG161_000	1658.DSG	4	40	8	7	13	3	90.6902	97.29
StPt	2013_06_DSG161_000	1659.DSG	4	50	8	7	13	3	91.8047	99.3207
StPt	2013_06_DSG161_000	1660.DSG	5	0	8	7	13	3	91.9742	91.9833
StPt	2013_06_DSG161_000	1661.DSG	5	10	8	7	13	3	92.7033	92.6815
StPt	2013_06_DSG161_000	1662.DSG	5	20	8	7	13	3	92.0423	92.5891
StPt	2013_06_DSG161_000	1663.DSG	5	30	8	7	13	3	91.3271	92.78
StPt	2013_06_DSG161_000	1664.DSG	5	40	8	7	13	3	90.7048	95.1566
StPt	2013_06_DSG161_000	1665.DSG	5	50	8	7	13	2	90.4143	93.8717
StPt	2013_06_DSG161_000	1666.DSG	6	0	8	7	13	3	90.0258	104.166
StPt	2013_06_DSG161_000	1667.DSG	6	10	8	7	13	3	89.5053	94.6378
StPt	2013_06_DSG161_000	1668.DSG	6	20	8	7	13	2	89.3313	98.0259
StPt	2013_06_DSG161_000	1669.DSG	6	30	8	7	13	3	89.1537	98.0982
StPt	2013_06_DSG161_000	1670.DSG	6	40	8	7	13	3	88.9915	94.2937
StPt	2013_06_DSG161_000	1671.DSG	6	50	8	7	13	2	89.1514	94.484
StPt	2013_06_DSG161_000	1672.DSG	7	0	8	7	13	3	89.35	95.0342
StPt	2013_06_DSG161_000	1673.DSG	7	10	8	7	13	3	89.6569	93.8878
StPt	2013_06_DSG161_000	1674.DSG	7	20	8	7	13	3	89.8159	92.18
StPt	2013_06_DSG161_000	1675.DSG	7	30	8	7	13	3	90.0348	94.096
StPt	2013_06_DSG161_000	1676.DSG	7	40	8	7	13	3	89.69	97.9608
StPt	2013_06_DSG161_000	1677.DSG	7	50	8	7	13	3	89.7858	100.461
StPt	2013_06_DSG161_000	1678.DSG	8	0	8	7	13	3	89.7132	93.1814
StPt	2013_06_DSG161_000	1679.DSG	8	10	8	7	13	2	89.7961	105.492
StPt	2013_06_DSG161_000	1680.DSG	8	20	8	7	13	3	89.9703	91.2468
StPt	2013_06_DSG161_000	1681.DSG	8	30	8	7	13	3	89.7724	92.046
StPt	2013_06_DSG161_000	1682.DSG	8	40	8	7	13	2	89.8119	101.924
StPt	2013_06_DSG161_000	1683.DSG	8	50	8	7	13	3	89.8558	89.6692
StPt	2013_06_DSG161_000	1684.DSG	9	0	8	7	13	1	91.6692	113.818
StPt	2013_06_DSG161_000	1685.DSG	9	10	8	7	13	3	90.531	103.479
StPt	2013_06_DSG161_000	1686.DSG	9	20	8	7	13	3	91.9729	96.9873
StPt	2013_06_DSG161_000	1687.DSG	9	30	8	7	13	3	90.1895	100.483
StPt	2013_06_DSG161_000	1688.DSG	9	40	8	7	13	2	90.2827	95.7976
StPt	2013_06_DSG161_000	1689.DSG	9	50	8	7	13	2	90.3514	103.043
StPt	2013_06_DSG161_000	1690.DSG	10	0	8	7	13	3	89.4765	101.12
StPt	2013_06_DSG161_000	1691.DSG	10	10	8	7	13	2	90.7605	101.334
StPt	2013_06_DSG161_000	1692.DSG	10	20	8	7	13	3	92.3662	101.203
StPt	2013_06_DSG161_000	1693.DSG	10	30	8	7	13	3	91.0669	101.887
StPt	2013_06_DSG161_000	1694.DSG	10	40	8	7	13	3	90.3686	101.244
StPt	2013_06_DSG161_000	1695.DSG	10	50	8	7	13	3	90.5953	91.2081
StPt	2013_06_DSG161_000	1696.DSG	11	0	8	7	13	2	91.1546	91.4312
StPt	2013_06_DSG161_000	1697.DSG	11	10	8	7	13	2	91.2976	109.735
StPt	2013_06_DSG161_000	1698.DSG	11	20	8	7	13	3	90.7443	97.6022
StPt	2013_06_DSG161_000	1699.DSG	11	30	8	7	13	1	102.734	116.675
StPt	2013_06_DSG161_000	1700.DSG	11	40	8	7	13	3	94.5814	107.024
StPt	2013_06_DSG161_000	1701.DSG	11	50	8	7	13	3	90.6769	91.2373
StPt	2013_06_DSG161_000	1702.DSG	12	0	8	7	13	3	95.2474	109.845
StPt	2013_06_DSG161_000	1703.DSG	12	10	8	7	13	3	91.853	100.075
StPt	2013_06_DSG161_000	1704.DSG	12	20	8	7	13	3	91.2219	93.8937
StPt	2013_06_DSG161_000	1705.DSG	12	30	8	7	13	3	91.9217	96.5399
StPt	2013_06_DSG161_000	1706.DSG	12	40	8	7	13	3	91.5757	92.0149
StPt	2013_06_DSG161_000	1707.DSG	12	50	8	7	13	2	98.755	112.496
StPt	2013_06_DSG161_000	1708.DSG	13	0	8	7	13	2	91.6775	89.8676
StPt	2013_06_DSG161_000	1709.DSG	13	10	8	7	13	3	93.0922	95.4081
StPt	2013_06_DSG161_000	1710.DSG	13	20	8	7	13	2	93.7636	88.6902
StPt	2013_06_DSG161_000	1711.DSG	13	30	8	7	13	3	92.2118	94.2708
StPt	2013_06_DSG161_000	1712.DSG	13	40	8	7	13	2	92.3737	89.0916
StPt	2013_06_DSG161_000	1713.DSG	13	50	8	7	13	3	91.7812	101.239
StPt	2013_06_DSG161_000	1714.DSG	14	0	8	7	13	2	91.7897	98.5733
StPt	2013_06_DSG161_000	1715.DSG	14	10	8	7	13	3	91.2469	99.1737
StPt	2013_06_DSG161_000	1716.DSG	14	20	8	7	13	2	91.7776	100.781
StPt	2013_06_DSG161_000	1717.DSG	14	30	8	7	13	2	96.472	115.701
StPt	2013_06_DSG161_000	1718.DSG	14	40	8	7	13	2	91.103	89.4459
StPt	2013_06_DSG161_000	1719.DSG	14	50	8	7	13	2	93.9495	106.209
StPt	2013_06_DSG161_000	1720.DSG	15	0	8	7	13	3	89.7143	100.899
StPt	2013_06_DSG161_000	1721.DSG	15	10	8	7	13	3	90.027	90.0599
StPt	2013_06_DSG161_000	1722.DSG	15	20	8	7	13	2	93.643	110.622
StPt	2013_06_DSG161_000	1723.DSG	15	30	8	7	13	3	90.0285	93.3058
StPt	2013_06_DSG161_000	1724.DSG	15	40	8	7	13	4	91.0591	90.8343
StPt	2013_06_DSG161_000	1725.DSG	15	50	8	7	13	2	90.7983	92.3377
StPt	2013_06_DSG161_000	1726.DSG	16	0	8	7	13	3	91.5123	98.0276
StPt	2013_06_DSG161_000	1727.DSG	16	10	8	7	13	2	91.1512	87.0243
StPt	2013_06_DSG161_000	1728.DSG	16	20	8	7	13	2	91.5982	86.2544
StPt	2013_06_DSG161_000	1729.DSG	16	30	8	7	13	4	92.9338	108.697
StPt	2013_06_DSG161_000	1730.DSG	16	40	8	7	13	2	91.4947	112.84
StPt	2013_06_DSG161_000	1731.DSG	16	50	8	7	13	3	91.2293	91.6097
StPt	2013_06_DSG161_000	1732.DSG	17	0	8	7	13	2	90.764	87.5304
StPt	2013_06_DSG161_000	1733.DSG	17	10	8	7	13	3	90.8488	92.135
StPt	2013_06_DSG161_000	1734.DSG	17	20	8	7	13	3	91.1719	88.9845
StPt	2013_06_DSG161_000	1735.DSG	17	30	8	7	13	3	90.6144	109.356
StPt	2013_06_DSG161_000	1736.DSG	17	40	8	7	13	3	91.0021	92.2819
StPt	2013_06_DSG161_000	1737.DSG	17	50	8	7	13	3	90.556	88.6841
StPt	2013_06_DSG161_000	1738.DSG	18	0	8	7	13	3	90.4637	91.0326
StPt	2013_06_DSG161_000	1739.DSG	18	10	8	7	13	3	90.4877	89.6497
StPt	2013_06_DSG161_000	1740.DSG	18	20	8	7	13	3	90.5583	90.0967
StPt	2013_06_DSG161_000	1741.DSG	18	30	8	7	13	3	90.2561	91.02
StPt	2013_06_DSG161_000	1742.DSG	18	40	8	7	13	3	91.0816	90.9746
StPt	2013_06_DSG161_000	1743.DSG	18	50	8	7	13	3	91.3036	90.8793
StPt	2013_06_DSG161_000	1744.DSG	19	0	8	7	13	3	91.0431	90.9314
StPt	2013_06_DSG161_000	1745.DSG	19	10	8	7	13	3	91.8602	89.3285
StPt	2013_06_DSG161_000	1746.DSG	19	20	8	7	13	3	93.0403	94.6747
StPt	2013_06_DSG161_000	1747.DSG	19	30	8	7	13	2	93.1998	90.3181
StPt	2013_06_DSG161_000	1748.DSG	19	40	8	7	13	3	93.7766	96.7986
StPt	2013_06_DSG161_000	1749.DSG	19	50	8	7	13	3	93.6162	94.8581
StPt	2013_06_DSG161_000	1750.DSG	20	0	8	7	13	3	93.355	96.3641
StPt	2013_06_DSG161_000	1751.DSG	20	10	8	7	13	2	92.6437	100.71
StPt	2013_06_DSG161_000	1752.DSG	20	20	8	7	13	1	92.3265	106.269
StPt	2013_06_DSG161_000	1753.DSG	20	30	8	7	13	1	92.2003	106.78
StPt	2013_06_DSG161_000	1754.DSG	20	40	8	7	13	1	91.8855	111.113
StPt	2013_06_DSG161_000	1755.DSG	20	50	8	7	13	1	91.6907	112.037
StPt	2013_06_DSG161_000	1756.DSG	21	0	8	7	13	1	91.6009	112.942
StPt	2013_06_DSG161_000	1757.DSG	21	10	8	7	13	1	91.633	113.345
StPt	2013_06_DSG161_000	1758.DSG	21	20	8	7	13	1	91.6705	113.634
StPt	2013_06_DSG161_000	1759.DSG	21	30	8	7	13	1	91.7732	114.286
StPt	2013_06_DSG161_000	1760.DSG	21	40	8	7	13	1	91.5824	114.133
StPt	2013_06_DSG161_000	1761.DSG	21	50	8	7	13	1	90.4103	114.053
StPt	2013_06_DSG161_000	1762.DSG	22	0	8	7	13	1	90.6531	113.659
StPt	2013_06_DSG161_000	1763.DSG	22	10	8	7	13	1	91.8258	113.716
StPt	2013_06_DSG161_000	1764.DSG	22	20	8	7	13	1	91.1418	113.356
StPt	2013_06_DSG161_000	1765.DSG	22	30	8	7	13	1	91.5154	113.255
StPt	2013_06_DSG161_000	1766.DSG	22	40	8	7	13	1	91.6375	112.843
StPt	2013_06_DSG161_000	1767.DSG	22	50	8	7	13	1	91.6523	110.94
StPt	2013_06_DSG161_000	1768.DSG	23	0	8	7	13	1	90.9153	111.062
StPt	2013_06_DSG161_000	1769.DSG	23	10	8	7	13	1	91.4875	110.098
StPt	2013_06_DSG161_000	1770.DSG	23	20	8	7	13	2	91.8551	108.776
StPt	2013_06_DSG161_000	1771.DSG	23	30	8	7	13	2	91.5878	107.696
StPt	2013_06_DSG161_000	1772.DSG	23	40	8	7	13	2	91.5212	106.225
StPt	2013_06_DSG161_000	1773.DSG	23	50	8	7	13	2	91.5056	103.856
StPt	2013_06_DSG161_000	1774.DSG	0	0	9	7	13	2	91.3136	104.054
StPt	2013_06_DSG161_000	1775.DSG	0	10	9	7	13	3	91.5631	102.455
StPt	2013_06_DSG161_000	1776.DSG	0	20	9	7	13	3	91.5766	101.885
StPt	2013_06_DSG161_000	1777.DSG	0	30	9	7	13	3	91.509	101.923
StPt	2013_06_DSG161_000	1778.DSG	0	40	9	7	13	3	91.6135	99.4202
StPt	2013_06_DSG161_000	1779.DSG	0	50	9	7	13	3	91.5908	98.3651
StPt	2013_06_DSG161_000	1780.DSG	1	0	9	7	13	3	91.6298	100.128
StPt	2013_06_DSG161_000	1781.DSG	1	10	9	7	13	3	91.8158	97.5376
StPt	2013_06_DSG161_000	1782.DSG	1	20	9	7	13	3	91.6425	94.3915
StPt	2013_06_DSG161_000	1783.DSG	1	30	9	7	13	3	91.8261	99.1892
StPt	2013_06_DSG161_000	1784.DSG	1	40	9	7	13	3	91.5354	91.1831
StPt	2013_06_DSG161_000	1785.DSG	1	50	9	7	13	3	91.4708	91.3151
StPt	2013_06_DSG161_000	1786.DSG	2	0	9	7	13	3	91.7778	91.1406
StPt	2013_06_DSG161_000	1787.DSG	2	10	9	7	13	3	91.7754	91.9404
StPt	2013_06_DSG161_000	1788.DSG	2	20	9	7	13	3	91.5173	89.3801
StPt	2013_06_DSG161_000	1789.DSG	2	30	9	7	13	3	91.6162	103.282
StPt	2013_06_DSG161_000	1790.DSG	2	40	9	7	13	2	91.4711	89.8591
StPt	2013_06_DSG161_000	1791.DSG	2	50	9	7	13	2	91.4682	89.3646
StPt	2013_06_DSG161_000	1792.DSG	3	0	9	7	13	3	91.1858	96.7495
StPt	2013_06_DSG161_000	1793.DSG	3	10	9	7	13	3	91.5292	95.5011
StPt	2013_06_DSG161_000	1794.DSG	3	20	9	7	13	2	91.2067	89.583
StPt	2013_06_DSG161_000	1795.DSG	3	30	9	7	13	3	91.5535	95.3164
StPt	2013_06_DSG161_000	1796.DSG	3	40	9	7	13	2	91.7244	89.057
StPt	2013_06_DSG161_000	1797.DSG	3	50	9	7	13	3	91.6208	97.1014
StPt	2013_06_DSG161_000	1798.DSG	4	0	9	7	13	2	91.7785	89.0515
StPt	2013_06_DSG161_000	1799.DSG	4	10	9	7	13	3	91.7798	100.208
StPt	2013_06_DSG161_000	1800.DSG	4	20	9	7	13	3	91.8544	103.17
StPt	2013_06_DSG161_000	1801.DSG	4	30	9	7	13	3	91.9909	89.9685
StPt	2013_06_DSG161_000	1802.DSG	4	40	9	7	13	3	91.1666	88.8651
StPt	2013_06_DSG161_000	1803.DSG	4	50	9	7	13	3	92.2524	95.5158
StPt	2013_06_DSG161_000	1804.DSG	5	0	9	7	13	3	93.1548	90.0386
StPt	2013_06_DSG161_000	1805.DSG	5	10	9	7	13	3	93.7819	104.01
StPt	2013_06_DSG161_000	1806.DSG	5	20	9	7	13	2	93.8148	89.3827
StPt	2013_06_DSG161_000	1807.DSG	5	30	9	7	13	2	93.2561	89.0957
StPt	2013_06_DSG161_000	1808.DSG	5	40	9	7	13	2	92.4867	93.0541
StPt	2013_06_DSG161_000	1809.DSG	5	50	9	7	13	2	91.4684	87.8842
StPt	2013_06_DSG161_000	1810.DSG	6	0	9	7	13	2	91.0395	90.9775
StPt	2013_06_DSG161_000	1811.DSG	6	10	9	7	13	2	91.1362	90.8743
StPt	2013_06_DSG161_000	1812.DSG	6	20	9	7	13	2	90.8034	87.5677
StPt	2013_06_DSG161_000	1813.DSG	6	30	9	7	13	3	95.8734	109.738
StPt	2013_06_DSG161_000	1814.DSG	6	40	9	7	13	2	90.408	88.5129
StPt	2013_06_DSG161_000	1815.DSG	6	50	9	7	13	2	90.3658	88.5155
StPt	2013_06_DSG161_000	1816.DSG	7	0	9	7	13	2	90.7293	89.5878
StPt	2013_06_DSG161_000	1817.DSG	7	10	9	7	13	2	90.5415	89.4964
StPt	2013_06_DSG161_000	1818.DSG	7	20	9	7	13	2	91.177	104.297
StPt	2013_06_DSG161_000	1819.DSG	7	30	9	7	13	2	89.4178	92.9415
StPt	2013_06_DSG161_000	1820.DSG	7	40	9	7	13	2	90.5566	88.8085
StPt	2013_06_DSG161_000	1821.DSG	7	50	9	7	13	2	91.9729	101.69
StPt	2013_06_DSG161_000	1822.DSG	8	0	9	7	13	3	90.7458	97.2378
StPt	2013_06_DSG161_000	1823.DSG	8	10	9	7	13	2	90.8878	100.936
StPt	2013_06_DSG161_000	1824.DSG	8	20	9	7	13	2	90.7027	98.9635
StPt	2013_06_DSG161_000	1825.DSG	8	30	9	7	13	3	90.9161	95.9944
StPt	2013_06_DSG161_000	1826.DSG	8	40	9	7	13	3	90.5714	92.651
StPt	2013_06_DSG161_000	1827.DSG	8	50	9	7	13	2	91.1599	89.3643
StPt	2013_06_DSG161_000	1828.DSG	9	0	9	7	13	2	91.4414	101.948
StPt	2013_06_DSG161_000	1829.DSG	9	10	9	7	13	3	90.8456	90.7524
StPt	2013_06_DSG161_000	1830.DSG	9	20	9	7	13	1	98.0331	112.748
StPt	2013_06_DSG161_000	1831.DSG	9	30	9	7	13	1	99.2657	116.085
StPt	2013_06_DSG161_000	1832.DSG	9	40	9	7	13	2	90.7525	92.6487
StPt	2013_06_DSG161_000	1833.DSG	9	50	9	7	13	3	90.4899	94.3889
StPt	2013_06_DSG161_000	1834.DSG	10	0	9	7	13	3	90.4707	88.5061
StPt	2013_06_DSG161_000	1835.DSG	10	10	9	7	13	3	90.5103	96.2572
StPt	2013_06_DSG161_000	1836.DSG	10	20	9	7	13	2	91.7371	95.5484
StPt	2013_06_DSG161_000	1837.DSG	10	30	9	7	13	3	93.1299	107.204
StPt	2013_06_DSG161_000	1838.DSG	10	40	9	7	13	3	90.9564	94.4965
StPt	2013_06_DSG161_000	1839.DSG	10	50	9	7	13	3	90.2878	90.1121
StPt	2013_06_DSG161_000	1840.DSG	11	0	9	7	13	2	92.0439	114.137
StPt	2013_06_DSG161_000	1841.DSG	11	10	9	7	13	2	91.1081	106.86
StPt	2013_06_DSG161_000	1842.DSG	11	20	9	7	13	2	91.9279	103.978
StPt	2013_06_DSG161_000	1843.DSG	11	30	9	7	13	3	91.0924	91.0052
StPt	2013_06_DSG161_000	1844.DSG	11	40	9	7	13	3	90.9198	93.8538
StPt	2013_06_DSG161_000	1845.DSG	11	50	9	7	13	2	91.4403	102.398
StPt	2013_06_DSG161_000	1846.DSG	12	0	9	7	13	3	90.9933	100.558
StPt	2013_06_DSG161_000	1847.DSG	12	10	9	7	13	3	90.8996	90.2454
StPt	2013_06_DSG161_000	1848.DSG	12	20	9	7	13	3	91.1758	101.572
StPt	2013_06_DSG161_000	1849.DSG	12	30	9	7	13	3	91.4863	104.434
StPt	2013_06_DSG161_000	1850.DSG	12	40	9	7	13	2	91.2158	104.199
StPt	2013_06_DSG161_000	1851.DSG	12	50	9	7	13	3	92.7987	95.578
StPt	2013_06_DSG161_000	1852.DSG	13	0	9	7	13	3	90.8966	94.8387
StPt	2013_06_DSG161_000	1853.DSG	13	10	9	7	13	3	90.9379	99.4245
StPt	2013_06_DSG161_000	1854.DSG	13	20	9	7	13	3	91.1599	93.0866
StPt	2013_06_DSG161_000	1855.DSG	13	30	9	7	13	1	94.905	111.844
StPt	2013_06_DSG161_000	1856.DSG	13	40	9	7	13	2	91.6584	107.207
StPt	2013_06_DSG161_000	1857.DSG	13	50	9	7	13	2	91.289	105.902
StPt	2013_06_DSG161_000	1858.DSG	14	0	9	7	13	3	91.1955	93.1172
StPt	2013_06_DSG161_000	1859.DSG	14	10	9	7	13	3	90.868	96.7931
StPt	2013_06_DSG161_000	1860.DSG	14	20	9	7	13	3	90.7719	95.0872
StPt	2013_06_DSG161_000	1861.DSG	14	30	9	7	13	3	90.3163	101.12
StPt	2013_06_DSG161_000	1862.DSG	14	40	9	7	13	3	90.3639	89.8231
StPt	2013_06_DSG161_000	1863.DSG	14	50	9	7	13	3	90.0793	92.0535
StPt	2013_06_DSG161_000	1864.DSG	15	0	9	7	13	2	90.673	110.304
StPt	2013_06_DSG161_000	1865.DSG	15	10	9	7	13	3	90.5832	97.4189
StPt	2013_06_DSG161_000	1866.DSG	15	20	9	7	13	2	90.5303	103.959
StPt	2013_06_DSG161_000	1867.DSG	15	30	9	7	13	3	91.1733	103.74
StPt	2013_06_DSG161_000	1868.DSG	15	40	9	7	13	3	89.6236	94.7348
StPt	2013_06_DSG161_000	1869.DSG	15	50	9	7	13	3	89.3504	93.428
StPt	2013_06_DSG161_000	1870.DSG	16	0	9	7	13	3	89.1346	90.7168
StPt	2013_06_DSG161_000	1871.DSG	16	10	9	7	13	3	89.2136	90.4409
StPt	2013_06_DSG161_000	1872.DSG	16	20	9	7	13	2	89.48	91.3649
StPt	2013_06_DSG161_000	1873.DSG	16	30	9	7	13	3	89.8675	94.0161
StPt	2013_06_DSG161_000	1874.DSG	16	40	9	7	13	3	89.9224	91.0139
StPt	2013_06_DSG161_000	1875.DSG	16	50	9	7	13	3	89.5482	95.4708
StPt	2013_06_DSG161_000	1876.DSG	17	0	9	7	13	2	89.7405	106.101
StPt	2013_06_DSG161_000	1877.DSG	17	10	9	7	13	3	90.1109	90.8774
StPt	2013_06_DSG161_000	1878.DSG	17	20	9	7	13	3	89.745	93.0804
StPt	2013_06_DSG161_000	1879.DSG	17	30	9	7	13	3	90.0869	92.5629
StPt	2013_06_DSG161_000	1880.DSG	17	40	9	7	13	3	90.6009	90.8977
StPt	2013_06_DSG161_000	1881.DSG	17	50	9	7	13	3	90.2496	90.4927
StPt	2013_06_DSG161_000	1882.DSG	18	0	9	7	13	3	90.0703	94.0728
StPt	2013_06_DSG161_000	1883.DSG	18	10	9	7	13	3	89.8887	91.0074
StPt	2013_06_DSG161_000	1884.DSG	18	20	9	7	13	3	90.1346	91.7339
StPt	2013_06_DSG161_000	1885.DSG	18	30	9	7	13	3	90.3445	91.4641
StPt	2013_06_DSG161_000	1886.DSG	18	40	9	7	13	3	90.1689	92.0287
StPt	2013_06_DSG161_000	1887.DSG	18	50	9	7	13	2	105.028	109.755
StPt	2013_06_DSG161_000	1888.DSG	19	0	9	7	13	3	91.1546	92.1963
StPt	2013_06_DSG161_000	1889.DSG	19	10	9	7	13	3	89.6071	94.8049
StPt	2013_06_DSG161_000	1890.DSG	19	20	9	7	13	3	90.8871	92.4369
StPt	2013_06_DSG161_000	1891.DSG	19	30	9	7	13	3	93.7366	96.5718
StPt	2013_06_DSG161_000	1892.DSG	19	40	9	7	13	3	93.8242	98.4129
StPt	2013_06_DSG161_000	1893.DSG	19	50	9	7	13	3	93.9901	93.8693
StPt	2013_06_DSG161_000	1894.DSG	20	0	9	7	13	3	91.9205	94.5813
StPt	2013_06_DSG161_000	1895.DSG	20	10	9	7	13	2	93.6406	99.4982
StPt	2013_06_DSG161_000	1896.DSG	20	20	9	7	13	2	92.8322	103.755
StPt	2013_06_DSG161_000	1897.DSG	20	30	9	7	13	1	92.6555	107.085
StPt	2013_06_DSG161_000	1898.DSG	20	40	9	7	13	1	94.0402	110.12
StPt	2013_06_DSG161_000	1899.DSG	20	50	9	7	13	1	91.6994	111.559
StPt	2013_06_DSG161_000	1900.DSG	21	0	9	7	13	1	91.7858	113.165
StPt	2013_06_DSG161_000	1901.DSG	21	10	9	7	13	1	91.8955	112.969
StPt	2013_06_DSG161_000	1902.DSG	21	20	9	7	13	1	91.7557	115.026
StPt	2013_06_DSG161_000	1903.DSG	21	30	9	7	13	1	91.7517	115.72
StPt	2013_06_DSG161_000	1904.DSG	21	40	9	7	13	1	91.9307	115.978
StPt	2013_06_DSG161_000	1905.DSG	21	50	9	7	13	1	91.951	115.968
StPt	2013_06_DSG161_000	1906.DSG	22	0	9	7	13	1	92.0681	116.032
StPt	2013_06_DSG161_000	1907.DSG	22	10	9	7	13	1	92.0125	115.468
StPt	2013_06_DSG161_000	1908.DSG	22	20	9	7	13	1	92.0742	114.755
StPt	2013_06_DSG161_000	1909.DSG	22	30	9	7	13	1	91.8951	114.052
StPt	2013_06_DSG161_000	1910.DSG	22	40	9	7	13	1	91.9323	113.679
StPt	2013_06_DSG161_000	1911.DSG	22	50	9	7	13	1	92.0174	112.699
StPt	2013_06_DSG161_000	1912.DSG	23	0	9	7	13	1	92.1398	111.827
StPt	2013_06_DSG161_000	1913.DSG	23	10	9	7	13	2	92.1829	109.821
StPt	2013_06_DSG161_000	1914.DSG	23	20	9	7	13	2	91.8957	108.815
StPt	2013_06_DSG161_000	1915.DSG	23	30	9	7	13	2	91.8388	106.22
StPt	2013_06_DSG161_000	1916.DSG	23	40	9	7	13	2	92.0594	107.515
StPt	2013_06_DSG161_000	1917.DSG	23	50	9	7	13	2	92.0607	105.231
StPt	2013_06_DSG161_000	1918.DSG	0	0	10	7	13	2	91.8195	103.233
StPt	2013_06_DSG161_000	1919.DSG	0	10	10	7	13	3	92.5473	103.727
StPt	2013_06_DSG161_000	1920.DSG	0	20	10	7	13	3	92.0087	101.943
StPt	2013_06_DSG161_000	1921.DSG	0	30	10	7	13	3	92.4254	99.5989
StPt	2013_06_DSG161_000	1922.DSG	0	40	10	7	13	3	91.9308	99.3733
StPt	2013_06_DSG161_000	1923.DSG	0	50	10	7	13	3	92.1556	99.1024
StPt	2013_06_DSG161_000	1924.DSG	1	0	10	7	13	3	91.8775	97.5654
StPt	2013_06_DSG161_000	1925.DSG	1	10	10	7	13	3	91.6329	96.2572
StPt	2013_06_DSG161_000	1926.DSG	1	20	10	7	13	3	91.4689	94.838
StPt	2013_06_DSG161_000	1927.DSG	1	30	10	7	13	3	91.7069	93.3704
StPt	2013_06_DSG161_000	1928.DSG	1	40	10	7	13	3	91.6672	92.5761
StPt	2013_06_DSG161_000	1929.DSG	1	50	10	7	13	3	91.462	98.8513
StPt	2013_06_DSG161_000	1930.DSG	2	0	10	7	13	3	91.3683	92.2174
StPt	2013_06_DSG161_000	1931.DSG	2	10	10	7	13	3	91.4343	97.5373
StPt	2013_06_DSG161_000	1932.DSG	2	20	10	7	13	3	91.2399	92.2951
StPt	2013_06_DSG161_000	1933.DSG	2	30	10	7	13	3	91.2768	92.0649
StPt	2013_06_DSG161_000	1934.DSG	2	40	10	7	13	3	91.5355	91.2178
StPt	2013_06_DSG161_000	1935.DSG	2	50	10	7	13	3	91.3057	99.3201
StPt	2013_06_DSG161_000	1936.DSG	3	0	10	7	13	3	91.2903	91.2226
StPt	2013_06_DSG161_000	1937.DSG	3	10	10	7	13	3	91.06	93.2498
StPt	2013_06_DSG161_000	1938.DSG	3	20	10	7	13	3	91.1699	91.0288
StPt	2013_06_DSG161_000	1939.DSG	3	30	10	7	13	3	90.8851	92.7558
StPt	2013_06_DSG161_000	1940.DSG	3	40	10	7	13	3	91.1229	91.2241
StPt	2013_06_DSG161_000	1941.DSG	3	50	10	7	13	3	90.9548	98.951
StPt	2013_06_DSG161_000	1942.DSG	4	0	10	7	13	3	91.3334	93.2066
StPt	2013_06_DSG161_000	1943.DSG	4	10	10	7	13	3	91.3368	91.0784
StPt	2013_06_DSG161_000	1944.DSG	4	20	10	7	13	3	91.4939	90.1711
StPt	2013_06_DSG161_000	1945.DSG	4	30	10	7	13	3	91.1771	90.7932
StPt	2013_06_DSG161_000	1946.DSG	4	40	10	7	13	3	91.6166	90.9547
StPt	2013_06_DSG161_000	1947.DSG	4	50	10	7	13	3	92.5071	89.9742
StPt	2013_06_DSG161_000	1948.DSG	5	0	10	7	13	3	93.0168	90.8727
StPt	2013_06_DSG161_000	1949.DSG	5	10	10	7	13	3	93.4351	97.9963
StPt	2013_06_DSG161_000	1950.DSG	5	20	10	7	13	3	93.3039	97.9321
StPt	2013_06_DSG161_000	1951.DSG	5	30	10	7	13	3	92.3495	93.0245
StPt	2013_06_DSG161_000	1952.DSG	5	40	10	7	13	2	91.6938	93.8994
StPt	2013_06_DSG161_000	1953.DSG	5	50	10	7	13	2	90.8708	86.5105
StPt	2013_06_DSG161_000	1954.DSG	6	0	10	7	13	3	91.0266	90.2545
StPt	2013_06_DSG161_000	1955.DSG	6	10	10	7	13	2	90.5583	86.5951
StPt	2013_06_DSG161_000	1956.DSG	6	20	10	7	13	2	90.296	86.5621
StPt	2013_06_DSG161_000	1957.DSG	6	30	10	7	13	2	90.2265	95.3681
StPt	2013_06_DSG161_000	1958.DSG	6	40	10	7	13	2	90.1012	86.0147
StPt	2013_06_DSG161_000	1959.DSG	6	50	10	7	13	2	90.131	91.4886
StPt	2013_06_DSG161_000	1960.DSG	7	0	10	7	13	3	90.3055	103.688
StPt	2013_06_DSG161_000	1961.DSG	7	10	10	7	13	2	90.4378	85.0439
StPt	2013_06_DSG161_000	1962.DSG	7	20	10	7	13	2	90.2509	85.069
StPt	2013_06_DSG161_000	1963.DSG	7	30	10	7	13	3	89.8823	91.4171
StPt	2013_06_DSG161_000	1964.DSG	7	40	10	7	13	3	91.391	97.0658
StPt	2013_06_DSG161_000	1965.DSG	7	50	10	7	13	2	91.2821	98.8349
StPt	2013_06_DSG161_000	1966.DSG	8	0	10	7	13	3	90.8648	96.7651
StPt	2013_06_DSG161_000	1967.DSG	8	10	10	7	13	2	91.0639	98.1502
StPt	2013_06_DSG161_000	1968.DSG	8	20	10	7	13	2	98.5319	111.456
StPt	2013_06_DSG161_000	1969.DSG	8	30	10	7	13	2	91.2665	86.0659
StPt	2013_06_DSG161_000	1970.DSG	8	40	10	7	13	2	91.2745	85.7774
StPt	2013_06_DSG161_000	1971.DSG	8	50	10	7	13	2	91.6357	88.4168
StPt	2013_06_DSG161_000	1972.DSG	9	0	10	7	13	2	99.3635	110.194
StPt	2013_06_DSG161_000	1973.DSG	9	10	10	7	13	2	99.5657	115.522
StPt	2013_06_DSG161_000	1974.DSG	9	20	10	7	13	2	91.9912	97.9265
StPt	2013_06_DSG161_000	1975.DSG	9	30	10	7	13	2	91.0731	86.4557
StPt	2013_06_DSG161_000	1976.DSG	9	40	10	7	13	3	90.8325	87.986
StPt	2013_06_DSG161_000	1977.DSG	9	50	10	7	13	2	91.0833	86.7413
StPt	2013_06_DSG161_000	1978.DSG	10	0	10	7	13	2	90.8082	89.2725
StPt	2013_06_DSG161_000	1979.DSG	10	10	10	7	13	2	91.0835	87.5827
StPt	2013_06_DSG161_000	1980.DSG	10	20	10	7	13	3	91.1931	100.904
StPt	2013_06_DSG161_000	1981.DSG	10	30	10	7	13	2	91.6496	88.9413
StPt	2013_06_DSG161_000	1982.DSG	10	40	10	7	13	2	90.1393	107.615
StPt	2013_06_DSG161_000	1983.DSG	10	50	10	7	13	3	91.4928	89.1472
StPt	2013_06_DSG161_000	1984.DSG	11	0	10	7	13	3	90.916	92.5045
StPt	2013_06_DSG161_000	1985.DSG	11	10	10	7	13	3	92.3793	103.309
StPt	2013_06_DSG161_000	1986.DSG	11	20	10	7	13	2	91.4144	105.946
StPt	2013_06_DSG161_000	1987.DSG	11	30	10	7	13	3	91.4259	89.6411
StPt	2013_06_DSG161_000	1988.DSG	11	40	10	7	13	3	90.9596	96.6983
StPt	2013_06_DSG161_000	1989.DSG	11	50	10	7	13	3	91.5591	87.1172
StPt	2013_06_DSG161_000	1990.DSG	12	0	10	7	13	3	90.9803	86.8168
StPt	2013_06_DSG161_000	1991.DSG	12	10	10	7	13	3	91.5044	91.3922
StPt	2013_06_DSG161_000	1992.DSG	12	20	10	7	13	1	92.5832	109.008
StPt	2013_06_DSG161_000	1993.DSG	12	30	10	7	13	3	91.0787	89.6671
StPt	2013_06_DSG161_000	1994.DSG	12	40	10	7	13	2	91.5778	87.8499
StPt	2013_06_DSG161_000	1995.DSG	12	50	10	7	13	3	90.5944	90.564
StPt	2013_06_DSG161_000	1996.DSG	13	0	10	7	13	2	92.11	100.781
StPt	2013_06_DSG161_000	1997.DSG	13	10	10	7	13	3	91.3854	92.9814
StPt	2013_06_DSG161_000	1998.DSG	13	20	10	7	13	1	108.795	124.375
StPt	2013_06_DSG161_000	1999.DSG	13	30	10	7	13	3	90.9632	97.958
StPt	2013_06_DSG161_000	2000.DSG	13	40	10	7	13	3	91.3503	101.02
StPt	2013_06_DSG161_000	2001.DSG	13	50	10	7	13	3	90.8003	91.3352
StPt	2013_06_DSG161_000	2002.DSG	14	0	10	7	13	3	91.1334	96.2151
StPt	2013_06_DSG161_000	2003.DSG	14	10	10	7	13	3	91.0788	91.7357
StPt	2013_06_DSG161_000	2004.DSG	14	20	10	7	13	2	93.7114	109.77
StPt	2013_06_DSG161_000	2005.DSG	14	30	10	7	13	3	90.4598	94.5569
StPt	2013_06_DSG161_000	2006.DSG	14	40	10	7	13	3	90.5764	87.8623
StPt	2013_06_DSG161_000	2007.DSG	14	50	10	7	13	2	91.1224	95.8417
StPt	2013_06_DSG161_000	2008.DSG	15	0	10	7	13	3	89.8479	94.1411
StPt	2013_06_DSG161_000	2009.DSG	15	10	10	7	13	3	89.714	93.574
StPt	2013_06_DSG161_000	2010.DSG	15	20	10	7	13	2	90.0957	101.195
StPt	2013_06_DSG161_000	2011.DSG	15	30	10	7	13	2	90.1327	102.556
StPt	2013_06_DSG161_000	2012.DSG	15	40	10	7	13	3	89.4255	92.355
StPt	2013_06_DSG161_000	2013.DSG	15	50	10	7	13	3	89.8301	101.607
StPt	2013_06_DSG161_000	2014.DSG	16	0	10	7	13	3	90.4211	89.288
StPt	2013_06_DSG161_000	2015.DSG	16	10	10	7	13	2	89.9056	102.977
StPt	2013_06_DSG161_000	2016.DSG	16	20	10	7	13	3	90.5177	90.1139
StPt	2013_06_DSG161_000	2017.DSG	16	30	10	7	13	3	89.8235	89.7432
StPt	2013_06_DSG161_000	2018.DSG	16	40	10	7	13	3	90.2472	91.4814
StPt	2013_06_DSG161_000	2019.DSG	16	50	10	7	13	3	90.1694	91.0814
StPt	2013_06_DSG161_000	2020.DSG	17	0	10	7	13	3	90.607	95.3926
StPt	2013_06_DSG161_000	2021.DSG	17	10	10	7	13	3	90.1296	91.5709
StPt	2013_06_DSG161_000	2022.DSG	17	20	10	7	13	3	90.4461	97.2987
StPt	2013_06_DSG161_000	2023.DSG	17	30	10	7	13	3	90.0516	89.6133
StPt	2013_06_DSG161_000	2024.DSG	17	40	10	7	13	3	90.2168	89.3903
StPt	2013_06_DSG161_000	2025.DSG	17	50	10	7	13	3	90.2771	90.4155
StPt	2013_06_DSG161_000	2026.DSG	18	0	10	7	13	3	89.696	92.1748
StPt	2013_06_DSG161_000	2027.DSG	18	10	10	7	13	3	89.8124	90.6138
StPt	2013_06_DSG161_000	2028.DSG	18	20	10	7	13	3	89.929	89.6273
StPt	2013_06_DSG161_000	2029.DSG	18	30	10	7	13	3	90.1835	91.6596
StPt	2013_06_DSG161_000	2030.DSG	18	40	10	7	13	3	90.3079	91.1023
StPt	2013_06_DSG161_000	2031.DSG	18	50	10	7	13	3	90.4257	98.7329
StPt	2013_06_DSG161_000	2032.DSG	19	0	10	7	13	3	90.1499	93.1894
StPt	2013_06_DSG161_000	2033.DSG	19	10	10	7	13	3	91.551	92.2998
StPt	2013_06_DSG161_000	2034.DSG	19	20	10	7	13	3	91.4048	89.4835
StPt	2013_06_DSG161_000	2035.DSG	19	30	10	7	13	2	93.4411	90.2882
StPt	2013_06_DSG161_000	2036.DSG	19	40	10	7	13	3	93.6228	92.7573
StPt	2013_06_DSG161_000	2037.DSG	19	50	10	7	13	3	93.4783	94.0066
StPt	2013_06_DSG161_000	2038.DSG	20	0	10	7	13	2	91.7187	96.8816
StPt	2013_06_DSG161_000	2039.DSG	20	10	10	7	13	2	92.6004	102.039
StPt	2013_06_DSG161_000	2040.DSG	20	20	10	7	13	2	97.4777	104.157
StPt	2013_06_DSG161_000	2041.DSG	20	30	10	7	13	1	92.4584	107.049
StPt	2013_06_DSG161_000	2042.DSG	20	40	10	7	13	1	90.7798	108.546
StPt	2013_06_DSG161_000	2043.DSG	20	50	10	7	13	1	92.1823	110.451
StPt	2013_06_DSG161_000	2044.DSG	21	0	10	7	13	1	92.2267	111.541
StPt	2013_06_DSG161_000	2045.DSG	21	10	10	7	13	1	92.8307	112.262
StPt	2013_06_DSG161_000	2046.DSG	21	20	10	7	13	1	91.808	112.78
StPt	2013_06_DSG161_000	2047.DSG	21	30	10	7	13	1	92.9471	112.513
StPt	2013_06_DSG161_000	2048.DSG	21	40	10	7	13	1	93.6785	111.648
StPt	2013_06_DSG161_000	2049.DSG	21	50	10	7	13	1	92.1697	111.365
StPt	2013_06_DSG161_000	2050.DSG	22	0	10	7	13	1	90.7829	110.228
StPt	2013_06_DSG161_000	2051.DSG	22	10	10	7	13	1	92.515	109.339
StPt	2013_06_DSG161_000	2052.DSG	22	20	10	7	13	1	91.7672	108.115
StPt	2013_06_DSG161_000	2053.DSG	22	30	10	7	13	1	92.0353	107.039
StPt	2013_06_DSG161_000	2054.DSG	22	40	10	7	13	1	92.2697	106.317
StPt	2013_06_DSG161_000	2055.DSG	22	50	10	7	13	1	92.5211	105.268
StPt	2013_06_DSG161_000	2056.DSG	23	0	10	7	13	2	92.6155	104.909
StPt	2013_06_DSG161_000	2057.DSG	23	10	10	7	13	2	92.2048	104.226
StPt	2013_06_DSG161_000	2058.DSG	23	20	10	7	13	2	92.0689	103.969
StPt	2013_06_DSG161_000	2059.DSG	23	30	10	7	13	2	92.1929	103.871
StPt	2013_06_DSG161_000	2060.DSG	23	40	10	7	13	2	92.1813	102.572
StPt	2013_06_DSG161_000	2061.DSG	23	50	10	7	13	3	91.9683	102.391
StPt	2013_06_DSG161_000	2062.DSG	0	0	11	7	13	3	92.3945	102.285
StPt	2013_06_DSG161_000	2063.DSG	0	10	11	7	13	3	92.9437	100.666
StPt	2013_06_DSG161_000	2064.DSG	0	20	11	7	13	3	92.545	100.111
StPt	2013_06_DSG161_000	2065.DSG	0	30	11	7	13	3	92.233	100.728
StPt	2013_06_DSG161_000	2066.DSG	0	40	11	7	13	3	92.5172	98.5391
StPt	2013_06_DSG161_000	2067.DSG	0	50	11	7	13	3	92.3977	99.0753
StPt	2013_06_DSG161_000	2068.DSG	1	0	11	7	13	3	92.4073	98.7313
StPt	2013_06_DSG161_000	2069.DSG	1	10	11	7	13	3	91.7138	98.6963
StPt	2013_06_DSG161_000	2070.DSG	1	20	11	7	13	3	91.7695	102.571
StPt	2013_06_DSG161_000	2071.DSG	1	30	11	7	13	3	91.9791	97.4752
StPt	2013_06_DSG161_000	2072.DSG	1	40	11	7	13	3	91.8456	95.6322
StPt	2013_06_DSG161_000	2073.DSG	1	50	11	7	13	3	91.9405	94.2706
StPt	2013_06_DSG161_000	2074.DSG	2	0	11	7	13	3	91.8146	93.8319
StPt	2013_06_DSG161_000	2075.DSG	2	10	11	7	13	3	91.6752	92.1822
StPt	2013_06_DSG161_000	2076.DSG	2	20	11	7	13	3	91.6676	92.0034
StPt	2013_06_DSG161_000	2077.DSG	2	30	11	7	13	3	91.4942	93.217
StPt	2013_06_DSG161_000	2078.DSG	2	40	11	7	13	3	91.6828	91.3714
StPt	2013_06_DSG161_000	2079.DSG	2	50	11	7	13	3	91.5354	96.6863
StPt	2013_06_DSG161_000	2080.DSG	3	0	11	7	13	2	91.5933	90.6801
StPt	2013_06_DSG161_000	2081.DSG	3	10	11	7	13	2	91.4644	90.3638
StPt	2013_06_DSG161_000	2082.DSG	3	20	11	7	13	2	91.5827	91.335
StPt	2013_06_DSG161_000	2083.DSG	3	30	11	7	13	3	91.7823	91.98
StPt	2013_06_DSG161_000	2084.DSG	3	40	11	7	13	3	90.9382	93.5388
StPt	2013_06_DSG161_000	2085.DSG	3	50	11	7	13	3	90.8611	92.3042
StPt	2013_06_DSG161_000	2086.DSG	4	0	11	7	13	3	90.2956	93.9731
StPt	2013_06_DSG161_000	2087.DSG	4	10	11	7	13	3	90.2138	92.6025
StPt	2013_06_DSG161_000	2088.DSG	4	20	11	7	13	2	90.3516	91.4723
StPt	2013_06_DSG161_000	2089.DSG	4	30	11	7	13	3	90.5872	96.04
StPt	2013_06_DSG161_000	2090.DSG	4	40	11	7	13	3	91.0346	94.1315
StPt	2013_06_DSG161_000	2091.DSG	4	50	11	7	13	3	91.204	91.9434
StPt	2013_06_DSG161_000	2092.DSG	5	0	11	7	13	3	91.7504	92.2212
StPt	2013_06_DSG161_000	2093.DSG	5	10	11	7	13	3	92.0356	91.3911
StPt	2013_06_DSG161_000	2094.DSG	5	20	11	7	13	3	92.2254	94.765
StPt	2013_06_DSG161_000	2095.DSG	5	30	11	7	13	3	91.9004	92.5845
StPt	2013_06_DSG161_000	2096.DSG	5	40	11	7	13	3	91.061	92.3888
StPt	2013_06_DSG161_000	2097.DSG	5	50	11	7	13	3	90.893	93.6006
StPt	2013_06_DSG161_000	2098.DSG	6	0	11	7	13	3	90.3178	95.9617
StPt	2013_06_DSG161_000	2099.DSG	6	10	11	7	13	2	90.1427	105.321
StPt	2013_06_DSG161_000	2100.DSG	6	20	11	7	13	3	90.3795	100.916
StPt	2013_06_DSG161_000	2101.DSG	6	30	11	7	13	3	90.0014	95.6339
StPt	2013_06_DSG161_000	2102.DSG	6	40	11	7	13	2	90.2541	101.474
StPt	2013_06_DSG161_000	2103.DSG	6	50	11	7	13	2	90.013	96.656
StPt	2013_06_DSG161_000	2104.DSG	7	0	11	7	13	2	92.0022	106.481
StPt	2013_06_DSG161_000	2105.DSG	7	10	11	7	13	2	90.1707	98.2114
StPt	2013_06_DSG161_000	2106.DSG	7	20	11	7	13	3	90.1028	92.2726
StPt	2013_06_DSG161_000	2107.DSG	7	30	11	7	13	3	89.4065	92.5429
StPt	2013_06_DSG161_000	2108.DSG	7	40	11	7	13	2	89.9177	92.7488
StPt	2013_06_DSG161_000	2109.DSG	7	50	11	7	13	3	90.4564	107.149
StPt	2013_06_DSG161_000	2110.DSG	8	0	11	7	13	2	88.9601	109.026
StPt	2013_06_DSG161_000	2111.DSG	8	10	11	7	13	3	89.566	94.685
StPt	2013_06_DSG161_000	2112.DSG	8	20	11	7	13	3	89.9671	96.3079
StPt	2013_06_DSG161_000	2113.DSG	8	30	11	7	13	3	89.9694	97.5518
StPt	2013_06_DSG161_000	2114.DSG	8	40	11	7	13	2	89.6079	99.3719
StPt	2013_06_DSG161_000	2115.DSG	8	50	11	7	13	3	90.2	92.6561
StPt	2013_06_DSG161_000	2116.DSG	9	0	11	7	13	3	90.1465	92.6432
StPt	2013_06_DSG161_000	2117.DSG	9	10	11	7	13	3	89.8896	92.8806
StPt	2013_06_DSG161_000	2118.DSG	9	20	11	7	13	2	89.8967	100.123
StPt	2013_06_DSG161_000	2119.DSG	9	30	11	7	13	2	88.8132	95.8386
StPt	2013_06_DSG161_000	2120.DSG	9	40	11	7	13	2	89.4366	96.5137
StPt	2013_06_DSG161_000	2121.DSG	9	50	11	7	13	3	89.4973	94.9981
StPt	2013_06_DSG161_000	2122.DSG	10	0	11	7	13	2	90.1699	96.9648
StPt	2013_06_DSG161_000	2123.DSG	10	10	11	7	13	2	89.6186	95.844
StPt	2013_06_DSG161_000	2124.DSG	10	20	11	7	13	2	89.5398	97.5098
StPt	2013_06_DSG161_000	2125.DSG	10	30	11	7	13	3	88.8848	96.2064
StPt	2013_06_DSG161_000	2126.DSG	10	40	11	7	13	3	89.0735	100.254
StPt	2013_06_DSG161_000	2127.DSG	10	50	11	7	13	2	89.8756	96.5413
StPt	2013_06_DSG161_000	2128.DSG	11	0	11	7	13	2	94.6759	107.792
StPt	2013_06_DSG161_000	2129.DSG	11	10	11	7	13	3	90.1627	91.9668
StPt	2013_06_DSG161_000	2130.DSG	11	20	11	7	13	3	90.5328	91.1266
StPt	2013_06_DSG161_000	2131.DSG	11	30	11	7	13	2	90.4848	89.9415
StPt	2013_06_DSG161_000	2132.DSG	11	40	11	7	13	2	90.5894	94.9898
StPt	2013_06_DSG161_000	2133.DSG	11	50	11	7	13	3	89.9012	89.2425
StPt	2013_06_DSG161_000	2134.DSG	12	0	11	7	13	2	90.7884	87.482
StPt	2013_06_DSG161_000	2135.DSG	12	10	11	7	13	3	90.3956	103.224
StPt	2013_06_DSG161_000	2136.DSG	12	20	11	7	13	4	90.3658	96.4078
StPt	2013_06_DSG161_000	2137.DSG	12	30	11	7	13	3	90.2897	94.8695
StPt	2013_06_DSG161_000	2138.DSG	12	40	11	7	13	2	89.5173	86.8219
StPt	2013_06_DSG161_000	2139.DSG	12	50	11	7	13	3	90.169	97.6936
StPt	2013_06_DSG161_000	2140.DSG	13	0	11	7	13	3	91.1358	101.734
StPt	2013_06_DSG161_000	2141.DSG	13	10	11	7	13	3	90.0423	88.1223
StPt	2013_06_DSG161_000	2142.DSG	13	20	11	7	13	3	89.4164	89.0696
StPt	2013_06_DSG161_000	2143.DSG	13	30	11	7	13	3	90.2381	94.3633
StPt	2013_06_DSG161_000	2144.DSG	13	40	11	7	13	3	89.9692	89.566
StPt	2013_06_DSG161_000	2145.DSG	13	50	11	7	13	2	90.1667	90.9185
StPt	2013_06_DSG161_000	2146.DSG	14	0	11	7	13	3	90.053	94.4181
StPt	2013_06_DSG161_000	2147.DSG	14	10	11	7	13	2	90.22	100.452
StPt	2013_06_DSG161_000	2148.DSG	14	20	11	7	13	3	90.3204	94.8844
StPt	2013_06_DSG161_000	2149.DSG	14	30	11	7	13	2	89.4945	89.6439
StPt	2013_06_DSG161_000	2150.DSG	14	40	11	7	13	3	90.3295	98.0594
StPt	2013_06_DSG161_000	2151.DSG	14	50	11	7	13	2	89.6131	89.299
StPt	2013_06_DSG161_000	2152.DSG	15	0	11	7	13	3	99.2936	112.275
StPt	2013_06_DSG161_000	2153.DSG	15	10	11	7	13	2	89.5035	94.0551
StPt	2013_06_DSG161_000	2154.DSG	15	20	11	7	13	2	89.8486	92.2848
StPt	2013_06_DSG161_000	2155.DSG	15	30	11	7	13	3	90.2552	97.1721
StPt	2013_06_DSG161_000	2156.DSG	15	40	11	7	13	3	89.9869	92.8471
StPt	2013_06_DSG161_000	2157.DSG	15	50	11	7	13	3	89.5309	90.1733
StPt	2013_06_DSG161_000	2158.DSG	16	0	11	7	13	3	89.4646	87.2448
StPt	2013_06_DSG161_000	2159.DSG	16	10	11	7	13	3	90.794	88.3818
StPt	2013_06_DSG161_000	2160.DSG	16	20	11	7	13	3	90.7499	88.9181
StPt	2013_06_DSG161_000	2161.DSG	16	30	11	7	13	3	91.1884	87.0936
StPt	2013_06_DSG161_000	2162.DSG	16	40	11	7	13	2	92.1841	107.096
StPt	2013_06_DSG161_000	2163.DSG	16	50	11	7	13	3	91.1764	91.8262
StPt	2013_06_DSG161_000	2164.DSG	17	0	11	7	13	3	91.5359	89.8781
StPt	2013_06_DSG161_000	2165.DSG	17	10	11	7	13	3	91.579	88.233
StPt	2013_06_DSG161_000	2166.DSG	17	20	11	7	13	2	91.256	87.8522
StPt	2013_06_DSG161_000	2167.DSG	17	30	11	7	13	3	91.9107	103.002
StPt	2013_06_DSG161_000	2168.DSG	17	40	11	7	13	2	92.1171	87.9169
StPt	2013_06_DSG161_000	2169.DSG	17	50	11	7	13	3	91.0414	90.8117
StPt	2013_06_DSG161_000	2170.DSG	18	0	11	7	13	2	91.2909	87.6518
StPt	2013_06_DSG161_000	2171.DSG	18	10	11	7	13	3	91.1564	92.6769
StPt	2013_06_DSG161_000	2172.DSG	18	20	11	7	13	2	91.8869	87.7706
StPt	2013_06_DSG161_000	2173.DSG	18	30	11	7	13	3	91.7007	89.5185
StPt	2013_06_DSG161_000	2174.DSG	18	40	11	7	13	2	91.9579	88.8049
StPt	2013_06_DSG161_000	2175.DSG	18	50	11	7	13	3	92.3578	88.743
StPt	2013_06_DSG161_000	2176.DSG	19	0	11	7	13	2	92.2898	87.8149
StPt	2013_06_DSG161_000	2177.DSG	19	10	11	7	13	2	93.027	88.2254
StPt	2013_06_DSG161_000	2178.DSG	19	20	11	7	13	2	93.2627	88.9135
StPt	2013_06_DSG161_000	2179.DSG	19	30	11	7	13	2	94.0997	90.636
StPt	2013_06_DSG161_000	2180.DSG	19	40	11	7	13	2	94.7239	91.5357
StPt	2013_06_DSG161_000	2181.DSG	19	50	11	7	13	3	95.0394	92.7886
StPt	2013_06_DSG161_000	2182.DSG	20	0	11	7	13	3	95.2009	95.1056
StPt	2013_06_DSG161_000	2183.DSG	20	10	11	7	13	2	94.3274	97.747
StPt	2013_06_DSG161_000	2184.DSG	20	20	11	7	13	2	94.1675	101.136
StPt	2013_06_DSG161_000	2185.DSG	20	30	11	7	13	2	93.7285	104.717
StPt	2013_06_DSG161_000	2186.DSG	20	40	11	7	13	1	93.1595	107.609
StPt	2013_06_DSG161_000	2187.DSG	20	50	11	7	13	1	93.3255	110.159
StPt	2013_06_DSG161_000	2188.DSG	21	0	11	7	13	1	93.4021	111.827
StPt	2013_06_DSG161_000	2189.DSG	21	10	11	7	13	1	93.0119	112.72
StPt	2013_06_DSG161_000	2190.DSG	21	20	11	7	13	1	93.3598	113.261
StPt	2013_06_DSG161_000	2191.DSG	21	30	11	7	13	1	93.0393	114.143
StPt	2013_06_DSG161_000	2192.DSG	21	40	11	7	13	1	93.3458	114.378
StPt	2013_06_DSG161_000	2193.DSG	21	50	11	7	13	1	93.1215	114.639
StPt	2013_06_DSG161_000	2194.DSG	22	0	11	7	13	1	92.9568	114.758
StPt	2013_06_DSG161_000	2195.DSG	22	10	11	7	13	1	92.9038	114.958
StPt	2013_06_DSG161_000	2196.DSG	22	20	11	7	13	1	92.8763	115.116
StPt	2013_06_DSG161_000	2197.DSG	22	30	11	7	13	1	92.7399	115.081
StPt	2013_06_DSG161_000	2198.DSG	22	40	11	7	13	1	92.724	114.526
StPt	2013_06_DSG161_000	2199.DSG	22	50	11	7	13	1	92.2667	114.312
StPt	2013_06_DSG161_000	2200.DSG	23	0	11	7	13	1	92.1909	114.129
StPt	2013_06_DSG161_000	2201.DSG	23	10	11	7	13	1	92.2223	113.421
StPt	2013_06_DSG161_000	2202.DSG	23	20	11	7	13	2	92.3124	113.131
StPt	2013_06_DSG161_000	2203.DSG	23	30	11	7	13	2	91.8331	112.437
StPt	2013_06_DSG161_000	2204.DSG	23	40	11	7	13	2	91.8653	112.748
StPt	2013_06_DSG161_000	2205.DSG	23	50	11	7	13	2	92.0254	112.534
StPt	2013_06_DSG161_000	2206.DSG	0	0	12	7	13	2	91.9942	112.353
StPt	2013_06_DSG161_000	2207.DSG	0	10	12	7	13	2	91.9116	112.322
StPt	2013_06_DSG161_000	2208.DSG	0	20	12	7	13	2	91.8363	111.595
StPt	2013_06_DSG161_000	2209.DSG	0	30	12	7	13	3	92.1819	111.531
StPt	2013_06_DSG161_000	2210.DSG	0	40	12	7	13	3	91.7876	111.606
StPt	2013_06_DSG161_000	2211.DSG	0	50	12	7	13	3	91.3425	110.169
StPt	2013_06_DSG161_000	2212.DSG	1	0	12	7	13	2	91.1471	110.675
StPt	2013_06_DSG161_000	2213.DSG	1	10	12	7	13	3	91.7278	109.86
StPt	2013_06_DSG161_000	2214.DSG	1	20	12	7	13	3	91.6057	108.693
StPt	2013_06_DSG161_000	2215.DSG	1	30	12	7	13	3	91.7831	108.279
StPt	2013_06_DSG161_000	2216.DSG	1	40	12	7	13	3	92.6302	107.736
StPt	2013_06_DSG161_000	2217.DSG	1	50	12	7	13	2	91.8286	105.453
StPt	2013_06_DSG161_000	2218.DSG	2	0	12	7	13	3	91.903	102.486
StPt	2013_06_DSG161_000	2219.DSG	2	10	12	7	13	3	92.0939	100.284
StPt	2013_06_DSG161_000	2220.DSG	2	20	12	7	13	3	91.8059	97.5988
StPt	2013_06_DSG161_000	2221.DSG	2	30	12	7	13	3	91.2291	95.0022
StPt	2013_06_DSG161_000	2222.DSG	2	40	12	7	13	3	90.9535	96.0794
StPt	2013_06_DSG161_000	2223.DSG	2	50	12	7	13	3	91.0294	93.0087
StPt	2013_06_DSG161_000	2224.DSG	3	0	12	7	13	3	91.2206	92.9483
StPt	2013_06_DSG161_000	2225.DSG	3	10	12	7	13	3	91.1307	92.769
StPt	2013_06_DSG161_000	2226.DSG	3	20	12	7	13	3	91.6881	91.7519
StPt	2013_06_DSG161_000	2227.DSG	3	30	12	7	13	3	91.239	94.5487
StPt	2013_06_DSG161_000	2228.DSG	3	40	12	7	13	3	91.3307	98.7452
StPt	2013_06_DSG161_000	2229.DSG	3	50	12	7	13	3	91.1373	94.782
StPt	2013_06_DSG161_000	2230.DSG	4	0	12	7	13	2	91.2632	90.3614
StPt	2013_06_DSG161_000	2231.DSG	4	10	12	7	13	3	91.6274	91.4095
StPt	2013_06_DSG161_000	2232.DSG	4	20	12	7	13	3	91.4626	91.016
StPt	2013_06_DSG161_000	2233.DSG	4	30	12	7	13	3	91.612	91.1957
StPt	2013_06_DSG161_000	2234.DSG	4	40	12	7	13	3	91.9051	89.8741
StPt	2013_06_DSG161_000	2235.DSG	4	50	12	7	13	3	92.0292	90.981
StPt	2013_06_DSG161_000	2236.DSG	5	0	12	7	13	3	92.6311	90.1756
StPt	2013_06_DSG161_000	2237.DSG	5	10	12	7	13	3	93.0117	89.8925
StPt	2013_06_DSG161_000	2238.DSG	5	20	12	7	13	3	93.3346	89.3737
StPt	2013_06_DSG161_000	2239.DSG	5	30	12	7	13	3	92.6444	90.5164
StPt	2013_06_DSG161_000	2240.DSG	5	40	12	7	13	2	92.2041	88.1785
StPt	2013_06_DSG161_000	2241.DSG	5	50	12	7	13	2	91.7056	87.6438
StPt	2013_06_DSG161_000	2242.DSG	6	0	12	7	13	3	91.1448	88.0254
StPt	2013_06_DSG161_000	2243.DSG	6	10	12	7	13	2	90.5325	106.535
StPt	2013_06_DSG161_000	2244.DSG	6	20	12	7	13	2	90.4766	88.5021
StPt	2013_06_DSG161_000	2245.DSG	6	30	12	7	13	2	90.7752	89.7573
StPt	2013_06_DSG161_000	2246.DSG	6	40	12	7	13	3	90.4581	93.4849
StPt	2013_06_DSG161_000	2247.DSG	6	50	12	7	13	3	90.6794	87.3922
StPt	2013_06_DSG161_000	2248.DSG	7	0	12	7	13	2	89.952	87.546
StPt	2013_06_DSG161_000	2249.DSG	7	10	12	7	13	2	90.5587	91.6254
StPt	2013_06_DSG161_000	2250.DSG	7	20	12	7	13	2	89.7317	104.693
StPt	2013_06_DSG161_000	2251.DSG	7	30	12	7	13	2	93.716	103.762
StPt	2013_06_DSG161_000	2252.DSG	7	40	12	7	13	3	91.0311	89.2385
StPt	2013_06_DSG161_000	2253.DSG	7	50	12	7	13	3	92.2998	98.2651
StPt	2013_06_DSG161_000	2254.DSG	8	0	12	7	13	3	91.6944	98.3699
StPt	2013_06_DSG161_000	2255.DSG	8	10	12	7	13	2	90.8767	85.8336
StPt	2013_06_DSG161_000	2256.DSG	8	20	12	7	13	2	90.9679	85.8639
StPt	2013_06_DSG161_000	2257.DSG	8	30	12	7	13	3	90.1558	83.9615
StPt	2013_06_DSG161_000	2258.DSG	8	40	12	7	13	2	90.9036	99.9828
StPt	2013_06_DSG161_000	2259.DSG	8	50	12	7	13	3	90.7666	91.0382
StPt	2013_06_DSG161_000	2260.DSG	9	0	12	7	13	4	92.5061	106.093
StPt	2013_06_DSG161_000	2261.DSG	9	10	12	7	13	2	91.1096	107.412
StPt	2013_06_DSG161_000	2262.DSG	9	20	12	7	13	2	90.129	102.041
StPt	2013_06_DSG161_000	2263.DSG	9	30	12	7	13	3	90.5991	113.229
StPt	2013_06_DSG161_000	2264.DSG	9	40	12	7	13	3	90.5833	93.7788
StPt	2013_06_DSG161_000	2265.DSG	9	50	12	7	13	2	90.6813	86.3011
StPt	2013_06_DSG161_000	2266.DSG	10	0	12	7	13	2	90.3346	87.213
StPt	2013_06_DSG161_000	2267.DSG	10	10	12	7	13	2	90.5012	88.7872
StPt	2013_06_DSG161_000	2268.DSG	10	20	12	7	13	1	92.5442	110.617
StPt	2013_06_DSG161_000	2269.DSG	10	30	12	7	13	2	90.8373	88.8625
StPt	2013_06_DSG161_000	2270.DSG	10	40	12	7	13	2	91.6076	93.5719
StPt	2013_06_DSG161_000	2271.DSG	10	50	12	7	13	1	90.8882	105.425
StPt	2013_06_DSG161_000	2272.DSG	11	0	12	7	13	2	91.3792	92.2198
StPt	2013_06_DSG161_000	2273.DSG	11	10	12	7	13	3	89.7842	93.7227
StPt	2013_06_DSG161_000	2274.DSG	11	20	12	7	13	3	89.8447	92.7127
StPt	2013_06_DSG161_000	2275.DSG	11	30	12	7	13	3	91.054	106.032
StPt	2013_06_DSG161_000	2276.DSG	11	40	12	7	13	2	90.2494	89.7679
StPt	2013_06_DSG161_000	2277.DSG	11	50	12	7	13	3	89.7878	91.437
StPt	2013_06_DSG161_000	2278.DSG	12	0	12	7	13	2	88.9394	95.5766
StPt	2013_06_DSG161_000	2279.DSG	12	10	12	7	13	2	89.7714	96.2536
StPt	2013_06_DSG161_000	2280.DSG	12	20	12	7	13	3	90.1822	93.151
StPt	2013_06_DSG161_000	2281.DSG	12	30	12	7	13	3	91.4905	104.343
StPt	2013_06_DSG161_000	2282.DSG	12	40	12	7	13	3	90.1185	95.0426
StPt	2013_06_DSG161_000	2283.DSG	12	50	12	7	13	2	90.3052	97.8784
StPt	2013_06_DSG161_000	2284.DSG	13	0	12	7	13	2	90.6269	100.558
StPt	2013_06_DSG161_000	2285.DSG	13	10	12	7	13	1	92.0951	111.302
StPt	2013_06_DSG161_000	2286.DSG	13	20	12	7	13	2	93.7159	99.4554
StPt	2013_06_DSG161_000	2287.DSG	13	30	12	7	13	2	90.3155	97.8032
StPt	2013_06_DSG161_000	2288.DSG	13	40	12	7	13	3	90.1273	96.7486
StPt	2013_06_DSG161_000	2289.DSG	13	50	12	7	13	3	90.0491	88.0811
StPt	2013_06_DSG161_000	2290.DSG	14	0	12	7	13	3	90.33	105.063
StPt	2013_06_DSG161_000	2291.DSG	14	10	12	7	13	2	90.2314	89.975
StPt	2013_06_DSG161_000	2292.DSG	14	20	12	7	13	3	90.2761	89.623
StPt	2013_06_DSG161_000	2293.DSG	14	30	12	7	13	3	90.224	89.2582
StPt	2013_06_DSG161_000	2294.DSG	14	40	12	7	13	2	90.1294	87.7745
StPt	2013_06_DSG161_000	2295.DSG	14	50	12	7	13	3	89.9175	87.7186
StPt	2013_06_DSG161_000	2296.DSG	15	0	12	7	13	3	90.2862	88.4089
StPt	2013_06_DSG161_000	2297.DSG	15	10	12	7	13	2	89.9476	89.7601
StPt	2013_06_DSG161_000	2298.DSG	15	20	12	7	13	4	90.6549	105.56
StPt	2013_06_DSG161_000	2299.DSG	15	30	12	7	13	3	90.0157	87.5421
StPt	2013_06_DSG161_000	2300.DSG	15	40	12	7	13	2	89.9557	97.6803
StPt	2013_06_DSG161_000	2301.DSG	15	50	12	7	13	2	90.2039	91.8265
StPt	2013_06_DSG161_000	2302.DSG	16	0	12	7	13	2	90.1478	95.5777
StPt	2013_06_DSG161_000	2303.DSG	16	10	12	7	13	3	90.4313	98.5635
StPt	2013_06_DSG161_000	2304.DSG	16	20	12	7	13	3	90.0769	89.4256
StPt	2013_06_DSG161_000	2305.DSG	16	30	12	7	13	3	90.9698	99.2001
StPt	2013_06_DSG161_000	2306.DSG	16	40	12	7	13	3	91.0168	100.787
StPt	2013_06_DSG161_000	2307.DSG	16	50	12	7	13	3	91.2477	98.1768
StPt	2013_06_DSG161_000	2308.DSG	17	0	12	7	13	3	91.3073	99.9084
StPt	2013_06_DSG161_000	2309.DSG	17	10	12	7	13	3	91.8831	93.5742
StPt	2013_06_DSG161_000	2310.DSG	17	20	12	7	13	3	90.3244	91.3258
StPt	2013_06_DSG161_000	2311.DSG	17	30	12	7	13	2	90.0623	87.8047
StPt	2013_06_DSG161_000	2312.DSG	17	40	12	7	13	2	91.3171	91.1984
StPt	2013_06_DSG161_000	2313.DSG	17	50	12	7	13	3	90.9348	102.73
StPt	2013_06_DSG161_000	2314.DSG	18	0	12	7	13	3	91.2195	95.8456
StPt	2013_06_DSG161_000	2315.DSG	18	10	12	7	13	3	91.2814	100.279
StPt	2013_06_DSG161_000	2316.DSG	18	20	12	7	13	2	91.3401	88.685
StPt	2013_06_DSG161_000	2317.DSG	18	30	12	7	13	2	91.718	87.6585
StPt	2013_06_DSG161_000	2318.DSG	18	40	12	7	13	2	91.6051	97.6997
StPt	2013_06_DSG161_000	2319.DSG	18	50	12	7	13	2	91.9928	88.9999
StPt	2013_06_DSG161_000	2320.DSG	19	0	12	7	13	3	92.0477	102.482
StPt	2013_06_DSG161_000	2321.DSG	19	10	12	7	13	3	92.4806	93.1991
StPt	2013_06_DSG161_000	2322.DSG	19	20	12	7	13	3	93.4965	101.055
StPt	2013_06_DSG161_000	2323.DSG	19	30	12	7	13	3	93.2393	91.8505
StPt	2013_06_DSG161_000	2324.DSG	19	40	12	7	13	3	94.1393	94.6159
StPt	2013_06_DSG161_000	2325.DSG	19	50	12	7	13	3	95.0405	93.7845
StPt	2013_06_DSG161_000	2326.DSG	20	0	12	7	13	3	95.0278	99.7321
StPt	2013_06_DSG161_000	2327.DSG	20	10	12	7	13	3	94.3843	101.317
StPt	2013_06_DSG161_000	2328.DSG	20	20	12	7	13	2	93.9074	106.573
StPt	2013_06_DSG161_000	2329.DSG	20	30	12	7	13	2	93.7372	109.344
StPt	2013_06_DSG161_000	2330.DSG	20	40	12	7	13	1	93.0695	111.039
StPt	2013_06_DSG161_000	2331.DSG	20	50	12	7	13	1	93.0349	113.68
StPt	2013_06_DSG161_000	2332.DSG	21	0	12	7	13	1	93.4131	116.291
StPt	2013_06_DSG161_000	2333.DSG	21	10	12	7	13	1	93.2786	118.632
StPt	2013_06_DSG161_000	2334.DSG	21	20	12	7	13	1	98.9275	120.307
StPt	2013_06_DSG161_000	2335.DSG	21	30	12	7	13	1	92.847	121.183
StPt	2013_06_DSG161_000	2336.DSG	21	40	12	7	13	1	93.0524	121.936
StPt	2013_06_DSG161_000	2337.DSG	21	50	12	7	13	1	92.933	122.699
StPt	2013_06_DSG161_000	2338.DSG	22	0	12	7	13	1	92.9348	122.589
StPt	2013_06_DSG161_000	2339.DSG	22	10	12	7	13	1	93.2161	122.366
StPt	2013_06_DSG161_000	2340.DSG	22	20	12	7	13	1	92.7126	121.932
StPt	2013_06_DSG161_000	2341.DSG	22	30	12	7	13	1	92.9293	121.221
StPt	2013_06_DSG161_000	2342.DSG	22	40	12	7	13	1	92.88	121.223
StPt	2013_06_DSG161_000	2343.DSG	22	50	12	7	13	1	92.6175	120.857
StPt	2013_06_DSG161_000	2344.DSG	23	0	12	7	13	1	92.397	120.381
StPt	2013_06_DSG161_000	2345.DSG	23	10	12	7	13	1	93.0412	119.524
StPt	2013_06_DSG161_000	2346.DSG	23	20	12	7	13	1	92.4796	119.02
StPt	2013_06_DSG161_000	2347.DSG	23	30	12	7	13	1	92.3347	118.3
StPt	2013_06_DSG161_000	2348.DSG	23	40	12	7	13	1	92.6433	117.978
StPt	2013_06_DSG161_000	2349.DSG	23	50	12	7	13	1	92.2515	117.689
StPt	2013_06_DSG161_000	2350.DSG	0	0	13	7	13	1	92.1423	116.891
StPt	2013_06_DSG161_000	2351.DSG	0	10	13	7	13	1	92.4144	116.06
StPt	2013_06_DSG161_000	2352.DSG	0	20	13	7	13	1	92.3999	115.684
StPt	2013_06_DSG161_000	2353.DSG	0	30	13	7	13	1	92.4592	114.859
StPt	2013_06_DSG161_000	2354.DSG	0	40	13	7	13	2	92.2344	113.381
StPt	2013_06_DSG161_000	2355.DSG	0	50	13	7	13	2	92.301	113.847
StPt	2013_06_DSG161_000	2356.DSG	1	0	13	7	13	2	92.3546	112.853
StPt	2013_06_DSG161_000	2357.DSG	1	10	13	7	13	3	92.3125	111.44
StPt	2013_06_DSG161_000	2358.DSG	1	20	13	7	13	3	92.7661	110.617
StPt	2013_06_DSG161_000	2359.DSG	1	30	13	7	13	2	92.0811	109.569
StPt	2013_06_DSG161_000	2360.DSG	1	40	13	7	13	3	92.0325	106.836
StPt	2013_06_DSG161_000	2361.DSG	1	50	13	7	13	3	91.7629	105.517
StPt	2013_06_DSG161_000	2362.DSG	2	0	13	7	13	3	92.0886	104.34
StPt	2013_06_DSG161_000	2363.DSG	2	10	13	7	13	3	92.0267	101.482
StPt	2013_06_DSG161_000	2364.DSG	2	20	13	7	13	3	91.752	100.106
StPt	2013_06_DSG161_000	2365.DSG	2	30	13	7	13	3	91.7464	100.53
StPt	2013_06_DSG161_000	2366.DSG	2	40	13	7	13	3	91.3985	96.6466
StPt	2013_06_DSG161_000	2367.DSG	2	50	13	7	13	3	91.486	95.8263
StPt	2013_06_DSG161_000	2368.DSG	3	0	13	7	13	3	91.6444	95.4649
StPt	2013_06_DSG161_000	2369.DSG	3	10	13	7	13	3	91.676	96.1682
StPt	2013_06_DSG161_000	2370.DSG	3	20	13	7	13	3	90.2944	96.3052
StPt	2013_06_DSG161_000	2371.DSG	3	30	13	7	13	3	89.9952	101.599
StPt	2013_06_DSG161_000	2372.DSG	3	40	13	7	13	2	92.0888	100.153
StPt	2013_06_DSG161_000	2373.DSG	3	50	13	7	13	2	92.6965	93.8042
StPt	2013_06_DSG161_000	2374.DSG	4	0	13	7	13	3	92.4601	100.459
StPt	2013_06_DSG161_000	2375.DSG	4	10	13	7	13	3	91.3536	96.1088
StPt	2013_06_DSG161_000	2376.DSG	4	20	13	7	13	3	91.5225	93.101
StPt	2013_06_DSG161_000	2377.DSG	4	30	13	7	13	3	91.8657	112.578
StPt	2013_06_DSG161_000	2378.DSG	4	40	13	7	13	3	92.498	100.851
StPt	2013_06_DSG161_000	2379.DSG	4	50	13	7	13	3	96.3634	100.818
StPt	2013_06_DSG161_000	2380.DSG	5	0	13	7	13	3	93.1681	96.6146
StPt	2013_06_DSG161_000	2381.DSG	5	10	13	7	13	3	92.6733	92.7277
StPt	2013_06_DSG161_000	2382.DSG	5	20	13	7	13	3	94.0302	96.1753
StPt	2013_06_DSG161_000	2383.DSG	5	30	13	7	13	3	93.6964	99.0407
StPt	2013_06_DSG161_000	2384.DSG	5	40	13	7	13	3	92.7114	93.3582
StPt	2013_06_DSG161_000	2385.DSG	5	50	13	7	13	3	91.3493	96.4776
StPt	2013_06_DSG161_000	2386.DSG	6	0	13	7	13	3	91.4085	96.3306
StPt	2013_06_DSG161_000	2387.DSG	6	10	13	7	13	3	90.818	94.2614
StPt	2013_06_DSG161_000	2388.DSG	6	20	13	7	13	2	90.5572	88.7218
StPt	2013_06_DSG161_000	2389.DSG	6	30	13	7	13	3	90.4512	99.9031
StPt	2013_06_DSG161_000	2390.DSG	6	40	13	7	13	3	90.88	97.7272
StPt	2013_06_DSG161_000	2391.DSG	6	50	13	7	13	3	90.937	100.46
StPt	2013_06_DSG161_000	2392.DSG	7	0	13	7	13	3	89.2224	95.5091
StPt	2013_06_DSG161_000	2393.DSG	7	10	13	7	13	3	90.4384	94.9244
StPt	2013_06_DSG161_000	2394.DSG	7	20	13	7	13	3	90.537	103.621
StPt	2013_06_DSG161_000	2395.DSG	7	30	13	7	13	3	90.5296	101.341
StPt	2013_06_DSG161_000	2396.DSG	7	40	13	7	13	2	91.6216	106.022
StPt	2013_06_DSG161_000	2397.DSG	7	50	13	7	13	2	90.414	104.119
StPt	2013_06_DSG161_000	2398.DSG	8	0	13	7	13	3	91.2107	99.1966
StPt	2013_06_DSG161_000	2399.DSG	8	10	13	7	13	2	90.4765	101.453
StPt	2013_06_DSG161_000	2400.DSG	8	20	13	7	13	2	91.6106	109.31
StPt	2013_06_DSG161_000	2401.DSG	8	30	13	7	13	2	90.5123	103.591
StPt	2013_06_DSG161_000	2402.DSG	8	40	13	7	13	3	89.929	97.6802
StPt	2013_06_DSG161_000	2403.DSG	8	50	13	7	13	3	89.5941	101.362
StPt	2013_06_DSG161_000	2404.DSG	9	0	13	7	13	3	90.6604	94.7591
StPt	2013_06_DSG161_000	2405.DSG	9	10	13	7	13	3	90.7074	99.6788
StPt	2013_06_DSG161_000	2406.DSG	9	20	13	7	13	2	91.251	98.9503
StPt	2013_06_DSG161_000	2407.DSG	9	30	13	7	13	2	88.8768	97.4839
StPt	2013_06_DSG161_000	2408.DSG	9	40	13	7	13	2	91.1351	107.153
StPt	2013_06_DSG161_000	2409.DSG	9	50	13	7	13	2	90.5291	102.697
StPt	2013_06_DSG161_000	2410.DSG	10	0	13	7	13	3	91.7109	101.033
StPt	2013_06_DSG161_000	2411.DSG	10	10	13	7	13	2	91.0868	94.9343
StPt	2013_06_DSG161_000	2412.DSG	10	20	13	7	13	2	91.8864	100.28
StPt	2013_06_DSG161_000	2413.DSG	10	30	13	7	13	2	91.0886	93.0706
StPt	2013_06_DSG161_000	2414.DSG	10	40	13	7	13	2	91.3349	86.9503
StPt	2013_06_DSG161_000	2415.DSG	10	50	13	7	13	2	90.9706	104.683
StPt	2013_06_DSG161_000	2416.DSG	11	0	13	7	13	3	91.0418	103.612
StPt	2013_06_DSG161_000	2417.DSG	11	10	13	7	13	1	96.2252	116.231
StPt	2013_06_DSG161_000	2418.DSG	11	20	13	7	13	3	91.6813	98.8423
StPt	2013_06_DSG161_000	2419.DSG	11	30	13	7	13	3	91.0598	94.3094
StPt	2013_06_DSG161_000	2420.DSG	11	40	13	7	13	3	91.1173	99.3343
StPt	2013_06_DSG161_000	2421.DSG	11	50	13	7	13	3	91.3041	90.6366
StPt	2013_06_DSG161_000	2422.DSG	12	0	13	7	13	3	91.5197	96.004
StPt	2013_06_DSG161_000	2423.DSG	12	10	13	7	13	2	90.0883	102.699
StPt	2013_06_DSG161_000	2424.DSG	12	20	13	7	13	2	91.0375	107.939
StPt	2013_06_DSG161_000	2425.DSG	12	30	13	7	13	3	90.7572	95.3562
StPt	2013_06_DSG161_000	2426.DSG	12	40	13	7	13	3	90.2893	103.759
StPt	2013_06_DSG161_000	2427.DSG	12	50	13	7	13	3	90.2699	93.959
StPt	2013_06_DSG161_000	2428.DSG	13	0	13	7	13	3	90.0486	91.5486
StPt	2013_06_DSG161_000	2429.DSG	13	10	13	7	13	3	90.1787	104.754
StPt	2013_06_DSG161_000	2430.DSG	13	20	13	7	13	2	89.7078	102.806
StPt	2013_06_DSG161_000	2431.DSG	13	30	13	7	13	2	90.0956	101.22
StPt	2013_06_DSG161_000	2432.DSG	13	40	13	7	13	3	88.7833	102.229
StPt	2013_06_DSG161_000	2433.DSG	13	50	13	7	13	2	88.9925	102.959
StPt	2013_06_DSG161_000	2434.DSG	14	0	13	7	13	3	89.2649	102.968
StPt	2013_06_DSG161_000	2435.DSG	14	10	13	7	13	3	89.1096	96.4822
StPt	2013_06_DSG161_000	2436.DSG	14	20	13	7	13	2	89.1618	93.7622
StPt	2013_06_DSG161_000	2437.DSG	14	30	13	7	13	3	88.5608	98.0066
StPt	2013_06_DSG161_000	2438.DSG	14	40	13	7	13	3	87.9824	99.922
StPt	2013_06_DSG161_000	2439.DSG	14	50	13	7	13	2	90.8155	104.572
StPt	2013_06_DSG161_000	2440.DSG	15	0	13	7	13	3	89.1257	95.3616
StPt	2013_06_DSG161_000	2441.DSG	15	10	13	7	13	2	89.066	100.498
StPt	2013_06_DSG161_000	2442.DSG	15	20	13	7	13	2	89.4542	94.7892
StPt	2013_06_DSG161_000	2443.DSG	15	30	13	7	13	3	89.1533	93.5409
StPt	2013_06_DSG161_000	2444.DSG	15	40	13	7	13	3	89.3968	103.734
StPt	2013_06_DSG161_000	2445.DSG	15	50	13	7	13	3	89.7276	95.967
StPt	2013_06_DSG161_000	2446.DSG	16	0	13	7	13	3	88.9601	101.063
StPt	2013_06_DSG161_000	2447.DSG	16	10	13	7	13	3	90.2396	92.954
StPt	2013_06_DSG161_000	2448.DSG	16	20	13	7	13	3	90.2576	92.9266
StPt	2013_06_DSG161_000	2449.DSG	16	30	13	7	13	2	90.105	89.761
StPt	2013_06_DSG161_000	2450.DSG	16	40	13	7	13	3	90.6678	95.8259
StPt	2013_06_DSG161_000	2451.DSG	16	50	13	7	13	2	90.7153	93.9806
StPt	2013_06_DSG161_000	2452.DSG	17	0	13	7	13	3	90.5159	91.7025
StPt	2013_06_DSG161_000	2453.DSG	17	10	13	7	13	2	91.6817	100.207
StPt	2013_06_DSG161_000	2454.DSG	17	20	13	7	13	3	90.5094	93.1543
StPt	2013_06_DSG161_000	2455.DSG	17	30	13	7	13	2	88.9165	97.1396
StPt	2013_06_DSG161_000	2456.DSG	17	40	13	7	13	3	88.4061	97.8914
StPt	2013_06_DSG161_000	2457.DSG	17	50	13	7	13	3	90.6575	94.531
StPt	2013_06_DSG161_000	2458.DSG	18	0	13	7	13	3	90.568	91.8168
StPt	2013_06_DSG161_000	2459.DSG	18	10	13	7	13	3	90.9449	94.1959
StPt	2013_06_DSG161_000	2460.DSG	18	20	13	7	13	3	91.0451	94.9334
StPt	2013_06_DSG161_000	2461.DSG	18	30	13	7	13	3	91.4427	91.0818
StPt	2013_06_DSG161_000	2462.DSG	18	40	13	7	13	3	91.6157	105.773
StPt	2013_06_DSG161_000	2463.DSG	18	50	13	7	13	3	91.9151	92.9037
StPt	2013_06_DSG161_000	2464.DSG	19	0	13	7	13	3	92.0343	96.3422
StPt	2013_06_DSG161_000	2465.DSG	19	10	13	7	13	3	92.4667	92.9826
StPt	2013_06_DSG161_000	2466.DSG	19	20	13	7	13	3	92.9041	102.059
StPt	2013_06_DSG161_000	2467.DSG	19	30	13	7	13	2	93.5483	95.3069
StPt	2013_06_DSG161_000	2468.DSG	19	40	13	7	13	3	94.2646	95.2357
StPt	2013_06_DSG161_000	2469.DSG	19	50	13	7	13	3	95.0564	101.781
StPt	2013_06_DSG161_000	2470.DSG	20	0	13	7	13	2	94.5622	106.759
StPt	2013_06_DSG161_000	2471.DSG	20	10	13	7	13	1	94.1694	110.24
StPt	2013_06_DSG161_000	2472.DSG	20	20	13	7	13	1	93.2557	114.354
StPt	2013_06_DSG161_000	2473.DSG	20	30	13	7	13	1	92.8447	118.184
StPt	2013_06_DSG161_000	2474.DSG	20	40	13	7	13	1	92.8816	120.849
StPt	2013_06_DSG161_000	2475.DSG	20	50	13	7	13	1	92.8761	122.588
StPt	2013_06_DSG161_000	2476.DSG	21	0	13	7	13	1	93.1584	123.757
StPt	2013_06_DSG161_000	2477.DSG	21	10	13	7	13	1	93.0881	125
StPt	2013_06_DSG161_000	2478.DSG	21	20	13	7	13	1	93.3946	125.749
StPt	2013_06_DSG161_000	2479.DSG	21	30	13	7	13	1	92.5809	126.572
StPt	2013_06_DSG161_000	2480.DSG	21	40	13	7	13	1	92.8113	126.803
StPt	2013_06_DSG161_000	2481.DSG	21	50	13	7	13	1	92.4127	126.813
StPt	2013_06_DSG161_000	2482.DSG	22	0	13	7	13	1	92.2806	126.925
StPt	2013_06_DSG161_000	2483.DSG	22	10	13	7	13	1	91.8497	126.634
StPt	2013_06_DSG161_000	2484.DSG	22	20	13	7	13	1	91.5751	126.528
StPt	2013_06_DSG161_000	2485.DSG	22	30	13	7	13	1	91.2137	126.368
StPt	2013_06_DSG161_000	2486.DSG	22	40	13	7	13	1	91.5224	125.866
StPt	2013_06_DSG161_000	2487.DSG	22	50	13	7	13	1	91.6028	125.564
StPt	2013_06_DSG161_000	2488.DSG	23	0	13	7	13	1	90.7621	125.089
StPt	2013_06_DSG161_000	2489.DSG	23	10	13	7	13	1	91.037	124.682
StPt	2013_06_DSG161_000	2490.DSG	23	20	13	7	13	1	91.1911	124.262
StPt	2013_06_DSG161_000	2491.DSG	23	30	13	7	13	1	91.478	123.498
StPt	2013_06_DSG161_000	2492.DSG	23	40	13	7	13	1	91.599	123.208
StPt	2013_06_DSG161_000	2493.DSG	23	50	13	7	13	1	90.9162	122.289
StPt	2013_06_DSG161_000	2494.DSG	0	0	14	7	13	1	91.6221	121.157
StPt	2013_06_DSG161_000	2495.DSG	0	10	14	7	13	1	90.6098	119.937
StPt	2013_06_DSG161_000	2496.DSG	0	20	14	7	13	1	90.9381	119.977
StPt	2013_06_DSG161_000	2497.DSG	0	30	14	7	13	1	90.7254	119.379
StPt	2013_06_DSG161_000	2498.DSG	0	40	14	7	13	1	90.9042	117.064
StPt	2013_06_DSG161_000	2499.DSG	0	50	14	7	13	1	91.0659	117.205
StPt	2013_06_DSG161_000	2500.DSG	1	0	14	7	13	2	91.4254	114.431
StPt	2013_06_DSG161_000	2501.DSG	1	10	14	7	13	2	90.8885	112.193
StPt	2013_06_DSG161_000	2502.DSG	1	20	14	7	13	3	90.8442	111.349
StPt	2013_06_DSG161_000	2503.DSG	1	30	14	7	13	3	91.0044	110.156
StPt	2013_06_DSG161_000	2504.DSG	1	40	14	7	13	3	90.6465	108.866
StPt	2013_06_DSG161_000	2505.DSG	1	50	14	7	13	3	90.4504	106.905
StPt	2013_06_DSG161_000	2506.DSG	2	0	14	7	13	3	90.4805	104.778
StPt	2013_06_DSG161_000	2507.DSG	2	10	14	7	13	3	90.3359	106.525
StPt	2013_06_DSG161_000	2508.DSG	2	20	14	7	13	3	90.3777	105.329
StPt	2013_06_DSG161_000	2509.DSG	2	30	14	7	13	2	91.2935	101.891
StPt	2013_06_DSG161_000	2510.DSG	2	40	14	7	13	3	90.8835	101.124
StPt	2013_06_DSG161_000	2511.DSG	2	50	14	7	13	3	90.9486	101.49
StPt	2013_06_DSG161_000	2512.DSG	3	0	14	7	13	3	90.828	101.684
StPt	2013_06_DSG161_000	2513.DSG	3	10	14	7	13	3	90.6478	102.716
StPt	2013_06_DSG161_000	2514.DSG	3	20	14	7	13	3	91.0978	101.465
StPt	2013_06_DSG161_000	2515.DSG	3	30	14	7	13	3	91.2267	97.956
StPt	2013_06_DSG161_000	2516.DSG	3	40	14	7	13	3	90.4574	99.2337
StPt	2013_06_DSG161_000	2517.DSG	3	50	14	7	13	3	90.86	102.412
StPt	2013_06_DSG161_000	2518.DSG	4	0	14	7	13	2	90.9813	107.58
StPt	2013_06_DSG161_000	2519.DSG	4	10	14	7	13	3	91.6401	106.749
StPt	2013_06_DSG161_000	2520.DSG	4	20	14	7	13	3	91.3099	105.549
StPt	2013_06_DSG161_000	2521.DSG	4	30	14	7	13	3	91.1641	105.035
StPt	2013_06_DSG161_000	2522.DSG	4	40	14	7	13	3	91.5375	113.821
StPt	2013_06_DSG161_000	2523.DSG	4	50	14	7	13	3	92.2326	110.96
StPt	2013_06_DSG161_000	2524.DSG	5	0	14	7	13	3	92.456	104.772
StPt	2013_06_DSG161_000	2525.DSG	5	10	14	7	13	3	92.8383	102.398
StPt	2013_06_DSG161_000	2526.DSG	5	20	14	7	13	3	92.7872	116.128
StPt	2013_06_DSG161_000	2527.DSG	5	30	14	7	13	3	92.5904	102.478
StPt	2013_06_DSG161_000	2528.DSG	5	40	14	7	13	3	92.0639	99.6574
StPt	2013_06_DSG161_000	2529.DSG	5	50	14	7	13	2	91.3775	114.651
StPt	2013_06_DSG161_000	2530.DSG	6	0	14	7	13	3	91.9444	100.935
StPt	2013_06_DSG161_000	2531.DSG	6	10	14	7	13	3	90.7069	105.391
StPt	2013_06_DSG161_000	2532.DSG	6	20	14	7	13	3	90.7417	101.94
StPt	2013_06_DSG161_000	2533.DSG	6	30	14	7	13	3	90.7371	114.376
StPt	2013_06_DSG161_000	2534.DSG	6	40	14	7	13	2	89.6143	107.05
StPt	2013_06_DSG161_000	2535.DSG	6	50	14	7	13	2	90.2268	117.703
StPt	2013_06_DSG161_000	2536.DSG	7	0	14	7	13	3	90.0938	106.772
StPt	2013_06_DSG161_000	2537.DSG	7	10	14	7	13	2	91.8828	115.696
StPt	2013_06_DSG161_000	2538.DSG	7	20	14	7	13	2	91.039	113.579
StPt	2013_06_DSG161_000	2539.DSG	7	30	14	7	13	2	90.4172	111.311
StPt	2013_06_DSG161_000	2540.DSG	7	40	14	7	13	2	90.6942	99.3489
StPt	2013_06_DSG161_000	2541.DSG	7	50	14	7	13	2	90.3811	114.527
StPt	2013_06_DSG161_000	2542.DSG	8	0	14	7	13	2	90.9203	104.101
StPt	2013_06_DSG161_000	2543.DSG	8	10	14	7	13	3	90.912	102.73
StPt	2013_06_DSG161_000	2544.DSG	8	20	14	7	13	2	91.4221	110.87
StPt	2013_06_DSG161_000	2545.DSG	8	30	14	7	13	2	91.0288	114.481
StPt	2013_06_DSG161_000	2546.DSG	8	40	14	7	13	2	90.7977	104.424
StPt	2013_06_DSG161_000	2547.DSG	8	50	14	7	13	2	90.7957	111.962
StPt	2013_06_DSG161_000	2548.DSG	9	0	14	7	13	3	90.8433	104.63
StPt	2013_06_DSG161_000	2549.DSG	9	10	14	7	13	2	90.6134	110.561
StPt	2013_06_DSG161_000	2550.DSG	9	20	14	7	13	2	92.2561	116.084
StPt	2013_06_DSG161_000	2551.DSG	9	30	14	7	13	3	91.5654	107.185
StPt	2013_06_DSG161_000	2552.DSG	9	40	14	7	13	2	90.9905	114.494
StPt	2013_06_DSG161_000	2553.DSG	9	50	14	7	13	3	90.5612	106.207
StPt	2013_06_DSG161_000	2554.DSG	10	0	14	7	13	3	90.7513	96.3741
StPt	2013_06_DSG161_000	2555.DSG	10	10	14	7	13	2	91.436	110.941
StPt	2013_06_DSG161_000	2556.DSG	10	20	14	7	13	2	91.1982	93.6446
StPt	2013_06_DSG161_000	2557.DSG	10	30	14	7	13	3	90.6463	103.639
StPt	2013_06_DSG161_000	2558.DSG	10	40	14	7	13	2	91.0476	110.817
StPt	2013_06_DSG161_000	2559.DSG	10	50	14	7	13	2	90.6797	103.989
StPt	2013_06_DSG161_000	2560.DSG	11	0	14	7	13	2	90.4152	104.674
StPt	2013_06_DSG161_000	2561.DSG	11	10	14	7	13	3	90.1535	99.6404
StPt	2013_06_DSG161_000	2562.DSG	11	20	14	7	13	2	90.0099	105.749
StPt	2013_06_DSG161_000	2563.DSG	11	30	14	7	13	2	91.7504	105.968
StPt	2013_06_DSG161_000	2564.DSG	11	40	14	7	13	3	91.2886	104.338
StPt	2013_06_DSG161_000	2565.DSG	11	50	14	7	13	2	90.6692	111.604
StPt	2013_06_DSG161_000	2566.DSG	12	0	14	7	13	2	90.934	104.314
StPt	2013_06_DSG161_000	2567.DSG	12	10	14	7	13	2	99.8153	117.995
StPt	2013_06_DSG161_000	2568.DSG	12	20	14	7	13	3	94.7061	98.8778
StPt	2013_06_DSG161_000	2569.DSG	12	30	14	7	13	2	91.3055	101.404
StPt	2013_06_DSG161_000	2570.DSG	12	40	14	7	13	2	91.5003	99.0379
StPt	2013_06_DSG161_000	2571.DSG	12	50	14	7	13	3	91.6496	96.5014
StPt	2013_06_DSG161_000	2572.DSG	13	0	14	7	13	3	91.3413	95.0533
StPt	2013_06_DSG161_000	2573.DSG	13	10	14	7	13	1	94.9094	116.428
StPt	2013_06_DSG161_000	2574.DSG	13	20	14	7	13	3	91.7118	101.192
StPt	2013_06_DSG161_000	2575.DSG	13	30	14	7	13	3	91.2207	100.392
StPt	2013_06_DSG161_000	2576.DSG	13	40	14	7	13	3	91.1534	93.0188
StPt	2013_06_DSG161_000	2577.DSG	13	50	14	7	13	3	91.1009	101.408
StPt	2013_06_DSG161_000	2578.DSG	14	0	14	7	13	2	92.3379	107.506
StPt	2013_06_DSG161_000	2579.DSG	14	10	14	7	13	3	90.2977	107.668
StPt	2013_06_DSG161_000	2580.DSG	14	20	14	7	13	4	91.5461	102.925
StPt	2013_06_DSG161_000	2581.DSG	14	30	14	7	13	2	92.5091	108.828
StPt	2013_06_DSG161_000	2582.DSG	14	40	14	7	13	3	91.4427	107.266
StPt	2013_06_DSG161_000	2583.DSG	14	50	14	7	13	3	90.5725	99.3049
StPt	2013_06_DSG161_000	2584.DSG	15	0	14	7	13	3	90.6826	97.8172
StPt	2013_06_DSG161_000	2585.DSG	15	10	14	7	13	2	91.5708	105.772
StPt	2013_06_DSG161_000	2586.DSG	15	20	14	7	13	2	91.4763	104.846
StPt	2013_06_DSG161_000	2587.DSG	15	30	14	7	13	3	90.2864	104.308
StPt	2013_06_DSG161_000	2588.DSG	15	40	14	7	13	3	90.3753	102.664
StPt	2013_06_DSG161_000	2589.DSG	15	50	14	7	13	2	90.1551	107.536
StPt	2013_06_DSG161_000	2590.DSG	16	0	14	7	13	2	89.8681	103.818
StPt	2013_06_DSG161_000	2591.DSG	16	10	14	7	13	2	90.1538	103.657
StPt	2013_06_DSG161_000	2592.DSG	16	20	14	7	13	3	90.6283	109.674
StPt	2013_06_DSG161_000	2593.DSG	16	30	14	7	13	2	89.973	101.418
StPt	2013_06_DSG161_000	2594.DSG	16	40	14	7	13	3	90.2738	94.5932
StPt	2013_06_DSG161_000	2595.DSG	16	50	14	7	13	3	90.0395	112.149
StPt	2013_06_DSG161_000	2596.DSG	17	0	14	7	13	3	90.4396	98.2702
StPt	2013_06_DSG161_000	2597.DSG	17	10	14	7	13	3	90.43	106.738
StPt	2013_06_DSG161_000	2598.DSG	17	20	14	7	13	2	90.2322	106.72
StPt	2013_06_DSG161_000	2599.DSG	17	30	14	7	13	3	89.6884	105.518
StPt	2013_06_DSG161_000	2600.DSG	17	40	14	7	13	2	89.8332	115.168
StPt	2013_06_DSG161_000	2601.DSG	17	50	14	7	13	3	89.9683	104.128
StPt	2013_06_DSG161_000	2602.DSG	18	0	14	7	13	3	89.618	101.71
StPt	2013_06_DSG161_000	2603.DSG	18	10	14	7	13	3	89.9073	101.017
StPt	2013_06_DSG161_000	2604.DSG	18	20	14	7	13	2	89.4799	102.098
StPt	2013_06_DSG161_000	2605.DSG	18	30	14	7	13	3	90.077	107.731
StPt	2013_06_DSG161_000	2606.DSG	18	40	14	7	13	2	90.9118	109.079
StPt	2013_06_DSG161_000	2607.DSG	18	50	14	7	13	3	90.6174	109.805
StPt	2013_06_DSG161_000	2608.DSG	19	0	14	7	13	3	91.2903	109.091
StPt	2013_06_DSG161_000	2609.DSG	19	10	14	7	13	3	91.4661	109.753
StPt	2013_06_DSG161_000	2610.DSG	19	20	14	7	13	3	92.0445	102.71
StPt	2013_06_DSG161_000	2611.DSG	19	30	14	7	13	3	92.6015	100.976
StPt	2013_06_DSG161_000	2612.DSG	19	40	14	7	13	3	93.9189	106.185
StPt	2013_06_DSG161_000	2613.DSG	19	50	14	7	13	3	94.2942	106.741
StPt	2013_06_DSG161_000	2614.DSG	20	0	14	7	13	3	94.1799	111.195
StPt	2013_06_DSG161_000	2615.DSG	20	10	14	7	13	1	93.8495	115.671
StPt	2013_06_DSG161_000	2616.DSG	20	20	14	7	13	1	93.8062	119.47
StPt	2013_06_DSG161_000	2617.DSG	20	30	14	7	13	1	93.1869	121.953
StPt	2013_06_DSG161_000	2618.DSG	20	40	14	7	13	1	93.2884	124.27
StPt	2013_06_DSG161_000	2619.DSG	20	50	14	7	13	1	93.5382	124.108
StPt	2013_06_DSG161_000	2620.DSG	21	0	14	7	13	1	93.0861	125.533
[truncated: 1,745 more rows]

## Sheet: StPt_2013_10-12
Station	Folder	File	Hour	Minute	Day	Month	Year	Peaks	High	Low
StPt	2013_10_DSG149_000	369	0	0	11	10	13	2	89.1957	115.758
StPt	2013_10_DSG149_000	370	0	10	11	10	13	2	89.0806	113.739
StPt	2013_10_DSG149_000	371	0	20	11	10	13	2	88.713	114.242
StPt	2013_10_DSG149_000	372	0	30	11	10	13	2	88.6746	114.952
StPt	2013_10_DSG149_000	373	0	40	11	10	13	2	88.7002	113.788
StPt	2013_10_DSG149_000	374	0	50	11	10	13	2	88.3856	113.355
StPt	2013_10_DSG149_000	375	1	0	11	10	13	2	88.6749	112.237
StPt	2013_10_DSG149_000	376	1	10	11	10	13	1	88.2595	116.132
StPt	2013_10_DSG149_000	377	1	20	11	10	13	2	88.3501	114.384
StPt	2013_10_DSG149_000	378	1	30	11	10	13	2	88.3427	114.182
StPt	2013_10_DSG149_000	379	1	40	11	10	13	2	88.3182	111.981
StPt	2013_10_DSG149_000	380	1	50	11	10	13	2	88.4392	112.133
StPt	2013_10_DSG149_000	381	2	0	11	10	13	2	88.2456	113.103
StPt	2013_10_DSG149_000	382	2	10	11	10	13	2	88.6387	109.117
StPt	2013_10_DSG149_000	383	2	20	11	10	13	2	88.762	115.813
StPt	2013_10_DSG149_000	384	2	30	11	10	13	2	88.5645	115.677
StPt	2013_10_DSG149_000	385	2	40	11	10	13	2	88.6799	106.117
StPt	2013_10_DSG149_000	386	2	50	11	10	13	2	88.9226	110.509
StPt	2013_10_DSG149_000	387	3	0	11	10	13	2	88.9014	113.662
StPt	2013_10_DSG149_000	388	3	10	11	10	13	2	88.9431	112.733
StPt	2013_10_DSG149_000	389	3	20	11	10	13	2	88.9342	106.069
StPt	2013_10_DSG149_000	390	3	30	11	10	13	1	88.7453	115.283
StPt	2013_10_DSG149_000	391	3	40	11	10	13	2	89.1999	110.745
StPt	2013_10_DSG149_000	392	3	50	11	10	13	2	89.044	113.372
StPt	2013_10_DSG149_000	393	4	0	11	10	13	2	88.8175	112.928
StPt	2013_10_DSG149_000	394	4	10	11	10	13	2	89.4431	113.215
StPt	2013_10_DSG149_000	395	4	20	11	10	13	1	89.023	112.788
StPt	2013_10_DSG149_000	396	4	30	11	10	13	2	89.0481	112.957
StPt	2013_10_DSG149_000	397	4	40	11	10	13	2	88.8037	111.004
StPt	2013_10_DSG149_000	398	4	50	11	10	13	1	88.9165	113.414
StPt	2013_10_DSG149_000	399	5	0	11	10	13	2	88.9585	110.432
StPt	2013_10_DSG149_000	400	5	10	11	10	13	1	89.086	116.1
StPt	2013_10_DSG149_000	401	5	20	11	10	13	1	89.0056	113.903
StPt	2013_10_DSG149_000	402	5	30	11	10	13	1	89.2651	115.296
StPt	2013_10_DSG149_000	403	5	40	11	10	13	1	89.6609	114.34
StPt	2013_10_DSG149_000	404	5	50	11	10	13	3	90.5661	104.326
StPt	2013_10_DSG149_000	405	6	0	11	10	13	3	90.9914	104.399
StPt	2013_10_DSG149_000	406	6	10	11	10	13	3	91.0779	94.8388
StPt	2013_10_DSG149_000	407	6	20	11	10	13	3	90.1264	101.412
StPt	2013_10_DSG149_000	408	6	30	11	10	13	3	89.0173	91.24
StPt	2013_10_DSG149_000	409	6	40	11	10	13	3	88.5632	93.2609
StPt	2013_10_DSG149_000	410	6	50	11	10	13	3	88.319	94.7049
StPt	2013_10_DSG149_000	411	7	0	11	10	13	3	88.1821	94.1047
StPt	2013_10_DSG149_000	412	7	10	11	10	13	3	88.4394	93.5591
StPt	2013_10_DSG149_000	413	7	20	11	10	13	3	88.2023	93.4667
StPt	2013_10_DSG149_000	414	7	30	11	10	13	2	88.1478	105.553
StPt	2013_10_DSG149_000	415	7	40	11	10	13	2	89.2228	102.293
StPt	2013_10_DSG149_000	416	7	50	11	10	13	1	90.0995	107.467
StPt	2013_10_DSG149_000	417	8	0	11	10	13	1	95.1509	111.59
StPt	2013_10_DSG149_000	418	8	10	11	10	13	1	87.6999	110.145
StPt	2013_10_DSG149_000	419	8	20	11	10	13	2	87.0191	100.411
StPt	2013_10_DSG149_000	420	8	30	11	10	13	2	87.7724	97.7774
StPt	2013_10_DSG149_000	421	8	40	11	10	13	2	95.8834	109.197
StPt	2013_10_DSG149_000	422	8	50	11	10	13	3	91.7251	107.362
StPt	2013_10_DSG149_000	423	9	0	11	10	13	2	87.5874	93.9868
StPt	2013_10_DSG149_000	424	9	10	11	10	13	2	87.1417	108.85
StPt	2013_10_DSG149_000	425	9	20	11	10	13	2	90.6735	110.355
StPt	2013_10_DSG149_000	426	9	30	11	10	13	2	88.7859	107.557
StPt	2013_10_DSG149_000	427	9	40	11	10	13	3	91.58	107.946
StPt	2013_10_DSG149_000	428	9	50	11	10	13	2	87.4639	101.665
StPt	2013_10_DSG149_000	429	10	0	11	10	13	2	87.2752	111.207
StPt	2013_10_DSG149_000	430	10	10	11	10	13	3	86.7617	107.609
StPt	2013_10_DSG149_000	431	10	20	11	10	13	3	88.2363	112.331
StPt	2013_10_DSG149_000	432	10	30	11	10	13	3	87.1788	96.0139
StPt	2013_10_DSG149_000	433	10	40	11	10	13	3	89.5448	110.758
StPt	2013_10_DSG149_000	434	10	50	11	10	13	2	88.0994	110.776
StPt	2013_10_DSG149_000	435	11	0	11	10	13	3	87.7792	112.172
StPt	2013_10_DSG149_000	436	11	10	11	10	13	3	87.5973	109.946
StPt	2013_10_DSG149_000	437	11	20	11	10	13	1	88.0476	113.108
StPt	2013_10_DSG149_000	438	11	30	11	10	13	1	97.625	117.563
StPt	2013_10_DSG149_000	439	11	40	11	10	13	2	87.878	113.299
StPt	2013_10_DSG149_000	440	11	50	11	10	13	2	88.6031	110.864
StPt	2013_10_DSG149_000	441	12	0	11	10	13	2	94.3423	111.246
StPt	2013_10_DSG149_000	442	12	10	11	10	13	2	88.1477	113.646
StPt	2013_10_DSG149_000	443	12	20	11	10	13	2	88.4029	110.878
StPt	2013_10_DSG149_000	444	12	30	11	10	13	3	89.4347	113.814
StPt	2013_10_DSG149_000	445	12	40	11	10	13	3	88.779	108.472
StPt	2013_10_DSG149_000	446	12	50	11	10	13	2	88.7398	114.351
StPt	2013_10_DSG149_000	447	13	0	11	10	13	3	88.6409	110.476
StPt	2013_10_DSG149_000	448	13	10	11	10	13	3	88.8815	100.854
StPt	2013_10_DSG149_000	449	13	20	11	10	13	2	88.6715	113.95
StPt	2013_10_DSG149_000	450	13	30	11	10	13	3	88.8932	109.513
StPt	2013_10_DSG149_000	451	13	40	11	10	13	3	89.2563	96.4863
StPt	2013_10_DSG149_000	452	13	50	11	10	13	2	90.8097	113.453
StPt	2013_10_DSG149_000	453	14	0	11	10	13	3	90.5964	114.22
StPt	2013_10_DSG149_000	454	14	10	11	10	13	3	88.818	109.746
StPt	2013_10_DSG149_000	455	14	20	11	10	13	2	93.6525	113.976
StPt	2013_10_DSG149_000	456	14	30	11	10	13	2	87.8899	108.466
StPt	2013_10_DSG149_000	457	14	40	11	10	13	1	89.7036	107.701
StPt	2013_10_DSG149_000	458	14	50	11	10	13	1	106.319	125.03
StPt	2013_10_DSG149_000	459	15	0	11	10	13	2	87.2907	104.942
StPt	2013_10_DSG149_000	460	15	10	11	10	13	2	87.7353	107.343
StPt	2013_10_DSG149_000	461	15	20	11	10	13	1	88.1271	111.535
StPt	2013_10_DSG149_000	462	15	30	11	10	13	3	88.2333	90.1832
StPt	2013_10_DSG149_000	463	15	40	11	10	13	3	88.3025	106.105
StPt	2013_10_DSG149_000	464	15	50	11	10	13	3	88.434	111.246
StPt	2013_10_DSG149_000	465	16	0	11	10	13	3	88.2995	95.0504
StPt	2013_10_DSG149_000	466	16	10	11	10	13	3	88.1886	110.846
StPt	2013_10_DSG149_000	467	16	20	11	10	13	2	88.1533	109.658
StPt	2013_10_DSG149_000	468	16	30	11	10	13	3	88.763	115.168
StPt	2013_10_DSG149_000	469	16	40	11	10	13	3	88.9945	103.228
StPt	2013_10_DSG149_000	470	16	50	11	10	13	2	91.3042	105.856
StPt	2013_10_DSG149_000	471	17	0	11	10	13	3	88.1052	107.188
StPt	2013_10_DSG149_000	472	17	10	11	10	13	3	88.2701	103.344
StPt	2013_10_DSG149_000	473	17	20	11	10	13	3	88.1074	98.0191
StPt	2013_10_DSG149_000	474	17	30	11	10	13	3	88.1956	101.848
StPt	2013_10_DSG149_000	475	17	40	11	10	13	1	93.8931	112.027
StPt	2013_10_DSG149_000	476	17	50	11	10	13	3	89.0047	99.094
StPt	2013_10_DSG149_000	477	18	0	11	10	13	3	88.6196	96.8287
StPt	2013_10_DSG149_000	478	18	10	11	10	13	3	90.2482	100.567
StPt	2013_10_DSG149_000	479	18	20	11	10	13	3	89.9793	111.066
StPt	2013_10_DSG149_000	480	18	30	11	10	13	1	93.0083	117.454
StPt	2013_10_DSG149_000	481	18	40	11	10	13	2	90.4567	112.88
StPt	2013_10_DSG149_000	482	18	50	11	10	13	1	89.9276	118.244
StPt	2013_10_DSG149_000	483	19	0	11	10	13	1	89.7965	116.937
StPt	2013_10_DSG149_000	484	19	10	11	10	13	2	89.5936	110.865
StPt	2013_10_DSG149_000	485	19	20	11	10	13	3	88.8551	106.129
StPt	2013_10_DSG149_000	486	19	30	11	10	13	3	88.9462	105.315
StPt	2013_10_DSG149_000	487	19	40	11	10	13	3	88.7724	108.413
StPt	2013_10_DSG149_000	488	19	50	11	10	13	3	88.725	101.557
StPt	2013_10_DSG149_000	489	20	0	11	10	13	3	88.8117	94.849
StPt	2013_10_DSG149_000	490	20	10	11	10	13	3	88.5903	99.2399
StPt	2013_10_DSG149_000	491	20	20	11	10	13	2	88.5327	107.117
StPt	2013_10_DSG149_000	492	20	30	11	10	13	3	88.8683	107.171
StPt	2013_10_DSG149_000	493	20	40	11	10	13	3	88.6796	109.689
StPt	2013_10_DSG149_000	494	20	50	11	10	13	3	88.7183	93.9478
StPt	2013_10_DSG149_000	495	21	0	11	10	13	3	88.8628	104.706
StPt	2013_10_DSG149_000	496	21	10	11	10	13	2	88.7441	111.011
StPt	2013_10_DSG149_000	497	21	20	11	10	13	3	88.9922	99.5833
StPt	2013_10_DSG149_000	498	21	30	11	10	13	3	89.0723	95.1268
StPt	2013_10_DSG149_000	499	21	40	11	10	13	3	89.0188	95.8948
StPt	2013_10_DSG149_000	500	21	50	11	10	13	3	89.2604	95.8899
StPt	2013_10_DSG149_000	501	22	0	11	10	13	2	89.2845	107.349
StPt	2013_10_DSG149_000	502	22	10	11	10	13	3	89.3582	99.6389
StPt	2013_10_DSG149_000	503	22	20	11	10	13	3	89.5248	96.9664
StPt	2013_10_DSG149_000	504	22	30	11	10	13	3	89.596	105.217
StPt	2013_10_DSG149_000	505	22	40	11	10	13	3	89.7085	101.652
StPt	2013_10_DSG149_000	506	22	50	11	10	13	3	89.4765	99.0529
StPt	2013_10_DSG149_000	507	23	0	11	10	13	2	89.6103	106.772
StPt	2013_10_DSG149_000	508	23	10	11	10	13	3	89.4592	105.159
StPt	2013_10_DSG149_000	509	23	20	11	10	13	2	89.4024	105.596
StPt	2013_10_DSG149_000	510	23	30	11	10	13	3	89.462	94.8569
StPt	2013_10_DSG149_000	511	23	40	11	10	13	2	89.5632	111.511
StPt	2013_10_DSG149_000	512	23	50	11	10	13	3	89.8479	101.446
StPt	2013_10_DSG149_000	513	0	0	12	10	13	3	89.5662	99.2234
StPt	2013_10_DSG149_000	514	0	10	12	10	13	2	89.6188	105.861
StPt	2013_10_DSG149_000	515	0	20	12	10	13	2	89.6005	107.641
StPt	2013_10_DSG149_000	516	0	30	12	10	13	2	89.9229	104.004
StPt	2013_10_DSG149_000	517	0	40	12	10	13	3	90.0871	103.848
StPt	2013_10_DSG149_000	518	0	50	12	10	13	2	90.0887	107.297
StPt	2013_10_DSG149_000	519	1	0	12	10	13	2	89.7991	104.354
StPt	2013_10_DSG149_000	520	1	10	12	10	13	3	90.0026	97.6382
StPt	2013_10_DSG149_000	521	1	20	12	10	13	2	89.8378	111.406
StPt	2013_10_DSG149_000	522	1	30	12	10	13	3	89.8213	99.3556
StPt	2013_10_DSG149_000	523	1	40	12	10	13	2	90.1496	109.797
StPt	2013_10_DSG149_000	524	1	50	12	10	13	2	89.9194	105.749
StPt	2013_10_DSG149_000	525	2	0	12	10	13	2	89.8404	108.816
StPt	2013_10_DSG149_000	526	2	10	12	10	13	2	90.2381	109.399
StPt	2013_10_DSG149_000	527	2	20	12	10	13	2	89.9476	108.408
StPt	2013_10_DSG149_000	528	2	30	12	10	13	2	89.8898	106.119
StPt	2013_10_DSG149_000	529	2	40	12	10	13	2	89.9381	107.525
StPt	2013_10_DSG149_000	530	2	50	12	10	13	2	89.6606	111.286
StPt	2013_10_DSG149_000	531	3	0	12	10	13	2	90.1932	108.264
StPt	2013_10_DSG149_000	532	3	10	12	10	13	3	89.4392	102.074
StPt	2013_10_DSG149_000	533	3	20	12	10	13	2	89.9913	108.832
StPt	2013_10_DSG149_000	534	3	30	12	10	13	2	89.6887	107.948
StPt	2013_10_DSG149_000	535	3	40	12	10	13	1	89.5756	114.131
StPt	2013_10_DSG149_000	536	3	50	12	10	13	2	89.4798	107.731
StPt	2013_10_DSG149_000	537	4	0	12	10	13	2	89.3776	106.888
StPt	2013_10_DSG149_000	538	4	10	12	10	13	2	89.3266	107.807
StPt	2013_10_DSG149_000	539	4	20	12	10	13	2	89.4493	111.664
StPt	2013_10_DSG149_000	540	4	30	12	10	13	2	89.0198	111.519
StPt	2013_10_DSG149_000	541	4	40	12	10	13	2	89.2707	106.978
StPt	2013_10_DSG149_000	542	4	50	12	10	13	2	89.1561	105.26
StPt	2013_10_DSG149_000	543	5	0	12	10	13	1	90.1306	111.258
StPt	2013_10_DSG149_000	544	5	10	12	10	13	2	89.1403	111.549
StPt	2013_10_DSG149_000	545	5	20	12	10	13	3	89.614	114.195
StPt	2013_10_DSG149_000	546	5	30	12	10	13	1	88.8024	112.366
StPt	2013_10_DSG149_000	547	5	40	12	10	13	2	90.2991	111.79
StPt	2013_10_DSG149_000	548	5	50	12	10	13	2	90.8213	110.996
StPt	2013_10_DSG149_000	549	6	0	12	10	13	2	91.5309	99.8004
StPt	2013_10_DSG149_000	550	6	10	12	10	13	3	91.49	106.278
StPt	2013_10_DSG149_000	551	6	20	12	10	13	3	90.3618	95.782
StPt	2013_10_DSG149_000	552	6	30	12	10	13	2	89.7809	102.545
StPt	2013_10_DSG149_000	553	6	40	12	10	13	2	88.9476	103.158
StPt	2013_10_DSG149_000	554	6	50	12	10	13	1	94.0862	110.513
StPt	2013_10_DSG149_000	555	7	0	12	10	13	1	99.7211	121.611
StPt	2013_10_DSG149_000	556	7	10	12	10	13	2	89.009	109.771
StPt	2013_10_DSG149_000	557	7	20	12	10	13	2	89.1723	106.149
StPt	2013_10_DSG149_000	558	7	30	12	10	13	2	88.7557	97.7293
StPt	2013_10_DSG149_000	559	7	40	12	10	13	3	93.9238	111.077
StPt	2013_10_DSG149_000	560	7	50	12	10	13	3	89.8025	104.909
StPt	2013_10_DSG149_000	561	8	0	12	10	13	3	89.1171	106.817
StPt	2013_10_DSG149_000	562	8	10	12	10	13	3	88.5674	100.691
StPt	2013_10_DSG149_000	563	8	20	12	10	13	3	88.5676	96.4574
StPt	2013_10_DSG149_000	564	8	30	12	10	13	3	88.5824	100.381
StPt	2013_10_DSG149_000	565	8	40	12	10	13	2	88.082	99.4229
StPt	2013_10_DSG149_000	566	8	50	12	10	13	2	88.0404	99.7901
StPt	2013_10_DSG149_000	567	9	0	12	10	13	3	88.4484	104.72
StPt	2013_10_DSG149_000	568	9	10	12	10	13	3	87.5107	99.7718
StPt	2013_10_DSG149_000	569	9	20	12	10	13	1	97.9289	118.312
StPt	2013_10_DSG149_000	570	9	30	12	10	13	2	88.1261	101.443
StPt	2013_10_DSG149_000	571	9	40	12	10	13	1	92.0527	118.261
StPt	2013_10_DSG149_000	572	9	50	12	10	13	3	87.6263	98.3561
StPt	2013_10_DSG149_000	573	10	0	12	10	13	2	94.3681	120.008
StPt	2013_10_DSG149_000	574	10	10	12	10	13	2	88.3361	103.104
StPt	2013_10_DSG149_000	575	10	20	12	10	13	2	88.2783	102.555
StPt	2013_10_DSG149_000	576	10	30	12	10	13	2	88.316	99.5965
StPt	2013_10_DSG149_000	577	10	40	12	10	13	3	90.6113	104.818
StPt	2013_10_DSG149_000	578	10	50	12	10	13	3	88.7661	106.449
StPt	2013_10_DSG149_000	579	11	0	12	10	13	3	88.3484	96.1616
StPt	2013_10_DSG149_000	580	11	10	12	10	13	3	88.168	87.6508
StPt	2013_10_DSG149_000	581	11	20	12	10	13	3	88.7317	105.268
StPt	2013_10_DSG149_000	582	11	30	12	10	13	3	88.6618	94.57
StPt	2013_10_DSG149_000	583	11	40	12	10	13	2	88.7275	110.585
StPt	2013_10_DSG149_000	584	11	50	12	10	13	4	89.6218	104.461
StPt	2013_10_DSG149_000	585	12	0	12	10	13	2	89.1134	105.113
StPt	2013_10_DSG149_000	586	12	10	12	10	13	2	88.537	100.504
StPt	2013_10_DSG149_000	587	12	20	12	10	13	3	88.1691	101.945
StPt	2013_10_DSG149_000	588	12	30	12	10	13	3	88.2177	100.967
StPt	2013_10_DSG149_000	589	12	40	12	10	13	2	86.1569	103.987
StPt	2013_10_DSG149_000	590	12	50	12	10	13	2	87.4265	100.128
StPt	2013_10_DSG149_000	591	13	0	12	10	13	1	91.1776	114.845
StPt	2013_10_DSG149_000	592	13	10	12	10	13	3	89.5684	109.711
StPt	2013_10_DSG149_000	593	13	20	12	10	13	2	88.2275	100.269
StPt	2013_10_DSG149_000	594	13	30	12	10	13	2	87.0586	103.237
StPt	2013_10_DSG149_000	595	13	40	12	10	13	1	88.7931	113.408
StPt	2013_10_DSG149_000	596	13	50	12	10	13	1	93.7912	116.888
StPt	2013_10_DSG149_000	597	14	0	12	10	13	2	86.8406	106.629
StPt	2013_10_DSG149_000	598	14	10	12	10	13	1	88.2728	108.787
StPt	2013_10_DSG149_000	599	14	20	12	10	13	1	85.734	112.986
StPt	2013_10_DSG149_000	600	14	30	12	10	13	1	87.2007	111.582
StPt	2013_10_DSG149_000	601	14	40	12	10	13	2	86.1891	103.018
StPt	2013_10_DSG149_000	602	14	50	12	10	13	2	86.23	104.92
StPt	2013_10_DSG149_000	603	15	0	12	10	13	2	86.1626	109.228
StPt	2013_10_DSG149_000	604	15	10	12	10	13	2	87.2614	109.701
StPt	2013_10_DSG149_000	605	15	20	12	10	13	3	87.39	107.687
StPt	2013_10_DSG149_000	606	15	30	12	10	13	2	86.9631	108.621
StPt	2013_10_DSG149_000	607	15	40	12	10	13	3	87.4606	109.698
StPt	2013_10_DSG149_000	608	15	50	12	10	13	3	88.0469	112.051
StPt	2013_10_DSG149_000	609	16	0	12	10	13	1	90.6994	110.941
StPt	2013_10_DSG149_000	610	16	10	12	10	13	3	88.5951	110.821
StPt	2013_10_DSG149_000	611	16	20	12	10	13	3	88.4855	110.229
StPt	2013_10_DSG149_000	612	16	30	12	10	13	3	88.3071	101.605
StPt	2013_10_DSG149_000	613	16	40	12	10	13	2	87.3245	103.15
StPt	2013_10_DSG149_000	614	16	50	12	10	13	4	87.978	97.4979
StPt	2013_10_DSG149_000	615	17	0	12	10	13	3	89.7118	108.812
StPt	2013_10_DSG149_000	616	17	10	12	10	13	2	88.2526	106.729
StPt	2013_10_DSG149_000	617	17	20	12	10	13	3	88.7776	100.159
StPt	2013_10_DSG149_000	618	17	30	12	10	13	3	89.2286	97.7854
StPt	2013_10_DSG149_000	619	17	40	12	10	13	2	89.5439	99.0303
StPt	2013_10_DSG149_000	620	17	50	12	10	13	3	89.8437	95.3591
StPt	2013_10_DSG149_000	621	18	0	12	10	13	2	91.1631	108.939
StPt	2013_10_DSG149_000	622	18	10	12	10	13	3	90.8104	97.5725
StPt	2013_10_DSG149_000	623	18	20	12	10	13	3	91.7631	100.788
StPt	2013_10_DSG149_000	624	18	30	12	10	13	2	92.471	114.431
StPt	2013_10_DSG149_000	625	18	40	12	10	13	2	91.9444	114.474
StPt	2013_10_DSG149_000	626	18	50	12	10	13	1	91.4603	118.278
StPt	2013_10_DSG149_000	627	19	0	12	10	13	1	91.1249	117.118
StPt	2013_10_DSG149_000	628	19	10	12	10	13	3	90.8893	108.044
StPt	2013_10_DSG149_000	629	19	20	12	10	13	2	90.6914	108.385
StPt	2013_10_DSG149_000	630	19	30	12	10	13	3	91.0394	104.322
StPt	2013_10_DSG149_000	631	19	40	12	10	13	3	90.8716	103.761
StPt	2013_10_DSG149_000	632	19	50	12	10	13	3	90.5548	102.004
StPt	2013_10_DSG149_000	633	20	0	12	10	13	3	90.5271	100.827
StPt	2013_10_DSG149_000	634	20	10	12	10	13	3	90.5967	97.2416
StPt	2013_10_DSG149_000	635	20	20	12	10	13	3	90.7127	102.909
StPt	2013_10_DSG149_000	636	20	30	12	10	13	3	90.187	97.674
StPt	2013_10_DSG149_000	637	20	40	12	10	13	3	90.3282	96.3942
StPt	2013_10_DSG149_000	638	20	50	12	10	13	2	90.7287	109.979
StPt	2013_10_DSG149_000	639	21	0	12	10	13	3	90.4473	97.3013
StPt	2013_10_DSG149_000	640	21	10	12	10	13	3	90.2718	96.4384
StPt	2013_10_DSG149_000	641	21	20	12	10	13	3	90.0306	100.578
StPt	2013_10_DSG149_000	642	21	30	12	10	13	2	92.2066	107.316
StPt	2013_10_DSG149_000	643	21	40	12	10	13	3	89.9863	98.3091
StPt	2013_10_DSG149_000	644	21	50	12	10	13	2	89.6581	107.813
StPt	2013_10_DSG149_000	645	22	0	12	10	13	3	89.8696	96.5678
StPt	2013_10_DSG149_000	646	22	10	12	10	13	3	89.4354	100.051
StPt	2013_10_DSG149_000	647	22	20	12	10	13	3	88.9984	95.7171
StPt	2013_10_DSG149_000	648	22	30	12	10	13	3	89.4438	96.2472
StPt	2013_10_DSG149_000	649	22	40	12	10	13	3	89.5547	99.9012
StPt	2013_10_DSG149_000	650	22	50	12	10	13	3	89.5306	97.3482
StPt	2013_10_DSG149_000	651	23	0	12	10	13	3	89.6372	96.6201
StPt	2013_10_DSG149_000	652	23	10	12	10	13	3	89.5138	103.218
StPt	2013_10_DSG149_000	653	23	20	12	10	13	3	89.4668	105.002
StPt	2013_10_DSG149_000	654	23	30	12	10	13	3	89.8419	95.688
StPt	2013_10_DSG149_000	655	23	40	12	10	13	3	89.5133	96.2185
StPt	2013_10_DSG149_000	656	23	50	12	10	13	3	89.7101	102.191
StPt	2013_10_DSG149_000	657	0	0	13	10	13	3	89.5896	97.34
StPt	2013_10_DSG149_000	658	0	10	13	10	13	3	89.6973	99.6513
StPt	2013_10_DSG149_000	659	0	20	13	10	13	3	89.8032	104.293
StPt	2013_10_DSG149_000	660	0	30	13	10	13	2	89.716	107.541
StPt	2013_10_DSG149_000	661	0	40	13	10	13	2	89.4884	109.769
StPt	2013_10_DSG149_000	662	0	50	13	10	13	2	89.6479	109.193
StPt	2013_10_DSG149_000	663	1	0	13	10	13	2	89.6352	108.784
StPt	2013_10_DSG149_000	664	1	10	13	10	13	2	89.9563	108.183
StPt	2013_10_DSG149_000	665	1	20	13	10	13	2	89.4889	108.547
StPt	2013_10_DSG149_000	666	1	30	13	10	13	3	89.7012	104.19
StPt	2013_10_DSG149_000	667	1	40	13	10	13	2	89.6583	110.849
StPt	2013_10_DSG149_000	668	1	50	13	10	13	3	89.6766	105.949
StPt	2013_10_DSG149_000	669	2	0	13	10	13	2	89.757	108.625
StPt	2013_10_DSG149_000	670	2	10	13	10	13	2	89.8645	108.001
StPt	2013_10_DSG149_000	671	2	20	13	10	13	3	89.8797	107.368
StPt	2013_10_DSG149_000	672	2	30	13	10	13	2	90.0274	113.164
StPt	2013_10_DSG149_000	673	2	40	13	10	13	3	89.9222	108.982
StPt	2013_10_DSG149_000	674	2	50	13	10	13	2	89.9766	111.561
StPt	2013_10_DSG149_000	675	3	0	13	10	13	2	89.9556	114.632
StPt	2013_10_DSG149_000	676	3	10	13	10	13	3	90.024	109.336
StPt	2013_10_DSG149_000	677	3	20	13	10	13	2	90.0749	113.399
StPt	2013_10_DSG149_000	678	3	30	13	10	13	2	90.0156	113.043
StPt	2013_10_DSG149_000	679	3	40	13	10	13	3	90.164	107.515
StPt	2013_10_DSG149_000	680	3	50	13	10	13	2	90.3327	113.984
StPt	2013_10_DSG149_000	681	4	0	13	10	13	3	90.2798	108.731
StPt	2013_10_DSG149_000	682	4	10	13	10	13	2	90.3503	114.441
StPt	2013_10_DSG149_000	683	4	20	13	10	13	2	90.1804	112.252
StPt	2013_10_DSG149_000	684	4	30	13	10	13	2	90.3308	111.237
StPt	2013_10_DSG149_000	685	4	40	13	10	13	2	90.3546	112.166
StPt	2013_10_DSG149_000	686	4	50	13	10	13	2	90.0419	113.208
StPt	2013_10_DSG149_000	687	5	0	13	10	13	2	90.3254	114.023
StPt	2013_10_DSG149_000	688	5	10	13	10	13	1	90.1851	115.601
StPt	2013_10_DSG149_000	689	5	20	13	10	13	2	90.3928	115.309
StPt	2013_10_DSG149_000	690	5	30	13	10	13	1	90.4449	115.84
StPt	2013_10_DSG149_000	691	5	40	13	10	13	1	91.1781	115.793
StPt	2013_10_DSG149_000	692	5	50	13	10	13	2	91.8406	110.782
StPt	2013_10_DSG149_000	693	6	0	13	10	13	2	92.321	113.922
StPt	2013_10_DSG149_000	694	6	10	13	10	13	2	91.8238	110.748
StPt	2013_10_DSG149_000	695	6	20	13	10	13	2	91.3434	111.742
StPt	2013_10_DSG149_000	696	6	30	13	10	13	3	90.6174	111.322
StPt	2013_10_DSG149_000	697	6	40	13	10	13	1	106.559	118.561
StPt	2013_10_DSG149_000	698	6	50	13	10	13	2	89.865	113.145
StPt	2013_10_DSG149_000	699	7	0	13	10	13	4	89.2266	96.0096
StPt	2013_10_DSG149_000	700	7	10	13	10	13	2	89.1092	114.247
StPt	2013_10_DSG149_000	701	7	20	13	10	13	2	89.0687	112.229
StPt	2013_10_DSG149_000	702	7	30	13	10	13	2	89.4911	114.064
StPt	2013_10_DSG149_000	703	7	40	13	10	13	2	89.8415	114.39
StPt	2013_10_DSG149_000	704	7	50	13	10	13	2	88.8359	111.099
StPt	2013_10_DSG149_000	705	8	0	13	10	13	2	88.5303	110.01
StPt	2013_10_DSG149_000	706	8	10	13	10	13	2	88.526	107.344
StPt	2013_10_DSG149_000	707	8	20	13	10	13	3	88.8222	113.272
StPt	2013_10_DSG149_000	708	8	30	13	10	13	2	90.2265	110.391
StPt	2013_10_DSG149_000	709	8	40	13	10	13	3	89.2342	111.962
StPt	2013_10_DSG149_000	710	8	50	13	10	13	2	88.931	112.199
StPt	2013_10_DSG149_000	711	9	0	13	10	13	2	88.5253	110.805
StPt	2013_10_DSG149_000	712	9	10	13	10	13	3	94.7365	109.729
StPt	2013_10_DSG149_000	713	9	20	13	10	13	2	88.4705	113.231
StPt	2013_10_DSG149_000	714	9	30	13	10	13	3	88.6286	110.431
StPt	2013_10_DSG149_000	715	9	40	13	10	13	2	88.2796	101.022
StPt	2013_10_DSG149_000	716	9	50	13	10	13	2	90.9923	113.055
StPt	2013_10_DSG149_000	717	10	0	13	10	13	2	90.9927	111.434
StPt	2013_10_DSG149_000	718	10	10	13	10	13	2	88.4372	113.409
StPt	2013_10_DSG149_000	719	10	20	13	10	13	1	97.5595	118.735
StPt	2013_10_DSG149_000	720	10	30	13	10	13	3	90.1596	112.077
StPt	2013_10_DSG149_000	721	10	40	13	10	13	2	89.9111	97.7448
StPt	2013_10_DSG149_000	722	10	50	13	10	13	2	88.5917	113.323
StPt	2013_10_DSG149_000	723	11	0	13	10	13	3	88.7433	108.093
StPt	2013_10_DSG149_000	724	11	10	13	10	13	4	90.892	102.066
StPt	2013_10_DSG149_000	725	11	20	13	10	13	3	88.4388	109.666
StPt	2013_10_DSG149_000	726	11	30	13	10	13	2	89.7588	110.932
StPt	2013_10_DSG149_000	727	11	40	13	10	13	2	97.9935	111.577
StPt	2013_10_DSG149_000	728	11	50	13	10	13	3	88.2492	104.711
StPt	2013_10_DSG149_000	729	12	0	13	10	13	3	87.9701	91.5127
StPt	2013_10_DSG149_000	730	12	10	13	10	13	2	89.5927	112.644
StPt	2013_10_DSG149_000	731	12	20	13	10	13	2	105.129	116.304
StPt	2013_10_DSG149_000	732	12	30	13	10	13	2	88.1661	106.377
StPt	2013_10_DSG149_000	733	12	40	13	10	13	2	88.8609	107.738
StPt	2013_10_DSG149_000	734	12	50	13	10	13	2	95.2324	110.238
StPt	2013_10_DSG149_000	735	13	0	13	10	13	2	93.7325	111.229
StPt	2013_10_DSG149_000	736	13	10	13	10	13	2	90.5031	111.419
StPt	2013_10_DSG149_000	737	13	20	13	10	13	3	88.1356	106.568
StPt	2013_10_DSG149_000	738	13	30	13	10	13	2	88.0023	109.201
StPt	2013_10_DSG149_000	739	13	40	13	10	13	2	92.0405	105.23
StPt	2013_10_DSG149_000	740	13	50	13	10	13	3	87.969	95.5536
StPt	2013_10_DSG149_000	741	14	0	13	10	13	2	88.4249	104.866
StPt	2013_10_DSG149_000	742	14	10	13	10	13	3	87.6746	98.4336
StPt	2013_10_DSG149_000	743	14	20	13	10	13	4	88.2929	102.163
StPt	2013_10_DSG149_000	744	14	30	13	10	13	2	88.3995	105.097
StPt	2013_10_DSG149_000	745	14	40	13	10	13	3	88.0748	96.0426
StPt	2013_10_DSG149_000	746	14	50	13	10	13	2	87.9152	107.209
StPt	2013_10_DSG149_000	747	15	0	13	10	13	2	88.7393	104.958
StPt	2013_10_DSG149_000	748	15	10	13	10	13	1	91.2557	113.761
StPt	2013_10_DSG149_000	749	15	20	13	10	13	2	88.4709	101.731
StPt	2013_10_DSG149_000	750	15	30	13	10	13	3	88.6512	102.71
StPt	2013_10_DSG149_000	751	15	40	13	10	13	3	88.7364	108.247
StPt	2013_10_DSG149_000	752	15	50	13	10	13	1	100.299	123.986
StPt	2013_10_DSG149_000	753	16	0	13	10	13	2	89.9306	111.172
StPt	2013_10_DSG149_000	754	16	10	13	10	13	2	89.4911	107.992
StPt	2013_10_DSG149_000	755	16	20	13	10	13	2	88.6265	111.272
StPt	2013_10_DSG149_000	756	16	30	13	10	13	1	90.1305	110.42
StPt	2013_10_DSG149_000	757	16	40	13	10	13	2	86.7634	104.294
StPt	2013_10_DSG149_000	758	16	50	13	10	13	3	88.5602	106.355
StPt	2013_10_DSG149_000	759	17	0	13	10	13	2	88.8743	109.083
StPt	2013_10_DSG149_000	760	17	10	13	10	13	2	88.405	107.128
StPt	2013_10_DSG149_000	761	17	20	13	10	13	3	88.4532	110.097
StPt	2013_10_DSG149_000	762	17	30	13	10	13	3	88.4146	110.158
StPt	2013_10_DSG149_000	763	17	40	13	10	13	3	88.506	104.412
StPt	2013_10_DSG149_000	764	17	50	13	10	13	2	88.8933	110.094
StPt	2013_10_DSG149_000	765	18	0	13	10	13	3	89.4635	113.057
StPt	2013_10_DSG149_000	766	18	10	13	10	13	3	90.0528	113.229
StPt	2013_10_DSG149_000	767	18	20	13	10	13	3	90.7742	114.134
StPt	2013_10_DSG149_000	768	18	30	13	10	13	2	91.1402	112.316
StPt	2013_10_DSG149_000	769	18	40	13	10	13	1	90.8015	117.839
StPt	2013_10_DSG149_000	770	18	50	13	10	13	1	89.9326	119.086
StPt	2013_10_DSG149_000	771	19	0	13	10	13	2	90.1826	112.586
StPt	2013_10_DSG149_000	772	19	10	13	10	13	2	89.2219	114.504
StPt	2013_10_DSG149_000	773	19	20	13	10	13	3	90.0762	112.776
StPt	2013_10_DSG149_000	774	19	30	13	10	13	3	89.7598	111.201
StPt	2013_10_DSG149_000	775	19	40	13	10	13	3	89.6335	112.827
StPt	2013_10_DSG149_000	776	19	50	13	10	13	3	89.6201	112.753
StPt	2013_10_DSG149_000	777	20	0	13	10	13	3	89.4915	112.048
StPt	2013_10_DSG149_000	778	20	10	13	10	13	3	89.2447	109.118
StPt	2013_10_DSG149_000	779	20	20	13	10	13	3	89.4075	110.552
StPt	2013_10_DSG149_000	780	20	30	13	10	13	3	89.2682	113.451
StPt	2013_10_DSG149_000	781	20	40	13	10	13	3	89.3549	112.985
StPt	2013_10_DSG149_000	782	20	50	13	10	13	3	89.2752	114.082
StPt	2013_10_DSG149_000	783	21	0	13	10	13	3	89.979	114.306
StPt	2013_10_DSG149_000	784	21	10	13	10	13	3	89.0996	104.938
StPt	2013_10_DSG149_000	785	21	20	13	10	13	3	89.6455	107.353
StPt	2013_10_DSG149_000	786	21	30	13	10	13	3	89.7679	110.572
StPt	2013_10_DSG149_000	787	21	40	13	10	13	3	89.4424	113.68
StPt	2013_10_DSG149_000	788	21	50	13	10	13	3	89.859	112.062
StPt	2013_10_DSG149_000	789	22	0	13	10	13	3	89.9338	102.129
StPt	2013_10_DSG149_000	790	22	10	13	10	13	3	89.7996	114.095
StPt	2013_10_DSG149_000	791	22	20	13	10	13	3	89.8155	111.618
StPt	2013_10_DSG149_000	792	22	30	13	10	13	3	89.855	108.995
StPt	2013_10_DSG149_000	793	22	40	13	10	13	3	89.6582	107.172
StPt	2013_10_DSG149_000	794	22	50	13	10	13	3	89.8473	106.79
StPt	2013_10_DSG149_000	795	23	0	13	10	13	3	89.4659	111.096
StPt	2013_10_DSG149_000	796	23	10	13	10	13	3	89.3173	104.532
StPt	2013_10_DSG149_000	797	23	20	13	10	13	3	89.3471	111.756
StPt	2013_10_DSG149_000	798	23	30	13	10	13	3	89.2344	110.959
StPt	2013_10_DSG149_000	799	23	40	13	10	13	3	89.2043	108.349
StPt	2013_10_DSG149_000	800	23	50	13	10	13	3	89.2353	109.06
StPt	2013_10_DSG149_000	801	0	0	14	10	13	3	89.5222	110.789
StPt	2013_10_DSG149_000	802	0	10	14	10	13	3	89.0895	106.613
StPt	2013_10_DSG149_000	803	0	20	14	10	13	3	89.155	100.807
StPt	2013_10_DSG149_000	804	0	30	14	10	13	2	88.908	115.421
StPt	2013_10_DSG149_000	805	0	40	14	10	13	3	89.2088	111.755
StPt	2013_10_DSG149_000	806	0	50	14	10	13	3	89.5016	109.809
StPt	2013_10_DSG149_000	807	1	0	14	10	13	3	88.8964	110.98
StPt	2013_10_DSG149_000	808	1	10	14	10	13	3	89.4317	110.646
StPt	2013_10_DSG149_000	809	1	20	14	10	13	3	89.2882	111.609
StPt	2013_10_DSG149_000	810	1	30	14	10	13	2	89.011	111.194
StPt	2013_10_DSG149_000	811	1	40	14	10	13	3	89.1119	109.743
StPt	2013_10_DSG149_000	812	1	50	14	10	13	2	89.4866	108.338
StPt	2013_10_DSG149_000	813	2	0	14	10	13	2	89.3513	111.855
StPt	2013_10_DSG149_000	814	2	10	14	10	13	2	89.6107	107.068
StPt	2013_10_DSG149_000	815	2	20	14	10	13	2	89.3939	109.446
StPt	2013_10_DSG149_000	816	2	30	14	10	13	2	89.6108	111.298
StPt	2013_10_DSG149_000	817	2	40	14	10	13	2	89.4161	109.815
StPt	2013_10_DSG149_000	818	2	50	14	10	13	3	89.5144	105.343
StPt	2013_10_DSG149_000	819	3	0	14	10	13	2	89.5248	110.396
StPt	2013_10_DSG149_000	820	3	10	14	10	13	2	89.7647	111.889
StPt	2013_10_DSG149_000	821	3	20	14	10	13	2	89.6332	110.15
StPt	2013_10_DSG149_000	822	3	30	14	10	13	2	89.4972	110.236
StPt	2013_10_DSG149_000	823	3	40	14	10	13	3	89.6327	106.28
StPt	2013_10_DSG149_000	824	3	50	14	10	13	2	89.589	110.763
StPt	2013_10_DSG149_000	825	4	0	14	10	13	2	89.5367	113.514
StPt	2013_10_DSG149_000	826	4	10	14	10	13	2	89.7822	112.751
StPt	2013_10_DSG149_000	827	4	20	14	10	13	2	89.3591	113.537
StPt	2013_10_DSG149_000	828	4	30	14	10	13	2	92.4992	112.148
StPt	2013_10_DSG149_000	829	4	40	14	10	13	2	89.3591	114.054
StPt	2013_10_DSG149_000	830	4	50	14	10	13	2	89.5952	109.751
StPt	2013_10_DSG149_000	831	5	0	14	10	13	2	89.444	112.33
StPt	2013_10_DSG149_000	832	5	10	14	10	13	2	89.3617	113.567
StPt	2013_10_DSG149_000	833	5	20	14	10	13	2	89.3633	114.99
StPt	2013_10_DSG149_000	834	5	30	14	10	13	2	89.6938	113.732
StPt	2013_10_DSG149_000	835	5	40	14	10	13	1	90.1126	114.708
StPt	2013_10_DSG149_000	836	5	50	14	10	13	2	90.7698	111.428
StPt	2013_10_DSG149_000	837	6	0	14	10	13	2	91.5312	112.136
StPt	2013_10_DSG149_000	838	6	10	14	10	13	3	91.6104	98.0143
StPt	2013_10_DSG149_000	839	6	20	14	10	13	2	90.6433	108.734
StPt	2013_10_DSG149_000	840	6	30	14	10	13	2	88.6179	92.0752
StPt	2013_10_DSG149_000	841	6	40	14	10	13	3	89.3437	101.373
StPt	2013_10_DSG149_000	842	6	50	14	10	13	2	89.2392	110.095
StPt	2013_10_DSG149_000	843	7	0	14	10	13	2	88.7607	109.534
StPt	2013_10_DSG149_000	844	7	10	14	10	13	2	88.4251	107.36
StPt	2013_10_DSG149_000	845	7	20	14	10	13	2	88.6748	98.4768
StPt	2013_10_DSG149_000	846	7	30	14	10	13	3	88.3684	107.408
StPt	2013_10_DSG149_000	847	7	40	14	10	13	2	88.3694	113.184
StPt	2013_10_DSG149_000	848	7	50	14	10	13	3	88.4256	110.216
StPt	2013_10_DSG149_000	849	8	0	14	10	13	2	88.0722	111.815
StPt	2013_10_DSG149_000	850	8	10	14	10	13	3	88.2499	99.0961
StPt	2013_10_DSG149_000	851	8	20	14	10	13	3	88.462	110.729
StPt	2013_10_DSG149_000	852	8	30	14	10	13	3	88.5515	103.246
StPt	2013_10_DSG149_000	853	8	40	14	10	13	2	93.6079	112.643
StPt	2013_10_DSG149_000	854	8	50	14	10	13	3	88.2434	98.892
StPt	2013_10_DSG149_000	855	9	0	14	10	13	2	92.8118	115.34
StPt	2013_10_DSG149_000	856	9	10	14	10	13	3	88.1075	106.255
StPt	2013_10_DSG149_000	857	9	20	14	10	13	3	88.0865	97.0647
StPt	2013_10_DSG149_000	858	9	30	14	10	13	3	87.957	95.5346
StPt	2013_10_DSG149_000	859	9	40	14	10	13	3	88.2639	106.706
StPt	2013_10_DSG149_000	860	9	50	14	10	13	3	88.4731	105.518
StPt	2013_10_DSG149_000	861	10	0	14	10	13	3	88.4524	93.1337
StPt	2013_10_DSG149_000	862	10	10	14	10	13	3	88.4145	94.9463
StPt	2013_10_DSG149_000	863	10	20	14	10	13	3	88.2661	93.7799
StPt	2013_10_DSG149_000	864	10	30	14	10	13	3	88.3354	103.145
StPt	2013_10_DSG149_000	865	10	40	14	10	13	3	88.3741	95.1425
StPt	2013_10_DSG149_000	866	10	50	14	10	13	3	88.3254	91.6006
StPt	2013_10_DSG149_000	867	11	0	14	10	13	2	88.6841	88.9891
StPt	2013_10_DSG149_000	868	11	10	14	10	13	3	88.5966	89.892
StPt	2013_10_DSG149_000	869	11	20	14	10	13	3	88.4035	89.8637
StPt	2013_10_DSG149_000	870	11	30	14	10	13	3	88.1061	89.9318
StPt	2013_10_DSG149_000	871	11	40	14	10	13	3	88.4073	91.4114
StPt	2013_10_DSG149_000	872	11	50	14	10	13	3	88.0215	105.2
StPt	2013_10_DSG149_000	873	12	0	14	10	13	1	90.9394	107.228
StPt	2013_10_DSG149_000	874	12	10	14	10	13	2	88.5019	95.8146
StPt	2013_10_DSG149_000	875	12	20	14	10	13	3	88.0843	105.826
StPt	2013_10_DSG149_000	876	12	30	14	10	13	3	87.9913	93.9287
StPt	2013_10_DSG149_000	877	12	40	14	10	13	3	88.0988	108.825
StPt	2013_10_DSG149_000	878	12	50	14	10	13	3	88.2028	101.227
StPt	2013_10_DSG149_000	879	13	0	14	10	13	3	87.9863	111.417
StPt	2013_10_DSG149_000	880	13	10	14	10	13	1	88.882	115.44
StPt	2013_10_DSG149_000	881	13	20	14	10	13	2	87.3866	102.242
StPt	2013_10_DSG149_000	882	13	30	14	10	13	3	87.4298	106.154
StPt	2013_10_DSG149_000	883	13	40	14	10	13	2	88.2031	114.779
StPt	2013_10_DSG149_000	884	13	50	14	10	13	3	86.6703	109.289
StPt	2013_10_DSG149_000	885	14	0	14	10	13	2	86.2099	108.187
StPt	2013_10_DSG149_000	886	14	10	14	10	13	2	86.3768	114.317
StPt	2013_10_DSG149_000	887	14	20	14	10	13	1	86.3579	115.56
StPt	2013_10_DSG149_000	888	14	30	14	10	13	2	86.041	102.304
StPt	2013_10_DSG149_000	889	14	40	14	10	13	1	86.6309	112.325
StPt	2013_10_DSG149_000	890	14	50	14	10	13	3	86.7348	106.195
StPt	2013_10_DSG149_000	891	15	0	14	10	13	2	86.2089	117.916
StPt	2013_10_DSG149_000	892	15	10	14	10	13	2	86.6377	113.99
StPt	2013_10_DSG149_000	893	15	20	14	10	13	2	87.1769	117.287
StPt	2013_10_DSG149_000	894	15	30	14	10	13	2	86.9099	115.169
StPt	2013_10_DSG149_000	895	15	40	14	10	13	2	87.1909	116.158
StPt	2013_10_DSG149_000	896	15	50	14	10	13	2	87.2394	117.166
StPt	2013_10_DSG149_000	897	16	0	14	10	13	2	87.294	117.319
StPt	2013_10_DSG149_000	898	16	10	14	10	13	3	86.7363	111.684
StPt	2013_10_DSG149_000	899	16	20	14	10	13	2	86.0696	117.208
StPt	2013_10_DSG149_000	900	16	30	14	10	13	2	87.2787	115.773
StPt	2013_10_DSG149_000	901	16	40	14	10	13	2	87.2565	115.457
StPt	2013_10_DSG149_000	902	16	50	14	10	13	2	86.672	114.887
StPt	2013_10_DSG149_000	903	17	0	14	10	13	2	87.2737	113.338
StPt	2013_10_DSG149_000	904	17	10	14	10	13	2	86.9971	114.353
StPt	2013_10_DSG149_000	905	17	20	14	10	13	2	87.5374	115.287
StPt	2013_10_DSG149_000	906	17	30	14	10	13	3	87.3339	109.341
StPt	2013_10_DSG149_000	907	17	40	14	10	13	3	87.6641	113.701
StPt	2013_10_DSG149_000	908	17	50	14	10	13	2	88.3346	114.74
StPt	2013_10_DSG149_000	909	18	0	14	10	13	2	88.8146	114.233
StPt	2013_10_DSG149_000	910	18	10	14	10	13	3	89.3842	115.712
StPt	2013_10_DSG149_000	911	18	20	14	10	13	3	90.5245	113.709
StPt	2013_10_DSG149_000	912	18	30	14	10	13	3	90.7912	113.411
StPt	2013_10_DSG149_000	913	18	40	14	10	13	1	90.326	119.212
StPt	2013_10_DSG149_000	914	18	50	14	10	13	1	89.5521	117.925
StPt	2013_10_DSG149_000	915	19	0	14	10	13	3	89.4506	113.139
StPt	2013_10_DSG149_000	916	19	10	14	10	13	3	89.6588	108.401
StPt	2013_10_DSG149_000	917	19	20	14	10	13	2	89.2018	112.937
StPt	2013_10_DSG149_000	918	19	30	14	10	13	3	88.8978	113.07
StPt	2013_10_DSG149_000	919	19	40	14	10	13	3	89.1762	109.573
StPt	2013_10_DSG149_000	920	19	50	14	10	13	2	88.7058	111.466
StPt	2013_10_DSG149_000	921	20	0	14	10	13	3	88.9377	111.445
StPt	2013_10_DSG149_000	922	20	10	14	10	13	3	88.3452	111.059
StPt	2013_10_DSG149_000	923	20	20	14	10	13	3	88.6885	114.512
StPt	2013_10_DSG149_000	924	20	30	14	10	13	3	88.762	111.531
StPt	2013_10_DSG149_000	925	20	40	14	10	13	3	88.644	110.414
StPt	2013_10_DSG149_000	926	20	50	14	10	13	3	88.4951	110.379
StPt	2013_10_DSG149_000	927	21	0	14	10	13	3	88.5367	108.824
StPt	2013_10_DSG149_000	928	21	10	14	10	13	3	88.1006	109.838
StPt	2013_10_DSG149_000	929	21	20	14	10	13	2	87.5891	112.051
StPt	2013_10_DSG149_000	930	21	30	14	10	13	3	87.6086	108.939
StPt	2013_10_DSG149_000	931	21	40	14	10	13	2	87.7747	108.169
StPt	2013_10_DSG149_000	932	21	50	14	10	13	3	87.8107	109.355
StPt	2013_10_DSG149_000	933	22	0	14	10	13	3	88.0787	107.145
StPt	2013_10_DSG149_000	934	22	10	14	10	13	2	87.0006	111.169
StPt	2013_10_DSG149_000	935	22	20	14	10	13	3	86.9637	109.089
StPt	2013_10_DSG149_000	936	22	30	14	10	13	3	87.2135	109.19
StPt	2013_10_DSG149_000	937	22	40	14	10	13	3	87.3768	104.642
StPt	2013_10_DSG149_000	938	22	50	14	10	13	3	87.5312	107.531
StPt	2013_10_DSG149_000	939	23	0	14	10	13	3	87.9975	109.025
StPt	2013_10_DSG149_000	940	23	10	14	10	13	3	87.9849	104.471
StPt	2013_10_DSG149_000	941	23	20	14	10	13	3	87.9108	99.5547
StPt	2013_10_DSG149_000	942	23	30	14	10	13	3	87.3119	93.5906
StPt	2013_10_DSG149_000	943	23	40	14	10	13	3	86.8923	107.156
StPt	2013_10_DSG149_000	944	23	50	14	10	13	3	86.6592	107.769
StPt	2013_10_DSG149_000	945	0	0	15	10	13	3	87.2117	103.128
StPt	2013_10_DSG149_000	946	0	10	15	10	13	3	87.6218	95.2121
StPt	2013_10_DSG149_000	947	0	20	15	10	13	3	87.8681	107.303
StPt	2013_10_DSG149_000	948	0	30	15	10	13	3	87.0648	103.138
StPt	2013_10_DSG149_000	949	0	40	15	10	13	3	87.7054	105.007
StPt	2013_10_DSG149_000	950	0	50	15	10	13	3	87.0899	100.371
StPt	2013_10_DSG149_000	951	1	0	15	10	13	3	87.7818	102.744
StPt	2013_10_DSG149_000	952	1	10	15	10	13	3	88.2386	102.289
StPt	2013_10_DSG149_000	953	1	20	15	10	13	3	88.3162	100.873
StPt	2013_10_DSG149_000	954	1	30	15	10	13	3	88.679	100.227
StPt	2013_10_DSG149_000	955	1	40	15	10	13	3	87.9254	100.464
StPt	2013_10_DSG149_000	956	1	50	15	10	13	2	88.2855	111.189
StPt	2013_10_DSG149_000	957	2	0	15	10	13	3	88.5144	104.133
StPt	2013_10_DSG149_000	958	2	10	15	10	13	3	88.2949	102.891
StPt	2013_10_DSG149_000	959	2	20	15	10	13	3	88.5518	103.218
StPt	2013_10_DSG149_000	960	2	30	15	10	13	2	88.5161	109.659
StPt	2013_10_DSG149_000	961	2	40	15	10	13	2	88.0918	112.319
StPt	2013_10_DSG149_000	962	2	50	15	10	13	2	87.9586	111.398
StPt	2013_10_DSG149_000	963	3	0	15	10	13	3	87.8854	111.524
StPt	2013_10_DSG149_000	964	3	10	15	10	13	2	88.1343	113.08
StPt	2013_10_DSG149_000	965	3	20	15	10	13	1	88.1596	112.47
StPt	2013_10_DSG149_000	966	3	30	15	10	13	2	87.9574	112.321
StPt	2013_10_DSG149_000	967	3	40	15	10	13	2	87.6366	110.405
StPt	2013_10_DSG149_000	968	3	50	15	10	13	2	88.3946	112.847
StPt	2013_10_DSG149_000	969	4	0	15	10	13	2	88.2712	116.295
StPt	2013_10_DSG149_000	970	4	10	15	10	13	2	88.6118	113.548
StPt	2013_10_DSG149_000	971	4	20	15	10	13	2	88.4961	111.372
StPt	2013_10_DSG149_000	972	4	30	15	10	13	2	88.5617	111.455
StPt	2013_10_DSG149_000	973	4	40	15	10	13	2	88.7026	114.094
StPt	2013_10_DSG149_000	974	4	50	15	10	13	1	88.6643	115.897
StPt	2013_10_DSG149_000	975	5	0	15	10	13	1	90.6349	114.033
StPt	2013_10_DSG149_000	976	5	10	15	10	13	1	88.5784	115.427
StPt	2013_10_DSG149_000	977	5	20	15	10	13	2	88.8062	111.486
StPt	2013_10_DSG149_000	978	5	30	15	10	13	1	88.9	113.611
StPt	2013_10_DSG149_000	979	5	40	15	10	13	1	89.8508	114.725
StPt	2013_10_DSG149_000	980	5	50	15	10	13	2	90.2507	113.418
StPt	2013_10_DSG149_000	981	6	0	15	10	13	3	91.4704	112.422
StPt	2013_10_DSG149_000	982	6	10	15	10	13	3	91.3344	112.094
StPt	2013_10_DSG149_000	983	6	20	15	10	13	2	90.3684	110.872
StPt	2013_10_DSG149_000	984	6	30	15	10	13	3	89.3292	109.886
StPt	2013_10_DSG149_000	985	6	40	15	10	13	3	89.0837	103.567
StPt	2013_10_DSG149_000	986	6	50	15	10	13	3	89.1733	109.372
StPt	2013_10_DSG149_000	987	7	0	15	10	13	2	88.8778	112.312
StPt	2013_10_DSG149_000	988	7	10	15	10	13	3	88.7783	107.346
StPt	2013_10_DSG149_000	989	7	20	15	10	13	1	88.6121	114.374
StPt	2013_10_DSG149_000	990	7	30	15	10	13	3	88.8689	100.867
StPt	2013_10_DSG149_000	991	7	40	15	10	13	3	89.0863	107.91
StPt	2013_10_DSG149_000	992	7	50	15	10	13	3	88.7955	107.408
StPt	2013_10_DSG149_000	993	8	0	15	10	13	3	89.1528	96.5074
StPt	2013_10_DSG149_000	994	8	10	15	10	13	1	91.6859	111.175
StPt	2013_10_DSG149_000	995	8	20	15	10	13	3	88.7281	107.032
StPt	2013_10_DSG149_000	996	8	30	15	10	13	3	88.8865	106.388
StPt	2013_10_DSG149_000	997	8	40	15	10	13	3	88.9107	106.037
StPt	2013_10_DSG149_000	998	8	50	15	10	13	2	89.2725	110.33
StPt	2013_10_DSG149_000	999	9	0	15	10	13	3	88.5879	104.759
StPt	2013_10_DSG149_000	1000	9	10	15	10	13	3	89.0087	104.984
StPt	2013_10_DSG149_000	1001	9	20	15	10	13	3	88.8659	103.638
StPt	2013_10_DSG149_000	1002	9	30	15	10	13	3	88.7057	100.744
StPt	2013_10_DSG149_000	1003	9	40	15	10	13	3	88.7284	104.56
StPt	2013_10_DSG149_000	1004	9	50	15	10	13	3	88.9885	103.407
StPt	2013_10_DSG149_000	1005	10	0	15	10	13	2	88.9446	92.3899
StPt	2013_10_DSG149_000	1006	10	10	15	10	13	2	88.3067	99.611
StPt	2013_10_DSG149_000	1007	10	20	15	10	13	3	88.701	102.809
StPt	2013_10_DSG149_000	1008	10	30	15	10	13	3	88.1767	103.925
StPt	2013_10_DSG149_000	1009	10	40	15	10	13	3	88.4546	98.7417
StPt	2013_10_DSG149_000	1010	10	50	15	10	13	2	89.6363	104.609
StPt	2013_10_DSG149_000	1011	11	0	15	10	13	3	90.301	104.708
StPt	2013_10_DSG149_000	1012	11	10	15	10	13	3	88.9386	104.911
StPt	2013_10_DSG149_000	1013	11	20	15	10	13	3	88.1653	98.8545
StPt	2013_10_DSG149_000	1014	11	30	15	10	13	3	88.6993	91.8688
StPt	2013_10_DSG149_000	1015	11	40	15	10	13	3	88.6385	100.039
StPt	2013_10_DSG149_000	1016	11	50	15	10	13	3	88.0764	102.142
StPt	2013_10_DSG149_000	1017	12	0	15	10	13	3	88.4317	99.9447
StPt	2013_10_DSG149_000	1018	12	10	15	10	13	2	87.9665	91.5451
StPt	2013_10_DSG149_000	1019	12	20	15	10	13	3	86.3414	108.297
StPt	2013_10_DSG149_000	1020	12	30	15	10	13	3	86.8907	102.022
StPt	2013_10_DSG149_000	1021	12	40	15	10	13	3	87.3568	96.6074
StPt	2013_10_DSG149_000	1022	12	50	15	10	13	3	87.8615	101.751
StPt	2013_10_DSG149_000	1023	13	0	15	10	13	3	87.8342	99.1149
StPt	2013_10_DSG149_000	1024	13	10	15	10	13	3	88.1968	102.875
StPt	2013_10_DSG149_000	1025	13	20	15	10	13	2	87.6834	102.997
StPt	2013_10_DSG149_000	1026	13	30	15	10	13	2	87.6969	97.2471
StPt	2013_10_DSG149_000	1027	13	40	15	10	13	2	87.7604	111.473
StPt	2013_10_DSG149_000	1028	13	50	15	10	13	4	88.0006	101.003
StPt	2013_10_DSG149_000	1029	14	0	15	10	13	3	86.2361	102.68
StPt	2013_10_DSG149_000	1030	14	10	15	10	13	2	87.9566	104.07
StPt	2013_10_DSG149_000	1031	14	20	15	10	13	2	86.5884	103.3
StPt	2013_10_DSG149_000	1032	14	30	15	10	13	3	86.9949	99.5952
StPt	2013_10_DSG149_000	1033	14	40	15	10	13	2	86.813	104.679
StPt	2013_10_DSG149_000	1034	14	50	15	10	13	3	86.4827	97.319
StPt	2013_10_DSG149_000	1035	15	0	15	10	13	3	86.1937	102.887
StPt	2013_10_DSG149_000	1036	15	10	15	10	13	3	88.1648	108.394
StPt	2013_10_DSG149_000	1037	15	20	15	10	13	3	87.0071	97.2991
StPt	2013_10_DSG149_000	1038	15	30	15	10	13	3	86.8413	103.649
StPt	2013_10_DSG149_000	1039	15	40	15	10	13	3	87.0592	104.292
StPt	2013_10_DSG149_000	1040	15	50	15	10	13	2	86.9375	105.689
StPt	2013_10_DSG149_000	1041	16	0	15	10	13	3	86.4058	100.59
StPt	2013_10_DSG149_000	1042	16	10	15	10	13	1	87.8721	117.805
StPt	2013_10_DSG149_000	1043	16	20	15	10	13	3	86.0389	103.488
StPt	2013_10_DSG149_000	1044	16	30	15	10	13	3	87.0311	102.332
StPt	2013_10_DSG149_000	1045	16	40	15	10	13	2	86.0334	110.159
StPt	2013_10_DSG149_000	1046	16	50	15	10	13	1	88.0406	116.624
StPt	2013_10_DSG149_000	1047	17	0	15	10	13	1	86.957	107.374
StPt	2013_10_DSG149_000	1048	17	10	15	10	13	3	88.7216	112.551
StPt	2013_10_DSG149_000	1049	17	20	15	10	13	2	86.3553	109.386
StPt	2013_10_DSG149_000	1050	17	30	15	10	13	3	86.7609	107.128
StPt	2013_10_DSG149_000	1051	17	40	15	10	13	3	86.2597	105.972
StPt	2013_10_DSG149_000	1052	17	50	15	10	13	1	87.4638	117.941
StPt	2013_10_DSG149_000	1053	18	0	15	10	13	3	87.4065	108.604
StPt	2013_10_DSG149_000	1054	18	10	15	10	13	3	88.5706	104.701
StPt	2013_10_DSG149_000	1055	18	20	15	10	13	3	89.0949	110.714
StPt	2013_10_DSG149_000	1056	18	30	15	10	13	3	89.131	107.147
StPt	2013_10_DSG149_000	1057	18	40	15	10	13	1	88.9207	116.515
StPt	2013_10_DSG149_000	1058	18	50	15	10	13	1	88.3606	114.874
StPt	2013_10_DSG149_000	1059	19	0	15	10	13	3	88.3184	105.578
StPt	2013_10_DSG149_000	1060	19	10	15	10	13	3	88.4493	104.919
StPt	2013_10_DSG149_000	1061	19	20	15	10	13	3	88.0797	108.993
StPt	2013_10_DSG149_000	1062	19	30	15	10	13	3	87.9141	101.173
StPt	2013_10_DSG149_000	1063	19	40	15	10	13	3	88.3624	101.994
StPt	2013_10_DSG149_000	1064	19	50	15	10	13	3	87.9594	102.813
StPt	2013_10_DSG149_000	1065	20	0	15	10	13	2	88.7402	105.426
StPt	2013_10_DSG149_000	1066	20	10	15	10	13	3	88.1883	101.836
StPt	2013_10_DSG149_000	1067	20	20	15	10	13	3	88.5289	94.0011
StPt	2013_10_DSG149_000	1068	20	30	15	10	13	3	88.4001	99.7443
StPt	2013_10_DSG149_000	1069	20	40	15	10	13	3	88.4022	102.858
StPt	2013_10_DSG149_000	1070	20	50	15	10	13	3	88.2655	103.029
StPt	2013_10_DSG149_000	1071	21	0	15	10	13	3	88.344	98.4009
StPt	2013_10_DSG149_000	1072	21	10	15	10	13	3	88.0033	106.302
StPt	2013_10_DSG149_000	1073	21	20	15	10	13	3	88.1653	103.849
StPt	2013_10_DSG149_000	1074	21	30	15	10	13	3	87.5625	101.837
StPt	2013_10_DSG149_000	1075	21	40	15	10	13	2	87.7445	103.866
StPt	2013_10_DSG149_000	1076	21	50	15	10	13	3	87.3139	101.911
StPt	2013_10_DSG149_000	1077	22	0	15	10	13	3	87.3159	98.2228
StPt	2013_10_DSG149_000	1078	22	10	15	10	13	3	87.1704	97.5198
StPt	2013_10_DSG149_000	1079	22	20	15	10	13	3	87.3317	93.0981
StPt	2013_10_DSG149_000	1080	22	30	15	10	13	3	87.2745	100.614
StPt	2013_10_DSG149_000	1081	22	40	15	10	13	3	87.8123	101.371
StPt	2013_10_DSG149_000	1082	22	50	15	10	13	3	87.4285	102.512
StPt	2013_10_DSG149_000	1083	23	0	15	10	13	3	87.456	102.446
StPt	2013_10_DSG149_000	1084	23	10	15	10	13	3	87.4049	103.99
StPt	2013_10_DSG149_000	1085	23	20	15	10	13	3	86.8795	104.754
StPt	2013_10_DSG149_000	1086	23	30	15	10	13	3	87.6118	106.043
StPt	2013_10_DSG149_000	1087	23	40	15	10	13	3	87.8589	106.019
StPt	2013_10_DSG149_000	1088	23	50	15	10	13	3	88.5172	108.207
StPt	2013_10_DSG149_000	1089	0	0	16	10	13	3	87.7902	107.438
StPt	2013_10_DSG149_000	1090	0	10	16	10	13	3	88.3452	107.077
StPt	2013_10_DSG149_000	1091	0	20	16	10	13	3	87.2403	108.197
StPt	2013_10_DSG149_000	1092	0	30	16	10	13	3	89.1456	108.284
StPt	2013_10_DSG149_000	1093	0	40	16	10	13	3	87.7192	108.135
StPt	2013_10_DSG149_000	1094	0	50	16	10	13	3	88.7176	108.395
StPt	2013_10_DSG149_000	1095	1	0	16	10	13	3	88.5434	107.854
StPt	2013_10_DSG149_000	1096	1	10	16	10	13	3	88.8595	108.172
StPt	2013_10_DSG149_000	1097	1	20	16	10	13	3	88.4692	109.7
StPt	2013_10_DSG149_000	1098	1	30	16	10	13	3	89.4146	106.504
StPt	2013_10_DSG149_000	1099	1	40	16	10	13	3	88.828	107.193
StPt	2013_10_DSG149_000	1100	1	50	16	10	13	3	89.0906	102.924
StPt	2013_10_DSG149_000	1101	2	0	16	10	13	2	88.8788	111.098
StPt	2013_10_DSG149_000	1102	2	10	16	10	13	3	88.6602	110.692
StPt	2013_10_DSG149_000	1103	2	20	16	10	13	3	87.7736	105.79
StPt	2013_10_DSG149_000	1104	2	30	16	10	13	2	88.7113	112.236
StPt	2013_10_DSG149_000	1105	2	40	16	10	13	3	88.9015	108.983
StPt	2013_10_DSG149_000	1106	2	50	16	10	13	3	89.0047	101.713
StPt	2013_10_DSG149_000	1107	3	0	16	10	13	1	88.9368	113.692
StPt	2013_10_DSG149_000	1108	3	10	16	10	13	3	89.2116	104.98
StPt	2013_10_DSG149_000	1109	3	20	16	10	13	1	88.8265	113.654
StPt	2013_10_DSG149_000	1110	3	30	16	10	13	3	88.5902	103.796
StPt	2013_10_DSG149_000	1111	3	40	16	10	13	2	88.3079	105.118
StPt	2013_10_DSG149_000	1112	3	50	16	10	13	2	88.5444	106.621
StPt	2013_10_DSG149_000	1113	4	0	16	10	13	1	88.6262	115.747
StPt	2013_10_DSG149_000	1114	4	10	16	10	13	1	88.6942	111.477
StPt	2013_10_DSG149_000	1115	4	20	16	10	13	1	88.8361	113.795
StPt	2013_10_DSG149_000	1116	4	30	16	10	13	1	89.204	111.789
StPt	2013_10_DSG149_000	1117	4	40	16	10	13	2	91.7643	109.023
StPt	2013_10_DSG149_000	1118	4	50	16	10	13	2	89.087	110.008
StPt	2013_10_DSG149_000	1119	5	0	16	10	13	1	89.2171	112.78
StPt	2013_10_DSG149_000	1120	5	10	16	10	13	1	89.1302	111.569
StPt	2013_10_DSG149_000	1121	5	20	16	10	13	1	89.3494	114.105
StPt	2013_10_DSG149_000	1122	5	30	16	10	13	1	89.4226	113.869
StPt	2013_10_DSG149_000	1123	5	40	16	10	13	1	90.0236	115.382
StPt	2013_10_DSG149_000	1124	5	50	16	10	13	2	91.2397	109.266
StPt	2013_10_DSG149_000	1125	6	0	16	10	13	3	91.4777	102.078
StPt	2013_10_DSG149_000	1126	6	10	16	10	13	2	91.7524	100.852
StPt	2013_10_DSG149_000	1127	6	20	16	10	13	3	90.7953	104.005
StPt	2013_10_DSG149_000	1128	6	30	16	10	13	3	89.326	103.622
StPt	2013_10_DSG149_000	1129	6	40	16	10	13	2	88.6778	102.416
StPt	2013_10_DSG149_000	1130	6	50	16	10	13	2	88.3744	107.302
StPt	2013_10_DSG149_000	1131	7	0	16	10	13	2	88.6222	90.3895
StPt	2013_10_DSG149_000	1132	7	10	16	10	13	3	88.5018	98.6611
StPt	2013_10_DSG149_000	1133	7	20	16	10	13	2	87.6015	88.9429
StPt	2013_10_DSG149_000	1134	7	30	16	10	13	3	88.1609	99.8225
StPt	2013_10_DSG149_000	1135	7	40	16	10	13	2	88.1409	89.242
StPt	2013_10_DSG149_000	1136	7	50	16	10	13	3	88.022	101.581
StPt	2013_10_DSG149_000	1137	8	0	16	10	13	2	88.5116	105.246
StPt	2013_10_DSG149_000	1138	8	10	16	10	13	3	88.209	98.8107
StPt	2013_10_DSG149_000	1139	8	20	16	10	13	3	86.7848	101.179
StPt	2013_10_DSG149_000	1140	8	30	16	10	13	3	87.1348	96.4004
StPt	2013_10_DSG149_000	1141	8	40	16	10	13	2	87.5518	101.563
StPt	2013_10_DSG149_000	1142	8	50	16	10	13	3	90.8252	98.0649
StPt	2013_10_DSG149_000	1143	9	0	16	10	13	3	88.1644	91.6239
StPt	2013_10_DSG149_000	1144	9	10	16	10	13	2	87.4977	86.0329
StPt	2013_10_DSG149_000	1145	9	20	16	10	13	3	90.5623	102.7
StPt	2013_10_DSG149_000	1146	9	30	16	10	13	2	88.3349	87.5
StPt	2013_10_DSG149_000	1147	9	40	16	10	13	3	87.8057	97.8531
StPt	2013_10_DSG149_000	1148	9	50	16	10	13	2	87.777	102.133
StPt	2013_10_DSG149_000	1149	10	0	16	10	13	2	87.5761	100.066
StPt	2013_10_DSG149_000	1150	10	10	16	10	13	2	87.2042	97.0572
StPt	2013_10_DSG149_000	1151	10	20	16	10	13	3	87.7249	91.4395
StPt	2013_10_DSG149_000	1152	10	30	16	10	13	3	87.4366	94.2572
StPt	2013_10_DSG149_000	1153	10	40	16	10	13	3	87.4296	99.8562
StPt	2013_10_DSG149_000	1154	10	50	16	10	13	2	87.1938	104.936
StPt	2013_10_DSG149_000	1155	11	0	16	10	13	2	87.4043	95.9666
StPt	2013_10_DSG149_000	1156	11	10	16	10	13	3	87.4111	97.464
StPt	2013_10_DSG149_000	1157	11	20	16	10	13	2	90.0885	108.71
StPt	2013_10_DSG149_000	1158	11	30	16	10	13	1	98.1186	127.631
StPt	2013_10_DSG149_000	1159	11	40	16	10	13	2	88.676	105.893
StPt	2013_10_DSG149_000	1160	11	50	16	10	13	1	94.4441	112.821
StPt	2013_10_DSG149_000	1161	12	0	16	10	13	2	87.8662	104.942
StPt	2013_10_DSG149_000	1162	12	10	16	10	13	2	88.0678	96.8818
StPt	2013_10_DSG149_000	1163	12	20	16	10	13	3	87.7419	88.789
StPt	2013_10_DSG149_000	1164	12	30	16	10	13	2	90.3063	93.0752
StPt	2013_10_DSG149_000	1165	12	40	16	10	13	3	87.0088	93.4708
StPt	2013_10_DSG149_000	1166	12	50	16	10	13	3	86.4843	89.7999
StPt	2013_10_DSG149_000	1167	13	0	16	10	13	3	86.8472	93.7657
StPt	2013_10_DSG149_000	1168	13	10	16	10	13	2	87.1058	98.3722
StPt	2013_10_DSG149_000	1169	13	20	16	10	13	2	92.7313	101.906
StPt	2013_10_DSG149_000	1170	13	30	16	10	13	3	86.9113	99.9862
StPt	2013_10_DSG149_000	1171	13	40	16	10	13	3	86.6218	98.3394
StPt	2013_10_DSG149_000	1172	13	50	16	10	13	3	86.9268	93.1713
StPt	2013_10_DSG149_000	1173	14	0	16	10	13	3	86.8022	91.6372
StPt	2013_10_DSG149_000	1174	14	10	16	10	13	2	86.948	95.0649
StPt	2013_10_DSG149_000	1175	14	20	16	10	13	3	86.643	93.5907
StPt	2013_10_DSG149_000	1176	14	30	16	10	13	2	86.9352	98.2144
StPt	2013_10_DSG149_000	1177	14	40	16	10	13	2	88.285	105.779
StPt	2013_10_DSG149_000	1178	14	50	16	10	13	2	86.3723	101.747
StPt	2013_10_DSG149_000	1179	15	0	16	10	13	1	87.5204	107.07
StPt	2013_10_DSG149_000	1180	15	10	16	10	13	2	85.8135	96.8068
StPt	2013_10_DSG149_000	1181	15	20	16	10	13	3	86.6687	94.483
StPt	2013_10_DSG149_000	1182	15	30	16	10	13	3	87.7176	92.2694
StPt	2013_10_DSG149_000	1183	15	40	16	10	13	2	91.8087	112.084
StPt	2013_10_DSG149_000	1184	15	50	16	10	13	2	85.7769	100.106
StPt	2013_10_DSG149_000	1185	16	0	16	10	13	2	86.6719	107.271
StPt	2013_10_DSG149_000	1186	16	10	16	10	13	2	86.3936	95.0197
StPt	2013_10_DSG149_000	1187	16	20	16	10	13	3	85.7029	94.0564
StPt	2013_10_DSG149_000	1188	16	30	16	10	13	2	85.9908	107.929
StPt	2013_10_DSG149_000	1189	16	40	16	10	13	1	112.953	126.115
StPt	2013_10_DSG149_000	1190	16	50	16	10	13	4	85.6163	91.0103
StPt	2013_10_DSG149_000	1191	17	0	16	10	13	2	86.2771	101.666
StPt	2013_10_DSG149_000	1192	17	10	16	10	13	2	86.7052	97.3279
StPt	2013_10_DSG149_000	1193	17	20	16	10	13	3	87.1918	91.3743
StPt	2013_10_DSG149_000	1194	17	30	16	10	13	4	86.8851	93.1043
StPt	2013_10_DSG149_000	1195	17	40	16	10	13	4	87.0951	92.0398
StPt	2013_10_DSG149_000	1196	17	50	16	10	13	3	87.138	103.523
StPt	2013_10_DSG149_000	1197	18	0	16	10	13	3	87.9715	101.032
StPt	2013_10_DSG149_000	1198	18	10	16	10	13	4	89.3973	94.2019
StPt	2013_10_DSG149_000	1199	18	20	16	10	13	3	89.9252	96.7814
StPt	2013_10_DSG149_000	1200	18	30	16	10	13	1	90.3692	114.238
StPt	2013_10_DSG149_000	1201	18	40	16	10	13	1	89.4976	119.48
StPt	2013_10_DSG149_000	1202	18	50	16	10	13	1	89.0287	116.551
StPt	2013_10_DSG149_000	1203	19	0	16	10	13	3	89.0085	98.9022
StPt	2013_10_DSG149_000	1204	19	10	16	10	13	3	88.5691	100.116
StPt	2013_10_DSG149_000	1205	19	20	16	10	13	3	88.5185	99.5175
StPt	2013_10_DSG149_000	1206	19	30	16	10	13	3	88.4374	98.2466
StPt	2013_10_DSG149_000	1207	19	40	16	10	13	3	88.3844	103.334
StPt	2013_10_DSG149_000	1208	19	50	16	10	13	3	88.4407	95.4856
StPt	2013_10_DSG149_000	1209	20	0	16	10	13	3	88.5317	94.5435
StPt	2013_10_DSG149_000	1210	20	10	16	10	13	3	88.2263	95.355
StPt	2013_10_DSG149_000	1211	20	20	16	10	13	3	88.2097	97.8798
StPt	2013_10_DSG149_000	1212	20	30	16	10	13	3	88.4187	95.3743
StPt	2013_10_DSG149_000	1213	20	40	16	10	13	4	88.4897	96.4624
StPt	2013_10_DSG149_000	1214	20	50	16	10	13	3	88.2837	93.4741
StPt	2013_10_DSG149_000	1215	21	0	16	10	13	3	88.13	93.5921
StPt	2013_10_DSG149_000	1216	21	10	16	10	13	3	88.2448	94.0126
StPt	2013_10_DSG149_000	1217	21	20	16	10	13	3	88.3944	92.4308
StPt	2013_10_DSG149_000	1218	21	30	16	10	13	3	88.5696	100.834
StPt	2013_10_DSG149_000	1219	21	40	16	10	13	3	88.6033	94.1958
StPt	2013_10_DSG149_000	1220	21	50	16	10	13	3	88.6964	94.3964
StPt	2013_10_DSG149_000	1221	22	0	16	10	13	3	88.5523	93.8224
StPt	2013_10_DSG149_000	1222	22	10	16	10	13	3	88.8498	93.7708
StPt	2013_10_DSG149_000	1223	22	20	16	10	13	3	88.7221	95.0255
StPt	2013_10_DSG149_000	1224	22	30	16	10	13	3	88.6596	93.5097
StPt	2013_10_DSG149_000	1225	22	40	16	10	13	3	88.9045	96.9744
StPt	2013_10_DSG149_000	1226	22	50	16	10	13	3	88.9851	94.3109
StPt	2013_10_DSG149_000	1227	23	0	16	10	13	3	88.7167	98.3684
StPt	2013_10_DSG149_000	1228	23	10	16	10	13	3	89.4706	102.608
StPt	2013_10_DSG149_000	1229	23	20	16	10	13	3	89.9647	96.9883
StPt	2013_10_DSG149_000	1230	23	30	16	10	13	3	90.6007	100.89
StPt	2013_10_DSG149_000	1231	23	40	16	10	13	3	89.8346	100.387
StPt	2013_10_DSG149_000	1232	23	50	16	10	13	3	91.0775	97.9043
StPt	2013_10_DSG149_000	1233	0	0	17	10	13	2	88.7715	109.2
StPt	2013_10_DSG149_000	1234	0	10	17	10	13	3	91.0742	96.7978
StPt	2013_10_DSG149_000	1235	0	20	17	10	13	3	89.233	103.571
StPt	2013_10_DSG149_000	1236	0	30	17	10	13	3	88.3058	103.046
StPt	2013_10_DSG149_000	1237	0	40	17	10	13	3	87.4802	104.194
StPt	2013_10_DSG149_000	1238	0	50	17	10	13	3	87.1104	105.456
StPt	2013_10_DSG149_000	1239	1	0	17	10	13	3	87.3009	104.614
StPt	2013_10_DSG149_000	1240	1	10	17	10	13	3	87.4085	106.04
StPt	2013_10_DSG149_000	1241	1	20	17	10	13	3	87.634	107.031
StPt	2013_10_DSG149_000	1242	1	30	17	10	13	2	87.4747	107.506
StPt	2013_10_DSG149_000	1243	1	40	17	10	13	3	87.6437	105.103
StPt	2013_10_DSG149_000	1244	1	50	17	10	13	3	87.9045	103.752
StPt	2013_10_DSG149_000	1245	2	0	17	10	13	3	87.8703	103.584
StPt	2013_10_DSG149_000	1246	2	10	17	10	13	3	88.0427	105.129
StPt	2013_10_DSG149_000	1247	2	20	17	10	13	3	88.2347	107.106
StPt	2013_10_DSG149_000	1248	2	30	17	10	13	3	88.1079	103.142
StPt	2013_10_DSG149_000	1249	2	40	17	10	13	3	87.9207	102.512
StPt	2013_10_DSG149_000	1250	2	50	17	10	13	2	88.1919	105.711
StPt	2013_10_DSG149_000	1251	3	0	17	10	13	2	88.3457	106.993
StPt	2013_10_DSG149_000	1252	3	10	17	10	13	3	87.9415	100.674
StPt	2013_10_DSG149_000	1253	3	20	17	10	13	2	88.3233	106.705
StPt	2013_10_DSG149_000	1254	3	30	17	10	13	3	90.6545	102.681
StPt	2013_10_DSG149_000	1255	3	40	17	10	13	3	87.8003	97.6181
StPt	2013_10_DSG149_000	1256	3	50	17	10	13	3	88.1963	103.424
StPt	2013_10_DSG149_000	1257	4	0	17	10	13	3	88.2862	104.621
StPt	2013_10_DSG149_000	1258	4	10	17	10	13	2	88.2486	103.61
StPt	2013_10_DSG149_000	1259	4	20	17	10	13	2	87.817	107.16
StPt	2013_10_DSG149_000	1260	4	30	17	10	13	3	87.8872	104.05
StPt	2013_10_DSG149_000	1261	4	40	17	10	13	2	87.7985	106.779
StPt	2013_10_DSG149_000	1262	4	50	17	10	13	2	87.5905	109.01
StPt	2013_10_DSG149_000	1263	5	0	17	10	13	1	87.6691	108.462
StPt	2013_10_DSG149_000	1264	5	10	17	10	13	2	87.5627	106.575
StPt	2013_10_DSG149_000	1265	5	20	17	10	13	2	87.5125	109.759
StPt	2013_10_DSG149_000	1266	5	30	17	10	13	2	88.1194	111.397
StPt	2013_10_DSG149_000	1267	5	40	17	10	13	2	88.7251	110.107
StPt	2013_10_DSG149_000	1268	5	50	17	10	13	3	89.6455	108.053
StPt	2013_10_DSG149_000	1269	6	0	17	10	13	3	90.5189	96.1586
StPt	2013_10_DSG149_000	1270	6	10	17	10	13	2	90.8309	101.493
StPt	2013_10_DSG149_000	1271	6	20	17	10	13	3	89.8087	93.9584
StPt	2013_10_DSG149_000	1272	6	30	17	10	13	2	88.4945	94.168
StPt	2013_10_DSG149_000	1273	6	40	17	10	13	2	87.6958	87.4774
StPt	2013_10_DSG149_000	1274	6	50	17	10	13	2	87.7092	88.7952
StPt	2013_10_DSG149_000	1275	7	0	17	10	13	2	87.524	87.6136
StPt	2013_10_DSG149_000	1276	7	10	17	10	13	2	91.3211	105.958
StPt	2013_10_DSG149_000	1277	7	20	17	10	13	3	87.8282	89.3046
StPt	2013_10_DSG149_000	1278	7	30	17	10	13	4	92.758	99.6765
StPt	2013_10_DSG149_000	1279	7	40	17	10	13	3	87.7309	91.635
StPt	2013_10_DSG149_000	1280	7	50	17	10	13	2	87.8267	97.4152
StPt	2013_10_DSG149_000	1281	8	0	17	10	13	3	88.0507	99.2998
StPt	2013_10_DSG149_000	1282	8	10	17	10	13	2	87.7871	96.7131
StPt	2013_10_DSG149_000	1283	8	20	17	10	13	2	88.4343	101.245
StPt	2013_10_DSG149_000	1284	8	30	17	10	13	3	88.4091	96.0785
StPt	2013_10_DSG149_000	1285	8	40	17	10	13	2	88.1585	99.1823
StPt	2013_10_DSG149_000	1286	8	50	17	10	13	2	88.0411	100.221
StPt	2013_10_DSG149_000	1287	9	0	17	10	13	3	88.223	101.509
StPt	2013_10_DSG149_000	1288	9	10	17	10	13	3	88.3474	96.8878
StPt	2013_10_DSG149_000	1289	9	20	17	10	13	2	88.3727	90.7763
StPt	2013_10_DSG149_000	1290	9	30	17	10	13	2	93.0889	108.67
StPt	2013_10_DSG149_000	1291	9	40	17	10	13	2	88.1484	90.1159
StPt	2013_10_DSG149_000	1292	9	50	17	10	13	2	88.0596	87.5129
StPt	2013_10_DSG149_000	1293	10	0	17	10	13	3	88.5879	98.0762
StPt	2013_10_DSG149_000	1294	10	10	17	10	13	2	87.1863	86.6891
StPt	2013_10_DSG149_000	1295	10	20	17	10	13	3	87.8383	93.223
StPt	2013_10_DSG149_000	1296	10	30	17	10	13	3	87.6364	99.3967
StPt	2013_10_DSG149_000	1297	10	40	17	10	13	3	86.9919	88.9735
StPt	2013_10_DSG149_000	1298	10	50	17	10	13	2	88.8467	95.0557
StPt	2013_10_DSG149_000	1299	11	0	17	10	13	1	90.299	107.569
StPt	2013_10_DSG149_000	1300	11	10	17	10	13	2	92.1534	107.414
StPt	2013_10_DSG149_000	1301	11	20	17	10	13	2	86.1077	95.895
StPt	2013_10_DSG149_000	1302	11	30	17	10	13	3	87.9982	92.9108
StPt	2013_10_DSG149_000	1303	11	40	17	10	13	2	87.8141	100.323
StPt	2013_10_DSG149_000	1304	11	50	17	10	13	4	88.3492	91.0671
StPt	2013_10_DSG149_000	1305	12	0	17	10	13	4	88.3851	91.1151
StPt	2013_10_DSG149_000	1306	12	10	17	10	13	3	88.1531	95.1569
StPt	2013_10_DSG149_000	1307	12	20	17	10	13	3	89.0216	96.8901
StPt	2013_10_DSG149_000	1308	12	30	17	10	13	3	87.5563	97.836
StPt	2013_10_DSG149_000	1309	12	40	17	10	13	3	87.2552	96.593
StPt	2013_10_DSG149_000	1310	12	50	17	10	13	3	89.513	92.2654
StPt	2013_10_DSG149_000	1311	13	0	17	10	13	3	89.6122	90.9541
StPt	2013_10_DSG149_000	1312	13	10	17	10	13	2	91.2062	100.397
StPt	2013_10_DSG149_000	1313	13	20	17	10	13	2	92.0157	106.059
StPt	2013_10_DSG149_000	1314	13	30	17	10	13	3	86.9158	91.8826
StPt	2013_10_DSG149_000	1315	13	40	17	10	13	2	86.2138	95.0006
StPt	2013_10_DSG149_000	1316	13	50	17	10	13	3	86.1348	90.1117
StPt	2013_10_DSG149_000	1317	14	0	17	10	13	3	86.3497	87.8106
StPt	2013_10_DSG149_000	1318	14	10	17	10	13	3	86.4651	91.9631
StPt	2013_10_DSG149_000	1319	14	20	17	10	13	3	86.9704	97.1919
StPt	2013_10_DSG149_000	1320	14	30	17	10	13	4	86.8565	91.1461
StPt	2013_10_DSG149_000	1321	14	40	17	10	13	2	87.4988	106.828
StPt	2013_10_DSG149_000	1322	14	50	17	10	13	3	86.4679	97.1318
StPt	2013_10_DSG149_000	1323	15	0	17	10	13	3	86.7668	88.3773
StPt	2013_10_DSG149_000	1324	15	10	17	10	13	3	88.738	106.47
StPt	2013_10_DSG149_000	1325	15	20	17	10	13	2	86.9028	103.382
StPt	2013_10_DSG149_000	1326	15	30	17	10	13	3	87.6249	90.2861
StPt	2013_10_DSG149_000	1327	15	40	17	10	13	2	90.6887	110.503
StPt	2013_10_DSG149_000	1328	15	50	17	10	13	2	87.3596	98.1578
StPt	2013_10_DSG149_000	1329	16	0	17	10	13	2	91.548	94.5135
StPt	2013_10_DSG149_000	1330	16	10	17	10	13	2	90.9583	114.88
StPt	2013_10_DSG149_000	1331	16	20	17	10	13	3	87.3394	97.8398
StPt	2013_10_DSG149_000	1332	16	30	17	10	13	2	86.7705	94.6018
StPt	2013_10_DSG149_000	1333	16	40	17	10	13	2	87.7673	93.6925
StPt	2013_10_DSG149_000	1334	16	50	17	10	13	2	101.478	111.825
StPt	2013_10_DSG149_000	1335	17	0	17	10	13	2	87.2013	98.1907
StPt	2013_10_DSG149_000	1336	17	10	17	10	13	2	87.9918	90.4974
StPt	2013_10_DSG149_000	1337	17	20	17	10	13	3	87.477	91.5363
StPt	2013_10_DSG149_000	1338	17	30	17	10	13	2	87.3942	89.2642
StPt	2013_10_DSG149_000	1339	17	40	17	10	13	3	87.9674	101.973
StPt	2013_10_DSG149_000	1340	17	50	17	10	13	3	88.0801	90.0762
StPt	2013_10_DSG149_000	1341	18	0	17	10	13	3	88.7734	92.0736
StPt	2013_10_DSG149_000	1342	18	10	17	10	13	2	90.4649	99.8275
StPt	2013_10_DSG149_000	1343	18	20	17	10	13	1	91.0191	112.986
StPt	2013_10_DSG149_000	1344	18	30	17	10	13	1	91.4199	112.859
StPt	2013_10_DSG149_000	1345	18	40	17	10	13	1	90.6597	116.707
StPt	2013_10_DSG149_000	1346	18	50	17	10	13	1	90.8189	113.571
StPt	2013_10_DSG149_000	1347	19	0	17	10	13	2	90.5456	102.974
StPt	2013_10_DSG149_000	1348	19	10	17	10	13	2	89.7666	101.034
StPt	2013_10_DSG149_000	1349	19	20	17	10	13	3	89.5089	96.3188
StPt	2013_10_DSG149_000	1350	19	30	17	10	13	3	89.3497	99.914
StPt	2013_10_DSG149_000	1351	19	40	17	10	13	3	89.4665	93.9292
StPt	2013_10_DSG149_000	1352	19	50	17	10	13	4	89.0282	92.5084
StPt	2013_10_DSG149_000	1353	20	0	17	10	13	3	89.0405	92.9693
StPt	2013_10_DSG149_000	1354	20	10	17	10	13	3	88.9305	93.1319
StPt	2013_10_DSG149_000	1355	20	20	17	10	13	3	88.9554	94.5909
StPt	2013_10_DSG149_000	1356	20	30	17	10	13	4	88.5664	92.6139
StPt	2013_10_DSG149_000	1357	20	40	17	10	13	3	88.4373	93.9035
StPt	2013_10_DSG149_000	1358	20	50	17	10	13	3	88.6759	93.0487
StPt	2013_10_DSG149_000	1359	21	0	17	10	13	3	88.7339	94.5669
StPt	2013_10_DSG149_000	1360	21	10	17	10	13	3	88.3936	94.8537
StPt	2013_10_DSG149_000	1361	21	20	17	10	13	2	88.4771	96.1296
StPt	2013_10_DSG149_000	1362	21	30	17	10	13	3	87.9784	95.8511
StPt	2013_10_DSG149_000	1363	21	40	17	10	13	2	88.8619	97.134
StPt	2013_10_DSG149_000	1364	21	50	17	10	13	3	88.3077	98.3265
StPt	2013_10_DSG149_000	1365	22	0	17	10	13	3	88.4634	96.2664
StPt	2013_10_DSG149_000	1366	22	10	17	10	13	2	88.5188	96.9165
StPt	2013_10_DSG149_000	1367	22	20	17	10	13	3	88.6833	96.8589
StPt	2013_10_DSG149_000	1368	22	30	17	10	13	3	88.5931	96.4886
StPt	2013_10_DSG149_000	1369	22	40	17	10	13	3	88.9286	99.3042
StPt	2013_10_DSG149_000	1370	22	50	17	10	13	3	89.0613	97.8633
StPt	2013_10_DSG149_000	1371	23	0	17	10	13	3	88.9076	101.106
StPt	2013_10_DSG149_000	1372	23	10	17	10	13	3	89.8257	97.9225
StPt	2013_10_DSG149_000	1373	23	20	17	10	13	3	88.7903	102.758
StPt	2013_10_DSG149_000	1374	23	30	17	10	13	3	89.3722	97.9151
StPt	2013_10_DSG149_000	1375	23	40	17	10	13	3	89.0442	96.531
StPt	2013_10_DSG149_000	1376	23	50	17	10	13	2	88.9149	109.648
StPt	2013_10_DSG149_000	1377	0	0	18	10	13	3	89.2385	95.9765
StPt	2013_10_DSG149_000	1378	0	10	18	10	13	3	89.0427	104.494
StPt	2013_10_DSG149_000	1379	0	20	18	10	13	3	89.3425	97.1451
StPt	2013_10_DSG149_000	1380	0	30	18	10	13	3	88.0145	96.4089
StPt	2013_10_DSG149_000	1381	0	40	18	10	13	3	89.6669	97.1727
StPt	2013_10_DSG149_000	1382	0	50	18	10	13	3	88.5864	96.6195
StPt	2013_10_DSG149_000	1383	1	0	18	10	13	3	88.685	95.9644
StPt	2013_10_DSG149_000	1384	1	10	18	10	13	3	89.2054	100.409
StPt	2013_10_DSG149_000	1385	1	20	18	10	13	3	89.2405	95.5
StPt	2013_10_DSG149_000	1386	1	30	18	10	13	3	88.8049	95.7008
StPt	2013_10_DSG149_000	1387	1	40	18	10	13	2	88.9779	111.992
StPt	2013_10_DSG149_000	1388	1	50	18	10	13	3	88.9274	95.7349
StPt	2013_10_DSG149_000	1389	2	0	18	10	13	3	90.4511	95.8326
StPt	2013_10_DSG149_000	1390	2	10	18	10	13	3	95.4876	101.513
StPt	2013_10_DSG149_000	1391	2	20	18	10	13	3	89.059	95.2555
StPt	2013_10_DSG149_000	1392	2	30	18	10	13	2	88.8752	112.253
StPt	2013_10_DSG149_000	1393	2	40	18	10	13	3	89.1639	95.8508
StPt	2013_10_DSG149_000	1394	2	50	18	10	13	3	89.2914	93.7367
StPt	2013_10_DSG149_000	1395	3	0	18	10	13	3	89.2072	105.513
StPt	2013_10_DSG149_000	1396	3	10	18	10	13	3	88.634	105.174
StPt	2013_10_DSG149_000	1397	3	20	18	10	13	3	88.604	100.175
StPt	2013_10_DSG149_000	1398	3	30	18	10	13	3	88.7772	94.1918
StPt	2013_10_DSG149_000	1399	3	40	18	10	13	2	88.9324	109.884
StPt	2013_10_DSG149_000	1400	3	50	18	10	13	2	88.9761	106.217
StPt	2013_10_DSG149_000	1401	4	0	18	10	13	3	88.3962	101.142
StPt	2013_10_DSG149_000	1402	4	10	18	10	13	2	89.4425	101.36
StPt	2013_10_DSG149_000	1403	4	20	18	10	13	2	88.6224	110.838
StPt	2013_10_DSG149_000	1404	4	30	18	10	13	3	88.7875	104.718
StPt	2013_10_DSG149_000	1405	4	40	18	10	13	2	88.2535	109.001
StPt	2013_10_DSG149_000	1406	4	50	18	10	13	2	89.1287	108.856
StPt	2013_10_DSG149_000	1407	5	0	18	10	13	2	88.7258	108.815
StPt	2013_10_DSG149_000	1408	5	10	18	10	13	2	88.9234	105.615
StPt	2013_10_DSG149_000	1409	5	20	18	10	13	1	89.1353	111.671
StPt	2013_10_DSG149_000	1410	5	30	18	10	13	2	89.6281	110.812
StPt	2013_10_DSG149_000	1411	5	40	18	10	13	2	89.6644	111.715
StPt	2013_10_DSG149_000	1412	5	50	18	10	13	2	90.5341	110.668
StPt	2013_10_DSG149_000	1413	6	0	18	10	13	3	91.6262	94.9334
StPt	2013_10_DSG149_000	1414	6	10	18	10	13	3	91.6038	90.8567
StPt	2013_10_DSG149_000	1415	6	20	18	10	13	2	90.8501	88.3467
StPt	2013_10_DSG149_000	1416	6	30	18	10	13	3	89.8946	89.8588
StPt	2013_10_DSG149_000	1417	6	40	18	10	13	2	89.4147	88.7644
StPt	2013_10_DSG149_000	1418	6	50	18	10	13	2	88.9615	87.9796
StPt	2013_10_DSG149_000	1419	7	0	18	10	13	2	88.9223	103.448
StPt	2013_10_DSG149_000	1420	7	10	18	10	13	4	91.044	96.1929
StPt	2013_10_DSG149_000	1421	7	20	18	10	13	3	88.9682	90.4642
StPt	2013_10_DSG149_000	1422	7	30	18	10	13	3	89.1021	92.0847
StPt	2013_10_DSG149_000	1423	7	40	18	10	13	2	88.4895	88.8396
StPt	2013_10_DSG149_000	1424	7	50	18	10	13	2	88.5372	89.3017
StPt	2013_10_DSG149_000	1425	8	0	18	10	13	3	89.0232	93.6818
StPt	2013_10_DSG149_000	1426	8	10	18	10	13	3	88.5589	101.483
StPt	2013_10_DSG149_000	1427	8	20	18	10	13	3	87.4478	99.5693
StPt	2013_10_DSG149_000	1428	8	30	18	10	13	3	86.4063	98.4209
StPt	2013_10_DSG149_000	1429	8	40	18	10	13	1	87.8521	103.804
StPt	2013_10_DSG149_000	1430	8	50	18	10	13	3	87.9384	95.1883
StPt	2013_10_DSG149_000	1431	9	0	18	10	13	3	87.7603	98.5867
StPt	2013_10_DSG149_000	1432	9	10	18	10	13	2	88.2044	98.8809
StPt	2013_10_DSG149_000	1433	9	20	18	10	13	2	88.8922	96.0364
StPt	2013_10_DSG149_000	1434	9	30	18	10	13	3	89.2865	89.9089
StPt	2013_10_DSG149_000	1435	9	40	18	10	13	2	88.9832	103.091
StPt	2013_10_DSG149_000	1436	9	50	18	10	13	2	87.7587	101.777
StPt	2013_10_DSG149_000	1437	10	0	18	10	13	2	87.2489	96.0299
StPt	2013_10_DSG149_000	1438	10	10	18	10	13	1	84.9445	110.451
StPt	2013_10_DSG149_000	1439	10	20	18	10	13	4	87.6245	98.4037
StPt	2013_10_DSG149_000	1440	10	30	18	10	13	3	87.4635	93.8957
StPt	2013_10_DSG149_000	1441	10	40	18	10	13	3	87.547	93.2919
StPt	2013_10_DSG149_000	1442	10	50	18	10	13	2	94.7511	113.671
StPt	2013_10_DSG149_000	1443	11	0	18	10	13	2	92.9383	104.565
StPt	2013_10_DSG149_000	1444	11	10	18	10	13	2	89.4156	100.56
StPt	2013_10_DSG149_000	1445	11	20	18	10	13	3	95.3036	112.108
StPt	2013_10_DSG149_000	1446	11	30	18	10	13	2	87.2889	98.8895
StPt	2013_10_DSG149_000	1447	11	40	18	10	13	3	88.2846	94.9007
StPt	2013_10_DSG149_000	1448	11	50	18	10	13	4	88.2393	95.3069
StPt	2013_10_DSG149_000	1449	12	0	18	10	13	3	87.5823	89.1315
StPt	2013_10_DSG149_000	1450	12	10	18	10	13	2	96.1554	116.967
StPt	2013_10_DSG149_000	1451	12	20	18	10	13	2	97.8466	106.131
StPt	2013_10_DSG149_000	1452	12	30	18	10	13	1	90.9747	99.8192
StPt	2013_10_DSG149_000	1453	12	40	18	10	13	2	89.0149	108.427
StPt	2013_10_DSG149_000	1454	12	50	18	10	13	3	87.5578	94.0389
StPt	2013_10_DSG149_000	1455	13	0	18	10	13	2	88.4156	101.055
StPt	2013_10_DSG149_000	1456	13	10	18	10	13	1	89.8419	106.948
StPt	2013_10_DSG149_000	1457	13	20	18	10	13	4	88.8918	89.5699
StPt	2013_10_DSG149_000	1458	13	30	18	10	13	1	89.378	105.374
StPt	2013_10_DSG149_000	1459	13	40	18	10	13	2	87.7618	96.4006
StPt	2013_10_DSG149_000	1460	13	50	18	10	13	3	89.4566	97.8523
StPt	2013_10_DSG149_000	1461	14	0	18	10	13	3	87.5604	93.8191
StPt	2013_10_DSG149_000	1462	14	10	18	10	13	2	88.2132	101.495
StPt	2013_10_DSG149_000	1463	14	20	18	10	13	3	87.6793	96.2387
StPt	2013_10_DSG149_000	1464	14	30	18	10	13	3	87.7173	95.5139
StPt	2013_10_DSG149_000	1465	14	40	18	10	13	2	87.2377	96.0947
StPt	2013_10_DSG149_000	1466	14	50	18	10	13	2	86.6272	99.758
StPt	2013_10_DSG149_000	1467	15	0	18	10	13	2	86.9955	100.883
StPt	2013_10_DSG149_000	1468	15	10	18	10	13	3	86.7705	91.4511
StPt	2013_10_DSG149_000	1469	15	20	18	10	13	2	87.2439	103.376
StPt	2013_10_DSG149_000	1470	15	30	18	10	13	3	87.0912	88.5927
StPt	2013_10_DSG149_000	1471	15	40	18	10	13	3	87.1213	93.3182
StPt	2013_10_DSG149_000	1472	15	50	18	10	13	3	87.1162	92.3578
StPt	2013_10_DSG149_000	1473	16	0	18	10	13	2	88.7422	91.7295
StPt	2013_10_DSG149_000	1474	16	10	18	10	13	3	88.5301	91.8411
StPt	2013_10_DSG149_000	1475	16	20	18	10	13	2	88.7407	89.4929
StPt	2013_10_DSG149_000	1476	16	30	18	10	13	2	88.0526	88.4656
StPt	2013_10_DSG149_000	1477	16	40	18	10	13	2	90.131	105.316
StPt	2013_10_DSG149_000	1478	16	50	18	10	13	4	87.6736	91.0367
StPt	2013_10_DSG149_000	1479	17	0	18	10	13	3	97.1012	91.7
StPt	2013_10_DSG149_000	1480	17	10	18	10	13	3	88.7097	89.5809
StPt	2013_10_DSG149_000	1481	17	20	18	10	13	3	90.7632	91.8019
StPt	2013_10_DSG149_000	1482	17	30	18	10	13	4	89.1386	92.8185
StPt	2013_10_DSG149_000	1483	17	40	18	10	13	3	88.9337	93.4748
StPt	2013_10_DSG149_000	1484	17	50	18	10	13	1	92.1055	118.12
StPt	2013_10_DSG149_000	1485	18	0	18	10	13	2	89.2293	96.1728
StPt	2013_10_DSG149_000	1486	18	10	18	10	13	2	90.4012	109.036
StPt	2013_10_DSG149_000	1487	18	20	18	10	13	2	91.7368	114.03
StPt	2013_10_DSG149_000	1488	18	30	18	10	13	1	92.1032	112.792
StPt	2013_10_DSG149_000	1489	18	40	18	10	13	1	91.3128	117.752
StPt	2013_10_DSG149_000	1490	18	50	18	10	13	1	90.3916	116.837
StPt	2013_10_DSG149_000	1491	19	0	18	10	13	2	89.9715	107.547
StPt	2013_10_DSG149_000	1492	19	10	18	10	13	3	89.8656	104.62
StPt	2013_10_DSG149_000	1493	19	20	18	10	13	2	89.3719	108.044
StPt	2013_10_DSG149_000	1494	19	30	18	10	13	2	89.5989	106.535
StPt	2013_10_DSG149_000	1495	19	40	18	10	13	3	89.8974	106.19
StPt	2013_10_DSG149_000	1496	19	50	18	10	13	3	89.6048	100.151
StPt	2013_10_DSG149_000	1497	20	0	18	10	13	3	89.5756	100.018
StPt	2013_10_DSG149_000	1498	20	10	18	10	13	3	89.1971	98.9638
StPt	2013_10_DSG149_000	1499	20	20	18	10	13	3	90.2096	103.737
StPt	2013_10_DSG149_000	1500	20	30	18	10	13	3	89.497	99.7658
StPt	2013_10_DSG149_000	1501	20	40	18	10	13	3	89.6641	99.8479
StPt	2013_10_DSG149_000	1502	20	50	18	10	13	3	89.4071	101.51
StPt	2013_10_DSG149_000	1503	21	0	18	10	13	3	89.2887	103.473
StPt	2013_10_DSG149_000	1504	21	10	18	10	13	3	91.5255	109.229
StPt	2013_10_DSG149_000	1505	21	20	18	10	13	2	89.3494	109.425
StPt	2013_10_DSG149_000	1506	21	30	18	10	13	3	89.0415	104.758
StPt	2013_10_DSG149_000	1507	21	40	18	10	13	3	89.8567	104.834
StPt	2013_10_DSG149_000	1508	21	50	18	10	13	3	89.5121	105.069
StPt	2013_10_DSG149_000	1509	22	0	18	10	13	3	89.4635	104.318
StPt	2013_10_DSG149_000	1510	22	10	18	10	13	3	89.3871	105.119
StPt	2013_10_DSG149_000	1511	22	20	18	10	13	3	89.3087	105.368
StPt	2013_10_DSG149_000	1512	22	30	18	10	13	3	89.5345	106.712
StPt	2013_10_DSG149_000	1513	22	40	18	10	13	3	89.7797	105.827
StPt	2013_10_DSG149_000	1514	22	50	18	10	13	3	89.8041	104.844
StPt	2013_10_DSG149_000	1515	23	0	18	10	13	3	89.6816	104.379
StPt	2013_10_DSG149_000	1516	23	10	18	10	13	3	89.8894	103.502
StPt	2013_10_DSG149_000	1517	23	20	18	10	13	3	89.3221	104.926
StPt	2013_10_DSG149_000	1518	23	30	18	10	13	3	89.5927	103.451
StPt	2013_10_DSG149_000	1519	23	40	18	10	13	3	89.504	103.829
StPt	2013_10_DSG149_000	1520	23	50	18	10	13	3	89.5665	100.169
StPt	2013_10_DSG149_000	1521	0	0	19	10	13	3	89.4282	102.733
StPt	2013_10_DSG149_000	1522	0	10	19	10	13	3	89.2013	106.679
StPt	2013_10_DSG149_000	1523	0	20	19	10	13	3	88.9135	101.441
StPt	2013_10_DSG149_000	1524	0	30	19	10	13	3	88.9195	100.924
StPt	2013_10_DSG149_000	1525	0	40	19	10	13	3	89.1982	105.489
StPt	2013_10_DSG149_000	1526	0	50	19	10	13	3	88.4847	100.316
StPt	2013_10_DSG149_000	1527	1	0	19	10	13	3	88.8479	103.539
StPt	2013_10_DSG149_000	1528	1	10	19	10	13	3	89.1257	98.007
StPt	2013_10_DSG149_000	1529	1	20	19	10	13	3	89.0965	96.582
StPt	2013_10_DSG149_000	1530	1	30	19	10	13	3	89.1321	96.413
StPt	2013_10_DSG149_000	1531	1	40	19	10	13	3	89.1502	98.876
StPt	2013_10_DSG149_000	1532	1	50	19	10	13	3	89.3397	96.7929
StPt	2013_10_DSG149_000	1533	2	0	19	10	13	3	88.8681	102.66
StPt	2013_10_DSG149_000	1534	2	10	19	10	13	3	89.4948	94.2536
StPt	2013_10_DSG149_000	1535	2	20	19	10	13	2	89.0187	102.599
StPt	2013_10_DSG149_000	1536	2	30	19	10	13	3	89.242	99.5299
StPt	2013_10_DSG149_000	1537	2	40	19	10	13	3	89.6156	107.109
StPt	2013_10_DSG149_000	1538	2	50	19	10	13	3	88.7551	90.1844
StPt	2013_10_DSG149_000	1539	3	0	19	10	13	3	89.3089	91.0286
StPt	2013_10_DSG149_000	1540	3	10	19	10	13	2	89.4976	110.263
StPt	2013_10_DSG149_000	1541	3	20	19	10	13	3	88.9816	103.049
StPt	2013_10_DSG149_000	1542	3	30	19	10	13	3	88.8515	91.7615
StPt	2013_10_DSG149_000	1543	3	40	19	10	13	3	88.6371	105.639
StPt	2013_10_DSG149_000	1544	3	50	19	10	13	2	90.2879	111.816
StPt	2013_10_DSG149_000	1545	4	0	19	10	13	3	88.8045	92.1223
StPt	2013_10_DSG149_000	1546	4	10	19	10	13	2	88.4405	111.886
StPt	2013_10_DSG149_000	1547	4	20	19	10	13	3	88.5784	106.341
StPt	2013_10_DSG149_000	1548	4	30	19	10	13	3	88.5461	105.908
StPt	2013_10_DSG149_000	1549	4	40	19	10	13	3	88.667	102.602
StPt	2013_10_DSG149_000	1550	4	50	19	10	13	3	88.4788	101.272
StPt	2013_10_DSG149_000	1551	5	0	19	10	13	2	87.3963	102.572
StPt	2013_10_DSG149_000	1552	5	10	19	10	13	2	88.4234	106.46
StPt	2013_10_DSG149_000	1553	5	20	19	10	13	3	88.5841	103.428
StPt	2013_10_DSG149_000	1554	5	30	19	10	13	2	88.3885	108.325
StPt	2013_10_DSG149_000	1555	5	40	19	10	13	2	88.6553	107.156
StPt	2013_10_DSG149_000	1556	5	50	19	10	13	2	90.2111	109.002
StPt	2013_10_DSG149_000	1557	6	0	19	10	13	2	90.0423	109.3
StPt	2013_10_DSG149_000	1558	6	10	19	10	13	2	98.2015	107.873
StPt	2013_10_DSG149_000	1559	6	20	19	10	13	2	90.4089	91.8498
StPt	2013_10_DSG149_000	1560	6	30	19	10	13	2	90.5524	91.8729
StPt	2013_10_DSG149_000	1561	6	40	19	10	13	2	95.2428	111.338
StPt	2013_10_DSG149_000	1562	6	50	19	10	13	3	89.6785	91.5902
StPt	2013_10_DSG149_000	1563	7	0	19	10	13	2	96.8099	108.564
StPt	2013_10_DSG149_000	1564	7	10	19	10	13	2	92.7315	105.492
StPt	2013_10_DSG149_000	1565	7	20	19	10	13	3	85.7696	96.0623
StPt	2013_10_DSG149_000	1566	7	30	19	10	13	2	93.5049	113.393
StPt	2013_10_DSG149_000	1567	7	40	19	10	13	1	87.7454	105.58
StPt	2013_10_DSG149_000	1568	7	50	19	10	13	2	95.821	110.735
StPt	2013_10_DSG149_000	1569	8	0	19	10	13	3	87.8738	93.5329
StPt	2013_10_DSG149_000	1570	8	10	19	10	13	1	89.1118	103.401
StPt	2013_10_DSG149_000	1571	8	20	19	10	13	3	94.8391	112.774
StPt	2013_10_DSG149_000	1572	8	30	19	10	13	3	87.4132	90.2611
StPt	2013_10_DSG149_000	1573	8	40	19	10	13	4	87.7773	100.516
StPt	2013_10_DSG149_000	1574	8	50	19	10	13	3	87.5085	95.4426
StPt	2013_10_DSG149_000	1575	9	0	19	10	13	3	88.0585	96.1113
StPt	2013_10_DSG149_000	1576	9	10	19	10	13	3	87.8908	93.203
StPt	2013_10_DSG149_000	1577	9	20	19	10	13	3	88.2747	95.619
StPt	2013_10_DSG149_000	1578	9	30	19	10	13	2	87.2476	95.0983
StPt	2013_10_DSG149_000	1579	9	40	19	10	13	3	87.6188	93.237
StPt	2013_10_DSG149_000	1580	9	50	19	10	13	3	87.8569	102.169
StPt	2013_10_DSG149_000	1581	10	0	19	10	13	2	87.054	103.155
StPt	2013_10_DSG149_000	1582	10	10	19	10	13	3	89.9674	104.619
StPt	2013_10_DSG149_000	1583	10	20	19	10	13	2	96.0406	114.414
StPt	2013_10_DSG149_000	1584	10	30	19	10	13	3	88.1276	101.297
StPt	2013_10_DSG149_000	1585	10	40	19	10	13	2	88.4043	105.661
StPt	2013_10_DSG149_000	1586	10	50	19	10	13	3	86.8621	97.986
StPt	2013_10_DSG149_000	1587	11	0	19	10	13	2	86.7329	102.266
StPt	2013_10_DSG149_000	1588	11	10	19	10	13	3	87.2766	99.9693
StPt	2013_10_DSG149_000	1589	11	20	19	10	13	2	95.554	114.138
StPt	2013_10_DSG149_000	1590	11	30	19	10	13	2	86.969	101.231
StPt	2013_10_DSG149_000	1591	11	40	19	10	13	3	86.4981	101.376
StPt	2013_10_DSG149_000	1592	11	50	19	10	13	2	88.3101	101.521
StPt	2013_10_DSG149_000	1593	12	0	19	10	13	3	88.401	93.7976
StPt	2013_10_DSG149_000	1594	12	10	19	10	13	2	86.7196	99.7248
StPt	2013_10_DSG149_000	1595	12	20	19	10	13	2	88.2094	100.511
StPt	2013_10_DSG149_000	1596	12	30	19	10	13	2	87.3605	104.524
StPt	2013_10_DSG149_000	1597	12	40	19	10	13	2	86.6035	95.6638
StPt	2013_10_DSG149_000	1598	12	50	19	10	13	1	93.2757	108.654
StPt	2013_10_DSG149_000	1599	13	0	19	10	13	2	86.2449	99.4615
StPt	2013_10_DSG149_000	1600	13	10	19	10	13	3	87.3143	94.7755
StPt	2013_10_DSG149_000	1601	13	20	19	10	13	3	87.7405	94.2902
StPt	2013_10_DSG149_000	1602	13	30	19	10	13	3	90.8091	107.088
StPt	2013_10_DSG149_000	1603	13	40	19	10	13	3	89.5836	93.72
StPt	2013_10_DSG149_000	1604	13	50	19	10	13	2	87.889	103.096
StPt	2013_10_DSG149_000	1605	14	0	19	10	13	3	90.1921	106.602
StPt	2013_10_DSG149_000	1606	14	10	19	10	13	2	88.4637	97.5048
StPt	2013_10_DSG149_000	1607	14	20	19	10	13	3	88.6862	104.713
StPt	2013_10_DSG149_000	1608	14	30	19	10	13	2	86.9248	98.4776
StPt	2013_10_DSG149_000	1609	14	40	19	10	13	2	88.6593	108.416
StPt	2013_10_DSG149_000	1610	14	50	19	10	13	3	94.3641	93.5146
StPt	2013_10_DSG149_000	1611	15	0	19	10	13	2	88.2974	101.49
StPt	2013_10_DSG149_000	1612	15	10	19	10	13	1	88.6829	111.33
StPt	2013_10_DSG149_000	1613	15	20	19	10	13	3	86.64	103.681
StPt	2013_10_DSG149_000	1614	15	30	19	10	13	1	89.4226	110.627
StPt	2013_10_DSG149_000	1615	15	40	19	10	13	3	87.5675	99.304
StPt	2013_10_DSG149_000	1616	15	50	19	10	13	3	87.2429	99.5338
StPt	2013_10_DSG149_000	1617	16	0	19	10	13	2	89.0833	98.5739
StPt	2013_10_DSG149_000	1618	16	10	19	10	13	3	87.8044	92.6521
StPt	2013_10_DSG149_000	1619	16	20	19	10	13	3	88.184	95.2307
StPt	2013_10_DSG149_000	1620	16	30	19	10	13	3	87.9077	98.7757
StPt	2013_10_DSG149_000	1621	16	40	19	10	13	2	87.9132	98.9702
StPt	2013_10_DSG149_000	1622	16	50	19	10	13	3	93.6989	108.76
StPt	2013_10_DSG149_000	1623	17	0	19	10	13	3	87.075	97.5377
StPt	2013_10_DSG149_000	1624	17	10	19	10	13	2	89.1952	98.2644
StPt	2013_10_DSG149_000	1625	17	20	19	10	13	3	87.6534	99.9496
StPt	2013_10_DSG149_000	1626	17	30	19	10	13	2	88.709	110.17
StPt	2013_10_DSG149_000	1627	17	40	19	10	13	3	88.7324	98.6655
StPt	2013_10_DSG149_000	1628	17	50	19	10	13	2	88.3141	112.55
StPt	2013_10_DSG149_000	1629	18	0	19	10	13	1	89.3876	117.164
StPt	2013_10_DSG149_000	1630	18	10	19	10	13	3	90.2763	104.427
StPt	2013_10_DSG149_000	1631	18	20	19	10	13	3	91.0592	98.0699
StPt	2013_10_DSG149_000	1632	18	30	19	10	13	2	91.3345	111.593
StPt	2013_10_DSG149_000	1633	18	40	19	10	13	1	90.0682	116.053
StPt	2013_10_DSG149_000	1634	18	50	19	10	13	1	90.1009	114.915
StPt	2013_10_DSG149_000	1635	19	0	19	10	13	2	89.7944	107.814
StPt	2013_10_DSG149_000	1636	19	10	19	10	13	2	90.0519	106.538
StPt	2013_10_DSG149_000	1637	19	20	19	10	13	2	90.3775	105.952
StPt	2013_10_DSG149_000	1638	19	30	19	10	13	3	90.7598	102.786
StPt	2013_10_DSG149_000	1639	19	40	19	10	13	2	90.5453	106.259
StPt	2013_10_DSG149_000	1640	19	50	19	10	13	2	91.1394	104.766
StPt	2013_10_DSG149_000	1641	20	0	19	10	13	2	90.6478	106.668
StPt	2013_10_DSG149_000	1642	20	10	19	10	13	2	90.4793	106.48
StPt	2013_10_DSG149_000	1643	20	20	19	10	13	3	90.5004	104.064
StPt	2013_10_DSG149_000	1644	20	30	19	10	13	3	90.5783	105.042
StPt	2013_10_DSG149_000	1645	20	40	19	10	13	3	90.526	102.056
StPt	2013_10_DSG149_000	1646	20	50	19	10	13	3	90.5053	100.819
StPt	2013_10_DSG149_000	1647	21	0	19	10	13	2	89.6303	102.624
StPt	2013_10_DSG149_000	1648	21	10	19	10	13	2	89.275	110.882
StPt	2013_10_DSG149_000	1649	21	20	19	10	13	3	89.933	104.591
StPt	2013_10_DSG149_000	1650	21	30	19	10	13	3	90.0159	105.262
StPt	2013_10_DSG149_000	1651	21	40	19	10	13	2	88.9903	109.885
StPt	2013_10_DSG149_000	1652	21	50	19	10	13	2	90.1134	108.388
StPt	2013_10_DSG149_000	1653	22	0	19	10	13	3	89.7714	106.839
StPt	2013_10_DSG149_000	1654	22	10	19	10	13	3	89.5024	107.331
StPt	2013_10_DSG149_000	1655	22	20	19	10	13	3	89.6546	107.182
StPt	2013_10_DSG149_000	1656	22	30	19	10	13	3	89.937	109.177
StPt	2013_10_DSG149_000	1657	22	40	19	10	13	2	89.0012	109.671
StPt	2013_10_DSG149_000	1658	22	50	19	10	13	3	89.4236	108.847
StPt	2013_10_DSG149_000	1659	23	0	19	10	13	3	89.3967	108.206
StPt	2013_10_DSG149_000	1660	23	10	19	10	13	3	89.2376	107.897
StPt	2013_10_DSG149_000	1661	23	20	19	10	13	2	89.4202	108.827
StPt	2013_10_DSG149_000	1662	23	30	19	10	13	3	89.1738	108.213
StPt	2013_10_DSG149_000	1663	23	40	19	10	13	3	89.0669	107.413
StPt	2013_10_DSG149_000	1664	23	50	19	10	13	3	89.3805	106.2
StPt	2013_10_DSG149_000	1665	0	0	20	10	13	3	89.3221	105.677
StPt	2013_10_DSG149_000	1666	0	10	20	10	13	2	89.0336	109.129
StPt	2013_10_DSG149_000	1667	0	20	20	10	13	3	89.4403	103.264
StPt	2013_10_DSG149_000	1668	0	30	20	10	13	3	89.4133	102.68
StPt	2013_10_DSG149_000	1669	0	40	20	10	13	3	89.332	103.483
StPt	2013_10_DSG149_000	1670	0	50	20	10	13	3	89.3417	99.7869
StPt	2013_10_DSG149_000	1671	1	0	20	10	13	3	89.3094	101.483
StPt	2013_10_DSG149_000	1672	1	10	20	10	13	3	89.3332	101.823
StPt	2013_10_DSG149_000	1673	1	20	20	10	13	3	89.1836	101.144
StPt	2013_10_DSG149_000	1674	1	30	20	10	13	3	89.0876	99.118
StPt	2013_10_DSG149_000	1675	1	40	20	10	13	3	89.2801	104.901
StPt	2013_10_DSG149_000	1676	1	50	20	10	13	2	89.2268	103.574
StPt	2013_10_DSG149_000	1677	2	0	20	10	13	2	89.7124	97.5405
StPt	2013_10_DSG149_000	1678	2	10	20	10	13	3	89.2069	99.639
StPt	2013_10_DSG149_000	1679	2	20	20	10	13	3	89.7367	97.6982
StPt	2013_10_DSG149_000	1680	2	30	20	10	13	3	89.5083	100.251
StPt	2013_10_DSG149_000	1681	2	40	20	10	13	3	90.0825	98.2864
StPt	2013_10_DSG149_000	1682	2	50	20	10	13	3	90.4594	104.56
StPt	2013_10_DSG149_000	1683	3	0	20	10	13	3	90.3091	96.3095
StPt	2013_10_DSG149_000	1684	3	10	20	10	13	3	90.2613	99.5835
StPt	2013_10_DSG149_000	1685	3	20	20	10	13	2	90.0422	92.2443
StPt	2013_10_DSG149_000	1686	3	30	20	10	13	3	90.1692	105.541
StPt	2013_10_DSG149_000	1687	3	40	20	10	13	3	88.9034	96.3423
StPt	2013_10_DSG149_000	1688	3	50	20	10	13	3	90.4242	105.289
StPt	2013_10_DSG149_000	1689	4	0	20	10	13	3	90.03	99.017
StPt	2013_10_DSG149_000	1690	4	10	20	10	13	3	90.7733	102.145
StPt	2013_10_DSG149_000	1691	4	20	20	10	13	2	91.1319	111.402
StPt	2013_10_DSG149_000	1692	4	30	20	10	13	3	90.3556	94.5539
StPt	2013_10_DSG149_000	1693	4	40	20	10	13	3	90.8885	101.464
StPt	2013_10_DSG149_000	1694	4	50	20	10	13	2	92.4239	111.773
StPt	2013_10_DSG149_000	1695	5	0	20	10	13	3	89.3131	101.818
StPt	2013_10_DSG149_000	1696	5	10	20	10	13	2	90.117	106.952
StPt	2013_10_DSG149_000	1697	5	20	20	10	13	2	88.4869	110.08
StPt	2013_10_DSG149_000	1698	5	30	20	10	13	2	89.0313	110.776
StPt	2013_10_DSG149_000	1699	5	40	20	10	13	2	89.6512	110.897
StPt	2013_10_DSG149_000	1700	5	50	20	10	13	2	90.191	111.455
StPt	2013_10_DSG149_000	1701	6	0	20	10	13	2	91.7908	109.828
StPt	2013_10_DSG149_000	1702	6	10	20	10	13	3	92.0706	102.372
StPt	2013_10_DSG149_000	1703	6	20	20	10	13	2	91.058	90.1379
StPt	2013_10_DSG149_000	1704	6	30	20	10	13	2	89.9466	91.9235
StPt	2013_10_DSG149_000	1705	6	40	20	10	13	3	90.1795	93.268
StPt	2013_10_DSG149_000	1706	6	50	20	10	13	1	97.0506	111.894
StPt	2013_10_DSG149_000	1707	7	0	20	10	13	2	90.51	89.8919
StPt	2013_10_DSG149_000	1708	7	10	20	10	13	3	90.3645	98.838
StPt	2013_10_DSG149_000	1709	7	20	20	10	13	2	91.4018	103.702
StPt	2013_10_DSG149_000	1710	7	30	20	10	13	2	89.6198	91.6429
StPt	2013_10_DSG149_000	1711	7	40	20	10	13	3	90.4199	101.16
StPt	2013_10_DSG149_000	1712	7	50	20	10	13	3	90.6333	105.587
StPt	2013_10_DSG149_000	1713	8	0	20	10	13	1	89.5851	110.625
StPt	2013_10_DSG149_000	1714	8	10	20	10	13	1	96.3511	114.092
StPt	2013_10_DSG149_000	1715	8	20	20	10	13	3	88.8539	93.832
StPt	2013_10_DSG149_000	1716	8	30	20	10	13	2	90.3775	98.3041
StPt	2013_10_DSG149_000	1717	8	40	20	10	13	2	88.7189	89.1674
StPt	2013_10_DSG149_000	1718	8	50	20	10	13	2	90.2897	106.021
StPt	2013_10_DSG149_000	1719	9	0	20	10	13	3	88.7231	98.461
StPt	2013_10_DSG149_000	1720	9	10	20	10	13	1	91.3246	109.244
StPt	2013_10_DSG149_000	1721	9	20	20	10	13	2	88.5397	94.9593
StPt	2013_10_DSG149_000	1722	9	30	20	10	13	1	89.4202	110.082
StPt	2013_10_DSG149_000	1723	9	40	20	10	13	4	88.4021	100.338
StPt	2013_10_DSG149_000	1724	9	50	20	10	13	3	89.3936	97.7145
StPt	2013_10_DSG149_000	1725	10	0	20	10	13	3	88.2856	100.811
StPt	2013_10_DSG149_000	1726	10	10	20	10	13	3	88.0078	103.735
StPt	2013_10_DSG149_000	1727	10	20	20	10	13	1	89.8899	114.079
StPt	2013_10_DSG149_000	1728	10	30	20	10	13	2	88.2504	100.97
StPt	2013_10_DSG149_000	1729	10	40	20	10	13	2	89.3576	101.849
StPt	2013_10_DSG149_000	1730	10	50	20	10	13	2	89.0996	104.266
StPt	2013_10_DSG149_000	1731	11	0	20	10	13	2	89.8093	107.522
StPt	2013_10_DSG149_000	1732	11	10	20	10	13	2	88.8327	94.014
StPt	2013_10_DSG149_000	1733	11	20	20	10	13	3	88.3802	98.7972
StPt	2013_10_DSG149_000	1734	11	30	20	10	13	2	90.5678	106.707
StPt	2013_10_DSG149_000	1735	11	40	20	10	13	3	88.9448	101.215
StPt	2013_10_DSG149_000	1736	11	50	20	10	13	1	93.5414	110.315
StPt	2013_10_DSG149_000	1737	12	0	20	10	13	2	88.8943	100.493
StPt	2013_10_DSG149_000	1738	12	10	20	10	13	2	89.3808	99.9974
StPt	2013_10_DSG149_000	1739	12	20	20	10	13	2	89.0462	98.7528
StPt	2013_10_DSG149_000	1740	12	30	20	10	13	2	88.5505	103.623
StPt	2013_10_DSG149_000	1741	12	40	20	10	13	3	88.6471	98.3659
StPt	2013_10_DSG149_000	1742	12	50	20	10	13	3	88.8227	96.0062
StPt	2013_10_DSG149_000	1743	13	0	20	10	13	2	88.3011	103.749
StPt	2013_10_DSG149_000	1744	13	10	20	10	13	2	88.7836	100.417
StPt	2013_10_DSG149_000	1745	13	20	20	10	13	2	87.7665	105.005
StPt	2013_10_DSG149_000	1746	13	30	20	10	13	2	92.0379	110.442
StPt	2013_10_DSG149_000	1747	13	40	20	10	13	3	87.1361	95.7222
StPt	2013_10_DSG149_000	1748	13	50	20	10	13	2	88.0981	91.2104
StPt	2013_10_DSG149_000	1749	14	0	20	10	13	3	88.3391	97.7856
StPt	2013_10_DSG149_000	1750	14	10	20	10	13	2	87.2563	104.34
StPt	2013_10_DSG149_000	1751	14	20	20	10	13	2	88.415	99.2493
StPt	2013_10_DSG149_000	1752	14	30	20	10	13	2	88.8328	103.743
StPt	2013_10_DSG149_000	1753	14	40	20	10	13	1	91.3078	110.06
StPt	2013_10_DSG149_000	1754	14	50	20	10	13	4	87.7885	96.5929
StPt	2013_10_DSG149_000	1755	15	0	20	10	13	3	88.3356	97.0459
StPt	2013_10_DSG149_000	1756	15	10	20	10	13	3	87.9315	103.676
StPt	2013_10_DSG149_000	1757	15	20	20	10	13	1	91.0509	103.706
StPt	2013_10_DSG149_000	1758	15	30	20	10	13	3	88.6213	97.0658
StPt	2013_10_DSG149_000	1759	15	40	20	10	13	2	88.9008	104.592
StPt	2013_10_DSG149_000	1760	15	50	20	10	13	3	89.0118	96.8736
StPt	2013_10_DSG149_000	1761	16	0	20	10	13	3	89.4969	106.129
StPt	2013_10_DSG149_000	1762	16	10	20	10	13	4	89.1362	99.3176
StPt	2013_10_DSG149_000	1763	16	20	20	10	13	3	88.2934	101.199
StPt	2013_10_DSG149_000	1764	16	30	20	10	13	3	88.7111	100.029
StPt	2013_10_DSG149_000	1765	16	40	20	10	13	3	88.5959	108.445
StPt	2013_10_DSG149_000	1766	16	50	20	10	13	4	89.014	98.7482
StPt	2013_10_DSG149_000	1767	17	0	20	10	13	2	88.49	109.309
StPt	2013_10_DSG149_000	1768	17	10	20	10	13	2	88.5262	105.334
StPt	2013_10_DSG149_000	1769	17	20	20	10	13	3	89.0225	102.052
StPt	2013_10_DSG149_000	1770	17	30	20	10	13	3	89.1635	105.792
StPt	2013_10_DSG149_000	1771	17	40	20	10	13	3	89.2781	106.584
StPt	2013_10_DSG149_000	1772	17	50	20	10	13	2	89.9801	107.827
StPt	2013_10_DSG149_000	1773	18	0	20	10	13	3	90.2951	104.399
StPt	2013_10_DSG149_000	1774	18	10	20	10	13	3	91.7306	105.274
StPt	2013_10_DSG149_000	1775	18	20	20	10	13	2	92.4531	115.441
StPt	2013_10_DSG149_000	1776	18	30	20	10	13	3	92.1776	106.811
StPt	2013_10_DSG149_000	1777	18	40	20	10	13	1	90.9068	113.982
StPt	2013_10_DSG149_000	1778	18	50	20	10	13	1	90.4127	112.594
StPt	2013_10_DSG149_000	1779	19	0	20	10	13	2	90.4423	113.633
StPt	2013_10_DSG149_000	1780	19	10	20	10	13	2	90.7839	102.82
StPt	2013_10_DSG149_000	1781	19	20	20	10	13	2	91.136	104.705
StPt	2013_10_DSG149_000	1782	19	30	20	10	13	2	89.9315	115.279
StPt	2013_10_DSG149_000	1783	19	40	20	10	13	2	90.1155	107.455
StPt	2013_10_DSG149_000	1784	19	50	20	10	13	2	90.3054	109.86
StPt	2013_10_DSG149_000	1785	20	0	20	10	13	2	90.3619	110.281
StPt	2013_10_DSG149_000	1786	20	10	20	10	13	3	90.788	102.17
StPt	2013_10_DSG149_000	1787	20	20	20	10	13	2	90.3514	108.531
StPt	2013_10_DSG149_000	1788	20	30	20	10	13	2	89.5185	108.496
StPt	2013_10_DSG149_000	1789	20	40	20	10	13	2	89.8298	109.146
StPt	2013_10_DSG149_000	1790	20	50	20	10	13	3	90.1956	103.626
StPt	2013_10_DSG149_000	1791	21	0	20	10	13	2	89.9455	111.244
StPt	2013_10_DSG149_000	1792	21	10	20	10	13	3	89.8152	107.637
StPt	2013_10_DSG149_000	1793	21	20	20	10	13	3	89.6519	109.455
StPt	2013_10_DSG149_000	1794	21	30	20	10	13	3	89.8387	107.598
StPt	2013_10_DSG149_000	1795	21	40	20	10	13	2	89.5456	109.857
StPt	2013_10_DSG149_000	1796	21	50	20	10	13	3	89.5943	112.124
StPt	2013_10_DSG149_000	1797	22	0	20	10	13	3	89.4822	103.068
StPt	2013_10_DSG149_000	1798	22	10	20	10	13	3	89.2452	102.529
StPt	2013_10_DSG149_000	1799	22	20	20	10	13	3	89.5125	103.464
StPt	2013_10_DSG149_000	1800	22	30	20	10	13	3	89.2406	105.689
StPt	2013_10_DSG149_000	1801	22	40	20	10	13	3	89.4553	106.596
StPt	2013_10_DSG149_000	1802	22	50	20	10	13	3	89.3673	104.8
StPt	2013_10_DSG149_000	1803	23	0	20	10	13	3	89.35	103.265
StPt	2013_10_DSG149_000	1804	23	10	20	10	13	3	89.3388	101.227
StPt	2013_10_DSG149_000	1805	23	20	20	10	13	3	89.3764	104.082
StPt	2013_10_DSG149_000	1806	23	30	20	10	13	3	89.3654	98.6129
StPt	2013_10_DSG149_000	1807	23	40	20	10	13	3	89.0654	104.829
StPt	2013_10_DSG149_000	1808	23	50	20	10	13	3	90.1772	105.7
StPt	2013_10_DSG149_000	1809	0	0	21	10	13	3	89.1987	102.471
StPt	2013_10_DSG149_000	1810	0	10	21	10	13	3	89.0598	104.611
StPt	2013_10_DSG149_000	1811	0	20	21	10	13	3	89.3843	106.621
StPt	2013_10_DSG149_000	1812	0	30	21	10	13	3	89.1319	100.641
StPt	2013_10_DSG149_000	1813	0	40	21	10	13	3	88.6136	103.529
StPt	2013_10_DSG149_000	1814	0	50	21	10	13	2	88.4947	104.042
StPt	2013_10_DSG149_000	1815	1	0	21	10	13	2	88.2081	107.852
StPt	2013_10_DSG149_000	1816	1	10	21	10	13	2	88.4708	107.921
StPt	2013_10_DSG149_000	1817	1	20	21	10	13	3	88.3834	98.3976
StPt	2013_10_DSG149_000	1818	1	30	21	10	13	3	88.2412	97.6529
StPt	2013_10_DSG149_000	1819	1	40	21	10	13	3	88.4681	98.314
StPt	2013_10_DSG149_000	1820	1	50	21	10	13	3	88.327	95.4952
StPt	2013_10_DSG149_000	1821	2	0	21	10	13	3	88.5946	97.3729
StPt	2013_10_DSG149_000	1822	2	10	21	10	13	3	88.4381	96.0425
StPt	2013_10_DSG149_000	1823	2	20	21	10	13	3	88.7624	100.768
StPt	2013_10_DSG149_000	1824	2	30	21	10	13	3	88.5362	99.2059
StPt	2013_10_DSG149_000	1825	2	40	21	10	13	3	88.4848	105.403
StPt	2013_10_DSG149_000	1826	2	50	21	10	13	3	88.3602	98.0143
StPt	2013_10_DSG149_000	1827	3	0	21	10	13	3	88.2476	97.6961
StPt	2013_10_DSG149_000	1828	3	10	21	10	13	3	88.7142	96.7662
StPt	2013_10_DSG149_000	1829	3	20	21	10	13	3	88.3019	99.0962
StPt	2013_10_DSG149_000	1830	3	30	21	10	13	3	88.2486	94.9968
StPt	2013_10_DSG149_000	1831	3	40	21	10	13	3	88.4477	96.6063
StPt	2013_10_DSG149_000	1832	3	50	21	10	13	2	89.2071	108.106
StPt	2013_10_DSG149_000	1833	4	0	21	10	13	3	88.4585	93.9985
StPt	2013_10_DSG149_000	1834	4	10	21	10	13	3	88.7721	104.431
StPt	2013_10_DSG149_000	1835	4	20	21	10	13	3	88.7234	96.8038
StPt	2013_10_DSG149_000	1836	4	30	21	10	13	3	88.7958	101.677
StPt	2013_10_DSG149_000	1837	4	40	21	10	13	3	88.3788	106.305
StPt	2013_10_DSG149_000	1838	4	50	21	10	13	3	88.6812	107.487
StPt	2013_10_DSG149_000	1839	5	0	21	10	13	2	88.2705	107.426
StPt	2013_10_DSG149_000	1840	5	10	21	10	13	2	88.4286	109.484
StPt	2013_10_DSG149_000	1841	5	20	21	10	13	2	88.8895	106.899
StPt	2013_10_DSG149_000	1842	5	30	21	10	13	2	88.8208	111.236
StPt	2013_10_DSG149_000	1843	5	40	21	10	13	1	89.2988	111.851
StPt	2013_10_DSG149_000	1844	5	50	21	10	13	2	89.3453	110.412
StPt	2013_10_DSG149_000	1845	6	0	21	10	13	2	90.3383	109.87
StPt	2013_10_DSG149_000	1846	6	10	21	10	13	3	91.2551	106.525
StPt	2013_10_DSG149_000	1847	6	20	21	10	13	2	91.4755	89.739
StPt	2013_10_DSG149_000	1848	6	30	21	10	13	2	90.1774	86.4965
StPt	2013_10_DSG149_000	1849	6	40	21	10	13	2	89.0947	88.6213
StPt	2013_10_DSG149_000	1850	6	50	21	10	13	3	89.2296	89.7188
StPt	2013_10_DSG149_000	1851	7	0	21	10	13	2	89.8876	94.0772
StPt	2013_10_DSG149_000	1852	7	10	21	10	13	3	88.5434	89.43
StPt	2013_10_DSG149_000	1853	7	20	21	10	13	3	89.3974	88.9737
StPt	2013_10_DSG149_000	1854	7	30	21	10	13	2	88.9619	88.9841
StPt	2013_10_DSG149_000	1855	7	40	21	10	13	2	89.0927	89.3802
StPt	2013_10_DSG149_000	1856	7	50	21	10	13	2	89.1232	89.1161
StPt	2013_10_DSG149_000	1857	8	0	21	10	13	3	90.0593	95.605
StPt	2013_10_DSG149_000	1858	8	10	21	10	13	2	89.0739	88.4663
StPt	2013_10_DSG149_000	1859	8	20	21	10	13	2	89.357	108.253
StPt	2013_10_DSG149_000	1860	8	30	21	10	13	3	88.912	90.6463
StPt	2013_10_DSG149_000	1861	8	40	21	10	13	2	89.1256	96.1802
StPt	2013_10_DSG149_000	1862	8	50	21	10	13	4	89.0893	93.6045
StPt	2013_10_DSG149_000	1863	9	0	21	10	13	3	89.07	99.8813
StPt	2013_10_DSG149_000	1864	9	10	21	10	13	2	88.8161	96.1789
StPt	2013_10_DSG149_000	1865	9	20	21	10	13	2	89.7869	101.145
StPt	2013_10_DSG149_000	1866	9	30	21	10	13	3	88.7603	94.1618
StPt	2013_10_DSG149_000	1867	9	40	21	10	13	3	88.6624	88.1156
StPt	2013_10_DSG149_000	1868	9	50	21	10	13	2	88.76	87.3107
StPt	2013_10_DSG149_000	1869	10	0	21	10	13	3	88.957	96.8783
StPt	2013_10_DSG149_000	1870	10	10	21	10	13	4	89.1626	97.0165
StPt	2013_10_DSG149_000	1871	10	20	21	10	13	2	88.6111	89.3638
StPt	2013_10_DSG149_000	1872	10	30	21	10	13	3	88.8269	93.9692
StPt	2013_10_DSG149_000	1873	10	40	21	10	13	2	88.7239	98.5804
StPt	2013_10_DSG149_000	1874	10	50	21	10	13	2	89.0721	103.327
StPt	2013_10_DSG149_000	1875	11	0	21	10	13	2	89.2376	102.101
StPt	2013_10_DSG149_000	1876	11	10	21	10	13	2	88.8494	98.539
StPt	2013_10_DSG149_000	1877	11	20	21	10	13	2	89.5439	102.607
StPt	2013_10_DSG149_000	1878	11	30	21	10	13	1	93.2173	109.112
StPt	2013_10_DSG149_000	1879	11	40	21	10	13	3	89.049	98.1974
StPt	2013_10_DSG149_000	1880	11	50	21	10	13	3	89.0325	100.81
StPt	2013_10_DSG149_000	1881	12	0	21	10	13	2	89.0628	104.584
StPt	2013_10_DSG149_000	1882	12	10	21	10	13	3	88.6088	94.5913
StPt	2013_10_DSG149_000	1883	12	20	21	10	13	3	88.4321	90.6209
StPt	2013_10_DSG149_000	1884	12	30	21	10	13	3	88.809	96.812
StPt	2013_10_DSG149_000	1885	12	40	21	10	13	3	88.8395	98.4329
StPt	2013_10_DSG149_000	1886	12	50	21	10	13	3	92.5468	106.774
StPt	2013_10_DSG149_000	1887	13	0	21	10	13	3	88.8587	97.194
StPt	2013_10_DSG149_000	1888	13	10	21	10	13	3	88.2996	93.2674
StPt	2013_10_DSG149_000	1889	13	20	21	10	13	3	88.5763	99.0845
StPt	2013_10_DSG149_000	1890	13	30	21	10	13	3	88.6051	95.6452
StPt	2013_10_DSG149_000	1891	13	40	21	10	13	2	88.5322	105.396
StPt	2013_10_DSG149_000	1892	13	50	21	10	13	2	88.4332	104.898
StPt	2013_10_DSG149_000	1893	14	0	21	10	13	2	88.6879	98.3468
StPt	2013_10_DSG149_000	1894	14	10	21	10	13	3	88.4376	99.4693
StPt	2013_10_DSG149_000	1895	14	20	21	10	13	3	88.8113	92.7343
StPt	2013_10_DSG149_000	1896	14	30	21	10	13	3	88.4126	98.284
StPt	2013_10_DSG149_000	1897	14	40	21	10	13	3	88.3896	95.8457
StPt	2013_10_DSG149_000	1898	14	50	21	10	13	3	87.5774	102.476
StPt	2013_10_DSG149_000	1899	15	0	21	10	13	3	88.531	96.7266
StPt	2013_10_DSG149_000	1900	15	10	21	10	13	3	88.8785	92.8292
StPt	2013_10_DSG149_000	1901	15	20	21	10	13	3	88.5844	100.828
StPt	2013_10_DSG149_000	1902	15	30	21	10	13	3	88.9795	97.1817
StPt	2013_10_DSG149_000	1903	15	40	21	10	13	2	89.0594	110.213
StPt	2013_10_DSG149_000	1904	15	50	21	10	13	3	88.3895	95.0267
StPt	2013_10_DSG149_000	1905	16	0	21	10	13	3	88.5239	91.4514
StPt	2013_10_DSG149_000	1906	16	10	21	10	13	3	88.9827	95.4728
StPt	2013_10_DSG149_000	1907	16	20	21	10	13	2	89.0274	89.8509
StPt	2013_10_DSG149_000	1908	16	30	21	10	13	1	88.5427	116.276
StPt	2013_10_DSG149_000	1909	16	40	21	10	13	2	88.7543	102.745
StPt	2013_10_DSG149_000	1910	16	50	21	10	13	2	98.0829	111.445
StPt	2013_10_DSG149_000	1911	17	0	21	10	13	3	88.6881	90.9731
StPt	2013_10_DSG149_000	1912	17	10	21	10	13	4	88.8217	97.0254
StPt	2013_10_DSG149_000	1913	17	20	21	10	13	2	88.3534	98.2592
StPt	2013_10_DSG149_000	1914	17	30	21	10	13	1	88.4053	114.089
StPt	2013_10_DSG149_000	1915	17	40	21	10	13	2	88.7077	101.188
StPt	2013_10_DSG149_000	1916	17	50	21	10	13	1	89.0524	118.656
StPt	2013_10_DSG149_000	1917	18	0	21	10	13	2	89.6371	113.425
StPt	2013_10_DSG149_000	1918	18	10	21	10	13	3	90.8278	92.7763
StPt	2013_10_DSG149_000	1919	18	20	21	10	13	3	91.6463	102.861
StPt	2013_10_DSG149_000	1920	18	30	21	10	13	2	91.2459	113.617
StPt	2013_10_DSG149_000	1921	18	40	21	10	13	1	90.4287	115.212
StPt	2013_10_DSG149_000	1922	18	50	21	10	13	1	89.8771	117.593
StPt	2013_10_DSG149_000	1923	19	0	21	10	13	2	89.6463	111.82
StPt	2013_10_DSG149_000	1924	19	10	21	10	13	2	89.4682	106.546
StPt	2013_10_DSG149_000	1925	19	20	21	10	13	2	89.5038	105.888
StPt	2013_10_DSG149_000	1926	19	30	21	10	13	2	89.4129	104.092
StPt	2013_10_DSG149_000	1927	19	40	21	10	13	2	89.5743	104.179
StPt	2013_10_DSG149_000	1928	19	50	21	10	13	2	89.4754	106.868
StPt	2013_10_DSG149_000	1929	20	0	21	10	13	2	89.7695	106.742
StPt	2013_10_DSG149_000	1930	20	10	21	10	13	2	89.8638	105.212
StPt	2013_10_DSG149_000	1931	20	20	21	10	13	3	89.8718	102.113
StPt	2013_10_DSG149_000	1932	20	30	21	10	13	3	89.7457	101.987
StPt	2013_10_DSG149_000	1933	20	40	21	10	13	3	89.7294	101.959
StPt	2013_10_DSG149_000	1934	20	50	21	10	13	2	89.5662	106.55
StPt	2013_10_DSG149_000	1935	21	0	21	10	13	2	89.7303	107.896
StPt	2013_10_DSG149_000	1936	21	10	21	10	13	3	89.8956	100.847
StPt	2013_10_DSG149_000	1937	21	20	21	10	13	3	89.8952	102.848
StPt	2013_10_DSG149_000	1938	21	30	21	10	13	2	89.6188	108.061
StPt	2013_10_DSG149_000	1939	21	40	21	10	13	3	89.6447	105.223
StPt	2013_10_DSG149_000	1940	21	50	21	10	13	2	89.7533	104.857
StPt	2013_10_DSG149_000	1941	22	0	21	10	13	2	89.7285	108.356
StPt	2013_10_DSG149_000	1942	22	10	21	10	13	3	89.5883	94.3423
StPt	2013_10_DSG149_000	1943	22	20	21	10	13	2	89.4436	103.736
StPt	2013_10_DSG149_000	1944	22	30	21	10	13	2	89.5564	103.003
StPt	2013_10_DSG149_000	1945	22	40	21	10	13	2	89.3385	103.522
StPt	2013_10_DSG149_000	1946	22	50	21	10	13	3	89.2716	98.341
StPt	2013_10_DSG149_000	1947	23	0	21	10	13	2	89.5555	104.893
StPt	2013_10_DSG149_000	1948	23	10	21	10	13	3	89.3601	97.0416
StPt	2013_10_DSG149_000	1949	23	20	21	10	13	2	89.5293	106.618
StPt	2013_10_DSG149_000	1950	23	30	21	10	13	3	89.813	96.9824
StPt	2013_10_DSG149_000	1951	23	40	21	10	13	2	89.7086	103.799
StPt	2013_10_DSG149_000	1952	23	50	21	10	13	3	89.4003	97.7809
StPt	2013_10_DSG149_000	1953	0	0	22	10	13	3	89.2562	100.287
StPt	2013_10_DSG149_000	1954	0	10	22	10	13	3	89.2302	97.6822
StPt	2013_10_DSG149_000	1955	0	20	22	10	13	3	89.4473	103.592
StPt	2013_10_DSG149_000	1956	0	30	22	10	13	3	89.5045	99.6857
StPt	2013_10_DSG149_000	1957	0	40	22	10	13	3	89.1492	98.9669
StPt	2013_10_DSG149_000	1958	0	50	22	10	13	3	89.5519	103.377
StPt	2013_10_DSG149_000	1959	1	0	22	10	13	2	89.3167	107.598
StPt	2013_10_DSG149_000	1960	1	10	22	10	13	3	89.8	103.652
StPt	2013_10_DSG149_000	1961	1	20	22	10	13	3	89.9889	99.3409
StPt	2013_10_DSG149_000	1962	1	30	22	10	13	2	89.3471	105.724
StPt	2013_10_DSG149_000	1963	1	40	22	10	13	3	89.6332	98.9107
StPt	2013_10_DSG149_000	1964	1	50	22	10	13	3	88.9874	102.018
StPt	2013_10_DSG149_000	1965	2	0	22	10	13	2	89.9601	100.588
StPt	2013_10_DSG149_000	1966	2	10	22	10	13	3	90.1233	102.21
StPt	2013_10_DSG149_000	1967	2	20	22	10	13	2	90.3688	107.044
StPt	2013_10_DSG149_000	1968	2	30	22	10	13	3	90.0723	95.1329
StPt	2013_10_DSG149_000	1969	2	40	22	10	13	3	89.8484	95.0967
StPt	2013_10_DSG149_000	1970	2	50	22	10	13	3	90.3888	107.038
StPt	2013_10_DSG149_000	1971	3	0	22	10	13	2	90.2218	94.7968
StPt	2013_10_DSG149_000	1972	3	10	22	10	13	3	90.153	96.2212
StPt	2013_10_DSG149_000	1973	3	20	22	10	13	3	90.3701	95.2003
StPt	2013_10_DSG149_000	1974	3	30	22	10	13	2	90.1053	110.035
StPt	2013_10_DSG149_000	1975	3	40	22	10	13	3	90.2582	99.4412
StPt	2013_10_DSG149_000	1976	3	50	22	10	13	2	90.3111	109.63
StPt	2013_10_DSG149_000	1977	4	0	22	10	13	3	90.4892	105.299
StPt	2013_10_DSG149_000	1978	4	10	22	10	13	2	90.3963	103.184
StPt	2013_10_DSG149_000	1979	4	20	22	10	13	1	90.3574	113.047
StPt	2013_10_DSG149_000	1980	4	30	22	10	13	3	90.2148	96.5201
StPt	2013_10_DSG149_000	1981	4	40	22	10	13	1	90.1017	114.096
StPt	2013_10_DSG149_000	1982	4	50	22	10	13	3	90.6992	104.637
StPt	2013_10_DSG149_000	1983	5	0	22	10	13	3	90.2823	102.193
StPt	2013_10_DSG149_000	1984	5	10	22	10	13	2	90.0923	112.874
StPt	2013_10_DSG149_000	1985	5	20	22	10	13	2	90.5896	113.777
StPt	2013_10_DSG149_000	1986	5	30	22	10	13	1	90.3328	116.795
StPt	2013_10_DSG149_000	1987	5	40	22	10	13	1	90.307	113.977
StPt	2013_10_DSG149_000	1988	5	50	22	10	13	2	90.7501	108.727
StPt	2013_10_DSG149_000	1989	6	0	22	10	13	2	91.5569	113.231
StPt	2013_10_DSG149_000	1990	6	10	22	10	13	2	92.3852	88.9574
StPt	2013_10_DSG149_000	1991	6	20	22	10	13	3	91.7645	94.5782
StPt	2013_10_DSG149_000	1992	6	30	22	10	13	2	90.544	88.1121
StPt	2013_10_DSG149_000	1993	6	40	22	10	13	2	90.0892	88.9765
StPt	2013_10_DSG149_000	1994	6	50	22	10	13	3	89.8034	88.0011
StPt	2013_10_DSG149_000	1995	7	0	22	10	13	3	91.1413	103.868
StPt	2013_10_DSG149_000	1996	7	10	22	10	13	2	90.1186	94.0633
StPt	2013_10_DSG149_000	1997	7	20	22	10	13	4	92.3343	94.1078
StPt	2013_10_DSG149_000	1998	7	30	22	10	13	2	89.8381	96.8252
StPt	2013_10_DSG149_000	1999	7	40	22	10	13	3	92.062	105.763
StPt	2013_10_DSG149_000	2000	7	50	22	10	13	2	89.3378	105.474
StPt	2013_10_DSG149_000	2001	8	0	22	10	13	2	89.1975	88.6716
StPt	2013_10_DSG149_000	2002	8	10	22	10	13	3	90.8609	103.565
StPt	2013_10_DSG149_000	2003	8	20	22	10	13	2	90.959	104.225
StPt	2013_10_DSG149_000	2004	8	30	22	10	13	2	90.6504	108.214
StPt	2013_10_DSG149_000	2005	8	40	22	10	13	3	88.7978	91.6841
StPt	2013_10_DSG149_000	2006	8	50	22	10	13	2	89.0108	88.7133
StPt	2013_10_DSG149_000	2007	9	0	22	10	13	3	88.6021	92.7333
StPt	2013_10_DSG149_000	2008	9	10	22	10	13	3	88.5942	98.4826
StPt	2013_10_DSG149_000	2009	9	20	22	10	13	2	88.5712	106.084
StPt	2013_10_DSG149_000	2010	9	30	22	10	13	3	88.3885	90.7171
StPt	2013_10_DSG149_000	2011	9	40	22	10	13	3	88.3977	95.1297
StPt	2013_10_DSG149_000	2012	9	50	22	10	13	3	88.0632	92.3797
StPt	2013_10_DSG149_000	2013	10	0	22	10	13	2	88.2984	101.753
StPt	2013_10_DSG149_000	2014	10	10	22	10	13	2	87.8703	101.04
StPt	2013_10_DSG149_000	2015	10	20	22	10	13	3	92.0042	107.328
StPt	2013_10_DSG149_000	2016	10	30	22	10	13	1	90.0788	115.623
StPt	2013_10_DSG149_000	2017	10	40	22	10	13	3	88.3176	95.7616
StPt	2013_10_DSG149_000	2018	10	50	22	10	13	2	87.2247	98.4607
StPt	2013_10_DSG149_000	2019	11	0	22	10	13	2	88.1954	103.145
StPt	2013_10_DSG149_000	2020	11	10	22	10	13	2	87.0898	98.941
StPt	2013_10_DSG149_000	2021	11	20	22	10	13	2	87.6095	104.962
StPt	2013_10_DSG149_000	2022	11	30	22	10	13	2	87.773	101.197
StPt	2013_10_DSG149_000	2023	11	40	22	10	13	2	89.4594	106.688
StPt	2013_10_DSG149_000	2024	11	50	22	10	13	3	87.1848	95.4511
StPt	2013_10_DSG149_000	2025	12	0	22	10	13	3	87.3413	91.7387
StPt	2013_10_DSG149_000	2026	12	10	22	10	13	3	87.3018	95.3733
StPt	2013_10_DSG149_000	2027	12	20	22	10	13	3	87.4979	107.37
StPt	2013_10_DSG149_000	2028	12	30	22	10	13	3	87.3501	91.7504
StPt	2013_10_DSG149_000	2029	12	40	22	10	13	3	87.0101	95.2587
StPt	2013_10_DSG149_000	2030	12	50	22	10	13	3	87.8081	100.897
StPt	2013_10_DSG149_000	2031	13	0	22	10	13	2	87.4389	101.569
StPt	2013_10_DSG149_000	2032	13	10	22	10	13	2	89.1779	108.228
StPt	2013_10_DSG149_000	2033	13	20	22	10	13	2	104.912	118.218
StPt	2013_10_DSG149_000	2034	13	30	22	10	13	3	86.635	96.5969
StPt	2013_10_DSG149_000	2035	13	40	22	10	13	3	86.5052	96.4405
StPt	2013_10_DSG149_000	2036	13	50	22	10	13	3	87.0509	102.019
StPt	2013_10_DSG149_000	2037	14	0	22	10	13	3	86.8067	100.723
StPt	2013_10_DSG149_000	2038	14	10	22	10	13	3	86.5007	103.283
StPt	2013_10_DSG149_000	2039	14	20	22	10	13	2	87.1212	102.435
StPt	2013_10_DSG149_000	2040	14	30	22	10	13	1	86.869	112.068
StPt	2013_10_DSG149_000	2041	14	40	22	10	13	1	88.4292	113.172
StPt	2013_10_DSG149_000	2042	14	50	22	10	13	2	86.3525	102.491
StPt	2013_10_DSG149_000	2043	15	0	22	10	13	2	86.1332	102.168
StPt	2013_10_DSG149_000	2044	15	10	22	10	13	3	86.5768	98.656
StPt	2013_10_DSG149_000	2045	15	20	22	10	13	2	86.6321	103.772
StPt	2013_10_DSG149_000	2046	15	30	22	10	13	2	86.9704	101.853
StPt	2013_10_DSG149_000	2047	15	40	22	10	13	3	87.2794	100.851
StPt	2013_10_DSG149_000	2048	15	50	22	10	13	3	87.1353	102.27
StPt	2013_10_DSG149_000	2049	16	0	22	10	13	3	87.727	101.777
StPt	2013_10_DSG149_000	2050	16	10	22	10	13	3	87.6671	93.4153
StPt	2013_10_DSG149_000	2051	16	20	22	10	13	3	87.8541	99.1391
StPt	2013_10_DSG149_000	2052	16	30	22	10	13	3	87.4408	100.171
StPt	2013_10_DSG149_000	2053	16	40	22	10	13	2	88.8771	103.729
StPt	2013_10_DSG149_000	2054	16	50	22	10	13	2	87.011	106.329
StPt	2013_10_DSG149_000	2055	17	0	22	10	13	3	86.6354	101.073
StPt	2013_10_DSG149_000	2056	17	10	22	10	13	2	87.351	96.9098
StPt	2013_10_DSG149_000	2057	17	20	22	10	13	2	86.9322	103.957
StPt	2013_10_DSG149_000	2058	17	30	22	10	13	2	94.3717	110.547
StPt	2013_10_DSG149_000	2059	17	40	22	10	13	3	87.0289	99.5083
StPt	2013_10_DSG149_000	2060	17	50	22	10	13	2	87.6051	100.684
StPt	2013_10_DSG149_000	2061	18	0	22	10	13	3	88.4722	107.849
StPt	2013_10_DSG149_000	2062	18	10	22	10	13	3	89.9998	105.446
StPt	2013_10_DSG149_000	2063	18	20	22	10	13	1	90.6828	117.301
StPt	2013_10_DSG149_000	2064	18	30	22	10	13	2	90.2719	109.203
StPt	2013_10_DSG149_000	2065	18	40	22	10	13	1	88.5678	114.794
StPt	2013_10_DSG149_000	2066	18	50	22	10	13	1	84.6103	117.175
StPt	2013_10_DSG149_000	2067	19	0	22	10	13	2	83.8136	111.973
StPt	2013_10_DSG149_000	2068	19	10	22	10	13	2	88.9752	115.379
StPt	2013_10_DSG149_000	2069	19	20	22	10	13	2	90.2218	107.595
StPt	2013_10_DSG149_000	2070	19	30	22	10	13	2	91.5548	113.666
StPt	2013_10_DSG149_000	2071	19	40	22	10	13	2	91.1188	119.978
StPt	2013_10_DSG149_000	2072	19	50	22	10	13	2	91.2695	115.236
StPt	2013_10_DSG149_000	2073	20	0	22	10	13	2	91.1357	117.683
StPt	2013_10_DSG149_000	2074	20	10	22	10	13	2	90.4825	116.349
StPt	2013_10_DSG149_000	2075	20	20	22	10	13	3	91.8899	106.081
StPt	2013_10_DSG149_000	2076	20	30	22	10	13	3	90.3117	114.368
StPt	2013_10_DSG149_000	2077	20	40	22	10	13	3	90.199	107.609
StPt	2013_10_DSG149_000	2078	20	50	22	10	13	2	90.3253	108.758
StPt	2013_10_DSG149_000	2079	21	0	22	10	13	2	90.5153	109.625
StPt	2013_10_DSG149_000	2080	21	10	22	10	13	2	90.0988	109.837
StPt	2013_10_DSG149_000	2081	21	20	22	10	13	3	90.2679	106.691
StPt	2013_10_DSG149_000	2082	21	30	22	10	13	3	90.4284	110.179
StPt	2013_10_DSG149_000	2083	21	40	22	10	13	3	90.215	108.108
StPt	2013_10_DSG149_000	2084	21	50	22	10	13	2	89.9161	107.413
StPt	2013_10_DSG149_000	2085	22	0	22	10	13	3	90.2828	103.617
StPt	2013_10_DSG149_000	2086	22	10	22	10	13	3	89.7541	103.387
StPt	2013_10_DSG149_000	2087	22	20	22	10	13	3	90.1373	102.381
StPt	2013_10_DSG149_000	2088	22	30	22	10	13	2	89.3198	107.781
StPt	2013_10_DSG149_000	2089	22	40	22	10	13	2	89.7315	109.133
StPt	2013_10_DSG149_000	2090	22	50	22	10	13	3	89.7341	107.598
StPt	2013_10_DSG149_000	2091	23	0	22	10	13	3	90.079	104.289
StPt	2013_10_DSG149_000	2092	23	10	22	10	13	2	88.7781	102.459
StPt	2013_10_DSG149_000	2093	23	20	22	10	13	3	88.888	101.662
StPt	2013_10_DSG149_000	2094	23	30	22	10	13	3	88.877	107.544
StPt	2013_10_DSG149_000	2095	23	40	22	10	13	3	88.8912	99.8272
StPt	2013_10_DSG149_000	2096	23	50	22	10	13	3	89.1422	106.515
StPt	2013_10_DSG149_000	2097	0	0	23	10	13	3	88.9478	103.692
StPt	2013_10_DSG149_000	2098	0	10	23	10	13	3	88.3925	103.132
StPt	2013_10_DSG149_000	2099	0	20	23	10	13	2	88.6916	110.322
StPt	2013_10_DSG149_000	2100	0	30	23	10	13	3	87.8773	104.832
StPt	2013_10_DSG149_000	2101	0	40	23	10	13	3	87.2739	105.43
StPt	2013_10_DSG149_000	2102	0	50	23	10	13	2	88.2659	108.206
StPt	2013_10_DSG149_000	2103	1	0	23	10	13	3	88.5998	107.566
StPt	2013_10_DSG149_000	2104	1	10	23	10	13	2	88.3309	103.198
StPt	2013_10_DSG149_000	2105	1	20	23	10	13	3	88.5859	102.35
StPt	2013_10_DSG149_000	2106	1	30	23	10	13	3	87.9575	104.436
StPt	2013_10_DSG149_000	2107	1	40	23	10	13	2	87.7843	107.703
StPt	2013_10_DSG149_000	2108	1	50	23	10	13	2	88.8434	115.524
StPt	2013_10_DSG149_000	2109	2	0	23	10	13	3	88.5305	107.895
StPt	2013_10_DSG149_000	2110	2	10	23	10	13	3	88.3418	104.083
StPt	2013_10_DSG149_000	2111	2	20	23	10	13	3	87.7442	102.501
StPt	2013_10_DSG149_000	2112	2	30	23	10	13	3	88.0069	111.275
StPt	2013_10_DSG149_000	2113	2	40	23	10	13	2	87.5686	112.098
StPt	2013_10_DSG149_000	2114	2	50	23	10	13	2	87.4643	107.409
StPt	2013_10_DSG149_000	2115	3	0	23	10	13	3	88.0901	108.635
StPt	2013_10_DSG149_000	2116	3	10	23	10	13	3	88.5986	102.775
StPt	2013_10_DSG149_000	2117	3	20	23	10	13	3	87.883	101.943
StPt	2013_10_DSG149_000	2118	3	30	23	10	13	3	87.9418	110.189
StPt	2013_10_DSG149_000	2119	3	40	23	10	13	3	88.2653	104.891
StPt	2013_10_DSG149_000	2120	3	50	23	10	13	3	88.3908	107.937
StPt	2013_10_DSG149_000	2121	4	0	23	10	13	3	88.5635	106.142
StPt	2013_10_DSG149_000	2122	4	10	23	10	13	3	87.9435	106.172
StPt	2013_10_DSG149_000	2123	4	20	23	10	13	2	87.7109	116.473
StPt	2013_10_DSG149_000	2124	4	30	23	10	13	2	86.3816	114.729
StPt	2013_10_DSG149_000	2125	4	40	23	10	13	3	87.2309	105.864
StPt	2013_10_DSG149_000	2126	4	50	23	10	13	2	86.8316	111.423
StPt	2013_10_DSG149_000	2127	5	0	23	10	13	2	86.8911	116.619
StPt	2013_10_DSG149_000	2128	5	10	23	10	13	2	87.0692	110.659
StPt	2013_10_DSG149_000	2129	5	20	23	10	13	2	86.0991	111.843
StPt	2013_10_DSG149_000	2130	5	30	23	10	13	2	85.0129	115.18
StPt	2013_10_DSG149_000	2131	5	40	23	10	13	2	86.7761	110.893
StPt	2013_10_DSG149_000	2132	5	50	23	10	13	2	88.5845	112.473
StPt	2013_10_DSG149_000	2133	6	0	23	10	13	2	88.5299	114.659
StPt	2013_10_DSG149_000	2134	6	10	23	10	13	3	90.6471	110.152
StPt	2013_10_DSG149_000	2135	6	20	23	10	13	3	90.1784	115.11
StPt	2013_10_DSG149_000	2136	6	30	23	10	13	2	88.5095	113.336
StPt	2013_10_DSG149_000	2137	6	40	23	10	13	3	88.4158	105.066
StPt	2013_10_DSG149_000	2138	6	50	23	10	13	1	90.6029	119.094
StPt	2013_10_DSG149_000	2139	7	0	23	10	13	2	86.2166	113.983
StPt	2013_10_DSG149_000	2140	7	10	23	10	13	2	84.9055	112.863
StPt	2013_10_DSG149_000	2141	7	20	23	10	13	3	85.8555	112.025
StPt	2013_10_DSG149_000	2142	7	30	23	10	13	2	85.1691	113.695
StPt	2013_10_DSG149_000	2143	7	40	23	10	13	2	85.0189	112.94
StPt	2013_10_DSG149_000	2144	7	50	23	10	13	2	84.8241	109.204
StPt	2013_10_DSG149_000	2145	8	0	23	10	13	2	85.8988	112.32
StPt	2013_10_DSG149_000	2146	8	10	23	10	13	2	85.4068	117.033
StPt	2013_10_DSG149_000	2147	8	20	23	10	13	2	86.0336	114.592
StPt	2013_10_DSG149_000	2148	8	30	23	10	13	1	89.8646	117.864
StPt	2013_10_DSG149_000	2149	8	40	23	10	13	2	85.4464	118.561
StPt	2013_10_DSG149_000	2150	8	50	23	10	13	2	85.7803	113.212
StPt	2013_10_DSG149_000	2151	9	0	23	10	13	2	85.0887	120.79
StPt	2013_10_DSG149_000	2152	9	10	23	10	13	2	86.035	112.366
StPt	2013_10_DSG149_000	2153	9	20	23	10	13	2	86.2869	114.928
StPt	2013_10_DSG149_000	2154	9	30	23	10	13	2	86.2275	109.462
StPt	2013_10_DSG149_000	2155	9	40	23	10	13	2	84.6198	114.41
StPt	2013_10_DSG149_000	2156	9	50	23	10	13	2	83.9278	112.056
StPt	2013_10_DSG149_000	2157	10	0	23	10	13	2	84.0348	116.624
StPt	2013_10_DSG149_000	2158	10	10	23	10	13	2	83.6939	107.965
StPt	2013_10_DSG149_000	2159	10	20	23	10	13	2	83.041	113.484
StPt	2013_10_DSG149_000	2160	10	30	23	10	13	2	83.222	112.123
StPt	2013_10_DSG149_000	2161	10	40	23	10	13	2	82.1395	113.164
StPt	2013_10_DSG149_000	2162	10	50	23	10	13	2	83.0274	117.589
StPt	2013_10_DSG149_000	2163	11	0	23	10	13	3	84.1838	105.549
StPt	2013_10_DSG149_000	2164	11	10	23	10	13	2	83.7977	117.626
StPt	2013_10_DSG149_000	2165	11	20	23	10	13	2	83.9421	117.203
StPt	2013_10_DSG149_000	2166	11	30	23	10	13	2	83.0225	116.395
StPt	2013_10_DSG149_000	2167	11	40	23	10	13	2	83.9779	116.941
StPt	2013_10_DSG149_000	2168	11	50	23	10	13	2	85.2572	110.593
StPt	2013_10_DSG149_000	2169	12	0	23	10	13	3	84.8319	111.458
StPt	2013_10_DSG149_000	2170	12	10	23	10	13	3	85.302	111.153
StPt	2013_10_DSG149_000	2171	12	20	23	10	13	2	85.0398	114.655
StPt	2013_10_DSG149_000	2172	12	30	23	10	13	2	85.7504	114.961
StPt	2013_10_DSG149_000	2173	12	40	23	10	13	3	85.2717	112.466
StPt	2013_10_DSG149_000	2174	12	50	23	10	13	2	84.5111	112.092
StPt	2013_10_DSG149_000	2175	13	0	23	10	13	2	83.4248	112.615
StPt	2013_10_DSG149_000	2176	13	10	23	10	13	2	84.346	108.453
StPt	2013_10_DSG149_000	2177	13	20	23	10	13	2	85.3684	109.505
StPt	2013_10_DSG149_000	2178	13	30	23	10	13	2	85.6596	114.157
StPt	2013_10_DSG149_000	2179	13	40	23	10	13	2	85.5447	114.428
StPt	2013_10_DSG149_000	2180	13	50	23	10	13	2	85.0027	106.877
StPt	2013_10_DSG149_000	2181	14	0	23	10	13	2	85.6736	105.929
StPt	2013_10_DSG149_000	2182	14	10	23	10	13	3	85.3221	105.727
StPt	2013_10_DSG149_000	2183	14	20	23	10	13	2	84.9135	107.807
StPt	2013_10_DSG149_000	2184	14	30	23	10	13	2	85.35	101.77
StPt	2013_10_DSG149_000	2185	14	40	23	10	13	2	85.5924	114.828
StPt	2013_10_DSG149_000	2186	14	50	23	10	13	3	84.9421	113.572
StPt	2013_10_DSG149_000	2187	15	0	23	10	13	2	85.2669	117.612
StPt	2013_10_DSG149_000	2188	15	10	23	10	13	3	84.713	113.192
StPt	2013_10_DSG149_000	2189	15	20	23	10	13	3	85.6396	103.06
StPt	2013_10_DSG149_000	2190	15	30	23	10	13	3	85.0739	107.96
StPt	2013_10_DSG149_000	2191	15	40	23	10	13	2	84.374	116.208
StPt	2013_10_DSG149_000	2192	15	50	23	10	13	2	85.3113	111.542
StPt	2013_10_DSG149_000	2193	16	0	23	10	13	2	84.5608	114.664
StPt	2013_10_DSG149_000	2194	16	10	23	10	13	3	85.3622	104.83
StPt	2013_10_DSG149_000	2195	16	20	23	10	13	2	85.2055	116.54
StPt	2013_10_DSG149_000	2196	16	30	23	10	13	3	85.361	112.132
StPt	2013_10_DSG149_000	2197	16	40	23	10	13	2	85.7387	116.279
StPt	2013_10_DSG149_000	2198	16	50	23	10	13	3	85.7541	112.811
StPt	2013_10_DSG149_000	2199	17	0	23	10	13	3	86.2788	113.934
StPt	2013_10_DSG149_000	2200	17	10	23	10	13	3	86.0534	111.316
StPt	2013_10_DSG149_000	2201	17	20	23	10	13	3	87.119	101.029
StPt	2013_10_DSG149_000	2202	17	30	23	10	13	3	87.2553	115.861
StPt	2013_10_DSG149_000	2203	17	40	23	10	13	2	87.6861	118.273
StPt	2013_10_DSG149_000	2204	17	50	23	10	13	3	88.1327	112.085
StPt	2013_10_DSG149_000	2205	18	0	23	10	13	3	89.0992	111.108
StPt	2013_10_DSG149_000	2206	18	10	23	10	13	3	90.1209	111.94
StPt	2013_10_DSG149_000	2207	18	20	23	10	13	3	90.1201	112.155
StPt	2013_10_DSG149_000	2208	18	30	23	10	13	2	89.2274	111.466
StPt	2013_10_DSG149_000	2209	18	40	23	10	13	1	88.3448	119.527
StPt	2013_10_DSG149_000	2210	18	50	23	10	13	1	87.9453	117.503
StPt	2013_10_DSG149_000	2211	19	0	23	10	13	2	87.9035	116.341
StPt	2013_10_DSG149_000	2212	19	10	23	10	13	2	87.8396	112.138
StPt	2013_10_DSG149_000	2213	19	20	23	10	13	3	87.9966	104.869
StPt	2013_10_DSG149_000	2214	19	30	23	10	13	2	87.383	114.801
StPt	2013_10_DSG149_000	2215	19	40	23	10	13	2	87.3134	109.898
StPt	2013_10_DSG149_000	2216	19	50	23	10	13	2	86.8199	114.212
StPt	2013_10_DSG149_000	2217	20	0	23	10	13	2	87.332	111.706
StPt	2013_10_DSG149_000	2218	20	10	23	10	13	2	87.2141	111.784
StPt	2013_10_DSG149_000	2219	20	20	23	10	13	2	87.3313	114.963
StPt	2013_10_DSG149_000	2220	20	30	23	10	13	2	87.5413	110.99
StPt	2013_10_DSG149_000	2221	20	40	23	10	13	3	87.4783	111.913
StPt	2013_10_DSG149_000	2222	20	50	23	10	13	3	86.8495	105.352
StPt	2013_10_DSG149_000	2223	21	0	23	10	13	2	87.2494	115.555
StPt	2013_10_DSG149_000	2224	21	10	23	10	13	3	87.0257	98.9105
StPt	2013_10_DSG149_000	2225	21	20	23	10	13	2	87.4442	113.842
StPt	2013_10_DSG149_000	2226	21	30	23	10	13	2	87.4747	112.675
StPt	2013_10_DSG149_000	2227	21	40	23	10	13	2	87.9423	106.652
StPt	2013_10_DSG149_000	2228	21	50	23	10	13	2	87.8783	116.529
StPt	2013_10_DSG149_000	2229	22	0	23	10	13	2	87.7985	116.41
StPt	2013_10_DSG149_000	2230	22	10	23	10	13	3	88.0941	104.545
StPt	2013_10_DSG149_000	2231	22	20	23	10	13	3	88.014	111.692
StPt	2013_10_DSG149_000	2232	22	30	23	10	13	3	87.9814	109.038
StPt	2013_10_DSG149_000	2233	22	40	23	10	13	2	87.7556	116.421
StPt	2013_10_DSG149_000	2234	22	50	23	10	13	3	88.2446	108.56
StPt	2013_10_DSG149_000	2235	23	0	23	10	13	3	88.9846	105.851
StPt	2013_10_DSG149_000	2236	23	10	23	10	13	2	87.7279	113.205
StPt	2013_10_DSG149_000	2237	23	20	23	10	13	3	87.8501	111.199
StPt	2013_10_DSG149_000	2238	23	30	23	10	13	2	87.7413	115.726
StPt	2013_10_DSG149_000	2239	23	40	23	10	13	3	88.0652	112.552
StPt	2013_10_DSG149_000	2240	23	50	23	10	13	2	86.1159	109.983
StPt	2013_10_DSG149_000	2241	0	0	24	10	13	2	85.7158	117.586
StPt	2013_10_DSG149_000	2242	0	10	24	10	13	3	86.1401	110.342
StPt	2013_10_DSG149_000	2243	0	20	24	10	13	2	85.6453	107.886
StPt	2013_10_DSG149_000	2244	0	30	24	10	13	2	85.077	113.976
StPt	2013_10_DSG149_000	2245	0	40	24	10	13	2	85.538	112.981
StPt	2013_10_DSG149_000	2246	0	50	24	10	13	3	86.0796	106.631
StPt	2013_10_DSG149_000	2247	1	0	24	10	13	2	84.8483	110.586
StPt	2013_10_DSG149_000	2248	1	10	24	10	13	3	84.0395	105.444
StPt	2013_10_DSG149_000	2249	1	20	24	10	13	2	83.8678	107.526
StPt	2013_10_DSG149_000	2250	1	30	24	10	13	3	84.4708	106.673
StPt	2013_10_DSG149_000	2251	1	40	24	10	13	2	83.7591	109.863
StPt	2013_10_DSG149_000	2252	1	50	24	10	13	2	83.0472	116.992
StPt	2013_10_DSG149_000	2253	2	0	24	10	13	2	84.1231	115.733
StPt	2013_10_DSG149_000	2254	2	10	24	10	13	2	83.3129	106.615
StPt	2013_10_DSG149_000	2255	2	20	24	10	13	2	84.4493	111.822
StPt	2013_10_DSG149_000	2256	2	30	24	10	13	2	83.6916	107.338
StPt	2013_10_DSG149_000	2257	2	40	24	10	13	2	83.0772	111.892
StPt	2013_10_DSG149_000	2258	2	50	24	10	13	2	83.3434	116.228
StPt	2013_10_DSG149_000	2259	3	0	24	10	13	2	84.0108	113.534
StPt	2013_10_DSG149_000	2260	3	10	24	10	13	3	84.3338	106.255
StPt	2013_10_DSG149_000	2261	3	20	24	10	13	2	84.1449	115.986
StPt	2013_10_DSG149_000	2262	3	30	24	10	13	2	83.4307	112.102
StPt	2013_10_DSG149_000	2263	3	40	24	10	13	2	82.9585	114.42
StPt	2013_10_DSG149_000	2264	3	50	24	10	13	2	83.9433	116.194
StPt	2013_10_DSG149_000	2265	4	0	24	10	13	2	84.0018	109.915
StPt	2013_10_DSG149_000	2266	4	10	24	10	13	2	85.5821	108.832
StPt	2013_10_DSG149_000	2267	4	20	24	10	13	2	84.1599	114.063
StPt	2013_10_DSG149_000	2268	4	30	24	10	13	1	84.1203	112.971
StPt	2013_10_DSG149_000	2269	4	40	24	10	13	2	84.9489	113.345
StPt	2013_10_DSG149_000	2270	4	50	24	10	13	2	83.605	115.359
StPt	2013_10_DSG149_000	2271	5	0	24	10	13	1	84.6902	109.922
StPt	2013_10_DSG149_000	2272	5	10	24	10	13	2	84.5201	112.792
StPt	2013_10_DSG149_000	2273	5	20	24	10	13	1	83.4716	113.593
StPt	2013_10_DSG149_000	2274	5	30	24	10	13	2	84.563	109.934
StPt	2013_10_DSG149_000	2275	5	40	24	10	13	2	84.5075	112.271
StPt	2013_10_DSG149_000	2276	5	50	24	10	13	1	84.5097	110.916
StPt	2013_10_DSG149_000	2277	6	0	24	10	13	2	84.2193	109.172
StPt	2013_10_DSG149_000	2278	6	10	24	10	13	2	83.4759	111.128
StPt	2013_10_DSG149_000	2279	6	20	24	10	13	3	86.0523	101.883
StPt	2013_10_DSG149_000	2280	6	30	24	10	13	2	84.6028	114.494
StPt	2013_10_DSG149_000	2281	6	40	24	10	13	3	85.4887	110.72
StPt	2013_10_DSG149_000	2282	6	50	24	10	13	2	84.8861	113.438
StPt	2013_10_DSG149_000	2283	7	0	24	10	13	3	84.6245	109.175
StPt	2013_10_DSG149_000	2284	7	10	24	10	13	2	83.6312	113.639
StPt	2013_10_DSG149_000	2285	7	20	24	10	13	2	83.0835	115.143
StPt	2013_10_DSG149_000	2286	7	30	24	10	13	2	82.8946	104.554
StPt	2013_10_DSG149_000	2287	7	40	24	10	13	2	83.9562	107.4
StPt	2013_10_DSG149_000	2288	7	50	24	10	13	2	84.5575	111.035
StPt	2013_10_DSG149_000	2289	8	0	24	10	13	2	84.4468	108.511
StPt	2013_10_DSG149_000	2290	8	10	24	10	13	2	83.4819	113.027
StPt	2013_10_DSG149_000	2291	8	20	24	10	13	2	83.6823	110.222
StPt	2013_10_DSG149_000	2292	8	30	24	10	13	2	83.9405	110.342
StPt	2013_10_DSG149_000	2293	8	40	24	10	13	2	83.9747	113.804
StPt	2013_10_DSG149_000	2294	8	50	24	10	13	2	85.1324	111.801
StPt	2013_10_DSG149_000	2295	9	0	24	10	13	2	85.2399	110.409
StPt	2013_10_DSG149_000	2296	9	10	24	10	13	2	84.9369	114.034
StPt	2013_10_DSG149_000	2297	9	20	24	10	13	2	85.6898	112.496
StPt	2013_10_DSG149_000	2298	9	30	24	10	13	2	85.8117	116.737
StPt	2013_10_DSG149_000	2299	9	40	24	10	13	2	85.6266	114.307
StPt	2013_10_DSG149_000	2300	9	50	24	10	13	2	85.9496	111.208
StPt	2013_10_DSG149_000	2301	10	0	24	10	13	2	86.1212	115.321
StPt	2013_10_DSG149_000	2302	10	10	24	10	13	2	86.3282	116.57
StPt	2013_10_DSG149_000	2303	10	20	24	10	13	2	85.995	114.495
StPt	2013_10_DSG149_000	2304	10	30	24	10	13	3	86.8079	110.836
StPt	2013_10_DSG149_000	2305	10	40	24	10	13	2	86.5194	111.782
StPt	2013_10_DSG149_000	2306	10	50	24	10	13	3	86.0546	99.038
StPt	2013_10_DSG149_000	2307	11	0	24	10	13	2	86.1394	112.504
StPt	2013_10_DSG149_000	2308	11	10	24	10	13	2	86.2023	114.468
StPt	2013_10_DSG149_000	2309	11	20	24	10	13	2	86.1303	116.719
StPt	2013_10_DSG149_000	2310	11	30	24	10	13	2	86.6915	116.343
StPt	2013_10_DSG149_000	2311	11	40	24	10	13	3	86.4464	113.683
StPt	2013_10_DSG149_000	2312	11	50	24	10	13	2	86.4646	116.122
StPt	2013_10_DSG149_000	2313	12	0	24	10	13	2	86.8194	116.646
StPt	2013_10_DSG149_000	2314	12	10	24	10	13	3	87.0283	111.649
StPt	2013_10_DSG149_000	2315	12	20	24	10	13	3	86.5432	106.285
StPt	2013_10_DSG149_000	2316	12	30	24	10	13	3	86.94	105.229
StPt	2013_10_DSG149_000	2317	12	40	24	10	13	3	86.4418	99.3101
StPt	2013_10_DSG149_000	2318	12	50	24	10	13	2	86.758	115.427
StPt	2013_10_DSG149_000	2319	13	0	24	10	13	3	86.9673	111.842
StPt	2013_10_DSG149_000	2320	13	10	24	10	13	3	86.3794	106.644
StPt	2013_10_DSG149_000	2321	13	20	24	10	13	3	87.2366	102.363
StPt	2013_10_DSG149_000	2322	13	30	24	10	13	2	86.6993	115.07
StPt	2013_10_DSG149_000	2323	13	40	24	10	13	2	86.1834	114.875
StPt	2013_10_DSG149_000	2324	13	50	24	10	13	2	85.7089	110.984
StPt	2013_10_DSG149_000	2325	14	0	24	10	13	2	86.0144	110.276
StPt	2013_10_DSG149_000	2326	14	10	24	10	13	2	86.2031	110.014
StPt	2013_10_DSG149_000	2327	14	20	24	10	13	2	86.6144	110.606
StPt	2013_10_DSG149_000	2328	14	30	24	10	13	2	85.8961	108.245
StPt	2013_10_DSG149_000	2329	14	40	24	10	13	2	86.0608	106.015
StPt	2013_10_DSG149_000	2330	14	50	24	10	13	3	85.94	108.638
StPt	2013_10_DSG149_000	2331	15	0	24	10	13	3	88.0345	105.804
StPt	2013_10_DSG149_000	2332	15	10	24	10	13	3	86.1015	107.276
StPt	2013_10_DSG149_000	2333	15	20	24	10	13	2	86.6312	108.926
StPt	2013_10_DSG149_000	2334	15	30	24	10	13	3	90.0602	106.216
StPt	2013_10_DSG149_000	2335	15	40	24	10	13	2	86.97	95.6583
StPt	2013_10_DSG149_000	2336	15	50	24	10	13	3	86.9225	103.12
StPt	2013_10_DSG149_000	2337	16	0	24	10	13	3	87.3063	101.447
StPt	2013_10_DSG149_000	2338	16	10	24	10	13	3	87.2676	108.669
StPt	2013_10_DSG149_000	2339	16	20	24	10	13	3	87.1577	102.354
StPt	2013_10_DSG149_000	2340	16	30	24	10	13	3	86.6365	108.164
StPt	2013_10_DSG149_000	2341	16	40	24	10	13	3	87.0364	101.883
StPt	2013_10_DSG149_000	2342	16	50	24	10	13	3	87.0624	105.782
StPt	2013_10_DSG149_000	2343	17	0	24	10	13	3	86.6887	104.878
StPt	2013_10_DSG149_000	2344	17	10	24	10	13	3	87.4738	106.678
StPt	2013_10_DSG149_000	2345	17	20	24	10	13	2	87.3333	115.821
StPt	2013_10_DSG149_000	2346	17	30	24	10	13	2	87.281	109.88
StPt	2013_10_DSG149_000	2347	17	40	24	10	13	3	87.9798	108.424
StPt	2013_10_DSG149_000	2348	17	50	24	10	13	3	88.5821	110.465
StPt	2013_10_DSG149_000	2349	18	0	24	10	13	2	88.4955	110.771
StPt	2013_10_DSG149_000	2350	18	10	24	10	13	3	90.0292	114.968
StPt	2013_10_DSG149_000	2351	18	20	24	10	13	2	89.814	112.156
StPt	2013_10_DSG149_000	2352	18	30	24	10	13	1	88.9215	112.515
StPt	2013_10_DSG149_000	2353	18	40	24	10	13	1	88.2051	118.314
StPt	2013_10_DSG149_000	2354	18	50	24	10	13	1	88.1413	117.544
StPt	2013_10_DSG149_000	2355	19	0	24	10	13	2	87.6822	110.128
StPt	2013_10_DSG149_000	2356	19	10	24	10	13	2	87.5572	108.195
StPt	2013_10_DSG149_000	2357	19	20	24	10	13	2	87.8051	108.851
StPt	2013_10_DSG149_000	2358	19	30	24	10	13	2	87.7079	109.546
StPt	2013_10_DSG149_000	2359	19	40	24	10	13	2	87.8974	108.783
StPt	2013_10_DSG149_000	2360	19	50	24	10	13	2	88.3489	114.052
StPt	2013_10_DSG149_000	2361	20	0	24	10	13	2	88.3781	108.05
StPt	2013_10_DSG149_000	2362	20	10	24	10	13	2	88.0766	107.175
StPt	2013_10_DSG149_000	2363	20	20	24	10	13	2	87.8965	110.786
StPt	2013_10_DSG149_000	2364	20	30	24	10	13	2	88.1951	113.574
StPt	2013_10_DSG149_000	2365	20	40	24	10	13	2	88.055	110.933
StPt	2013_10_DSG149_000	2366	20	50	24	10	13	2	88.0331	110.297
StPt	2013_10_DSG149_000	2367	21	0	24	10	13	2	87.7301	107.3
[truncated: 9,809 more rows]

## Sheet: StPt_2014_01-03
Station	Folder	File	Hour	Minute	Day	Month	Year	Peaks	High	Low
StPt	2013_10_DSG149_001	2178	0	0	1	1	14	3	87.1975	98.4904
StPt	2013_10_DSG149_001	2179	0	10	1	1	14	2	87.6268	99.4824
StPt	2013_10_DSG149_001	2180	0	20	1	1	14	2	86.4024	105.347
StPt	2013_10_DSG149_001	2181	0	30	1	1	14	2	85.9073	95.5916
StPt	2013_10_DSG149_001	2182	0	40	1	1	14	2	86.474	103.341
StPt	2013_10_DSG149_001	2183	0	50	1	1	14	2	86.461	103.104
StPt	2013_10_DSG149_001	2184	1	0	1	1	14	2	86.0712	108.744
StPt	2013_10_DSG149_001	2185	1	10	1	1	14	2	86.2644	98.9727
StPt	2013_10_DSG149_001	2186	1	20	1	1	14	2	88.4558	102.067
StPt	2013_10_DSG149_001	2187	1	30	1	1	14	2	86.0778	103.629
StPt	2013_10_DSG149_001	2188	1	40	1	1	14	2	86.1652	95.84
StPt	2013_10_DSG149_001	2189	1	50	1	1	14	2	86.2227	104.798
StPt	2013_10_DSG149_001	2190	2	0	1	1	14	2	86.7345	94.4085
StPt	2013_10_DSG149_001	2191	2	10	1	1	14	2	87.354	100.934
StPt	2013_10_DSG149_001	2192	2	20	1	1	14	2	86.4503	94.945
StPt	2013_10_DSG149_001	2193	2	30	1	1	14	3	86.5292	93.0134
StPt	2013_10_DSG149_001	2194	2	40	1	1	14	2	86.4581	101.791
StPt	2013_10_DSG149_001	2195	2	50	1	1	14	2	87.6796	105.702
StPt	2013_10_DSG149_001	2196	3	0	1	1	14	2	86.4517	96.3369
StPt	2013_10_DSG149_001	2197	3	10	1	1	14	2	87.9747	99.0413
StPt	2013_10_DSG149_001	2198	3	20	1	1	14	2	87.4394	104.554
StPt	2013_10_DSG149_001	2199	3	30	1	1	14	2	86.303	105.624
StPt	2013_10_DSG149_001	2200	3	40	1	1	14	2	86.142	105.829
StPt	2013_10_DSG149_001	2201	3	50	1	1	14	2	86.0404	108.327
StPt	2013_10_DSG149_001	2202	4	0	1	1	14	3	86.6857	94.3503
StPt	2013_10_DSG149_001	2203	4	10	1	1	14	2	86.2836	104.139
StPt	2013_10_DSG149_001	2204	4	20	1	1	14	2	85.8309	101.326
StPt	2013_10_DSG149_001	2205	4	30	1	1	14	2	85.9437	107.218
StPt	2013_10_DSG149_001	2206	4	40	1	1	14	2	85.1085	106.882
StPt	2013_10_DSG149_001	2207	4	50	1	1	14	2	85.5896	111.21
StPt	2013_10_DSG149_001	2208	5	0	1	1	14	2	86.9297	103.122
StPt	2013_10_DSG149_001	2209	5	10	1	1	14	2	84.5052	106.142
StPt	2013_10_DSG149_001	2210	5	20	1	1	14	2	84.6541	95.1287
StPt	2013_10_DSG149_001	2211	5	30	1	1	14	2	86.4033	101.962
StPt	2013_10_DSG149_001	2212	5	40	1	1	14	2	84.5262	106.094
StPt	2013_10_DSG149_001	2213	5	50	1	1	14	2	84.7654	110.085
StPt	2013_10_DSG149_001	2214	6	0	1	1	14	2	84.7014	112.947
StPt	2013_10_DSG149_001	2215	6	10	1	1	14	2	84.111	109.046
StPt	2013_10_DSG149_001	2216	6	20	1	1	14	2	83.3618	111.882
StPt	2013_10_DSG149_001	2217	6	30	1	1	14	2	87.6007	114.063
StPt	2013_10_DSG149_001	2218	6	40	1	1	14	2	85.811	103.152
StPt	2013_10_DSG149_001	2219	6	50	1	1	14	2	86.8173	100.954
StPt	2013_10_DSG149_001	2220	7	0	1	1	14	2	86.2941	98.2309
StPt	2013_10_DSG149_001	2221	7	10	1	1	14	2	86.3993	97.0221
StPt	2013_10_DSG149_001	2222	7	20	1	1	14	2	84.9245	95.8984
StPt	2013_10_DSG149_001	2223	7	30	1	1	14	2	84.5519	96.6403
StPt	2013_10_DSG149_001	2224	7	40	1	1	14	2	83.6721	97.9509
StPt	2013_10_DSG149_001	2225	7	50	1	1	14	2	83.9218	99.4587
StPt	2013_10_DSG149_001	2226	8	0	1	1	14	3	83.8287	96.5314
StPt	2013_10_DSG149_001	2227	8	10	1	1	14	2	84.0239	100.575
StPt	2013_10_DSG149_001	2228	8	20	1	1	14	2	83.6048	105.861
StPt	2013_10_DSG149_001	2229	8	30	1	1	14	2	82.9248	98.3454
StPt	2013_10_DSG149_001	2230	8	40	1	1	14	2	83.9147	96.8274
StPt	2013_10_DSG149_001	2231	8	50	1	1	14	2	84.0115	98.0628
StPt	2013_10_DSG149_001	2232	9	0	1	1	14	2	83.0035	98.5066
StPt	2013_10_DSG149_001	2233	9	10	1	1	14	2	85.1823	99.1281
StPt	2013_10_DSG149_001	2234	9	20	1	1	14	2	84.0556	98.4922
StPt	2013_10_DSG149_001	2235	9	30	1	1	14	2	84.2608	96.1097
StPt	2013_10_DSG149_001	2236	9	40	1	1	14	2	83.1469	97.7095
StPt	2013_10_DSG149_001	2237	9	50	1	1	14	2	83.9274	97.193
StPt	2013_10_DSG149_001	2238	10	0	1	1	14	2	86.1651	101.052
StPt	2013_10_DSG149_001	2239	10	10	1	1	14	2	83.0681	102.299
StPt	2013_10_DSG149_001	2240	10	20	1	1	14	2	82.8001	98.8791
StPt	2013_10_DSG149_001	2241	10	30	1	1	14	2	83.8434	93.853
StPt	2013_10_DSG149_001	2242	10	40	1	1	14	2	83.4822	98.644
StPt	2013_10_DSG149_001	2243	10	50	1	1	14	2	87.3243	100.951
StPt	2013_10_DSG149_001	2244	11	0	1	1	14	2	83.1226	104.079
StPt	2013_10_DSG149_001	2245	11	10	1	1	14	2	83.9849	104.23
StPt	2013_10_DSG149_001	2246	11	20	1	1	14	2	83.3467	104.635
StPt	2013_10_DSG149_001	2247	11	30	1	1	14	2	83.5279	106.237
StPt	2013_10_DSG149_001	2248	11	40	1	1	14	2	86.44	108.867
StPt	2013_10_DSG149_001	2249	11	50	1	1	14	2	83.2226	108.031
StPt	2013_10_DSG149_001	2250	12	0	1	1	14	2	84.2104	104.98
StPt	2013_10_DSG149_001	2251	12	10	1	1	14	1	82.8244	100.449
StPt	2013_10_DSG149_001	2252	12	20	1	1	14	2	83.4855	103.018
StPt	2013_10_DSG149_001	2253	12	30	1	1	14	2	84.5725	96.1594
StPt	2013_10_DSG149_001	2254	12	40	1	1	14	2	83.6105	101.786
StPt	2013_10_DSG149_001	2255	12	50	1	1	14	2	85.4739	93.6418
StPt	2013_10_DSG149_001	2256	13	0	1	1	14	2	81.8104	99.8866
StPt	2013_10_DSG149_001	2257	13	10	1	1	14	2	82.0389	99.7444
StPt	2013_10_DSG149_001	2258	13	20	1	1	14	2	81.6626	103.236
StPt	2013_10_DSG149_001	2259	13	30	1	1	14	2	84.0929	99.6841
StPt	2013_10_DSG149_001	2260	13	40	1	1	14	2	83.3933	95.8478
StPt	2013_10_DSG149_001	2261	13	50	1	1	14	2	82.0424	104.225
StPt	2013_10_DSG149_001	2262	14	0	1	1	14	2	85.5279	100.391
StPt	2013_10_DSG149_001	2263	14	10	1	1	14	2	84.1028	97.7179
StPt	2013_10_DSG149_001	2264	14	20	1	1	14	2	83.8262	103.99
StPt	2013_10_DSG149_001	2265	14	30	1	1	14	2	83.9571	95.3428
StPt	2013_10_DSG149_001	2266	14	40	1	1	14	2	83.8072	102.924
StPt	2013_10_DSG149_001	2267	14	50	1	1	14	2	83.9532	98.2232
StPt	2013_10_DSG149_001	2268	15	0	1	1	14	2	84.4023	98.9036
StPt	2013_10_DSG149_001	2269	15	10	1	1	14	2	83.6716	101.546
StPt	2013_10_DSG149_001	2270	15	20	1	1	14	2	84.2917	107.842
StPt	2013_10_DSG149_001	2271	15	30	1	1	14	2	83.6956	113.181
StPt	2013_10_DSG149_001	2272	15	40	1	1	14	2	83.3245	110.753
StPt	2013_10_DSG149_001	2273	15	50	1	1	14	2	83.5344	112.622
StPt	2013_10_DSG149_001	2274	16	0	1	1	14	2	83.1273	103.077
StPt	2013_10_DSG149_001	2275	16	10	1	1	14	2	83.5632	102.333
StPt	2013_10_DSG149_001	2276	16	20	1	1	14	2	84.2058	114.764
StPt	2013_10_DSG149_001	2277	16	30	1	1	14	2	84.6346	111.851
StPt	2013_10_DSG149_001	2278	16	40	1	1	14	3	84.4767	97.8733
StPt	2013_10_DSG149_001	2279	16	50	1	1	14	2	84.4838	110.592
StPt	2013_10_DSG149_001	2280	17	0	1	1	14	2	85.3176	99.8758
StPt	2013_10_DSG149_001	2281	17	10	1	1	14	2	83.9619	111.337
StPt	2013_10_DSG149_001	2282	17	20	1	1	14	2	84.5074	102.564
StPt	2013_10_DSG149_001	2283	17	30	1	1	14	2	85.4896	107.73
StPt	2013_10_DSG149_001	2284	17	40	1	1	14	2	87.6737	110.849
StPt	2013_10_DSG149_001	2285	17	50	1	1	14	2	84.9255	99.9734
StPt	2013_10_DSG149_001	2286	18	0	1	1	14	3	86.0803	100.961
StPt	2013_10_DSG149_001	2287	18	10	1	1	14	2	87.7469	106.041
StPt	2013_10_DSG149_001	2288	18	20	1	1	14	2	90.4854	104.824
StPt	2013_10_DSG149_001	2289	18	30	1	1	14	3	86.3874	103.572
StPt	2013_10_DSG149_001	2290	18	40	1	1	14	2	86.2132	105.89
StPt	2013_10_DSG149_001	2291	18	50	1	1	14	2	86.3326	105.005
StPt	2013_10_DSG149_001	2292	19	0	1	1	14	2	86.0752	100.844
StPt	2013_10_DSG149_001	2293	19	10	1	1	14	2	86.1781	102.798
StPt	2013_10_DSG149_001	2294	19	20	1	1	14	2	86.2546	101.088
StPt	2013_10_DSG149_001	2295	19	30	1	1	14	2	86.0819	99.7985
StPt	2013_10_DSG149_001	2296	19	40	1	1	14	2	85.6992	97.5364
StPt	2013_10_DSG149_001	2297	19	50	1	1	14	2	85.3385	99.4231
StPt	2013_10_DSG149_001	2298	20	0	1	1	14	2	85.3568	96.6042
StPt	2013_10_DSG149_001	2299	20	10	1	1	14	2	85.5177	95.5025
StPt	2013_10_DSG149_001	2300	20	20	1	1	14	2	85.6174	97.7895
StPt	2013_10_DSG149_001	2301	20	30	1	1	14	2	86.4439	97.4167
StPt	2013_10_DSG149_001	2302	20	40	1	1	14	2	85.075	95.1228
StPt	2013_10_DSG149_001	2303	20	50	1	1	14	2	85.7359	95.9098
StPt	2013_10_DSG149_001	2304	21	0	1	1	14	2	85.4703	94.9062
StPt	2013_10_DSG149_001	2305	21	10	1	1	14	2	85.4323	97.8721
StPt	2013_10_DSG149_001	2306	21	20	1	1	14	2	85.3716	97.0838
StPt	2013_10_DSG149_001	2307	21	30	1	1	14	2	85.4641	95.9656
StPt	2013_10_DSG149_001	2308	21	40	1	1	14	2	86.6969	96.801
StPt	2013_10_DSG149_001	2309	21	50	1	1	14	2	85.1471	96.6154
StPt	2013_10_DSG149_001	2310	22	0	1	1	14	2	85.2737	94.9056
StPt	2013_10_DSG149_001	2311	22	10	1	1	14	2	84.9873	95.0555
StPt	2013_10_DSG149_001	2312	22	20	1	1	14	2	85.176	97.2843
StPt	2013_10_DSG149_001	2313	22	30	1	1	14	2	85.1256	100.639
StPt	2013_10_DSG149_001	2314	22	40	1	1	14	3	85.0865	96.4053
StPt	2013_10_DSG149_001	2315	22	50	1	1	14	2	84.7547	104.575
StPt	2013_10_DSG149_001	2316	23	0	1	1	14	2	85.2283	99.6528
StPt	2013_10_DSG149_001	2317	23	10	1	1	14	2	86.8985	102.593
StPt	2013_10_DSG149_001	2318	23	20	1	1	14	2	85.5253	97.7905
StPt	2013_10_DSG149_001	2319	23	30	1	1	14	2	84.5907	94.9704
StPt	2013_10_DSG149_001	2320	23	40	1	1	14	2	85.132	96.6056
StPt	2013_10_DSG149_001	2321	23	50	1	1	14	2	85.0528	93.4623
StPt	2013_10_DSG149_001	2322	0	0	2	1	14	2	84.7913	96.4046
StPt	2013_10_DSG149_001	2323	0	10	2	1	14	2	84.5261	93.9736
StPt	2013_10_DSG149_001	2324	0	20	2	1	14	2	84.2869	99.3875
StPt	2013_10_DSG149_001	2325	0	30	2	1	14	2	84.3998	98.9893
StPt	2013_10_DSG149_001	2326	0	40	2	1	14	2	84.1862	101.395
StPt	2013_10_DSG149_001	2327	0	50	2	1	14	2	83.9849	95.6616
StPt	2013_10_DSG149_001	2328	1	0	2	1	14	2	85.9731	96.3096
StPt	2013_10_DSG149_001	2329	1	10	2	1	14	2	84.9771	95.8839
StPt	2013_10_DSG149_001	2330	1	20	2	1	14	2	84.8027	98.2379
StPt	2013_10_DSG149_001	2331	1	30	2	1	14	2	85.7331	94.4359
StPt	2013_10_DSG149_001	2332	1	40	2	1	14	2	85.4062	105.846
StPt	2013_10_DSG149_001	2333	1	50	2	1	14	2	85.7248	99.4752
StPt	2013_10_DSG149_001	2334	2	0	2	1	14	2	86.7203	97.1328
StPt	2013_10_DSG149_001	2335	2	10	2	1	14	2	86.3967	95.3359
StPt	2013_10_DSG149_001	2336	2	20	2	1	14	2	85.8469	94.4325
StPt	2013_10_DSG149_001	2337	2	30	2	1	14	2	85.4833	100.488
StPt	2013_10_DSG149_001	2338	2	40	2	1	14	2	86.5882	101.956
StPt	2013_10_DSG149_001	2339	2	50	2	1	14	2	85.7613	96.9268
StPt	2013_10_DSG149_001	2340	3	0	2	1	14	2	86.5056	95.1829
StPt	2013_10_DSG149_001	2341	3	10	2	1	14	2	86.4258	100.864
StPt	2013_10_DSG149_001	2342	3	20	2	1	14	3	87.1227	93.6261
StPt	2013_10_DSG149_001	2343	3	30	2	1	14	3	86.9071	92.5196
StPt	2013_10_DSG149_001	2344	3	40	2	1	14	3	87.565	96.203
StPt	2013_10_DSG149_001	2345	3	50	2	1	14	2	86.7697	91.9491
StPt	2013_10_DSG149_001	2346	4	0	2	1	14	3	87.3575	92.121
StPt	2013_10_DSG149_001	2347	4	10	2	1	14	3	87.7678	95.1687
StPt	2013_10_DSG149_001	2348	4	20	2	1	14	3	87.2977	92.008
StPt	2013_10_DSG149_001	2349	4	30	2	1	14	3	87.2987	91.4197
StPt	2013_10_DSG149_001	2350	4	40	2	1	14	3	88.5882	94.5281
StPt	2013_10_DSG149_001	2351	4	50	2	1	14	3	87.6325	91.184
StPt	2013_10_DSG149_001	2352	5	0	2	1	14	3	90.607	90.6568
StPt	2013_10_DSG149_001	2353	5	10	2	1	14	3	87.8724	88.8088
StPt	2013_10_DSG149_001	2354	5	20	2	1	14	3	88.0464	89.7855
StPt	2013_10_DSG149_001	2355	5	30	2	1	14	2	87.9278	87.704
StPt	2013_10_DSG149_001	2356	5	40	2	1	14	2	94.7517	101.67
StPt	2013_10_DSG149_001	2357	5	50	2	1	14	2	95.6646	100.318
StPt	2013_10_DSG149_001	2358	6	0	2	1	14	2	87.6554	94.0364
StPt	2013_10_DSG149_001	2359	6	10	2	1	14	3	91.297	108.77
StPt	2013_10_DSG149_001	2360	6	20	2	1	14	2	88.6157	106.704
StPt	2013_10_DSG149_001	2361	6	30	2	1	14	2	88.8719	108.978
StPt	2013_10_DSG149_001	2362	6	40	2	1	14	3	90.5587	88.8364
StPt	2013_10_DSG149_001	2363	6	50	2	1	14	2	91.0274	92.373
StPt	2013_10_DSG149_001	2364	7	0	2	1	14	2	91.8619	89.4475
StPt	2013_10_DSG149_001	2365	7	10	2	1	14	2	90.075	89.1256
StPt	2013_10_DSG149_001	2366	7	20	2	1	14	2	90.37	88.2349
StPt	2013_10_DSG149_001	2367	7	30	2	1	14	2	89.518	90.4823
StPt	2013_10_DSG149_001	2368	7	40	2	1	14	3	87.3852	89.2189
StPt	2013_10_DSG149_001	2369	7	50	2	1	14	3	86.894	86.9365
StPt	2013_10_DSG149_001	2370	8	0	2	1	14	3	85.9637	86.9599
StPt	2013_10_DSG149_001	2371	8	10	2	1	14	3	87.1096	98.5222
StPt	2013_10_DSG149_001	2372	8	20	2	1	14	2	86.6493	91.3709
StPt	2013_10_DSG149_001	2373	8	30	2	1	14	3	85.5462	94.6495
StPt	2013_10_DSG149_001	2374	8	40	2	1	14	2	85.3541	95.9116
StPt	2013_10_DSG149_001	2375	8	50	2	1	14	2	85.3404	101.04
StPt	2013_10_DSG149_001	2376	9	0	2	1	14	2	86.4907	95.1686
StPt	2013_10_DSG149_001	2377	9	10	2	1	14	3	86.195	93.263
StPt	2013_10_DSG149_001	2378	9	20	2	1	14	3	85.463	91.0785
StPt	2013_10_DSG149_001	2379	9	30	2	1	14	2	86.1311	94.0853
StPt	2013_10_DSG149_001	2380	9	40	2	1	14	2	85.7273	97.907
StPt	2013_10_DSG149_001	2381	9	50	2	1	14	2	85.3938	94.2346
StPt	2013_10_DSG149_001	2382	10	0	2	1	14	3	84.2873	90.3587
StPt	2013_10_DSG149_001	2383	10	10	2	1	14	3	84.7692	90.889
StPt	2013_10_DSG149_001	2384	10	20	2	1	14	3	84.9356	89.1026
StPt	2013_10_DSG149_001	2385	10	30	2	1	14	3	83.8725	88.5579
StPt	2013_10_DSG149_001	2386	10	40	2	1	14	3	84.8799	89.7957
StPt	2013_10_DSG149_001	2387	10	50	2	1	14	3	83.9868	88.6491
StPt	2013_10_DSG149_001	2388	11	0	2	1	14	3	84.9674	91.9658
StPt	2013_10_DSG149_001	2389	11	10	2	1	14	3	87.0533	91.4279
StPt	2013_10_DSG149_001	2390	11	20	2	1	14	2	86.9564	99.0641
StPt	2013_10_DSG149_001	2391	11	30	2	1	14	3	84.1541	95.5179
StPt	2013_10_DSG149_001	2392	11	40	2	1	14	3	84.129	88.9409
StPt	2013_10_DSG149_001	2393	11	50	2	1	14	2	84.2776	92.9722
StPt	2013_10_DSG149_001	2394	12	0	2	1	14	3	83.492	96.0349
StPt	2013_10_DSG149_001	2395	12	10	2	1	14	2	84.2951	104.794
StPt	2013_10_DSG149_001	2396	12	20	2	1	14	3	83.9726	102.699
StPt	2013_10_DSG149_001	2397	12	30	2	1	14	2	84.8944	102.985
StPt	2013_10_DSG149_001	2398	12	40	2	1	14	1	85.3117	109.81
StPt	2013_10_DSG149_001	2399	12	50	2	1	14	2	84.2829	104.603
StPt	2013_10_DSG149_001	2400	13	0	2	1	14	2	83.6115	103.841
StPt	2013_10_DSG149_001	2401	13	10	2	1	14	1	84.2591	104.055
StPt	2013_10_DSG149_001	2402	13	20	2	1	14	1	83.8439	107.184
StPt	2013_10_DSG149_001	2403	13	30	2	1	14	1	83.8709	106.167
StPt	2013_10_DSG149_001	2404	13	40	2	1	14	2	83.9042	101.204
StPt	2013_10_DSG149_001	2405	13	50	2	1	14	3	84.7879	100.96
StPt	2013_10_DSG149_001	2406	14	0	2	1	14	2	84.4052	104.085
StPt	2013_10_DSG149_001	2407	14	10	2	1	14	2	86.9663	97.6164
StPt	2013_10_DSG149_001	2408	14	20	2	1	14	2	83.4639	101.484
StPt	2013_10_DSG149_001	2409	14	30	2	1	14	2	82.8992	101.768
StPt	2013_10_DSG149_001	2410	14	40	2	1	14	1	84.9934	107.924
StPt	2013_10_DSG149_001	2411	14	50	2	1	14	2	85.1012	99.6536
StPt	2013_10_DSG149_001	2412	15	0	2	1	14	3	84.1649	105.416
StPt	2013_10_DSG149_001	2413	15	10	2	1	14	3	84.0413	103.906
StPt	2013_10_DSG149_001	2414	15	20	2	1	14	2	84.4141	104.784
StPt	2013_10_DSG149_001	2415	15	30	2	1	14	2	85.0178	106.92
StPt	2013_10_DSG149_001	2416	15	40	2	1	14	2	84.6365	108.239
StPt	2013_10_DSG149_001	2417	15	50	2	1	14	2	84.9065	105.9
StPt	2013_10_DSG149_001	2418	16	0	2	1	14	2	85.1644	110.792
StPt	2013_10_DSG149_001	2419	16	10	2	1	14	3	85.8689	103.911
StPt	2013_10_DSG149_001	2420	16	20	2	1	14	3	85.9135	103.405
StPt	2013_10_DSG149_001	2421	16	30	2	1	14	2	85.4387	108.596
StPt	2013_10_DSG149_001	2422	16	40	2	1	14	2	85.7326	111.517
StPt	2013_10_DSG149_001	2423	16	50	2	1	14	3	85.9571	107.749
StPt	2013_10_DSG149_001	2424	17	0	2	1	14	2	90.112	106.321
StPt	2013_10_DSG149_001	2425	17	10	2	1	14	2	98.4445	109.625
StPt	2013_10_DSG149_001	2426	17	20	2	1	14	2	86.6264	115.265
StPt	2013_10_DSG149_001	2427	17	30	2	1	14	2	86.3802	114.43
StPt	2013_10_DSG149_001	2428	17	40	2	1	14	2	90.1463	112.896
StPt	2013_10_DSG149_001	2429	17	50	2	1	14	2	86.954	113.957
StPt	2013_10_DSG149_001	2430	18	0	2	1	14	3	88.4984	111.515
StPt	2013_10_DSG149_001	2431	18	10	2	1	14	2	89.0341	109.597
StPt	2013_10_DSG149_001	2432	18	20	2	1	14	2	89.7752	113.743
StPt	2013_10_DSG149_001	2433	18	30	2	1	14	2	88.2765	113.629
StPt	2013_10_DSG149_001	2434	18	40	2	1	14	2	88.1483	108.349
StPt	2013_10_DSG149_001	2435	18	50	2	1	14	3	87.2847	102.287
StPt	2013_10_DSG149_001	2436	19	0	2	1	14	2	87.4489	101.207
StPt	2013_10_DSG149_001	2437	19	10	2	1	14	2	87.5393	100.249
StPt	2013_10_DSG149_001	2438	19	20	2	1	14	2	87.3764	100.139
StPt	2013_10_DSG149_001	2439	19	30	2	1	14	2	87.9829	111.607
StPt	2013_10_DSG149_001	2440	19	40	2	1	14	3	87.7083	97.9159
StPt	2013_10_DSG149_001	2441	19	50	2	1	14	3	88.7341	99.6533
StPt	2013_10_DSG149_001	2442	20	0	2	1	14	3	88.5608	96.0071
StPt	2013_10_DSG149_001	2443	20	10	2	1	14	3	88.9126	98.654
StPt	2013_10_DSG149_001	2444	20	20	2	1	14	3	88.9573	93.735
StPt	2013_10_DSG149_001	2445	20	30	2	1	14	3	88.441	102.301
StPt	2013_10_DSG149_001	2446	20	40	2	1	14	3	87.6088	102.079
StPt	2013_10_DSG149_001	2447	20	50	2	1	14	3	88.4829	110.288
StPt	2013_10_DSG149_001	2448	21	0	2	1	14	3	88.2573	91.9162
StPt	2013_10_DSG149_001	2449	21	10	2	1	14	3	87.9173	93.2533
StPt	2013_10_DSG149_001	2450	21	20	2	1	14	3	87.751	95.3126
StPt	2013_10_DSG149_001	2451	21	30	2	1	14	2	81.9398	100.429
StPt	2013_10_DSG149_001	2452	21	40	2	1	14	1	79.9913	106.851
StPt	2013_10_DSG149_001	2453	21	50	2	1	14	1	80.2375	102.513
StPt	2013_10_DSG149_001	2454	22	0	2	1	14	1	80.6627	101.219
StPt	2013_10_DSG149_001	2455	22	10	2	1	14	1	78.3181	104.255
StPt	2013_10_DSG149_001	2456	22	20	2	1	14	1	80.1893	113.907
StPt	2013_10_DSG149_001	2457	22	30	2	1	14	2	80.1383	101.497
StPt	2013_10_DSG149_001	2458	22	40	2	1	14	1	80.2047	109.42
StPt	2013_10_DSG149_001	2459	22	50	2	1	14	2	80.7176	114.89
StPt	2013_10_DSG149_001	2460	23	0	2	1	14	2	79.5848	105.381
StPt	2013_10_DSG149_001	2461	23	10	2	1	14	2	81.2202	101.351
StPt	2013_10_DSG149_001	2462	23	20	2	1	14	1	81.4571	116.217
StPt	2013_10_DSG149_001	2463	23	30	2	1	14	2	80.6708	114.759
StPt	2013_10_DSG149_001	2464	23	40	2	1	14	1	78.2461	116.781
StPt	2013_10_DSG149_001	2465	23	50	2	1	14	1	82.3728	113.642
StPt	2013_10_DSG149_001	2466	0	0	3	1	14	2	81.4407	105.422
StPt	2013_10_DSG149_001	2467	0	10	3	1	14	1	81.8442	105.897
StPt	2013_10_DSG149_001	2468	0	20	3	1	14	1	78.2774	110.634
StPt	2013_10_DSG149_001	2469	0	30	3	1	14	1	77.8334	110.254
StPt	2013_10_DSG149_001	2470	0	40	3	1	14	1	80.0855	112.55
StPt	2013_10_DSG149_001	2471	0	50	3	1	14	1	78.2529	114.819
StPt	2013_10_DSG149_001	2472	1	0	3	1	14	1	80.488	107.647
StPt	2013_10_DSG149_001	2473	1	10	3	1	14	1	79.1628	105.343
StPt	2013_10_DSG149_001	2474	1	20	3	1	14	1	77.1472	111.572
StPt	2013_10_DSG149_001	2475	1	30	3	1	14	1	77.4416	109.72
StPt	2013_10_DSG149_001	2476	1	40	3	1	14	1	80.1967	108.262
StPt	2013_10_DSG149_001	2477	1	50	3	1	14	1	79.0628	115.338
StPt	2013_10_DSG149_001	2478	2	0	3	1	14	1	79.2224	111.484
StPt	2013_10_DSG149_001	2479	2	10	3	1	14	1	81.3193	107.99
StPt	2013_10_DSG149_001	2480	2	20	3	1	14	1	79.9023	117.517
StPt	2013_10_DSG149_001	2481	2	30	3	1	14	1	77.3911	116.051
StPt	2013_10_DSG149_001	2482	2	40	3	1	14	1	79.1335	112.87
StPt	2013_10_DSG149_001	2483	2	50	3	1	14	1	78.3028	108.51
StPt	2013_10_DSG149_001	2484	3	0	3	1	14	1	78.6035	106.644
StPt	2013_10_DSG149_001	2485	3	10	3	1	14	1	78.8747	101.746
StPt	2013_10_DSG149_001	2486	3	20	3	1	14	1	77.974	112.564
StPt	2013_10_DSG149_001	2487	3	30	3	1	14	1	78.348	108.573
StPt	2013_10_DSG149_001	2488	3	40	3	1	14	1	86.1864	113.433
StPt	2013_10_DSG149_001	2489	3	50	3	1	14	1	77.6904	104.931
StPt	2013_10_DSG149_001	2490	4	0	3	1	14	1	83.1433	105.057
StPt	2013_10_DSG149_001	2491	4	10	3	1	14	1	78.9241	110.384
StPt	2013_10_DSG149_001	2492	4	20	3	1	14	1	80.3459	108.613
StPt	2013_10_DSG149_001	2493	4	30	3	1	14	1	81.6607	111.071
StPt	2013_10_DSG149_001	2494	4	40	3	1	14	1	85.0813	108.889
StPt	2013_10_DSG149_001	2495	4	50	3	1	14	1	79.5763	113.351
StPt	2013_10_DSG149_001	2496	5	0	3	1	14	1	77.7671	107.713
StPt	2013_10_DSG149_001	2497	5	10	3	1	14	1	79.7589	109.283
StPt	2013_10_DSG149_001	2498	5	20	3	1	14	1	77.4287	108.389
StPt	2013_10_DSG149_001	2499	5	30	3	1	14	1	78.286	112.314
StPt	2013_10_DSG149_001	2500	5	40	3	1	14	1	80.5443	105.303
StPt	2013_10_DSG149_001	2501	5	50	3	1	14	1	80.3721	112.729
StPt	2013_10_DSG149_001	2502	6	0	3	1	14	1	80.6736	113.238
StPt	2013_10_DSG149_001	2503	6	10	3	1	14	1	79.4604	108.306
StPt	2013_10_DSG149_001	2504	6	20	3	1	14	2	80.604	111.038
StPt	2013_10_DSG149_001	2505	6	30	3	1	14	1	79.9532	118.459
StPt	2013_10_DSG149_001	2506	6	40	3	1	14	2	80.4095	111.903
StPt	2013_10_DSG149_001	2507	6	50	3	1	14	1	79.7522	111.646
StPt	2013_10_DSG149_001	2508	7	0	3	1	14	2	81.2255	105.724
StPt	2013_10_DSG149_001	2509	7	10	3	1	14	2	81.3427	112.443
StPt	2013_10_DSG149_001	2510	7	20	3	1	14	2	80.9791	104.631
StPt	2013_10_DSG149_001	2511	7	30	3	1	14	1	80.2	116.527
StPt	2013_10_DSG149_001	2512	7	40	3	1	14	2	80.5208	116.198
StPt	2013_10_DSG149_001	2513	7	50	3	1	14	2	81.4074	105.354
StPt	2013_10_DSG149_001	2514	8	0	3	1	14	1	81.3543	115.703
StPt	2013_10_DSG149_001	2515	8	10	3	1	14	2	79.7967	106.33
StPt	2013_10_DSG149_001	2516	8	20	3	1	14	2	81.6243	104.242
StPt	2013_10_DSG149_001	2517	8	30	3	1	14	2	82.4156	110.624
StPt	2013_10_DSG149_001	2518	8	40	3	1	14	2	82.142	111.537
StPt	2013_10_DSG149_001	2519	8	50	3	1	14	2	82.9554	104.019
StPt	2013_10_DSG149_001	2520	9	0	3	1	14	2	84.3785	115.055
StPt	2013_10_DSG149_001	2521	9	10	3	1	14	2	83.5407	109.84
StPt	2013_10_DSG149_001	2522	9	20	3	1	14	2	86.0637	105.474
StPt	2013_10_DSG149_001	2523	9	30	3	1	14	2	85.584	104.672
StPt	2013_10_DSG149_001	2524	9	40	3	1	14	2	84.9221	116.277
StPt	2013_10_DSG149_001	2525	9	50	3	1	14	2	82.6015	117.652
StPt	2013_10_DSG149_001	2526	10	0	3	1	14	2	83.9192	114.728
StPt	2013_10_DSG149_001	2527	10	10	3	1	14	2	88.641	115.411
StPt	2013_10_DSG149_001	2528	10	20	3	1	14	2	86.1553	117.375
StPt	2013_10_DSG149_001	2529	10	30	3	1	14	2	85.3625	115.607
StPt	2013_10_DSG149_001	2530	10	40	3	1	14	2	86.4973	116.754
StPt	2013_10_DSG149_001	2531	10	50	3	1	14	2	88.9422	104.653
StPt	2013_10_DSG149_001	2532	11	0	3	1	14	2	87.5727	107.685
StPt	2013_10_DSG149_001	2533	11	10	3	1	14	2	87.6038	118.104
StPt	2013_10_DSG149_001	2534	11	20	3	1	14	2	87.0419	116.729
StPt	2013_10_DSG149_001	2535	11	30	3	1	14	2	86.1128	118.66
StPt	2013_10_DSG149_001	2536	11	40	3	1	14	2	86.1321	114.031
StPt	2013_10_DSG149_001	2537	11	50	3	1	14	2	85.5769	115.595
StPt	2013_10_DSG149_001	2538	12	0	3	1	14	2	85.5015	101.754
StPt	2013_10_DSG149_001	2539	12	10	3	1	14	2	86.6298	106.068
StPt	2013_10_DSG149_001	2540	12	20	3	1	14	2	83.8476	107.708
StPt	2013_10_DSG149_001	2541	12	30	3	1	14	2	84.9466	104.428
StPt	2013_10_DSG149_001	2542	12	40	3	1	14	2	86.1357	115.286
StPt	2013_10_DSG149_001	2543	12	50	3	1	14	2	85.885	114.717
StPt	2013_10_DSG149_001	2544	13	0	3	1	14	2	85.5362	114.045
StPt	2013_10_DSG149_001	2545	13	10	3	1	14	2	85.796	107.833
StPt	2013_10_DSG149_001	2546	13	20	3	1	14	2	86.3239	99.3398
StPt	2013_10_DSG149_001	2547	13	30	3	1	14	2	86.9325	115.054
StPt	2013_10_DSG149_001	2548	13	40	3	1	14	2	85.7953	104.901
StPt	2013_10_DSG149_001	2549	13	50	3	1	14	2	86.2357	106.936
StPt	2013_10_DSG149_001	2550	14	0	3	1	14	2	87.2994	113.984
StPt	2013_10_DSG149_001	2551	14	10	3	1	14	2	87.711	108.499
StPt	2013_10_DSG149_001	2552	14	20	3	1	14	2	86.9615	109.96
StPt	2013_10_DSG149_001	2553	14	30	3	1	14	2	88.1901	115.302
StPt	2013_10_DSG149_001	2554	14	40	3	1	14	2	87.7435	102.485
StPt	2013_10_DSG149_001	2555	14	50	3	1	14	2	87.6714	113.741
StPt	2013_10_DSG149_001	2556	15	0	3	1	14	2	87.448	115.264
StPt	2013_10_DSG149_001	2557	15	10	3	1	14	2	87.3046	116.478
StPt	2013_10_DSG149_001	2558	15	20	3	1	14	2	87.9862	107.977
StPt	2013_10_DSG149_001	2559	15	30	3	1	14	2	86.9287	103.851
StPt	2013_10_DSG149_001	2560	15	40	3	1	14	2	86.3872	98.9155
StPt	2013_10_DSG149_001	2561	15	50	3	1	14	2	87.2928	113.469
StPt	2013_10_DSG149_001	2562	16	0	3	1	14	2	87.0104	111.454
StPt	2013_10_DSG149_001	2563	16	10	3	1	14	2	85.773	114.378
StPt	2013_10_DSG149_001	2564	16	20	3	1	14	2	85.023	115.669
StPt	2013_10_DSG149_001	2565	16	30	3	1	14	2	85.8045	113.343
StPt	2013_10_DSG149_001	2566	16	40	3	1	14	2	85.9465	104.103
StPt	2013_10_DSG149_001	2567	16	50	3	1	14	2	86.7554	107.914
StPt	2013_10_DSG149_001	2568	17	0	3	1	14	2	85.7413	115.27
StPt	2013_10_DSG149_001	2569	17	10	3	1	14	2	85.251	116.067
StPt	2013_10_DSG149_001	2570	17	20	3	1	14	2	85.3716	100.378
StPt	2013_10_DSG149_001	2571	17	30	3	1	14	2	87.0928	115.809
StPt	2013_10_DSG149_001	2572	17	40	3	1	14	2	85.0171	103.213
StPt	2013_10_DSG149_001	2573	17	50	3	1	14	2	86.9625	107.075
StPt	2013_10_DSG149_001	2574	18	0	3	1	14	2	87.0532	116.942
StPt	2013_10_DSG149_001	2575	18	10	3	1	14	2	85.3296	117.524
StPt	2013_10_DSG149_001	2576	18	20	3	1	14	1	84.6071	115.475
StPt	2013_10_DSG149_001	2577	18	30	3	1	14	1	88.561	117.237
StPt	2013_10_DSG149_001	2578	18	40	3	1	14	2	84.0873	110.307
StPt	2013_10_DSG149_001	2579	18	50	3	1	14	2	96.1176	109.33
StPt	2013_10_DSG149_001	2580	19	0	3	1	14	2	82.7163	111.125
StPt	2013_10_DSG149_001	2581	19	10	3	1	14	1	83.5676	112.765
StPt	2013_10_DSG149_001	2582	19	20	3	1	14	2	83.024	101.612
StPt	2013_10_DSG149_001	2583	19	30	3	1	14	2	83.6922	111.933
StPt	2013_10_DSG149_001	2584	19	40	3	1	14	2	85.6913	106.144
StPt	2013_10_DSG149_001	2585	19	50	3	1	14	2	85.2541	109.808
StPt	2013_10_DSG149_001	2586	20	0	3	1	14	2	85.8168	100.513
StPt	2013_10_DSG149_001	2587	20	10	3	1	14	2	84.6237	97.7114
StPt	2013_10_DSG149_001	2588	20	20	3	1	14	2	85.2477	114.477
StPt	2013_10_DSG149_001	2589	20	30	3	1	14	2	84.948	109.911
StPt	2013_10_DSG149_001	2590	20	40	3	1	14	2	84.4918	112.006
StPt	2013_10_DSG149_001	2591	20	50	3	1	14	2	84.0962	102.601
StPt	2013_10_DSG149_001	2592	21	0	3	1	14	2	82.554	100.781
StPt	2013_10_DSG149_001	2593	21	10	3	1	14	2	82.7289	103.08
StPt	2013_10_DSG149_001	2594	21	20	3	1	14	2	83.2414	103.049
StPt	2013_10_DSG149_001	2595	21	30	3	1	14	2	83.2004	97.1513
StPt	2013_10_DSG149_001	2596	21	40	3	1	14	2	83.4922	102.931
StPt	2013_10_DSG149_001	2597	21	50	3	1	14	2	82.0277	102.231
StPt	2013_10_DSG149_001	2598	22	0	3	1	14	2	83.3476	116.036
StPt	2013_10_DSG149_001	2599	22	10	3	1	14	2	82.9055	110.511
StPt	2013_10_DSG149_001	2600	22	20	3	1	14	2	84.7699	111.912
StPt	2013_10_DSG149_001	2601	22	30	3	1	14	2	84.2725	99.9335
StPt	2013_10_DSG149_001	2602	22	40	3	1	14	2	83.4363	98.1702
StPt	2013_10_DSG149_001	2603	22	50	3	1	14	2	82.5154	111.774
StPt	2013_10_DSG149_001	2604	23	0	3	1	14	2	83.2154	108.347
StPt	2013_10_DSG149_001	2605	23	10	3	1	14	2	83.0272	109.57
StPt	2013_10_DSG149_001	2606	23	20	3	1	14	2	83.3407	100.344
StPt	2013_10_DSG149_001	2607	23	30	3	1	14	2	84.0462	100.251
StPt	2013_10_DSG149_001	2608	23	40	3	1	14	2	86.8015	107.513
StPt	2013_10_DSG149_001	2609	23	50	3	1	14	2	84.1966	108.874
StPt	2013_10_DSG149_001	2610	0	0	4	1	14	2	83.4761	98.2076
StPt	2013_10_DSG149_001	2611	0	10	4	1	14	2	83.8547	97.4196
StPt	2013_10_DSG149_001	2612	0	20	4	1	14	2	83.6806	110.795
StPt	2013_10_DSG149_001	2613	0	30	4	1	14	2	83.2462	102.62
StPt	2013_10_DSG149_001	2614	0	40	4	1	14	2	83.6361	114.486
StPt	2013_10_DSG149_001	2615	0	50	4	1	14	2	82.8546	97.7284
StPt	2013_10_DSG149_001	2616	1	0	4	1	14	2	83.8078	104.325
StPt	2013_10_DSG149_001	2617	1	10	4	1	14	2	82.8059	96.9168
StPt	2013_10_DSG149_001	2618	1	20	4	1	14	2	83.4379	99.6736
StPt	2013_10_DSG149_001	2619	1	30	4	1	14	2	83.1706	101.668
StPt	2013_10_DSG149_001	2620	1	40	4	1	14	2	83.653	104.943
StPt	2013_10_DSG149_001	2621	1	50	4	1	14	2	83.1678	109.618
StPt	2013_10_DSG149_001	2622	2	0	4	1	14	2	83.7595	96.018
StPt	2013_10_DSG149_001	2623	2	10	4	1	14	2	82.6031	102.849
StPt	2013_10_DSG149_001	2624	2	20	4	1	14	2	83.6717	98.451
StPt	2013_10_DSG149_001	2625	2	30	4	1	14	2	84.3961	99.9552
StPt	2013_10_DSG149_001	2626	2	40	4	1	14	2	83.1456	95.3024
StPt	2013_10_DSG149_001	2627	2	50	4	1	14	2	85.3384	101.199
StPt	2013_10_DSG149_001	2628	3	0	4	1	14	2	83.0704	96.6068
StPt	2013_10_DSG149_001	2629	3	10	4	1	14	2	83.4683	97.6726
StPt	2013_10_DSG149_001	2630	3	20	4	1	14	2	82.982	98.1683
StPt	2013_10_DSG149_001	2631	3	30	4	1	14	2	83.206	96.4441
StPt	2013_10_DSG149_001	2632	3	40	4	1	14	2	83.3627	98.607
StPt	2013_10_DSG149_001	2633	3	50	4	1	14	2	84.453	104.172
StPt	2013_10_DSG149_001	2634	4	0	4	1	14	2	84.0806	103.635
StPt	2013_10_DSG149_001	2635	4	10	4	1	14	2	85.3187	103.156
StPt	2013_10_DSG149_001	2636	4	20	4	1	14	2	85.1077	97.0259
StPt	2013_10_DSG149_001	2637	4	30	4	1	14	2	85.6297	95.676
StPt	2013_10_DSG149_001	2638	4	40	4	1	14	2	85.8429	99.471
StPt	2013_10_DSG149_001	2639	4	50	4	1	14	2	84.4485	104.231
StPt	2013_10_DSG149_001	2640	5	0	4	1	14	2	85.7958	102.324
StPt	2013_10_DSG149_001	2641	5	10	4	1	14	2	84.2792	98.2456
StPt	2013_10_DSG149_001	2642	5	20	4	1	14	2	84.7255	97.2629
StPt	2013_10_DSG149_001	2643	5	30	4	1	14	2	84.4081	103.302
StPt	2013_10_DSG149_001	2644	5	40	4	1	14	2	85.1843	107.164
StPt	2013_10_DSG149_001	2645	5	50	4	1	14	2	85.867	95.952
StPt	2013_10_DSG149_001	2646	6	0	4	1	14	2	84.4909	107.563
StPt	2013_10_DSG149_001	2647	6	10	4	1	14	2	84.0954	97.3138
StPt	2013_10_DSG149_001	2648	6	20	4	1	14	2	84.147	97.0761
StPt	2013_10_DSG149_001	2649	6	30	4	1	14	2	85.1848	100.857
StPt	2013_10_DSG149_001	2650	6	40	4	1	14	2	85.446	107.416
StPt	2013_10_DSG149_001	2651	6	50	4	1	14	2	85.0282	114.219
StPt	2013_10_DSG149_001	2652	7	0	4	1	14	2	85.8591	111.053
StPt	2013_10_DSG149_001	2653	7	10	4	1	14	2	87.2439	110.644
StPt	2013_10_DSG149_001	2654	7	20	4	1	14	2	85.9269	110.828
StPt	2013_10_DSG149_001	2655	7	30	4	1	14	2	85.4537	108.43
StPt	2013_10_DSG149_001	2656	7	40	4	1	14	2	85.1647	105.399
StPt	2013_10_DSG149_001	2657	7	50	4	1	14	2	85.0399	111.006
StPt	2013_10_DSG149_001	2658	8	0	4	1	14	2	86.4627	102.972
StPt	2013_10_DSG149_001	2659	8	10	4	1	14	2	84.7085	111.703
StPt	2013_10_DSG149_001	2660	8	20	4	1	14	2	84.5651	110.418
StPt	2013_10_DSG149_001	2661	8	30	4	1	14	2	84.2226	113.123
StPt	2013_10_DSG149_001	2662	8	40	4	1	14	2	83.9708	109.014
StPt	2013_10_DSG149_001	2663	8	50	4	1	14	2	83.5119	108.336
StPt	2013_10_DSG149_001	2664	9	0	4	1	14	2	83.6361	113.507
StPt	2013_10_DSG149_001	2665	9	10	4	1	14	2	82.9594	99.3559
StPt	2013_10_DSG149_001	2666	9	20	4	1	14	2	82.6779	103.211
StPt	2013_10_DSG149_001	2667	9	30	4	1	14	2	83.0085	111.855
StPt	2013_10_DSG149_001	2668	9	40	4	1	14	2	83.2614	97.873
StPt	2013_10_DSG149_001	2669	9	50	4	1	14	2	82.811	99.2317
StPt	2013_10_DSG149_001	2670	10	0	4	1	14	2	83.8581	103.042
StPt	2013_10_DSG149_001	2671	10	10	4	1	14	2	83.0246	95.0579
StPt	2013_10_DSG149_001	2672	10	20	4	1	14	2	84.4358	113.487
StPt	2013_10_DSG149_001	2673	10	30	4	1	14	2	88.1047	104.287
StPt	2013_10_DSG149_001	2674	10	40	4	1	14	2	85.0117	98.9145
StPt	2013_10_DSG149_001	2675	10	50	4	1	14	2	84.8048	102.444
StPt	2013_10_DSG149_001	2676	11	0	4	1	14	2	82.7498	101.933
StPt	2013_10_DSG149_001	2677	11	10	4	1	14	1	83.0129	106.906
StPt	2013_10_DSG149_001	2678	11	20	4	1	14	1	83.2153	105.64
StPt	2013_10_DSG149_001	2679	11	30	4	1	14	1	88.2253	106.758
StPt	2013_10_DSG149_001	2680	11	40	4	1	14	2	82.586	95.871
StPt	2013_10_DSG149_001	2681	11	50	4	1	14	2	83.5995	95.7644
StPt	2013_10_DSG149_001	2682	12	0	4	1	14	2	82.8644	96.9282
StPt	2013_10_DSG149_001	2683	12	10	4	1	14	2	82.4071	97.2755
StPt	2013_10_DSG149_001	2684	12	20	4	1	14	2	83.6071	96.6941
StPt	2013_10_DSG149_001	2685	12	30	4	1	14	3	83.7894	101.202
StPt	2013_10_DSG149_001	2686	12	40	4	1	14	2	84.1365	96.6863
StPt	2013_10_DSG149_001	2687	12	50	4	1	14	2	83.3983	96.1144
StPt	2013_10_DSG149_001	2688	13	0	4	1	14	2	82.8441	95.433
StPt	2013_10_DSG149_001	2689	13	10	4	1	14	2	83.2054	92.0457
StPt	2013_10_DSG149_001	2690	13	20	4	1	14	2	83.8621	96.1483
StPt	2013_10_DSG149_001	2691	13	30	4	1	14	2	84.095	92.8111
StPt	2013_10_DSG149_001	2692	13	40	4	1	14	3	85.9674	97.584
StPt	2013_10_DSG149_001	2693	13	50	4	1	14	2	86.7812	101.845
StPt	2013_10_DSG149_001	2694	14	0	4	1	14	1	83.2226	102.048
StPt	2013_10_DSG149_001	2695	14	10	4	1	14	2	87.9043	102.696
StPt	2013_10_DSG149_001	2696	14	20	4	1	14	3	83.4249	89.3306
StPt	2013_10_DSG149_001	2697	14	30	4	1	14	2	84.3923	102.804
StPt	2013_10_DSG149_001	2698	14	40	4	1	14	1	93.3521	107.375
StPt	2013_10_DSG149_001	2699	14	50	4	1	14	2	83.4455	98.4359
StPt	2013_10_DSG149_001	2700	15	0	4	1	14	3	84.4392	93.4675
StPt	2013_10_DSG149_001	2701	15	10	4	1	14	4	87.615	100.862
StPt	2013_10_DSG149_001	2702	15	20	4	1	14	3	83.9791	98.0572
StPt	2013_10_DSG149_001	2703	15	30	4	1	14	3	84.2866	91.3181
StPt	2013_10_DSG149_001	2704	15	40	4	1	14	3	85.2117	96.566
StPt	2013_10_DSG149_001	2705	15	50	4	1	14	3	84.7821	99.7509
StPt	2013_10_DSG149_001	2706	16	0	4	1	14	3	84.737	96.5225
StPt	2013_10_DSG149_001	2707	16	10	4	1	14	3	85.626	97.2776
StPt	2013_10_DSG149_001	2708	16	20	4	1	14	3	86.394	99.7471
StPt	2013_10_DSG149_001	2709	16	30	4	1	14	2	85.2206	101.33
StPt	2013_10_DSG149_001	2710	16	40	4	1	14	3	86.7133	100.684
StPt	2013_10_DSG149_001	2711	16	50	4	1	14	3	86.1503	96.2421
StPt	2013_10_DSG149_001	2712	17	0	4	1	14	3	86.431	102.773
StPt	2013_10_DSG149_001	2713	17	10	4	1	14	3	88.3202	104.27
StPt	2013_10_DSG149_001	2714	17	20	4	1	14	3	85.4775	102.106
StPt	2013_10_DSG149_001	2715	17	30	4	1	14	3	85.5286	99.686
StPt	2013_10_DSG149_001	2716	17	40	4	1	14	3	85.9278	100.456
StPt	2013_10_DSG149_001	2717	17	50	4	1	14	3	87.3206	98.8704
StPt	2013_10_DSG149_001	2718	18	0	4	1	14	3	87.3547	100.787
StPt	2013_10_DSG149_001	2719	18	10	4	1	14	3	89.179	101.279
StPt	2013_10_DSG149_001	2720	18	20	4	1	14	2	87.118	101.731
StPt	2013_10_DSG149_001	2721	18	30	4	1	14	2	87.4958	101.784
StPt	2013_10_DSG149_001	2722	18	40	4	1	14	2	96.2016	101.739
StPt	2013_10_DSG149_001	2723	18	50	4	1	14	2	92.8944	98.9757
StPt	2013_10_DSG149_001	2724	19	0	4	1	14	2	85.6354	107.149
StPt	2013_10_DSG149_001	2725	19	10	4	1	14	2	86.9406	100.639
StPt	2013_10_DSG149_001	2726	19	20	4	1	14	2	85.9846	105.741
StPt	2013_10_DSG149_001	2727	19	30	4	1	14	2	85.6122	99.9434
StPt	2013_10_DSG149_001	2728	19	40	4	1	14	2	85.457	106.62
StPt	2013_10_DSG149_001	2729	19	50	4	1	14	2	85.6377	110.723
StPt	2013_10_DSG149_001	2730	20	0	4	1	14	2	86.2083	101.115
StPt	2013_10_DSG149_001	2731	20	10	4	1	14	1	87.2961	105.643
StPt	2013_10_DSG149_001	2732	20	20	4	1	14	1	87.0939	108.018
StPt	2013_10_DSG149_001	2733	20	30	4	1	14	1	84.7388	101.403
StPt	2013_10_DSG149_001	2734	20	40	4	1	14	2	86.3649	96.8606
StPt	2013_10_DSG149_001	2735	20	50	4	1	14	2	85.6786	99.5107
StPt	2013_10_DSG149_001	2736	21	0	4	1	14	2	85.7012	98.5363
StPt	2013_10_DSG149_001	2737	21	10	4	1	14	2	85.3091	99.0585
StPt	2013_10_DSG149_001	2738	21	20	4	1	14	3	86.3441	96.0462
StPt	2013_10_DSG149_001	2739	21	30	4	1	14	3	87.2647	97.8659
StPt	2013_10_DSG149_001	2740	21	40	4	1	14	3	87.3679	94.7492
StPt	2013_10_DSG149_001	2741	21	50	4	1	14	3	85.8509	99.5893
StPt	2013_10_DSG149_001	2742	22	0	4	1	14	3	85.7199	94.579
StPt	2013_10_DSG149_001	2743	22	10	4	1	14	3	86.0718	99.1588
StPt	2013_10_DSG149_001	2744	22	20	4	1	14	3	87.4174	100.83
StPt	2013_10_DSG149_001	2745	22	30	4	1	14	3	86.1503	97.0165
StPt	2013_10_DSG149_001	2746	22	40	4	1	14	2	86.1609	97.3264
StPt	2013_10_DSG149_001	2747	22	50	4	1	14	2	86.0004	101.677
StPt	2013_10_DSG149_001	2748	23	0	4	1	14	2	86.3828	101.133
StPt	2013_10_DSG149_001	2749	23	10	4	1	14	1	85.8105	102.204
StPt	2013_10_DSG149_001	2750	23	20	4	1	14	3	85.7938	102.305
StPt	2013_10_DSG149_001	2751	23	30	4	1	14	2	85.965	100.111
StPt	2013_10_DSG149_001	2752	23	40	4	1	14	2	86.7856	104.955
StPt	2013_10_DSG149_001	2753	23	50	4	1	14	2	85.9386	95.4098
StPt	2013_10_DSG149_001	2754	0	0	5	1	14	2	87.035	91.5666
StPt	2013_10_DSG149_001	2755	0	10	5	1	14	2	86.266	95.5405
StPt	2013_10_DSG149_001	2756	0	20	5	1	14	2	86.9359	104.94
StPt	2013_10_DSG149_001	2757	0	30	5	1	14	2	86.5204	104.573
StPt	2013_10_DSG149_001	2758	0	40	5	1	14	2	86.4426	104.755
StPt	2013_10_DSG149_001	2759	0	50	5	1	14	2	85.8708	100.261
StPt	2013_10_DSG149_001	2760	1	0	5	1	14	2	85.5982	102.601
StPt	2013_10_DSG149_001	2761	1	10	5	1	14	2	85.2024	103.758
StPt	2013_10_DSG149_001	2762	1	20	5	1	14	2	86.5505	100.426
StPt	2013_10_DSG149_001	2763	1	30	5	1	14	2	85.194	103.013
StPt	2013_10_DSG149_001	2764	1	40	5	1	14	3	86.4268	99.0369
StPt	2013_10_DSG149_001	2765	1	50	5	1	14	2	85.4573	102.955
StPt	2013_10_DSG149_001	2766	2	0	5	1	14	2	84.9542	97.513
StPt	2013_10_DSG149_001	2767	2	10	5	1	14	2	86.3651	99.1653
StPt	2013_10_DSG149_001	2768	2	20	5	1	14	2	86.1823	99.0619
StPt	2013_10_DSG149_001	2769	2	30	5	1	14	2	85.6242	99.4471
StPt	2013_10_DSG149_001	2770	2	40	5	1	14	2	85.269	99.7512
StPt	2013_10_DSG149_001	2771	2	50	5	1	14	2	85.4707	100.373
StPt	2013_10_DSG149_001	2772	3	0	5	1	14	2	84.9186	100.71
StPt	2013_10_DSG149_001	2773	3	10	5	1	14	2	85.2154	100.408
StPt	2013_10_DSG149_001	2774	3	20	5	1	14	2	85.3094	104.785
StPt	2013_10_DSG149_001	2775	3	30	5	1	14	3	85.3573	88.5379
StPt	2013_10_DSG149_001	2776	3	40	5	1	14	2	85.8083	102.71
StPt	2013_10_DSG149_001	2777	3	50	5	1	14	2	85.4625	103.595
StPt	2013_10_DSG149_001	2778	4	0	5	1	14	2	85.5736	103.616
StPt	2013_10_DSG149_001	2779	4	10	5	1	14	2	85.4035	104.934
StPt	2013_10_DSG149_001	2780	4	20	5	1	14	2	85.4627	104.912
StPt	2013_10_DSG149_001	2781	4	30	5	1	14	2	85.5345	104.038
StPt	2013_10_DSG149_001	2782	4	40	5	1	14	3	85.6006	99.5962
StPt	2013_10_DSG149_001	2783	4	50	5	1	14	3	85.3476	106.171
StPt	2013_10_DSG149_001	2784	5	0	5	1	14	2	85.4394	101.932
StPt	2013_10_DSG149_001	2785	5	10	5	1	14	1	85.3118	103.72
StPt	2013_10_DSG149_001	2786	5	20	5	1	14	2	85.5303	103.805
StPt	2013_10_DSG149_001	2787	5	30	5	1	14	2	85.5042	104.428
StPt	2013_10_DSG149_001	2788	5	40	5	1	14	2	85.467	102.063
StPt	2013_10_DSG149_001	2789	5	50	5	1	14	2	86.0325	108.235
StPt	2013_10_DSG149_001	2790	6	0	5	1	14	3	85.3751	100.292
StPt	2013_10_DSG149_001	2791	6	10	5	1	14	3	85.5169	104.247
StPt	2013_10_DSG149_001	2792	6	20	5	1	14	3	85.8914	104.721
StPt	2013_10_DSG149_001	2793	6	30	5	1	14	2	87.1933	111.341
StPt	2013_10_DSG149_001	2794	6	40	5	1	14	3	87.3229	97.4427
StPt	2013_10_DSG149_001	2795	6	50	5	1	14	2	87.841	105.407
StPt	2013_10_DSG149_001	2796	7	0	5	1	14	2	88.2679	105.437
StPt	2013_10_DSG149_001	2797	7	10	5	1	14	2	87.3265	105.074
StPt	2013_10_DSG149_001	2798	7	20	5	1	14	2	86.9211	103.334
StPt	2013_10_DSG149_001	2799	7	30	5	1	14	3	86.9997	100.307
StPt	2013_10_DSG149_001	2800	7	40	5	1	14	1	85.4036	108.438
StPt	2013_10_DSG149_001	2801	7	50	5	1	14	2	96.0321	112.001
StPt	2013_10_DSG149_001	2802	8	0	5	1	14	1	87.1038	111.694
StPt	2013_10_DSG149_001	2803	8	10	5	1	14	3	86.3459	101.271
StPt	2013_10_DSG149_001	2804	8	20	5	1	14	2	85.2746	103.318
StPt	2013_10_DSG149_001	2805	8	30	5	1	14	2	89.3352	109.602
StPt	2013_10_DSG149_001	2806	8	40	5	1	14	2	88.7462	103.721
StPt	2013_10_DSG149_001	2807	8	50	5	1	14	2	86.1861	98.8942
StPt	2013_10_DSG149_001	2808	9	0	5	1	14	2	85.6557	102.316
StPt	2013_10_DSG149_001	2809	9	10	5	1	14	1	95.4076	115.483
StPt	2013_10_DSG149_001	2810	9	20	5	1	14	1	86.9206	109.969
StPt	2013_10_DSG149_001	2811	9	30	5	1	14	2	86.3519	100.214
StPt	2013_10_DSG149_001	2812	9	40	5	1	14	3	86.0753	101.069
StPt	2013_10_DSG149_001	2813	9	50	5	1	14	2	88.805	105.601
StPt	2013_10_DSG149_001	2814	10	0	5	1	14	2	86.39	104.117
StPt	2013_10_DSG149_001	2815	10	10	5	1	14	2	86.6398	100.383
StPt	2013_10_DSG149_001	2816	10	20	5	1	14	2	85.8963	100.958
StPt	2013_10_DSG149_001	2817	10	30	5	1	14	3	85.681	103.045
StPt	2013_10_DSG149_001	2818	10	40	5	1	14	2	86.1345	103.664
StPt	2013_10_DSG149_001	2819	10	50	5	1	14	2	86.2643	103.924
StPt	2013_10_DSG149_001	2820	11	0	5	1	14	1	91.2489	113.679
StPt	2013_10_DSG149_001	2821	11	10	5	1	14	2	86.3896	100.355
StPt	2013_10_DSG149_001	2822	11	20	5	1	14	2	85.8777	104.105
StPt	2013_10_DSG149_001	2823	11	30	5	1	14	2	86.5918	103.677
StPt	2013_10_DSG149_001	2824	11	40	5	1	14	3	86.0371	111.979
StPt	2013_10_DSG149_001	2825	11	50	5	1	14	2	86.3955	106.862
StPt	2013_10_DSG149_001	2826	12	0	5	1	14	1	91.1502	115.016
StPt	2013_10_DSG149_001	2827	12	10	5	1	14	1	85.397	108.616
StPt	2013_10_DSG149_001	2828	12	20	5	1	14	1	86.7515	107.591
StPt	2013_10_DSG149_001	2829	12	30	5	1	14	2	85.1883	95.5679
StPt	2013_10_DSG149_001	2830	12	40	5	1	14	2	92.771	110.314
StPt	2013_10_DSG149_001	2831	12	50	5	1	14	3	89.539	107.419
StPt	2013_10_DSG149_001	2832	13	0	5	1	14	2	86.4985	105.086
StPt	2013_10_DSG149_001	2833	13	10	5	1	14	2	88.5226	108.874
StPt	2013_10_DSG149_001	2834	13	20	5	1	14	3	85.2363	98.1137
StPt	2013_10_DSG149_001	2835	13	30	5	1	14	3	85.5069	102.418
StPt	2013_10_DSG149_001	2836	13	40	5	1	14	3	92.4848	110.507
StPt	2013_10_DSG149_001	2837	13	50	5	1	14	2	85.2561	104.617
StPt	2013_10_DSG149_001	2838	14	0	5	1	14	2	85.7341	107.079
StPt	2013_10_DSG149_001	2839	14	10	5	1	14	1	93.6461	112.611
StPt	2013_10_DSG149_001	2840	14	20	5	1	14	2	89.9469	109.526
StPt	2013_10_DSG149_001	2841	14	30	5	1	14	2	85.3579	101.66
StPt	2013_10_DSG149_001	2842	14	40	5	1	14	2	86.7406	106.368
StPt	2013_10_DSG149_001	2843	14	50	5	1	14	3	94.7436	107.555
StPt	2013_10_DSG149_001	2844	15	0	5	1	14	2	88.6588	105.713
StPt	2013_10_DSG149_001	2845	15	10	5	1	14	1	88.412	107.121
StPt	2013_10_DSG149_001	2846	15	20	5	1	14	2	85.274	110.116
StPt	2013_10_DSG149_001	2847	15	30	5	1	14	2	85.9129	105.922
StPt	2013_10_DSG149_001	2848	15	40	5	1	14	3	85.1359	104.121
StPt	2013_10_DSG149_001	2849	15	50	5	1	14	1	92.8206	113.469
StPt	2013_10_DSG149_001	2850	16	0	5	1	14	3	85.4112	102.129
StPt	2013_10_DSG149_001	2851	16	10	5	1	14	2	88.119	106.203
StPt	2013_10_DSG149_001	2852	16	20	5	1	14	2	99.16	115.69
StPt	2013_10_DSG149_001	2853	16	30	5	1	14	3	85.5403	102.47
StPt	2013_10_DSG149_001	2854	16	40	5	1	14	2	86.9504	107.599
StPt	2013_10_DSG149_001	2855	16	50	5	1	14	2	85.8228	106.961
StPt	2013_10_DSG149_001	2856	17	0	5	1	14	2	86.2851	107.842
StPt	2013_10_DSG149_001	2857	17	10	5	1	14	3	86.4819	105.432
StPt	2013_10_DSG149_001	2858	17	20	5	1	14	4	87.476	110.149
StPt	2013_10_DSG149_001	2859	17	30	5	1	14	2	87.1565	108.855
StPt	2013_10_DSG149_001	2860	17	40	5	1	14	3	88.6604	111.666
StPt	2013_10_DSG149_001	2861	17	50	5	1	14	2	88.5373	110.873
StPt	2013_10_DSG149_001	2862	18	0	5	1	14	3	88.9357	113.459
StPt	2013_10_DSG149_001	2863	18	10	5	1	14	2	89.3059	103.635
StPt	2013_10_DSG149_001	2864	18	20	5	1	14	2	89.776	110.397
StPt	2013_10_DSG149_001	2865	18	30	5	1	14	3	89.8926	109.251
StPt	2013_10_DSG149_001	2866	18	40	5	1	14	2	88.5302	109.031
StPt	2013_10_DSG149_001	2867	18	50	5	1	14	2	88.2121	110.567
StPt	2013_10_DSG149_001	2868	19	0	5	1	14	2	87.3526	105.937
StPt	2013_10_DSG149_001	2869	19	10	5	1	14	3	87.8118	102.869
StPt	2013_10_DSG149_001	2870	19	20	5	1	14	1	87.8393	111.072
StPt	2013_10_DSG149_001	2871	19	30	5	1	14	1	87.5967	111.49
StPt	2013_10_DSG149_001	2872	19	40	5	1	14	2	89.1025	111.017
StPt	2013_10_DSG149_001	2873	19	50	5	1	14	2	87.654	106.486
StPt	2013_10_DSG149_001	2874	20	0	5	1	14	1	87.7922	111.946
StPt	2013_10_DSG149_001	2875	20	10	5	1	14	1	89.38	116.115
StPt	2013_10_DSG149_001	2876	20	20	5	1	14	1	87.7998	110.382
StPt	2013_10_DSG149_001	2877	20	30	5	1	14	1	88.1508	109.566
StPt	2013_10_DSG149_001	2878	20	40	5	1	14	3	87.8616	107.347
StPt	2013_10_DSG149_001	2879	20	50	5	1	14	3	88.0057	98.5435
StPt	2013_10_DSG149_001	2880	21	0	5	1	14	3	88.0493	101.697
StPt	2013_10_DSG149_001	2881	21	10	5	1	14	2	87.3063	109.745
StPt	2013_10_DSG149_001	2882	21	20	5	1	14	3	87.6278	98.3125
StPt	2013_10_DSG149_001	2883	21	30	5	1	14	3	88.1876	101.531
StPt	2013_10_DSG149_001	2884	21	40	5	1	14	3	87.3044	99.7213
StPt	2013_10_DSG149_001	2885	21	50	5	1	14	2	87.7285	96.6523
StPt	2013_10_DSG149_001	2886	22	0	5	1	14	2	87.9906	97.6329
StPt	2013_10_DSG149_001	2887	22	10	5	1	14	3	88.2757	95.2812
StPt	2013_10_DSG149_001	2888	22	20	5	1	14	2	87.5769	96.8262
StPt	2013_10_DSG149_001	2889	22	30	5	1	14	3	87.3653	94.6573
StPt	2013_10_DSG149_001	2890	22	40	5	1	14	3	87.4032	94.3547
StPt	2013_10_DSG149_001	2891	22	50	5	1	14	2	87.6002	96.4266
StPt	2013_10_DSG149_001	2892	23	0	5	1	14	3	89.1176	97.029
StPt	2013_10_DSG149_001	2893	23	10	5	1	14	3	87.3766	97.5943
StPt	2013_10_DSG149_001	2894	23	20	5	1	14	3	87.3498	87.6262
StPt	2013_10_DSG149_001	2895	23	30	5	1	14	3	87.3536	91.3128
StPt	2013_10_DSG149_001	2896	23	40	5	1	14	3	87.3894	99.9654
StPt	2013_10_DSG149_001	2897	23	50	5	1	14	2	87.4532	108.733
StPt	2013_10_DSG149_001	2898	0	0	6	1	14	3	87.2317	103.106
StPt	2013_10_DSG149_001	2899	0	10	6	1	14	2	87.1187	103.568
StPt	2013_10_DSG149_001	2900	0	20	6	1	14	2	87.9665	109.369
StPt	2013_10_DSG149_001	2901	0	30	6	1	14	3	87.1189	109.006
StPt	2013_10_DSG149_001	2902	0	40	6	1	14	2	87.7685	104.487
StPt	2013_10_DSG149_001	2903	0	50	6	1	14	2	87.5139	108.22
StPt	2013_10_DSG149_001	2904	1	0	6	1	14	2	86.9852	105.947
StPt	2013_10_DSG149_001	2905	1	10	6	1	14	2	89.9818	105.642
StPt	2013_10_DSG149_001	2906	1	20	6	1	14	3	86.3936	102.985
StPt	2013_10_DSG149_001	2907	1	30	6	1	14	2	86.6244	97.9574
StPt	2013_10_DSG149_001	2908	1	40	6	1	14	3	86.4337	97.8989
StPt	2013_10_DSG149_001	2909	1	50	6	1	14	2	86.6402	104.668
StPt	2013_10_DSG149_001	2910	2	0	6	1	14	2	86.9266	105.223
StPt	2013_10_DSG149_001	2911	2	10	6	1	14	3	86.5267	100.964
StPt	2013_10_DSG149_001	2912	2	20	6	1	14	2	86.1422	105.031
StPt	2013_10_DSG149_001	2913	2	30	6	1	14	2	86.0354	105.562
StPt	2013_10_DSG149_001	2914	2	40	6	1	14	2	86.2239	105.785
StPt	2013_10_DSG149_001	2915	2	50	6	1	14	3	86.0978	99.3881
StPt	2013_10_DSG149_001	2916	3	0	6	1	14	2	86.8251	106.781
StPt	2013_10_DSG149_001	2917	3	10	6	1	14	3	86.6818	102.027
StPt	2013_10_DSG149_001	2918	3	20	6	1	14	2	89.6213	101.317
StPt	2013_10_DSG149_001	2919	3	30	6	1	14	2	86.9091	108.248
StPt	2013_10_DSG149_001	2920	3	40	6	1	14	2	91.6847	101.157
StPt	2013_10_DSG149_001	2921	3	50	6	1	14	3	87.2342	98.6777
StPt	2013_10_DSG149_001	2922	4	0	6	1	14	3	85.9907	99.8516
StPt	2013_10_DSG149_001	2923	4	10	6	1	14	2	86.9877	106.795
StPt	2013_10_DSG149_001	2924	4	20	6	1	14	2	86.3293	103.448
StPt	2013_10_DSG149_001	2925	4	30	6	1	14	2	85.7564	104.555
StPt	2013_10_DSG149_001	2926	4	40	6	1	14	2	85.6755	106.193
StPt	2013_10_DSG149_001	2927	4	50	6	1	14	2	85.2488	102.457
StPt	2013_10_DSG149_001	2928	5	0	6	1	14	2	85.5798	107.345
StPt	2013_10_DSG149_001	2929	5	10	6	1	14	3	85.9314	95.9257
StPt	2013_10_DSG149_001	2930	5	20	6	1	14	3	85.5825	94.5882
StPt	2013_10_DSG149_001	2931	5	30	6	1	14	3	85.8284	100.771
StPt	2013_10_DSG149_001	2932	5	40	6	1	14	3	86.0123	97.6894
StPt	2013_10_DSG149_001	2933	5	50	6	1	14	2	85.6894	101.394
StPt	2013_10_DSG149_001	2934	6	0	6	1	14	2	86.1495	103.343
StPt	2013_10_DSG149_001	2935	6	10	6	1	14	2	86.3457	100.703
StPt	2013_10_DSG149_001	2936	6	20	6	1	14	2	86.4476	111.657
StPt	2013_10_DSG149_001	2937	6	30	6	1	14	2	86.899	104.157
StPt	2013_10_DSG149_001	2938	6	40	6	1	14	2	87.278	104.086
StPt	2013_10_DSG149_001	2939	6	50	6	1	14	2	88.2378	103.438
StPt	2013_10_DSG149_001	2940	7	0	6	1	14	2	88.3428	104.942
StPt	2013_10_DSG149_001	2941	7	10	6	1	14	3	87.7844	101.778
StPt	2013_10_DSG149_001	2942	7	20	6	1	14	3	88.1092	95.4178
StPt	2013_10_DSG149_001	2943	7	30	6	1	14	2	86.1544	108.429
StPt	2013_10_DSG149_001	2944	7	40	6	1	14	3	86.1542	95.8065
StPt	2013_10_DSG149_001	2945	7	50	6	1	14	2	86.0029	107.743
StPt	2013_10_DSG149_001	2946	8	0	6	1	14	2	85.3459	109.163
StPt	2013_10_DSG149_001	2947	8	10	6	1	14	3	85.7669	103.878
StPt	2013_10_DSG149_001	2948	8	20	6	1	14	2	85.6405	111.492
StPt	2013_10_DSG149_001	2949	8	30	6	1	14	2	85.1312	107.55
StPt	2013_10_DSG149_001	2950	8	40	6	1	14	3	85.2897	102.309
StPt	2013_10_DSG149_001	2951	8	50	6	1	14	3	85.0539	107.251
StPt	2013_10_DSG149_001	2952	9	0	6	1	14	3	84.8921	100.684
StPt	2013_10_DSG149_001	2953	9	10	6	1	14	2	85.0059	103.113
StPt	2013_10_DSG149_001	2954	9	20	6	1	14	2	85.8138	107.09
StPt	2013_10_DSG149_001	2955	9	30	6	1	14	3	85.4147	102.102
StPt	2013_10_DSG149_001	2956	9	40	6	1	14	3	84.8382	96.8406
StPt	2013_10_DSG149_001	2957	9	50	6	1	14	2	84.966	106.568
StPt	2013_10_DSG149_001	2958	10	0	6	1	14	2	84.4978	107.102
StPt	2013_10_DSG149_001	2959	10	10	6	1	14	2	84.301	106.647
StPt	2013_10_DSG149_001	2960	10	20	6	1	14	1	80.293	104.325
StPt	2013_10_DSG149_001	2961	10	30	6	1	14	1	80.5094	107.637
StPt	2013_10_DSG149_001	2962	10	40	6	1	14	1	80.7856	105.022
StPt	2013_10_DSG149_001	2963	10	50	6	1	14	1	78.6709	111.042
StPt	2013_10_DSG149_001	2964	11	0	6	1	14	1	78.9632	108.605
StPt	2013_10_DSG149_001	2965	11	10	6	1	14	1	78.5082	108.78
StPt	2013_10_DSG149_001	2966	11	20	6	1	14	1	77.782	112.825
StPt	2013_10_DSG149_001	2967	11	30	6	1	14	1	82.8266	115.11
StPt	2013_10_DSG149_001	2968	11	40	6	1	14	1	78.39	113.979
StPt	2013_10_DSG149_001	2969	11	50	6	1	14	1	79.4893	117.343
StPt	2013_10_DSG149_001	2970	12	0	6	1	14	1	77.8972	114.847
StPt	2013_10_DSG149_001	2971	12	10	6	1	14	1	79.6993	117.475
StPt	2013_10_DSG149_001	2972	12	20	6	1	14	1	80.3253	118.113
StPt	2013_10_DSG149_001	2973	12	30	6	1	14	1	80.3784	115.278
StPt	2013_10_DSG149_001	2974	12	40	6	1	14	1	80.1512	112.091
StPt	2013_10_DSG149_001	2975	12	50	6	1	14	1	77.1196	107.886
StPt	2013_10_DSG149_001	2976	13	0	6	1	14	1	79.0431	112.148
StPt	2013_10_DSG149_001	2977	13	10	6	1	14	1	80.0423	116.587
StPt	2013_10_DSG149_001	2978	13	20	6	1	14	1	81.3642	105.526
StPt	2013_10_DSG149_001	2979	13	30	6	1	14	1	78.2736	108.254
StPt	2013_10_DSG149_001	2980	13	40	6	1	14	1	79.9408	106.687
StPt	2013_10_DSG149_001	2981	13	50	6	1	14	1	76.3648	111.499
StPt	2013_10_DSG149_001	2982	14	0	6	1	14	1	78.6398	105.311
StPt	2013_10_DSG149_001	2983	14	10	6	1	14	1	78.5378	116.155
StPt	2013_10_DSG149_001	2984	14	20	6	1	14	1	78.8454	102.249
StPt	2013_10_DSG149_001	2985	14	30	6	1	14	1	80.1527	115.096
StPt	2013_10_DSG149_001	2986	14	40	6	1	14	1	79.2926	113.326
StPt	2013_10_DSG149_001	2987	14	50	6	1	14	1	78.069	114.282
StPt	2013_10_DSG149_001	2988	15	0	6	1	14	1	78.4597	104.166
StPt	2013_10_DSG149_001	2989	15	10	6	1	14	1	77.2833	113.769
StPt	2013_10_DSG149_001	2990	15	20	6	1	14	1	78.7551	110.715
StPt	2013_10_DSG149_001	2991	15	30	6	1	14	1	78.3135	106.688
StPt	2013_10_DSG149_001	2992	15	40	6	1	14	1	77.8185	114.839
StPt	2013_10_DSG149_001	2993	15	50	6	1	14	1	80.2244	116.67
StPt	2013_10_DSG149_001	2994	16	0	6	1	14	1	82.7292	105.328
StPt	2013_10_DSG149_001	2995	16	10	6	1	14	1	80.8283	106.338
StPt	2013_10_DSG149_001	2996	16	20	6	1	14	1	80.3553	109.639
StPt	2013_10_DSG149_001	2997	16	30	6	1	14	1	77.8584	111.888
StPt	2013_10_DSG149_001	2998	16	40	6	1	14	1	77.9926	111.121
StPt	2013_10_DSG149_001	2999	16	50	6	1	14	1	78.4884	108.011
StPt	2013_10_DSG149_001	3000	17	0	6	1	14	1	76.002	107.961
StPt	2013_10_DSG149_001	3001	17	10	6	1	14	1	78.1882	118.018
StPt	2013_10_DSG149_001	3002	17	20	6	1	14	1	77.3558	113.182
StPt	2013_10_DSG149_001	3003	17	30	6	1	14	1	78.3404	104.297
StPt	2013_10_DSG149_001	3004	17	40	6	1	14	1	77.9901	114.182
StPt	2013_10_DSG149_001	3005	17	50	6	1	14	1	82.395	112.842
StPt	2013_10_DSG149_001	3006	18	0	6	1	14	1	78.2748	109.99
StPt	2013_10_DSG149_001	3007	18	10	6	1	14	1	78.9063	103.56
StPt	2013_10_DSG149_001	3008	18	20	6	1	14	1	77.942	110.846
StPt	2013_10_DSG149_001	3009	18	30	6	1	14	1	77.207	114.174
StPt	2013_10_DSG149_001	3010	18	40	6	1	14	1	79.2042	112.86
StPt	2013_10_DSG149_001	3011	18	50	6	1	14	1	79.6401	111.122
StPt	2013_10_DSG149_001	3012	19	0	6	1	14	1	79.6691	107.569
StPt	2013_10_DSG149_001	3013	19	10	6	1	14	1	79.9233	112.304
StPt	2013_10_DSG149_001	3014	19	20	6	1	14	1	77.3757	112.857
StPt	2013_10_DSG149_001	3015	19	30	6	1	14	1	78.0231	114.392
StPt	2013_10_DSG149_001	3016	19	40	6	1	14	1	78.2127	109.724
StPt	2013_10_DSG149_001	3017	19	50	6	1	14	1	79.1445	106.497
StPt	2013_10_DSG149_001	3018	20	0	6	1	14	1	80.6846	109.131
StPt	2013_10_DSG149_001	3019	20	10	6	1	14	1	78.0007	104.446
StPt	2013_10_DSG149_001	3020	20	20	6	1	14	1	78.0363	105.515
StPt	2013_10_DSG149_001	3021	20	30	6	1	14	1	78.3728	103.536
StPt	2013_10_DSG149_001	3022	20	40	6	1	14	1	78.6429	104.091
StPt	2013_10_DSG149_001	3023	20	50	6	1	14	1	78.7246	114.939
StPt	2013_10_DSG149_001	3024	21	0	6	1	14	1	78.8842	104.351
StPt	2013_10_DSG149_001	3025	21	10	6	1	14	1	80.2962	113.155
StPt	2013_10_DSG149_001	3026	21	20	6	1	14	1	78.9899	107.621
StPt	2013_10_DSG149_001	3027	21	30	6	1	14	1	82.3858	102.959
StPt	2013_10_DSG149_001	3028	21	40	6	1	14	1	86.8089	102.338
StPt	2013_10_DSG149_001	3029	21	50	6	1	14	1	80.8933	106.74
StPt	2013_10_DSG149_001	3030	22	0	6	1	14	2	78.8637	102.263
StPt	2013_10_DSG149_001	3031	22	10	6	1	14	1	78.7289	118.119
StPt	2013_10_DSG149_001	3032	22	20	6	1	14	1	80.5543	112.298
StPt	2013_10_DSG149_001	3033	22	30	6	1	14	1	78.588	113.143
StPt	2013_10_DSG149_001	3034	22	40	6	1	14	1	79.9191	107.24
StPt	2013_10_DSG149_001	3035	22	50	6	1	14	2	81.2969	110.043
StPt	2013_10_DSG149_001	3036	23	0	6	1	14	2	80.0745	109.816
StPt	2013_10_DSG149_001	3037	23	10	6	1	14	2	80.5137	110.949
StPt	2013_10_DSG149_001	3038	23	20	6	1	14	1	79.972	104.316
StPt	2013_10_DSG149_001	3039	23	30	6	1	14	1	80.0659	115.368
StPt	2013_10_DSG149_001	3040	23	40	6	1	14	1	81.9748	117.783
StPt	2013_10_DSG149_001	3041	23	50	6	1	14	1	87.3543	102.781
StPt	2013_10_DSG149_001	3042	0	0	7	1	14	1	81.1936	112.528
StPt	2013_10_DSG149_001	3043	0	10	7	1	14	2	78.3469	112.788
StPt	2013_10_DSG149_001	3044	0	20	7	1	14	2	80.1377	107.458
StPt	2013_10_DSG149_001	3045	0	30	7	1	14	2	81.2013	109.746
StPt	2013_10_DSG149_001	3046	0	40	7	1	14	1	79.5135	113.884
StPt	2013_10_DSG149_001	3047	0	50	7	1	14	1	80.2686	107.706
StPt	2013_10_DSG149_001	3048	1	0	7	1	14	1	83.4675	103.396
StPt	2013_10_DSG149_001	3049	1	10	7	1	14	1	80.8468	108.625
StPt	2013_10_DSG149_001	3050	1	20	7	1	14	1	80.0091	112.651
StPt	2013_10_DSG149_001	3051	1	30	7	1	14	1	80.9445	112.812
StPt	2013_10_DSG149_001	3052	1	40	7	1	14	1	78.3825	106.663
StPt	2013_10_DSG149_001	3053	1	50	7	1	14	1	82.2629	103.439
StPt	2013_10_DSG149_001	3054	2	0	7	1	14	1	79.6446	103.314
StPt	2013_10_DSG149_001	3055	2	10	7	1	14	1	81.4381	103.976
StPt	2013_10_DSG149_001	3056	2	20	7	1	14	1	77.3924	105.766
StPt	2013_10_DSG149_001	3057	2	30	7	1	14	1	78.8615	116.071
StPt	2013_10_DSG149_001	3058	2	40	7	1	14	1	76.6118	105.043
StPt	2013_10_DSG149_001	3059	2	50	7	1	14	1	80.3152	107.714
StPt	2013_10_DSG149_001	3060	3	0	7	1	14	1	78.8312	110.316
StPt	2013_10_DSG149_001	3061	3	10	7	1	14	1	77.4066	114.915
StPt	2013_10_DSG149_001	3062	3	20	7	1	14	1	80.3612	110.276
StPt	2013_10_DSG149_001	3063	3	30	7	1	14	1	79.9004	106.245
StPt	2013_10_DSG149_001	3064	3	40	7	1	14	1	78.8195	106.584
StPt	2013_10_DSG149_001	3065	3	50	7	1	14	1	77.6808	113.803
StPt	2013_10_DSG149_001	3066	4	0	7	1	14	1	78.3533	107.21
StPt	2013_10_DSG149_001	3067	4	10	7	1	14	1	77.4431	110.158
StPt	2013_10_DSG149_001	3068	4	20	7	1	14	1	80.1728	109.161
StPt	2013_10_DSG149_001	3069	4	30	7	1	14	1	77.5031	111.473
StPt	2013_10_DSG149_001	3070	4	40	7	1	14	1	80.4017	110.957
StPt	2013_10_DSG149_001	3071	4	50	7	1	14	1	77.3979	104.794
StPt	2013_10_DSG149_001	3072	5	0	7	1	14	1	79.7499	110.601
StPt	2013_10_DSG149_001	3073	5	10	7	1	14	1	81.347	109.582
StPt	2013_10_DSG149_001	3074	5	20	7	1	14	1	77.5339	112.243
StPt	2013_10_DSG149_001	3075	5	30	7	1	14	1	77.7734	100.741
StPt	2013_10_DSG149_001	3076	5	40	7	1	14	2	77.9565	106.188
StPt	2013_10_DSG149_001	3077	5	50	7	1	14	1	80.7354	115.91
StPt	2013_10_DSG149_001	3078	6	0	7	1	14	1	76.6663	109.76
StPt	2013_10_DSG149_001	3079	6	10	7	1	14	1	78.2992	109.986
StPt	2013_10_DSG149_001	3080	6	20	7	1	14	1	79.8225	106.594
StPt	2013_10_DSG149_001	3081	6	30	7	1	14	2	79.2632	106.225
StPt	2013_10_DSG149_001	3082	6	40	7	1	14	1	81.9095	104.822
StPt	2013_10_DSG149_001	3083	6	50	7	1	14	2	78.6651	104.244
StPt	2013_10_DSG149_001	3084	7	0	7	1	14	2	81.2819	102.67
StPt	2013_10_DSG149_001	3085	7	10	7	1	14	1	81.9797	104.299
StPt	2013_10_DSG149_001	3086	7	20	7	1	14	1	81.4993	109.74
StPt	2013_10_DSG149_001	3087	7	30	7	1	14	2	82.148	105.838
StPt	2013_10_DSG149_001	3088	7	40	7	1	14	2	80.3095	108.216
StPt	2013_10_DSG149_001	3089	7	50	7	1	14	1	80.633	115.329
StPt	2013_10_DSG149_001	3090	8	0	7	1	14	1	81.8764	115.558
StPt	2013_10_DSG149_001	3091	8	10	7	1	14	1	80.5078	102.485
StPt	2013_10_DSG149_001	3092	8	20	7	1	14	2	77.8939	110.914
StPt	2013_10_DSG149_001	3093	8	30	7	1	14	2	78.8494	109.775
StPt	2013_10_DSG149_001	3094	8	40	7	1	14	1	79.6425	106.211
StPt	2013_10_DSG149_001	3095	8	50	7	1	14	2	80.5175	108.078
StPt	2013_10_DSG149_001	3096	9	0	7	1	14	1	79.336	108.91
StPt	2013_10_DSG149_001	3097	9	10	7	1	14	2	79.0442	105.851
StPt	2013_10_DSG149_001	3098	9	20	7	1	14	1	80.6614	116.962
StPt	2013_10_DSG149_001	3099	9	30	7	1	14	2	79.7223	104.309
StPt	2013_10_DSG149_001	3100	9	40	7	1	14	2	82.5033	105.183
StPt	2013_10_DSG149_001	3101	9	50	7	1	14	2	83.3597	110.189
StPt	2013_10_DSG149_001	3102	10	0	7	1	14	2	83.89	111.551
StPt	2013_10_DSG149_001	3103	10	10	7	1	14	2	83.4937	105.583
StPt	2013_10_DSG149_001	3104	10	20	7	1	14	2	83.1868	110.573
StPt	2013_10_DSG149_001	3105	10	30	7	1	14	2	84.3818	111.567
StPt	2013_10_DSG149_001	3106	10	40	7	1	14	2	83.6477	103.81
StPt	2013_10_DSG149_001	3107	10	50	7	1	14	2	84.1361	115.278
StPt	2013_10_DSG149_001	3108	11	0	7	1	14	2	84.6051	109.538
StPt	2013_10_DSG149_001	3109	11	10	7	1	14	2	84.0996	115.276
StPt	2013_10_DSG149_001	3110	11	20	7	1	14	2	83.579	117.206
StPt	2013_10_DSG149_001	3111	11	30	7	1	14	2	83.5013	115.318
StPt	2013_10_DSG149_001	3112	11	40	7	1	14	1	82.5725	114.608
StPt	2013_10_DSG149_001	3113	11	50	7	1	14	1	80.4517	116.303
StPt	2013_10_DSG149_001	3114	12	0	7	1	14	2	80.4343	101.59
StPt	2013_10_DSG149_001	3115	12	10	7	1	14	2	79.4922	104.613
StPt	2013_10_DSG149_001	3116	12	20	7	1	14	2	80.111	114.878
StPt	2013_10_DSG149_001	3117	12	30	7	1	14	1	80.6875	114.568
StPt	2013_10_DSG149_001	3118	12	40	7	1	14	2	82.8371	110.35
StPt	2013_10_DSG149_001	3119	12	50	7	1	14	2	79.2303	104.647
StPt	2013_10_DSG149_001	3120	13	0	7	1	14	2	79.8852	108.15
StPt	2013_10_DSG149_001	3121	13	10	7	1	14	2	79.5795	107.31
StPt	2013_10_DSG149_001	3122	13	20	7	1	14	2	79.2867	105.923
StPt	2013_10_DSG149_001	3123	13	30	7	1	14	2	80.3752	99.8988
StPt	2013_10_DSG149_001	3124	13	40	7	1	14	1	80.1269	111.998
StPt	2013_10_DSG149_001	3125	13	50	7	1	14	2	80.4613	110.837
StPt	2013_10_DSG149_001	3126	14	0	7	1	14	2	81.0137	101.561
StPt	2013_10_DSG149_001	3127	14	10	7	1	14	2	81.1356	100.959
StPt	2013_10_DSG149_001	3128	14	20	7	1	14	2	81.7034	102.398
StPt	2013_10_DSG149_001	3129	14	30	7	1	14	2	80.6988	112.413
StPt	2013_10_DSG149_001	3130	14	40	7	1	14	2	82.8939	102.791
StPt	2013_10_DSG149_001	3131	14	50	7	1	14	2	81.1975	107.843
StPt	2013_10_DSG149_001	3132	15	0	7	1	14	2	85.1534	101.052
StPt	2013_10_DSG149_001	3133	15	10	7	1	14	2	83.2897	109.414
StPt	2013_10_DSG149_001	3134	15	20	7	1	14	2	85.0318	103.044
StPt	2013_10_DSG149_001	3135	15	30	7	1	14	2	84.6874	98.8606
StPt	2013_10_DSG149_001	3136	15	40	7	1	14	2	87.65	109.902
StPt	2013_10_DSG149_001	3137	15	50	7	1	14	2	85.0889	103.313
StPt	2013_10_DSG149_001	3138	16	0	7	1	14	2	85.4128	111.665
StPt	2013_10_DSG149_001	3139	16	10	7	1	14	2	86.0519	103.88
StPt	2013_10_DSG149_001	3140	16	20	7	1	14	2	86.1245	99.8369
StPt	2013_10_DSG149_001	3141	16	30	7	1	14	2	86.7406	114.738
StPt	2013_10_DSG149_001	3142	16	40	7	1	14	2	88.8621	109.558
StPt	2013_10_DSG149_001	3143	16	50	7	1	14	2	87.0862	104.542
StPt	2013_10_DSG149_001	3144	17	0	7	1	14	2	89.0341	114.856
StPt	2013_10_DSG149_001	3145	17	10	7	1	14	2	85.5882	99.2661
StPt	2013_10_DSG149_001	3146	17	20	7	1	14	2	86.0204	101.053
StPt	2013_10_DSG149_001	3147	17	30	7	1	14	2	88.0578	102.376
StPt	2013_10_DSG149_001	3148	17	40	7	1	14	2	86.4363	115.267
StPt	2013_10_DSG149_001	3149	17	50	7	1	14	2	88.0305	111.299
StPt	2013_10_DSG149_001	3150	18	0	7	1	14	2	89.0813	112.158
StPt	2013_10_DSG149_001	3151	18	10	7	1	14	2	87.1306	108.038
StPt	2013_10_DSG149_001	3152	18	20	7	1	14	2	85.6265	111.023
StPt	2013_10_DSG149_001	3153	18	30	7	1	14	2	85.5966	106.947
StPt	2013_10_DSG149_001	3154	18	40	7	1	14	2	85.4733	114.087
StPt	2013_10_DSG149_001	3155	18	50	7	1	14	1	86.4385	110.665
StPt	2013_10_DSG149_001	3156	19	0	7	1	14	1	85.3733	116.875
StPt	2013_10_DSG149_001	3157	19	10	7	1	14	2	84.6067	102.381
StPt	2013_10_DSG149_001	3158	19	20	7	1	14	2	85.3682	109.746
StPt	2013_10_DSG149_001	3159	19	30	7	1	14	2	84.43	113.548
StPt	2013_10_DSG149_001	3160	19	40	7	1	14	2	84.3801	111.138
StPt	2013_10_DSG149_001	3161	19	50	7	1	14	2	85.0481	110.141
StPt	2013_10_DSG149_001	3162	20	0	7	1	14	2	84.2209	107.338
StPt	2013_10_DSG149_001	3163	20	10	7	1	14	2	83.6154	108.571
StPt	2013_10_DSG149_001	3164	20	20	7	1	14	1	84.8769	111.495
StPt	2013_10_DSG149_001	3165	20	30	7	1	14	2	83.5283	105.59
StPt	2013_10_DSG149_001	3166	20	40	7	1	14	2	83.5105	106.22
StPt	2013_10_DSG149_001	3167	20	50	7	1	14	1	83.4617	108.646
StPt	2013_10_DSG149_001	3168	21	0	7	1	14	1	82.9591	105.332
StPt	2013_10_DSG149_001	3169	21	10	7	1	14	1	84.1831	114.088
StPt	2013_10_DSG149_001	3170	21	20	7	1	14	1	84.6807	108.114
StPt	2013_10_DSG149_001	3171	21	30	7	1	14	1	83.1861	109.176
StPt	2013_10_DSG149_001	3172	21	40	7	1	14	2	84.6243	100.812
StPt	2013_10_DSG149_001	3173	21	50	7	1	14	1	81.8436	114.398
StPt	2013_10_DSG149_001	3174	22	0	7	1	14	1	82.9143	105.317
StPt	2013_10_DSG149_001	3175	22	10	7	1	14	2	81.9088	110.531
StPt	2013_10_DSG149_001	3176	22	20	7	1	14	1	82.9201	116.589
StPt	2013_10_DSG149_001	3177	22	30	7	1	14	1	82.7837	115.207
StPt	2013_10_DSG149_001	3178	22	40	7	1	14	2	81.8915	107.894
StPt	2013_10_DSG149_001	3179	22	50	7	1	14	1	82.3949	114.06
StPt	2013_10_DSG149_001	3180	23	0	7	1	14	2	81.1487	112.666
StPt	2013_10_DSG149_001	3181	23	10	7	1	14	2	80.4921	99.7972
StPt	2013_10_DSG149_001	3182	23	20	7	1	14	1	80.7735	106.618
StPt	2013_10_DSG149_001	3183	23	30	7	1	14	2	81.9276	110.288
StPt	2013_10_DSG149_001	3184	23	40	7	1	14	2	81.3431	110.032
StPt	2013_10_DSG149_001	3185	23	50	7	1	14	2	81.8182	116.093
StPt	2013_10_DSG149_001	3186	0	0	8	1	14	1	81.4758	110.974
StPt	2013_10_DSG149_001	3187	0	10	8	1	14	2	82.1883	114.227
StPt	2013_10_DSG149_001	3188	0	20	8	1	14	2	82.1223	114.648
StPt	2013_10_DSG149_001	3189	0	30	8	1	14	2	82.3834	107.908
StPt	2013_10_DSG149_001	3190	0	40	8	1	14	2	81.7609	112.083
StPt	2013_10_DSG149_001	3191	0	50	8	1	14	2	82.0701	109.543
StPt	2013_10_DSG149_001	3192	1	0	8	1	14	2	82.2225	107.443
StPt	2013_10_DSG149_001	3193	1	10	8	1	14	2	81.8623	109.977
StPt	2013_10_DSG149_001	3194	1	20	8	1	14	2	81.6488	108.964
StPt	2013_10_DSG149_001	3195	1	30	8	1	14	2	81.301	112.76
StPt	2013_10_DSG149_001	3196	1	40	8	1	14	2	81.9682	113.022
StPt	2013_10_DSG149_001	3197	1	50	8	1	14	1	82.699	113.27
StPt	2013_10_DSG149_001	3198	2	0	8	1	14	2	81.3031	107.34
StPt	2013_10_DSG149_001	3199	2	10	8	1	14	2	80.9146	113.008
StPt	2013_10_DSG149_001	3200	2	20	8	1	14	2	82.3577	112.127
StPt	2013_10_DSG149_001	3201	2	30	8	1	14	1	82.1847	112.604
StPt	2013_10_DSG149_001	3202	2	40	8	1	14	2	80.3176	107.28
StPt	2013_10_DSG149_001	3203	2	50	8	1	14	1	80.4929	113.682
StPt	2013_10_DSG149_001	3204	3	0	8	1	14	1	81.5173	113.609
StPt	2013_10_DSG149_001	3205	3	10	8	1	14	2	81.3613	108.902
StPt	2013_10_DSG149_001	3206	3	20	8	1	14	2	81.8052	103.555
StPt	2013_10_DSG149_001	3207	3	30	8	1	14	1	81.9326	111.905
StPt	2013_10_DSG149_001	3208	3	40	8	1	14	2	83.7003	113.252
StPt	2013_10_DSG149_001	3209	3	50	8	1	14	2	81.7854	107.497
StPt	2013_10_DSG149_001	3210	4	0	8	1	14	2	83.1108	100.594
StPt	2013_10_DSG149_001	3211	4	10	8	1	14	2	81.4641	102.328
StPt	2013_10_DSG149_001	3212	4	20	8	1	14	2	81.7183	110.18
StPt	2013_10_DSG149_001	3213	4	30	8	1	14	2	82.8409	110.073
StPt	2013_10_DSG149_001	3214	4	40	8	1	14	2	81.3381	112.395
StPt	2013_10_DSG149_001	3215	4	50	8	1	14	2	81.208	112.586
StPt	2013_10_DSG149_001	3216	5	0	8	1	14	2	81.9059	100.236
StPt	2013_10_DSG149_001	3217	5	10	8	1	14	2	81.6078	106.454
StPt	2013_10_DSG149_001	3218	5	20	8	1	14	1	81.4868	114.011
StPt	2013_10_DSG149_001	3219	5	30	8	1	14	2	80.0381	103.01
StPt	2013_10_DSG149_001	3220	5	40	8	1	14	2	80.3952	99.4583
StPt	2013_10_DSG149_001	3221	5	50	8	1	14	2	82.8966	101.825
StPt	2013_10_DSG149_001	3222	6	0	8	1	14	2	80.8581	101.133
StPt	2013_10_DSG149_001	3223	6	10	8	1	14	2	81.9382	95.9329
StPt	2013_10_DSG149_001	3224	6	20	8	1	14	2	81.8592	95.8657
StPt	2013_10_DSG149_001	3225	6	30	8	1	14	2	81.1479	104.243
StPt	2013_10_DSG149_001	3226	6	40	8	1	14	2	81.6065	98.0529
StPt	2013_10_DSG149_001	3227	6	50	8	1	14	2	81.5494	97.4672
StPt	2013_10_DSG149_001	3228	7	0	8	1	14	2	84.2837	110.52
StPt	2013_10_DSG149_001	3229	7	10	8	1	14	2	83.8011	106.668
StPt	2013_10_DSG149_001	3230	7	20	8	1	14	2	83.6404	99.2748
StPt	2013_10_DSG149_001	3231	7	30	8	1	14	2	83.5793	101.395
StPt	2013_10_DSG149_001	3232	7	40	8	1	14	2	83.3628	110.818
StPt	2013_10_DSG149_001	3233	7	50	8	1	14	2	82.9112	107.551
StPt	2013_10_DSG149_001	3234	8	0	8	1	14	2	82.6163	111.052
StPt	2013_10_DSG149_001	3235	8	10	8	1	14	2	82.7521	107.64
StPt	2013_10_DSG149_001	3236	8	20	8	1	14	2	83.3795	100.1
StPt	2013_10_DSG149_001	3237	8	30	8	1	14	2	82.2957	99.9638
StPt	2013_10_DSG149_001	3238	8	40	8	1	14	2	82.7583	101.821
StPt	2013_10_DSG149_001	3239	8	50	8	1	14	2	83.3729	104.906
StPt	2013_10_DSG149_001	3240	9	0	8	1	14	2	82.4674	111.175
StPt	2013_10_DSG149_001	3241	9	10	8	1	14	2	83.031	111.518
StPt	2013_10_DSG149_001	3242	9	20	8	1	14	2	81.572	97.0396
StPt	2013_10_DSG149_001	3243	9	30	8	1	14	1	82.2875	101.225
StPt	2013_10_DSG149_001	3244	9	40	8	1	14	2	81.1779	109.056
StPt	2013_10_DSG149_001	3245	9	50	8	1	14	2	80.5419	96.4877
StPt	2013_10_DSG149_001	3246	10	0	8	1	14	2	80.6731	96.9098
StPt	2013_10_DSG149_001	3247	10	10	8	1	14	2	80.9074	97.6586
StPt	2013_10_DSG149_001	3248	10	20	8	1	14	2	80.967	101.499
StPt	2013_10_DSG149_001	3249	10	30	8	1	14	2	80.8527	97.9347
StPt	2013_10_DSG149_001	3250	10	40	8	1	14	2	81.9372	99.4396
StPt	2013_10_DSG149_001	3251	10	50	8	1	14	2	81.8687	96.2865
StPt	2013_10_DSG149_001	3252	11	0	8	1	14	2	81.4286	99.7583
StPt	2013_10_DSG149_001	3253	11	10	8	1	14	2	81.4346	100.181
StPt	2013_10_DSG149_001	3254	11	20	8	1	14	2	80.768	110.976
StPt	2013_10_DSG149_001	3255	11	30	8	1	14	2	80.8949	96.9375
StPt	2013_10_DSG149_001	3256	11	40	8	1	14	2	81.3052	106.902
StPt	2013_10_DSG149_001	3257	11	50	8	1	14	2	81.755	99.315
StPt	2013_10_DSG149_001	3258	12	0	8	1	14	2	83.2204	105.731
StPt	2013_10_DSG149_001	3259	12	10	8	1	14	2	80.3999	102.02
StPt	2013_10_DSG149_001	3260	12	20	8	1	14	2	80.9934	99.2697
StPt	2013_10_DSG149_001	3261	12	30	8	1	14	2	80.915	100
StPt	2013_10_DSG149_001	3262	12	40	8	1	14	2	80.935	91.9373
StPt	2013_10_DSG149_001	3263	12	50	8	1	14	2	80.6274	96.992
StPt	2013_10_DSG149_001	3264	13	0	8	1	14	2	81.2039	97.9975
StPt	2013_10_DSG149_001	3265	13	10	8	1	14	2	81.45	97.9919
StPt	2013_10_DSG149_001	3266	13	20	8	1	14	2	83.3344	99.7267
StPt	2013_10_DSG149_001	3267	13	30	8	1	14	2	82.8181	102.198
StPt	2013_10_DSG149_001	3268	13	40	8	1	14	2	81.4601	104.972
StPt	2013_10_DSG149_001	3269	13	50	8	1	14	2	80.9467	101.692
StPt	2013_10_DSG149_001	3270	14	0	8	1	14	2	81.2508	98.3466
StPt	2013_10_DSG149_001	3271	14	10	8	1	14	2	81.7397	99.1716
StPt	2013_10_DSG149_001	3272	14	20	8	1	14	2	81.1844	89.3687
StPt	2013_10_DSG149_001	3273	14	30	8	1	14	2	81.2831	95.5717
StPt	2013_10_DSG149_001	3274	14	40	8	1	14	2	81.0311	105.728
StPt	2013_10_DSG149_001	3275	14	50	8	1	14	2	80.3948	94.3179
StPt	2013_10_DSG149_001	3276	15	0	8	1	14	2	80.8987	103.682
StPt	2013_10_DSG149_001	3277	15	10	8	1	14	2	83.8001	110.457
StPt	2013_10_DSG149_001	3278	15	20	8	1	14	2	81.8597	97.1295
StPt	2013_10_DSG149_001	3279	15	30	8	1	14	2	81.144	99.6169
StPt	2013_10_DSG149_001	3280	15	40	8	1	14	2	80.9816	102.048
StPt	2013_10_DSG149_001	3281	15	50	8	1	14	2	81.9418	100.427
StPt	2013_10_DSG149_001	3282	16	0	8	1	14	2	82.1377	101.896
StPt	2013_10_DSG149_001	3283	16	10	8	1	14	2	81.7105	103.906
StPt	2013_10_DSG149_001	3284	16	20	8	1	14	2	84.7308	102.663
StPt	2013_10_DSG149_001	3285	16	30	8	1	14	2	81.3282	103.232
StPt	2013_10_DSG149_001	3286	16	40	8	1	14	2	81.2486	111.461
StPt	2013_10_DSG149_001	3287	16	50	8	1	14	2	82.2042	94.4348
StPt	2013_10_DSG149_001	3288	17	0	8	1	14	2	82.3072	100.082
StPt	2013_10_DSG149_001	3289	17	10	8	1	14	2	82.2824	104.155
StPt	2013_10_DSG149_001	3290	17	20	8	1	14	2	83.7254	100.993
StPt	2013_10_DSG149_001	3291	17	30	8	1	14	2	83.2921	101.857
StPt	2013_10_DSG149_001	3292	17	40	8	1	14	2	83.6891	111.788
StPt	2013_10_DSG149_001	3293	17	50	8	1	14	2	84.496	98.4405
StPt	2013_10_DSG149_001	3294	18	0	8	1	14	2	85.6442	95.9088
StPt	2013_10_DSG149_001	3295	18	10	8	1	14	2	85.2787	102.939
StPt	2013_10_DSG149_001	3296	18	20	8	1	14	2	84.73	96.8627
StPt	2013_10_DSG149_001	3297	18	30	8	1	14	3	84.2557	92.3336
StPt	2013_10_DSG149_001	3298	18	40	8	1	14	2	85.2265	101.309
StPt	2013_10_DSG149_001	3299	18	50	8	1	14	2	83.6775	98.0654
StPt	2013_10_DSG149_001	3300	19	0	8	1	14	2	82.7557	104.749
StPt	2013_10_DSG149_001	3301	19	10	8	1	14	2	82.6569	104.838
StPt	2013_10_DSG149_001	3302	19	20	8	1	14	2	82.405	92.4054
StPt	2013_10_DSG149_001	3303	19	30	8	1	14	2	82.9494	99.9333
StPt	2013_10_DSG149_001	3304	19	40	8	1	14	2	83.1774	107.184
StPt	2013_10_DSG149_001	3305	19	50	8	1	14	2	82.717	109.525
StPt	2013_10_DSG149_001	3306	20	0	8	1	14	2	83.8208	104.464
StPt	2013_10_DSG149_001	3307	20	10	8	1	14	2	83.2051	104.047
StPt	2013_10_DSG149_001	3308	20	20	8	1	14	2	82.9382	99.1647
StPt	2013_10_DSG149_001	3309	20	30	8	1	14	2	83.4528	92.7316
StPt	2013_10_DSG149_001	3310	20	40	8	1	14	2	83.45	107.891
StPt	2013_10_DSG149_001	3311	20	50	8	1	14	2	83.3415	95.7144
StPt	2013_10_DSG149_001	3312	21	0	8	1	14	2	82.9244	114.143
StPt	2013_10_DSG149_001	3313	21	10	8	1	14	2	82.8994	105.437
StPt	2013_10_DSG149_001	3314	21	20	8	1	14	2	83.7165	97.5451
StPt	2013_10_DSG149_001	3315	21	30	8	1	14	2	83.1309	99.2912
StPt	2013_10_DSG149_001	3316	21	40	8	1	14	2	82.9522	112.66
StPt	2013_10_DSG149_001	3317	21	50	8	1	14	2	83.9872	111.343
StPt	2013_10_DSG149_001	3318	22	0	8	1	14	2	83.2693	114.436
StPt	2013_10_DSG149_001	3319	22	10	8	1	14	2	83.4185	109.406
StPt	2013_10_DSG149_001	3320	22	20	8	1	14	2	86.0335	108.93
StPt	2013_10_DSG149_001	3321	22	30	8	1	14	2	88.1093	113.77
StPt	2013_10_DSG149_001	3322	22	40	8	1	14	2	83.2388	99.8663
StPt	2013_10_DSG149_001	3323	22	50	8	1	14	2	83.525	110.17
StPt	2013_10_DSG149_001	3324	23	0	8	1	14	2	84.6136	99.6137
StPt	2013_10_DSG149_001	3325	23	10	8	1	14	2	83.4776	103.3
StPt	2013_10_DSG149_001	3326	23	20	8	1	14	2	83.0764	109.15
StPt	2013_10_DSG149_001	3327	23	30	8	1	14	2	83.5581	112.465
StPt	2013_10_DSG149_001	3328	23	40	8	1	14	2	84.2718	105.312
StPt	2013_10_DSG149_001	3329	23	50	8	1	14	2	84.8537	110.43
StPt	2013_10_DSG149_001	3330	0	0	9	1	14	2	85.6391	107.553
StPt	2013_10_DSG149_001	3331	0	10	9	1	14	2	83.9042	104.924
StPt	2013_10_DSG149_001	3332	0	20	9	1	14	2	84.0387	107.554
StPt	2013_10_DSG149_001	3333	0	30	9	1	14	2	83.9419	101.917
StPt	2013_10_DSG149_001	3334	0	40	9	1	14	2	84.2351	107.242
StPt	2013_10_DSG149_001	3335	0	50	9	1	14	2	83.4037	100.083
StPt	2013_10_DSG149_001	3336	1	0	9	1	14	2	83.5979	105.091
StPt	2013_10_DSG149_001	3337	1	10	9	1	14	2	84.3988	104.807
StPt	2013_10_DSG149_001	3338	1	20	9	1	14	2	84.1654	97.2349
StPt	2013_10_DSG149_001	3339	1	30	9	1	14	2	82.6506	93.8211
StPt	2013_10_DSG149_001	3340	1	40	9	1	14	2	83.5071	111.278
StPt	2013_10_DSG149_001	3341	1	50	9	1	14	2	82.8931	108.516
StPt	2013_10_DSG149_001	3342	2	0	9	1	14	2	85.9209	99.3603
StPt	2013_10_DSG149_001	3343	2	10	9	1	14	2	83.3117	98.9476
StPt	2013_10_DSG149_001	3344	2	20	9	1	14	2	84.4526	107.931
StPt	2013_10_DSG149_001	3345	2	30	9	1	14	2	85.0266	110.553
StPt	2013_10_DSG149_001	3346	2	40	9	1	14	2	83.2284	107.071
StPt	2013_10_DSG149_001	3347	2	50	9	1	14	2	83.6378	95.0084
StPt	2013_10_DSG149_001	3348	3	0	9	1	14	2	82.9533	91.5288
StPt	2013_10_DSG149_001	3349	3	10	9	1	14	2	82.6501	100.125
StPt	2013_10_DSG149_001	3350	3	20	9	1	14	2	83.0336	110.873
StPt	2013_10_DSG149_001	3351	3	30	9	1	14	2	82.9741	114.375
StPt	2013_10_DSG149_001	3352	3	40	9	1	14	2	83.4219	102.925
StPt	2013_10_DSG149_001	3353	3	50	9	1	14	2	83.3946	104.274
StPt	2013_10_DSG149_001	3354	4	0	9	1	14	2	83.4962	96.0657
StPt	2013_10_DSG149_001	3355	4	10	9	1	14	2	84.5424	99.5344
StPt	2013_10_DSG149_001	3356	4	20	9	1	14	2	83.4629	103.375
StPt	2013_10_DSG149_001	3357	4	30	9	1	14	2	84.0742	106.44
StPt	2013_10_DSG149_001	3358	4	40	9	1	14	2	83.2991	106.077
StPt	2013_10_DSG149_001	3359	4	50	9	1	14	2	83.1336	103.797
StPt	2013_10_DSG149_001	3360	5	0	9	1	14	2	83.8098	93.8668
StPt	2013_10_DSG149_001	3361	5	10	9	1	14	2	83.3059	92.6143
StPt	2013_10_DSG149_001	3362	5	20	9	1	14	2	83.0279	98.7169
StPt	2013_10_DSG149_001	3363	5	30	9	1	14	2	82.9382	105.789
StPt	2013_10_DSG149_001	3364	5	40	9	1	14	2	83.303	91.4884
StPt	2013_10_DSG149_001	3365	5	50	9	1	14	2	84.3211	96.6383
StPt	2013_10_DSG149_001	3366	6	0	9	1	14	2	83.2094	95.7659
StPt	2013_10_DSG149_001	3367	6	10	9	1	14	2	83.262	97.131
StPt	2013_10_DSG149_001	3368	6	20	9	1	14	2	82.6262	98.9065
StPt	2013_10_DSG149_001	3369	6	30	9	1	14	2	84.1843	102.86
StPt	2013_10_DSG149_001	3370	6	40	9	1	14	2	84.6542	102.317
StPt	2013_10_DSG149_001	3371	6	50	9	1	14	2	85.158	103.704
StPt	2013_10_DSG149_001	3372	7	0	9	1	14	2	85.7206	93.5566
StPt	2013_10_DSG149_001	3373	7	10	9	1	14	2	86.2445	91.8415
StPt	2013_10_DSG149_001	3374	7	20	9	1	14	2	85.4184	104.837
StPt	2013_10_DSG149_001	3375	7	30	9	1	14	2	85.0356	99.7309
StPt	2013_10_DSG149_001	3376	7	40	9	1	14	2	84.2155	96.3033
StPt	2013_10_DSG149_001	3377	7	50	9	1	14	2	82.8619	100.39
StPt	2013_10_DSG149_001	3378	8	0	9	1	14	2	82.1465	102.132
StPt	2013_10_DSG149_001	3379	8	10	9	1	14	2	82.1626	100.017
StPt	2013_10_DSG149_001	3380	8	20	9	1	14	2	82.1788	101.14
StPt	2013_10_DSG149_001	3381	8	30	9	1	14	2	86.4991	112.839
StPt	2013_10_DSG149_001	3382	8	40	9	1	14	2	82.9551	109.23
StPt	2013_10_DSG149_001	3383	8	50	9	1	14	2	82.3307	102.85
StPt	2013_10_DSG149_001	3384	9	0	9	1	14	2	82.9092	103.533
StPt	2013_10_DSG149_001	3385	9	10	9	1	14	1	81.3455	103.879
StPt	2013_10_DSG149_001	3386	9	20	9	1	14	1	81.2021	106.778
StPt	2013_10_DSG149_001	3387	9	30	9	1	14	2	81.9488	108.381
StPt	2013_10_DSG149_001	3388	9	40	9	1	14	1	80.967	108.232
StPt	2013_10_DSG149_001	3389	9	50	9	1	14	2	81.7115	98.9857
StPt	2013_10_DSG149_001	3390	10	0	9	1	14	2	81.4166	99.2679
StPt	2013_10_DSG149_001	3391	10	10	9	1	14	2	82.1055	98.5533
StPt	2013_10_DSG149_001	3392	10	20	9	1	14	2	83.0488	104.056
StPt	2013_10_DSG149_001	3393	10	30	9	1	14	2	80.9526	107.431
StPt	2013_10_DSG149_001	3394	10	40	9	1	14	1	84.916	114.38
StPt	2013_10_DSG149_001	3395	10	50	9	1	14	1	81.806	99.7113
StPt	2013_10_DSG149_001	3396	11	0	9	1	14	1	80.7556	104.156
StPt	2013_10_DSG149_001	3397	11	10	9	1	14	2	80.5736	106.977
StPt	2013_10_DSG149_001	3398	11	20	9	1	14	2	81.1257	95.9451
StPt	2013_10_DSG149_001	3399	11	30	9	1	14	2	81.7353	98.4848
StPt	2013_10_DSG149_001	3400	11	40	9	1	14	2	81.5104	90.8665
StPt	2013_10_DSG149_001	3401	11	50	9	1	14	2	81.3642	98.9383
StPt	2013_10_DSG149_001	3402	12	0	9	1	14	2	81.0261	95.1004
StPt	2013_10_DSG149_001	3403	12	10	9	1	14	2	80.9652	96.1582
StPt	2013_10_DSG149_001	3404	12	20	9	1	14	2	80.7374	103.105
StPt	2013_10_DSG149_001	3405	12	30	9	1	14	2	81.466	103.475
StPt	2013_10_DSG149_001	3406	12	40	9	1	14	2	81.8362	102.509
StPt	2013_10_DSG149_001	3407	12	50	9	1	14	2	81.2429	92.732
StPt	2013_10_DSG149_001	3408	13	0	9	1	14	2	81.3172	102.764
StPt	2013_10_DSG149_001	3409	13	10	9	1	14	2	81.6918	97.9539
StPt	2013_10_DSG149_001	3410	13	20	9	1	14	2	81.2264	107.178
StPt	2013_10_DSG149_001	3411	13	30	9	1	14	2	82.0665	97.2015
StPt	2013_10_DSG149_001	3412	13	40	9	1	14	2	81.4299	100.972
StPt	2013_10_DSG149_001	3413	13	50	9	1	14	2	81.1778	104.318
StPt	2013_10_DSG149_001	3414	14	0	9	1	14	2	81.3213	105.333
StPt	2013_10_DSG149_001	3415	14	10	9	1	14	2	81.7967	98.1826
StPt	2013_10_DSG149_001	3416	14	20	9	1	14	2	80.6999	100.422
StPt	2013_10_DSG149_001	3417	14	30	9	1	14	2	81.1573	98.8355
StPt	2013_10_DSG149_001	3418	14	40	9	1	14	2	81.2436	97.3125
StPt	2013_10_DSG149_001	3419	14	50	9	1	14	2	91.1123	106.027
StPt	2013_10_DSG149_001	3420	15	0	9	1	14	2	81.609	110.386
StPt	2013_10_DSG149_001	3421	15	10	9	1	14	2	80.6248	101.704
StPt	2013_10_DSG149_001	3422	15	20	9	1	14	3	83.345	96.8111
StPt	2013_10_DSG149_001	3423	15	30	9	1	14	1	82.7434	108.016
StPt	2013_10_DSG149_001	3424	15	40	9	1	14	1	81.8077	104.871
StPt	2013_10_DSG149_001	3425	15	50	9	1	14	2	81.5968	100.068
StPt	2013_10_DSG149_001	3426	16	0	9	1	14	2	81.362	100.156
StPt	2013_10_DSG149_001	3427	16	10	9	1	14	2	81.5607	103.374
StPt	2013_10_DSG149_001	3428	16	20	9	1	14	2	81.4104	103.398
StPt	2013_10_DSG149_001	3429	16	30	9	1	14	2	81.694	102.857
StPt	2013_10_DSG149_001	3430	16	40	9	1	14	2	81.7626	105.068
StPt	2013_10_DSG149_001	3431	16	50	9	1	14	2	81.986	96.6574
StPt	2013_10_DSG149_001	3432	17	0	9	1	14	2	82.9585	93.7212
StPt	2013_10_DSG149_001	3433	17	10	9	1	14	3	82.7203	93.2055
StPt	2013_10_DSG149_001	3434	17	20	9	1	14	2	83.8445	101.747
StPt	2013_10_DSG149_001	3435	17	30	9	1	14	2	82.5468	97.992
StPt	2013_10_DSG149_001	3436	17	40	9	1	14	2	83.5707	89.0247
StPt	2013_10_DSG149_001	3437	17	50	9	1	14	2	84.2037	91.4327
StPt	2013_10_DSG149_001	3438	18	0	9	1	14	2	85.62	99.5211
StPt	2013_10_DSG149_001	3439	18	10	9	1	14	2	85.2169	99.7947
StPt	2013_10_DSG149_001	3440	18	20	9	1	14	2	87.2646	97.4888
StPt	2013_10_DSG149_001	3441	18	30	9	1	14	2	84.2731	94.9279
StPt	2013_10_DSG149_001	3442	18	40	9	1	14	2	83.8714	97.9233
StPt	2013_10_DSG149_001	3443	18	50	9	1	14	2	84.9602	107.691
StPt	2013_10_DSG149_001	3444	19	0	9	1	14	3	83.4218	96.2854
StPt	2013_10_DSG149_001	3445	19	10	9	1	14	2	83.0336	94.0063
StPt	2013_10_DSG149_001	3446	19	20	9	1	14	2	83.6496	94.5117
StPt	2013_10_DSG149_001	3447	19	30	9	1	14	2	83.1778	96.5519
StPt	2013_10_DSG149_001	3448	19	40	9	1	14	2	83.053	106.531
StPt	2013_10_DSG149_001	3449	19	50	9	1	14	2	82.7753	95.468
StPt	2013_10_DSG149_001	3450	20	0	9	1	14	2	82.956	99.4514
StPt	2013_10_DSG149_001	3451	20	10	9	1	14	2	83.3466	100.477
StPt	2013_10_DSG149_001	3452	20	20	9	1	14	2	82.4854	93.3501
StPt	2013_10_DSG149_001	3453	20	30	9	1	14	2	83.3018	94.8673
StPt	2013_10_DSG149_001	3454	20	40	9	1	14	2	83.1162	95.3046
StPt	2013_10_DSG149_001	3455	20	50	9	1	14	2	83.2926	90.9107
StPt	2013_10_DSG149_001	3456	21	0	9	1	14	2	83.1613	104.879
StPt	2013_10_DSG149_001	3457	21	10	9	1	14	2	83.5888	105.148
StPt	2013_10_DSG149_001	3458	21	20	9	1	14	2	83.1015	110.229
StPt	2013_10_DSG149_001	3459	21	30	9	1	14	2	84.4677	109.578
StPt	2013_10_DSG149_001	3460	21	40	9	1	14	2	83.5101	108.303
StPt	2013_10_DSG149_001	3461	21	50	9	1	14	2	83.097	100.341
StPt	2013_10_DSG149_001	3462	22	0	9	1	14	2	86.2952	93.8603
StPt	2013_10_DSG149_001	3463	22	10	9	1	14	2	83.5018	105.903
StPt	2013_10_DSG149_001	3464	22	20	9	1	14	2	83.8113	102.554
StPt	2013_10_DSG149_001	3465	22	30	9	1	14	2	83.2872	109.955
StPt	2013_10_DSG149_001	3466	22	40	9	1	14	3	84.6105	92.5178
StPt	2013_10_DSG149_001	3467	22	50	9	1	14	3	83.1372	99.2958
StPt	2013_10_DSG149_001	3468	23	0	9	1	14	2	83.8282	103.233
StPt	2013_10_DSG149_001	3469	23	10	9	1	14	2	83.4795	111.571
StPt	2013_10_DSG149_001	3470	23	20	9	1	14	2	83.1925	109.936
StPt	2013_10_DSG149_001	3471	23	30	9	1	14	2	83.8503	99.959
StPt	2013_10_DSG149_001	3472	23	40	9	1	14	2	83.8264	114.049
StPt	2013_10_DSG149_001	3473	23	50	9	1	14	3	82.9225	84.9884
StPt	2013_10_DSG149_001	3474	0	0	10	1	14	2	84.4448	107.722
StPt	2013_10_DSG149_001	3475	0	10	10	1	14	3	84.0635	95.255
StPt	2013_10_DSG149_001	3476	0	20	10	1	14	2	84.8656	108.182
StPt	2013_10_DSG149_001	3477	0	30	10	1	14	2	84.285	101.779
StPt	2013_10_DSG149_001	3478	0	40	10	1	14	2	83.6254	102.243
StPt	2013_10_DSG149_001	3479	0	50	10	1	14	2	84.0435	98.7092
StPt	2013_10_DSG149_001	3480	1	0	10	1	14	3	84.5939	98.907
StPt	2013_10_DSG149_001	3481	1	10	10	1	14	3	84.2597	90.7958
StPt	2013_10_DSG149_001	3482	1	20	10	1	14	2	83.2902	101.549
StPt	2013_10_DSG149_001	3483	1	30	10	1	14	3	83.5117	101.097
StPt	2013_10_DSG149_001	3484	1	40	10	1	14	2	83.8212	106.188
StPt	2013_10_DSG149_001	3485	1	50	10	1	14	2	83.7451	98.4357
StPt	2013_10_DSG149_001	3486	2	0	10	1	14	2	83.8015	107.024
StPt	2013_10_DSG149_001	3487	2	10	10	1	14	3	84.0722	94.6004
StPt	2013_10_DSG149_001	3488	2	20	10	1	14	3	83.3587	88.2381
StPt	2013_10_DSG149_001	3489	2	30	10	1	14	2	83.164	105.866
StPt	2013_10_DSG149_001	3490	2	40	10	1	14	2	83.1818	106.106
StPt	2013_10_DSG149_001	3491	2	50	10	1	14	3	85.9639	95.1033
StPt	2013_10_DSG149_001	3492	3	0	10	1	14	3	83.1536	93.7982
StPt	2013_10_DSG149_001	3493	3	10	10	1	14	3	83.0688	86.9668
StPt	2013_10_DSG149_001	3494	3	20	10	1	14	2	83.682	100.317
StPt	2013_10_DSG149_001	3495	3	30	10	1	14	2	83.3636	100.517
StPt	2013_10_DSG149_001	3496	3	40	10	1	14	2	83.2065	95.2087
StPt	2013_10_DSG149_001	3497	3	50	10	1	14	3	83.4153	99.8087
StPt	2013_10_DSG149_001	3498	4	0	10	1	14	1	85.9511	97.7695
StPt	2013_10_DSG149_001	3499	4	10	10	1	14	1	82.873	98.5004
StPt	2013_10_DSG149_001	3500	4	20	10	1	14	2	83.1128	99.9171
StPt	2013_10_DSG149_001	3501	4	30	10	1	14	1	83.2259	100.346
StPt	2013_10_DSG149_001	3502	4	40	10	1	14	1	82.74	103.868
StPt	2013_10_DSG149_001	3503	4	50	10	1	14	2	83.0087	98.653
StPt	2013_10_DSG149_001	3504	5	0	10	1	14	2	83.6876	91.8912
StPt	2013_10_DSG149_001	3505	5	10	10	1	14	2	82.9563	98.9722
StPt	2013_10_DSG149_001	3506	5	20	10	1	14	2	83.2898	97.0398
StPt	2013_10_DSG149_001	3507	5	30	10	1	14	2	83.1614	103.169
StPt	2013_10_DSG149_001	3508	5	40	10	1	14	2	83.8463	98.3549
StPt	2013_10_DSG149_001	3509	5	50	10	1	14	2	84.0969	101.455
StPt	2013_10_DSG149_001	3510	6	0	10	1	14	3	83.609	87.6066
StPt	2013_10_DSG149_001	3511	6	10	10	1	14	2	83.953	100.788
StPt	2013_10_DSG149_001	3512	6	20	10	1	14	3	83.7479	98.1832
StPt	2013_10_DSG149_001	3513	6	30	10	1	14	2	84.1554	94.216
StPt	2013_10_DSG149_001	3514	6	40	10	1	14	2	84.814	99.9302
StPt	2013_10_DSG149_001	3515	6	50	10	1	14	2	86.6932	99.2602
StPt	2013_10_DSG149_001	3516	7	0	10	1	14	3	86.6249	96.3781
StPt	2013_10_DSG149_001	3517	7	10	10	1	14	2	86.5364	99.931
StPt	2013_10_DSG149_001	3518	7	20	10	1	14	1	103.458	119.248
StPt	2013_10_DSG149_001	3519	7	30	10	1	14	2	84.2026	103.981
StPt	2013_10_DSG149_001	3520	7	40	10	1	14	2	84.5312	99.0067
StPt	2013_10_DSG149_001	3521	7	50	10	1	14	2	83.5097	98.8498
StPt	2013_10_DSG149_001	3522	8	0	10	1	14	3	83.7126	101.348
StPt	2013_10_DSG149_001	3523	8	10	10	1	14	3	82.8382	99.9357
StPt	2013_10_DSG149_001	3524	8	20	10	1	14	1	90.365	109.565
StPt	2013_10_DSG149_001	3525	8	30	10	1	14	1	83.9788	103.14
StPt	2013_10_DSG149_001	3526	8	40	10	1	14	2	82.7649	98.0322
StPt	2013_10_DSG149_001	3527	8	50	10	1	14	3	81.9711	92.4509
StPt	2013_10_DSG149_001	3528	9	0	10	1	14	2	83.5245	93.2683
StPt	2013_10_DSG149_001	3529	9	10	10	1	14	3	83.3157	90.7072
StPt	2013_10_DSG149_001	3530	9	20	10	1	14	3	83.6291	98.3125
StPt	2013_10_DSG149_001	3531	9	30	10	1	14	3	82.2555	101.43
StPt	2013_10_DSG149_001	3532	9	40	10	1	14	3	83.0581	94.756
StPt	2013_10_DSG149_001	3533	9	50	10	1	14	2	83.8578	96.0199
StPt	2013_10_DSG149_001	3534	10	0	10	1	14	2	82.8057	98.862
StPt	2013_10_DSG149_001	3535	10	10	10	1	14	1	82.4194	102.019
StPt	2013_10_DSG149_001	3536	10	20	10	1	14	2	82.1612	103.747
StPt	2013_10_DSG149_001	3537	10	30	10	1	14	1	83.3435	102.859
StPt	2013_10_DSG149_001	3538	10	40	10	1	14	2	83.6635	100.909
StPt	2013_10_DSG149_001	3539	10	50	10	1	14	1	81.7847	100.076
StPt	2013_10_DSG149_001	3540	11	0	10	1	14	3	82.2041	88.8012
StPt	2013_10_DSG149_001	3541	11	10	10	1	14	1	83.3718	102.308
StPt	2013_10_DSG149_001	3542	11	20	10	1	14	2	85.6517	110.646
StPt	2013_10_DSG149_001	3543	11	30	10	1	14	3	82.6204	94.9559
StPt	2013_10_DSG149_001	3544	11	40	10	1	14	2	82.5975	101.791
StPt	2013_10_DSG149_001	3545	11	50	10	1	14	2	82.4096	98.4485
StPt	2013_10_DSG149_001	3546	12	0	10	1	14	1	84.0652	105.763
StPt	2013_10_DSG149_001	3547	12	10	10	1	14	1	87.2704	108.011
StPt	2013_10_DSG149_001	3548	12	20	10	1	14	1	83.6889	104.213
StPt	2013_10_DSG149_001	3549	12	30	10	1	14	1	84.7436	104.137
StPt	2013_10_DSG149_001	3550	12	40	10	1	14	3	82.3697	97.5497
StPt	2013_10_DSG149_001	3551	12	50	10	1	14	3	82.5099	93.5099
StPt	2013_10_DSG149_001	3552	13	0	10	1	14	2	84.1293	105.547
StPt	2013_10_DSG149_001	3553	13	10	10	1	14	1	87.4979	114.69
StPt	2013_10_DSG149_001	3554	13	20	10	1	14	1	85.03	105.499
StPt	2013_10_DSG149_001	3555	13	30	10	1	14	1	82.2639	100.534
StPt	2013_10_DSG149_001	3556	13	40	10	1	14	2	82.5658	95.2635
StPt	2013_10_DSG149_001	3557	13	50	10	1	14	2	81.6847	96.8148
StPt	2013_10_DSG149_001	3558	14	0	10	1	14	1	82.3751	99.8227
StPt	2013_10_DSG149_001	3559	14	10	10	1	14	3	82.3197	94.5056
StPt	2013_10_DSG149_001	3560	14	20	10	1	14	2	82.3626	99.8276
StPt	2013_10_DSG149_001	3561	14	30	10	1	14	3	81.9386	93.5794
StPt	2013_10_DSG149_001	3562	14	40	10	1	14	1	105.135	126.947
StPt	2013_10_DSG149_001	3563	14	50	10	1	14	1	87.3083	106.457
StPt	2013_10_DSG149_001	3564	15	0	10	1	14	2	82.7273	100.933
StPt	2013_10_DSG149_001	3565	15	10	10	1	14	1	89.4406	107.723
StPt	2013_10_DSG149_001	3566	15	20	10	1	14	3	82.2756	92.9521
StPt	2013_10_DSG149_001	3567	15	30	10	1	14	3	82.7803	95.4124
StPt	2013_10_DSG149_001	3568	15	40	10	1	14	3	83.0975	95.0079
StPt	2013_10_DSG149_001	3569	15	50	10	1	14	2	82.5228	101.152
StPt	2013_10_DSG149_001	3570	16	0	10	1	14	1	84.1922	106.244
StPt	2013_10_DSG149_001	3571	16	10	10	1	14	2	82.9869	105.729
StPt	2013_10_DSG149_001	3572	16	20	10	1	14	3	83.8498	99.0481
StPt	2013_10_DSG149_001	3573	16	30	10	1	14	4	84.4905	94.7446
StPt	2013_10_DSG149_001	3574	16	40	10	1	14	2	83.4692	95.969
StPt	2013_10_DSG149_001	3575	16	50	10	1	14	3	83.2888	94.6401
StPt	2013_10_DSG149_001	3576	17	0	10	1	14	2	83.4376	100.393
StPt	2013_10_DSG149_001	3577	17	10	10	1	14	2	83.6003	100.733
StPt	2013_10_DSG149_001	3578	17	20	10	1	14	3	83.2781	88.3678
StPt	2013_10_DSG149_001	3579	17	30	10	1	14	2	83.655	102.326
StPt	2013_10_DSG149_001	3580	17	40	10	1	14	2	84.3172	99.689
StPt	2013_10_DSG149_001	3581	17	50	10	1	14	2	85.3691	103.885
StPt	2013_10_DSG149_001	3582	18	0	10	1	14	3	85.7248	97.2014
StPt	2013_10_DSG149_001	3583	18	10	10	1	14	2	86.2564	100.854
StPt	2013_10_DSG149_001	3584	18	20	10	1	14	3	86.6987	95.7876
StPt	2013_10_DSG149_001	3585	18	30	10	1	14	2	87.126	104.354
StPt	2013_10_DSG149_001	3586	18	40	10	1	14	2	86.2438	100.283
StPt	2013_10_DSG149_001	3587	18	50	10	1	14	3	84.9347	94.4616
StPt	2013_10_DSG149_001	3588	19	0	10	1	14	2	85.2439	99.0084
StPt	2013_10_DSG149_001	3589	19	10	10	1	14	2	84.2615	103.77
StPt	2013_10_DSG149_001	3590	19	20	10	1	14	3	84.1248	92.4867
StPt	2013_10_DSG149_001	3591	19	30	10	1	14	3	84.1087	88.8595
StPt	2013_10_DSG149_001	3592	19	40	10	1	14	3	84.3007	94.0275
StPt	2013_10_DSG149_001	3593	19	50	10	1	14	3	85.3018	97.186
StPt	2013_10_DSG149_001	3594	20	0	10	1	14	2	84.39	104.449
StPt	2013_10_DSG149_001	3595	20	10	10	1	14	2	84.3089	95.0353
StPt	2013_10_DSG149_001	3596	20	20	10	1	14	2	84.8212	100.195
StPt	2013_10_DSG149_001	3597	20	30	10	1	14	3	84.3052	90.7058
StPt	2013_10_DSG149_001	3598	20	40	10	1	14	1	84.2448	103.668
StPt	2013_10_DSG149_001	3599	20	50	10	1	14	2	84.5002	105.853
StPt	2013_10_DSG149_001	3600	21	0	10	1	14	2	84.542	99.6916
StPt	2013_10_DSG149_001	3601	21	10	10	1	14	2	84.4724	101.989
StPt	2013_10_DSG149_001	3602	21	20	10	1	14	2	84.7201	99.6982
StPt	2013_10_DSG149_001	3603	21	30	10	1	14	2	84.6076	98.5743
StPt	2013_10_DSG149_001	3604	21	40	10	1	14	3	82.949	88.5314
StPt	2013_10_DSG149_001	3605	21	50	10	1	14	3	85.7796	97.3772
StPt	2013_10_DSG149_001	3606	22	0	10	1	14	3	86.1668	93.2659
StPt	2013_10_DSG149_001	3607	22	10	10	1	14	2	85.3155	98.7198
StPt	2013_10_DSG149_001	3608	22	20	10	1	14	1	84.6127	100.977
StPt	2013_10_DSG149_001	3609	22	30	10	1	14	2	85.3711	101.409
StPt	2013_10_DSG149_001	3610	22	40	10	1	14	2	85.5795	99.7467
StPt	2013_10_DSG149_001	3611	22	50	10	1	14	3	86.2115	94.4467
StPt	2013_10_DSG149_001	3612	23	0	10	1	14	2	84.9665	102.345
StPt	2013_10_DSG149_001	3613	23	10	10	1	14	2	84.6646	102.959
StPt	2013_10_DSG149_001	3614	23	20	10	1	14	2	84.8881	107.74
StPt	2013_10_DSG149_001	3615	23	30	10	1	14	2	84.891	105.359
StPt	2013_10_DSG149_001	3616	23	40	10	1	14	2	85.5511	108.49
StPt	2013_10_DSG149_001	3617	23	50	10	1	14	2	86.027	103.148
StPt	2013_10_DSG149_001	3618	0	0	11	1	14	2	85.1083	102.102
StPt	2013_10_DSG149_001	3619	0	10	11	1	14	2	85.14	106.599
StPt	2013_10_DSG149_001	3620	0	20	11	1	14	2	84.9348	108.063
StPt	2013_10_DSG149_001	3621	0	30	11	1	14	2	85.5476	104.671
StPt	2013_10_DSG149_001	3622	0	40	11	1	14	2	84.7248	105.635
StPt	2013_10_DSG149_001	3623	0	50	11	1	14	2	84.714	104.189
StPt	2013_10_DSG149_001	3624	1	0	11	1	14	2	86.0777	106.614
StPt	2013_10_DSG149_001	3625	1	10	11	1	14	2	86.7386	104.627
StPt	2013_10_DSG149_001	3626	1	20	11	1	14	2	84.5732	108.086
StPt	2013_10_DSG149_001	3627	1	30	11	1	14	2	83.7455	101.158
StPt	2013_10_DSG149_001	3628	1	40	11	1	14	2	85.3812	102.843
StPt	2013_10_DSG149_001	3629	1	50	11	1	14	3	85.6336	102.517
StPt	2013_10_DSG149_001	3630	2	0	11	1	14	2	84.9249	99.4675
StPt	2013_10_DSG149_001	3631	2	10	11	1	14	2	84.9671	99.8006
StPt	2013_10_DSG149_001	3632	2	20	11	1	14	2	84.7709	101.093
StPt	2013_10_DSG149_001	3633	2	30	11	1	14	2	84.6688	99.938
StPt	2013_10_DSG149_001	3634	2	40	11	1	14	2	84.4337	98.6778
StPt	2013_10_DSG149_001	3635	2	50	11	1	14	2	84.113	103.443
StPt	2013_10_DSG149_001	3636	3	0	11	1	14	3	84.2552	86.8209
StPt	2013_10_DSG149_001	3637	3	10	11	1	14	2	84.606	100.441
StPt	2013_10_DSG149_001	3638	3	20	11	1	14	1	84.4649	100.707
StPt	2013_10_DSG149_001	3639	3	30	11	1	14	3	84.3995	94.493
StPt	2013_10_DSG149_001	3640	3	40	11	1	14	2	84.8529	99.2075
StPt	2013_10_DSG149_001	3641	3	50	11	1	14	2	83.8593	99.8578
StPt	2013_10_DSG149_001	3642	4	0	11	1	14	2	84.0775	101.628
StPt	2013_10_DSG149_001	3643	4	10	11	1	14	2	84.0413	98.5553
StPt	2013_10_DSG149_001	3644	4	20	11	1	14	2	84.067	103.552
StPt	2013_10_DSG149_001	3645	4	30	11	1	14	2	83.8585	101.721
StPt	2013_10_DSG149_001	3646	4	40	11	1	14	3	83.7187	99.8999
StPt	2013_10_DSG149_001	3647	4	50	11	1	14	3	84.0199	100.392
StPt	2013_10_DSG149_001	3648	5	0	11	1	14	2	85.3202	100.668
StPt	2013_10_DSG149_001	3649	5	10	11	1	14	3	84.7824	99.1243
StPt	2013_10_DSG149_001	3650	5	20	11	1	14	3	83.8822	90.4271
StPt	2013_10_DSG149_001	3651	5	30	11	1	14	3	82.9472	97.6879
StPt	2013_10_DSG149_001	3652	5	40	11	1	14	2	83.1817	102.214
StPt	2013_10_DSG149_001	3653	5	50	11	1	14	2	83.7133	100.129
StPt	2013_10_DSG149_001	3654	6	0	11	1	14	2	84.0654	98.4973
StPt	2013_10_DSG149_001	3655	6	10	11	1	14	3	84.6029	87.2879
StPt	2013_10_DSG149_001	3656	6	20	11	1	14	2	84.2025	101.374
StPt	2013_10_DSG149_001	3657	6	30	11	1	14	2	85.2322	102.704
StPt	2013_10_DSG149_001	3658	6	40	11	1	14	2	86.3717	100.928
StPt	2013_10_DSG149_001	3659	6	50	11	1	14	1	89.6546	107.368
StPt	2013_10_DSG149_001	3660	7	0	11	1	14	2	88.2905	99.9313
StPt	2013_10_DSG149_001	3661	7	10	11	1	14	2	86.9237	101.248
StPt	2013_10_DSG149_001	3662	7	20	11	1	14	2	87.734	101.727
StPt	2013_10_DSG149_001	3663	7	30	11	1	14	2	84.6184	98.0692
StPt	2013_10_DSG149_001	3664	7	40	11	1	14	2	84.5536	100.01
StPt	2013_10_DSG149_001	3665	7	50	11	1	14	2	84.6425	103.265
StPt	2013_10_DSG149_001	3666	8	0	11	1	14	2	83.926	102.571
StPt	2013_10_DSG149_001	3667	8	10	11	1	14	3	83.7899	93.9141
StPt	2013_10_DSG149_001	3668	8	20	11	1	14	2	83.7469	103.108
StPt	2013_10_DSG149_001	3669	8	30	11	1	14	2	83.2769	99.1827
StPt	2013_10_DSG149_001	3670	8	40	11	1	14	3	83.7657	99.6637
StPt	2013_10_DSG149_001	3671	8	50	11	1	14	3	83.4	97.6275
StPt	2013_10_DSG149_001	3672	9	0	11	1	14	2	83.1191	100.708
StPt	2013_10_DSG149_001	3673	9	10	11	1	14	2	84.2052	102.801
StPt	2013_10_DSG149_001	3674	9	20	11	1	14	2	83.4336	101.263
StPt	2013_10_DSG149_001	3675	9	30	11	1	14	2	83.2645	100.413
StPt	2013_10_DSG149_001	3676	9	40	11	1	14	2	82.8262	102.065
StPt	2013_10_DSG149_001	3677	9	50	11	1	14	2	83.3974	102.309
StPt	2013_10_DSG149_001	3678	10	0	11	1	14	2	84.4226	101.757
StPt	2013_10_DSG149_001	3679	10	10	11	1	14	2	83.4157	105.634
StPt	2013_10_DSG149_001	3680	10	20	11	1	14	2	82.4029	95.3665
StPt	2013_10_DSG149_001	3681	10	30	11	1	14	2	82.2268	99.5448
StPt	2013_10_DSG149_001	3682	10	40	11	1	14	2	82.1707	104.045
StPt	2013_10_DSG149_001	3683	10	50	11	1	14	2	82.0994	102.569
StPt	2013_10_DSG149_001	3684	11	0	11	1	14	2	82.204	100.908
StPt	2013_10_DSG149_001	3685	11	10	11	1	14	2	84.1134	103.781
StPt	2013_10_DSG149_001	3686	11	20	11	1	14	2	81.8188	100.919
StPt	2013_10_DSG149_001	3687	11	30	11	1	14	2	83.0282	105.345
StPt	2013_10_DSG149_001	3688	11	40	11	1	14	2	83.0198	103.184
StPt	2013_10_DSG149_001	3689	11	50	11	1	14	2	82.0454	101.962
StPt	2013_10_DSG149_001	3690	12	0	11	1	14	2	82.1181	104.327
StPt	2013_10_DSG149_001	3691	12	10	11	1	14	2	81.9884	104.516
StPt	2013_10_DSG149_001	3692	12	20	11	1	14	2	83.1546	104.161
StPt	2013_10_DSG149_001	3693	12	30	11	1	14	2	81.2931	98.1568
StPt	2013_10_DSG149_001	3694	12	40	11	1	14	2	83.4857	102.422
StPt	2013_10_DSG149_001	3695	12	50	11	1	14	2	82.2772	105.298
StPt	2013_10_DSG149_001	3696	13	0	11	1	14	2	81.5901	106.642
StPt	2013_10_DSG149_001	3697	13	10	11	1	14	2	83.1867	99.1639
StPt	2013_10_DSG149_001	3698	13	20	11	1	14	2	82.4213	102.154
StPt	2013_10_DSG149_001	3699	13	30	11	1	14	2	82.5595	91.6846
StPt	2013_10_DSG149_001	3700	13	40	11	1	14	2	82.9099	105.437
StPt	2013_10_DSG149_001	3701	13	50	11	1	14	3	82.4908	100.754
StPt	2013_10_DSG149_001	3702	14	0	11	1	14	1	84.8186	108.766
StPt	2013_10_DSG149_001	3703	14	10	11	1	14	2	84.3761	103.138
StPt	2013_10_DSG149_001	3704	14	20	11	1	14	2	81.5506	105.994
StPt	2013_10_DSG149_001	3705	14	30	11	1	14	2	81.9845	103.145
StPt	2013_10_DSG149_001	3706	14	40	11	1	14	1	96.7739	116.804
StPt	2013_10_DSG149_001	3707	14	50	11	1	14	2	82.6375	109.026
StPt	2013_10_DSG149_001	3708	15	0	11	1	14	2	82.7053	109.457
StPt	2013_10_DSG149_001	3709	15	10	11	1	14	1	82.7115	113.96
StPt	2013_10_DSG149_001	3710	15	20	11	1	14	1	82.8115	104.557
StPt	2013_10_DSG149_001	3711	15	30	11	1	14	2	82.6554	105.04
StPt	2013_10_DSG149_001	3712	15	40	11	1	14	2	83.665	110.095
StPt	2013_10_DSG149_001	3713	15	50	11	1	14	2	82.645	106.176
StPt	2013_10_DSG149_001	3714	16	0	11	1	14	2	82.3921	108.139
StPt	2013_10_DSG149_001	3715	16	10	11	1	14	2	82.4842	105.979
StPt	2013_10_DSG149_001	3716	16	20	11	1	14	2	83.0477	104.814
StPt	2013_10_DSG149_001	3717	16	30	11	1	14	2	83.3888	110.62
StPt	2013_10_DSG149_001	3718	16	40	11	1	14	2	84.3969	109.548
StPt	2013_10_DSG149_001	3719	16	50	11	1	14	2	84.2763	103.976
StPt	2013_10_DSG149_001	3720	17	0	11	1	14	2	83.8924	104.348
StPt	2013_10_DSG149_001	3721	17	10	11	1	14	2	84.0326	106.495
StPt	2013_10_DSG149_001	3722	17	20	11	1	14	2	85.7141	115.622
StPt	2013_10_DSG149_001	3723	17	30	11	1	14	2	86.4988	105.381
StPt	2013_10_DSG149_001	3724	17	40	11	1	14	2	86.4083	110.193
StPt	2013_10_DSG149_001	3725	17	50	11	1	14	2	86.6241	107.776
StPt	2013_10_DSG149_001	3726	18	0	11	1	14	2	87.9263	107.64
StPt	2013_10_DSG149_001	3727	18	10	11	1	14	2	99.8579	109.703
StPt	2013_10_DSG149_001	3728	18	20	11	1	14	2	85.3327	107.911
StPt	2013_10_DSG149_001	3729	18	30	11	1	14	2	86.1157	106.31
StPt	2013_10_DSG149_001	3730	18	40	11	1	14	1	82.8305	111.891
StPt	2013_10_DSG149_001	3731	18	50	11	1	14	2	84.511	114.346
StPt	2013_10_DSG149_001	3732	19	0	11	1	14	2	85.7343	100.968
StPt	2013_10_DSG149_001	3733	19	10	11	1	14	2	85.5131	114.081
StPt	2013_10_DSG149_001	3734	19	20	11	1	14	2	84.5588	104.723
StPt	2013_10_DSG149_001	3735	19	30	11	1	14	2	85.4398	102.894
StPt	2013_10_DSG149_001	3736	19	40	11	1	14	2	83.8179	109.916
StPt	2013_10_DSG149_001	3737	19	50	11	1	14	2	84.2495	110.422
StPt	2013_10_DSG149_001	3738	20	0	11	1	14	2	85.9267	107.197
StPt	2013_10_DSG149_001	3739	20	10	11	1	14	2	85.7052	96.9176
StPt	2013_10_DSG149_001	3740	20	20	11	1	14	2	88.2239	108.563
StPt	2013_10_DSG149_001	3741	20	30	11	1	14	2	86.0936	104.81
StPt	2013_10_DSG149_001	3742	20	40	11	1	14	2	87.0935	108.282
StPt	2013_10_DSG149_001	3743	20	50	11	1	14	2	86.6547	108.441
StPt	2013_10_DSG149_001	3744	21	0	11	1	14	2	86.5185	108.495
StPt	2013_10_DSG149_001	3745	21	10	11	1	14	2	86.5728	115.301
StPt	2013_10_DSG149_001	3746	21	20	11	1	14	2	86.9846	110.425
StPt	2013_10_DSG149_001	3747	21	30	11	1	14	2	86.4302	109.503
StPt	2013_10_DSG149_001	3748	21	40	11	1	14	2	86.7806	115.094
StPt	2013_10_DSG149_001	3749	21	50	11	1	14	2	86.7255	117.945
StPt	2013_10_DSG149_001	3750	22	0	11	1	14	2	86.8174	114.856
StPt	2013_10_DSG149_001	3751	22	10	11	1	14	2	87.0818	112.505
StPt	2013_10_DSG149_001	3752	22	20	11	1	14	2	86.7311	109.616
StPt	2013_10_DSG149_001	3753	22	30	11	1	14	2	86.8813	117.596
StPt	2013_10_DSG149_001	3754	22	40	11	1	14	2	87.2903	117.29
StPt	2013_10_DSG149_001	3755	22	50	11	1	14	2	86.305	114.769
StPt	2013_10_DSG149_001	3756	23	0	11	1	14	2	86.8525	116.348
StPt	2013_10_DSG149_001	3757	23	10	11	1	14	2	87.3928	109.184
StPt	2013_10_DSG149_001	3758	23	20	11	1	14	3	86.6182	104.327
StPt	2013_10_DSG149_001	3759	23	30	11	1	14	3	86.8931	89.021
StPt	2013_10_DSG149_001	3760	23	40	11	1	14	3	86.7181	95.9812
StPt	2013_10_DSG149_001	3761	23	50	11	1	14	2	86.677	113.402
StPt	2013_10_DSG149_001	3762	0	0	12	1	14	3	86.8108	90.4712
StPt	2013_10_DSG149_001	3763	0	10	12	1	14	2	86.7228	113.911
StPt	2013_10_DSG149_001	3764	0	20	12	1	14	2	86.917	114.118
StPt	2013_10_DSG149_001	3765	0	30	12	1	14	2	86.6884	110.247
StPt	2013_10_DSG149_001	3766	0	40	12	1	14	2	86.1532	115.803
StPt	2013_10_DSG149_001	3767	0	50	12	1	14	2	86.8326	112.586
StPt	2013_10_DSG149_001	3768	1	0	12	1	14	2	86.9213	113.966
StPt	2013_10_DSG149_001	3769	1	10	12	1	14	2	86.6139	109.63
StPt	2013_10_DSG149_001	3770	1	20	12	1	14	2	86.9204	115.732
StPt	2013_10_DSG149_001	3771	1	30	12	1	14	2	86.7481	107.478
StPt	2013_10_DSG149_001	3772	1	40	12	1	14	2	86.1933	110.703
StPt	2013_10_DSG149_001	3773	1	50	12	1	14	2	86.6454	116.438
StPt	2013_10_DSG149_001	3774	2	0	12	1	14	2	86.5021	116.095
StPt	2013_10_DSG149_001	3775	2	10	12	1	14	2	85.8195	114.625
StPt	2013_10_DSG149_001	3776	2	20	12	1	14	2	85.8942	117.436
StPt	2013_10_DSG149_001	3777	2	30	12	1	14	2	85.8774	116.548
StPt	2013_10_DSG149_001	3778	2	40	12	1	14	2	85.9807	112.797
StPt	2013_10_DSG149_001	3779	2	50	12	1	14	2	85.4468	103.373
StPt	2013_10_DSG149_001	3780	3	0	12	1	14	2	85.7921	113.044
StPt	2013_10_DSG149_001	3781	3	10	12	1	14	2	85.7265	116.36
StPt	2013_10_DSG149_001	3782	3	20	12	1	14	2	85.4758	105.518
StPt	2013_10_DSG149_001	3783	3	30	12	1	14	2	85.0167	115.651
StPt	2013_10_DSG149_001	3784	3	40	12	1	14	2	85.1169	110.923
StPt	2013_10_DSG149_001	3785	3	50	12	1	14	2	84.8205	113.502
StPt	2013_10_DSG149_001	3786	4	0	12	1	14	2	84.4273	111.872
StPt	2013_10_DSG149_001	3787	4	10	12	1	14	2	84.2834	109.557
StPt	2013_10_DSG149_001	3788	4	20	12	1	14	2	84.1642	113.865
StPt	2013_10_DSG149_001	3789	4	30	12	1	14	2	84.6576	109.677
StPt	2013_10_DSG149_001	3790	4	40	12	1	14	2	84.2528	111.124
StPt	2013_10_DSG149_001	3791	4	50	12	1	14	1	83.6123	113.633
StPt	2013_10_DSG149_001	3792	5	0	12	1	14	2	83.2995	111.992
StPt	2013_10_DSG149_001	3793	5	10	12	1	14	2	83.2186	113.524
StPt	2013_10_DSG149_001	3794	5	20	12	1	14	1	85.5901	115.743
StPt	2013_10_DSG149_001	3795	5	30	12	1	14	2	82.2683	107.516
StPt	2013_10_DSG149_001	3796	5	40	12	1	14	1	83.0713	115.382
StPt	2013_10_DSG149_001	3797	5	50	12	1	14	2	81.9569	113.085
StPt	2013_10_DSG149_001	3798	6	0	12	1	14	1	81.835	113.516
StPt	2013_10_DSG149_001	3799	6	10	12	1	14	1	81.0328	110.605
StPt	2013_10_DSG149_001	3800	6	20	12	1	14	1	81.4623	114.91
StPt	2013_10_DSG149_001	3801	6	30	12	1	14	2	83.8354	104.719
StPt	2013_10_DSG149_001	3802	6	40	12	1	14	2	86.7438	114.712
StPt	2013_10_DSG149_001	3803	6	50	12	1	14	2	85.0882	113.828
StPt	2013_10_DSG149_001	3804	7	0	12	1	14	2	83.4744	114.209
StPt	2013_10_DSG149_001	3805	7	10	12	1	14	2	82.7479	114.372
StPt	2013_10_DSG149_001	3806	7	20	12	1	14	2	84.5607	115.467
StPt	2013_10_DSG149_001	3807	7	30	12	1	14	2	81.6132	117.923
StPt	2013_10_DSG149_001	3808	7	40	12	1	14	2	81.8385	112.064
StPt	2013_10_DSG149_001	3809	7	50	12	1	14	2	84.7823	114.2
StPt	2013_10_DSG149_001	3810	8	0	12	1	14	2	83.8977	112.117
StPt	2013_10_DSG149_001	3811	8	10	12	1	14	2	83.2302	106
StPt	2013_10_DSG149_001	3812	8	20	12	1	14	1	83.0788	118.499
StPt	2013_10_DSG149_001	3813	8	30	12	1	14	2	83.4754	109.225
StPt	2013_10_DSG149_001	3814	8	40	12	1	14	2	82.881	118.977
StPt	2013_10_DSG149_001	3815	8	50	12	1	14	1	83.6887	116.767
StPt	2013_10_DSG149_001	3816	9	0	12	1	14	2	85.2221	114.014
StPt	2013_10_DSG149_001	3817	9	10	12	1	14	2	83.9156	113.736
StPt	2013_10_DSG149_001	3818	9	20	12	1	14	2	83.6329	115.12
StPt	2013_10_DSG149_001	3819	9	30	12	1	14	2	85.1348	113.731
StPt	2013_10_DSG149_001	3820	9	40	12	1	14	1	86.5016	109.365
StPt	2013_10_DSG149_001	3821	9	50	12	1	14	2	83.9296	114.644
StPt	2013_10_DSG149_001	3822	10	0	12	1	14	2	83.5115	109.543
StPt	2013_10_DSG149_001	3823	10	10	12	1	14	2	83.6075	111.087
StPt	2013_10_DSG149_001	3824	10	20	12	1	14	2	84.0601	107.877
StPt	2013_10_DSG149_001	3825	10	30	12	1	14	2	86.1189	109.895
StPt	2013_10_DSG149_001	3826	10	40	12	1	14	2	84.5874	112.042
StPt	2013_10_DSG149_001	3827	10	50	12	1	14	2	83.8551	104.514
StPt	2013_10_DSG149_001	3828	11	0	12	1	14	2	84.5888	104.687
StPt	2013_10_DSG149_001	3829	11	10	12	1	14	2	84.4047	101.461
StPt	2013_10_DSG149_001	3830	11	20	12	1	14	1	86.8412	117.124
StPt	2013_10_DSG149_001	3831	11	30	12	1	14	2	83.8912	107.122
StPt	2013_10_DSG149_001	3832	11	40	12	1	14	2	85.0778	114.524
StPt	2013_10_DSG149_001	3833	11	50	12	1	14	2	84.4182	104.479
StPt	2013_10_DSG149_001	3834	12	0	12	1	14	2	84.3618	100.825
StPt	2013_10_DSG149_001	3835	12	10	12	1	14	2	84.824	103.701
StPt	2013_10_DSG149_001	3836	12	20	12	1	14	2	84.1322	92.4394
StPt	2013_10_DSG149_001	3837	12	30	12	1	14	3	84.2033	97.2167
StPt	2013_10_DSG149_001	3838	12	40	12	1	14	2	84.6777	101.619
StPt	2013_10_DSG149_001	3839	12	50	12	1	14	2	83.6598	110.667
StPt	2013_10_DSG149_001	3840	13	0	12	1	14	2	84.173	115.514
StPt	2013_10_DSG149_001	3841	13	10	12	1	14	2	84.7856	100.534
StPt	2013_10_DSG149_001	3842	13	20	12	1	14	2	84.386	108.378
StPt	2013_10_DSG149_001	3843	13	30	12	1	14	2	84.5338	119.425
StPt	2013_10_DSG149_001	3844	13	40	12	1	14	2	84.5279	100.03
StPt	2013_10_DSG149_001	3845	13	50	12	1	14	2	84.6511	105.729
StPt	2013_10_DSG149_001	3846	14	0	12	1	14	3	84.2491	112.002
StPt	2013_10_DSG149_001	3847	14	10	12	1	14	2	84.5475	106.972
StPt	2013_10_DSG149_001	3848	14	20	12	1	14	2	95.3847	111.939
StPt	2013_10_DSG149_001	3849	14	30	12	1	14	2	84.1059	106.501
StPt	2013_10_DSG149_001	3850	14	40	12	1	14	2	85.585	106.536
StPt	2013_10_DSG149_001	3851	14	50	12	1	14	2	83.9446	102.351
StPt	2013_10_DSG149_001	3852	15	0	12	1	14	2	85.5611	102.795
StPt	2013_10_DSG149_001	3853	15	10	12	1	14	2	84.4281	111.986
StPt	2013_10_DSG149_001	3854	15	20	12	1	14	2	84.5866	104.451
StPt	2013_10_DSG149_001	3855	15	30	12	1	14	2	86.3331	107.952
StPt	2013_10_DSG149_001	3856	15	40	12	1	14	2	84.784	103.656
StPt	2013_10_DSG149_001	3857	15	50	12	1	14	2	87.4096	105.156
StPt	2013_10_DSG149_001	3858	16	0	12	1	14	2	84.9764	117.008
StPt	2013_10_DSG149_001	3859	16	10	12	1	14	2	86.6584	110.447
StPt	2013_10_DSG149_001	3860	16	20	12	1	14	2	85.0615	108.666
StPt	2013_10_DSG149_001	3861	16	30	12	1	14	1	85.3673	116.367
StPt	2013_10_DSG149_001	3862	16	40	12	1	14	2	84.994	108.439
StPt	2013_10_DSG149_001	3863	16	50	12	1	14	2	84.896	109.351
StPt	2013_10_DSG149_001	3864	17	0	12	1	14	2	85.5615	109.459
StPt	2013_10_DSG149_001	3865	17	10	12	1	14	2	86.8903	109.36
StPt	2013_10_DSG149_001	3866	17	20	12	1	14	2	85.8954	112.531
StPt	2013_10_DSG149_001	3867	17	30	12	1	14	2	86.311	113.175
StPt	2013_10_DSG149_001	3868	17	40	12	1	14	2	86.5676	115.327
StPt	2013_10_DSG149_001	3869	17	50	12	1	14	1	87.6723	112.718
StPt	2013_10_DSG149_001	3870	18	0	12	1	14	2	88.2286	116.54
StPt	2013_10_DSG149_001	3871	18	10	12	1	14	2	88.5287	109.37
StPt	2013_10_DSG149_001	3872	18	20	12	1	14	2	89.2625	113.078
StPt	2013_10_DSG149_001	3873	18	30	12	1	14	2	88.1931	114.456
StPt	2013_10_DSG149_001	3874	18	40	12	1	14	3	87.1582	99.5952
StPt	2013_10_DSG149_001	3875	18	50	12	1	14	3	87.3861	99.8221
StPt	2013_10_DSG149_001	3876	19	0	12	1	14	2	86.7676	106.64
StPt	2013_10_DSG149_001	3877	19	10	12	1	14	2	86.5143	106.18
StPt	2013_10_DSG149_001	3878	19	20	12	1	14	2	86.0826	108.334
StPt	2013_10_DSG149_001	3879	19	30	12	1	14	2	86.3249	102.977
StPt	2013_10_DSG149_001	3880	19	40	12	1	14	2	86.0658	103.54
StPt	2013_10_DSG149_001	3881	19	50	12	1	14	2	86.354	114.528
StPt	2013_10_DSG149_001	3882	20	0	12	1	14	2	86.6752	113.378
StPt	2013_10_DSG149_001	3883	20	10	12	1	14	2	86.618	110.673
StPt	2013_10_DSG149_001	3884	20	20	12	1	14	2	86.8181	107.993
StPt	2013_10_DSG149_001	3885	20	30	12	1	14	2	86.2905	104.792
StPt	2013_10_DSG149_001	3886	20	40	12	1	14	2	86.9702	104.294
StPt	2013_10_DSG149_001	3887	20	50	12	1	14	2	86.8933	101.438
StPt	2013_10_DSG149_001	3888	21	0	12	1	14	3	86.5374	102.236
StPt	2013_10_DSG149_001	3889	21	10	12	1	14	2	86.0959	108.395
StPt	2013_10_DSG149_001	3890	21	20	12	1	14	3	86.6024	99.6373
StPt	2013_10_DSG149_001	3891	21	30	12	1	14	2	86.7399	104.438
StPt	2013_10_DSG149_001	3892	21	40	12	1	14	3	86.7667	100.567
StPt	2013_10_DSG149_001	3893	21	50	12	1	14	3	86.9308	99.3958
StPt	2013_10_DSG149_001	3894	22	0	12	1	14	2	86.5898	110.564
StPt	2013_10_DSG149_001	3895	22	10	12	1	14	2	86.7279	109.105
StPt	2013_10_DSG149_001	3896	22	20	12	1	14	2	86.0075	103.869
StPt	2013_10_DSG149_001	3897	22	30	12	1	14	3	86.6893	90.7583
StPt	2013_10_DSG149_001	3898	22	40	12	1	14	2	86.3085	110.381
StPt	2013_10_DSG149_001	3899	22	50	12	1	14	2	85.8366	109.128
StPt	2013_10_DSG149_001	3900	23	0	12	1	14	2	85.5718	102.675
StPt	2013_10_DSG149_001	3901	23	10	12	1	14	2	85.1059	109.11
StPt	2013_10_DSG149_001	3902	23	20	12	1	14	2	83.7276	104.231
StPt	2013_10_DSG149_001	3903	23	30	12	1	14	2	84.566	103.831
StPt	2013_10_DSG149_001	3904	23	40	12	1	14	2	85.0832	108.078
StPt	2013_10_DSG149_001	3905	23	50	12	1	14	2	84.1295	103.904
StPt	2013_10_DSG149_001	3906	0	0	13	1	14	2	84.4315	110.989
StPt	2013_10_DSG149_001	3907	0	10	13	1	14	2	83.996	105.019
StPt	2013_10_DSG149_001	3908	0	20	13	1	14	2	83.6932	105.308
StPt	2013_10_DSG149_001	3909	0	30	13	1	14	2	84.2847	105.017
StPt	2013_10_DSG149_001	3910	0	40	13	1	14	2	83.7894	108.53
StPt	2013_10_DSG149_001	3911	0	50	13	1	14	2	84.0253	107.635
StPt	2013_10_DSG149_001	3912	1	0	13	1	14	2	85.2046	104.205
StPt	2013_10_DSG149_001	3913	1	10	13	1	14	2	85.6414	100.038
StPt	2013_10_DSG149_001	3914	1	20	13	1	14	2	85.3456	115.358
StPt	2013_10_DSG149_001	3915	1	30	13	1	14	2	84.6526	108.44
StPt	2013_10_DSG149_001	3916	1	40	13	1	14	2	85.5254	98.7726
StPt	2013_10_DSG149_001	3917	1	50	13	1	14	2	84.2934	108.808
StPt	2013_10_DSG149_001	3918	2	0	13	1	14	2	84.9451	104.319
StPt	2013_10_DSG149_001	3919	2	10	13	1	14	2	84.1498	92.2136
StPt	2013_10_DSG149_001	3920	2	20	13	1	14	2	84.7281	104.125
StPt	2013_10_DSG149_001	3921	2	30	13	1	14	2	84.9542	108.396
StPt	2013_10_DSG149_001	3922	2	40	13	1	14	2	83.7462	102.788
StPt	2013_10_DSG149_001	3923	2	50	13	1	14	2	84.4389	107.323
StPt	2013_10_DSG149_001	3924	3	0	13	1	14	2	84.9281	108.215
StPt	2013_10_DSG149_001	3925	3	10	13	1	14	2	82.5357	112.496
StPt	2013_10_DSG149_001	3926	3	20	13	1	14	2	83.8587	107.509
StPt	2013_10_DSG149_001	3927	3	30	13	1	14	2	84.1559	113.956
StPt	2013_10_DSG149_001	3928	3	40	13	1	14	2	84.8982	110.026
StPt	2013_10_DSG149_001	3929	3	50	13	1	14	2	84.1931	105.813
StPt	2013_10_DSG149_001	3930	4	0	13	1	14	2	83.4504	109.602
StPt	2013_10_DSG149_001	3931	4	10	13	1	14	2	84.3584	109.69
StPt	2013_10_DSG149_001	3932	4	20	13	1	14	2	83.8391	108.585
StPt	2013_10_DSG149_001	3933	4	30	13	1	14	2	84.2506	103.971
StPt	2013_10_DSG149_001	3934	4	40	13	1	14	2	84.2113	107.693
StPt	2013_10_DSG149_001	3935	4	50	13	1	14	2	83.8973	105.095
StPt	2013_10_DSG149_001	3936	5	0	13	1	14	2	84.2347	112.177
StPt	2013_10_DSG149_001	3937	5	10	13	1	14	2	83.8593	106.785
StPt	2013_10_DSG149_001	3938	5	20	13	1	14	2	83.4154	109.303
StPt	2013_10_DSG149_001	3939	5	30	13	1	14	2	83.1887	101.283
StPt	2013_10_DSG149_001	3940	5	40	13	1	14	2	83.583	95.2012
StPt	2013_10_DSG149_001	3941	5	50	13	1	14	2	83.7887	96.9402
StPt	2013_10_DSG149_001	3942	6	0	13	1	14	2	83.6214	106.108
StPt	2013_10_DSG149_001	3943	6	10	13	1	14	2	84.0036	107.184
StPt	2013_10_DSG149_001	3944	6	20	13	1	14	2	84.2129	106.288
StPt	2013_10_DSG149_001	3945	6	30	13	1	14	2	85.4633	103.189
StPt	2013_10_DSG149_001	3946	6	40	13	1	14	2	91.6255	97.3039
StPt	2013_10_DSG149_001	3947	6	50	13	1	14	3	87.2106	102.986
StPt	2013_10_DSG149_001	3948	7	0	13	1	14	2	88.724	107.804
StPt	2013_10_DSG149_001	3949	7	10	13	1	14	2	87.2086	109.753
StPt	2013_10_DSG149_001	3950	7	20	13	1	14	2	87.6697	101.984
StPt	2013_10_DSG149_001	3951	7	30	13	1	14	2	85.1742	108.032
StPt	2013_10_DSG149_001	3952	7	40	13	1	14	2	85.1871	98.2091
StPt	2013_10_DSG149_001	3953	7	50	13	1	14	2	84.7053	107.307
StPt	2013_10_DSG149_001	3954	8	0	13	1	14	2	84.6262	106.335
StPt	2013_10_DSG149_001	3955	8	10	13	1	14	2	83.5526	92.117
StPt	2013_10_DSG149_001	3956	8	20	13	1	14	2	84.1074	107.064
StPt	2013_10_DSG149_001	3957	8	30	13	1	14	2	84.0789	107.358
StPt	2013_10_DSG149_001	3958	8	40	13	1	14	2	83.5771	99.2187
StPt	2013_10_DSG149_001	3959	8	50	13	1	14	3	83.6194	101.2
StPt	2013_10_DSG149_001	3960	9	0	13	1	14	2	83.2228	112.446
StPt	2013_10_DSG149_001	3961	9	10	13	1	14	2	83.5083	101.711
StPt	2013_10_DSG149_001	3962	9	20	13	1	14	2	83.0724	105.065
StPt	2013_10_DSG149_001	3963	9	30	13	1	14	1	94.8894	110.546
StPt	2013_10_DSG149_001	3964	9	40	13	1	14	2	83.0562	102.086
StPt	2013_10_DSG149_001	3965	9	50	13	1	14	3	82.8304	96.5281
StPt	2013_10_DSG149_001	3966	10	0	13	1	14	3	82.0386	98.4552
StPt	2013_10_DSG149_001	3967	10	10	13	1	14	2	81.7274	96.6959
StPt	2013_10_DSG149_001	3968	10	20	13	1	14	3	82.6875	103.101
StPt	2013_10_DSG149_001	3969	10	30	13	1	14	3	82.3319	100.62
StPt	2013_10_DSG149_001	3970	10	40	13	1	14	2	82.0461	101.984
StPt	2013_10_DSG149_001	3971	10	50	13	1	14	3	82.4774	102.367
StPt	2013_10_DSG149_001	3972	11	0	13	1	14	2	82.5909	101.645
StPt	2013_10_DSG149_001	3973	11	10	13	1	14	2	82.2331	108.382
StPt	2013_10_DSG149_001	3974	11	20	13	1	14	2	83.818	99.1591
StPt	2013_10_DSG149_001	3975	11	30	13	1	14	2	82.8014	97.167
StPt	2013_10_DSG149_001	3976	11	40	13	1	14	2	81.7016	99.3949
StPt	2013_10_DSG149_001	3977	11	50	13	1	14	2	83.1056	101.862
StPt	2013_10_DSG149_001	3978	12	0	13	1	14	1	89.7996	106.96
StPt	2013_10_DSG149_001	3979	12	10	13	1	14	2	82.7837	107.526
StPt	2013_10_DSG149_001	3980	12	20	13	1	14	2	81.9967	102.558
StPt	2013_10_DSG149_001	3981	12	30	13	1	14	2	82.9989	102.741
StPt	2013_10_DSG149_001	3982	12	40	13	1	14	2	82.2002	106.072
StPt	2013_10_DSG149_001	3983	12	50	13	1	14	3	82.23	101.963
StPt	2013_10_DSG149_001	3984	13	0	13	1	14	2	82.2331	105.77
StPt	2013_10_DSG149_001	3985	13	10	13	1	14	2	83.3464	104.295
StPt	2013_10_DSG149_001	3986	13	20	13	1	14	2	82.6107	106.803
StPt	2013_10_DSG149_001	3987	13	30	13	1	14	3	82.4697	99.8141
StPt	2013_10_DSG149_001	3988	13	40	13	1	14	2	83.5959	107.998
StPt	2013_10_DSG149_001	3989	13	50	13	1	14	3	82.5564	101.224
StPt	2013_10_DSG149_001	3990	14	0	13	1	14	2	82.4848	104.866
StPt	2013_10_DSG149_001	3991	14	10	13	1	14	2	82.2909	109.779
StPt	2013_10_DSG149_001	3992	14	20	13	1	14	2	82.3005	105.354
StPt	2013_10_DSG149_001	3993	14	30	13	1	14	2	82.9508	102.485
StPt	2013_10_DSG149_001	3994	14	40	13	1	14	2	82.5301	108.143
StPt	2013_10_DSG149_001	3995	14	50	13	1	14	2	80.4385	104.322
StPt	2013_10_DSG149_001	3996	15	0	13	1	14	3	82.3369	104.981
StPt	2013_10_DSG149_001	3997	15	10	13	1	14	3	82.2359	92.6416
StPt	2013_10_DSG149_001	3998	15	20	13	1	14	2	85.3067	107.08
StPt	2013_10_DSG149_001	3999	15	30	13	1	14	1	82.5457	110.988
StPt	2013_10_DSG149_001	4000	15	40	13	1	14	2	82.1804	103.595
StPt	2013_10_DSG149_001	4001	15	50	13	1	14	3	82.7891	102.125
StPt	2013_10_DSG149_001	4002	16	0	13	1	14	3	84.8168	102.545
StPt	2013_10_DSG149_001	4003	16	10	13	1	14	2	82.7834	82.781
StPt	2013_10_DSG149_001	4004	16	20	13	1	14	2	82.4759	102.189
StPt	2013_10_DSG149_001	4005	16	30	13	1	14	2	82.829	107.948
StPt	2013_10_DSG149_001	4006	16	40	13	1	14	2	83.4152	103.644
StPt	2013_10_DSG149_001	4007	16	50	13	1	14	3	83.4314	94.6634
StPt	2013_10_DSG149_001	4008	17	0	13	1	14	3	83.2484	98.3126
StPt	2013_10_DSG149_001	4009	17	10	13	1	14	2	83.715	99.94
StPt	2013_10_DSG149_001	4010	17	20	13	1	14	2	84.6448	105.719
StPt	2013_10_DSG149_001	4011	17	30	13	1	14	3	85.5631	103.745
StPt	2013_10_DSG149_001	4012	17	40	13	1	14	2	85.3036	106.062
StPt	2013_10_DSG149_001	4013	17	50	13	1	14	2	86.9501	105.712
StPt	2013_10_DSG149_001	4014	18	0	13	1	14	2	86.1589	108.115
StPt	2013_10_DSG149_001	4015	18	10	13	1	14	3	86.4203	99.3274
StPt	2013_10_DSG149_001	4016	18	20	13	1	14	2	86.8919	103.204
StPt	2013_10_DSG149_001	4017	18	30	13	1	14	2	86.4029	104.866
StPt	2013_10_DSG149_001	4018	18	40	13	1	14	3	86.5134	102.519
StPt	2013_10_DSG149_001	4019	18	50	13	1	14	2	85.6158	108.758
StPt	2013_10_DSG149_001	4020	19	0	13	1	14	2	84.6656	105.777
StPt	2013_10_DSG149_001	4021	19	10	13	1	14	3	85.6099	102.898
StPt	2013_10_DSG149_001	4022	19	20	13	1	14	2	82.5171	107.479
StPt	2013_10_DSG149_001	4023	19	30	13	1	14	2	84.3052	103.202
StPt	2013_10_DSG149_001	4024	19	40	13	1	14	2	84.0454	102.444
StPt	2013_10_DSG149_001	4025	19	50	13	1	14	3	83.8854	92.8638
StPt	2013_10_DSG149_001	4026	20	0	13	1	14	2	83.9287	105.102
StPt	2013_10_DSG149_001	4027	20	10	13	1	14	2	84.5022	107.284
StPt	2013_10_DSG149_001	4028	20	20	13	1	14	2	83.1956	106.716
StPt	2013_10_DSG149_001	4029	20	30	13	1	14	2	85.0195	101.994
StPt	2013_10_DSG149_001	4030	20	40	13	1	14	3	84.7126	100.069
StPt	2013_10_DSG149_001	4031	20	50	13	1	14	3	83.0618	96.5561
StPt	2013_10_DSG149_001	4032	21	0	13	1	14	2	84.0174	104.164
StPt	2013_10_DSG149_001	4033	21	10	13	1	14	2	83.6379	104.04
StPt	2013_10_DSG149_001	4034	21	20	13	1	14	2	84.3762	96.2177
StPt	2013_10_DSG149_001	4035	21	30	13	1	14	2	83.6265	105.917
StPt	2013_10_DSG149_001	4036	21	40	13	1	14	2	83.2017	103.579
StPt	2013_10_DSG149_001	4037	21	50	13	1	14	2	84.29	106.089
StPt	2013_10_DSG149_001	4038	22	0	13	1	14	2	83.9113	97.3597
StPt	2013_10_DSG149_001	4039	22	10	13	1	14	2	83.7251	106.209
StPt	2013_10_DSG149_001	4040	22	20	13	1	14	2	83.8554	101.559
StPt	2013_10_DSG149_001	4041	22	30	13	1	14	2	83.1848	100.259
StPt	2013_10_DSG149_001	4042	22	40	13	1	14	2	83.9689	104.538
StPt	2013_10_DSG149_001	4043	22	50	13	1	14	2	83.348	101.712
StPt	2013_10_DSG149_001	4044	23	0	13	1	14	2	83.0289	103.742
StPt	2013_10_DSG149_001	4045	23	10	13	1	14	2	84.0586	103.456
StPt	2013_10_DSG149_001	4046	23	20	13	1	14	2	83.5426	103.328
StPt	2013_10_DSG149_001	4047	23	30	13	1	14	2	81.4192	96.33
StPt	2013_10_DSG149_001	4048	23	40	13	1	14	2	84.0562	108.289
StPt	2013_10_DSG149_001	4049	23	50	13	1	14	2	84.6205	98.1191
StPt	2013_10_DSG149_001	4050	0	0	14	1	14	2	83.5179	99.349
StPt	2013_10_DSG149_001	4051	0	10	14	1	14	2	83.8863	102.359
StPt	2013_10_DSG149_001	4052	0	20	14	1	14	2	85.1253	97.1745
StPt	2013_10_DSG149_001	4053	0	30	14	1	14	2	85.4742	101.85
StPt	2013_10_DSG149_001	4054	0	40	14	1	14	2	84.0666	96.639
StPt	2013_10_DSG149_001	4055	0	50	14	1	14	2	86.486	98.7978
StPt	2013_10_DSG149_001	4056	1	0	14	1	14	2	85.1637	99.6851
StPt	2013_10_DSG149_001	4057	1	10	14	1	14	3	87.0724	94.2845
StPt	2013_10_DSG149_001	4058	1	20	14	1	14	2	85.7021	96.092
StPt	2013_10_DSG149_001	4059	1	30	14	1	14	2	86.1664	100.799
StPt	2013_10_DSG149_001	4060	1	40	14	1	14	2	85.4639	95.6598
StPt	2013_10_DSG149_001	4061	1	50	14	1	14	2	85.0705	104.043
StPt	2013_10_DSG149_001	4062	2	0	14	1	14	2	84.4661	96.133
StPt	2013_10_DSG149_001	4063	2	10	14	1	14	2	85.1192	100.265
StPt	2013_10_DSG149_001	4064	2	20	14	1	14	3	84.6541	99.4706
StPt	2013_10_DSG149_001	4065	2	30	14	1	14	2	86.5381	99.4028
StPt	2013_10_DSG149_001	4066	2	40	14	1	14	2	84.4299	101.869
[truncated: 10,927 more rows]

## Sheet: StPt_2014_04-06
Station	Folder	File	Hour	Minute	Day	Month	Year	Peaks	High	Low
[truncated: 12,960 more rows]

[truncated: 2 more sheets: StPt_2014_07-09, StPt_2014_10-12]
