# Supplementary material for: Quantification of Boat Visitation Rates at Artificial and Natural Reefs in the Eastern Gulf of Mexico Using Acoustic Recorders
Source: PLoS One. 2016 Aug 8;11(8):e0160695. doi: 10.1371/journal.pone.0160695 (PMC4976885; doi:10.1371/journal.pone.0160695)
Supplement: S6 Appendix — Appendix includes the station name, the folder name in the original analysis, the file number of the recording, the time (Eastern Standard Time) and date of the recording, the number of harmonic peaks detected by the algorithm, and the root-mean-square noise level (RMS, dB re 1 μPa, 500–1000 Hz). Each tab contains data from three months of the study. (XLSX) [file pone.0160695.s006.xlsx]

## Sheet: AC5_2013_04-06
Station	Folder	File	Hour	Minute	Day	Month	Year	Peaks	High	Low
AC5	2013_04_DSGCOT1_000_wav_deployed	636	0	0	18	4	13	2	86.9701	96.8049
AC5	2013_04_DSGCOT1_000_wav_deployed	637	0	10	18	4	13	2	86.8034	98.8797
AC5	2013_04_DSGCOT1_000_wav_deployed	638	0	20	18	4	13	2	87.4968	98.7053
AC5	2013_04_DSGCOT1_000_wav_deployed	639	0	30	18	4	13	2	86.9398	97.4944
AC5	2013_04_DSGCOT1_000_wav_deployed	640	0	40	18	4	13	2	86.4906	97.5971
AC5	2013_04_DSGCOT1_000_wav_deployed	641	0	50	18	4	13	2	88.9926	97.634
AC5	2013_04_DSGCOT1_000_wav_deployed	642	1	0	18	4	13	2	89.3177	103.579
AC5	2013_04_DSGCOT1_000_wav_deployed	643	1	10	18	4	13	2	88.5842	100.954
AC5	2013_04_DSGCOT1_000_wav_deployed	644	1	20	18	4	13	2	87.3597	108.739
AC5	2013_04_DSGCOT1_000_wav_deployed	645	1	30	18	4	13	2	88.4056	99.2005
AC5	2013_04_DSGCOT1_000_wav_deployed	646	1	40	18	4	13	2	87.4782	95.3277
AC5	2013_04_DSGCOT1_000_wav_deployed	647	1	50	18	4	13	2	87.7223	94.2888
AC5	2013_04_DSGCOT1_000_wav_deployed	648	2	0	18	4	13	2	87.4832	95.3547
AC5	2013_04_DSGCOT1_000_wav_deployed	649	2	10	18	4	13	2	87.7916	108.504
AC5	2013_04_DSGCOT1_000_wav_deployed	650	2	20	18	4	13	2	88.2268	97.0102
AC5	2013_04_DSGCOT1_000_wav_deployed	651	2	30	18	4	13	2	86.8426	99.5687
AC5	2013_04_DSGCOT1_000_wav_deployed	652	2	40	18	4	13	2	87.1424	97.164
AC5	2013_04_DSGCOT1_000_wav_deployed	653	2	50	18	4	13	2	87.8493	98.23
AC5	2013_04_DSGCOT1_000_wav_deployed	654	3	0	18	4	13	2	87.9569	99.475
AC5	2013_04_DSGCOT1_000_wav_deployed	655	3	10	18	4	13	2	88.8758	94.9617
AC5	2013_04_DSGCOT1_000_wav_deployed	656	3	20	18	4	13	2	87.0474	103.64
AC5	2013_04_DSGCOT1_000_wav_deployed	657	3	30	18	4	13	2	86.7708	103.175
AC5	2013_04_DSGCOT1_000_wav_deployed	658	3	40	18	4	13	2	88.6282	108.243
AC5	2013_04_DSGCOT1_000_wav_deployed	659	3	50	18	4	13	2	88.6842	95.4502
AC5	2013_04_DSGCOT1_000_wav_deployed	660	4	0	18	4	13	2	87.7427	96.644
AC5	2013_04_DSGCOT1_000_wav_deployed	661	4	10	18	4	13	2	87.1598	95.6743
AC5	2013_04_DSGCOT1_000_wav_deployed	662	4	20	18	4	13	2	88.2908	95.7454
AC5	2013_04_DSGCOT1_000_wav_deployed	663	4	30	18	4	13	2	88.0408	97.3599
AC5	2013_04_DSGCOT1_000_wav_deployed	664	4	40	18	4	13	2	90.0455	99.8026
AC5	2013_04_DSGCOT1_000_wav_deployed	665	4	50	18	4	13	2	87.8611	101.266
AC5	2013_04_DSGCOT1_000_wav_deployed	666	5	0	18	4	13	2	88.0254	107.252
AC5	2013_04_DSGCOT1_000_wav_deployed	667	5	10	18	4	13	2	88.9418	101.634
AC5	2013_04_DSGCOT1_000_wav_deployed	668	5	20	18	4	13	2	90.0686	94.5133
AC5	2013_04_DSGCOT1_000_wav_deployed	669	5	30	18	4	13	2	90.1485	98.3688
AC5	2013_04_DSGCOT1_000_wav_deployed	670	5	40	18	4	13	2	89.8228	102.702
AC5	2013_04_DSGCOT1_000_wav_deployed	671	5	50	18	4	13	2	89.9752	97.3953
AC5	2013_04_DSGCOT1_000_wav_deployed	672	6	0	18	4	13	2	89.7471	92.6037
AC5	2013_04_DSGCOT1_000_wav_deployed	673	6	10	18	4	13	2	89.5266	110.774
AC5	2013_04_DSGCOT1_000_wav_deployed	674	6	20	18	4	13	2	89.1878	99.847
AC5	2013_04_DSGCOT1_000_wav_deployed	675	6	30	18	4	13	2	90.0366	99.1892
AC5	2013_04_DSGCOT1_000_wav_deployed	676	6	40	18	4	13	1	89.4163	104.213
AC5	2013_04_DSGCOT1_000_wav_deployed	677	6	50	18	4	13	2	89.1613	100.489
AC5	2013_04_DSGCOT1_000_wav_deployed	678	7	0	18	4	13	2	88.7863	103.718
AC5	2013_04_DSGCOT1_000_wav_deployed	679	7	10	18	4	13	2	89.4227	105.781
AC5	2013_04_DSGCOT1_000_wav_deployed	680	7	20	18	4	13	2	89.0636	95.9713
AC5	2013_04_DSGCOT1_000_wav_deployed	681	7	30	18	4	13	3	89.2425	92.8845
AC5	2013_04_DSGCOT1_000_wav_deployed	682	7	40	18	4	13	2	88.67	95.1268
AC5	2013_04_DSGCOT1_000_wav_deployed	683	7	50	18	4	13	3	89.3468	100.52
AC5	2013_04_DSGCOT1_000_wav_deployed	684	8	0	18	4	13	1	90.1398	100.672
AC5	2013_04_DSGCOT1_000_wav_deployed	685	8	10	18	4	13	2	89.0691	98.3765
AC5	2013_04_DSGCOT1_000_wav_deployed	686	8	20	18	4	13	2	89.0995	104.443
AC5	2013_04_DSGCOT1_000_wav_deployed	687	8	30	18	4	13	2	89.1031	98.3843
AC5	2013_04_DSGCOT1_000_wav_deployed	688	8	40	18	4	13	2	88.9212	107.667
AC5	2013_04_DSGCOT1_000_wav_deployed	689	8	50	18	4	13	2	88.2396	97.9466
AC5	2013_04_DSGCOT1_000_wav_deployed	690	9	0	18	4	13	2	88.5475	90.6761
AC5	2013_04_DSGCOT1_000_wav_deployed	691	9	10	18	4	13	2	89.0317	101.702
AC5	2013_04_DSGCOT1_000_wav_deployed	692	9	20	18	4	13	2	88.9277	114.351
AC5	2013_04_DSGCOT1_000_wav_deployed	693	9	30	18	4	13	3	89.2582	100.699
AC5	2013_04_DSGCOT1_000_wav_deployed	694	9	40	18	4	13	2	89.0886	104.419
AC5	2013_04_DSGCOT1_000_wav_deployed	695	9	50	18	4	13	2	89.2771	102.417
AC5	2013_04_DSGCOT1_000_wav_deployed	696	10	0	18	4	13	3	88.9508	90.5895
AC5	2013_04_DSGCOT1_000_wav_deployed	697	10	10	18	4	13	2	89.3344	99.7517
AC5	2013_04_DSGCOT1_000_wav_deployed	698	10	20	18	4	13	2	89.128	93.9818
AC5	2013_04_DSGCOT1_000_wav_deployed	699	10	30	18	4	13	2	89.2474	92.8257
AC5	2013_04_DSGCOT1_000_wav_deployed	700	10	40	18	4	13	3	88.8622	102.697
AC5	2013_04_DSGCOT1_000_wav_deployed	701	10	50	18	4	13	3	88.9747	92.2186
AC5	2013_04_DSGCOT1_000_wav_deployed	702	11	0	18	4	13	3	90.1377	100.772
AC5	2013_04_DSGCOT1_000_wav_deployed	703	11	10	18	4	13	4	88.3812	88.3552
AC5	2013_04_DSGCOT1_000_wav_deployed	704	11	20	18	4	13	3	88.6806	88.0681
AC5	2013_04_DSGCOT1_000_wav_deployed	705	11	30	18	4	13	2	90.0539	91.3569
AC5	2013_04_DSGCOT1_000_wav_deployed	706	11	40	18	4	13	4	88.7001	93.7084
AC5	2013_04_DSGCOT1_000_wav_deployed	707	11	50	18	4	13	2	88.2261	100.212
AC5	2013_04_DSGCOT1_000_wav_deployed	708	12	0	18	4	13	2	88.9778	98.9368
AC5	2013_04_DSGCOT1_000_wav_deployed	709	12	10	18	4	13	2	89.2447	108.62
AC5	2013_04_DSGCOT1_000_wav_deployed	710	12	20	18	4	13	4	89.7837	94.6776
AC5	2013_04_DSGCOT1_000_wav_deployed	711	12	30	18	4	13	2	89.3818	88.4324
AC5	2013_04_DSGCOT1_000_wav_deployed	712	12	40	18	4	13	4	89.0041	89.0662
AC5	2013_04_DSGCOT1_000_wav_deployed	713	12	50	18	4	13	4	89.9518	95.5597
AC5	2013_04_DSGCOT1_000_wav_deployed	714	13	0	18	4	13	2	90.1665	100.546
AC5	2013_04_DSGCOT1_000_wav_deployed	715	13	10	18	4	13	4	89.2242	100.611
AC5	2013_04_DSGCOT1_000_wav_deployed	716	13	20	18	4	13	2	89.3446	101.839
AC5	2013_04_DSGCOT1_000_wav_deployed	717	13	30	18	4	13	3	89.7744	90.172
AC5	2013_04_DSGCOT1_000_wav_deployed	718	13	40	18	4	13	2	89.1367	101.788
AC5	2013_04_DSGCOT1_000_wav_deployed	719	13	50	18	4	13	2	89.4625	102.834
AC5	2013_04_DSGCOT1_000_wav_deployed	720	14	0	18	4	13	2	89.7384	98.74
AC5	2013_04_DSGCOT1_000_wav_deployed	721	14	10	18	4	13	3	90.3507	103.718
AC5	2013_04_DSGCOT1_000_wav_deployed	722	14	20	18	4	13	2	91.4314	104.256
AC5	2013_04_DSGCOT1_000_wav_deployed	723	14	30	18	4	13	2	90.55	104.697
AC5	2013_04_DSGCOT1_000_wav_deployed	724	14	40	18	4	13	4	94.6576	100.607
AC5	2013_04_DSGCOT1_000_wav_deployed	725	14	50	18	4	13	2	91.079	99.3215
AC5	2013_04_DSGCOT1_000_wav_deployed	726	15	0	18	4	13	3	89.0103	89.7708
AC5	2013_04_DSGCOT1_000_wav_deployed	727	15	10	18	4	13	2	89.1653	93.0628
AC5	2013_04_DSGCOT1_000_wav_deployed	728	15	20	18	4	13	2	89.7305	102.022
AC5	2013_04_DSGCOT1_000_wav_deployed	729	15	30	18	4	13	2	89.8865	98.6971
AC5	2013_04_DSGCOT1_000_wav_deployed	730	15	40	18	4	13	4	88.3948	89.6323
AC5	2013_04_DSGCOT1_000_wav_deployed	731	15	50	18	4	13	3	91.777	98.9528
AC5	2013_04_DSGCOT1_000_wav_deployed	732	16	0	18	4	13	2	89.8125	104.26
AC5	2013_04_DSGCOT1_000_wav_deployed	733	16	10	18	4	13	3	89.1219	98.3352
AC5	2013_04_DSGCOT1_000_wav_deployed	734	16	20	18	4	13	2	89.2781	93.9728
AC5	2013_04_DSGCOT1_000_wav_deployed	735	16	30	18	4	13	2	88.9554	97.785
AC5	2013_04_DSGCOT1_000_wav_deployed	736	16	40	18	4	13	2	88.8185	93.496
AC5	2013_04_DSGCOT1_000_wav_deployed	737	16	50	18	4	13	2	89.894	97.7975
AC5	2013_04_DSGCOT1_000_wav_deployed	738	17	0	18	4	13	2	90.1526	96.2933
AC5	2013_04_DSGCOT1_000_wav_deployed	739	17	10	18	4	13	2	90.1575	97.784
AC5	2013_04_DSGCOT1_000_wav_deployed	740	17	20	18	4	13	3	89.4573	103.398
AC5	2013_04_DSGCOT1_000_wav_deployed	741	17	30	18	4	13	3	88.9338	99.9243
AC5	2013_04_DSGCOT1_000_wav_deployed	742	17	40	18	4	13	2	89.7473	92.3056
AC5	2013_04_DSGCOT1_000_wav_deployed	743	17	50	18	4	13	2	89.318	97.1635
AC5	2013_04_DSGCOT1_000_wav_deployed	744	18	0	18	4	13	2	90.0061	101.693
AC5	2013_04_DSGCOT1_000_wav_deployed	745	18	10	18	4	13	4	89.546	94.1185
AC5	2013_04_DSGCOT1_000_wav_deployed	746	18	20	18	4	13	3	89.3444	92.8334
AC5	2013_04_DSGCOT1_000_wav_deployed	747	18	30	18	4	13	3	89.2946	92.88
AC5	2013_04_DSGCOT1_000_wav_deployed	748	18	40	18	4	13	2	89.3491	96.9297
AC5	2013_04_DSGCOT1_000_wav_deployed	749	18	50	18	4	13	3	89.4011	102.013
AC5	2013_04_DSGCOT1_000_wav_deployed	750	19	0	18	4	13	2	89.386	103.802
AC5	2013_04_DSGCOT1_000_wav_deployed	751	19	10	18	4	13	2	89.8513	109.099
AC5	2013_04_DSGCOT1_000_wav_deployed	752	19	20	18	4	13	1	90.1466	113.438
AC5	2013_04_DSGCOT1_000_wav_deployed	753	19	30	18	4	13	1	89.375	111.002
AC5	2013_04_DSGCOT1_000_wav_deployed	754	19	40	18	4	13	1	89.7366	108.312
AC5	2013_04_DSGCOT1_000_wav_deployed	755	19	50	18	4	13	1	89.7313	110.22
AC5	2013_04_DSGCOT1_000_wav_deployed	756	20	0	18	4	13	1	89.6032	109.73
AC5	2013_04_DSGCOT1_000_wav_deployed	757	20	10	18	4	13	1	89.1447	106.927
AC5	2013_04_DSGCOT1_000_wav_deployed	758	20	20	18	4	13	1	88.8823	107.023
AC5	2013_04_DSGCOT1_000_wav_deployed	759	20	30	18	4	13	1	88.9993	107.76
AC5	2013_04_DSGCOT1_000_wav_deployed	760	20	40	18	4	13	1	89.1293	104.882
AC5	2013_04_DSGCOT1_000_wav_deployed	761	20	50	18	4	13	1	88.3092	101.848
AC5	2013_04_DSGCOT1_000_wav_deployed	762	21	0	18	4	13	1	88.7778	101.233
AC5	2013_04_DSGCOT1_000_wav_deployed	763	21	10	18	4	13	1	89.8024	103.49
AC5	2013_04_DSGCOT1_000_wav_deployed	764	21	20	18	4	13	2	89.7664	99.0535
AC5	2013_04_DSGCOT1_000_wav_deployed	765	21	30	18	4	13	2	88.1833	97.4795
AC5	2013_04_DSGCOT1_000_wav_deployed	766	21	40	18	4	13	3	88.4465	98.846
AC5	2013_04_DSGCOT1_000_wav_deployed	767	21	50	18	4	13	3	89.1656	97.6224
AC5	2013_04_DSGCOT1_000_wav_deployed	768	22	0	18	4	13	3	89.2806	94.0208
AC5	2013_04_DSGCOT1_000_wav_deployed	769	22	10	18	4	13	3	88.2916	96.2732
AC5	2013_04_DSGCOT1_000_wav_deployed	770	22	20	18	4	13	2	89.7864	97.9842
AC5	2013_04_DSGCOT1_000_wav_deployed	771	22	30	18	4	13	2	88.8278	96.0655
AC5	2013_04_DSGCOT1_000_wav_deployed	772	22	40	18	4	13	2	88.6052	93.8706
AC5	2013_04_DSGCOT1_000_wav_deployed	773	22	50	18	4	13	2	88.0597	97.7919
AC5	2013_04_DSGCOT1_000_wav_deployed	774	23	0	18	4	13	2	90.1905	97.5471
AC5	2013_04_DSGCOT1_000_wav_deployed	775	23	10	18	4	13	2	89.8793	94.6175
AC5	2013_04_DSGCOT1_000_wav_deployed	776	23	20	18	4	13	2	88.8132	95.8488
AC5	2013_04_DSGCOT1_000_wav_deployed	777	23	30	18	4	13	2	89.2357	101.312
AC5	2013_04_DSGCOT1_000_wav_deployed	778	23	40	18	4	13	2	89.2367	95.4793
AC5	2013_04_DSGCOT1_000_wav_deployed	779	23	50	18	4	13	2	88.4256	94.3765
AC5	2013_04_DSGCOT1_000_wav_deployed	780	0	0	19	4	13	2	88.2037	95.3039
AC5	2013_04_DSGCOT1_000_wav_deployed	781	0	10	19	4	13	2	88.3417	93.321
AC5	2013_04_DSGCOT1_000_wav_deployed	782	0	20	19	4	13	2	88.0142	106.49
AC5	2013_04_DSGCOT1_000_wav_deployed	783	0	30	19	4	13	2	88.4634	102.445
AC5	2013_04_DSGCOT1_000_wav_deployed	784	0	40	19	4	13	2	88.0432	95.6701
AC5	2013_04_DSGCOT1_000_wav_deployed	785	0	50	19	4	13	2	87.8699	96.6742
AC5	2013_04_DSGCOT1_000_wav_deployed	786	1	0	19	4	13	2	89.0954	94.2065
AC5	2013_04_DSGCOT1_000_wav_deployed	787	1	10	19	4	13	2	88.2689	94.419
AC5	2013_04_DSGCOT1_000_wav_deployed	788	1	20	19	4	13	3	88.3012	99.8723
AC5	2013_04_DSGCOT1_000_wav_deployed	789	1	30	19	4	13	2	89.897	96.4105
AC5	2013_04_DSGCOT1_000_wav_deployed	790	1	40	19	4	13	2	88.3202	96.1817
AC5	2013_04_DSGCOT1_000_wav_deployed	791	1	50	19	4	13	3	88.4065	93.9626
AC5	2013_04_DSGCOT1_000_wav_deployed	792	2	0	19	4	13	3	88.4377	92.2662
AC5	2013_04_DSGCOT1_000_wav_deployed	793	2	10	19	4	13	2	89.1856	99.0365
AC5	2013_04_DSGCOT1_000_wav_deployed	794	2	20	19	4	13	2	88.0564	94.1024
AC5	2013_04_DSGCOT1_000_wav_deployed	795	2	30	19	4	13	2	88.3072	91.2287
AC5	2013_04_DSGCOT1_000_wav_deployed	796	2	40	19	4	13	2	89.2309	97.6252
AC5	2013_04_DSGCOT1_000_wav_deployed	797	2	50	19	4	13	2	88.9043	96.6199
AC5	2013_04_DSGCOT1_000_wav_deployed	798	3	0	19	4	13	2	88.5594	100.673
AC5	2013_04_DSGCOT1_000_wav_deployed	799	3	10	19	4	13	2	88.0584	92.8061
AC5	2013_04_DSGCOT1_000_wav_deployed	800	3	20	19	4	13	2	88.0351	93.8805
AC5	2013_04_DSGCOT1_000_wav_deployed	801	3	30	19	4	13	2	88.2507	94.6439
AC5	2013_04_DSGCOT1_000_wav_deployed	802	3	40	19	4	13	2	88.4472	94.0279
AC5	2013_04_DSGCOT1_000_wav_deployed	803	3	50	19	4	13	2	89.4156	97.0208
AC5	2013_04_DSGCOT1_000_wav_deployed	804	4	0	19	4	13	2	89.0823	95.1615
AC5	2013_04_DSGCOT1_000_wav_deployed	805	4	10	19	4	13	3	88.2845	97.8132
AC5	2013_04_DSGCOT1_000_wav_deployed	806	4	20	19	4	13	2	87.9432	93.2854
AC5	2013_04_DSGCOT1_000_wav_deployed	807	4	30	19	4	13	2	88.5443	99.8295
AC5	2013_04_DSGCOT1_000_wav_deployed	808	4	40	19	4	13	2	88.4503	101.855
AC5	2013_04_DSGCOT1_000_wav_deployed	809	4	50	19	4	13	2	89.1794	94.185
AC5	2013_04_DSGCOT1_000_wav_deployed	810	5	0	19	4	13	2	88.8664	96.2271
AC5	2013_04_DSGCOT1_000_wav_deployed	811	5	10	19	4	13	2	89.4807	94.9863
AC5	2013_04_DSGCOT1_000_wav_deployed	812	5	20	19	4	13	2	90.4224	97.2863
AC5	2013_04_DSGCOT1_000_wav_deployed	813	5	30	19	4	13	2	90.811	93.9017
AC5	2013_04_DSGCOT1_000_wav_deployed	814	5	40	19	4	13	2	90.4276	92.6889
AC5	2013_04_DSGCOT1_000_wav_deployed	815	5	50	19	4	13	2	89.8033	100.239
AC5	2013_04_DSGCOT1_000_wav_deployed	816	6	0	19	4	13	2	89.5639	94.5933
AC5	2013_04_DSGCOT1_000_wav_deployed	817	6	10	19	4	13	2	89.8751	96.6494
AC5	2013_04_DSGCOT1_000_wav_deployed	818	6	20	19	4	13	2	89.9158	97.8659
AC5	2013_04_DSGCOT1_000_wav_deployed	819	6	30	19	4	13	2	90.0181	93.1398
AC5	2013_04_DSGCOT1_000_wav_deployed	820	6	40	19	4	13	2	89.3733	101.675
AC5	2013_04_DSGCOT1_000_wav_deployed	821	6	50	19	4	13	2	89.9162	99.5782
AC5	2013_04_DSGCOT1_000_wav_deployed	822	7	0	19	4	13	2	89.7994	97.8788
AC5	2013_04_DSGCOT1_000_wav_deployed	823	7	10	19	4	13	2	89.4754	93.0955
AC5	2013_04_DSGCOT1_000_wav_deployed	824	7	20	19	4	13	2	89.802	105.613
AC5	2013_04_DSGCOT1_000_wav_deployed	825	7	30	19	4	13	2	90.044	105.183
AC5	2013_04_DSGCOT1_000_wav_deployed	826	7	40	19	4	13	2	89.5951	94.9848
AC5	2013_04_DSGCOT1_000_wav_deployed	827	7	50	19	4	13	2	89.5942	102.979
AC5	2013_04_DSGCOT1_000_wav_deployed	828	8	0	19	4	13	2	89.2653	92.5914
AC5	2013_04_DSGCOT1_000_wav_deployed	829	8	10	19	4	13	2	89.8422	96.7714
AC5	2013_04_DSGCOT1_000_wav_deployed	830	8	20	19	4	13	2	89.7832	93.7616
AC5	2013_04_DSGCOT1_000_wav_deployed	831	8	30	19	4	13	2	89.5411	107.443
AC5	2013_04_DSGCOT1_000_wav_deployed	832	8	40	19	4	13	2	90.167	104.003
AC5	2013_04_DSGCOT1_000_wav_deployed	833	8	50	19	4	13	2	90.6763	105.395
AC5	2013_04_DSGCOT1_000_wav_deployed	834	9	0	19	4	13	2	89.8133	93.4986
AC5	2013_04_DSGCOT1_000_wav_deployed	835	9	10	19	4	13	2	90.5765	95.2342
AC5	2013_04_DSGCOT1_000_wav_deployed	836	9	20	19	4	13	2	89.8022	96.8362
AC5	2013_04_DSGCOT1_000_wav_deployed	837	9	30	19	4	13	2	89.2129	100.145
AC5	2013_04_DSGCOT1_000_wav_deployed	838	9	40	19	4	13	2	89.3856	104.777
AC5	2013_04_DSGCOT1_000_wav_deployed	839	9	50	19	4	13	2	89.3355	100.776
AC5	2013_04_DSGCOT1_000_wav_deployed	840	10	0	19	4	13	2	89.9979	107.812
AC5	2013_04_DSGCOT1_000_wav_deployed	841	10	10	19	4	13	2	89.9953	110.077
AC5	2013_04_DSGCOT1_000_wav_deployed	842	10	20	19	4	13	3	90.0146	102.738
AC5	2013_04_DSGCOT1_000_wav_deployed	843	10	30	19	4	13	3	89.624	105.486
AC5	2013_04_DSGCOT1_000_wav_deployed	844	10	40	19	4	13	2	89.3336	107.288
AC5	2013_04_DSGCOT1_000_wav_deployed	845	10	50	19	4	13	2	90.1997	106.136
AC5	2013_04_DSGCOT1_000_wav_deployed	846	11	0	19	4	13	2	89.726	107.07
AC5	2013_04_DSGCOT1_000_wav_deployed	847	11	10	19	4	13	2	89.886	111.443
AC5	2013_04_DSGCOT1_000_wav_deployed	848	11	20	19	4	13	2	89.7666	96.3651
AC5	2013_04_DSGCOT1_000_wav_deployed	849	11	30	19	4	13	2	89.8854	108.734
AC5	2013_04_DSGCOT1_000_wav_deployed	850	11	40	19	4	13	2	89.843	106.87
AC5	2013_04_DSGCOT1_000_wav_deployed	851	11	50	19	4	13	2	89.302	102.22
AC5	2013_04_DSGCOT1_000_wav_deployed	852	12	0	19	4	13	2	89.9773	105.023
AC5	2013_04_DSGCOT1_000_wav_deployed	853	12	10	19	4	13	2	89.4911	110.905
AC5	2013_04_DSGCOT1_000_wav_deployed	854	12	20	19	4	13	3	89.3616	100.955
AC5	2013_04_DSGCOT1_000_wav_deployed	855	12	30	19	4	13	2	89.3963	97.3163
AC5	2013_04_DSGCOT1_000_wav_deployed	856	12	40	19	4	13	2	89.5289	102.821
AC5	2013_04_DSGCOT1_000_wav_deployed	857	12	50	19	4	13	2	89.33	109.039
AC5	2013_04_DSGCOT1_000_wav_deployed	858	13	0	19	4	13	2	90.1458	107.544
AC5	2013_04_DSGCOT1_000_wav_deployed	859	13	10	19	4	13	2	89.7718	104.269
AC5	2013_04_DSGCOT1_000_wav_deployed	860	13	20	19	4	13	2	88.7409	109.104
AC5	2013_04_DSGCOT1_000_wav_deployed	861	13	30	19	4	13	2	89.4123	102.016
AC5	2013_04_DSGCOT1_000_wav_deployed	862	13	40	19	4	13	2	90.0641	111.692
AC5	2013_04_DSGCOT1_000_wav_deployed	863	13	50	19	4	13	2	89.9121	108.19
AC5	2013_04_DSGCOT1_000_wav_deployed	864	14	0	19	4	13	2	89.3053	107.668
AC5	2013_04_DSGCOT1_000_wav_deployed	865	14	10	19	4	13	2	89.1362	103.198
AC5	2013_04_DSGCOT1_000_wav_deployed	866	14	20	19	4	13	2	89.5075	93.2069
AC5	2013_04_DSGCOT1_000_wav_deployed	867	14	30	19	4	13	2	90.0149	102.526
AC5	2013_04_DSGCOT1_000_wav_deployed	868	14	40	19	4	13	2	89.7399	102.068
AC5	2013_04_DSGCOT1_000_wav_deployed	869	14	50	19	4	13	2	89.745	94.7705
AC5	2013_04_DSGCOT1_000_wav_deployed	870	15	0	19	4	13	2	89.3207	99.599
AC5	2013_04_DSGCOT1_000_wav_deployed	871	15	10	19	4	13	3	90.2539	99.2312
AC5	2013_04_DSGCOT1_000_wav_deployed	872	15	20	19	4	13	2	89.1903	104.233
AC5	2013_04_DSGCOT1_000_wav_deployed	873	15	30	19	4	13	2	90.1248	90.2704
AC5	2013_04_DSGCOT1_000_wav_deployed	874	15	40	19	4	13	2	89.036	105.031
AC5	2013_04_DSGCOT1_000_wav_deployed	875	15	50	19	4	13	2	89.4399	97.1884
AC5	2013_04_DSGCOT1_000_wav_deployed	876	16	0	19	4	13	2	89.7171	118.084
AC5	2013_04_DSGCOT1_000_wav_deployed	877	16	10	19	4	13	2	89.745	102.865
AC5	2013_04_DSGCOT1_000_wav_deployed	878	16	20	19	4	13	2	90.564	91.7438
AC5	2013_04_DSGCOT1_000_wav_deployed	879	16	30	19	4	13	2	90.3553	109.763
AC5	2013_04_DSGCOT1_000_wav_deployed	880	16	40	19	4	13	2	90.0919	105.854
AC5	2013_04_DSGCOT1_000_wav_deployed	881	16	50	19	4	13	2	90.3089	104.209
AC5	2013_04_DSGCOT1_000_wav_deployed	882	17	0	19	4	13	2	89.9924	93.3991
AC5	2013_04_DSGCOT1_000_wav_deployed	883	17	10	19	4	13	2	90.1885	97.0599
AC5	2013_04_DSGCOT1_000_wav_deployed	884	17	20	19	4	13	2	90.7936	107.618
AC5	2013_04_DSGCOT1_000_wav_deployed	885	17	30	19	4	13	2	90.0819	98.4731
AC5	2013_04_DSGCOT1_000_wav_deployed	886	17	40	19	4	13	2	90.2869	109.248
AC5	2013_04_DSGCOT1_000_wav_deployed	887	17	50	19	4	13	2	90.0582	104.164
AC5	2013_04_DSGCOT1_000_wav_deployed	888	18	0	19	4	13	2	90.8483	98.5264
AC5	2013_04_DSGCOT1_000_wav_deployed	889	18	10	19	4	13	2	89.777	101.04
AC5	2013_04_DSGCOT1_000_wav_deployed	890	18	20	19	4	13	2	89.7996	110.886
AC5	2013_04_DSGCOT1_000_wav_deployed	891	18	30	19	4	13	2	89.8351	100.045
AC5	2013_04_DSGCOT1_000_wav_deployed	892	18	40	19	4	13	2	91.1792	106.304
AC5	2013_04_DSGCOT1_000_wav_deployed	893	18	50	19	4	13	2	90.258	97.6104
AC5	2013_04_DSGCOT1_000_wav_deployed	894	19	0	19	4	13	2	90.0155	103.071
AC5	2013_04_DSGCOT1_000_wav_deployed	895	19	10	19	4	13	2	90.1231	114.308
AC5	2013_04_DSGCOT1_000_wav_deployed	896	19	20	19	4	13	1	89.972	114.323
AC5	2013_04_DSGCOT1_000_wav_deployed	897	19	30	19	4	13	1	90.5707	112.139
AC5	2013_04_DSGCOT1_000_wav_deployed	898	19	40	19	4	13	1	90.5806	110.532
AC5	2013_04_DSGCOT1_000_wav_deployed	899	19	50	19	4	13	1	90.1612	114.895
AC5	2013_04_DSGCOT1_000_wav_deployed	900	20	0	19	4	13	1	89.9462	108.76
AC5	2013_04_DSGCOT1_000_wav_deployed	901	20	10	19	4	13	1	90.1161	108.564
AC5	2013_04_DSGCOT1_000_wav_deployed	902	20	20	19	4	13	1	89.5349	109.4
AC5	2013_04_DSGCOT1_000_wav_deployed	903	20	30	19	4	13	1	90.0118	113.074
AC5	2013_04_DSGCOT1_000_wav_deployed	904	20	40	19	4	13	1	89.4246	107.237
AC5	2013_04_DSGCOT1_000_wav_deployed	905	20	50	19	4	13	1	89.0545	108.025
AC5	2013_04_DSGCOT1_000_wav_deployed	906	21	0	19	4	13	1	89.8163	115.1
AC5	2013_04_DSGCOT1_000_wav_deployed	907	21	10	19	4	13	2	88.9549	109.447
AC5	2013_04_DSGCOT1_000_wav_deployed	908	21	20	19	4	13	2	89.2048	108.665
AC5	2013_04_DSGCOT1_000_wav_deployed	909	21	30	19	4	13	1	89.5621	107.304
AC5	2013_04_DSGCOT1_000_wav_deployed	910	21	40	19	4	13	2	89.2353	101.898
AC5	2013_04_DSGCOT1_000_wav_deployed	911	21	50	19	4	13	2	89.8118	98.0742
AC5	2013_04_DSGCOT1_000_wav_deployed	912	22	0	19	4	13	2	88.8791	97.9091
AC5	2013_04_DSGCOT1_000_wav_deployed	913	22	10	19	4	13	2	89.5984	102.173
AC5	2013_04_DSGCOT1_000_wav_deployed	914	22	20	19	4	13	2	89.7118	97.8008
AC5	2013_04_DSGCOT1_000_wav_deployed	915	22	30	19	4	13	2	87.8924	107.628
AC5	2013_04_DSGCOT1_000_wav_deployed	916	22	40	19	4	13	2	89.1825	101.197
AC5	2013_04_DSGCOT1_000_wav_deployed	917	22	50	19	4	13	2	89.1203	99.84
AC5	2013_04_DSGCOT1_000_wav_deployed	918	23	0	19	4	13	2	89.2136	102.884
AC5	2013_04_DSGCOT1_000_wav_deployed	919	23	10	19	4	13	2	89.372	96.055
AC5	2013_04_DSGCOT1_000_wav_deployed	920	23	20	19	4	13	2	88.9877	111.363
AC5	2013_04_DSGCOT1_000_wav_deployed	921	23	30	19	4	13	2	90	108.713
AC5	2013_04_DSGCOT1_000_wav_deployed	922	23	40	19	4	13	2	89.5486	101.357
AC5	2013_04_DSGCOT1_000_wav_deployed	923	23	50	19	4	13	2	89.2769	100.683
AC5	2013_04_DSGCOT1_000_wav_deployed	924	0	0	20	4	13	2	89.4623	105.328
AC5	2013_04_DSGCOT1_000_wav_deployed	925	0	10	20	4	13	2	90.428	105.201
AC5	2013_04_DSGCOT1_000_wav_deployed	926	0	20	20	4	13	2	89.5612	98.5396
AC5	2013_04_DSGCOT1_000_wav_deployed	927	0	30	20	4	13	2	89.3228	104.357
AC5	2013_04_DSGCOT1_000_wav_deployed	928	0	40	20	4	13	2	88.6757	105.502
AC5	2013_04_DSGCOT1_000_wav_deployed	929	0	50	20	4	13	2	88.9015	104.806
AC5	2013_04_DSGCOT1_000_wav_deployed	930	1	0	20	4	13	2	89.6339	100.122
AC5	2013_04_DSGCOT1_000_wav_deployed	931	1	10	20	4	13	2	89.6335	105.383
AC5	2013_04_DSGCOT1_000_wav_deployed	932	1	20	20	4	13	2	87.4611	101.708
AC5	2013_04_DSGCOT1_000_wav_deployed	933	1	30	20	4	13	2	89.7683	104.893
AC5	2013_04_DSGCOT1_000_wav_deployed	934	1	40	20	4	13	2	88.0135	106.168
AC5	2013_04_DSGCOT1_000_wav_deployed	935	1	50	20	4	13	2	87.6004	100.327
AC5	2013_04_DSGCOT1_000_wav_deployed	936	2	0	20	4	13	2	87.602	108.049
AC5	2013_04_DSGCOT1_000_wav_deployed	937	2	10	20	4	13	2	87.2438	105.035
AC5	2013_04_DSGCOT1_000_wav_deployed	938	2	20	20	4	13	2	86.1797	107.149
AC5	2013_04_DSGCOT1_000_wav_deployed	939	2	30	20	4	13	2	86.8312	102.74
AC5	2013_04_DSGCOT1_000_wav_deployed	940	2	40	20	4	13	2	87.8819	107.171
AC5	2013_04_DSGCOT1_000_wav_deployed	941	2	50	20	4	13	2	88.4222	109.867
AC5	2013_04_DSGCOT1_000_wav_deployed	942	3	0	20	4	13	2	87.1708	103.43
AC5	2013_04_DSGCOT1_000_wav_deployed	943	3	10	20	4	13	2	87.3545	109.549
AC5	2013_04_DSGCOT1_000_wav_deployed	944	3	20	20	4	13	2	88.3532	107.518
AC5	2013_04_DSGCOT1_000_wav_deployed	945	3	30	20	4	13	2	87.2229	100.338
AC5	2013_04_DSGCOT1_000_wav_deployed	946	3	40	20	4	13	1	88.1839	116.065
AC5	2013_04_DSGCOT1_000_wav_deployed	947	3	50	20	4	13	2	87.278	111.64
AC5	2013_04_DSGCOT1_000_wav_deployed	948	4	0	20	4	13	2	86.994	111.578
AC5	2013_04_DSGCOT1_000_wav_deployed	949	4	10	20	4	13	2	86.8319	107.9
AC5	2013_04_DSGCOT1_000_wav_deployed	950	4	20	20	4	13	2	87.8938	114.898
AC5	2013_04_DSGCOT1_000_wav_deployed	951	4	30	20	4	13	1	88.4873	114.388
AC5	2013_04_DSGCOT1_000_wav_deployed	952	4	40	20	4	13	2	88.8253	116.477
AC5	2013_04_DSGCOT1_000_wav_deployed	953	4	50	20	4	13	2	88.4936	110.489
AC5	2013_04_DSGCOT1_000_wav_deployed	954	5	0	20	4	13	2	89.2878	110.733
AC5	2013_04_DSGCOT1_000_wav_deployed	955	5	10	20	4	13	2	89.0025	119.714
AC5	2013_04_DSGCOT1_000_wav_deployed	956	5	20	20	4	13	2	88.1291	112.629
AC5	2013_04_DSGCOT1_000_wav_deployed	957	5	30	20	4	13	2	89.1654	114.749
AC5	2013_04_DSGCOT1_000_wav_deployed	958	5	40	20	4	13	2	89.8472	112.578
AC5	2013_04_DSGCOT1_000_wav_deployed	959	5	50	20	4	13	2	89.3773	111.291
AC5	2013_04_DSGCOT1_000_wav_deployed	960	6	0	20	4	13	2	88.8339	116.284
AC5	2013_04_DSGCOT1_000_wav_deployed	961	6	10	20	4	13	2	89.3342	108.322
AC5	2013_04_DSGCOT1_000_wav_deployed	962	6	20	20	4	13	2	88.4581	110.71
AC5	2013_04_DSGCOT1_000_wav_deployed	963	6	30	20	4	13	2	88.3346	112.368
AC5	2013_04_DSGCOT1_000_wav_deployed	964	6	40	20	4	13	2	88.8489	112.271
AC5	2013_04_DSGCOT1_000_wav_deployed	965	6	50	20	4	13	2	88.8863	101.902
AC5	2013_04_DSGCOT1_000_wav_deployed	966	7	0	20	4	13	2	88.6108	111.588
AC5	2013_04_DSGCOT1_000_wav_deployed	967	7	10	20	4	13	2	88.7695	111.285
AC5	2013_04_DSGCOT1_000_wav_deployed	968	7	20	20	4	13	2	88.6	113.721
AC5	2013_04_DSGCOT1_000_wav_deployed	969	7	30	20	4	13	1	87.5256	113.855
AC5	2013_04_DSGCOT1_000_wav_deployed	970	7	40	20	4	13	1	87.1859	116.996
AC5	2013_04_DSGCOT1_000_wav_deployed	971	7	50	20	4	13	1	87.4762	123.513
AC5	2013_04_DSGCOT1_000_wav_deployed	972	8	0	20	4	13	1	87.9123	116.391
AC5	2013_04_DSGCOT1_000_wav_deployed	973	8	10	20	4	13	1	87.3786	118.574
AC5	2013_04_DSGCOT1_000_wav_deployed	974	8	20	20	4	13	1	86.4169	115.794
AC5	2013_04_DSGCOT1_000_wav_deployed	975	8	30	20	4	13	1	87.3209	127.226
AC5	2013_04_DSGCOT1_000_wav_deployed	976	8	40	20	4	13	2	87.8137	109.602
AC5	2013_04_DSGCOT1_000_wav_deployed	977	8	50	20	4	13	2	88.0024	114.825
AC5	2013_04_DSGCOT1_000_wav_deployed	978	9	0	20	4	13	2	87.153	116.337
AC5	2013_04_DSGCOT1_000_wav_deployed	979	9	10	20	4	13	2	87.0753	111.101
AC5	2013_04_DSGCOT1_000_wav_deployed	980	9	20	20	4	13	2	87.1119	101.505
AC5	2013_04_DSGCOT1_000_wav_deployed	981	9	30	20	4	13	2	87.5009	116.847
AC5	2013_04_DSGCOT1_000_wav_deployed	982	9	40	20	4	13	2	87.0492	115.417
AC5	2013_04_DSGCOT1_000_wav_deployed	983	9	50	20	4	13	2	87.9927	112.754
AC5	2013_04_DSGCOT1_000_wav_deployed	984	10	0	20	4	13	2	88.4841	112.878
AC5	2013_04_DSGCOT1_000_wav_deployed	985	10	10	20	4	13	2	88.7189	112.968
AC5	2013_04_DSGCOT1_000_wav_deployed	986	10	20	20	4	13	2	88.458	111.684
AC5	2013_04_DSGCOT1_000_wav_deployed	987	10	30	20	4	13	2	88.9151	111.804
AC5	2013_04_DSGCOT1_000_wav_deployed	988	10	40	20	4	13	2	89.3883	117.504
AC5	2013_04_DSGCOT1_000_wav_deployed	989	10	50	20	4	13	2	89.1048	107.921
AC5	2013_04_DSGCOT1_000_wav_deployed	990	11	0	20	4	13	2	89.0799	118.346
AC5	2013_04_DSGCOT1_000_wav_deployed	991	11	10	20	4	13	2	89.6956	111.293
AC5	2013_04_DSGCOT1_000_wav_deployed	992	11	20	20	4	13	2	89.6538	115.1
AC5	2013_04_DSGCOT1_000_wav_deployed	993	11	30	20	4	13	2	89.1355	114.824
AC5	2013_04_DSGCOT1_000_wav_deployed	994	11	40	20	4	13	2	89.4777	112.498
AC5	2013_04_DSGCOT1_000_wav_deployed	995	11	50	20	4	13	2	88.9173	108.728
AC5	2013_04_DSGCOT1_000_wav_deployed	996	12	0	20	4	13	2	88.99	110.541
AC5	2013_04_DSGCOT1_000_wav_deployed	997	12	10	20	4	13	2	88.722	108.371
AC5	2013_04_DSGCOT1_000_wav_deployed	998	12	20	20	4	13	2	89.1728	115.582
AC5	2013_04_DSGCOT1_000_wav_deployed	999	12	30	20	4	13	2	89.0732	110.168
AC5	2013_04_DSGCOT1_000_wav_deployed	1000	12	40	20	4	13	2	88.5257	115.668
AC5	2013_04_DSGCOT1_000_wav_deployed	1001	12	50	20	4	13	2	88.4567	112.271
AC5	2013_04_DSGCOT1_000_wav_deployed	1002	13	0	20	4	13	2	89.0855	116.159
AC5	2013_04_DSGCOT1_000_wav_deployed	1003	13	10	20	4	13	2	88.9334	109.852
AC5	2013_04_DSGCOT1_000_wav_deployed	1004	13	20	20	4	13	2	89.6529	111.076
AC5	2013_04_DSGCOT1_000_wav_deployed	1005	13	30	20	4	13	1	89.7314	124.631
AC5	2013_04_DSGCOT1_000_wav_deployed	1006	13	40	20	4	13	2	88.6925	117.929
AC5	2013_04_DSGCOT1_000_wav_deployed	1007	13	50	20	4	13	2	89.5183	109.473
AC5	2013_04_DSGCOT1_000_wav_deployed	1008	14	0	20	4	13	2	88.4673	107.262
AC5	2013_04_DSGCOT1_000_wav_deployed	1009	14	10	20	4	13	2	88.567	104.508
AC5	2013_04_DSGCOT1_000_wav_deployed	1010	14	20	20	4	13	2	89.0041	109.338
AC5	2013_04_DSGCOT1_000_wav_deployed	1011	14	30	20	4	13	2	88.9636	108.102
AC5	2013_04_DSGCOT1_000_wav_deployed	1012	14	40	20	4	13	2	89.4089	113.78
AC5	2013_04_DSGCOT1_000_wav_deployed	1013	14	50	20	4	13	2	88.3331	109.851
AC5	2013_04_DSGCOT1_000_wav_deployed	1014	15	0	20	4	13	2	89.2627	113.227
AC5	2013_04_DSGCOT1_000_wav_deployed	1015	15	10	20	4	13	2	89.1786	110.078
AC5	2013_04_DSGCOT1_000_wav_deployed	1016	15	20	20	4	13	2	88.8835	113.087
AC5	2013_04_DSGCOT1_000_wav_deployed	1017	15	30	20	4	13	2	87.6665	106.604
AC5	2013_04_DSGCOT1_000_wav_deployed	1018	15	40	20	4	13	2	87.9186	115.554
AC5	2013_04_DSGCOT1_000_wav_deployed	1019	15	50	20	4	13	2	87.8941	118.934
AC5	2013_04_DSGCOT1_000_wav_deployed	1020	16	0	20	4	13	2	88.1597	112.066
AC5	2013_04_DSGCOT1_000_wav_deployed	1021	16	10	20	4	13	1	89.0338	113.731
AC5	2013_04_DSGCOT1_000_wav_deployed	1022	16	20	20	4	13	2	88.5831	111.309
AC5	2013_04_DSGCOT1_000_wav_deployed	1023	16	30	20	4	13	2	88.8028	111.498
AC5	2013_04_DSGCOT1_000_wav_deployed	1024	16	40	20	4	13	2	88.2064	111.844
AC5	2013_04_DSGCOT1_000_wav_deployed	1025	16	50	20	4	13	1	89.3462	110.578
AC5	2013_04_DSGCOT1_000_wav_deployed	1026	17	0	20	4	13	1	88.5701	119.976
AC5	2013_04_DSGCOT1_000_wav_deployed	1027	17	10	20	4	13	2	88.5565	116.514
AC5	2013_04_DSGCOT1_000_wav_deployed	1028	17	20	20	4	13	2	88.9013	110.017
AC5	2013_04_DSGCOT1_000_wav_deployed	1029	17	30	20	4	13	2	88.5559	109.121
AC5	2013_04_DSGCOT1_000_wav_deployed	1030	17	40	20	4	13	2	88.1693	118.9
AC5	2013_04_DSGCOT1_000_wav_deployed	1031	17	50	20	4	13	2	88.9031	111.062
AC5	2013_04_DSGCOT1_000_wav_deployed	1032	18	0	20	4	13	2	88.8644	112.051
AC5	2013_04_DSGCOT1_000_wav_deployed	1033	18	10	20	4	13	2	88.6381	115.664
AC5	2013_04_DSGCOT1_000_wav_deployed	1034	18	20	20	4	13	2	90.0511	113.462
AC5	2013_04_DSGCOT1_000_wav_deployed	1035	18	30	20	4	13	2	89.5187	112.078
AC5	2013_04_DSGCOT1_000_wav_deployed	1036	18	40	20	4	13	2	89.9123	113.148
AC5	2013_04_DSGCOT1_000_wav_deployed	1037	18	50	20	4	13	1	89.4046	116.156
AC5	2013_04_DSGCOT1_000_wav_deployed	1038	19	0	20	4	13	1	90.264	114.662
AC5	2013_04_DSGCOT1_000_wav_deployed	1039	19	10	20	4	13	1	90.9216	115.983
AC5	2013_04_DSGCOT1_000_wav_deployed	1040	19	20	20	4	13	1	91.2234	114.091
AC5	2013_04_DSGCOT1_000_wav_deployed	1041	19	30	20	4	13	1	90.458	115.327
AC5	2013_04_DSGCOT1_000_wav_deployed	1042	19	40	20	4	13	1	91.1984	112.295
AC5	2013_04_DSGCOT1_000_wav_deployed	1043	19	50	20	4	13	1	90.5649	111.931
AC5	2013_04_DSGCOT1_000_wav_deployed	1044	20	0	20	4	13	1	90.0469	117.778
AC5	2013_04_DSGCOT1_000_wav_deployed	1045	20	10	20	4	13	1	89.6208	110.191
AC5	2013_04_DSGCOT1_000_wav_deployed	1046	20	20	20	4	13	1	90.1904	107.582
AC5	2013_04_DSGCOT1_000_wav_deployed	1047	20	30	20	4	13	1	89.5842	112.418
AC5	2013_04_DSGCOT1_000_wav_deployed	1048	20	40	20	4	13	1	89.6729	115.927
AC5	2013_04_DSGCOT1_000_wav_deployed	1049	20	50	20	4	13	1	90.3791	113.834
AC5	2013_04_DSGCOT1_000_wav_deployed	1050	21	0	20	4	13	1	89.7078	112.762
AC5	2013_04_DSGCOT1_000_wav_deployed	1051	21	10	20	4	13	1	89.6328	111.86
AC5	2013_04_DSGCOT1_000_wav_deployed	1052	21	20	20	4	13	1	89.5668	105.835
AC5	2013_04_DSGCOT1_000_wav_deployed	1053	21	30	20	4	13	1	89.2378	113.872
AC5	2013_04_DSGCOT1_000_wav_deployed	1054	21	40	20	4	13	1	90.091	113.998
AC5	2013_04_DSGCOT1_000_wav_deployed	1055	21	50	20	4	13	1	89.1606	105.097
AC5	2013_04_DSGCOT1_000_wav_deployed	1056	22	0	20	4	13	1	89.3779	106.136
AC5	2013_04_DSGCOT1_000_wav_deployed	1057	22	10	20	4	13	1	89.0422	118.79
AC5	2013_04_DSGCOT1_000_wav_deployed	1058	22	20	20	4	13	1	88.6798	116.296
AC5	2013_04_DSGCOT1_000_wav_deployed	1059	22	30	20	4	13	1	88.727	117.072
AC5	2013_04_DSGCOT1_000_wav_deployed	1060	22	40	20	4	13	1	88.3669	112.405
AC5	2013_04_DSGCOT1_000_wav_deployed	1061	22	50	20	4	13	2	88.7031	113.219
AC5	2013_04_DSGCOT1_000_wav_deployed	1062	23	0	20	4	13	2	89.1376	117.928
AC5	2013_04_DSGCOT1_000_wav_deployed	1063	23	10	20	4	13	2	89.4898	117.076
AC5	2013_04_DSGCOT1_000_wav_deployed	1064	23	20	20	4	13	2	89.0437	118.321
AC5	2013_04_DSGCOT1_000_wav_deployed	1065	23	30	20	4	13	2	89.2557	115.854
AC5	2013_04_DSGCOT1_000_wav_deployed	1066	23	40	20	4	13	2	89.4955	109.187
AC5	2013_04_DSGCOT1_000_wav_deployed	1067	23	50	20	4	13	2	88.8591	114.969
AC5	2013_04_DSGCOT1_000_wav_deployed	1068	0	0	21	4	13	2	88.9349	106.311
AC5	2013_04_DSGCOT1_000_wav_deployed	1069	0	10	21	4	13	2	88.7009	112.598
AC5	2013_04_DSGCOT1_000_wav_deployed	1070	0	20	21	4	13	1	88.7135	117.564
AC5	2013_04_DSGCOT1_000_wav_deployed	1071	0	30	21	4	13	1	87.9484	116.144
AC5	2013_04_DSGCOT1_000_wav_deployed	1072	0	40	21	4	13	2	89.8345	109.546
AC5	2013_04_DSGCOT1_000_wav_deployed	1073	0	50	21	4	13	2	89.1785	119.163
AC5	2013_04_DSGCOT1_000_wav_deployed	1074	1	0	21	4	13	2	88.9953	116.25
AC5	2013_04_DSGCOT1_000_wav_deployed	1075	1	10	21	4	13	2	88.6838	105.97
AC5	2013_04_DSGCOT1_000_wav_deployed	1076	1	20	21	4	13	2	89.0898	116.86
AC5	2013_04_DSGCOT1_000_wav_deployed	1077	1	30	21	4	13	2	88.2061	111.837
AC5	2013_04_DSGCOT1_000_wav_deployed	1078	1	40	21	4	13	2	87.9704	108.012
AC5	2013_04_DSGCOT1_000_wav_deployed	1079	1	50	21	4	13	2	88.401	104.827
AC5	2013_04_DSGCOT1_000_wav_deployed	1080	2	0	21	4	13	2	88.5126	114.01
AC5	2013_04_DSGCOT1_000_wav_deployed	1081	2	10	21	4	13	2	89.0507	108.634
AC5	2013_04_DSGCOT1_000_wav_deployed	1082	2	20	21	4	13	2	88.3649	108.699
AC5	2013_04_DSGCOT1_000_wav_deployed	1083	2	30	21	4	13	1	88.5982	114.982
AC5	2013_04_DSGCOT1_000_wav_deployed	1084	2	40	21	4	13	2	88.9194	109.068
AC5	2013_04_DSGCOT1_000_wav_deployed	1085	2	50	21	4	13	2	89.2622	105.378
AC5	2013_04_DSGCOT1_000_wav_deployed	1086	3	0	21	4	13	3	88.6881	106.322
AC5	2013_04_DSGCOT1_000_wav_deployed	1087	3	10	21	4	13	1	87.6609	106.654
AC5	2013_04_DSGCOT1_000_wav_deployed	1088	3	20	21	4	13	2	88.8398	112.548
AC5	2013_04_DSGCOT1_000_wav_deployed	1089	3	30	21	4	13	2	88.5399	103.409
AC5	2013_04_DSGCOT1_000_wav_deployed	1090	3	40	21	4	13	2	88.5048	106.458
AC5	2013_04_DSGCOT1_000_wav_deployed	1091	3	50	21	4	13	2	88.9088	108.999
AC5	2013_04_DSGCOT1_000_wav_deployed	1092	4	0	21	4	13	2	88.2138	107.501
AC5	2013_04_DSGCOT1_000_wav_deployed	1093	4	10	21	4	13	2	89.4972	101.469
AC5	2013_04_DSGCOT1_000_wav_deployed	1094	4	20	21	4	13	2	88.1628	102.982
AC5	2013_04_DSGCOT1_000_wav_deployed	1095	4	30	21	4	13	2	89.0136	100.446
AC5	2013_04_DSGCOT1_000_wav_deployed	1096	4	40	21	4	13	2	89.2206	107.345
AC5	2013_04_DSGCOT1_000_wav_deployed	1097	4	50	21	4	13	2	88.8509	111.623
AC5	2013_04_DSGCOT1_000_wav_deployed	1098	5	0	21	4	13	2	89.8284	100.996
AC5	2013_04_DSGCOT1_000_wav_deployed	1099	5	10	21	4	13	2	89.9964	100.749
AC5	2013_04_DSGCOT1_000_wav_deployed	1100	5	20	21	4	13	2	90.9306	99.8222
AC5	2013_04_DSGCOT1_000_wav_deployed	1101	5	30	21	4	13	2	90.3813	97.8059
AC5	2013_04_DSGCOT1_000_wav_deployed	1102	5	40	21	4	13	2	90.8899	107.823
AC5	2013_04_DSGCOT1_000_wav_deployed	1103	5	50	21	4	13	1	89.8009	108.609
AC5	2013_04_DSGCOT1_000_wav_deployed	1104	6	0	21	4	13	2	89.881	103.163
AC5	2013_04_DSGCOT1_000_wav_deployed	1105	6	10	21	4	13	2	89.4663	108.598
AC5	2013_04_DSGCOT1_000_wav_deployed	1106	6	20	21	4	13	3	89.6013	107.063
AC5	2013_04_DSGCOT1_000_wav_deployed	1107	6	30	21	4	13	2	89.0898	106.946
AC5	2013_04_DSGCOT1_000_wav_deployed	1108	6	40	21	4	13	2	88.5415	110.887
AC5	2013_04_DSGCOT1_000_wav_deployed	1109	6	50	21	4	13	2	89.0049	109.257
AC5	2013_04_DSGCOT1_000_wav_deployed	1110	7	0	21	4	13	2	89.4789	101.493
AC5	2013_04_DSGCOT1_000_wav_deployed	1111	7	10	21	4	13	2	90.2743	104.825
AC5	2013_04_DSGCOT1_000_wav_deployed	1112	7	20	21	4	13	2	89.2573	101.815
AC5	2013_04_DSGCOT1_000_wav_deployed	1113	7	30	21	4	13	2	89.4423	108.497
AC5	2013_04_DSGCOT1_000_wav_deployed	1114	7	40	21	4	13	2	89.7706	103.881
AC5	2013_04_DSGCOT1_000_wav_deployed	1115	7	50	21	4	13	2	88.9347	107.961
AC5	2013_04_DSGCOT1_000_wav_deployed	1116	8	0	21	4	13	2	89.1818	92.5702
AC5	2013_04_DSGCOT1_000_wav_deployed	1117	8	10	21	4	13	2	89.2481	98.2533
AC5	2013_04_DSGCOT1_000_wav_deployed	1118	8	20	21	4	13	2	88.5745	113.587
AC5	2013_04_DSGCOT1_000_wav_deployed	1119	8	30	21	4	13	2	88.3774	100.855
AC5	2013_04_DSGCOT1_000_wav_deployed	1120	8	40	21	4	13	2	89.2442	97.4307
AC5	2013_04_DSGCOT1_000_wav_deployed	1121	8	50	21	4	13	2	89.0032	103.474
AC5	2013_04_DSGCOT1_000_wav_deployed	1122	9	0	21	4	13	2	88.8752	104.827
AC5	2013_04_DSGCOT1_000_wav_deployed	1123	9	10	21	4	13	3	89.0818	103.234
AC5	2013_04_DSGCOT1_000_wav_deployed	1124	9	20	21	4	13	2	89.6284	98.58
AC5	2013_04_DSGCOT1_000_wav_deployed	1125	9	30	21	4	13	2	88.9469	99.1286
AC5	2013_04_DSGCOT1_000_wav_deployed	1126	9	40	21	4	13	2	90.1366	98.6563
AC5	2013_04_DSGCOT1_000_wav_deployed	1127	9	50	21	4	13	2	89.8833	99.0791
AC5	2013_04_DSGCOT1_000_wav_deployed	1128	10	0	21	4	13	2	89.2634	103.782
AC5	2013_04_DSGCOT1_000_wav_deployed	1129	10	10	21	4	13	2	89.1711	110.106
AC5	2013_04_DSGCOT1_000_wav_deployed	1130	10	20	21	4	13	4	89.8398	103.044
AC5	2013_04_DSGCOT1_000_wav_deployed	1131	10	30	21	4	13	3	89.4233	104.815
AC5	2013_04_DSGCOT1_000_wav_deployed	1132	10	40	21	4	13	3	89.5873	105.052
AC5	2013_04_DSGCOT1_000_wav_deployed	1133	10	50	21	4	13	2	89.1854	101.941
AC5	2013_04_DSGCOT1_000_wav_deployed	1134	11	0	21	4	13	2	89.9323	103.928
AC5	2013_04_DSGCOT1_000_wav_deployed	1135	11	10	21	4	13	2	90.6754	103.337
AC5	2013_04_DSGCOT1_000_wav_deployed	1136	11	20	21	4	13	2	89.7826	101.654
AC5	2013_04_DSGCOT1_000_wav_deployed	1137	11	30	21	4	13	3	90.2807	92.5697
AC5	2013_04_DSGCOT1_000_wav_deployed	1138	11	40	21	4	13	2	89.8718	110.58
AC5	2013_04_DSGCOT1_000_wav_deployed	1139	11	50	21	4	13	2	89.0483	107.211
AC5	2013_04_DSGCOT1_000_wav_deployed	1140	12	0	21	4	13	2	89.2368	93.3655
AC5	2013_04_DSGCOT1_000_wav_deployed	1141	12	10	21	4	13	2	88.9262	93.8867
AC5	2013_04_DSGCOT1_000_wav_deployed	1142	12	20	21	4	13	2	89.6522	105.492
AC5	2013_04_DSGCOT1_000_wav_deployed	1143	12	30	21	4	13	3	89.259	96.6831
AC5	2013_04_DSGCOT1_000_wav_deployed	1144	12	40	21	4	13	2	89.3686	94.6235
AC5	2013_04_DSGCOT1_000_wav_deployed	1145	12	50	21	4	13	3	97.3139	110.094
AC5	2013_04_DSGCOT1_000_wav_deployed	1146	13	0	21	4	13	2	89.2667	102.573
AC5	2013_04_DSGCOT1_000_wav_deployed	1147	13	10	21	4	13	3	89.921	105.145
AC5	2013_04_DSGCOT1_000_wav_deployed	1148	13	20	21	4	13	2	89.5516	104.296
AC5	2013_04_DSGCOT1_000_wav_deployed	1149	13	30	21	4	13	3	89.343	94.0412
AC5	2013_04_DSGCOT1_000_wav_deployed	1150	13	40	21	4	13	4	89.2812	95.2904
AC5	2013_04_DSGCOT1_000_wav_deployed	1151	13	50	21	4	13	3	88.9866	96.8502
AC5	2013_04_DSGCOT1_000_wav_deployed	1152	14	0	21	4	13	4	89.3427	93.7825
AC5	2013_04_DSGCOT1_000_wav_deployed	1153	14	10	21	4	13	2	89.595	103.27
AC5	2013_04_DSGCOT1_000_wav_deployed	1154	14	20	21	4	13	3	89.5372	97.2603
AC5	2013_04_DSGCOT1_000_wav_deployed	1155	14	30	21	4	13	3	88.9303	98.6258
AC5	2013_04_DSGCOT1_000_wav_deployed	1156	14	40	21	4	13	2	89.746	106.932
AC5	2013_04_DSGCOT1_000_wav_deployed	1157	14	50	21	4	13	3	90.082	89.6261
AC5	2013_04_DSGCOT1_000_wav_deployed	1158	15	0	21	4	13	3	89.2288	91.6157
AC5	2013_04_DSGCOT1_000_wav_deployed	1159	15	10	21	4	13	2	89.5299	93.4708
AC5	2013_04_DSGCOT1_000_wav_deployed	1160	15	20	21	4	13	2	89.8384	96.6186
AC5	2013_04_DSGCOT1_000_wav_deployed	1161	15	30	21	4	13	4	89.8926	101.091
AC5	2013_04_DSGCOT1_000_wav_deployed	1162	15	40	21	4	13	2	89.0021	95.7481
AC5	2013_04_DSGCOT1_000_wav_deployed	1163	15	50	21	4	13	2	89.317	94.2984
AC5	2013_04_DSGCOT1_000_wav_deployed	1164	16	0	21	4	13	2	88.9716	99.5885
AC5	2013_04_DSGCOT1_000_wav_deployed	1165	16	10	21	4	13	2	88.3053	96.491
AC5	2013_04_DSGCOT1_000_wav_deployed	1166	16	20	21	4	13	2	89.0715	106.299
AC5	2013_04_DSGCOT1_000_wav_deployed	1167	16	30	21	4	13	2	88.091	103.319
AC5	2013_04_DSGCOT1_000_wav_deployed	1168	16	40	21	4	13	2	88.3007	113.345
AC5	2013_04_DSGCOT1_000_wav_deployed	1169	16	50	21	4	13	2	89.6152	100.546
AC5	2013_04_DSGCOT1_000_wav_deployed	1170	17	0	21	4	13	2	88.4137	108.23
AC5	2013_04_DSGCOT1_000_wav_deployed	1171	17	10	21	4	13	2	88.8285	98.2706
AC5	2013_04_DSGCOT1_000_wav_deployed	1172	17	20	21	4	13	2	88.6214	102.124
AC5	2013_04_DSGCOT1_000_wav_deployed	1173	17	30	21	4	13	2	88.0791	99.2592
AC5	2013_04_DSGCOT1_000_wav_deployed	1174	17	40	21	4	13	2	88.3008	107.636
AC5	2013_04_DSGCOT1_000_wav_deployed	1175	17	50	21	4	13	2	88.2519	108.354
AC5	2013_04_DSGCOT1_000_wav_deployed	1176	18	0	21	4	13	2	88.4109	104.528
AC5	2013_04_DSGCOT1_000_wav_deployed	1177	18	10	21	4	13	2	87.9739	109.592
AC5	2013_04_DSGCOT1_000_wav_deployed	1178	18	20	21	4	13	2	86.8365	111.521
AC5	2013_04_DSGCOT1_000_wav_deployed	1179	18	30	21	4	13	2	87.4943	112.503
AC5	2013_04_DSGCOT1_000_wav_deployed	1180	18	40	21	4	13	2	88.1138	108.015
AC5	2013_04_DSGCOT1_000_wav_deployed	1181	18	50	21	4	13	2	88.8679	101.074
AC5	2013_04_DSGCOT1_000_wav_deployed	1182	19	0	21	4	13	2	89.3249	108.086
AC5	2013_04_DSGCOT1_000_wav_deployed	1183	19	10	21	4	13	1	89.2597	112.007
AC5	2013_04_DSGCOT1_000_wav_deployed	1184	19	20	21	4	13	1	89.0873	113.989
AC5	2013_04_DSGCOT1_000_wav_deployed	1185	19	30	21	4	13	1	90.1882	110.756
AC5	2013_04_DSGCOT1_000_wav_deployed	1186	19	40	21	4	13	1	90.0744	111.784
AC5	2013_04_DSGCOT1_000_wav_deployed	1187	19	50	21	4	13	1	89.7486	113.092
AC5	2013_04_DSGCOT1_000_wav_deployed	1188	20	0	21	4	13	1	89.253	110.229
AC5	2013_04_DSGCOT1_000_wav_deployed	1189	20	10	21	4	13	1	89.1862	111.009
AC5	2013_04_DSGCOT1_000_wav_deployed	1190	20	20	21	4	13	1	88.7261	112.398
AC5	2013_04_DSGCOT1_000_wav_deployed	1191	20	30	21	4	13	1	88.9428	106.764
AC5	2013_04_DSGCOT1_000_wav_deployed	1192	20	40	21	4	13	1	88.9685	110.767
AC5	2013_04_DSGCOT1_000_wav_deployed	1193	20	50	21	4	13	1	88.7695	109.951
AC5	2013_04_DSGCOT1_000_wav_deployed	1194	21	0	21	4	13	1	88.7791	100.679
AC5	2013_04_DSGCOT1_000_wav_deployed	1195	21	10	21	4	13	1	88.8775	103.454
AC5	2013_04_DSGCOT1_000_wav_deployed	1196	21	20	21	4	13	2	89.0638	105.107
AC5	2013_04_DSGCOT1_000_wav_deployed	1197	21	30	21	4	13	2	88.5493	100.118
AC5	2013_04_DSGCOT1_000_wav_deployed	1198	21	40	21	4	13	3	89.1495	95.6216
AC5	2013_04_DSGCOT1_000_wav_deployed	1199	21	50	21	4	13	2	89.4823	106.385
AC5	2013_04_DSGCOT1_000_wav_deployed	1200	22	0	21	4	13	2	88.6248	102.833
AC5	2013_04_DSGCOT1_000_wav_deployed	1201	22	10	21	4	13	2	88.9905	103.769
AC5	2013_04_DSGCOT1_000_wav_deployed	1202	22	20	21	4	13	2	88.8416	99.3275
AC5	2013_04_DSGCOT1_000_wav_deployed	1203	22	30	21	4	13	2	88.3751	97.0551
AC5	2013_04_DSGCOT1_000_wav_deployed	1204	22	40	21	4	13	2	88.7302	100.732
AC5	2013_04_DSGCOT1_000_wav_deployed	1205	22	50	21	4	13	2	88.756	94.146
AC5	2013_04_DSGCOT1_000_wav_deployed	1206	23	0	21	4	13	2	88.5609	108.251
AC5	2013_04_DSGCOT1_000_wav_deployed	1207	23	10	21	4	13	2	88.2392	97.8931
AC5	2013_04_DSGCOT1_000_wav_deployed	1208	23	20	21	4	13	2	89.643	106.886
AC5	2013_04_DSGCOT1_000_wav_deployed	1209	23	30	21	4	13	2	88.3634	93.9482
AC5	2013_04_DSGCOT1_000_wav_deployed	1210	23	40	21	4	13	2	88.4762	99.2728
AC5	2013_04_DSGCOT1_000_wav_deployed	1211	23	50	21	4	13	2	88.1105	107.477
AC5	2013_04_DSGCOT1_000_wav_deployed	1212	0	0	22	4	13	2	88.2952	103.584
AC5	2013_04_DSGCOT1_000_wav_deployed	1213	0	10	22	4	13	2	88.0153	103.993
AC5	2013_04_DSGCOT1_000_wav_deployed	1214	0	20	22	4	13	2	87.7532	97.0598
AC5	2013_04_DSGCOT1_000_wav_deployed	1215	0	30	22	4	13	2	88.0824	100.336
AC5	2013_04_DSGCOT1_000_wav_deployed	1216	0	40	22	4	13	2	87.0662	95.9518
AC5	2013_04_DSGCOT1_000_wav_deployed	1217	0	50	22	4	13	2	87.6055	102.831
AC5	2013_04_DSGCOT1_000_wav_deployed	1218	1	0	22	4	13	2	87.7443	95.7086
AC5	2013_04_DSGCOT1_000_wav_deployed	1219	1	10	22	4	13	2	87.1156	95.1921
AC5	2013_04_DSGCOT1_000_wav_deployed	1220	1	20	22	4	13	3	88.0129	106.538
AC5	2013_04_DSGCOT1_000_wav_deployed	1221	1	30	22	4	13	3	88.0817	94.8759
AC5	2013_04_DSGCOT1_000_wav_deployed	1222	1	40	22	4	13	2	88.6016	100.725
AC5	2013_04_DSGCOT1_000_wav_deployed	1223	1	50	22	4	13	2	88.5187	97.8006
AC5	2013_04_DSGCOT1_000_wav_deployed	1224	2	0	22	4	13	2	88.1319	95.3416
AC5	2013_04_DSGCOT1_000_wav_deployed	1225	2	10	22	4	13	2	88.4801	98.0591
AC5	2013_04_DSGCOT1_000_wav_deployed	1226	2	20	22	4	13	2	88.1039	104.506
AC5	2013_04_DSGCOT1_000_wav_deployed	1227	2	30	22	4	13	2	89.1706	103.91
AC5	2013_04_DSGCOT1_000_wav_deployed	1228	2	40	22	4	13	2	88.2239	103.798
AC5	2013_04_DSGCOT1_000_wav_deployed	1229	2	50	22	4	13	2	88.5923	103.788
AC5	2013_04_DSGCOT1_000_wav_deployed	1230	3	0	22	4	13	2	88.973	103.122
AC5	2013_04_DSGCOT1_000_wav_deployed	1231	3	10	22	4	13	2	88.6376	100.94
AC5	2013_04_DSGCOT1_000_wav_deployed	1232	3	20	22	4	13	2	88.1548	109.143
AC5	2013_04_DSGCOT1_000_wav_deployed	1233	3	30	22	4	13	2	88.2403	106.733
AC5	2013_04_DSGCOT1_000_wav_deployed	1234	3	40	22	4	13	2	89.3704	99.5997
AC5	2013_04_DSGCOT1_000_wav_deployed	1235	3	50	22	4	13	2	88.349	99.644
AC5	2013_04_DSGCOT1_000_wav_deployed	1236	4	0	22	4	13	2	88.1158	110.141
AC5	2013_04_DSGCOT1_000_wav_deployed	1237	4	10	22	4	13	2	89.1517	106.921
AC5	2013_04_DSGCOT1_000_wav_deployed	1238	4	20	22	4	13	2	88.7145	104.376
AC5	2013_04_DSGCOT1_000_wav_deployed	1239	4	30	22	4	13	2	88.2176	94.9911
AC5	2013_04_DSGCOT1_000_wav_deployed	1240	4	40	22	4	13	2	88.6186	96.1792
AC5	2013_04_DSGCOT1_000_wav_deployed	1241	4	50	22	4	13	2	88.5305	99.1125
AC5	2013_04_DSGCOT1_000_wav_deployed	1242	5	0	22	4	13	2	89.5087	102.71
AC5	2013_04_DSGCOT1_000_wav_deployed	1243	5	10	22	4	13	2	90.015	98.1122
AC5	2013_04_DSGCOT1_000_wav_deployed	1244	5	20	22	4	13	2	90.4707	104.934
AC5	2013_04_DSGCOT1_000_wav_deployed	1245	5	30	22	4	13	3	89.8606	92.0877
AC5	2013_04_DSGCOT1_000_wav_deployed	1246	5	40	22	4	13	3	90.6599	97.6434
AC5	2013_04_DSGCOT1_000_wav_deployed	1247	5	50	22	4	13	2	90.0838	105.153
AC5	2013_04_DSGCOT1_000_wav_deployed	1248	6	0	22	4	13	2	90.0705	101.831
AC5	2013_04_DSGCOT1_000_wav_deployed	1249	6	10	22	4	13	2	90.224	91.2528
AC5	2013_04_DSGCOT1_000_wav_deployed	1250	6	20	22	4	13	3	89.6595	100.988
AC5	2013_04_DSGCOT1_000_wav_deployed	1251	6	30	22	4	13	2	89.6764	102.008
AC5	2013_04_DSGCOT1_000_wav_deployed	1252	6	40	22	4	13	2	89.5847	86.1494
AC5	2013_04_DSGCOT1_000_wav_deployed	1253	6	50	22	4	13	2	89.7215	106.643
AC5	2013_04_DSGCOT1_000_wav_deployed	1254	7	0	22	4	13	3	89.3747	91.2535
AC5	2013_04_DSGCOT1_000_wav_deployed	1255	7	10	22	4	13	3	89.5124	96.2027
AC5	2013_04_DSGCOT1_000_wav_deployed	1256	7	20	22	4	13	2	90.1545	97.7824
AC5	2013_04_DSGCOT1_000_wav_deployed	1257	7	30	22	4	13	2	89.8066	91.3236
AC5	2013_04_DSGCOT1_000_wav_deployed	1258	7	40	22	4	13	3	89.5851	100.004
AC5	2013_04_DSGCOT1_000_wav_deployed	1259	7	50	22	4	13	3	88.6263	102.258
AC5	2013_04_DSGCOT1_000_wav_deployed	1260	8	0	22	4	13	2	89.066	86.4769
AC5	2013_04_DSGCOT1_000_wav_deployed	1261	8	10	22	4	13	2	89.7626	96.084
AC5	2013_04_DSGCOT1_000_wav_deployed	1262	8	20	22	4	13	3	90.1407	93.0232
AC5	2013_04_DSGCOT1_000_wav_deployed	1263	8	30	22	4	13	2	88.6291	97.9272
AC5	2013_04_DSGCOT1_000_wav_deployed	1264	8	40	22	4	13	2	89.1049	104.758
AC5	2013_04_DSGCOT1_000_wav_deployed	1265	8	50	22	4	13	2	89.9135	90.0916
AC5	2013_04_DSGCOT1_000_wav_deployed	1266	9	0	22	4	13	2	89.1222	105.293
AC5	2013_04_DSGCOT1_000_wav_deployed	1267	9	10	22	4	13	2	89.6188	104.927
AC5	2013_04_DSGCOT1_000_wav_deployed	1268	9	20	22	4	13	2	89.0183	95.5073
AC5	2013_04_DSGCOT1_000_wav_deployed	1269	9	30	22	4	13	2	91.3676	93.9007
AC5	2013_04_DSGCOT1_000_wav_deployed	1270	9	40	22	4	13	3	90.1989	102.613
AC5	2013_04_DSGCOT1_000_wav_deployed	1271	9	50	22	4	13	1	89.2162	113.529
AC5	2013_04_DSGCOT1_000_wav_deployed	1272	10	0	22	4	13	1	90.3443	114.313
AC5	2013_04_DSGCOT1_000_wav_deployed	1273	10	10	22	4	13	1	88.9939	108.316
AC5	2013_04_DSGCOT1_000_wav_deployed	1274	10	20	22	4	13	3	89.9869	102.021
AC5	2013_04_DSGCOT1_000_wav_deployed	1275	10	30	22	4	13	2	89.2638	90.4086
AC5	2013_04_DSGCOT1_000_wav_deployed	1276	10	40	22	4	13	2	89.6418	107.126
AC5	2013_04_DSGCOT1_000_wav_deployed	1277	10	50	22	4	13	4	89.0929	95.2466
AC5	2013_04_DSGCOT1_000_wav_deployed	1278	11	0	22	4	13	2	89.8161	97.6755
AC5	2013_04_DSGCOT1_000_wav_deployed	1279	11	10	22	4	13	3	89.5384	106.252
AC5	2013_04_DSGCOT1_000_wav_deployed	1280	11	20	22	4	13	3	88.6756	103.291
AC5	2013_04_DSGCOT1_000_wav_deployed	1281	11	30	22	4	13	1	90.3487	108.324
AC5	2013_04_DSGCOT1_000_wav_deployed	1282	11	40	22	4	13	2	89.1428	108.637
AC5	2013_04_DSGCOT1_000_wav_deployed	1283	11	50	22	4	13	2	89.515	105.248
AC5	2013_04_DSGCOT1_000_wav_deployed	1284	12	0	22	4	13	2	89.0874	105.856
AC5	2013_04_DSGCOT1_000_wav_deployed	1285	12	10	22	4	13	2	88.7988	103.465
AC5	2013_04_DSGCOT1_000_wav_deployed	1286	12	20	22	4	13	2	89.0885	105.083
AC5	2013_04_DSGCOT1_000_wav_deployed	1287	12	30	22	4	13	2	90.2979	107.485
AC5	2013_04_DSGCOT1_000_wav_deployed	1288	12	40	22	4	13	2	88.9901	104.551
AC5	2013_04_DSGCOT1_000_wav_deployed	1289	12	50	22	4	13	3	89.936	103.22
AC5	2013_04_DSGCOT1_000_wav_deployed	1290	13	0	22	4	13	2	90.2163	109.925
AC5	2013_04_DSGCOT1_000_wav_deployed	1291	13	10	22	4	13	2	90.1646	103.493
AC5	2013_04_DSGCOT1_000_wav_deployed	1292	13	20	22	4	13	3	90.484	101.936
AC5	2013_04_DSGCOT1_000_wav_deployed	1293	13	30	22	4	13	3	90.1581	91.1964
AC5	2013_04_DSGCOT1_000_wav_deployed	1294	13	40	22	4	13	2	90.6571	104.959
AC5	2013_04_DSGCOT1_000_wav_deployed	1295	13	50	22	4	13	2	90.4293	104.136
AC5	2013_04_DSGCOT1_000_wav_deployed	1296	14	0	22	4	13	2	89.8341	107.066
AC5	2013_04_DSGCOT1_000_wav_deployed	1297	14	10	22	4	13	3	90.2149	102.755
AC5	2013_04_DSGCOT1_000_wav_deployed	1298	14	20	22	4	13	3	90.1714	104.001
AC5	2013_04_DSGCOT1_000_wav_deployed	1299	14	30	22	4	13	3	89.6056	100.638
AC5	2013_04_DSGCOT1_000_wav_deployed	1300	14	40	22	4	13	2	89.5175	96.9995
AC5	2013_04_DSGCOT1_000_wav_deployed	1301	14	50	22	4	13	2	89.7107	100.966
AC5	2013_04_DSGCOT1_000_wav_deployed	1302	15	0	22	4	13	3	89.5879	98.1921
AC5	2013_04_DSGCOT1_000_wav_deployed	1303	15	10	22	4	13	3	89.5191	104.214
AC5	2013_04_DSGCOT1_000_wav_deployed	1304	15	20	22	4	13	4	89.6618	101.56
AC5	2013_04_DSGCOT1_000_wav_deployed	1305	15	30	22	4	13	2	90.514	106.629
AC5	2013_04_DSGCOT1_000_wav_deployed	1306	15	40	22	4	13	2	89.7082	103.851
AC5	2013_04_DSGCOT1_000_wav_deployed	1307	15	50	22	4	13	2	90.9702	98.4722
AC5	2013_04_DSGCOT1_000_wav_deployed	1308	16	0	22	4	13	2	89.4955	98.6247
AC5	2013_04_DSGCOT1_000_wav_deployed	1309	16	10	22	4	13	3	89.5649	102.917
AC5	2013_04_DSGCOT1_000_wav_deployed	1310	16	20	22	4	13	2	89.2286	106.559
AC5	2013_04_DSGCOT1_000_wav_deployed	1311	16	30	22	4	13	2	89.3736	105.079
AC5	2013_04_DSGCOT1_000_wav_deployed	1312	16	40	22	4	13	2	89.5366	107.83
AC5	2013_04_DSGCOT1_000_wav_deployed	1313	16	50	22	4	13	2	93.849	125.098
AC5	2013_04_DSGCOT1_000_wav_deployed	1314	17	0	22	4	13	3	89.0215	108.571
AC5	2013_04_DSGCOT1_000_wav_deployed	1315	17	10	22	4	13	2	88.8976	102.009
AC5	2013_04_DSGCOT1_000_wav_deployed	1316	17	20	22	4	13	2	89.1113	102.598
AC5	2013_04_DSGCOT1_000_wav_deployed	1317	17	30	22	4	13	2	91.5858	108.816
AC5	2013_04_DSGCOT1_000_wav_deployed	1318	17	40	22	4	13	2	88.3509	107.374
AC5	2013_04_DSGCOT1_000_wav_deployed	1319	17	50	22	4	13	2	88.413	99.6408
AC5	2013_04_DSGCOT1_000_wav_deployed	1320	18	0	22	4	13	2	89.2334	99.4004
AC5	2013_04_DSGCOT1_000_wav_deployed	1321	18	10	22	4	13	2	88.9565	97.5931
AC5	2013_04_DSGCOT1_000_wav_deployed	1322	18	20	22	4	13	2	88.7456	106.406
AC5	2013_04_DSGCOT1_000_wav_deployed	1323	18	30	22	4	13	2	88.7971	104.778
AC5	2013_04_DSGCOT1_000_wav_deployed	1324	18	40	22	4	13	2	89.5771	113.052
AC5	2013_04_DSGCOT1_000_wav_deployed	1325	18	50	22	4	13	2	89.1331	112.823
AC5	2013_04_DSGCOT1_000_wav_deployed	1326	19	0	22	4	13	2	88.3796	107.995
AC5	2013_04_DSGCOT1_000_wav_deployed	1327	19	10	22	4	13	2	89.4443	111.302
AC5	2013_04_DSGCOT1_000_wav_deployed	1328	19	20	22	4	13	1	89.3983	114.6
AC5	2013_04_DSGCOT1_000_wav_deployed	1329	19	30	22	4	13	1	89.5173	114.418
AC5	2013_04_DSGCOT1_000_wav_deployed	1330	19	40	22	4	13	1	88.4804	111.914
AC5	2013_04_DSGCOT1_000_wav_deployed	1331	19	50	22	4	13	1	88.5778	111.098
AC5	2013_04_DSGCOT1_000_wav_deployed	1332	20	0	22	4	13	1	88.1936	109.765
AC5	2013_04_DSGCOT1_000_wav_deployed	1333	20	10	22	4	13	1	89.1402	109.271
AC5	2013_04_DSGCOT1_000_wav_deployed	1334	20	20	22	4	13	1	88.0304	109.426
AC5	2013_04_DSGCOT1_000_wav_deployed	1335	20	30	22	4	13	1	87.3745	109.884
AC5	2013_04_DSGCOT1_000_wav_deployed	1336	20	40	22	4	13	1	87.7615	114.033
AC5	2013_04_DSGCOT1_000_wav_deployed	1337	20	50	22	4	13	1	87.3861	102.604
AC5	2013_04_DSGCOT1_000_wav_deployed	1338	21	0	22	4	13	1	88.0553	104.256
AC5	2013_04_DSGCOT1_000_wav_deployed	1339	21	10	22	4	13	2	87.9517	100.185
AC5	2013_04_DSGCOT1_000_wav_deployed	1340	21	20	22	4	13	2	87.9642	102.111
AC5	2013_04_DSGCOT1_000_wav_deployed	1341	21	30	22	4	13	2	87.1048	96.5935
AC5	2013_04_DSGCOT1_000_wav_deployed	1342	21	40	22	4	13	2	87.8491	102.638
AC5	2013_04_DSGCOT1_000_wav_deployed	1343	21	50	22	4	13	2	88.0157	100.962
AC5	2013_04_DSGCOT1_000_wav_deployed	1344	22	0	22	4	13	2	87.0903	101.167
AC5	2013_04_DSGCOT1_000_wav_deployed	1345	22	10	22	4	13	2	88.1995	107.361
AC5	2013_04_DSGCOT1_000_wav_deployed	1346	22	20	22	4	13	2	89.1193	96.9994
AC5	2013_04_DSGCOT1_000_wav_deployed	1347	22	30	22	4	13	2	87.9956	96.7586
AC5	2013_04_DSGCOT1_000_wav_deployed	1348	22	40	22	4	13	2	87.2818	102.568
AC5	2013_04_DSGCOT1_000_wav_deployed	1349	22	50	22	4	13	2	88.9558	95.4638
AC5	2013_04_DSGCOT1_000_wav_deployed	1350	23	0	22	4	13	2	88.1721	98.6576
AC5	2013_04_DSGCOT1_000_wav_deployed	1351	23	10	22	4	13	2	88.5071	96.6076
AC5	2013_04_DSGCOT1_000_wav_deployed	1352	23	20	22	4	13	2	88.2492	107.424
AC5	2013_04_DSGCOT1_000_wav_deployed	1353	23	30	22	4	13	2	88.4266	107.851
AC5	2013_04_DSGCOT1_000_wav_deployed	1354	23	40	22	4	13	2	87.9086	97.7707
AC5	2013_04_DSGCOT1_000_wav_deployed	1355	23	50	22	4	13	2	87.9383	110.817
AC5	2013_04_DSGCOT1_000_wav_deployed	1356	0	0	23	4	13	2	89.2548	107.349
AC5	2013_04_DSGCOT1_000_wav_deployed	1357	0	10	23	4	13	2	88.5842	110.135
AC5	2013_04_DSGCOT1_000_wav_deployed	1358	0	20	23	4	13	2	88.6345	110.963
AC5	2013_04_DSGCOT1_000_wav_deployed	1359	0	30	23	4	13	2	88.144	104.729
AC5	2013_04_DSGCOT1_000_wav_deployed	1360	0	40	23	4	13	2	88.326	104.767
AC5	2013_04_DSGCOT1_000_wav_deployed	1361	0	50	23	4	13	2	88.7792	103.933
AC5	2013_04_DSGCOT1_000_wav_deployed	1362	1	0	23	4	13	2	88.6059	99.5646
AC5	2013_04_DSGCOT1_000_wav_deployed	1363	1	10	23	4	13	2	88.8495	104.986
AC5	2013_04_DSGCOT1_000_wav_deployed	1364	1	20	23	4	13	2	89.2445	108.9
AC5	2013_04_DSGCOT1_000_wav_deployed	1365	1	30	23	4	13	2	88.9999	107.01
AC5	2013_04_DSGCOT1_000_wav_deployed	1366	1	40	23	4	13	2	88.9887	98.3563
AC5	2013_04_DSGCOT1_000_wav_deployed	1367	1	50	23	4	13	2	88.1983	99.8411
AC5	2013_04_DSGCOT1_000_wav_deployed	1368	2	0	23	4	13	2	88.7995	104.145
AC5	2013_04_DSGCOT1_000_wav_deployed	1369	2	10	23	4	13	2	88.6981	103.617
AC5	2013_04_DSGCOT1_000_wav_deployed	1370	2	20	23	4	13	2	89.361	109.323
AC5	2013_04_DSGCOT1_000_wav_deployed	1371	2	30	23	4	13	2	87.9867	109.901
AC5	2013_04_DSGCOT1_000_wav_deployed	1372	2	40	23	4	13	2	88.8353	103.345
AC5	2013_04_DSGCOT1_000_wav_deployed	1373	2	50	23	4	13	2	88.2155	96.7321
AC5	2013_04_DSGCOT1_000_wav_deployed	1374	3	0	23	4	13	2	87.7943	107.036
AC5	2013_04_DSGCOT1_000_wav_deployed	1375	3	10	23	4	13	2	87.7494	99.6181
AC5	2013_04_DSGCOT1_000_wav_deployed	1376	3	20	23	4	13	2	87.6457	106.721
AC5	2013_04_DSGCOT1_000_wav_deployed	1377	3	30	23	4	13	2	88.5593	109.254
AC5	2013_04_DSGCOT1_000_wav_deployed	1378	3	40	23	4	13	2	88.0592	98.0814
AC5	2013_04_DSGCOT1_000_wav_deployed	1379	3	50	23	4	13	2	87.8376	96.0754
AC5	2013_04_DSGCOT1_000_wav_deployed	1380	4	0	23	4	13	2	88.3608	96.7197
AC5	2013_04_DSGCOT1_000_wav_deployed	1381	4	10	23	4	13	2	87.3845	98.442
AC5	2013_04_DSGCOT1_000_wav_deployed	1382	4	20	23	4	13	2	87.25	97.5915
AC5	2013_04_DSGCOT1_000_wav_deployed	1383	4	30	23	4	13	2	87.7332	108.056
AC5	2013_04_DSGCOT1_000_wav_deployed	1384	4	40	23	4	13	2	88.9314	103.292
AC5	2013_04_DSGCOT1_000_wav_deployed	1385	4	50	23	4	13	2	88.465	104.016
AC5	2013_04_DSGCOT1_000_wav_deployed	1386	5	0	23	4	13	2	88.974	103.763
AC5	2013_04_DSGCOT1_000_wav_deployed	1387	5	10	23	4	13	2	89.8955	104.956
AC5	2013_04_DSGCOT1_000_wav_deployed	1388	5	20	23	4	13	2	90.5325	98.203
AC5	2013_04_DSGCOT1_000_wav_deployed	1389	5	30	23	4	13	2	89.9269	98.2805
AC5	2013_04_DSGCOT1_000_wav_deployed	1390	5	40	23	4	13	2	90.5468	101.034
AC5	2013_04_DSGCOT1_000_wav_deployed	1391	5	50	23	4	13	2	89.6846	102.144
AC5	2013_04_DSGCOT1_000_wav_deployed	1392	6	0	23	4	13	2	88.8665	103.523
AC5	2013_04_DSGCOT1_000_wav_deployed	1393	6	10	23	4	13	2	90.122	102.928
AC5	2013_04_DSGCOT1_000_wav_deployed	1394	6	20	23	4	13	2	91.5115	93.5561
AC5	2013_04_DSGCOT1_000_wav_deployed	1395	6	30	23	4	13	2	89.3174	101.476
AC5	2013_04_DSGCOT1_000_wav_deployed	1396	6	40	23	4	13	2	89.6809	105.861
AC5	2013_04_DSGCOT1_000_wav_deployed	1397	6	50	23	4	13	2	89.5592	105.63
AC5	2013_04_DSGCOT1_000_wav_deployed	1398	7	0	23	4	13	2	88.7061	99.8093
AC5	2013_04_DSGCOT1_000_wav_deployed	1399	7	10	23	4	13	2	89.0394	93.9853
AC5	2013_04_DSGCOT1_000_wav_deployed	1400	7	20	23	4	13	2	89.8693	96.5116
AC5	2013_04_DSGCOT1_000_wav_deployed	1401	7	30	23	4	13	2	88.4227	99.719
AC5	2013_04_DSGCOT1_000_wav_deployed	1402	7	40	23	4	13	2	89.1901	106.562
AC5	2013_04_DSGCOT1_000_wav_deployed	1403	7	50	23	4	13	2	89.1712	90.7297
AC5	2013_04_DSGCOT1_000_wav_deployed	1404	8	0	23	4	13	2	89.4043	94.5461
AC5	2013_04_DSGCOT1_000_wav_deployed	1405	8	10	23	4	13	2	89.2646	102.565
AC5	2013_04_DSGCOT1_000_wav_deployed	1406	8	20	23	4	13	2	88.7852	92.7684
AC5	2013_04_DSGCOT1_000_wav_deployed	1407	8	30	23	4	13	3	89.2912	99.3853
AC5	2013_04_DSGCOT1_000_wav_deployed	1408	8	40	23	4	13	4	89.0056	94.699
AC5	2013_04_DSGCOT1_000_wav_deployed	1409	8	50	23	4	13	2	88.5644	102.947
AC5	2013_04_DSGCOT1_000_wav_deployed	1410	9	0	23	4	13	2	87.7969	91.2604
AC5	2013_04_DSGCOT1_000_wav_deployed	1411	9	10	23	4	13	3	89.1921	96.9005
AC5	2013_04_DSGCOT1_000_wav_deployed	1412	9	20	23	4	13	2	88.6321	90.3293
AC5	2013_04_DSGCOT1_000_wav_deployed	1413	9	30	23	4	13	2	88.5729	102.383
AC5	2013_04_DSGCOT1_000_wav_deployed	1414	9	40	23	4	13	2	89.2772	103.763
AC5	2013_04_DSGCOT1_000_wav_deployed	1415	9	50	23	4	13	3	88.9136	99.0063
AC5	2013_04_DSGCOT1_000_wav_deployed	1416	10	0	23	4	13	3	89.201	91.7934
AC5	2013_04_DSGCOT1_000_wav_deployed	1417	10	10	23	4	13	2	88.5824	108.444
AC5	2013_04_DSGCOT1_000_wav_deployed	1418	10	20	23	4	13	3	88.4721	98.9176
AC5	2013_04_DSGCOT1_000_wav_deployed	1419	10	30	23	4	13	1	88.7833	106.412
AC5	2013_04_DSGCOT1_000_wav_deployed	1420	10	40	23	4	13	2	89.0737	104.402
AC5	2013_04_DSGCOT1_000_wav_deployed	1421	10	50	23	4	13	4	89.5096	95.256
AC5	2013_04_DSGCOT1_000_wav_deployed	1422	11	0	23	4	13	3	88.2258	94.2611
AC5	2013_04_DSGCOT1_000_wav_deployed	1423	11	10	23	4	13	2	88.632	99.8079
AC5	2013_04_DSGCOT1_000_wav_deployed	1424	11	20	23	4	13	2	88.953	100.383
AC5	2013_04_DSGCOT1_000_wav_deployed	1425	11	30	23	4	13	2	88.4707	88.3802
AC5	2013_04_DSGCOT1_000_wav_deployed	1426	11	40	23	4	13	3	88.3477	90.193
AC5	2013_04_DSGCOT1_000_wav_deployed	1427	11	50	23	4	13	3	88.3611	94.2019
AC5	2013_04_DSGCOT1_000_wav_deployed	1428	12	0	23	4	13	3	89.7803	98.8457
AC5	2013_04_DSGCOT1_000_wav_deployed	1429	12	10	23	4	13	3	89.1566	94.453
AC5	2013_04_DSGCOT1_000_wav_deployed	1430	12	20	23	4	13	2	88.6781	102.695
AC5	2013_04_DSGCOT1_000_wav_deployed	1431	12	30	23	4	13	2	89.1034	86.144
AC5	2013_04_DSGCOT1_000_wav_deployed	1432	12	40	23	4	13	2	88.8371	106.781
AC5	2013_04_DSGCOT1_000_wav_deployed	1433	12	50	23	4	13	2	89.5521	106.228
AC5	2013_04_DSGCOT1_000_wav_deployed	1434	13	0	23	4	13	3	88.6625	99.7679
AC5	2013_04_DSGCOT1_000_wav_deployed	1435	13	10	23	4	13	3	91.4597	97.699
AC5	2013_04_DSGCOT1_000_wav_deployed	1436	13	20	23	4	13	2	89.1	99.114
AC5	2013_04_DSGCOT1_000_wav_deployed	1437	13	30	23	4	13	2	88.5944	103.993
AC5	2013_04_DSGCOT1_000_wav_deployed	1438	13	40	23	4	13	2	89.6531	96.957
AC5	2013_04_DSGCOT1_000_wav_deployed	1439	13	50	23	4	13	2	88.9242	102.821
AC5	2013_04_DSGCOT1_000_wav_deployed	1440	14	0	23	4	13	2	88.5434	101.245
AC5	2013_04_DSGCOT1_000_wav_deployed	1441	14	10	23	4	13	2	88.3086	98.4351
AC5	2013_04_DSGCOT1_000_wav_deployed	1442	14	20	23	4	13	3	89.7958	97.8002
AC5	2013_04_DSGCOT1_000_wav_deployed	1443	14	30	23	4	13	2	88.9692	97.5086
AC5	2013_04_DSGCOT1_000_wav_deployed	1444	14	40	23	4	13	2	88.8973	99.3938
AC5	2013_04_DSGCOT1_000_wav_deployed	1445	14	50	23	4	13	2	89.1694	97.6881
AC5	2013_04_DSGCOT1_000_wav_deployed	1446	15	0	23	4	13	2	89.3629	100.569
AC5	2013_04_DSGCOT1_000_wav_deployed	1447	15	10	23	4	13	2	89.3384	92.0185
AC5	2013_04_DSGCOT1_000_wav_deployed	1448	15	20	23	4	13	2	89.3932	89.7237
AC5	2013_04_DSGCOT1_000_wav_deployed	1449	15	30	23	4	13	2	88.6758	91.882
AC5	2013_04_DSGCOT1_000_wav_deployed	1450	15	40	23	4	13	2	89.6351	98.2694
AC5	2013_04_DSGCOT1_000_wav_deployed	1451	15	50	23	4	13	2	89.6822	96.6098
AC5	2013_04_DSGCOT1_000_wav_deployed	1452	16	0	23	4	13	2	89.5173	104.561
AC5	2013_04_DSGCOT1_000_wav_deployed	1453	16	10	23	4	13	2	89.5477	95.8509
AC5	2013_04_DSGCOT1_000_wav_deployed	1454	16	20	23	4	13	2	88.7389	97.1716
AC5	2013_04_DSGCOT1_000_wav_deployed	1455	16	30	23	4	13	2	88.7502	101.576
AC5	2013_04_DSGCOT1_000_wav_deployed	1456	16	40	23	4	13	2	89.6643	95.5626
AC5	2013_04_DSGCOT1_000_wav_deployed	1457	16	50	23	4	13	2	88.5575	96.1501
AC5	2013_04_DSGCOT1_000_wav_deployed	1458	17	0	23	4	13	2	89.5612	98.034
AC5	2013_04_DSGCOT1_000_wav_deployed	1459	17	10	23	4	13	2	89.924	98.1327
AC5	2013_04_DSGCOT1_000_wav_deployed	1460	17	20	23	4	13	2	88.7421	98.3484
AC5	2013_04_DSGCOT1_000_wav_deployed	1461	17	30	23	4	13	2	88.0515	96.4092
AC5	2013_04_DSGCOT1_000_wav_deployed	1462	17	40	23	4	13	2	87.8608	94.9896
AC5	2013_04_DSGCOT1_000_wav_deployed	1463	17	50	23	4	13	2	88.3599	94.6929
AC5	2013_04_DSGCOT1_000_wav_deployed	1464	18	0	23	4	13	2	88.6436	100.138
AC5	2013_04_DSGCOT1_000_wav_deployed	1465	18	10	23	4	13	2	88.0995	93.9821
AC5	2013_04_DSGCOT1_000_wav_deployed	1466	18	20	23	4	13	2	88.6422	100.94
AC5	2013_04_DSGCOT1_000_wav_deployed	1467	18	30	23	4	13	2	88.7236	108.664
AC5	2013_04_DSGCOT1_000_wav_deployed	1468	18	40	23	4	13	2	88.7019	102.045
AC5	2013_04_DSGCOT1_000_wav_deployed	1469	18	50	23	4	13	2	88.4566	106.471
AC5	2013_04_DSGCOT1_000_wav_deployed	1470	19	0	23	4	13	2	89.2962	104.576
AC5	2013_04_DSGCOT1_000_wav_deployed	1471	19	10	23	4	13	2	89.0507	105.589
AC5	2013_04_DSGCOT1_000_wav_deployed	1472	19	20	23	4	13	1	89.1186	111.804
AC5	2013_04_DSGCOT1_000_wav_deployed	1473	19	30	23	4	13	1	89.0558	113.195
AC5	2013_04_DSGCOT1_000_wav_deployed	1474	19	40	23	4	13	1	89.6201	111.212
AC5	2013_04_DSGCOT1_000_wav_deployed	1475	19	50	23	4	13	1	89.5152	109.104
AC5	2013_04_DSGCOT1_000_wav_deployed	1476	20	0	23	4	13	1	88.4255	109.727
AC5	2013_04_DSGCOT1_000_wav_deployed	1477	20	10	23	4	13	1	88.0055	108.252
AC5	2013_04_DSGCOT1_000_wav_deployed	1478	20	20	23	4	13	1	88.398	107.632
AC5	2013_04_DSGCOT1_000_wav_deployed	1479	20	30	23	4	13	2	87.9586	106.883
AC5	2013_04_DSGCOT1_000_wav_deployed	1480	20	40	23	4	13	2	88.2329	103.933
AC5	2013_04_DSGCOT1_000_wav_deployed	1481	20	50	23	4	13	2	87.8273	104.404
AC5	2013_04_DSGCOT1_000_wav_deployed	1482	21	0	23	4	13	2	87.8599	106.035
AC5	2013_04_DSGCOT1_000_wav_deployed	1483	21	10	23	4	13	1	87.992	100.123
AC5	2013_04_DSGCOT1_000_wav_deployed	1484	21	20	23	4	13	1	87.372	99.7102
AC5	2013_04_DSGCOT1_000_wav_deployed	1485	21	30	23	4	13	2	87.5516	100.731
AC5	2013_04_DSGCOT1_000_wav_deployed	1486	21	40	23	4	13	2	86.8586	107.206
AC5	2013_04_DSGCOT1_000_wav_deployed	1487	21	50	23	4	13	2	87.4	109.529
AC5	2013_04_DSGCOT1_000_wav_deployed	1488	22	0	23	4	13	2	87.1982	109.701
AC5	2013_04_DSGCOT1_000_wav_deployed	1489	22	10	23	4	13	2	87.7175	97.5897
AC5	2013_04_DSGCOT1_000_wav_deployed	1490	22	20	23	4	13	2	87.4437	96.7822
AC5	2013_04_DSGCOT1_000_wav_deployed	1491	22	30	23	4	13	2	87.2051	103.663
AC5	2013_04_DSGCOT1_000_wav_deployed	1492	22	40	23	4	13	2	86.1428	97.4501
AC5	2013_04_DSGCOT1_000_wav_deployed	1493	22	50	23	4	13	2	87.4679	95.2108
AC5	2013_04_DSGCOT1_000_wav_deployed	1494	23	0	23	4	13	2	88.2113	107.661
AC5	2013_04_DSGCOT1_000_wav_deployed	1495	23	10	23	4	13	2	87.8958	105.711
AC5	2013_04_DSGCOT1_000_wav_deployed	1496	23	20	23	4	13	2	87.676	96.2252
AC5	2013_04_DSGCOT1_000_wav_deployed	1497	23	30	23	4	13	2	88.0021	100.93
AC5	2013_04_DSGCOT1_000_wav_deployed	1498	23	40	23	4	13	2	87.2713	95.4745
AC5	2013_04_DSGCOT1_000_wav_deployed	1499	23	50	23	4	13	2	87.1999	106.923
AC5	2013_04_DSGCOT1_000_wav_deployed	1500	0	0	24	4	13	2	87.915	107.287
AC5	2013_04_DSGCOT1_000_wav_deployed	1501	0	10	24	4	13	2	87.8929	102.157
AC5	2013_04_DSGCOT1_000_wav_deployed	1502	0	20	24	4	13	2	87.1655	106.602
AC5	2013_04_DSGCOT1_000_wav_deployed	1503	0	30	24	4	13	2	88.0071	96.1751
AC5	2013_04_DSGCOT1_000_wav_deployed	1504	0	40	24	4	13	2	87.7238	99.5769
AC5	2013_04_DSGCOT1_000_wav_deployed	1505	0	50	24	4	13	2	87.6942	105.227
AC5	2013_04_DSGCOT1_000_wav_deployed	1506	1	0	24	4	13	2	87.6576	104.969
AC5	2013_04_DSGCOT1_000_wav_deployed	1507	1	10	24	4	13	2	87.8851	98.3486
AC5	2013_04_DSGCOT1_000_wav_deployed	1508	1	20	24	4	13	2	87.7903	95.1491
AC5	2013_04_DSGCOT1_000_wav_deployed	1509	1	30	24	4	13	2	89.1443	101.905
AC5	2013_04_DSGCOT1_000_wav_deployed	1510	1	40	24	4	13	2	87.2122	109.867
AC5	2013_04_DSGCOT1_000_wav_deployed	1511	1	50	24	4	13	2	88.8123	99.1169
AC5	2013_04_DSGCOT1_000_wav_deployed	1512	2	0	24	4	13	2	87.6702	96.632
AC5	2013_04_DSGCOT1_000_wav_deployed	1513	2	10	24	4	13	2	87.7326	101.786
AC5	2013_04_DSGCOT1_000_wav_deployed	1514	2	20	24	4	13	2	88.3569	93.1979
AC5	2013_04_DSGCOT1_000_wav_deployed	1515	2	30	24	4	13	2	88.8297	107.161
AC5	2013_04_DSGCOT1_000_wav_deployed	1516	2	40	24	4	13	2	89.4517	99.7907
AC5	2013_04_DSGCOT1_000_wav_deployed	1517	2	50	24	4	13	2	87.8122	100.9
AC5	2013_04_DSGCOT1_000_wav_deployed	1518	3	0	24	4	13	2	88.6036	106.172
AC5	2013_04_DSGCOT1_000_wav_deployed	1519	3	10	24	4	13	2	88.0144	93.8955
AC5	2013_04_DSGCOT1_000_wav_deployed	1520	3	20	24	4	13	2	87.4415	98.9314
AC5	2013_04_DSGCOT1_000_wav_deployed	1521	3	30	24	4	13	2	88.3187	102.317
AC5	2013_04_DSGCOT1_000_wav_deployed	1522	3	40	24	4	13	2	87.7194	101.696
AC5	2013_04_DSGCOT1_000_wav_deployed	1523	3	50	24	4	13	2	88.3792	100.228
AC5	2013_04_DSGCOT1_000_wav_deployed	1524	4	0	24	4	13	2	87.71	97.1084
AC5	2013_04_DSGCOT1_000_wav_deployed	1525	4	10	24	4	13	2	88.6478	98.5702
AC5	2013_04_DSGCOT1_000_wav_deployed	1526	4	20	24	4	13	2	88.6492	106.031
AC5	2013_04_DSGCOT1_000_wav_deployed	1527	4	30	24	4	13	2	88.2897	106.842
AC5	2013_04_DSGCOT1_000_wav_deployed	1528	4	40	24	4	13	2	88.458	96.723
AC5	2013_04_DSGCOT1_000_wav_deployed	1529	4	50	24	4	13	2	88.3504	107.354
AC5	2013_04_DSGCOT1_000_wav_deployed	1530	5	0	24	4	13	2	88.3403	105.82
AC5	2013_04_DSGCOT1_000_wav_deployed	1531	5	10	24	4	13	2	88.9303	104.895
AC5	2013_04_DSGCOT1_000_wav_deployed	1532	5	20	24	4	13	2	89.9946	105.748
AC5	2013_04_DSGCOT1_000_wav_deployed	1533	5	30	24	4	13	2	90.3615	95.9171
AC5	2013_04_DSGCOT1_000_wav_deployed	1534	5	40	24	4	13	2	89.4065	105.308
AC5	2013_04_DSGCOT1_000_wav_deployed	1535	5	50	24	4	13	2	89.0694	105.154
AC5	2013_04_DSGCOT1_000_wav_deployed	1536	6	0	24	4	13	2	89.656	103.677
AC5	2013_04_DSGCOT1_000_wav_deployed	1537	6	10	24	4	13	2	89.5115	109.164
AC5	2013_04_DSGCOT1_000_wav_deployed	1538	6	20	24	4	13	2	89.2747	106.56
AC5	2013_04_DSGCOT1_000_wav_deployed	1539	6	30	24	4	13	2	89.0162	101.77
AC5	2013_04_DSGCOT1_000_wav_deployed	1540	6	40	24	4	13	2	88.1798	105.382
AC5	2013_04_DSGCOT1_000_wav_deployed	1541	6	50	24	4	13	2	88.584	104.168
AC5	2013_04_DSGCOT1_000_wav_deployed	1542	7	0	24	4	13	2	88.9693	99.7825
AC5	2013_04_DSGCOT1_000_wav_deployed	1543	7	10	24	4	13	2	88.543	90.6738
AC5	2013_04_DSGCOT1_000_wav_deployed	1544	7	20	24	4	13	2	89.6938	108.319
AC5	2013_04_DSGCOT1_000_wav_deployed	1545	7	30	24	4	13	2	88.5977	111.472
AC5	2013_04_DSGCOT1_000_wav_deployed	1546	7	40	24	4	13	2	88.618	103.213
AC5	2013_04_DSGCOT1_000_wav_deployed	1547	7	50	24	4	13	2	89.0989	94.6067
AC5	2013_04_DSGCOT1_000_wav_deployed	1548	8	0	24	4	13	3	88.6221	104.857
AC5	2013_04_DSGCOT1_000_wav_deployed	1549	8	10	24	4	13	3	89.0635	98.1015
AC5	2013_04_DSGCOT1_000_wav_deployed	1550	8	20	24	4	13	2	89.0942	101.742
AC5	2013_04_DSGCOT1_000_wav_deployed	1551	8	30	24	4	13	2	88.135	100.218
AC5	2013_04_DSGCOT1_000_wav_deployed	1552	8	40	24	4	13	2	89.593	104.869
AC5	2013_04_DSGCOT1_000_wav_deployed	1553	8	50	24	4	13	2	88.8528	94.9669
AC5	2013_04_DSGCOT1_000_wav_deployed	1554	9	0	24	4	13	2	88.7996	103.438
AC5	2013_04_DSGCOT1_000_wav_deployed	1555	9	10	24	4	13	2	88.9217	110.581
AC5	2013_04_DSGCOT1_000_wav_deployed	1556	9	20	24	4	13	2	88.6271	92.9391
AC5	2013_04_DSGCOT1_000_wav_deployed	1557	9	30	24	4	13	2	89.0406	95.9885
AC5	2013_04_DSGCOT1_000_wav_deployed	1558	9	40	24	4	13	2	89.183	101.801
AC5	2013_04_DSGCOT1_000_wav_deployed	1559	9	50	24	4	13	3	88.5028	105.045
AC5	2013_04_DSGCOT1_000_wav_deployed	1560	10	0	24	4	13	3	88.3057	94.4046
AC5	2013_04_DSGCOT1_000_wav_deployed	1561	10	10	24	4	13	2	88.6239	106.097
AC5	2013_04_DSGCOT1_000_wav_deployed	1562	10	20	24	4	13	2	88.8129	88.6489
AC5	2013_04_DSGCOT1_000_wav_deployed	1563	10	30	24	4	13	2	88.5109	94.0581
AC5	2013_04_DSGCOT1_000_wav_deployed	1564	10	40	24	4	13	2	89.212	95.5466
AC5	2013_04_DSGCOT1_000_wav_deployed	1565	10	50	24	4	13	2	88.2009	97.2076
AC5	2013_04_DSGCOT1_000_wav_deployed	1566	11	0	24	4	13	2	89.0279	97.6523
AC5	2013_04_DSGCOT1_000_wav_deployed	1567	11	10	24	4	13	2	89.2217	96.9203
AC5	2013_04_DSGCOT1_000_wav_deployed	1568	11	20	24	4	13	2	89.4122	106.694
AC5	2013_04_DSGCOT1_000_wav_deployed	1569	11	30	24	4	13	2	88.8704	100.005
AC5	2013_04_DSGCOT1_000_wav_deployed	1570	11	40	24	4	13	3	88.581	91.465
AC5	2013_04_DSGCOT1_000_wav_deployed	1571	11	50	24	4	13	4	89.3415	99.6534
AC5	2013_04_DSGCOT1_000_wav_deployed	1572	12	0	24	4	13	2	89.6094	94.5576
AC5	2013_04_DSGCOT1_000_wav_deployed	1573	12	10	24	4	13	2	88.611	105.47
AC5	2013_04_DSGCOT1_000_wav_deployed	1574	12	20	24	4	13	2	89.1854	103.531
AC5	2013_04_DSGCOT1_000_wav_deployed	1575	12	30	24	4	13	2	89.4908	100.198
AC5	2013_04_DSGCOT1_000_wav_deployed	1576	12	40	24	4	13	3	89.1794	97.8877
AC5	2013_04_DSGCOT1_000_wav_deployed	1577	12	50	24	4	13	4	88.7857	99.2845
AC5	2013_04_DSGCOT1_000_wav_deployed	1578	13	0	24	4	13	3	88.4454	98.5558
AC5	2013_04_DSGCOT1_000_wav_deployed	1579	13	10	24	4	13	3	88.354	90.1356
AC5	2013_04_DSGCOT1_000_wav_deployed	1580	13	20	24	4	13	4	89.4759	91.2183
AC5	2013_04_DSGCOT1_000_wav_deployed	1581	13	30	24	4	13	2	88.4926	100.927
AC5	2013_04_DSGCOT1_000_wav_deployed	1582	13	40	24	4	13	3	89.2632	99.4976
AC5	2013_04_DSGCOT1_000_wav_deployed	1583	13	50	24	4	13	3	89.2751	99.9091
AC5	2013_04_DSGCOT1_000_wav_deployed	1584	14	0	24	4	13	3	89.3405	101.819
AC5	2013_04_DSGCOT1_000_wav_deployed	1585	14	10	24	4	13	3	90.1574	93.1957
AC5	2013_04_DSGCOT1_000_wav_deployed	1586	14	20	24	4	13	3	89.0387	95.1662
AC5	2013_04_DSGCOT1_000_wav_deployed	1587	14	30	24	4	13	3	88.6628	87.8974
AC5	2013_04_DSGCOT1_000_wav_deployed	1588	14	40	24	4	13	4	89.7175	93.7181
AC5	2013_04_DSGCOT1_000_wav_deployed	1589	14	50	24	4	13	3	89.0871	102.876
AC5	2013_04_DSGCOT1_000_wav_deployed	1590	15	0	24	4	13	3	88.8259	96.8472
AC5	2013_04_DSGCOT1_000_wav_deployed	1591	15	10	24	4	13	4	89.0041	97.3884
AC5	2013_04_DSGCOT1_000_wav_deployed	1592	15	20	24	4	13	3	89.5227	103.477
AC5	2013_04_DSGCOT1_000_wav_deployed	1593	15	30	24	4	13	3	89.06	99.5235
AC5	2013_04_DSGCOT1_000_wav_deployed	1594	15	40	24	4	13	2	89.3759	88.4733
AC5	2013_04_DSGCOT1_000_wav_deployed	1595	15	50	24	4	13	2	89.5522	103.756
AC5	2013_04_DSGCOT1_000_wav_deployed	1596	16	0	24	4	13	3	89.015	98.0528
AC5	2013_04_DSGCOT1_000_wav_deployed	1597	16	10	24	4	13	3	89.6455	95.6528
AC5	2013_04_DSGCOT1_000_wav_deployed	1598	16	20	24	4	13	3	88.9864	103.818
AC5	2013_04_DSGCOT1_000_wav_deployed	1599	16	30	24	4	13	2	89.1958	99.686
AC5	2013_04_DSGCOT1_000_wav_deployed	1600	16	40	24	4	13	3	89.3053	92.4036
AC5	2013_04_DSGCOT1_000_wav_deployed	1601	16	50	24	4	13	2	89.007	90.6775
AC5	2013_04_DSGCOT1_000_wav_deployed	1602	17	0	24	4	13	2	89.0766	98.5856
AC5	2013_04_DSGCOT1_000_wav_deployed	1603	17	10	24	4	13	2	88.7785	95.853
AC5	2013_04_DSGCOT1_000_wav_deployed	1604	17	20	24	4	13	2	88.9482	93.8214
AC5	2013_04_DSGCOT1_000_wav_deployed	1605	17	30	24	4	13	2	89.4233	92.278
AC5	2013_04_DSGCOT1_000_wav_deployed	1606	17	40	24	4	13	2	88.7532	95.9116
AC5	2013_04_DSGCOT1_000_wav_deployed	1607	17	50	24	4	13	3	90.7548	104.427
AC5	2013_04_DSGCOT1_000_wav_deployed	1608	18	0	24	4	13	2	88.9543	91.4014
AC5	2013_04_DSGCOT1_000_wav_deployed	1609	18	10	24	4	13	3	88.9449	90.6284
AC5	2013_04_DSGCOT1_000_wav_deployed	1610	18	20	24	4	13	2	89.0595	91.0602
AC5	2013_04_DSGCOT1_000_wav_deployed	1611	18	30	24	4	13	2	89.3849	90.261
AC5	2013_04_DSGCOT1_000_wav_deployed	1612	18	40	24	4	13	2	89.5207	91.8485
AC5	2013_04_DSGCOT1_000_wav_deployed	1613	18	50	24	4	13	2	88.361	93.8482
AC5	2013_04_DSGCOT1_000_wav_deployed	1614	19	0	24	4	13	2	89.0587	94.6351
AC5	2013_04_DSGCOT1_000_wav_deployed	1615	19	10	24	4	13	2	89.5778	104.687
AC5	2013_04_DSGCOT1_000_wav_deployed	1616	19	20	24	4	13	1	90.1648	111.106
AC5	2013_04_DSGCOT1_000_wav_deployed	1617	19	30	24	4	13	1	89.8098	109.764
AC5	2013_04_DSGCOT1_000_wav_deployed	1618	19	40	24	4	13	1	89.576	111.247
AC5	2013_04_DSGCOT1_000_wav_deployed	1619	19	50	24	4	13	1	89.8327	109.932
AC5	2013_04_DSGCOT1_000_wav_deployed	1620	20	0	24	4	13	1	88.7677	107.391
AC5	2013_04_DSGCOT1_000_wav_deployed	1621	20	10	24	4	13	1	88.8855	107.569
AC5	2013_04_DSGCOT1_000_wav_deployed	1622	20	20	24	4	13	1	88.7599	105.345
AC5	2013_04_DSGCOT1_000_wav_deployed	1623	20	30	24	4	13	1	89.6648	104.437
AC5	2013_04_DSGCOT1_000_wav_deployed	1624	20	40	24	4	13	1	88.481	100.607
AC5	2013_04_DSGCOT1_000_wav_deployed	1625	20	50	24	4	13	2	88.6698	98.074
AC5	2013_04_DSGCOT1_000_wav_deployed	1626	21	0	24	4	13	2	88.2506	107.155
AC5	2013_04_DSGCOT1_000_wav_deployed	1627	21	10	24	4	13	2	88.3671	97.2176
AC5	2013_04_DSGCOT1_000_wav_deployed	1628	21	20	24	4	13	2	89.0898	94.2508
AC5	2013_04_DSGCOT1_000_wav_deployed	1629	21	30	24	4	13	2	88.9702	94.6454
AC5	2013_04_DSGCOT1_000_wav_deployed	1630	21	40	24	4	13	2	89.0082	95.4434
AC5	2013_04_DSGCOT1_000_wav_deployed	1631	21	50	24	4	13	2	89.2142	104.91
AC5	2013_04_DSGCOT1_000_wav_deployed	1632	22	0	24	4	13	2	88.5262	95.0951
AC5	2013_04_DSGCOT1_000_wav_deployed	1633	22	10	24	4	13	2	88.8646	105.555
AC5	2013_04_DSGCOT1_000_wav_deployed	1634	22	20	24	4	13	2	88.629	94.51
AC5	2013_04_DSGCOT1_000_wav_deployed	1635	22	30	24	4	13	2	88.1991	104.795
AC5	2013_04_DSGCOT1_000_wav_deployed	1636	22	40	24	4	13	2	88.3975	95.5963
AC5	2013_04_DSGCOT1_000_wav_deployed	1637	22	50	24	4	13	2	88.7358	98.1335
AC5	2013_04_DSGCOT1_000_wav_deployed	1638	23	0	24	4	13	2	88.9051	91.4013
AC5	2013_04_DSGCOT1_000_wav_deployed	1639	23	10	24	4	13	2	88.6704	93.8958
AC5	2013_04_DSGCOT1_000_wav_deployed	1640	23	20	24	4	13	2	87.7128	90.9615
AC5	2013_04_DSGCOT1_000_wav_deployed	1641	23	30	24	4	13	2	88.4392	95.527
AC5	2013_04_DSGCOT1_000_wav_deployed	1642	23	40	24	4	13	2	88.7754	104.21
AC5	2013_04_DSGCOT1_000_wav_deployed	1643	23	50	24	4	13	2	88.3141	89.3965
AC5	2013_04_DSGCOT1_000_wav_deployed	1644	0	0	25	4	13	2	88.6395	91.1979
AC5	2013_04_DSGCOT1_000_wav_deployed	1645	0	10	25	4	13	2	88.4011	92.0355
AC5	2013_04_DSGCOT1_000_wav_deployed	1646	0	20	25	4	13	2	88.9721	93.6131
AC5	2013_04_DSGCOT1_000_wav_deployed	1647	0	30	25	4	13	2	88.8459	101.465
AC5	2013_04_DSGCOT1_000_wav_deployed	1648	0	40	25	4	13	2	87.6934	108.769
AC5	2013_04_DSGCOT1_000_wav_deployed	1649	0	50	25	4	13	2	88.8323	92.3977
AC5	2013_04_DSGCOT1_000_wav_deployed	1650	1	0	25	4	13	2	88.4626	94.1361
AC5	2013_04_DSGCOT1_000_wav_deployed	1651	1	10	25	4	13	2	88.2311	102.513
AC5	2013_04_DSGCOT1_000_wav_deployed	1652	1	20	25	4	13	2	88.5244	92.2974
AC5	2013_04_DSGCOT1_000_wav_deployed	1653	1	30	25	4	13	3	88.1796	90.0445
AC5	2013_04_DSGCOT1_000_wav_deployed	1654	1	40	25	4	13	2	88.5487	90.2087
AC5	2013_04_DSGCOT1_000_wav_deployed	1655	1	50	25	4	13	3	88.8376	92.7693
AC5	2013_04_DSGCOT1_000_wav_deployed	1656	2	0	25	4	13	2	89.0755	95.0988
AC5	2013_04_DSGCOT1_000_wav_deployed	1657	2	10	25	4	13	2	88.5613	91.6283
AC5	2013_04_DSGCOT1_000_wav_deployed	1658	2	20	25	4	13	2	88.9418	92.1776
AC5	2013_04_DSGCOT1_000_wav_deployed	1659	2	30	25	4	13	2	88.4384	93.3584
AC5	2013_04_DSGCOT1_000_wav_deployed	1660	2	40	25	4	13	2	88.5948	91.5437
AC5	2013_04_DSGCOT1_000_wav_deployed	1661	2	50	25	4	13	3	88.4816	93.0788
AC5	2013_04_DSGCOT1_000_wav_deployed	1662	3	0	25	4	13	3	88.1581	91.0746
AC5	2013_04_DSGCOT1_000_wav_deployed	1663	3	10	25	4	13	2	88.8244	92.0786
AC5	2013_04_DSGCOT1_000_wav_deployed	1664	3	20	25	4	13	2	89.4101	99.7638
AC5	2013_04_DSGCOT1_000_wav_deployed	1665	3	30	25	4	13	3	88.4762	94.303
AC5	2013_04_DSGCOT1_000_wav_deployed	1666	3	40	25	4	13	2	89.7328	95.7879
AC5	2013_04_DSGCOT1_000_wav_deployed	1667	3	50	25	4	13	3	89.5098	94.0688
AC5	2013_04_DSGCOT1_000_wav_deployed	1668	4	0	25	4	13	3	89.3131	106.518
AC5	2013_04_DSGCOT1_000_wav_deployed	1669	4	10	25	4	13	3	89.1658	96.3326
AC5	2013_04_DSGCOT1_000_wav_deployed	1670	4	20	25	4	13	2	88.1087	95.576
AC5	2013_04_DSGCOT1_000_wav_deployed	1671	4	30	25	4	13	2	89.847	92.1373
AC5	2013_04_DSGCOT1_000_wav_deployed	1672	4	40	25	4	13	2	89.1269	93.1218
AC5	2013_04_DSGCOT1_000_wav_deployed	1673	4	50	25	4	13	2	89.0832	95.2132
AC5	2013_04_DSGCOT1_000_wav_deployed	1674	5	0	25	4	13	2	90.2314	93.2333
AC5	2013_04_DSGCOT1_000_wav_deployed	1675	5	10	25	4	13	2	90.4857	98.0333
AC5	2013_04_DSGCOT1_000_wav_deployed	1676	5	20	25	4	13	3	90.124	89.2838
AC5	2013_04_DSGCOT1_000_wav_deployed	1677	5	30	25	4	13	3	90.2669	95.431
AC5	2013_04_DSGCOT1_000_wav_deployed	1678	5	40	25	4	13	4	89.792	91.7325
AC5	2013_04_DSGCOT1_000_wav_deployed	1679	5	50	25	4	13	2	89.6368	88.4954
AC5	2013_04_DSGCOT1_000_wav_deployed	1680	6	0	25	4	13	2	89.2837	88.6627
AC5	2013_04_DSGCOT1_000_wav_deployed	1681	6	10	25	4	13	2	89.7783	89.026
AC5	2013_04_DSGCOT1_000_wav_deployed	1682	6	20	25	4	13	2	89.6074	88.6764
AC5	2013_04_DSGCOT1_000_wav_deployed	1683	6	30	25	4	13	3	89.1449	88.0578
AC5	2013_04_DSGCOT1_000_wav_deployed	1684	6	40	25	4	13	3	89.781	89.1785
AC5	2013_04_DSGCOT1_000_wav_deployed	1685	6	50	25	4	13	2	89.91	88.8039
AC5	2013_04_DSGCOT1_000_wav_deployed	1686	7	0	25	4	13	3	88.8472	88.4951
AC5	2013_04_DSGCOT1_000_wav_deployed	1687	7	10	25	4	13	3	89.7871	88.3284
AC5	2013_04_DSGCOT1_000_wav_deployed	1688	7	20	25	4	13	3	89.5643	89.7785
AC5	2013_04_DSGCOT1_000_wav_deployed	1689	7	30	25	4	13	3	89.5599	91.0007
AC5	2013_04_DSGCOT1_000_wav_deployed	1690	7	40	25	4	13	2	87.6673	101.94
AC5	2013_04_DSGCOT1_000_wav_deployed	1691	7	50	25	4	13	3	89.3812	97.7509
AC5	2013_04_DSGCOT1_000_wav_deployed	1692	8	0	25	4	13	3	89.3807	89.4315
AC5	2013_04_DSGCOT1_000_wav_deployed	1693	8	10	25	4	13	2	89.7418	110.066
AC5	2013_04_DSGCOT1_000_wav_deployed	1694	8	20	25	4	13	4	90.5241	100.811
AC5	2013_04_DSGCOT1_000_wav_deployed	1695	8	30	25	4	13	2	89.7242	90.6638
AC5	2013_04_DSGCOT1_000_wav_deployed	1696	8	40	25	4	13	2	88.7761	105.541
AC5	2013_04_DSGCOT1_000_wav_deployed	1697	8	50	25	4	13	3	89.793	99.86
AC5	2013_04_DSGCOT1_000_wav_deployed	1698	9	0	25	4	13	4	89.2474	101.465
AC5	2013_04_DSGCOT1_000_wav_deployed	1699	9	10	25	4	13	4	89.1672	98.8088
AC5	2013_04_DSGCOT1_000_wav_deployed	1700	9	20	25	4	13	3	88.9744	95.825
AC5	2013_04_DSGCOT1_000_wav_deployed	1701	9	30	25	4	13	2	89.0627	105.356
AC5	2013_04_DSGCOT1_000_wav_deployed	1702	9	40	25	4	13	2	89.5075	97.066
AC5	2013_04_DSGCOT1_000_wav_deployed	1703	9	50	25	4	13	3	89.2411	98.7006
AC5	2013_04_DSGCOT1_000_wav_deployed	1704	10	0	25	4	13	2	89.1425	104.628
AC5	2013_04_DSGCOT1_000_wav_deployed	1705	10	10	25	4	13	4	89.5364	92.4046
AC5	2013_04_DSGCOT1_000_wav_deployed	1706	10	20	25	4	13	4	89.1692	102.358
AC5	2013_04_DSGCOT1_000_wav_deployed	1707	10	30	25	4	13	3	89.9583	101.805
AC5	2013_04_DSGCOT1_000_wav_deployed	1708	10	40	25	4	13	4	88.9208	92.1603
AC5	2013_04_DSGCOT1_000_wav_deployed	1709	10	50	25	4	13	3	88.6958	101.06
AC5	2013_04_DSGCOT1_000_wav_deployed	1710	11	0	25	4	13	4	89.212	95.2564
AC5	2013_04_DSGCOT1_000_wav_deployed	1711	11	10	25	4	13	4	89.6579	98.5824
AC5	2013_04_DSGCOT1_000_wav_deployed	1712	11	20	25	4	13	4	89.4106	102.185
AC5	2013_04_DSGCOT1_000_wav_deployed	1713	11	30	25	4	13	3	88.9726	101.512
AC5	2013_04_DSGCOT1_000_wav_deployed	1714	11	40	25	4	13	2	89.2308	100.938
AC5	2013_04_DSGCOT1_000_wav_deployed	1715	11	50	25	4	13	4	88.9289	95.2646
AC5	2013_04_DSGCOT1_000_wav_deployed	1716	12	0	25	4	13	4	89.6482	97.9208
AC5	2013_04_DSGCOT1_000_wav_deployed	1717	12	10	25	4	13	3	89.4018	99.8418
AC5	2013_04_DSGCOT1_000_wav_deployed	1718	12	20	25	4	13	4	90.9863	102.485
AC5	2013_04_DSGCOT1_000_wav_deployed	1719	12	30	25	4	13	2	89.2612	98.1558
AC5	2013_04_DSGCOT1_000_wav_deployed	1720	12	40	25	4	13	2	90.1535	101.439
AC5	2013_04_DSGCOT1_000_wav_deployed	1721	12	50	25	4	13	2	89.3833	97.3196
AC5	2013_04_DSGCOT1_000_wav_deployed	1722	13	0	25	4	13	3	88.4908	105.332
AC5	2013_04_DSGCOT1_000_wav_deployed	1723	13	10	25	4	13	3	98.3382	108.037
AC5	2013_04_DSGCOT1_000_wav_deployed	1724	13	20	25	4	13	4	89.7373	101.768
AC5	2013_04_DSGCOT1_000_wav_deployed	1725	13	30	25	4	13	2	89.4696	102.208
AC5	2013_04_DSGCOT1_000_wav_deployed	1726	13	40	25	4	13	4	89.3404	97.8309
AC5	2013_04_DSGCOT1_000_wav_deployed	1727	13	50	25	4	13	3	89.4533	106.695
AC5	2013_04_DSGCOT1_000_wav_deployed	1728	14	0	25	4	13	3	89.6635	102.78
AC5	2013_04_DSGCOT1_000_wav_deployed	1729	14	10	25	4	13	2	89.8725	105.065
AC5	2013_04_DSGCOT1_000_wav_deployed	1730	14	20	25	4	13	3	90.076	100.681
AC5	2013_04_DSGCOT1_000_wav_deployed	1731	14	30	25	4	13	4	89.9222	93.5877
AC5	2013_04_DSGCOT1_000_wav_deployed	1732	14	40	25	4	13	4	89.8096	99.8519
AC5	2013_04_DSGCOT1_000_wav_deployed	1733	14	50	25	4	13	3	89.5212	89.2152
AC5	2013_04_DSGCOT1_000_wav_deployed	1734	15	0	25	4	13	3	89.7473	102.05
AC5	2013_04_DSGCOT1_000_wav_deployed	1735	15	10	25	4	13	3	89.923	95.4573
AC5	2013_04_DSGCOT1_000_wav_deployed	1736	15	20	25	4	13	2	90.7466	99.9193
AC5	2013_04_DSGCOT1_000_wav_deployed	1737	15	30	25	4	13	2	89.5431	90.3335
AC5	2013_04_DSGCOT1_000_wav_deployed	1738	15	40	25	4	13	4	89.9877	97.8249
AC5	2013_04_DSGCOT1_000_wav_deployed	1739	15	50	25	4	13	2	89.7686	98.7689
AC5	2013_04_DSGCOT1_000_wav_deployed	1740	16	0	25	4	13	3	89.8591	88.8256
AC5	2013_04_DSGCOT1_000_wav_deployed	1741	16	10	25	4	13	4	90.217	90.533
AC5	2013_04_DSGCOT1_000_wav_deployed	1742	16	20	25	4	13	3	89.7907	90.1311
AC5	2013_04_DSGCOT1_000_wav_deployed	1743	16	30	25	4	13	2	89.6632	97.0275
AC5	2013_04_DSGCOT1_000_wav_deployed	1744	16	40	25	4	13	3	89.852	94.1625
AC5	2013_04_DSGCOT1_000_wav_deployed	1745	16	50	25	4	13	3	90.1788	101.191
AC5	2013_04_DSGCOT1_000_wav_deployed	1746	17	0	25	4	13	3	89.2218	101.293
AC5	2013_04_DSGCOT1_000_wav_deployed	1747	17	10	25	4	13	1	88.9867	103.91
AC5	2013_04_DSGCOT1_000_wav_deployed	1748	17	20	25	4	13	2	90.2329	93.3224
AC5	2013_04_DSGCOT1_000_wav_deployed	1749	17	30	25	4	13	2	89.6551	92.0717
AC5	2013_04_DSGCOT1_000_wav_deployed	1750	17	40	25	4	13	2	89.4057	91.0318
AC5	2013_04_DSGCOT1_000_wav_deployed	1751	17	50	25	4	13	2	89.3965	93.9982
AC5	2013_04_DSGCOT1_000_wav_deployed	1752	18	0	25	4	13	3	89.3193	92.0584
AC5	2013_04_DSGCOT1_000_wav_deployed	1753	18	10	25	4	13	2	88.224	92.8301
AC5	2013_04_DSGCOT1_000_wav_deployed	1754	18	20	25	4	13	2	89.3879	95.2817
AC5	2013_04_DSGCOT1_000_wav_deployed	1755	18	30	25	4	13	2	89.535	93.9404
AC5	2013_04_DSGCOT1_000_wav_deployed	1756	18	40	25	4	13	2	89.2027	92.5976
AC5	2013_04_DSGCOT1_000_wav_deployed	1757	18	50	25	4	13	2	89.9965	94.1833
AC5	2013_04_DSGCOT1_000_wav_deployed	1758	19	0	25	4	13	2	89.039	94.9825
AC5	2013_04_DSGCOT1_000_wav_deployed	1759	19	10	25	4	13	2	89.5111	101.964
AC5	2013_04_DSGCOT1_000_wav_deployed	1760	19	20	25	4	13	2	90.1327	109.694
AC5	2013_04_DSGCOT1_000_wav_deployed	1761	19	30	25	4	13	1	90.473	110.301
AC5	2013_04_DSGCOT1_000_wav_deployed	1762	19	40	25	4	13	1	90.0091	108.408
AC5	2013_04_DSGCOT1_000_wav_deployed	1763	19	50	25	4	13	1	90.6339	109.147
AC5	2013_04_DSGCOT1_000_wav_deployed	1764	20	0	25	4	13	1	90.299	107.741
AC5	2013_04_DSGCOT1_000_wav_deployed	1765	20	10	25	4	13	1	89.8571	106.105
AC5	2013_04_DSGCOT1_000_wav_deployed	1766	20	20	25	4	13	1	89.6313	102.549
AC5	2013_04_DSGCOT1_000_wav_deployed	1767	20	30	25	4	13	2	89.283	98.7908
AC5	2013_04_DSGCOT1_000_wav_deployed	1768	20	40	25	4	13	2	89.2607	98.9984
AC5	2013_04_DSGCOT1_000_wav_deployed	1769	20	50	25	4	13	2	89.1006	95.9014
AC5	2013_04_DSGCOT1_000_wav_deployed	1770	21	0	25	4	13	2	89.6559	98.3923
AC5	2013_04_DSGCOT1_000_wav_deployed	1771	21	10	25	4	13	2	89.0134	98.8736
AC5	2013_04_DSGCOT1_000_wav_deployed	1772	21	20	25	4	13	2	88.899	99.4901
AC5	2013_04_DSGCOT1_000_wav_deployed	1773	21	30	25	4	13	2	88.8333	102.642
AC5	2013_04_DSGCOT1_000_wav_deployed	1774	21	40	25	4	13	2	88.9398	100.048
AC5	2013_04_DSGCOT1_000_wav_deployed	1775	21	50	25	4	13	2	88.479	96.3743
AC5	2013_04_DSGCOT1_000_wav_deployed	1776	22	0	25	4	13	2	89.2694	94.8455
AC5	2013_04_DSGCOT1_000_wav_deployed	1777	22	10	25	4	13	2	88.1738	104.695
AC5	2013_04_DSGCOT1_000_wav_deployed	1778	22	20	25	4	13	2	90.2583	95.1657
AC5	2013_04_DSGCOT1_000_wav_deployed	1779	22	30	25	4	13	2	89.3615	99.7246
AC5	2013_04_DSGCOT1_000_wav_deployed	1780	22	40	25	4	13	2	88.9581	100.517
AC5	2013_04_DSGCOT1_000_wav_deployed	1781	22	50	25	4	13	2	89.0033	99.2641
AC5	2013_04_DSGCOT1_000_wav_deployed	1782	23	0	25	4	13	2	88.5344	92.5833
AC5	2013_04_DSGCOT1_000_wav_deployed	1783	23	10	25	4	13	2	88.887	101.919
AC5	2013_04_DSGCOT1_000_wav_deployed	1784	23	20	25	4	13	2	89.9997	100.317
AC5	2013_04_DSGCOT1_000_wav_deployed	1785	23	30	25	4	13	2	89.079	94.3471
AC5	2013_04_DSGCOT1_000_wav_deployed	1786	23	40	25	4	13	2	88.4688	95.4377
AC5	2013_04_DSGCOT1_000_wav_deployed	1787	23	50	25	4	13	2	89.0569	103.235
AC5	2013_04_DSGCOT1_000_wav_deployed	1788	0	0	26	4	13	2	88.992	97.3605
AC5	2013_04_DSGCOT1_000_wav_deployed	1789	0	10	26	4	13	2	89.0259	97.5454
AC5	2013_04_DSGCOT1_000_wav_deployed	1790	0	20	26	4	13	2	89.4699	92.4082
AC5	2013_04_DSGCOT1_000_wav_deployed	1791	0	30	26	4	13	2	89.0592	103.689
AC5	2013_04_DSGCOT1_000_wav_deployed	1792	0	40	26	4	13	3	89.1028	94.6314
AC5	2013_04_DSGCOT1_000_wav_deployed	1793	0	50	26	4	13	3	89.2561	99.6479
AC5	2013_04_DSGCOT1_000_wav_deployed	1794	1	0	26	4	13	3	89.247	101.42
AC5	2013_04_DSGCOT1_000_wav_deployed	1795	1	10	26	4	13	2	88.5382	93.5582
AC5	2013_04_DSGCOT1_000_wav_deployed	1796	1	20	26	4	13	2	89.3722	94.2262
AC5	2013_04_DSGCOT1_000_wav_deployed	1797	1	30	26	4	13	2	88.6704	92.4257
AC5	2013_04_DSGCOT1_000_wav_deployed	1798	1	40	26	4	13	2	88.4987	94.6615
AC5	2013_04_DSGCOT1_000_wav_deployed	1799	1	50	26	4	13	2	89.0077	101.013
AC5	2013_04_DSGCOT1_000_wav_deployed	1800	2	0	26	4	13	2	89.2527	101.187
AC5	2013_04_DSGCOT1_000_wav_deployed	1801	2	10	26	4	13	2	90.1189	93.7727
AC5	2013_04_DSGCOT1_000_wav_deployed	1802	2	20	26	4	13	2	89.474	93.1709
AC5	2013_04_DSGCOT1_000_wav_deployed	1803	2	30	26	4	13	2	89.0202	92.2616
AC5	2013_04_DSGCOT1_000_wav_deployed	1804	2	40	26	4	13	2	89.1236	95.2793
AC5	2013_04_DSGCOT1_000_wav_deployed	1805	2	50	26	4	13	2	88.3856	103.033
AC5	2013_04_DSGCOT1_000_wav_deployed	1806	3	0	26	4	13	3	88.2864	90.6761
AC5	2013_04_DSGCOT1_000_wav_deployed	1807	3	10	26	4	13	2	88.8118	102.573
AC5	2013_04_DSGCOT1_000_wav_deployed	1808	3	20	26	4	13	2	89.9179	100.501
AC5	2013_04_DSGCOT1_000_wav_deployed	1809	3	30	26	4	13	3	88.3515	91.5932
AC5	2013_04_DSGCOT1_000_wav_deployed	1810	3	40	26	4	13	3	89.2512	92.4697
AC5	2013_04_DSGCOT1_000_wav_deployed	1811	3	50	26	4	13	3	88.7246	92.8537
AC5	2013_04_DSGCOT1_000_wav_deployed	1812	4	0	26	4	13	2	89.2296	99.8683
AC5	2013_04_DSGCOT1_000_wav_deployed	1813	4	10	26	4	13	4	89.4591	92.012
AC5	2013_04_DSGCOT1_000_wav_deployed	1814	4	20	26	4	13	2	89.0511	97.7635
AC5	2013_04_DSGCOT1_000_wav_deployed	1815	4	30	26	4	13	3	89.3651	94.2427
AC5	2013_04_DSGCOT1_000_wav_deployed	1816	4	40	26	4	13	2	88.9878	91.7318
AC5	2013_04_DSGCOT1_000_wav_deployed	1817	4	50	26	4	13	2	88.9733	90.9275
AC5	2013_04_DSGCOT1_000_wav_deployed	1818	5	0	26	4	13	3	89.5655	92.1012
AC5	2013_04_DSGCOT1_000_wav_deployed	1819	5	10	26	4	13	3	90.2	94.7836
AC5	2013_04_DSGCOT1_000_wav_deployed	1820	5	20	26	4	13	3	90.7963	92.4407
AC5	2013_04_DSGCOT1_000_wav_deployed	1821	5	30	26	4	13	2	91.248	91.7433
AC5	2013_04_DSGCOT1_000_wav_deployed	1822	5	40	26	4	13	2	90.0418	87.2245
AC5	2013_04_DSGCOT1_000_wav_deployed	1823	5	50	26	4	13	2	95.0541	90.8931
AC5	2013_04_DSGCOT1_000_wav_deployed	1824	6	0	26	4	13	3	90.3519	89.6655
AC5	2013_04_DSGCOT1_000_wav_deployed	1825	6	10	26	4	13	3	89.4467	97.3011
AC5	2013_04_DSGCOT1_000_wav_deployed	1826	6	20	26	4	13	2	89.7444	88.1414
AC5	2013_04_DSGCOT1_000_wav_deployed	1827	6	30	26	4	13	2	89.6429	87.9854
AC5	2013_04_DSGCOT1_000_wav_deployed	1828	6	40	26	4	13	2	90.0307	91.4612
AC5	2013_04_DSGCOT1_000_wav_deployed	1829	6	50	26	4	13	2	89.8474	87.8523
AC5	2013_04_DSGCOT1_000_wav_deployed	1830	7	0	26	4	13	3	90.47	94.6148
AC5	2013_04_DSGCOT1_000_wav_deployed	1831	7	10	26	4	13	4	92.1002	97.4682
AC5	2013_04_DSGCOT1_000_wav_deployed	1832	7	20	26	4	13	2	89.9146	104.073
AC5	2013_04_DSGCOT1_000_wav_deployed	1833	7	30	26	4	13	4	89.8655	96.5878
AC5	2013_04_DSGCOT1_000_wav_deployed	1834	7	40	26	4	13	3	90.0602	99.5094
AC5	2013_04_DSGCOT1_000_wav_deployed	1835	7	50	26	4	13	2	89.2676	100.002
AC5	2013_04_DSGCOT1_000_wav_deployed	1836	8	0	26	4	13	2	89.7885	106.378
AC5	2013_04_DSGCOT1_000_wav_deployed	1837	8	10	26	4	13	3	90.5144	97.2657
AC5	2013_04_DSGCOT1_000_wav_deployed	1838	8	20	26	4	13	3	90.1328	95.7538
AC5	2013_04_DSGCOT1_000_wav_deployed	1839	8	30	26	4	13	2	89.9916	87.9538
AC5	2013_04_DSGCOT1_000_wav_deployed	1840	8	40	26	4	13	3	89.4823	93.4841
AC5	2013_04_DSGCOT1_000_wav_deployed	1841	8	50	26	4	13	3	91.0009	90.9459
AC5	2013_04_DSGCOT1_000_wav_deployed	1842	9	0	26	4	13	2	91.2039	88.5014
AC5	2013_04_DSGCOT1_000_wav_deployed	1843	9	10	26	4	13	4	90.4266	99.3839
AC5	2013_04_DSGCOT1_000_wav_deployed	1844	9	20	26	4	13	2	89.9716	88.1537
AC5	2013_04_DSGCOT1_000_wav_deployed	1845	9	30	26	4	13	3	89.7816	100.777
AC5	2013_04_DSGCOT1_000_wav_deployed	1846	9	40	26	4	13	3	89.5186	90.6779
AC5	2013_04_DSGCOT1_000_wav_deployed	1847	9	50	26	4	13	4	89.6786	92.8634
AC5	2013_04_DSGCOT1_000_wav_deployed	1848	10	0	26	4	13	3	89.1826	95.0187
AC5	2013_04_DSGCOT1_000_wav_deployed	1849	10	10	26	4	13	3	89.9329	90.9995
AC5	2013_04_DSGCOT1_000_wav_deployed	1850	10	20	26	4	13	4	89.2894	90.1661
AC5	2013_04_DSGCOT1_000_wav_deployed	1851	10	30	26	4	13	3	89.8283	89.5427
AC5	2013_04_DSGCOT1_000_wav_deployed	1852	10	40	26	4	13	3	89.2529	91.217
AC5	2013_04_DSGCOT1_000_wav_deployed	1853	10	50	26	4	13	3	89.751	90.6315
AC5	2013_04_DSGCOT1_000_wav_deployed	1854	11	0	26	4	13	3	88.6455	87.4136
AC5	2013_04_DSGCOT1_000_wav_deployed	1855	11	10	26	4	13	4	89.3436	89.2753
AC5	2013_04_DSGCOT1_000_wav_deployed	1856	11	20	26	4	13	2	89.5104	89.5766
AC5	2013_04_DSGCOT1_000_wav_deployed	1857	11	30	26	4	13	4	88.8134	90.2212
AC5	2013_04_DSGCOT1_000_wav_deployed	1858	11	40	26	4	13	2	89.3888	88.0671
AC5	2013_04_DSGCOT1_000_wav_deployed	1859	11	50	26	4	13	2	89.5022	88.5078
AC5	2013_04_DSGCOT1_000_wav_deployed	1860	12	0	26	4	13	2	89.183	95.3049
AC5	2013_04_DSGCOT1_000_wav_deployed	1861	12	10	26	4	13	3	90.0799	91.3322
AC5	2013_04_DSGCOT1_000_wav_deployed	1862	12	20	26	4	13	3	89.4837	107.225
AC5	2013_04_DSGCOT1_000_wav_deployed	1863	12	30	26	4	13	3	90.0485	99.0983
AC5	2013_04_DSGCOT1_000_wav_deployed	1864	12	40	26	4	13	3	89.7419	95.2658
AC5	2013_04_DSGCOT1_000_wav_deployed	1865	12	50	26	4	13	4	89.172	101.882
AC5	2013_04_DSGCOT1_000_wav_deployed	1866	13	0	26	4	13	3	89.5254	94.6409
AC5	2013_04_DSGCOT1_000_wav_deployed	1867	13	10	26	4	13	3	89.8842	90.7875
AC5	2013_04_DSGCOT1_000_wav_deployed	1868	13	20	26	4	13	4	89.4785	105.458
AC5	2013_04_DSGCOT1_000_wav_deployed	1869	13	30	26	4	13	3	89.7812	106.388
AC5	2013_04_DSGCOT1_000_wav_deployed	1870	13	40	26	4	13	3	89.7574	96.4652
AC5	2013_04_DSGCOT1_000_wav_deployed	1871	13	50	26	4	13	4	89.334	99.321
AC5	2013_04_DSGCOT1_000_wav_deployed	1872	14	0	26	4	13	4	89.4415	103.421
AC5	2013_04_DSGCOT1_000_wav_deployed	1873	14	10	26	4	13	3	90.5848	107.006
AC5	2013_04_DSGCOT1_000_wav_deployed	1874	14	20	26	4	13	3	90.0782	88.5633
AC5	2013_04_DSGCOT1_000_wav_deployed	1875	14	30	26	4	13	4	89.9672	105.652
AC5	2013_04_DSGCOT1_000_wav_deployed	1876	14	40	26	4	13	2	90.2004	107.519
AC5	2013_04_DSGCOT1_000_wav_deployed	1877	14	50	26	4	13	3	89.9113	99.5853
AC5	2013_04_DSGCOT1_000_wav_deployed	1878	15	0	26	4	13	2	89.563	102.675
AC5	2013_04_DSGCOT1_000_wav_deployed	1879	15	10	26	4	13	2	90.0856	103.915
AC5	2013_04_DSGCOT1_000_wav_deployed	1880	15	20	26	4	13	2	90.0977	96.4699
AC5	2013_04_DSGCOT1_000_wav_deployed	1881	15	30	26	4	13	4	89.9708	104.201
AC5	2013_04_DSGCOT1_000_wav_deployed	1882	15	40	26	4	13	2	89.9674	101.945
AC5	2013_04_DSGCOT1_000_wav_deployed	1883	15	50	26	4	13	2	89.6795	106.516
AC5	2013_04_DSGCOT1_000_wav_deployed	1884	16	0	26	4	13	4	89.8325	105.286
AC5	2013_04_DSGCOT1_000_wav_deployed	1885	16	10	26	4	13	2	90.0899	103.723
AC5	2013_04_DSGCOT1_000_wav_deployed	1886	16	20	26	4	13	2	89.404	97.559
AC5	2013_04_DSGCOT1_000_wav_deployed	1887	16	30	26	4	13	2	89.872	102.352
AC5	2013_04_DSGCOT1_000_wav_deployed	1888	16	40	26	4	13	2	89.8338	92.7683
AC5	2013_04_DSGCOT1_000_wav_deployed	1889	16	50	26	4	13	2	90.0207	91.7572
AC5	2013_04_DSGCOT1_000_wav_deployed	1890	17	0	26	4	13	2	90.0216	99.9124
AC5	2013_04_DSGCOT1_000_wav_deployed	1891	17	10	26	4	13	2	90.7767	92.4027
AC5	2013_04_DSGCOT1_000_wav_deployed	1892	17	20	26	4	13	2	90.3068	97.9071
AC5	2013_04_DSGCOT1_000_wav_deployed	1893	17	30	26	4	13	2	90.0943	99.5925
AC5	2013_04_DSGCOT1_000_wav_deployed	1894	17	40	26	4	13	2	89.5954	96.465
AC5	2013_04_DSGCOT1_000_wav_deployed	1895	17	50	26	4	13	2	89.3875	92.9616
AC5	2013_04_DSGCOT1_000_wav_deployed	1896	18	0	26	4	13	2	89.4923	99.0056
AC5	2013_04_DSGCOT1_000_wav_deployed	1897	18	10	26	4	13	2	90.7486	101.296
AC5	2013_04_DSGCOT1_000_wav_deployed	1898	18	20	26	4	13	2	89.8027	98.28
AC5	2013_04_DSGCOT1_000_wav_deployed	1899	18	30	26	4	13	2	89.6461	99.7928
AC5	2013_04_DSGCOT1_000_wav_deployed	1900	18	40	26	4	13	2	89.5878	106.499
AC5	2013_04_DSGCOT1_000_wav_deployed	1901	18	50	26	4	13	3	89.9039	98.1498
AC5	2013_04_DSGCOT1_000_wav_deployed	1902	19	0	26	4	13	2	90.0065	97.3385
AC5	2013_04_DSGCOT1_000_wav_deployed	1903	19	10	26	4	13	2	89.7946	98.0096
AC5	2013_04_DSGCOT1_000_wav_deployed	1904	19	20	26	4	13	2	90.8308	106.036
AC5	2013_04_DSGCOT1_000_wav_deployed	1905	19	30	26	4	13	1	90.4044	110.15
AC5	2013_04_DSGCOT1_000_wav_deployed	1906	19	40	26	4	13	1	91.526	109.815
AC5	2013_04_DSGCOT1_000_wav_deployed	1907	19	50	26	4	13	1	90.6256	109.245
AC5	2013_04_DSGCOT1_000_wav_deployed	1908	20	0	26	4	13	1	90.0241	108.652
AC5	2013_04_DSGCOT1_000_wav_deployed	1909	20	10	26	4	13	1	90.0863	109.249
AC5	2013_04_DSGCOT1_000_wav_deployed	1910	20	20	26	4	13	1	89.9126	106.403
AC5	2013_04_DSGCOT1_000_wav_deployed	1911	20	30	26	4	13	1	89.7447	103.778
AC5	2013_04_DSGCOT1_000_wav_deployed	1912	20	40	26	4	13	2	89.956	101.987
AC5	2013_04_DSGCOT1_000_wav_deployed	1913	20	50	26	4	13	3	90.1903	99.1101
AC5	2013_04_DSGCOT1_000_wav_deployed	1914	21	0	26	4	13	2	89.5953	100.955
AC5	2013_04_DSGCOT1_000_wav_deployed	1915	21	10	26	4	13	2	89.5079	100.179
AC5	2013_04_DSGCOT1_000_wav_deployed	1916	21	20	26	4	13	2	89.2984	100.28
AC5	2013_04_DSGCOT1_000_wav_deployed	1917	21	30	26	4	13	2	90.103	99.0506
AC5	2013_04_DSGCOT1_000_wav_deployed	1918	21	40	26	4	13	2	88.8345	97.1771
AC5	2013_04_DSGCOT1_000_wav_deployed	1919	21	50	26	4	13	2	89.7184	107.659
AC5	2013_04_DSGCOT1_000_wav_deployed	1920	22	0	26	4	13	2	90.2364	99.0065
AC5	2013_04_DSGCOT1_000_wav_deployed	1921	22	10	26	4	13	2	90.7682	98.5416
AC5	2013_04_DSGCOT1_000_wav_deployed	1922	22	20	26	4	13	2	89.8688	101.221
AC5	2013_04_DSGCOT1_000_wav_deployed	1923	22	30	26	4	13	2	89.7476	102.873
AC5	2013_04_DSGCOT1_000_wav_deployed	1924	22	40	26	4	13	2	89.716	95.8838
AC5	2013_04_DSGCOT1_000_wav_deployed	1925	22	50	26	4	13	2	89.9659	99.0359
AC5	2013_04_DSGCOT1_000_wav_deployed	1926	23	0	26	4	13	2	90.2965	102.821
AC5	2013_04_DSGCOT1_000_wav_deployed	1927	23	10	26	4	13	2	90.1244	93.7047
AC5	2013_04_DSGCOT1_000_wav_deployed	1928	23	20	26	4	13	2	90.7598	103.251
AC5	2013_04_DSGCOT1_000_wav_deployed	1929	23	30	26	4	13	2	89.0537	96.7955
AC5	2013_04_DSGCOT1_000_wav_deployed	1930	23	40	26	4	13	2	89.542	93.155
AC5	2013_04_DSGCOT1_000_wav_deployed	1931	23	50	26	4	13	2	89.6852	98.2528
AC5	2013_04_DSGCOT1_000_wav_deployed	1932	0	0	27	4	13	2	89.2281	92.4997
AC5	2013_04_DSGCOT1_000_wav_deployed	1933	0	10	27	4	13	2	89.4407	97.2283
AC5	2013_04_DSGCOT1_000_wav_deployed	1934	0	20	27	4	13	2	89.0271	93.5022
AC5	2013_04_DSGCOT1_000_wav_deployed	1935	0	30	27	4	13	2	89.5883	94.3621
AC5	2013_04_DSGCOT1_000_wav_deployed	1936	0	40	27	4	13	2	89.1553	107.222
AC5	2013_04_DSGCOT1_000_wav_deployed	1937	0	50	27	4	13	2	89.2024	105.783
AC5	2013_04_DSGCOT1_000_wav_deployed	1938	1	0	27	4	13	2	89.2321	106.071
AC5	2013_04_DSGCOT1_000_wav_deployed	1939	1	10	27	4	13	2	88.9839	106.094
AC5	2013_04_DSGCOT1_000_wav_deployed	1940	1	20	27	4	13	2	88.8525	99.9737
AC5	2013_04_DSGCOT1_000_wav_deployed	1941	1	30	27	4	13	2	88.9765	101.238
AC5	2013_04_DSGCOT1_000_wav_deployed	1942	1	40	27	4	13	3	89.4468	102.422
AC5	2013_04_DSGCOT1_000_wav_deployed	1943	1	50	27	4	13	2	88.77	103.78
AC5	2013_04_DSGCOT1_000_wav_deployed	1944	2	0	27	4	13	2	89.5201	96.5865
AC5	2013_04_DSGCOT1_000_wav_deployed	1945	2	10	27	4	13	2	89.1114	105.966
AC5	2013_04_DSGCOT1_000_wav_deployed	1946	2	20	27	4	13	1	89.0648	108.287
AC5	2013_04_DSGCOT1_000_wav_deployed	1947	2	30	27	4	13	2	89.3248	102.157
AC5	2013_04_DSGCOT1_000_wav_deployed	1948	2	40	27	4	13	2	89.9144	107.882
AC5	2013_04_DSGCOT1_000_wav_deployed	1949	2	50	27	4	13	2	89.4794	104.837
AC5	2013_04_DSGCOT1_000_wav_deployed	1950	3	0	27	4	13	1	88.9976	102.772
AC5	2013_04_DSGCOT1_000_wav_deployed	1951	3	10	27	4	13	2	88.6378	104.451
AC5	2013_04_DSGCOT1_000_wav_deployed	1952	3	20	27	4	13	2	88.1203	94.1298
AC5	2013_04_DSGCOT1_000_wav_deployed	1953	3	30	27	4	13	2	89.0399	94.8828
AC5	2013_04_DSGCOT1_000_wav_deployed	1954	3	40	27	4	13	2	89.2482	101.369
AC5	2013_04_DSGCOT1_000_wav_deployed	1955	3	50	27	4	13	3	88.544	105.329
AC5	2013_04_DSGCOT1_000_wav_deployed	1956	4	0	27	4	13	3	88.9528	93.2863
AC5	2013_04_DSGCOT1_000_wav_deployed	1957	4	10	27	4	13	3	89.0917	94.692
AC5	2013_04_DSGCOT1_000_wav_deployed	1958	4	20	27	4	13	3	88.6174	96.3823
AC5	2013_04_DSGCOT1_000_wav_deployed	1959	4	30	27	4	13	2	90.0933	104.01
AC5	2013_04_DSGCOT1_000_wav_deployed	1960	4	40	27	4	13	3	90.5825	106.745
AC5	2013_04_DSGCOT1_000_wav_deployed	1961	4	50	27	4	13	3	89.8304	101.973
AC5	2013_04_DSGCOT1_000_wav_deployed	1962	5	0	27	4	13	2	88.8819	97.683
AC5	2013_04_DSGCOT1_000_wav_deployed	1963	5	10	27	4	13	3	89.4821	97.2821
AC5	2013_04_DSGCOT1_000_wav_deployed	1964	5	20	27	4	13	3	90.201	100.427
AC5	2013_04_DSGCOT1_000_wav_deployed	1965	5	30	27	4	13	3	90.4209	95.7272
AC5	2013_04_DSGCOT1_000_wav_deployed	1966	5	40	27	4	13	3	90.4965	95.3634
AC5	2013_04_DSGCOT1_000_wav_deployed	1967	5	50	27	4	13	2	89.5662	92.0399
AC5	2013_04_DSGCOT1_000_wav_deployed	1968	6	0	27	4	13	2	89.4521	98.6464
AC5	2013_04_DSGCOT1_000_wav_deployed	1969	6	10	27	4	13	3	89.8418	93.4993
AC5	2013_04_DSGCOT1_000_wav_deployed	1970	6	20	27	4	13	3	90.6404	91.414
AC5	2013_04_DSGCOT1_000_wav_deployed	1971	6	30	27	4	13	4	89.9944	94.0332
AC5	2013_04_DSGCOT1_000_wav_deployed	1972	6	40	27	4	13	3	90.2953	90.716
AC5	2013_04_DSGCOT1_000_wav_deployed	1973	6	50	27	4	13	2	89.3185	93.6248
AC5	2013_04_DSGCOT1_000_wav_deployed	1974	7	0	27	4	13	4	89.9867	102.384
AC5	2013_04_DSGCOT1_000_wav_deployed	1975	7	10	27	4	13	2	89.8312	100.056
AC5	2013_04_DSGCOT1_000_wav_deployed	1976	7	20	27	4	13	2	90.161	102.678
AC5	2013_04_DSGCOT1_000_wav_deployed	1977	7	30	27	4	13	3	90.2882	95.4196
AC5	2013_04_DSGCOT1_000_wav_deployed	1978	7	40	27	4	13	4	89.5375	95.2108
AC5	2013_04_DSGCOT1_000_wav_deployed	1979	7	50	27	4	13	4	89.6129	98.8319
AC5	2013_04_DSGCOT1_000_wav_deployed	1980	8	0	27	4	13	3	89.4084	92.4687
AC5	2013_04_DSGCOT1_000_wav_deployed	1981	8	10	27	4	13	3	90.19	97.783
AC5	2013_04_DSGCOT1_000_wav_deployed	1982	8	20	27	4	13	3	89.05	92.4099
AC5	2013_04_DSGCOT1_000_wav_deployed	1983	8	30	27	4	13	2	89.1356	95.5688
AC5	2013_04_DSGCOT1_000_wav_deployed	1984	8	40	27	4	13	3	89.1494	89.8939
AC5	2013_04_DSGCOT1_000_wav_deployed	1985	8	50	27	4	13	4	89.9547	92.8509
AC5	2013_04_DSGCOT1_000_wav_deployed	1986	9	0	27	4	13	3	89.9435	101.19
AC5	2013_04_DSGCOT1_000_wav_deployed	1987	9	10	27	4	13	3	89.4683	89.9664
AC5	2013_04_DSGCOT1_000_wav_deployed	1988	9	20	27	4	13	3	89.2882	88.7316
AC5	2013_04_DSGCOT1_000_wav_deployed	1989	9	30	27	4	13	3	89.4117	99.0555
AC5	2013_04_DSGCOT1_000_wav_deployed	1990	9	40	27	4	13	3	89.2722	91.9976
AC5	2013_04_DSGCOT1_000_wav_deployed	1991	9	50	27	4	13	2	88.6674	89.2705
AC5	2013_04_DSGCOT1_000_wav_deployed	1992	10	0	27	4	13	3	89.5714	105.82
AC5	2013_04_DSGCOT1_000_wav_deployed	1993	10	10	27	4	13	1	92.534	103.531
AC5	2013_04_DSGCOT1_000_wav_deployed	1994	10	20	27	4	13	2	89.1507	104.625
AC5	2013_04_DSGCOT1_000_wav_deployed	1995	10	30	27	4	13	4	89.3968	91.6762
AC5	2013_04_DSGCOT1_000_wav_deployed	1996	10	40	27	4	13	3	89.0717	92.8777
AC5	2013_04_DSGCOT1_000_wav_deployed	1997	10	50	27	4	13	2	89.2292	101.609
AC5	2013_04_DSGCOT1_000_wav_deployed	1998	11	0	27	4	13	1	90.478	104.045
AC5	2013_04_DSGCOT1_000_wav_deployed	1999	11	10	27	4	13	2	90.0847	99.7235
AC5	2013_04_DSGCOT1_000_wav_deployed	2000	11	20	27	4	13	3	89.2024	94.1574
AC5	2013_04_DSGCOT1_000_wav_deployed	2001	11	30	27	4	13	3	89.5095	94.0536
AC5	2013_04_DSGCOT1_000_wav_deployed	2002	11	40	27	4	13	1	89.9932	104.235
AC5	2013_04_DSGCOT1_000_wav_deployed	2003	11	50	27	4	13	3	89.6175	100.562
AC5	2013_04_DSGCOT1_000_wav_deployed	2004	12	0	27	4	13	3	89.6619	103.491
AC5	2013_04_DSGCOT1_000_wav_deployed	2005	12	10	27	4	13	3	89.1432	92.3036
AC5	2013_04_DSGCOT1_000_wav_deployed	2006	12	20	27	4	13	2	89.7835	101.853
AC5	2013_04_DSGCOT1_000_wav_deployed	2007	12	30	27	4	13	3	89.2049	95.0142
AC5	2013_04_DSGCOT1_000_wav_deployed	2008	12	40	27	4	13	1	90.1209	114.324
AC5	2013_04_DSGCOT1_000_wav_deployed	2009	12	50	27	4	13	3	89.1189	98.1108
AC5	2013_04_DSGCOT1_000_wav_deployed	2010	13	0	27	4	13	4	90.1899	97.9731
AC5	2013_04_DSGCOT1_000_wav_deployed	2011	13	10	27	4	13	3	90.0459	100.87
AC5	2013_04_DSGCOT1_000_wav_deployed	2012	13	20	27	4	13	4	89.3309	102.151
AC5	2013_04_DSGCOT1_000_wav_deployed	2013	13	30	27	4	13	3	94.7745	106.741
AC5	2013_04_DSGCOT1_000_wav_deployed	2014	13	40	27	4	13	3	93.1274	105.66
AC5	2013_04_DSGCOT1_000_wav_deployed	2015	13	50	27	4	13	3	90.9636	106.207
AC5	2013_04_DSGCOT1_000_wav_deployed	2016	14	0	27	4	13	3	90.0336	102.155
AC5	2013_04_DSGCOT1_000_wav_deployed	2017	14	10	27	4	13	3	89.6234	105.511
AC5	2013_04_DSGCOT1_000_wav_deployed	2018	14	20	27	4	13	3	89.5756	101.561
AC5	2013_04_DSGCOT1_000_wav_deployed	2019	14	30	27	4	13	3	89.9514	98.4326
AC5	2013_04_DSGCOT1_000_wav_deployed	2020	14	40	27	4	13	3	90.101	108.807
AC5	2013_04_DSGCOT1_000_wav_deployed	2021	14	50	27	4	13	3	88.821	103.207
AC5	2013_04_DSGCOT1_000_wav_deployed	2022	15	0	27	4	13	2	89.7635	100.354
AC5	2013_04_DSGCOT1_000_wav_deployed	2023	15	10	27	4	13	2	90.9094	104.134
AC5	2013_04_DSGCOT1_000_wav_deployed	2024	15	20	27	4	13	2	89.751	93.9415
AC5	2013_04_DSGCOT1_000_wav_deployed	2025	15	30	27	4	13	2	90.05	103.582
AC5	2013_04_DSGCOT1_000_wav_deployed	2026	15	40	27	4	13	2	89.7576	91.6089
AC5	2013_04_DSGCOT1_000_wav_deployed	2027	15	50	27	4	13	3	89.8743	102.096
AC5	2013_04_DSGCOT1_000_wav_deployed	2028	16	0	27	4	13	2	90.1052	97.0695
AC5	2013_04_DSGCOT1_000_wav_deployed	2029	16	10	27	4	13	2	90.1755	96.9299
AC5	2013_04_DSGCOT1_000_wav_deployed	2030	16	20	27	4	13	3	90.3304	103.536
AC5	2013_04_DSGCOT1_000_wav_deployed	2031	16	30	27	4	13	2	89.8874	95.9353
AC5	2013_04_DSGCOT1_000_wav_deployed	2032	16	40	27	4	13	2	89.3909	106.443
AC5	2013_04_DSGCOT1_000_wav_deployed	2033	16	50	27	4	13	2	89.8909	103.346
AC5	2013_04_DSGCOT1_000_wav_deployed	2034	17	0	27	4	13	2	89.9266	104.352
AC5	2013_04_DSGCOT1_000_wav_deployed	2035	17	10	27	4	13	2	89.8775	95.8374
AC5	2013_04_DSGCOT1_000_wav_deployed	2036	17	20	27	4	13	2	90.9398	98.94
AC5	2013_04_DSGCOT1_000_wav_deployed	2037	17	30	27	4	13	3	89.9989	99.3394
AC5	2013_04_DSGCOT1_000_wav_deployed	2038	17	40	27	4	13	1	90.3615	104.608
AC5	2013_04_DSGCOT1_000_wav_deployed	2039	17	50	27	4	13	2	90.5976	101.711
AC5	2013_04_DSGCOT1_000_wav_deployed	2040	18	0	27	4	13	2	89.3559	98.5654
AC5	2013_04_DSGCOT1_000_wav_deployed	2041	18	10	27	4	13	2	90.6041	100.746
AC5	2013_04_DSGCOT1_000_wav_deployed	2042	18	20	27	4	13	2	89.148	101.842
AC5	2013_04_DSGCOT1_000_wav_deployed	2043	18	30	27	4	13	2	90.5216	101.12
AC5	2013_04_DSGCOT1_000_wav_deployed	2044	18	40	27	4	13	3	89.3838	101.569
AC5	2013_04_DSGCOT1_000_wav_deployed	2045	18	50	27	4	13	3	89.8435	100.292
AC5	2013_04_DSGCOT1_000_wav_deployed	2046	19	0	27	4	13	2	89.758	100.25
AC5	2013_04_DSGCOT1_000_wav_deployed	2047	19	10	27	4	13	2	89.6208	99.7454
AC5	2013_04_DSGCOT1_000_wav_deployed	2048	19	20	27	4	13	2	90.5791	107.662
AC5	2013_04_DSGCOT1_000_wav_deployed	2049	19	30	27	4	13	1	90.7725	108.138
AC5	2013_04_DSGCOT1_000_wav_deployed	2050	19	40	27	4	13	1	91.46	107.434
AC5	2013_04_DSGCOT1_000_wav_deployed	2051	19	50	27	4	13	1	90.6872	109.397
AC5	2013_04_DSGCOT1_000_wav_deployed	2052	20	0	27	4	13	1	90.3558	108.705
AC5	2013_04_DSGCOT1_000_wav_deployed	2053	20	10	27	4	13	1	90.2609	110.119
AC5	2013_04_DSGCOT1_000_wav_deployed	2054	20	20	27	4	13	1	90.2113	106.552
AC5	2013_04_DSGCOT1_000_wav_deployed	2055	20	30	27	4	13	1	89.9605	101.787
AC5	2013_04_DSGCOT1_000_wav_deployed	2056	20	40	27	4	13	1	90.2041	100.311
AC5	2013_04_DSGCOT1_000_wav_deployed	2057	20	50	27	4	13	3	90.0845	97.245
AC5	2013_04_DSGCOT1_000_wav_deployed	2058	21	0	27	4	13	2	90.8081	103.735
AC5	2013_04_DSGCOT1_000_wav_deployed	2059	21	10	27	4	13	2	89.6846	106.109
AC5	2013_04_DSGCOT1_000_wav_deployed	2060	21	20	27	4	13	2	90.1974	99.078
AC5	2013_04_DSGCOT1_000_wav_deployed	2061	21	30	27	4	13	2	89.1827	97.1018
AC5	2013_04_DSGCOT1_000_wav_deployed	2062	21	40	27	4	13	2	89.6941	98.4852
AC5	2013_04_DSGCOT1_000_wav_deployed	2063	21	50	27	4	13	2	89.2597	105.61
AC5	2013_04_DSGCOT1_000_wav_deployed	2064	22	0	27	4	13	2	89.0495	105.679
AC5	2013_04_DSGCOT1_000_wav_deployed	2065	22	10	27	4	13	2	89.0611	97.159
AC5	2013_04_DSGCOT1_000_wav_deployed	2066	22	20	27	4	13	2	88.279	97.5048
AC5	2013_04_DSGCOT1_000_wav_deployed	2067	22	30	27	4	13	2	89.7472	104.286
AC5	2013_04_DSGCOT1_000_wav_deployed	2068	22	40	27	4	13	2	88.73	96.2175
AC5	2013_04_DSGCOT1_000_wav_deployed	2069	22	50	27	4	13	2	88.1625	109.214
AC5	2013_04_DSGCOT1_000_wav_deployed	2070	23	0	27	4	13	2	88.4533	96.4512
AC5	2013_04_DSGCOT1_000_wav_deployed	2071	23	10	27	4	13	2	89.6679	99.8175
AC5	2013_04_DSGCOT1_000_wav_deployed	2072	23	20	27	4	13	2	88.832	94.6993
AC5	2013_04_DSGCOT1_000_wav_deployed	2073	23	30	27	4	13	2	89.3342	96.3737
AC5	2013_04_DSGCOT1_000_wav_deployed	2074	23	40	27	4	13	2	88.8314	94.4043
AC5	2013_04_DSGCOT1_000_wav_deployed	2075	23	50	27	4	13	2	88.8318	95.6894
AC5	2013_04_DSGCOT1_000_wav_deployed	2076	0	0	28	4	13	2	88.3862	95.5369
AC5	2013_04_DSGCOT1_000_wav_deployed	2077	0	10	28	4	13	2	88.7113	104.652
AC5	2013_04_DSGCOT1_000_wav_deployed	2078	0	20	28	4	13	2	88.9764	97.4
AC5	2013_04_DSGCOT1_000_wav_deployed	2079	0	30	28	4	13	1	87.3473	98.7969
AC5	2013_04_DSGCOT1_000_wav_deployed	2080	0	40	28	4	13	2	88.4898	101.378
AC5	2013_04_DSGCOT1_000_wav_deployed	2081	0	50	28	4	13	2	88.6747	96.9066
AC5	2013_04_DSGCOT1_000_wav_deployed	2082	1	0	28	4	13	2	87.9438	96.7128
AC5	2013_04_DSGCOT1_000_wav_deployed	2083	1	10	28	4	13	2	88.9051	97.6541
AC5	2013_04_DSGCOT1_000_wav_deployed	2084	1	20	28	4	13	2	88.4169	105.744
AC5	2013_04_DSGCOT1_000_wav_deployed	2085	1	30	28	4	13	2	89.3614	100.595
AC5	2013_04_DSGCOT1_000_wav_deployed	2086	1	40	28	4	13	2	89.0106	103.557
AC5	2013_04_DSGCOT1_000_wav_deployed	2087	1	50	28	4	13	2	89.1752	97.8155
AC5	2013_04_DSGCOT1_000_wav_deployed	2088	2	0	28	4	13	2	90.0019	101.635
AC5	2013_04_DSGCOT1_000_wav_deployed	2089	2	10	28	4	13	2	89.5833	103.643
AC5	2013_04_DSGCOT1_000_wav_deployed	2090	2	20	28	4	13	2	89.3391	97.2413
AC5	2013_04_DSGCOT1_000_wav_deployed	2091	2	30	28	4	13	2	88.9416	94.8834
AC5	2013_04_DSGCOT1_000_wav_deployed	2092	2	40	28	4	13	2	89.4223	99.2097
AC5	2013_04_DSGCOT1_000_wav_deployed	2093	2	50	28	4	13	2	88.6955	104.771
AC5	2013_04_DSGCOT1_000_wav_deployed	2094	3	0	28	4	13	2	88.8294	100.087
AC5	2013_04_DSGCOT1_000_wav_deployed	2095	3	10	28	4	13	2	87.682	103.287
AC5	2013_04_DSGCOT1_000_wav_deployed	2096	3	20	28	4	13	2	88.8164	96.1759
AC5	2013_04_DSGCOT1_000_wav_deployed	2097	3	30	28	4	13	2	88.2403	100.39
AC5	2013_04_DSGCOT1_000_wav_deployed	2098	3	40	28	4	13	2	89.3311	105.776
AC5	2013_04_DSGCOT1_000_wav_deployed	2099	3	50	28	4	13	2	89.1474	108.404
AC5	2013_04_DSGCOT1_000_wav_deployed	2100	4	0	28	4	13	2	89.5013	101.529
AC5	2013_04_DSGCOT1_000_wav_deployed	2101	4	10	28	4	13	2	89.0386	101.789
AC5	2013_04_DSGCOT1_000_wav_deployed	2102	4	20	28	4	13	2	89.5282	104.571
AC5	2013_04_DSGCOT1_000_wav_deployed	2103	4	30	28	4	13	2	89.4234	100.267
AC5	2013_04_DSGCOT1_000_wav_deployed	2104	4	40	28	4	13	2	88.477	104.266
AC5	2013_04_DSGCOT1_000_wav_deployed	2105	4	50	28	4	13	2	88.9964	101.931
AC5	2013_04_DSGCOT1_000_wav_deployed	2106	5	0	28	4	13	2	89.2566	107.306
AC5	2013_04_DSGCOT1_000_wav_deployed	2107	5	10	28	4	13	2	89.1078	105.353
AC5	2013_04_DSGCOT1_000_wav_deployed	2108	5	20	28	4	13	2	90.1687	105.282
AC5	2013_04_DSGCOT1_000_wav_deployed	2109	5	30	28	4	13	2	90.3241	100.579
AC5	2013_04_DSGCOT1_000_wav_deployed	2110	5	40	28	4	13	2	90.3696	103.35
AC5	2013_04_DSGCOT1_000_wav_deployed	2111	5	50	28	4	13	2	89.1848	100.781
AC5	2013_04_DSGCOT1_000_wav_deployed	2112	6	0	28	4	13	2	90.1671	100.9
AC5	2013_04_DSGCOT1_000_wav_deployed	2113	6	10	28	4	13	2	89.6558	104.783
AC5	2013_04_DSGCOT1_000_wav_deployed	2114	6	20	28	4	13	2	89.4907	98.9493
AC5	2013_04_DSGCOT1_000_wav_deployed	2115	6	30	28	4	13	2	89.1387	104.222
AC5	2013_04_DSGCOT1_000_wav_deployed	2116	6	40	28	4	13	2	89.741	92.2305
AC5	2013_04_DSGCOT1_000_wav_deployed	2117	6	50	28	4	13	2	89.1483	103.187
AC5	2013_04_DSGCOT1_000_wav_deployed	2118	7	0	28	4	13	2	89.2739	93.379
AC5	2013_04_DSGCOT1_000_wav_deployed	2119	7	10	28	4	13	2	89.4741	105.094
AC5	2013_04_DSGCOT1_000_wav_deployed	2120	7	20	28	4	13	2	88.9736	102.019
AC5	2013_04_DSGCOT1_000_wav_deployed	2121	7	30	28	4	13	3	89.5255	105.31
AC5	2013_04_DSGCOT1_000_wav_deployed	2122	7	40	28	4	13	2	89.7084	100.164
AC5	2013_04_DSGCOT1_000_wav_deployed	2123	7	50	28	4	13	2	89.7603	103.339
AC5	2013_04_DSGCOT1_000_wav_deployed	2124	8	0	28	4	13	2	89.3451	106.268
AC5	2013_04_DSGCOT1_000_wav_deployed	2125	8	10	28	4	13	2	88.9332	103.933
AC5	2013_04_DSGCOT1_000_wav_deployed	2126	8	20	28	4	13	2	89.0867	106.107
AC5	2013_04_DSGCOT1_000_wav_deployed	2127	8	30	28	4	13	2	89.4026	92.0734
AC5	2013_04_DSGCOT1_000_wav_deployed	2128	8	40	28	4	13	2	89.3486	106.674
AC5	2013_04_DSGCOT1_000_wav_deployed	2129	8	50	28	4	13	2	90.3907	91.3292
AC5	2013_04_DSGCOT1_000_wav_deployed	2130	9	0	28	4	13	2	94.6858	105.982
AC5	2013_04_DSGCOT1_000_wav_deployed	2131	9	10	28	4	13	3	89.6639	99.8
AC5	2013_04_DSGCOT1_000_wav_deployed	2132	9	20	28	4	13	2	89.6436	96.4818
AC5	2013_04_DSGCOT1_000_wav_deployed	2133	9	30	28	4	13	3	89.5182	99.996
AC5	2013_04_DSGCOT1_000_wav_deployed	2134	9	40	28	4	13	3	89.361	93.3064
AC5	2013_04_DSGCOT1_000_wav_deployed	2135	9	50	28	4	13	2	90.2185	102.906
AC5	2013_04_DSGCOT1_000_wav_deployed	2136	10	0	28	4	13	3	90.3188	97.119
AC5	2013_04_DSGCOT1_000_wav_deployed	2137	10	10	28	4	13	3	89.9038	104.534
AC5	2013_04_DSGCOT1_000_wav_deployed	2138	10	20	28	4	13	2	90.2174	95.9885
AC5	2013_04_DSGCOT1_000_wav_deployed	2139	10	30	28	4	13	2	91.3828	98.915
AC5	2013_04_DSGCOT1_000_wav_deployed	2140	10	40	28	4	13	2	90.2178	105.584
AC5	2013_04_DSGCOT1_000_wav_deployed	2141	10	50	28	4	13	3	89.6853	102.043
AC5	2013_04_DSGCOT1_000_wav_deployed	2142	11	0	28	4	13	2	90.6853	105.415
AC5	2013_04_DSGCOT1_000_wav_deployed	2143	11	10	28	4	13	3	89.6644	98.3257
AC5	2013_04_DSGCOT1_000_wav_deployed	2144	11	20	28	4	13	2	89.5451	102.314
AC5	2013_04_DSGCOT1_000_wav_deployed	2145	11	30	28	4	13	2	89.4729	105.89
AC5	2013_04_DSGCOT1_000_wav_deployed	2146	11	40	28	4	13	2	89.3445	98.8366
AC5	2013_04_DSGCOT1_000_wav_deployed	2147	11	50	28	4	13	2	89.9071	98.521
AC5	2013_04_DSGCOT1_000_wav_deployed	2148	12	0	28	4	13	3	89.3978	100.438
AC5	2013_04_DSGCOT1_000_wav_deployed	2149	12	10	28	4	13	2	89.7586	105.336
AC5	2013_04_DSGCOT1_000_wav_deployed	2150	12	20	28	4	13	2	89.5155	100.056
AC5	2013_04_DSGCOT1_000_wav_deployed	2151	12	30	28	4	13	2	89.8022	99.225
AC5	2013_04_DSGCOT1_000_wav_deployed	2152	12	40	28	4	13	3	90.7743	101.898
AC5	2013_04_DSGCOT1_000_wav_deployed	2153	12	50	28	4	13	3	89.2451	103.748
AC5	2013_04_DSGCOT1_000_wav_deployed	2154	13	0	28	4	13	2	89.5454	104.805
AC5	2013_04_DSGCOT1_000_wav_deployed	2155	13	10	28	4	13	3	90.2866	98.3803
AC5	2013_04_DSGCOT1_000_wav_deployed	2156	13	20	28	4	13	3	89.9226	94.8245
AC5	2013_04_DSGCOT1_000_wav_deployed	2157	13	30	28	4	13	2	89.9246	99.2076
AC5	2013_04_DSGCOT1_000_wav_deployed	2158	13	40	28	4	13	2	89.5166	103.569
AC5	2013_04_DSGCOT1_000_wav_deployed	2159	13	50	28	4	13	2	89.6543	102.237
AC5	2013_04_DSGCOT1_000_wav_deployed	2160	14	0	28	4	13	2	89.549	100.186
AC5	2013_04_DSGCOT1_000_wav_deployed	2161	14	10	28	4	13	2	90.2013	101.716
AC5	2013_04_DSGCOT1_000_wav_deployed	2162	14	20	28	4	13	3	89.476	100.123
AC5	2013_04_DSGCOT1_000_wav_deployed	2163	14	30	28	4	13	3	89.632	98.3677
AC5	2013_04_DSGCOT1_000_wav_deployed	2164	14	40	28	4	13	2	89.6505	97.8869
AC5	2013_04_DSGCOT1_000_wav_deployed	2165	14	50	28	4	13	3	89.5035	102.994
AC5	2013_04_DSGCOT1_000_wav_deployed	2166	15	0	28	4	13	3	90.0447	97.8871
AC5	2013_04_DSGCOT1_000_wav_deployed	2167	15	10	28	4	13	3	90.0387	100.735
AC5	2013_04_DSGCOT1_000_wav_deployed	2168	15	20	28	4	13	3	90.6061	102.037
AC5	2013_04_DSGCOT1_000_wav_deployed	2169	15	30	28	4	13	2	90.4386	103.248
AC5	2013_04_DSGCOT1_000_wav_deployed	2170	15	40	28	4	13	3	90.0864	99.215
AC5	2013_04_DSGCOT1_000_wav_deployed	2171	15	50	28	4	13	3	91.2689	105.931
AC5	2013_04_DSGCOT1_000_wav_deployed	2172	16	0	28	4	13	3	90.3383	95.0933
AC5	2013_04_DSGCOT1_000_wav_deployed	2173	16	10	28	4	13	3	89.9038	104.01
AC5	2013_04_DSGCOT1_000_wav_deployed	2174	16	20	28	4	13	2	89.9137	99.0564
AC5	2013_04_DSGCOT1_000_wav_deployed	2175	16	30	28	4	13	3	90.9966	101.332
AC5	2013_04_DSGCOT1_000_wav_deployed	2176	16	40	28	4	13	2	90.2292	103.184
AC5	2013_04_DSGCOT1_000_wav_deployed	2177	16	50	28	4	13	2	89.9628	99.756
AC5	2013_04_DSGCOT1_000_wav_deployed	2178	17	0	28	4	13	2	89.7916	101.148
AC5	2013_04_DSGCOT1_000_wav_deployed	2179	17	10	28	4	13	3	89.4871	99.4779
AC5	2013_04_DSGCOT1_000_wav_deployed	2180	17	20	28	4	13	2	89.604	101.314
AC5	2013_04_DSGCOT1_000_wav_deployed	2181	17	30	28	4	13	3	89.725	104.138
AC5	2013_04_DSGCOT1_000_wav_deployed	2182	17	40	28	4	13	2	90.3528	100.548
AC5	2013_04_DSGCOT1_000_wav_deployed	2183	17	50	28	4	13	2	90.0099	100.96
AC5	2013_04_DSGCOT1_000_wav_deployed	2184	18	0	28	4	13	2	90.6869	102.54
AC5	2013_04_DSGCOT1_000_wav_deployed	2185	18	10	28	4	13	2	90.467	97.2001
AC5	2013_04_DSGCOT1_000_wav_deployed	2186	18	20	28	4	13	2	90.4678	103.343
AC5	2013_04_DSGCOT1_000_wav_deployed	2187	18	30	28	4	13	2	90.172	105.602
AC5	2013_04_DSGCOT1_000_wav_deployed	2188	18	40	28	4	13	3	90.0295	94.6413
AC5	2013_04_DSGCOT1_000_wav_deployed	2189	18	50	28	4	13	2	90.3097	101.233
AC5	2013_04_DSGCOT1_000_wav_deployed	2190	19	0	28	4	13	3	90.5898	98.3251
AC5	2013_04_DSGCOT1_000_wav_deployed	2191	19	10	28	4	13	2	90.8818	109.99
AC5	2013_04_DSGCOT1_000_wav_deployed	2192	19	20	28	4	13	1	91.2539	109.041
AC5	2013_04_DSGCOT1_000_wav_deployed	2193	19	30	28	4	13	1	91.6286	109.42
AC5	2013_04_DSGCOT1_000_wav_deployed	2194	19	40	28	4	13	2	91.4861	108.782
AC5	2013_04_DSGCOT1_000_wav_deployed	2195	19	50	28	4	13	1	90.6419	108.797
AC5	2013_04_DSGCOT1_000_wav_deployed	2196	20	0	28	4	13	1	91.0518	107.886
AC5	2013_04_DSGCOT1_000_wav_deployed	2197	20	10	28	4	13	2	90.79	111.887
AC5	2013_04_DSGCOT1_000_wav_deployed	2198	20	20	28	4	13	1	90.4847	108.032
AC5	2013_04_DSGCOT1_000_wav_deployed	2199	20	30	28	4	13	1	91.5075	103.335
AC5	2013_04_DSGCOT1_000_wav_deployed	2200	20	40	28	4	13	2	90.0881	102.063
AC5	2013_04_DSGCOT1_000_wav_deployed	2201	20	50	28	4	13	3	90.1948	104.838
AC5	2013_04_DSGCOT1_000_wav_deployed	2202	21	0	28	4	13	3	90.1223	96.9145
AC5	2013_04_DSGCOT1_000_wav_deployed	2203	21	10	28	4	13	3	90.3364	94.7991
AC5	2013_04_DSGCOT1_000_wav_deployed	2204	21	20	28	4	13	3	90.5827	95.3715
AC5	2013_04_DSGCOT1_000_wav_deployed	2205	21	30	28	4	13	3	90.4141	93.0558
AC5	2013_04_DSGCOT1_000_wav_deployed	2206	21	40	28	4	13	3	90.8443	95.1174
AC5	2013_04_DSGCOT1_000_wav_deployed	2207	21	50	28	4	13	3	90.5216	94.4313
AC5	2013_04_DSGCOT1_000_wav_deployed	2208	22	0	28	4	13	3	90.5364	96.0142
AC5	2013_04_DSGCOT1_000_wav_deployed	2209	22	10	28	4	13	3	90.8257	96.9803
AC5	2013_04_DSGCOT1_000_wav_deployed	2210	22	20	28	4	13	2	89.6518	93.5016
AC5	2013_04_DSGCOT1_000_wav_deployed	2211	22	30	28	4	13	3	90.2767	94.3336
AC5	2013_04_DSGCOT1_000_wav_deployed	2212	22	40	28	4	13	2	90.0142	92.4032
AC5	2013_04_DSGCOT1_000_wav_deployed	2213	22	50	28	4	13	3	89.934	94.2592
AC5	2013_04_DSGCOT1_000_wav_deployed	2214	23	0	28	4	13	2	90.2782	92.9624
AC5	2013_04_DSGCOT1_000_wav_deployed	2215	23	10	28	4	13	2	89.9295	92.5925
AC5	2013_04_DSGCOT1_000_wav_deployed	2216	23	20	28	4	13	2	90.5372	92.7909
AC5	2013_04_DSGCOT1_000_wav_deployed	2217	23	30	28	4	13	2	90.4975	92.2673
AC5	2013_04_DSGCOT1_000_wav_deployed	2218	23	40	28	4	13	2	89.2142	91.6744
AC5	2013_04_DSGCOT1_000_wav_deployed	2219	23	50	28	4	13	2	90.3949	92.7848
AC5	2013_04_DSGCOT1_000_wav_deployed	2220	0	0	29	4	13	2	89.2342	96.351
AC5	2013_04_DSGCOT1_000_wav_deployed	2221	0	10	29	4	13	2	90.1952	94.6077
AC5	2013_04_DSGCOT1_000_wav_deployed	2222	0	20	29	4	13	2	90.1812	94.1062
AC5	2013_04_DSGCOT1_000_wav_deployed	2223	0	30	29	4	13	2	89.8118	95.0783
AC5	2013_04_DSGCOT1_000_wav_deployed	2224	0	40	29	4	13	2	88.9284	95.2767
AC5	2013_04_DSGCOT1_000_wav_deployed	2225	0	50	29	4	13	2	89.4469	96.6644
AC5	2013_04_DSGCOT1_000_wav_deployed	2226	1	0	29	4	13	2	89.5977	94.9532
AC5	2013_04_DSGCOT1_000_wav_deployed	2227	1	10	29	4	13	2	89.3116	92.4609
AC5	2013_04_DSGCOT1_000_wav_deployed	2228	1	20	29	4	13	2	89.6081	91.6696
AC5	2013_04_DSGCOT1_000_wav_deployed	2229	1	30	29	4	13	2	90.048	93.9231
AC5	2013_04_DSGCOT1_000_wav_deployed	2230	1	40	29	4	13	2	90.4938	94.2303
AC5	2013_04_DSGCOT1_000_wav_deployed	2231	1	50	29	4	13	2	90.8683	92.5811
AC5	2013_04_DSGCOT1_000_wav_deployed	2232	2	0	29	4	13	2	89.7028	92.1185
AC5	2013_04_DSGCOT1_000_wav_deployed	2233	2	10	29	4	13	2	89.661	94.3185
AC5	2013_04_DSGCOT1_000_wav_deployed	2234	2	20	29	4	13	2	88.5133	99.6235
AC5	2013_04_DSGCOT1_000_wav_deployed	2235	2	30	29	4	13	2	89.6236	97.1735
AC5	2013_04_DSGCOT1_000_wav_deployed	2236	2	40	29	4	13	2	88.888	93.7296
AC5	2013_04_DSGCOT1_000_wav_deployed	2237	2	50	29	4	13	2	89.9498	93.9184
AC5	2013_04_DSGCOT1_000_wav_deployed	2238	3	0	29	4	13	2	90.9234	96.0741
AC5	2013_04_DSGCOT1_000_wav_deployed	2239	3	10	29	4	13	2	90.3369	92.8199
AC5	2013_04_DSGCOT1_000_wav_deployed	2240	3	20	29	4	13	3	90.2029	93.145
AC5	2013_04_DSGCOT1_000_wav_deployed	2241	3	30	29	4	13	2	90.5524	91.0619
AC5	2013_04_DSGCOT1_000_wav_deployed	2242	3	40	29	4	13	2	89.6787	96.0806
AC5	2013_04_DSGCOT1_000_wav_deployed	2243	3	50	29	4	13	2	90.4275	92.2795
AC5	2013_04_DSGCOT1_000_wav_deployed	2244	4	0	29	4	13	2	89.9199	96.8278
AC5	2013_04_DSGCOT1_000_wav_deployed	2245	4	10	29	4	13	2	90.1076	93.3285
AC5	2013_04_DSGCOT1_000_wav_deployed	2246	4	20	29	4	13	2	89.8512	93.8471
AC5	2013_04_DSGCOT1_000_wav_deployed	2247	4	30	29	4	13	2	90.0158	92.1957
AC5	2013_04_DSGCOT1_000_wav_deployed	2248	4	40	29	4	13	2	90.6149	93.4445
AC5	2013_04_DSGCOT1_000_wav_deployed	2249	4	50	29	4	13	2	90.7707	98.8922
AC5	2013_04_DSGCOT1_000_wav_deployed	2250	5	0	29	4	13	2	90.6726	92.596
AC5	2013_04_DSGCOT1_000_wav_deployed	2251	5	10	29	4	13	2	90.8895	94.6412
AC5	2013_04_DSGCOT1_000_wav_deployed	2252	5	20	29	4	13	2	91.3566	99.3015
AC5	2013_04_DSGCOT1_000_wav_deployed	2253	5	30	29	4	13	2	91.5124	93.6025
AC5	2013_04_DSGCOT1_000_wav_deployed	2254	5	40	29	4	13	2	90.7959	94.7069
AC5	2013_04_DSGCOT1_000_wav_deployed	2255	5	50	29	4	13	2	90.6607	90.5273
AC5	2013_04_DSGCOT1_000_wav_deployed	2256	6	0	29	4	13	2	90.4442	96.9815
AC5	2013_04_DSGCOT1_000_wav_deployed	2257	6	10	29	4	13	2	90.1548	97.8354
AC5	2013_04_DSGCOT1_000_wav_deployed	2258	6	20	29	4	13	2	91.1252	95.4862
AC5	2013_04_DSGCOT1_000_wav_deployed	2259	6	30	29	4	13	2	90.4565	97.9522
AC5	2013_04_DSGCOT1_000_wav_deployed	2260	6	40	29	4	13	2	90.9915	103.603
AC5	2013_04_DSGCOT1_000_wav_deployed	2261	6	50	29	4	13	2	90.516	94.9592
AC5	2013_04_DSGCOT1_000_wav_deployed	2262	7	0	29	4	13	2	90.62	101.145
AC5	2013_04_DSGCOT1_000_wav_deployed	2263	7	10	29	4	13	2	89.8005	97.9445
AC5	2013_04_DSGCOT1_000_wav_deployed	2264	7	20	29	4	13	2	90.1419	105.348
AC5	2013_04_DSGCOT1_000_wav_deployed	2265	7	30	29	4	13	2	90.428	91.8024
AC5	2013_04_DSGCOT1_000_wav_deployed	2266	7	40	29	4	13	2	90.4033	90.6969
AC5	2013_04_DSGCOT1_000_wav_deployed	2267	7	50	29	4	13	2	90.3547	97.1966
AC5	2013_04_DSGCOT1_000_wav_deployed	2268	8	0	29	4	13	2	89.7727	96.3165
AC5	2013_04_DSGCOT1_000_wav_deployed	2269	8	10	29	4	13	2	90.212	105.264
AC5	2013_04_DSGCOT1_000_wav_deployed	2270	8	20	29	4	13	2	90.7328	113.872
AC5	2013_04_DSGCOT1_000_wav_deployed	2271	8	30	29	4	13	2	89.742	95.6833
AC5	2013_04_DSGCOT1_000_wav_deployed	2272	8	40	29	4	13	2	89.6281	95.3477
AC5	2013_04_DSGCOT1_000_wav_deployed	2273	8	50	29	4	13	1	90.5769	104.997
AC5	2013_04_DSGCOT1_000_wav_deployed	2274	9	0	29	4	13	3	90.3004	105.717
AC5	2013_04_DSGCOT1_000_wav_deployed	2275	9	10	29	4	13	2	89.9605	103.137
AC5	2013_04_DSGCOT1_000_wav_deployed	2276	9	20	29	4	13	2	90.3665	97.2617
AC5	2013_04_DSGCOT1_000_wav_deployed	2277	9	30	29	4	13	2	89.6076	95.7114
AC5	2013_04_DSGCOT1_000_wav_deployed	2278	9	40	29	4	13	2	89.8464	95.964
AC5	2013_04_DSGCOT1_000_wav_deployed	2279	9	50	29	4	13	3	90.1512	98.2552
AC5	2013_04_DSGCOT1_000_wav_deployed	2280	10	0	29	4	13	2	90.0052	96.218
AC5	2013_04_DSGCOT1_000_wav_deployed	2281	10	10	29	4	13	2	89.8993	95.2184
AC5	2013_04_DSGCOT1_000_wav_deployed	2282	10	20	29	4	13	2	89.4167	104.515
AC5	2013_04_DSGCOT1_000_wav_deployed	2283	10	30	29	4	13	2	89.6514	98.1958
AC5	2013_04_DSGCOT1_000_wav_deployed	2284	10	40	29	4	13	2	89.5786	96.5806
AC5	2013_04_DSGCOT1_000_wav_deployed	2285	10	50	29	4	13	2	90.2375	93.5715
AC5	2013_04_DSGCOT1_000_wav_deployed	2286	11	0	29	4	13	2	90.8257	97.4884
AC5	2013_04_DSGCOT1_000_wav_deployed	2287	11	10	29	4	13	2	90.1913	101.728
AC5	2013_04_DSGCOT1_000_wav_deployed	2288	11	20	29	4	13	2	89.9451	89.7889
AC5	2013_04_DSGCOT1_000_wav_deployed	2289	11	30	29	4	13	3	89.8877	103.199
AC5	2013_04_DSGCOT1_000_wav_deployed	2290	11	40	29	4	13	2	89.6484	97.4915
AC5	2013_04_DSGCOT1_000_wav_deployed	2291	11	50	29	4	13	2	90.1728	89.7811
AC5	2013_04_DSGCOT1_000_wav_deployed	2292	12	0	29	4	13	2	89.5824	94.0748
AC5	2013_04_DSGCOT1_000_wav_deployed	2293	12	10	29	4	13	2	89.6928	94.93
AC5	2013_04_DSGCOT1_000_wav_deployed	2294	12	20	29	4	13	2	90.4367	94.6608
AC5	2013_04_DSGCOT1_000_wav_deployed	2295	12	30	29	4	13	2	89.9417	95.8211
AC5	2013_04_DSGCOT1_000_wav_deployed	2296	12	40	29	4	13	2	90.2419	99.9233
AC5	2013_04_DSGCOT1_000_wav_deployed	2297	12	50	29	4	13	2	90.5199	107.816
AC5	2013_04_DSGCOT1_000_wav_deployed	2298	13	0	29	4	13	2	91.2829	110.375
AC5	2013_04_DSGCOT1_000_wav_deployed	2299	13	10	29	4	13	2	90.3909	98.455
AC5	2013_04_DSGCOT1_000_wav_deployed	2300	13	20	29	4	13	2	90.8342	105.126
AC5	2013_04_DSGCOT1_000_wav_deployed	2301	13	30	29	4	13	2	90.1866	96.2708
AC5	2013_04_DSGCOT1_000_wav_deployed	2302	13	40	29	4	13	2	89.8657	103.583
AC5	2013_04_DSGCOT1_000_wav_deployed	2303	13	50	29	4	13	2	90.3067	110.638
AC5	2013_04_DSGCOT1_000_wav_deployed	2304	14	0	29	4	13	2	89.286	104.4
AC5	2013_04_DSGCOT1_000_wav_deployed	2305	14	10	29	4	13	2	90.862	106.517
AC5	2013_04_DSGCOT1_000_wav_deployed	2306	14	20	29	4	13	2	90.1521	99.7178
AC5	2013_04_DSGCOT1_000_wav_deployed	2307	14	30	29	4	13	2	89.6793	103.173
AC5	2013_04_DSGCOT1_000_wav_deployed	2308	14	40	29	4	13	2	89.839	104.018
AC5	2013_04_DSGCOT1_000_wav_deployed	2309	14	50	29	4	13	2	90.2062	102.526
AC5	2013_04_DSGCOT1_000_wav_deployed	2310	15	0	29	4	13	2	90.1159	105.1
AC5	2013_04_DSGCOT1_000_wav_deployed	2311	15	10	29	4	13	2	90.128	102.393
AC5	2013_04_DSGCOT1_000_wav_deployed	2312	15	20	29	4	13	2	89.5712	100.387
AC5	2013_04_DSGCOT1_000_wav_deployed	2313	15	30	29	4	13	2	89.8539	98.2337
AC5	2013_04_DSGCOT1_000_wav_deployed	2314	15	40	29	4	13	2	89.759	102.58
AC5	2013_04_DSGCOT1_000_wav_deployed	2315	15	50	29	4	13	2	89.4917	101.091
AC5	2013_04_DSGCOT1_000_wav_deployed	2316	16	0	29	4	13	2	90.3317	107.058
AC5	2013_04_DSGCOT1_000_wav_deployed	2317	16	10	29	4	13	3	90.1183	97.1331
AC5	2013_04_DSGCOT1_000_wav_deployed	2318	16	20	29	4	13	2	90.1773	101.063
AC5	2013_04_DSGCOT1_000_wav_deployed	2319	16	30	29	4	13	2	89.6289	100.094
AC5	2013_04_DSGCOT1_000_wav_deployed	2320	16	40	29	4	13	2	90.2182	101
AC5	2013_04_DSGCOT1_000_wav_deployed	2321	16	50	29	4	13	2	89.5063	98.1589
AC5	2013_04_DSGCOT1_000_wav_deployed	2322	17	0	29	4	13	2	90.5582	100.274
AC5	2013_04_DSGCOT1_000_wav_deployed	2323	17	10	29	4	13	2	90.2679	95.2131
AC5	2013_04_DSGCOT1_000_wav_deployed	2324	17	20	29	4	13	2	90.6251	99.0444
AC5	2013_04_DSGCOT1_000_wav_deployed	2325	17	30	29	4	13	2	91.1036	95.9134
AC5	2013_04_DSGCOT1_000_wav_deployed	2326	17	40	29	4	13	2	90.7188	100.534
AC5	2013_04_DSGCOT1_000_wav_deployed	2327	17	50	29	4	13	2	89.6027	97.1954
AC5	2013_04_DSGCOT1_000_wav_deployed	2328	18	0	29	4	13	2	90.4804	95.034
AC5	2013_04_DSGCOT1_000_wav_deployed	2329	18	10	29	4	13	2	90.2913	104.237
AC5	2013_04_DSGCOT1_000_wav_deployed	2330	18	20	29	4	13	2	90.0926	99.413
AC5	2013_04_DSGCOT1_000_wav_deployed	2331	18	30	29	4	13	2	90.4385	98.8721
AC5	2013_04_DSGCOT1_000_wav_deployed	2332	18	40	29	4	13	2	90.6783	105.841
AC5	2013_04_DSGCOT1_000_wav_deployed	2333	18	50	29	4	13	2	89.953	105.516
AC5	2013_04_DSGCOT1_000_wav_deployed	2334	19	0	29	4	13	2	90.4839	102.593
AC5	2013_04_DSGCOT1_000_wav_deployed	2335	19	10	29	4	13	3	90.5502	102.043
AC5	2013_04_DSGCOT1_000_wav_deployed	2336	19	20	29	4	13	2	91.4875	102.339
AC5	2013_04_DSGCOT1_000_wav_deployed	2337	19	30	29	4	13	2	91.7464	106.612
AC5	2013_04_DSGCOT1_000_wav_deployed	2338	19	40	29	4	13	2	92.0589	103.616
AC5	2013_04_DSGCOT1_000_wav_deployed	2339	19	50	29	4	13	1	92.0636	107.606
AC5	2013_04_DSGCOT1_000_wav_deployed	2340	20	0	29	4	13	1	91.66	108.84
AC5	2013_04_DSGCOT1_000_wav_deployed	2341	20	10	29	4	13	1	91.7959	107.645
AC5	2013_04_DSGCOT1_000_wav_deployed	2342	20	20	29	4	13	2	91.2468	107.821
AC5	2013_04_DSGCOT1_000_wav_deployed	2343	20	30	29	4	13	1	91.1088	107.325
AC5	2013_04_DSGCOT1_000_wav_deployed	2344	20	40	29	4	13	1	90.8073	105.163
AC5	2013_04_DSGCOT1_000_wav_deployed	2345	20	50	29	4	13	1	91.8711	101.59
AC5	2013_04_DSGCOT1_000_wav_deployed	2346	21	0	29	4	13	2	90.3049	96.7536
AC5	2013_04_DSGCOT1_000_wav_deployed	2347	21	10	29	4	13	2	90.9832	96.3501
AC5	2013_04_DSGCOT1_000_wav_deployed	2348	21	20	29	4	13	2	91.0617	116.912
AC5	2013_04_DSGCOT1_000_wav_deployed	2349	21	30	29	4	13	2	91.7665	95.9232
AC5	2013_04_DSGCOT1_000_wav_deployed	2350	21	40	29	4	13	2	90.7477	96.9376
AC5	2013_04_DSGCOT1_000_wav_deployed	2351	21	50	29	4	13	3	90.6534	100.437
AC5	2013_04_DSGCOT1_000_wav_deployed	2352	22	0	29	4	13	2	91.0675	99.7094
AC5	2013_04_DSGCOT1_000_wav_deployed	2353	22	10	29	4	13	2	90.7398	98.2068
AC5	2013_04_DSGCOT1_000_wav_deployed	2354	22	20	29	4	13	3	90.4847	97.499
AC5	2013_04_DSGCOT1_000_wav_deployed	2355	22	30	29	4	13	2	91.2538	96.5253
AC5	2013_04_DSGCOT1_000_wav_deployed	2356	22	40	29	4	13	2	91.1893	95.6786
AC5	2013_04_DSGCOT1_000_wav_deployed	2357	22	50	29	4	13	2	90.6116	93.8009
AC5	2013_04_DSGCOT1_000_wav_deployed	2358	23	0	29	4	13	2	90.0775	110.093
AC5	2013_04_DSGCOT1_000_wav_deployed	2359	23	10	29	4	13	2	90.8302	94.6017
AC5	2013_04_DSGCOT1_000_wav_deployed	2360	23	20	29	4	13	3	91.4658	92.9974
AC5	2013_04_DSGCOT1_000_wav_deployed	2361	23	30	29	4	13	2	90.7466	91.9858
AC5	2013_04_DSGCOT1_000_wav_deployed	2362	23	40	29	4	13	2	91.1822	95.3928
AC5	2013_04_DSGCOT1_000_wav_deployed	2363	23	50	29	4	13	3	91.0783	96.1647
AC5	2013_04_DSGCOT1_000_wav_deployed	2364	0	0	30	4	13	3	90.603	93.6982
AC5	2013_04_DSGCOT1_000_wav_deployed	2365	0	10	30	4	13	2	90.2605	97.5259
AC5	2013_04_DSGCOT1_000_wav_deployed	2366	0	20	30	4	13	2	90.5712	93.0724
AC5	2013_04_DSGCOT1_000_wav_deployed	2367	0	30	30	4	13	2	90.8564	90.2212
AC5	2013_04_DSGCOT1_000_wav_deployed	2368	0	40	30	4	13	3	90.9664	91.2662
AC5	2013_04_DSGCOT1_000_wav_deployed	2369	0	50	30	4	13	3	90.6634	90.6963
AC5	2013_04_DSGCOT1_000_wav_deployed	2370	1	0	30	4	13	2	90.1757	93.4542
AC5	2013_04_DSGCOT1_000_wav_deployed	2371	1	10	30	4	13	3	90.7059	94.1538
AC5	2013_04_DSGCOT1_000_wav_deployed	2372	1	20	30	4	13	3	90.1095	92.6303
AC5	2013_04_DSGCOT1_000_wav_deployed	2373	1	30	30	4	13	2	90.239	90.4546
AC5	2013_04_DSGCOT1_000_wav_deployed	2374	1	40	30	4	13	3	90.2031	90.4076
AC5	2013_04_DSGCOT1_000_wav_deployed	2375	1	50	30	4	13	2	90.4018	91.314
AC5	2013_04_DSGCOT1_000_wav_deployed	2376	2	0	30	4	13	3	90.1123	93.266
AC5	2013_04_DSGCOT1_000_wav_deployed	2377	2	10	30	4	13	3	90.1282	99.7491
AC5	2013_04_DSGCOT1_000_wav_deployed	2378	2	20	30	4	13	2	89.8722	94.8675
AC5	2013_04_DSGCOT1_000_wav_deployed	2379	2	30	30	4	13	2	90.038	91.3361
AC5	2013_04_DSGCOT1_000_wav_deployed	2380	2	40	30	4	13	3	89.8692	95.8161
AC5	2013_04_DSGCOT1_000_wav_deployed	2381	2	50	30	4	13	2	90.0973	91.0737
AC5	2013_04_DSGCOT1_000_wav_deployed	2382	3	0	30	4	13	3	89.8574	93.2827
AC5	2013_04_DSGCOT1_000_wav_deployed	2383	3	10	30	4	13	2	90.1464	95.8666
AC5	2013_04_DSGCOT1_000_wav_deployed	2384	3	20	30	4	13	2	89.5255	96.8571
AC5	2013_04_DSGCOT1_000_wav_deployed	2385	3	30	30	4	13	3	91.4392	93.1687
AC5	2013_04_DSGCOT1_000_wav_deployed	2386	3	40	30	4	13	3	89.8805	97.2733
AC5	2013_04_DSGCOT1_000_wav_deployed	2387	3	50	30	4	13	2	89.7255	97.5225
AC5	2013_04_DSGCOT1_000_wav_deployed	2388	4	0	30	4	13	2	90.7183	104.571
AC5	2013_04_DSGCOT1_000_wav_deployed	2389	4	10	30	4	13	1	90.4619	106.699
AC5	2013_04_DSGCOT1_000_wav_deployed	2390	4	20	30	4	13	3	89.3994	97.2593
AC5	2013_04_DSGCOT1_000_wav_deployed	2391	4	30	30	4	13	2	90.1999	95.1475
AC5	2013_04_DSGCOT1_000_wav_deployed	2392	4	40	30	4	13	2	90.002	106.493
AC5	2013_04_DSGCOT1_000_wav_deployed	2393	4	50	30	4	13	2	90.1384	102.219
AC5	2013_04_DSGCOT1_000_wav_deployed	2394	5	0	30	4	13	2	90.3479	102.259
AC5	2013_04_DSGCOT1_000_wav_deployed	2395	5	10	30	4	13	2	90.6769	100.94
AC5	2013_04_DSGCOT1_000_wav_deployed	2396	5	20	30	4	13	2	91.4684	102.948
AC5	2013_04_DSGCOT1_000_wav_deployed	2397	5	30	30	4	13	4	91.409	108.148
AC5	2013_04_DSGCOT1_000_wav_deployed	2398	5	40	30	4	13	3	91.2939	106.028
AC5	2013_04_DSGCOT1_000_wav_deployed	2399	5	50	30	4	13	2	90.3984	100.208
AC5	2013_04_DSGCOT1_000_wav_deployed	2400	6	0	30	4	13	2	90.0663	98.8718
AC5	2013_04_DSGCOT1_000_wav_deployed	2401	6	10	30	4	13	2	89.6829	103.506
AC5	2013_04_DSGCOT1_000_wav_deployed	2402	6	20	30	4	13	2	89.7597	95.1815
AC5	2013_04_DSGCOT1_000_wav_deployed	2403	6	30	30	4	13	2	90.0227	102.163
AC5	2013_04_DSGCOT1_000_wav_deployed	2404	6	40	30	4	13	2	89.9017	101.22
AC5	2013_04_DSGCOT1_000_wav_deployed	2405	6	50	30	4	13	3	89.8176	97.194
AC5	2013_04_DSGCOT1_000_wav_deployed	2406	7	0	30	4	13	2	89.6949	94.0583
AC5	2013_04_DSGCOT1_000_wav_deployed	2407	7	10	30	4	13	2	89.8754	99.2741
AC5	2013_04_DSGCOT1_000_wav_deployed	2408	7	20	30	4	13	2	89.8056	100.206
AC5	2013_04_DSGCOT1_000_wav_deployed	2409	7	30	30	4	13	2	89.925	101.225
AC5	2013_04_DSGCOT1_000_wav_deployed	2410	7	40	30	4	13	3	89.8017	102.332
AC5	2013_04_DSGCOT1_000_wav_deployed	2411	7	50	30	4	13	2	89.6441	94.6194
AC5	2013_04_DSGCOT1_000_wav_deployed	2412	8	0	30	4	13	2	89.671	100.96
AC5	2013_04_DSGCOT1_000_wav_deployed	2413	8	10	30	4	13	2	89.8634	101.312
AC5	2013_04_DSGCOT1_000_wav_deployed	2414	8	20	30	4	13	2	88.9041	94.0086
AC5	2013_04_DSGCOT1_000_wav_deployed	2415	8	30	30	4	13	2	89.6857	92.2938
AC5	2013_04_DSGCOT1_000_wav_deployed	2416	8	40	30	4	13	2	89.8238	92.2837
AC5	2013_04_DSGCOT1_000_wav_deployed	2417	8	50	30	4	13	2	89.1332	98.5016
AC5	2013_04_DSGCOT1_000_wav_deployed	2418	9	0	30	4	13	2	89.3665	96.8218
AC5	2013_04_DSGCOT1_000_wav_deployed	2419	9	10	30	4	13	2	89.6605	94.4329
AC5	2013_04_DSGCOT1_000_wav_deployed	2420	9	20	30	4	13	2	89.5508	94.5274
AC5	2013_04_DSGCOT1_000_wav_deployed	2421	9	30	30	4	13	2	91.2376	98.4933
AC5	2013_04_DSGCOT1_000_wav_deployed	2422	9	40	30	4	13	2	89.862	92.8574
AC5	2013_04_DSGCOT1_000_wav_deployed	2423	9	50	30	4	13	2	89.4979	90.5485
AC5	2013_04_DSGCOT1_000_wav_deployed	2424	10	0	30	4	13	2	90.5936	94.4671
AC5	2013_04_DSGCOT1_000_wav_deployed	2425	10	10	30	4	13	2	90.3517	91.7805
AC5	2013_04_DSGCOT1_000_wav_deployed	2426	10	20	30	4	13	2	89.491	99.2431
AC5	2013_04_DSGCOT1_000_wav_deployed	2427	10	30	30	4	13	2	89.4845	97.7174
AC5	2013_04_DSGCOT1_000_wav_deployed	2428	10	40	30	4	13	2	89.7021	89.2948
AC5	2013_04_DSGCOT1_000_wav_deployed	2429	10	50	30	4	13	2	90.8162	95.4243
AC5	2013_04_DSGCOT1_000_wav_deployed	2430	11	0	30	4	13	2	89.9135	90.2431
AC5	2013_04_DSGCOT1_000_wav_deployed	2431	11	10	30	4	13	3	89.8264	90.5045
AC5	2013_04_DSGCOT1_000_wav_deployed	2432	11	20	30	4	13	2	89.8189	96.7817
AC5	2013_04_DSGCOT1_000_wav_deployed	2433	11	30	30	4	13	2	90.1831	98.3419
AC5	2013_04_DSGCOT1_000_wav_deployed	2434	11	40	30	4	13	2	90.2896	93.8136
AC5	2013_04_DSGCOT1_000_wav_deployed	2435	11	50	30	4	13	3	89.7981	87.2251
AC5	2013_04_DSGCOT1_000_wav_deployed	2436	12	0	30	4	13	2	90.0539	98.7209
AC5	2013_04_DSGCOT1_000_wav_deployed	2437	12	10	30	4	13	2	90.5999	92.548
AC5	2013_04_DSGCOT1_000_wav_deployed	2438	12	20	30	4	13	2	90.8476	87.4637
AC5	2013_04_DSGCOT1_000_wav_deployed	2439	12	30	30	4	13	2	90.3955	85.8499
AC5	2013_04_DSGCOT1_000_wav_deployed	2440	12	40	30	4	13	2	90.141	101.312
AC5	2013_04_DSGCOT1_000_wav_deployed	2441	12	50	30	4	13	3	90.7941	92.0038
AC5	2013_04_DSGCOT1_000_wav_deployed	2442	13	0	30	4	13	3	90.444	91.4188
AC5	2013_04_DSGCOT1_000_wav_deployed	2443	13	10	30	4	13	2	92.1164	100.597
AC5	2013_04_DSGCOT1_000_wav_deployed	2444	13	20	30	4	13	2	90.4849	87.2181
AC5	2013_04_DSGCOT1_000_wav_deployed	2445	13	30	30	4	13	3	90.443	100.247
AC5	2013_04_DSGCOT1_000_wav_deployed	2446	13	40	30	4	13	2	90.2292	88.8603
AC5	2013_04_DSGCOT1_000_wav_deployed	2447	13	50	30	4	13	3	90.2869	94.2778
AC5	2013_04_DSGCOT1_000_wav_deployed	2448	14	0	30	4	13	2	89.8137	102.37
AC5	2013_04_DSGCOT1_000_wav_deployed	2449	14	10	30	4	13	2	89.9794	101.719
AC5	2013_04_DSGCOT1_000_wav_deployed	2450	14	20	30	4	13	2	90.2805	92.4388
AC5	2013_04_DSGCOT1_000_wav_deployed	2451	14	30	30	4	13	3	90.2769	91.4879
AC5	2013_04_DSGCOT1_000_wav_deployed	2452	14	40	30	4	13	4	89.9502	100.365
AC5	2013_04_DSGCOT1_000_wav_deployed	2453	14	50	30	4	13	2	91.264	91.1894
AC5	2013_04_DSGCOT1_000_wav_deployed	2454	15	0	30	4	13	2	90.354	87.2646
AC5	2013_04_DSGCOT1_000_wav_deployed	2455	15	10	30	4	13	3	92.3057	102.27
AC5	2013_04_DSGCOT1_000_wav_deployed	2456	15	20	30	4	13	3	90.4491	94.7342
AC5	2013_04_DSGCOT1_000_wav_deployed	2457	15	30	30	4	13	3	90.0512	96.0749
AC5	2013_04_DSGCOT1_000_wav_deployed	2458	15	40	30	4	13	3	90.174	98.6709
AC5	2013_04_DSGCOT1_000_wav_deployed	2459	15	50	30	4	13	3	90.2283	90.0701
AC5	2013_04_DSGCOT1_000_wav_deployed	2460	16	0	30	4	13	3	90.3336	90.3434
AC5	2013_04_DSGCOT1_000_wav_deployed	2461	16	10	30	4	13	2	90.2482	97.4921
AC5	2013_04_DSGCOT1_000_wav_deployed	2462	16	20	30	4	13	3	90.8409	94.2342
AC5	2013_04_DSGCOT1_000_wav_deployed	2463	16	30	30	4	13	3	90.505	96.5072
AC5	2013_04_DSGCOT1_000_wav_deployed	2464	16	40	30	4	13	3	91.6649	97.5214
AC5	2013_04_DSGCOT1_000_wav_deployed	2465	16	50	30	4	13	2	90.9069	97.3288
AC5	2013_04_DSGCOT1_000_wav_deployed	2466	17	0	30	4	13	4	90.3911	95.4172
AC5	2013_04_DSGCOT1_000_wav_deployed	2467	17	10	30	4	13	3	90.2324	101.632
AC5	2013_04_DSGCOT1_000_wav_deployed	2468	17	20	30	4	13	3	91.1832	104.922
AC5	2013_04_DSGCOT1_000_wav_deployed	2469	17	30	30	4	13	2	91.3842	110.25
AC5	2013_04_DSGCOT1_000_wav_deployed	2470	17	40	30	4	13	2	90.6671	106.676
AC5	2013_04_DSGCOT1_000_wav_deployed	2471	17	50	30	4	13	3	90.9309	102.908
AC5	2013_04_DSGCOT1_000_wav_deployed	2472	18	0	30	4	13	4	91.0939	93.4627
AC5	2013_04_DSGCOT1_000_wav_deployed	2473	18	10	30	4	13	2	90.9873	99.3513
AC5	2013_04_DSGCOT1_000_wav_deployed	2474	18	20	30	4	13	2	91.0843	103.096
AC5	2013_04_DSGCOT1_000_wav_deployed	2475	18	30	30	4	13	2	90.9527	94.0537
AC5	2013_04_DSGCOT1_000_wav_deployed	2476	18	40	30	4	13	3	90.6406	97.0323
AC5	2013_04_DSGCOT1_000_wav_deployed	2477	18	50	30	4	13	2	90.9753	100.6
AC5	2013_04_DSGCOT1_000_wav_deployed	2478	19	0	30	4	13	2	90.1705	101.695
AC5	2013_04_DSGCOT1_000_wav_deployed	2479	19	10	30	4	13	2	91.0772	103.953
AC5	2013_04_DSGCOT1_000_wav_deployed	2480	19	20	30	4	13	2	91.9534	104.304
AC5	2013_04_DSGCOT1_000_wav_deployed	2481	19	30	30	4	13	2	91.8036	107.395
AC5	2013_04_DSGCOT1_000_wav_deployed	2482	19	40	30	4	13	1	92.0912	107.095
AC5	2013_04_DSGCOT1_000_wav_deployed	2483	19	50	30	4	13	1	91.085	107.967
AC5	2013_04_DSGCOT1_000_wav_deployed	2484	20	0	30	4	13	2	92.2962	105.47
AC5	2013_04_DSGCOT1_000_wav_deployed	2485	20	10	30	4	13	2	91.3503	109.253
AC5	2013_04_DSGCOT1_000_wav_deployed	2486	20	20	30	4	13	2	90.1733	105.901
AC5	2013_04_DSGCOT1_000_wav_deployed	2487	20	30	30	4	13	2	89.2632	105.365
AC5	2013_04_DSGCOT1_000_wav_deployed	2488	20	40	30	4	13	2	89.4123	104.581
AC5	2013_04_DSGCOT1_000_wav_deployed	2489	20	50	30	4	13	1	91.0182	104.932
AC5	2013_04_DSGCOT1_000_wav_deployed	2490	21	0	30	4	13	2	89.9185	104.965
AC5	2013_04_DSGCOT1_000_wav_deployed	2491	21	10	30	4	13	1	90.0696	99.0234
AC5	2013_04_DSGCOT1_000_wav_deployed	2492	21	20	30	4	13	1	90.8421	103.415
AC5	2013_04_DSGCOT1_000_wav_deployed	2493	21	30	30	4	13	1	90.7017	98.8162
AC5	2013_04_DSGCOT1_000_wav_deployed	2494	21	40	30	4	13	2	90.7401	96.473
AC5	2013_04_DSGCOT1_000_wav_deployed	2495	21	50	30	4	13	1	90.6519	97.6747
AC5	2013_04_DSGCOT1_000_wav_deployed	2496	22	0	30	4	13	2	90.4036	97.1259
AC5	2013_04_DSGCOT1_000_wav_deployed	2497	22	10	30	4	13	2	90.9998	96.5667
AC5	2013_04_DSGCOT1_000_wav_deployed	2498	22	20	30	4	13	3	90.4823	97.5069
AC5	2013_04_DSGCOT1_000_wav_deployed	2499	22	30	30	4	13	2	90.655	98.3643
AC5	2013_04_DSGCOT1_000_wav_deployed	2500	22	40	30	4	13	2	90.652	97.0323
AC5	2013_04_DSGCOT1_000_wav_deployed	2501	22	50	30	4	13	3	90.1275	93.8434
AC5	2013_04_DSGCOT1_000_wav_deployed	2502	23	0	30	4	13	2	90.5678	94.4773
AC5	2013_04_DSGCOT1_000_wav_deployed	2503	23	10	30	4	13	3	89.9955	101.724
AC5	2013_04_DSGCOT1_000_wav_deployed	2504	23	20	30	4	13	2	90.5666	97.4966
AC5	2013_04_DSGCOT1_000_wav_deployed	2505	23	30	30	4	13	2	90.3049	92.3931
AC5	2013_04_DSGCOT1_000_wav_deployed	2506	23	40	30	4	13	2	90.6001	99.5276
AC5	2013_04_DSGCOT1_000_wav_deployed	2507	23	50	30	4	13	2	91.0872	95.6001
AC5	2013_04_DSGCOT1_000_wav_deployed	2508	0	0	1	5	13	2	90.2351	94.1529
AC5	2013_04_DSGCOT1_000_wav_deployed	2509	0	10	1	5	13	2	90.7317	95.14
AC5	2013_04_DSGCOT1_000_wav_deployed	2510	0	20	1	5	13	2	90.055	95.1449
AC5	2013_04_DSGCOT1_000_wav_deployed	2511	0	30	1	5	13	2	91.2461	95.0192
AC5	2013_04_DSGCOT1_000_wav_deployed	2512	0	40	1	5	13	2	90.1135	100.211
AC5	2013_04_DSGCOT1_000_wav_deployed	2513	0	50	1	5	13	2	90.6031	95.268
AC5	2013_04_DSGCOT1_000_wav_deployed	2514	1	0	1	5	13	2	90.1677	93.7743
AC5	2013_04_DSGCOT1_000_wav_deployed	2515	1	10	1	5	13	2	89.9017	98.9819
AC5	2013_04_DSGCOT1_000_wav_deployed	2516	1	20	1	5	13	2	89.9062	94.1028
AC5	2013_04_DSGCOT1_000_wav_deployed	2517	1	30	1	5	13	2	89.4399	95.0484
AC5	2013_04_DSGCOT1_000_wav_deployed	2518	1	40	1	5	13	2	90.4936	93.9123
AC5	2013_04_DSGCOT1_000_wav_deployed	2519	1	50	1	5	13	2	89.9551	92.7151
AC5	2013_04_DSGCOT1_000_wav_deployed	2520	2	0	1	5	13	2	90.1555	99.3407
AC5	2013_04_DSGCOT1_000_wav_deployed	2521	2	10	1	5	13	2	90.2601	94.1529
AC5	2013_04_DSGCOT1_000_wav_deployed	2522	2	20	1	5	13	2	90.2665	94.7318
AC5	2013_04_DSGCOT1_000_wav_deployed	2523	2	30	1	5	13	2	90.1643	95.825
AC5	2013_04_DSGCOT1_000_wav_deployed	2524	2	40	1	5	13	2	89.8853	101.29
AC5	2013_04_DSGCOT1_000_wav_deployed	2525	2	50	1	5	13	2	90.5492	92.9032
AC5	2013_04_DSGCOT1_000_wav_deployed	2526	3	0	1	5	13	2	90.0276	94.5626
AC5	2013_04_DSGCOT1_000_wav_deployed	2527	3	10	1	5	13	2	89.8802	95.1492
AC5	2013_04_DSGCOT1_000_wav_deployed	2528	3	20	1	5	13	2	89.8562	95.8135
AC5	2013_04_DSGCOT1_000_wav_deployed	2529	3	30	1	5	13	2	89.3819	95.2371
AC5	2013_04_DSGCOT1_000_wav_deployed	2530	3	40	1	5	13	2	89.7674	92.9256
AC5	2013_04_DSGCOT1_000_wav_deployed	2531	3	50	1	5	13	2	89.1001	94.3062
AC5	2013_04_DSGCOT1_000_wav_deployed	2532	4	0	1	5	13	2	89.9839	94.5194
AC5	2013_04_DSGCOT1_000_wav_deployed	2533	4	10	1	5	13	2	89.9276	93.5379
AC5	2013_04_DSGCOT1_000_wav_deployed	2534	4	20	1	5	13	2	90.1754	93.5131
AC5	2013_04_DSGCOT1_000_wav_deployed	2535	4	30	1	5	13	2	90.3541	94.5914
AC5	2013_04_DSGCOT1_000_wav_deployed	2536	4	40	1	5	13	2	89.994	95.2139
AC5	2013_04_DSGCOT1_000_wav_deployed	2537	4	50	1	5	13	2	90.938	95.373
AC5	2013_04_DSGCOT1_000_wav_deployed	2538	5	0	1	5	13	2	90.4113	95.9324
AC5	2013_04_DSGCOT1_000_wav_deployed	2539	5	10	1	5	13	2	90.8145	99.5283
AC5	2013_04_DSGCOT1_000_wav_deployed	2540	5	20	1	5	13	2	91.6151	94.7147
AC5	2013_04_DSGCOT1_000_wav_deployed	2541	5	30	1	5	13	2	91.4296	93.9887
AC5	2013_04_DSGCOT1_000_wav_deployed	2542	5	40	1	5	13	2	90.6729	98.0427
AC5	2013_04_DSGCOT1_000_wav_deployed	2543	5	50	1	5	13	2	90.5201	93.5839
AC5	2013_04_DSGCOT1_000_wav_deployed	2544	6	0	1	5	13	2	89.7015	92.687
AC5	2013_04_DSGCOT1_000_wav_deployed	2545	6	10	1	5	13	2	90.1447	95.8502
AC5	2013_04_DSGCOT1_000_wav_deployed	2546	6	20	1	5	13	2	90.2291	94.0535
AC5	2013_04_DSGCOT1_000_wav_deployed	2547	6	30	1	5	13	2	90.1234	95.8911
AC5	2013_04_DSGCOT1_000_wav_deployed	2548	6	40	1	5	13	3	90.0281	100.98
AC5	2013_04_DSGCOT1_000_wav_deployed	2549	6	50	1	5	13	2	90.1005	94.0059
AC5	2013_04_DSGCOT1_000_wav_deployed	2550	7	0	1	5	13	3	90.1573	97.3513
AC5	2013_04_DSGCOT1_000_wav_deployed	2551	7	10	1	5	13	2	90.6704	99.3274
AC5	2013_04_DSGCOT1_000_wav_deployed	2552	7	20	1	5	13	2	90.7946	98.0821
AC5	2013_04_DSGCOT1_000_wav_deployed	2553	7	30	1	5	13	3	90.6336	97.586
AC5	2013_04_DSGCOT1_000_wav_deployed	2554	7	40	1	5	13	2	90.9838	92.6027
AC5	2013_04_DSGCOT1_000_wav_deployed	2555	7	50	1	5	13	2	89.9693	93.3216
AC5	2013_04_DSGCOT1_000_wav_deployed	2556	8	0	1	5	13	2	90.1605	98.6047
AC5	2013_04_DSGCOT1_000_wav_deployed	2557	8	10	1	5	13	2	90.4349	96.857
AC5	2013_04_DSGCOT1_000_wav_deployed	2558	8	20	1	5	13	2	90.5733	109.284
AC5	2013_04_DSGCOT1_000_wav_deployed	2559	8	30	1	5	13	2	90.497	91.8213
AC5	2013_04_DSGCOT1_000_wav_deployed	2560	8	40	1	5	13	2	90.3707	93.8237
AC5	2013_04_DSGCOT1_000_wav_deployed	2561	8	50	1	5	13	2	90.6767	92.5804
AC5	2013_04_DSGCOT1_000_wav_deployed	2562	9	0	1	5	13	1	91.9767	108.083
AC5	2013_04_DSGCOT1_000_wav_deployed	2563	9	10	1	5	13	2	90.9619	92.9619
AC5	2013_04_DSGCOT1_000_wav_deployed	2564	9	20	1	5	13	2	89.6081	90.886
AC5	2013_04_DSGCOT1_000_wav_deployed	2565	9	30	1	5	13	2	90.5122	91.368
AC5	2013_04_DSGCOT1_000_wav_deployed	2566	9	40	1	5	13	3	90.7213	90.532
AC5	2013_04_DSGCOT1_000_wav_deployed	2567	9	50	1	5	13	2	90.4948	92.4815
AC5	2013_04_DSGCOT1_000_wav_deployed	2568	10	0	1	5	13	2	90.9765	91.9419
AC5	2013_04_DSGCOT1_000_wav_deployed	2569	10	10	1	5	13	2	89.9287	91.0328
AC5	2013_04_DSGCOT1_000_wav_deployed	2570	10	20	1	5	13	2	90.1137	92.799
AC5	2013_04_DSGCOT1_000_wav_deployed	2571	10	30	1	5	13	2	90.1346	97.2323
AC5	2013_04_DSGCOT1_000_wav_deployed	2572	10	40	1	5	13	2	90.9401	92.9212
AC5	2013_04_DSGCOT1_000_wav_deployed	2573	10	50	1	5	13	2	90.7259	92.8976
AC5	2013_04_DSGCOT1_000_wav_deployed	2574	11	0	1	5	13	2	90.7158	94.7973
AC5	2013_04_DSGCOT1_000_wav_deployed	2575	11	10	1	5	13	2	90.5141	93.6747
AC5	2013_04_DSGCOT1_000_wav_deployed	2576	11	20	1	5	13	2	89.9813	93.4869
AC5	2013_04_DSGCOT1_000_wav_deployed	2577	11	30	1	5	13	2	90.1323	97.1526
AC5	2013_04_DSGCOT1_000_wav_deployed	2578	11	40	1	5	13	1	89.9635	105.647
AC5	2013_04_DSGCOT1_000_wav_deployed	2579	11	50	1	5	13	2	90.3577	99.8865
AC5	2013_04_DSGCOT1_000_wav_deployed	2580	12	0	1	5	13	2	90.2034	96.7841
AC5	2013_04_DSGCOT1_000_wav_deployed	2581	12	10	1	5	13	2	90.3512	96.337
AC5	2013_04_DSGCOT1_000_wav_deployed	2582	12	20	1	5	13	2	90.2697	104.34
AC5	2013_04_DSGCOT1_000_wav_deployed	2583	12	30	1	5	13	2	90.2524	102.907
AC5	2013_04_DSGCOT1_000_wav_deployed	2584	12	40	1	5	13	2	90.2128	94.706
AC5	2013_04_DSGCOT1_000_wav_deployed	2585	12	50	1	5	13	2	90.424	96.8198
AC5	2013_04_DSGCOT1_000_wav_deployed	2586	13	0	1	5	13	2	94.4845	103.825
AC5	2013_04_DSGCOT1_000_wav_deployed	2587	13	10	1	5	13	2	95.6854	104.734
AC5	2013_04_DSGCOT1_000_wav_deployed	2588	13	20	1	5	13	2	90.4417	94.7253
AC5	2013_04_DSGCOT1_000_wav_deployed	2589	13	30	1	5	13	2	90.495	92.7186
AC5	2013_04_DSGCOT1_000_wav_deployed	2590	13	40	1	5	13	2	91.2002	93.7854
AC5	2013_04_DSGCOT1_000_wav_deployed	2591	13	50	1	5	13	2	91.1912	94.5516
AC5	2013_04_DSGCOT1_000_wav_deployed	2592	14	0	1	5	13	2	90.3832	93.2589
AC5	2013_04_DSGCOT1_000_wav_deployed	2593	14	10	1	5	13	2	90.7034	90.8084
AC5	2013_04_DSGCOT1_000_wav_deployed	2594	14	20	1	5	13	2	90.748	101.864
AC5	2013_04_DSGCOT1_000_wav_deployed	2595	14	30	1	5	13	2	90.3592	90.8068
AC5	2013_04_DSGCOT1_000_wav_deployed	2596	14	40	1	5	13	2	90.5189	95.4439
AC5	2013_04_DSGCOT1_000_wav_deployed	2597	14	50	1	5	13	2	90.7857	107.08
AC5	2013_04_DSGCOT1_000_wav_deployed	2598	15	0	1	5	13	2	90.8501	91.2405
AC5	2013_04_DSGCOT1_000_wav_deployed	2599	15	10	1	5	13	2	90.5368	99.5439
AC5	2013_04_DSGCOT1_000_wav_deployed	2600	15	20	1	5	13	3	90.8974	91.8258
AC5	2013_04_DSGCOT1_000_wav_deployed	2601	15	30	1	5	13	3	90.7654	93.2246
AC5	2013_04_DSGCOT1_000_wav_deployed	2602	15	40	1	5	13	2	91.2931	97.266
AC5	2013_04_DSGCOT1_000_wav_deployed	2603	15	50	1	5	13	2	90.7745	110.073
AC5	2013_04_DSGCOT1_000_wav_deployed	2604	16	0	1	5	13	2	91.1713	100.664
AC5	2013_04_DSGCOT1_000_wav_deployed	2605	16	10	1	5	13	2	91.1267	100.853
AC5	2013_04_DSGCOT1_000_wav_deployed	2606	16	20	1	5	13	2	91.2826	101.689
AC5	2013_04_DSGCOT1_000_wav_deployed	2607	16	30	1	5	13	2	90.1575	97.9269
AC5	2013_04_DSGCOT1_000_wav_deployed	2608	16	40	1	5	13	2	90.5224	96.6821
AC5	2013_04_DSGCOT1_000_wav_deployed	2609	16	50	1	5	13	2	89.6796	94.4049
AC5	2013_04_DSGCOT1_000_wav_deployed	2610	17	0	1	5	13	2	90.1846	96.1791
AC5	2013_04_DSGCOT1_000_wav_deployed	2611	17	10	1	5	13	2	90.2288	100.397
AC5	2013_04_DSGCOT1_000_wav_deployed	2612	17	20	1	5	13	2	89.6899	98.0561
AC5	2013_04_DSGCOT1_000_wav_deployed	2613	17	30	1	5	13	2	90.8115	95.1644
AC5	2013_04_DSGCOT1_000_wav_deployed	2614	17	40	1	5	13	2	89.7947	94.8446
AC5	2013_04_DSGCOT1_000_wav_deployed	2615	17	50	1	5	13	2	90.7709	96.6976
AC5	2013_04_DSGCOT1_000_wav_deployed	2616	18	0	1	5	13	2	90.3584	97.062
AC5	2013_04_DSGCOT1_000_wav_deployed	2617	18	10	1	5	13	2	90.5792	109.674
AC5	2013_04_DSGCOT1_000_wav_deployed	2618	18	20	1	5	13	1	90.4383	101.744
AC5	2013_04_DSGCOT1_000_wav_deployed	2619	18	30	1	5	13	2	90.373	101.341
AC5	2013_04_DSGCOT1_000_wav_deployed	2620	18	40	1	5	13	2	91.1007	96.1214
AC5	2013_04_DSGCOT1_000_wav_deployed	2621	18	50	1	5	13	2	89.4238	95.2637
AC5	2013_04_DSGCOT1_000_wav_deployed	2622	19	0	1	5	13	2	89.9118	94.6876
AC5	2013_04_DSGCOT1_000_wav_deployed	2623	19	10	1	5	13	2	90.9524	98.2008
AC5	2013_04_DSGCOT1_000_wav_deployed	2624	19	20	1	5	13	2	90.7126	101.56
AC5	2013_04_DSGCOT1_000_wav_deployed	2625	19	30	1	5	13	2	92.0243	107.341
AC5	2013_04_DSGCOT1_000_wav_deployed	2626	19	40	1	5	13	2	91.1785	105.693
AC5	2013_04_DSGCOT1_000_wav_deployed	2627	19	50	1	5	13	1	89.7777	104.313
AC5	2013_04_DSGCOT1_000_wav_deployed	2628	20	0	1	5	13	1	90.3961	105.757
AC5	2013_04_DSGCOT1_000_wav_deployed	2629	20	10	1	5	13	1	90.9836	106.467
AC5	2013_04_DSGCOT1_000_wav_deployed	2630	20	20	1	5	13	1	89.9526	106.773
AC5	2013_04_DSGCOT1_000_wav_deployed	2631	20	30	1	5	13	1	89.8824	108.693
AC5	2013_04_DSGCOT1_000_wav_deployed	2632	20	40	1	5	13	1	89.7659	105.466
AC5	2013_04_DSGCOT1_000_wav_deployed	2633	20	50	1	5	13	1	89.7867	108.152
AC5	2013_04_DSGCOT1_000_wav_deployed	2634	21	0	1	5	13	1	89.7142	104.306
[truncated: 8,601 more rows]

## Sheet: AC5_2013_07-09
Station	Folder	File	Hour	Minute	Day	Month	Year	Peaks	High	Low
AC5	2013_06_DSGCOT2_000_wav_deployed	627	0	0	1	7	13	2	95.4315	105.543
AC5	2013_06_DSGCOT2_000_wav_deployed	628	0	10	1	7	13	2	95.5706	99.6161
AC5	2013_06_DSGCOT2_000_wav_deployed	629	0	20	1	7	13	2	94.5989	107.592
AC5	2013_06_DSGCOT2_000_wav_deployed	630	0	30	1	7	13	2	95.4067	105.528
AC5	2013_06_DSGCOT2_000_wav_deployed	631	0	40	1	7	13	2	95.3565	120.175
AC5	2013_06_DSGCOT2_000_wav_deployed	632	0	50	1	7	13	2	95.2524	103.182
AC5	2013_06_DSGCOT2_000_wav_deployed	633	1	0	1	7	13	2	94.9937	100.615
AC5	2013_06_DSGCOT2_000_wav_deployed	634	1	10	1	7	13	2	94.8836	95.932
AC5	2013_06_DSGCOT2_000_wav_deployed	635	1	20	1	7	13	2	95.4133	104.223
AC5	2013_06_DSGCOT2_000_wav_deployed	636	1	30	1	7	13	2	95.8658	99.5307
AC5	2013_06_DSGCOT2_000_wav_deployed	637	1	40	1	7	13	2	95.4978	94.0027
AC5	2013_06_DSGCOT2_000_wav_deployed	638	1	50	1	7	13	2	95.3413	98.2011
AC5	2013_06_DSGCOT2_000_wav_deployed	639	2	0	1	7	13	2	95.1504	96.8432
AC5	2013_06_DSGCOT2_000_wav_deployed	640	2	10	1	7	13	2	95.3589	95.6565
AC5	2013_06_DSGCOT2_000_wav_deployed	641	2	20	1	7	13	2	95.1391	100.635
AC5	2013_06_DSGCOT2_000_wav_deployed	642	2	30	1	7	13	2	95.0118	96.9547
AC5	2013_06_DSGCOT2_000_wav_deployed	643	2	40	1	7	13	2	94.6239	106.996
AC5	2013_06_DSGCOT2_000_wav_deployed	644	2	50	1	7	13	2	95.1886	103.038
AC5	2013_06_DSGCOT2_000_wav_deployed	645	3	0	1	7	13	2	94.5893	106.375
AC5	2013_06_DSGCOT2_000_wav_deployed	646	3	10	1	7	13	2	94.9598	115.666
AC5	2013_06_DSGCOT2_000_wav_deployed	647	3	20	1	7	13	2	95.044	96.9287
AC5	2013_06_DSGCOT2_000_wav_deployed	648	3	30	1	7	13	2	95.2053	112.453
AC5	2013_06_DSGCOT2_000_wav_deployed	649	3	40	1	7	13	2	94.4125	100.05
AC5	2013_06_DSGCOT2_000_wav_deployed	650	3	50	1	7	13	2	94.6043	102.255
AC5	2013_06_DSGCOT2_000_wav_deployed	651	4	0	1	7	13	2	94.1935	114.397
AC5	2013_06_DSGCOT2_000_wav_deployed	652	4	10	1	7	13	2	95.0366	102.316
AC5	2013_06_DSGCOT2_000_wav_deployed	653	4	20	1	7	13	2	94.5762	103.727
AC5	2013_06_DSGCOT2_000_wav_deployed	654	4	30	1	7	13	2	94.2191	125.431
AC5	2013_06_DSGCOT2_000_wav_deployed	655	4	40	1	7	13	2	95.3043	102.456
AC5	2013_06_DSGCOT2_000_wav_deployed	656	4	50	1	7	13	2	95.8374	103.827
AC5	2013_06_DSGCOT2_000_wav_deployed	657	5	0	1	7	13	2	96.3424	94.4319
AC5	2013_06_DSGCOT2_000_wav_deployed	658	5	10	1	7	13	2	95.7625	122.955
AC5	2013_06_DSGCOT2_000_wav_deployed	659	5	20	1	7	13	2	96.259	95.5031
AC5	2013_06_DSGCOT2_000_wav_deployed	660	5	30	1	7	13	2	94.826	104.103
AC5	2013_06_DSGCOT2_000_wav_deployed	661	5	40	1	7	13	2	94.4496	115.936
AC5	2013_06_DSGCOT2_000_wav_deployed	662	5	50	1	7	13	2	93.6044	99.3861
AC5	2013_06_DSGCOT2_000_wav_deployed	663	6	0	1	7	13	2	93.6811	101.881
AC5	2013_06_DSGCOT2_000_wav_deployed	664	6	10	1	7	13	2	93.2844	121.425
AC5	2013_06_DSGCOT2_000_wav_deployed	665	6	20	1	7	13	2	92.8082	107.297
AC5	2013_06_DSGCOT2_000_wav_deployed	666	6	30	1	7	13	2	92.973	103.175
AC5	2013_06_DSGCOT2_000_wav_deployed	667	6	40	1	7	13	2	92.0576	114.444
AC5	2013_06_DSGCOT2_000_wav_deployed	668	6	50	1	7	13	2	92.6262	102.443
AC5	2013_06_DSGCOT2_000_wav_deployed	669	7	0	1	7	13	2	93.9051	97.4857
AC5	2013_06_DSGCOT2_000_wav_deployed	670	7	10	1	7	13	2	93.6315	117.848
AC5	2013_06_DSGCOT2_000_wav_deployed	671	7	20	1	7	13	2	93.0371	107.624
AC5	2013_06_DSGCOT2_000_wav_deployed	672	7	30	1	7	13	2	92.2704	104.952
AC5	2013_06_DSGCOT2_000_wav_deployed	673	7	40	1	7	13	2	93.5987	109.591
AC5	2013_06_DSGCOT2_000_wav_deployed	674	7	50	1	7	13	2	93.4178	97.3763
AC5	2013_06_DSGCOT2_000_wav_deployed	675	8	0	1	7	13	2	92.577	92.3955
AC5	2013_06_DSGCOT2_000_wav_deployed	676	8	10	1	7	13	2	92.9069	108.482
AC5	2013_06_DSGCOT2_000_wav_deployed	677	8	20	1	7	13	2	92.4815	117.374
AC5	2013_06_DSGCOT2_000_wav_deployed	678	8	30	1	7	13	2	90.6495	113.269
AC5	2013_06_DSGCOT2_000_wav_deployed	679	8	40	1	7	13	2	91.4172	99.1423
AC5	2013_06_DSGCOT2_000_wav_deployed	680	8	50	1	7	13	2	91.5673	106.946
AC5	2013_06_DSGCOT2_000_wav_deployed	681	9	0	1	7	13	2	90.8753	116.177
AC5	2013_06_DSGCOT2_000_wav_deployed	682	9	10	1	7	13	2	90.9995	96.9193
AC5	2013_06_DSGCOT2_000_wav_deployed	683	9	20	1	7	13	2	91.5536	108.116
AC5	2013_06_DSGCOT2_000_wav_deployed	684	9	30	1	7	13	2	91.1146	105.104
AC5	2013_06_DSGCOT2_000_wav_deployed	685	9	40	1	7	13	2	90.0763	107.328
AC5	2013_06_DSGCOT2_000_wav_deployed	686	9	50	1	7	13	2	90.4145	121.739
AC5	2013_06_DSGCOT2_000_wav_deployed	687	10	0	1	7	13	2	90.9179	113.363
AC5	2013_06_DSGCOT2_000_wav_deployed	688	10	10	1	7	13	2	89.4334	107.308
AC5	2013_06_DSGCOT2_000_wav_deployed	689	10	20	1	7	13	2	90.7873	96.7886
AC5	2013_06_DSGCOT2_000_wav_deployed	690	10	30	1	7	13	2	89.7506	128.959
AC5	2013_06_DSGCOT2_000_wav_deployed	691	10	40	1	7	13	2	91.6394	120.159
AC5	2013_06_DSGCOT2_000_wav_deployed	692	10	50	1	7	13	2	91.4076	111.853
AC5	2013_06_DSGCOT2_000_wav_deployed	693	11	0	1	7	13	2	91.5515	124.203
AC5	2013_06_DSGCOT2_000_wav_deployed	694	11	10	1	7	13	2	92.0374	123.709
AC5	2013_06_DSGCOT2_000_wav_deployed	695	11	20	1	7	13	2	92.749	117.534
AC5	2013_06_DSGCOT2_000_wav_deployed	696	11	30	1	7	13	2	92.2642	125.651
AC5	2013_06_DSGCOT2_000_wav_deployed	697	11	40	1	7	13	2	93.3069	120.422
AC5	2013_06_DSGCOT2_000_wav_deployed	698	11	50	1	7	13	2	93.1012	119.36
AC5	2013_06_DSGCOT2_000_wav_deployed	699	12	0	1	7	13	2	93.5422	108.392
AC5	2013_06_DSGCOT2_000_wav_deployed	700	12	10	1	7	13	2	93.2363	91.5886
AC5	2013_06_DSGCOT2_000_wav_deployed	701	12	20	1	7	13	2	93.4481	99.3807
AC5	2013_06_DSGCOT2_000_wav_deployed	702	12	30	1	7	13	2	93.5669	119.788
AC5	2013_06_DSGCOT2_000_wav_deployed	703	12	40	1	7	13	2	93.2201	121.664
AC5	2013_06_DSGCOT2_000_wav_deployed	704	12	50	1	7	13	2	94.3001	120.773
AC5	2013_06_DSGCOT2_000_wav_deployed	705	13	0	1	7	13	2	93.4723	111.337
AC5	2013_06_DSGCOT2_000_wav_deployed	706	13	10	1	7	13	2	93.098	100.1
AC5	2013_06_DSGCOT2_000_wav_deployed	707	13	20	1	7	13	2	93.2813	104.422
AC5	2013_06_DSGCOT2_000_wav_deployed	708	13	30	1	7	13	2	93.228	117.545
AC5	2013_06_DSGCOT2_000_wav_deployed	709	13	40	1	7	13	2	92.0445	109.136
AC5	2013_06_DSGCOT2_000_wav_deployed	710	13	50	1	7	13	2	92.2354	112.031
AC5	2013_06_DSGCOT2_000_wav_deployed	711	14	0	1	7	13	2	92.0941	96.7681
AC5	2013_06_DSGCOT2_000_wav_deployed	712	14	10	1	7	13	2	92.1348	116.807
AC5	2013_06_DSGCOT2_000_wav_deployed	713	14	20	1	7	13	2	92.347	118.399
AC5	2013_06_DSGCOT2_000_wav_deployed	714	14	30	1	7	13	2	91.4123	108.83
AC5	2013_06_DSGCOT2_000_wav_deployed	715	14	40	1	7	13	2	91.9438	119.339
AC5	2013_06_DSGCOT2_000_wav_deployed	716	14	50	1	7	13	2	90.209	112.752
AC5	2013_06_DSGCOT2_000_wav_deployed	717	15	0	1	7	13	2	90.4997	116.342
AC5	2013_06_DSGCOT2_000_wav_deployed	718	15	10	1	7	13	2	91.6036	97.9346
AC5	2013_06_DSGCOT2_000_wav_deployed	719	15	20	1	7	13	2	92.6659	119.006
AC5	2013_06_DSGCOT2_000_wav_deployed	720	15	30	1	7	13	2	91.9343	112.885
AC5	2013_06_DSGCOT2_000_wav_deployed	721	15	40	1	7	13	2	92.4689	97.7169
AC5	2013_06_DSGCOT2_000_wav_deployed	722	15	50	1	7	13	2	93.0084	105.85
AC5	2013_06_DSGCOT2_000_wav_deployed	723	16	0	1	7	13	2	92.2529	103.34
AC5	2013_06_DSGCOT2_000_wav_deployed	724	16	10	1	7	13	2	93.4827	107.951
AC5	2013_06_DSGCOT2_000_wav_deployed	725	16	20	1	7	13	2	92.9235	100.001
AC5	2013_06_DSGCOT2_000_wav_deployed	726	16	30	1	7	13	2	93.2223	102.878
AC5	2013_06_DSGCOT2_000_wav_deployed	727	16	40	1	7	13	2	93.4156	107.693
AC5	2013_06_DSGCOT2_000_wav_deployed	728	16	50	1	7	13	2	93.2078	103.701
AC5	2013_06_DSGCOT2_000_wav_deployed	729	17	0	1	7	13	2	93.5872	102.504
AC5	2013_06_DSGCOT2_000_wav_deployed	730	17	10	1	7	13	2	93.1766	126.234
AC5	2013_06_DSGCOT2_000_wav_deployed	731	17	20	1	7	13	2	91.6649	108.229
AC5	2013_06_DSGCOT2_000_wav_deployed	732	17	30	1	7	13	2	91.057	108.719
AC5	2013_06_DSGCOT2_000_wav_deployed	733	17	40	1	7	13	2	91.5269	108.457
AC5	2013_06_DSGCOT2_000_wav_deployed	734	17	50	1	7	13	2	92.0541	96.4109
AC5	2013_06_DSGCOT2_000_wav_deployed	735	18	0	1	7	13	2	90.9834	116.694
AC5	2013_06_DSGCOT2_000_wav_deployed	736	18	10	1	7	13	2	92.9587	106.37
AC5	2013_06_DSGCOT2_000_wav_deployed	737	18	20	1	7	13	2	92.8441	98.0824
AC5	2013_06_DSGCOT2_000_wav_deployed	738	18	30	1	7	13	2	93.1596	110.349
AC5	2013_06_DSGCOT2_000_wav_deployed	739	18	40	1	7	13	2	93.8241	106.541
AC5	2013_06_DSGCOT2_000_wav_deployed	740	18	50	1	7	13	2	93.7875	117.932
AC5	2013_06_DSGCOT2_000_wav_deployed	741	19	0	1	7	13	2	93.4564	99.8092
AC5	2013_06_DSGCOT2_000_wav_deployed	742	19	10	1	7	13	2	93.4336	123.944
AC5	2013_06_DSGCOT2_000_wav_deployed	743	19	20	1	7	13	2	94.3644	104.944
AC5	2013_06_DSGCOT2_000_wav_deployed	744	19	30	1	7	13	2	95.4973	102.489
AC5	2013_06_DSGCOT2_000_wav_deployed	745	19	40	1	7	13	2	95.8987	93.9618
AC5	2013_06_DSGCOT2_000_wav_deployed	746	19	50	1	7	13	2	97.4355	123.667
AC5	2013_06_DSGCOT2_000_wav_deployed	747	20	0	1	7	13	2	96.6795	96.845
AC5	2013_06_DSGCOT2_000_wav_deployed	748	20	10	1	7	13	2	96.5101	100.303
AC5	2013_06_DSGCOT2_000_wav_deployed	749	20	20	1	7	13	2	96.6301	104.134
AC5	2013_06_DSGCOT2_000_wav_deployed	750	20	30	1	7	13	2	96.6962	101.994
AC5	2013_06_DSGCOT2_000_wav_deployed	751	20	40	1	7	13	2	96.1279	99.9694
AC5	2013_06_DSGCOT2_000_wav_deployed	752	20	50	1	7	13	2	96.9382	104.872
AC5	2013_06_DSGCOT2_000_wav_deployed	753	21	0	1	7	13	2	96.5233	99.0847
AC5	2013_06_DSGCOT2_000_wav_deployed	754	21	10	1	7	13	2	96.139	99.4742
AC5	2013_06_DSGCOT2_000_wav_deployed	755	21	20	1	7	13	2	95.6684	104.323
AC5	2013_06_DSGCOT2_000_wav_deployed	756	21	30	1	7	13	2	95.8249	109.584
AC5	2013_06_DSGCOT2_000_wav_deployed	757	21	40	1	7	13	2	97.4035	105.147
AC5	2013_06_DSGCOT2_000_wav_deployed	758	21	50	1	7	13	2	96.4225	104.274
AC5	2013_06_DSGCOT2_000_wav_deployed	759	22	0	1	7	13	2	96.3549	119.254
AC5	2013_06_DSGCOT2_000_wav_deployed	760	22	10	1	7	13	2	96.4897	110.369
AC5	2013_06_DSGCOT2_000_wav_deployed	761	22	20	1	7	13	2	95.6891	106.168
AC5	2013_06_DSGCOT2_000_wav_deployed	762	22	30	1	7	13	2	95.7849	103.184
AC5	2013_06_DSGCOT2_000_wav_deployed	763	22	40	1	7	13	2	95.555	102.694
AC5	2013_06_DSGCOT2_000_wav_deployed	764	22	50	1	7	13	2	95.7428	104.733
AC5	2013_06_DSGCOT2_000_wav_deployed	765	23	0	1	7	13	2	95.9733	117.582
AC5	2013_06_DSGCOT2_000_wav_deployed	766	23	10	1	7	13	2	95.7395	98.5357
AC5	2013_06_DSGCOT2_000_wav_deployed	767	23	20	1	7	13	1	95.3349	126.694
AC5	2013_06_DSGCOT2_000_wav_deployed	768	23	30	1	7	13	2	94.6809	101.532
AC5	2013_06_DSGCOT2_000_wav_deployed	769	23	40	1	7	13	2	95.5289	99.1294
AC5	2013_06_DSGCOT2_000_wav_deployed	770	23	50	1	7	13	2	94.6227	116.756
AC5	2013_06_DSGCOT2_000_wav_deployed	771	0	0	2	7	13	2	93.6728	116.012
AC5	2013_06_DSGCOT2_000_wav_deployed	772	0	10	2	7	13	2	93.4113	113.565
AC5	2013_06_DSGCOT2_000_wav_deployed	773	0	20	2	7	13	2	93.9872	101.071
AC5	2013_06_DSGCOT2_000_wav_deployed	774	0	30	2	7	13	2	93.9222	105.439
AC5	2013_06_DSGCOT2_000_wav_deployed	775	0	40	2	7	13	2	94.4326	106.966
AC5	2013_06_DSGCOT2_000_wav_deployed	776	0	50	2	7	13	2	93.1056	102.92
AC5	2013_06_DSGCOT2_000_wav_deployed	777	1	0	2	7	13	2	94.1068	101.41
AC5	2013_06_DSGCOT2_000_wav_deployed	778	1	10	2	7	13	2	94.3402	106.385
AC5	2013_06_DSGCOT2_000_wav_deployed	779	1	20	2	7	13	2	94.3155	98.846
AC5	2013_06_DSGCOT2_000_wav_deployed	780	1	30	2	7	13	1	93.7576	128.078
AC5	2013_06_DSGCOT2_000_wav_deployed	781	1	40	2	7	13	2	92.9526	119.437
AC5	2013_06_DSGCOT2_000_wav_deployed	782	1	50	2	7	13	2	93.2598	109.687
AC5	2013_06_DSGCOT2_000_wav_deployed	783	2	0	2	7	13	2	92.4472	107.091
AC5	2013_06_DSGCOT2_000_wav_deployed	784	2	10	2	7	13	2	93.378	110.427
AC5	2013_06_DSGCOT2_000_wav_deployed	785	2	20	2	7	13	2	93.9809	97.1429
AC5	2013_06_DSGCOT2_000_wav_deployed	786	2	30	2	7	13	2	94.0201	107.933
AC5	2013_06_DSGCOT2_000_wav_deployed	787	2	40	2	7	13	2	94.2199	95.2292
AC5	2013_06_DSGCOT2_000_wav_deployed	788	2	50	2	7	13	3	94.2589	127.469
AC5	2013_06_DSGCOT2_000_wav_deployed	789	3	0	2	7	13	2	94.5194	122.217
AC5	2013_06_DSGCOT2_000_wav_deployed	790	3	10	2	7	13	2	94.9965	116.709
AC5	2013_06_DSGCOT2_000_wav_deployed	791	3	20	2	7	13	2	94.0771	102.088
AC5	2013_06_DSGCOT2_000_wav_deployed	792	3	30	2	7	13	2	95.3757	120.353
AC5	2013_06_DSGCOT2_000_wav_deployed	793	3	40	2	7	13	2	90.4034	99.9629
AC5	2013_06_DSGCOT2_000_wav_deployed	794	3	50	2	7	13	2	95.8021	123.1
AC5	2013_06_DSGCOT2_000_wav_deployed	795	4	0	2	7	13	2	95.0764	102.259
AC5	2013_06_DSGCOT2_000_wav_deployed	796	4	10	2	7	13	2	93.9719	99.8555
AC5	2013_06_DSGCOT2_000_wav_deployed	797	4	20	2	7	13	2	95.5235	110.814
AC5	2013_06_DSGCOT2_000_wav_deployed	798	4	30	2	7	13	2	95.9101	107.482
AC5	2013_06_DSGCOT2_000_wav_deployed	799	4	40	2	7	13	2	96.0124	121.464
AC5	2013_06_DSGCOT2_000_wav_deployed	800	4	50	2	7	13	2	96.2975	123.301
AC5	2013_06_DSGCOT2_000_wav_deployed	801	5	0	2	7	13	2	96.9194	97.7184
AC5	2013_06_DSGCOT2_000_wav_deployed	802	5	10	2	7	13	2	96.8573	104.215
AC5	2013_06_DSGCOT2_000_wav_deployed	803	5	20	2	7	13	2	96.6372	100.174
AC5	2013_06_DSGCOT2_000_wav_deployed	804	5	30	2	7	13	2	95.5762	106.499
AC5	2013_06_DSGCOT2_000_wav_deployed	805	5	40	2	7	13	2	95.211	92.6012
AC5	2013_06_DSGCOT2_000_wav_deployed	806	5	50	2	7	13	2	94.2389	103.917
AC5	2013_06_DSGCOT2_000_wav_deployed	807	6	0	2	7	13	2	94.4478	122.097
AC5	2013_06_DSGCOT2_000_wav_deployed	808	6	10	2	7	13	2	94.243	111.103
AC5	2013_06_DSGCOT2_000_wav_deployed	809	6	20	2	7	13	2	93.6607	100.861
AC5	2013_06_DSGCOT2_000_wav_deployed	810	6	30	2	7	13	2	93.6575	103.714
AC5	2013_06_DSGCOT2_000_wav_deployed	811	6	40	2	7	13	2	93.5068	98.3154
AC5	2013_06_DSGCOT2_000_wav_deployed	812	6	50	2	7	13	2	94.1021	127
AC5	2013_06_DSGCOT2_000_wav_deployed	813	7	0	2	7	13	2	94.1284	98.6546
AC5	2013_06_DSGCOT2_000_wav_deployed	814	7	10	2	7	13	2	93.6253	108.583
AC5	2013_06_DSGCOT2_000_wav_deployed	815	7	20	2	7	13	2	93.9226	97.116
AC5	2013_06_DSGCOT2_000_wav_deployed	816	7	30	2	7	13	2	94.0953	108.113
AC5	2013_06_DSGCOT2_000_wav_deployed	817	7	40	2	7	13	2	93.6752	114.583
AC5	2013_06_DSGCOT2_000_wav_deployed	818	7	50	2	7	13	2	93.6842	106.179
AC5	2013_06_DSGCOT2_000_wav_deployed	819	8	0	2	7	13	2	94.2388	101.967
AC5	2013_06_DSGCOT2_000_wav_deployed	820	8	10	2	7	13	2	93.1648	105.007
AC5	2013_06_DSGCOT2_000_wav_deployed	821	8	20	2	7	13	2	93.8432	104.085
AC5	2013_06_DSGCOT2_000_wav_deployed	822	8	30	2	7	13	2	94.1007	102.885
AC5	2013_06_DSGCOT2_000_wav_deployed	823	8	40	2	7	13	2	93.471	103.348
AC5	2013_06_DSGCOT2_000_wav_deployed	824	8	50	2	7	13	2	92.9795	102.302
AC5	2013_06_DSGCOT2_000_wav_deployed	825	9	0	2	7	13	2	93.5618	117.94
AC5	2013_06_DSGCOT2_000_wav_deployed	826	9	10	2	7	13	2	93.1749	104.475
AC5	2013_06_DSGCOT2_000_wav_deployed	827	9	20	2	7	13	2	93.1067	114.005
AC5	2013_06_DSGCOT2_000_wav_deployed	828	9	30	2	7	13	2	93.6598	107.014
AC5	2013_06_DSGCOT2_000_wav_deployed	829	9	40	2	7	13	2	93.5212	106.978
AC5	2013_06_DSGCOT2_000_wav_deployed	830	9	50	2	7	13	2	93.3671	118.931
AC5	2013_06_DSGCOT2_000_wav_deployed	831	10	0	2	7	13	2	93.6612	99.6055
AC5	2013_06_DSGCOT2_000_wav_deployed	832	10	10	2	7	13	2	93.1549	106.854
AC5	2013_06_DSGCOT2_000_wav_deployed	833	10	20	2	7	13	2	93.7222	106.06
AC5	2013_06_DSGCOT2_000_wav_deployed	834	10	30	2	7	13	2	94.246	103.098
AC5	2013_06_DSGCOT2_000_wav_deployed	835	10	40	2	7	13	2	93.473	109.073
AC5	2013_06_DSGCOT2_000_wav_deployed	836	10	50	2	7	13	2	94.375	107.061
AC5	2013_06_DSGCOT2_000_wav_deployed	837	11	0	2	7	13	2	93.3651	111.721
AC5	2013_06_DSGCOT2_000_wav_deployed	838	11	10	2	7	13	2	94.358	105.534
AC5	2013_06_DSGCOT2_000_wav_deployed	839	11	20	2	7	13	2	93.8554	108.669
AC5	2013_06_DSGCOT2_000_wav_deployed	840	11	30	2	7	13	2	93.6288	102.633
AC5	2013_06_DSGCOT2_000_wav_deployed	841	11	40	2	7	13	2	93.9828	105.971
AC5	2013_06_DSGCOT2_000_wav_deployed	842	11	50	2	7	13	2	93.8925	110.565
AC5	2013_06_DSGCOT2_000_wav_deployed	843	12	0	2	7	13	2	94.067	93.8931
AC5	2013_06_DSGCOT2_000_wav_deployed	844	12	10	2	7	13	2	93.5631	106.31
AC5	2013_06_DSGCOT2_000_wav_deployed	845	12	20	2	7	13	2	93.9896	107.956
AC5	2013_06_DSGCOT2_000_wav_deployed	846	12	30	2	7	13	2	93.6811	104.512
AC5	2013_06_DSGCOT2_000_wav_deployed	847	12	40	2	7	13	2	93.9579	104.781
AC5	2013_06_DSGCOT2_000_wav_deployed	848	12	50	2	7	13	2	94.2303	108.958
AC5	2013_06_DSGCOT2_000_wav_deployed	849	13	0	2	7	13	2	93.7344	96.4172
AC5	2013_06_DSGCOT2_000_wav_deployed	850	13	10	2	7	13	2	94.1842	104.11
AC5	2013_06_DSGCOT2_000_wav_deployed	851	13	20	2	7	13	2	94.2129	106.35
AC5	2013_06_DSGCOT2_000_wav_deployed	852	13	30	2	7	13	2	94.4837	99.5609
AC5	2013_06_DSGCOT2_000_wav_deployed	853	13	40	2	7	13	2	94.1702	109.809
AC5	2013_06_DSGCOT2_000_wav_deployed	854	13	50	2	7	13	2	91.269	104.115
AC5	2013_06_DSGCOT2_000_wav_deployed	855	14	0	2	7	13	2	91.1766	105.437
AC5	2013_06_DSGCOT2_000_wav_deployed	856	14	10	2	7	13	2	94.077	111.438
AC5	2013_06_DSGCOT2_000_wav_deployed	857	14	20	2	7	13	2	94.6428	98.4972
AC5	2013_06_DSGCOT2_000_wav_deployed	858	14	30	2	7	13	2	94.1858	101.426
AC5	2013_06_DSGCOT2_000_wav_deployed	859	14	40	2	7	13	2	94.7017	101.677
AC5	2013_06_DSGCOT2_000_wav_deployed	860	14	50	2	7	13	2	94.2779	92.7298
AC5	2013_06_DSGCOT2_000_wav_deployed	861	15	0	2	7	13	2	93.9498	90.963
AC5	2013_06_DSGCOT2_000_wav_deployed	862	15	10	2	7	13	2	93.6998	94.1975
AC5	2013_06_DSGCOT2_000_wav_deployed	863	15	20	2	7	13	2	94.0573	108.6
AC5	2013_06_DSGCOT2_000_wav_deployed	864	15	30	2	7	13	2	93.4554	89.4333
AC5	2013_06_DSGCOT2_000_wav_deployed	865	15	40	2	7	13	2	93.5477	97.0634
AC5	2013_06_DSGCOT2_000_wav_deployed	866	15	50	2	7	13	2	93.081	102.915
AC5	2013_06_DSGCOT2_000_wav_deployed	867	16	0	2	7	13	2	93.1079	91.4424
AC5	2013_06_DSGCOT2_000_wav_deployed	868	16	10	2	7	13	2	93.8383	119.324
AC5	2013_06_DSGCOT2_000_wav_deployed	869	16	20	2	7	13	2	94.0075	105.555
AC5	2013_06_DSGCOT2_000_wav_deployed	870	16	30	2	7	13	2	94.2844	105.884
AC5	2013_06_DSGCOT2_000_wav_deployed	871	16	40	2	7	13	2	93.7455	109.605
AC5	2013_06_DSGCOT2_000_wav_deployed	872	16	50	2	7	13	2	93.8255	104.505
AC5	2013_06_DSGCOT2_000_wav_deployed	873	17	0	2	7	13	2	93.4183	98.9869
AC5	2013_06_DSGCOT2_000_wav_deployed	874	17	10	2	7	13	2	93.6274	114.319
AC5	2013_06_DSGCOT2_000_wav_deployed	875	17	20	2	7	13	2	93.7218	98.5285
AC5	2013_06_DSGCOT2_000_wav_deployed	876	17	30	2	7	13	2	94.0907	103.412
AC5	2013_06_DSGCOT2_000_wav_deployed	877	17	40	2	7	13	2	93.3141	107.396
AC5	2013_06_DSGCOT2_000_wav_deployed	878	17	50	2	7	13	2	93.429	100.869
AC5	2013_06_DSGCOT2_000_wav_deployed	879	18	0	2	7	13	2	93.5103	128.151
AC5	2013_06_DSGCOT2_000_wav_deployed	880	18	10	2	7	13	2	93.2695	92.6976
AC5	2013_06_DSGCOT2_000_wav_deployed	881	18	20	2	7	13	2	94.3461	105.438
AC5	2013_06_DSGCOT2_000_wav_deployed	882	18	30	2	7	13	2	93.9717	106.688
AC5	2013_06_DSGCOT2_000_wav_deployed	883	18	40	2	7	13	2	94.1932	100.423
AC5	2013_06_DSGCOT2_000_wav_deployed	884	18	50	2	7	13	2	93.8644	108.506
AC5	2013_06_DSGCOT2_000_wav_deployed	885	19	0	2	7	13	2	93.9518	106.527
AC5	2013_06_DSGCOT2_000_wav_deployed	886	19	10	2	7	13	2	94.3567	102.47
AC5	2013_06_DSGCOT2_000_wav_deployed	887	19	20	2	7	13	2	94.7237	96.833
AC5	2013_06_DSGCOT2_000_wav_deployed	888	19	30	2	7	13	2	94.9272	92.4172
AC5	2013_06_DSGCOT2_000_wav_deployed	889	19	40	2	7	13	2	95.0202	97.1529
AC5	2013_06_DSGCOT2_000_wav_deployed	890	19	50	2	7	13	2	96.1326	97.513
AC5	2013_06_DSGCOT2_000_wav_deployed	891	20	0	2	7	13	2	96.5006	101.24
AC5	2013_06_DSGCOT2_000_wav_deployed	892	20	10	2	7	13	2	96.8763	101.872
AC5	2013_06_DSGCOT2_000_wav_deployed	893	20	20	2	7	13	2	96.4557	104.438
AC5	2013_06_DSGCOT2_000_wav_deployed	894	20	30	2	7	13	2	96.668	114.699
AC5	2013_06_DSGCOT2_000_wav_deployed	895	20	40	2	7	13	2	96.0467	101.619
AC5	2013_06_DSGCOT2_000_wav_deployed	896	20	50	2	7	13	2	96.0032	108.133
AC5	2013_06_DSGCOT2_000_wav_deployed	897	21	0	2	7	13	2	95.841	104.287
AC5	2013_06_DSGCOT2_000_wav_deployed	898	21	10	2	7	13	2	95.9745	105.186
AC5	2013_06_DSGCOT2_000_wav_deployed	899	21	20	2	7	13	2	95.7517	105.825
AC5	2013_06_DSGCOT2_000_wav_deployed	900	21	30	2	7	13	2	95.441	106.882
AC5	2013_06_DSGCOT2_000_wav_deployed	901	21	40	2	7	13	1	95.6599	107.227
AC5	2013_06_DSGCOT2_000_wav_deployed	902	21	50	2	7	13	2	95.4176	110.484
AC5	2013_06_DSGCOT2_000_wav_deployed	903	22	0	2	7	13	2	95.6947	109.357
AC5	2013_06_DSGCOT2_000_wav_deployed	904	22	10	2	7	13	2	95.4152	106.576
AC5	2013_06_DSGCOT2_000_wav_deployed	905	22	20	2	7	13	2	95.1196	115.821
AC5	2013_06_DSGCOT2_000_wav_deployed	906	22	30	2	7	13	2	95.1617	108.054
AC5	2013_06_DSGCOT2_000_wav_deployed	907	22	40	2	7	13	2	94.6811	107.082
AC5	2013_06_DSGCOT2_000_wav_deployed	908	22	50	2	7	13	2	94.7138	104.276
AC5	2013_06_DSGCOT2_000_wav_deployed	909	23	0	2	7	13	2	94.7103	109.049
AC5	2013_06_DSGCOT2_000_wav_deployed	910	23	10	2	7	13	2	94.6494	110.489
AC5	2013_06_DSGCOT2_000_wav_deployed	911	23	20	2	7	13	2	94.4812	98.7854
AC5	2013_06_DSGCOT2_000_wav_deployed	912	23	30	2	7	13	2	95.2818	109.939
AC5	2013_06_DSGCOT2_000_wav_deployed	913	23	40	2	7	13	2	95.2813	97.1922
AC5	2013_06_DSGCOT2_000_wav_deployed	914	23	50	2	7	13	2	95.0428	103.779
AC5	2013_06_DSGCOT2_000_wav_deployed	915	0	0	3	7	13	2	95.4093	105.044
AC5	2013_06_DSGCOT2_000_wav_deployed	916	0	10	3	7	13	2	95.5417	95.7241
AC5	2013_06_DSGCOT2_000_wav_deployed	917	0	20	3	7	13	2	95.4164	104.384
AC5	2013_06_DSGCOT2_000_wav_deployed	918	0	30	3	7	13	2	95.3266	100.835
AC5	2013_06_DSGCOT2_000_wav_deployed	919	0	40	3	7	13	2	95.4491	99.7614
AC5	2013_06_DSGCOT2_000_wav_deployed	920	0	50	3	7	13	2	95.4133	97.8482
AC5	2013_06_DSGCOT2_000_wav_deployed	921	1	0	3	7	13	2	95.1335	103.625
AC5	2013_06_DSGCOT2_000_wav_deployed	922	1	10	3	7	13	2	95.3298	105.852
AC5	2013_06_DSGCOT2_000_wav_deployed	923	1	20	3	7	13	2	95.8996	105.458
AC5	2013_06_DSGCOT2_000_wav_deployed	924	1	30	3	7	13	2	95.0617	114.428
AC5	2013_06_DSGCOT2_000_wav_deployed	925	1	40	3	7	13	2	95.3904	91.1929
AC5	2013_06_DSGCOT2_000_wav_deployed	926	1	50	3	7	13	2	95.2157	101.246
AC5	2013_06_DSGCOT2_000_wav_deployed	927	2	0	3	7	13	2	95.0475	101.998
AC5	2013_06_DSGCOT2_000_wav_deployed	928	2	10	3	7	13	2	94.679	119.515
AC5	2013_06_DSGCOT2_000_wav_deployed	929	2	20	3	7	13	2	94.5921	99.2548
AC5	2013_06_DSGCOT2_000_wav_deployed	930	2	30	3	7	13	2	94.9471	93.4376
AC5	2013_06_DSGCOT2_000_wav_deployed	931	2	40	3	7	13	2	95.3677	101.344
AC5	2013_06_DSGCOT2_000_wav_deployed	932	2	50	3	7	13	2	95.2796	93.7067
AC5	2013_06_DSGCOT2_000_wav_deployed	933	3	0	3	7	13	2	95.434	124.544
AC5	2013_06_DSGCOT2_000_wav_deployed	934	3	10	3	7	13	2	95.0676	104.451
AC5	2013_06_DSGCOT2_000_wav_deployed	935	3	20	3	7	13	2	95.2486	107.255
AC5	2013_06_DSGCOT2_000_wav_deployed	936	3	30	3	7	13	2	95.2896	94.0188
AC5	2013_06_DSGCOT2_000_wav_deployed	937	3	40	3	7	13	2	95.3842	100.766
AC5	2013_06_DSGCOT2_000_wav_deployed	938	3	50	3	7	13	2	95.3521	93.9892
AC5	2013_06_DSGCOT2_000_wav_deployed	939	4	0	3	7	13	2	95.643	93.554
AC5	2013_06_DSGCOT2_000_wav_deployed	940	4	10	3	7	13	2	95.4286	116.433
AC5	2013_06_DSGCOT2_000_wav_deployed	941	4	20	3	7	13	2	96.113	94.4465
AC5	2013_06_DSGCOT2_000_wav_deployed	942	4	30	3	7	13	2	96.0141	92.5926
AC5	2013_06_DSGCOT2_000_wav_deployed	943	4	40	3	7	13	2	95.7594	96.6139
AC5	2013_06_DSGCOT2_000_wav_deployed	944	4	50	3	7	13	2	95.7983	101.08
AC5	2013_06_DSGCOT2_000_wav_deployed	945	5	0	3	7	13	2	96.2409	106.307
AC5	2013_06_DSGCOT2_000_wav_deployed	946	5	10	3	7	13	2	96.351	98.4393
AC5	2013_06_DSGCOT2_000_wav_deployed	947	5	20	3	7	13	2	96.392	105.659
AC5	2013_06_DSGCOT2_000_wav_deployed	948	5	30	3	7	13	2	96.4552	105.923
AC5	2013_06_DSGCOT2_000_wav_deployed	949	5	40	3	7	13	2	94.9245	91.5445
AC5	2013_06_DSGCOT2_000_wav_deployed	950	5	50	3	7	13	2	95.0383	120.051
AC5	2013_06_DSGCOT2_000_wav_deployed	951	6	0	3	7	13	2	93.8298	91.4226
AC5	2013_06_DSGCOT2_000_wav_deployed	952	6	10	3	7	13	2	94.1522	105.351
AC5	2013_06_DSGCOT2_000_wav_deployed	953	6	20	3	7	13	2	93.7514	99.6189
AC5	2013_06_DSGCOT2_000_wav_deployed	954	6	30	3	7	13	2	93.2542	91.379
AC5	2013_06_DSGCOT2_000_wav_deployed	955	6	40	3	7	13	2	93.722	100.49
AC5	2013_06_DSGCOT2_000_wav_deployed	956	6	50	3	7	13	2	93.5335	100.378
AC5	2013_06_DSGCOT2_000_wav_deployed	957	7	0	3	7	13	2	93.8477	91.1147
AC5	2013_06_DSGCOT2_000_wav_deployed	958	7	10	3	7	13	2	93.876	105.209
AC5	2013_06_DSGCOT2_000_wav_deployed	959	7	20	3	7	13	2	93.5906	99.6854
AC5	2013_06_DSGCOT2_000_wav_deployed	960	7	30	3	7	13	2	94.151	106.201
AC5	2013_06_DSGCOT2_000_wav_deployed	961	7	40	3	7	13	2	93.4354	98.0423
AC5	2013_06_DSGCOT2_000_wav_deployed	962	7	50	3	7	13	2	93.4732	105.33
AC5	2013_06_DSGCOT2_000_wav_deployed	963	8	0	3	7	13	2	93.4191	101.176
AC5	2013_06_DSGCOT2_000_wav_deployed	964	8	10	3	7	13	2	93.4954	104.905
AC5	2013_06_DSGCOT2_000_wav_deployed	965	8	20	3	7	13	2	93.1445	108.536
AC5	2013_06_DSGCOT2_000_wav_deployed	966	8	30	3	7	13	2	93.7521	103.515
AC5	2013_06_DSGCOT2_000_wav_deployed	967	8	40	3	7	13	2	93.6255	100.052
AC5	2013_06_DSGCOT2_000_wav_deployed	968	8	50	3	7	13	2	93.7344	99.5064
AC5	2013_06_DSGCOT2_000_wav_deployed	969	9	0	3	7	13	2	94.0701	115.899
AC5	2013_06_DSGCOT2_000_wav_deployed	970	9	10	3	7	13	2	94.4295	102.015
AC5	2013_06_DSGCOT2_000_wav_deployed	971	9	20	3	7	13	2	93.8108	112.637
AC5	2013_06_DSGCOT2_000_wav_deployed	972	9	30	3	7	13	2	94.0009	105.494
AC5	2013_06_DSGCOT2_000_wav_deployed	973	9	40	3	7	13	2	93.5026	107.395
AC5	2013_06_DSGCOT2_000_wav_deployed	974	9	50	3	7	13	2	93.6375	101.349
AC5	2013_06_DSGCOT2_000_wav_deployed	975	10	0	3	7	13	2	93.5907	114.162
AC5	2013_06_DSGCOT2_000_wav_deployed	976	10	10	3	7	13	2	93.9725	98.237
AC5	2013_06_DSGCOT2_000_wav_deployed	977	10	20	3	7	13	2	93.8288	106.635
AC5	2013_06_DSGCOT2_000_wav_deployed	978	10	30	3	7	13	2	93.8414	106.568
AC5	2013_06_DSGCOT2_000_wav_deployed	979	10	40	3	7	13	2	93.7878	105.679
AC5	2013_06_DSGCOT2_000_wav_deployed	980	10	50	3	7	13	2	93.7325	99.8675
AC5	2013_06_DSGCOT2_000_wav_deployed	981	11	0	3	7	13	2	93.9665	104.103
AC5	2013_06_DSGCOT2_000_wav_deployed	982	11	10	3	7	13	2	93.7414	98.7067
AC5	2013_06_DSGCOT2_000_wav_deployed	983	11	20	3	7	13	2	94.1664	101.578
AC5	2013_06_DSGCOT2_000_wav_deployed	984	11	30	3	7	13	2	93.9904	108.345
AC5	2013_06_DSGCOT2_000_wav_deployed	985	11	40	3	7	13	2	93.961	109.873
AC5	2013_06_DSGCOT2_000_wav_deployed	986	11	50	3	7	13	2	94.0743	96.2669
AC5	2013_06_DSGCOT2_000_wav_deployed	987	12	0	3	7	13	2	94.0463	101.542
AC5	2013_06_DSGCOT2_000_wav_deployed	988	12	10	3	7	13	2	93.9753	98.0032
AC5	2013_06_DSGCOT2_000_wav_deployed	989	12	20	3	7	13	2	93.5996	110.978
AC5	2013_06_DSGCOT2_000_wav_deployed	990	12	30	3	7	13	3	99.2359	115.793
AC5	2013_06_DSGCOT2_000_wav_deployed	991	12	40	3	7	13	2	93.722	106.673
AC5	2013_06_DSGCOT2_000_wav_deployed	992	12	50	3	7	13	2	93.8684	94.1383
AC5	2013_06_DSGCOT2_000_wav_deployed	993	13	0	3	7	13	2	93.934	102.028
AC5	2013_06_DSGCOT2_000_wav_deployed	994	13	10	3	7	13	2	94.3543	106.628
AC5	2013_06_DSGCOT2_000_wav_deployed	995	13	20	3	7	13	2	93.3508	97.7953
AC5	2013_06_DSGCOT2_000_wav_deployed	996	13	30	3	7	13	2	93.8542	104.516
AC5	2013_06_DSGCOT2_000_wav_deployed	997	13	40	3	7	13	2	94.0791	106.7
AC5	2013_06_DSGCOT2_000_wav_deployed	998	13	50	3	7	13	2	93.9234	104.42
AC5	2013_06_DSGCOT2_000_wav_deployed	999	14	0	3	7	13	2	93.9009	103.824
AC5	2013_06_DSGCOT2_000_wav_deployed	1000	14	10	3	7	13	2	93.4708	104.57
AC5	2013_06_DSGCOT2_000_wav_deployed	1001	14	20	3	7	13	2	93.0537	95.9679
AC5	2013_06_DSGCOT2_000_wav_deployed	1002	14	30	3	7	13	2	92.3806	105.031
AC5	2013_06_DSGCOT2_000_wav_deployed	1003	14	40	3	7	13	2	92.2381	111.603
AC5	2013_06_DSGCOT2_000_wav_deployed	1004	14	50	3	7	13	2	93.2125	111.632
AC5	2013_06_DSGCOT2_000_wav_deployed	1005	15	0	3	7	13	2	93.124	103.696
AC5	2013_06_DSGCOT2_000_wav_deployed	1006	15	10	3	7	13	2	93.3262	98.6472
AC5	2013_06_DSGCOT2_000_wav_deployed	1007	15	20	3	7	13	2	93.4626	112.33
AC5	2013_06_DSGCOT2_000_wav_deployed	1008	15	30	3	7	13	2	93.3027	107.68
AC5	2013_06_DSGCOT2_000_wav_deployed	1009	15	40	3	7	13	2	93.6479	97.2824
AC5	2013_06_DSGCOT2_000_wav_deployed	1010	15	50	3	7	13	3	93.4256	126.25
AC5	2013_06_DSGCOT2_000_wav_deployed	1011	16	0	3	7	13	2	93.1152	114.218
AC5	2013_06_DSGCOT2_000_wav_deployed	1012	16	10	3	7	13	2	100.115	113.482
AC5	2013_06_DSGCOT2_000_wav_deployed	1013	16	20	3	7	13	2	94.1573	103.975
AC5	2013_06_DSGCOT2_000_wav_deployed	1014	16	30	3	7	13	2	94.4023	115.755
AC5	2013_06_DSGCOT2_000_wav_deployed	1015	16	40	3	7	13	2	94.1192	104.998
AC5	2013_06_DSGCOT2_000_wav_deployed	1016	16	50	3	7	13	2	94.3288	97.8059
AC5	2013_06_DSGCOT2_000_wav_deployed	1017	17	0	3	7	13	2	94.6543	100.722
AC5	2013_06_DSGCOT2_000_wav_deployed	1018	17	10	3	7	13	2	93.8399	98.5649
AC5	2013_06_DSGCOT2_000_wav_deployed	1019	17	20	3	7	13	2	94.2389	105.352
AC5	2013_06_DSGCOT2_000_wav_deployed	1020	17	30	3	7	13	2	93.279	102.405
AC5	2013_06_DSGCOT2_000_wav_deployed	1021	17	40	3	7	13	2	93.6893	92.0246
AC5	2013_06_DSGCOT2_000_wav_deployed	1022	17	50	3	7	13	2	94.2944	121.446
AC5	2013_06_DSGCOT2_000_wav_deployed	1023	18	0	3	7	13	2	93.7486	96.5827
AC5	2013_06_DSGCOT2_000_wav_deployed	1024	18	10	3	7	13	2	94.0462	93.8249
AC5	2013_06_DSGCOT2_000_wav_deployed	1025	18	20	3	7	13	2	93.8809	94.5216
AC5	2013_06_DSGCOT2_000_wav_deployed	1026	18	30	3	7	13	2	93.8993	106.133
AC5	2013_06_DSGCOT2_000_wav_deployed	1027	18	40	3	7	13	2	93.9508	95.5174
AC5	2013_06_DSGCOT2_000_wav_deployed	1028	18	50	3	7	13	2	94.0155	109.019
AC5	2013_06_DSGCOT2_000_wav_deployed	1029	19	0	3	7	13	2	93.6824	91.1275
AC5	2013_06_DSGCOT2_000_wav_deployed	1030	19	10	3	7	13	2	94.1643	104.7
AC5	2013_06_DSGCOT2_000_wav_deployed	1031	19	20	3	7	13	2	94.544	98.0493
AC5	2013_06_DSGCOT2_000_wav_deployed	1032	19	30	3	7	13	2	94.1366	94.9414
AC5	2013_06_DSGCOT2_000_wav_deployed	1033	19	40	3	7	13	2	95.1256	97.642
AC5	2013_06_DSGCOT2_000_wav_deployed	1034	19	50	3	7	13	2	96.2799	98.268
AC5	2013_06_DSGCOT2_000_wav_deployed	1035	20	0	3	7	13	2	95.6962	103.145
AC5	2013_06_DSGCOT2_000_wav_deployed	1036	20	10	3	7	13	2	96.6031	96.4661
AC5	2013_06_DSGCOT2_000_wav_deployed	1037	20	20	3	7	13	2	96.5825	97.9596
AC5	2013_06_DSGCOT2_000_wav_deployed	1038	20	30	3	7	13	2	96.6755	103.512
AC5	2013_06_DSGCOT2_000_wav_deployed	1039	20	40	3	7	13	2	96.041	101.43
AC5	2013_06_DSGCOT2_000_wav_deployed	1040	20	50	3	7	13	2	95.8357	103.999
AC5	2013_06_DSGCOT2_000_wav_deployed	1041	21	0	3	7	13	2	95.5033	107.379
AC5	2013_06_DSGCOT2_000_wav_deployed	1042	21	10	3	7	13	2	95.9226	104.409
AC5	2013_06_DSGCOT2_000_wav_deployed	1043	21	20	3	7	13	2	95.2784	106.382
AC5	2013_06_DSGCOT2_000_wav_deployed	1044	21	30	3	7	13	2	95.2792	109.925
AC5	2013_06_DSGCOT2_000_wav_deployed	1045	21	40	3	7	13	2	95.2172	116.662
AC5	2013_06_DSGCOT2_000_wav_deployed	1046	21	50	3	7	13	2	95.5664	111.218
AC5	2013_06_DSGCOT2_000_wav_deployed	1047	22	0	3	7	13	2	95.1331	111.511
AC5	2013_06_DSGCOT2_000_wav_deployed	1048	22	10	3	7	13	2	95.5753	106.618
AC5	2013_06_DSGCOT2_000_wav_deployed	1049	22	20	3	7	13	2	94.9862	118.552
AC5	2013_06_DSGCOT2_000_wav_deployed	1050	22	30	3	7	13	2	94.8914	116.952
AC5	2013_06_DSGCOT2_000_wav_deployed	1051	22	40	3	7	13	2	95.1462	101.536
AC5	2013_06_DSGCOT2_000_wav_deployed	1052	22	50	3	7	13	2	95.2889	113.292
AC5	2013_06_DSGCOT2_000_wav_deployed	1053	23	0	3	7	13	2	95.2669	100.349
AC5	2013_06_DSGCOT2_000_wav_deployed	1054	23	10	3	7	13	2	95.3224	101.84
AC5	2013_06_DSGCOT2_000_wav_deployed	1055	23	20	3	7	13	2	94.3408	107.06
AC5	2013_06_DSGCOT2_000_wav_deployed	1056	23	30	3	7	13	2	94.3475	112.979
AC5	2013_06_DSGCOT2_000_wav_deployed	1057	23	40	3	7	13	2	94.6832	104.801
AC5	2013_06_DSGCOT2_000_wav_deployed	1058	23	50	3	7	13	2	93.8249	116.565
AC5	2013_06_DSGCOT2_000_wav_deployed	1059	0	0	4	7	13	2	94.5524	102.644
AC5	2013_06_DSGCOT2_000_wav_deployed	1060	0	10	4	7	13	2	95.0848	117.518
AC5	2013_06_DSGCOT2_000_wav_deployed	1061	0	20	4	7	13	2	94.6161	104.17
AC5	2013_06_DSGCOT2_000_wav_deployed	1062	0	30	4	7	13	2	94.5253	99.7943
AC5	2013_06_DSGCOT2_000_wav_deployed	1063	0	40	4	7	13	2	94.4195	108.076
AC5	2013_06_DSGCOT2_000_wav_deployed	1064	0	50	4	7	13	2	94.562	110.421
AC5	2013_06_DSGCOT2_000_wav_deployed	1065	1	0	4	7	13	2	93.8526	109.021
AC5	2013_06_DSGCOT2_000_wav_deployed	1066	1	10	4	7	13	2	93.9758	99.5389
AC5	2013_06_DSGCOT2_000_wav_deployed	1067	1	20	4	7	13	2	94.1589	118.519
AC5	2013_06_DSGCOT2_000_wav_deployed	1068	1	30	4	7	13	2	94.3448	114.259
AC5	2013_06_DSGCOT2_000_wav_deployed	1069	1	40	4	7	13	2	94.6788	105.556
AC5	2013_06_DSGCOT2_000_wav_deployed	1070	1	50	4	7	13	2	94.9822	109.926
AC5	2013_06_DSGCOT2_000_wav_deployed	1071	2	0	4	7	13	2	94.7604	99.0797
AC5	2013_06_DSGCOT2_000_wav_deployed	1072	2	10	4	7	13	2	95.0463	103.8
AC5	2013_06_DSGCOT2_000_wav_deployed	1073	2	20	4	7	13	2	94.7499	106.392
AC5	2013_06_DSGCOT2_000_wav_deployed	1074	2	30	4	7	13	2	94.8462	98.7864
AC5	2013_06_DSGCOT2_000_wav_deployed	1075	2	40	4	7	13	2	94.5264	110.012
AC5	2013_06_DSGCOT2_000_wav_deployed	1076	2	50	4	7	13	2	93.9964	99.8397
AC5	2013_06_DSGCOT2_000_wav_deployed	1077	3	0	4	7	13	2	94.4016	104.652
AC5	2013_06_DSGCOT2_000_wav_deployed	1078	3	10	4	7	13	2	94.6095	115.525
AC5	2013_06_DSGCOT2_000_wav_deployed	1079	3	20	4	7	13	2	94.4189	102.207
AC5	2013_06_DSGCOT2_000_wav_deployed	1080	3	30	4	7	13	2	94.9279	116.581
AC5	2013_06_DSGCOT2_000_wav_deployed	1081	3	40	4	7	13	2	95.1483	95.6975
AC5	2013_06_DSGCOT2_000_wav_deployed	1082	3	50	4	7	13	2	95.013	97.6091
AC5	2013_06_DSGCOT2_000_wav_deployed	1083	4	0	4	7	13	2	94.8258	98.9878
AC5	2013_06_DSGCOT2_000_wav_deployed	1084	4	10	4	7	13	2	94.6564	99.1839
AC5	2013_06_DSGCOT2_000_wav_deployed	1085	4	20	4	7	13	2	95.2488	96.6079
AC5	2013_06_DSGCOT2_000_wav_deployed	1086	4	30	4	7	13	2	94.3566	102.044
AC5	2013_06_DSGCOT2_000_wav_deployed	1087	4	40	4	7	13	2	94.9195	114.375
AC5	2013_06_DSGCOT2_000_wav_deployed	1088	4	50	4	7	13	2	95.2044	97.0663
AC5	2013_06_DSGCOT2_000_wav_deployed	1089	5	0	4	7	13	2	95.2095	122.936
AC5	2013_06_DSGCOT2_000_wav_deployed	1090	5	10	4	7	13	2	95.2229	108.894
AC5	2013_06_DSGCOT2_000_wav_deployed	1091	5	20	4	7	13	2	95.2814	97.3299
AC5	2013_06_DSGCOT2_000_wav_deployed	1092	5	30	4	7	13	2	94.6241	119.178
AC5	2013_06_DSGCOT2_000_wav_deployed	1093	5	40	4	7	13	2	94.2251	108.888
AC5	2013_06_DSGCOT2_000_wav_deployed	1094	5	50	4	7	13	2	94.1743	101.895
AC5	2013_06_DSGCOT2_000_wav_deployed	1095	6	0	4	7	13	2	94.1672	100.127
AC5	2013_06_DSGCOT2_000_wav_deployed	1096	6	10	4	7	13	2	94.3798	110.701
AC5	2013_06_DSGCOT2_000_wav_deployed	1097	6	20	4	7	13	2	93.9835	97.2366
AC5	2013_06_DSGCOT2_000_wav_deployed	1098	6	30	4	7	13	2	93.3703	126.516
AC5	2013_06_DSGCOT2_000_wav_deployed	1099	6	40	4	7	13	2	93.8982	93.3441
AC5	2013_06_DSGCOT2_000_wav_deployed	1100	6	50	4	7	13	2	93.6155	128.073
AC5	2013_06_DSGCOT2_000_wav_deployed	1101	7	0	4	7	13	2	93.4128	110.906
AC5	2013_06_DSGCOT2_000_wav_deployed	1102	7	10	4	7	13	2	93.4473	104.6
AC5	2013_06_DSGCOT2_000_wav_deployed	1103	7	20	4	7	13	2	93.1131	107.907
AC5	2013_06_DSGCOT2_000_wav_deployed	1104	7	30	4	7	13	2	93.6126	112.203
AC5	2013_06_DSGCOT2_000_wav_deployed	1105	7	40	4	7	13	2	93.599	97.1687
AC5	2013_06_DSGCOT2_000_wav_deployed	1106	7	50	4	7	13	2	93.3194	126.942
AC5	2013_06_DSGCOT2_000_wav_deployed	1107	8	0	4	7	13	2	92.5949	104.646
AC5	2013_06_DSGCOT2_000_wav_deployed	1108	8	10	4	7	13	2	93.085	105.92
AC5	2013_06_DSGCOT2_000_wav_deployed	1109	8	20	4	7	13	2	92.7401	106.098
AC5	2013_06_DSGCOT2_000_wav_deployed	1110	8	30	4	7	13	3	93.0817	96.7296
AC5	2013_06_DSGCOT2_000_wav_deployed	1111	8	40	4	7	13	2	92.5844	118.314
AC5	2013_06_DSGCOT2_000_wav_deployed	1112	8	50	4	7	13	2	92.5506	105.251
AC5	2013_06_DSGCOT2_000_wav_deployed	1113	9	0	4	7	13	2	92.9378	99.4561
AC5	2013_06_DSGCOT2_000_wav_deployed	1114	9	10	4	7	13	2	92.4729	101.458
AC5	2013_06_DSGCOT2_000_wav_deployed	1115	9	20	4	7	13	2	92.2634	110.696
AC5	2013_06_DSGCOT2_000_wav_deployed	1116	9	30	4	7	13	2	92.5348	106.336
AC5	2013_06_DSGCOT2_000_wav_deployed	1117	9	40	4	7	13	2	92.6834	102.274
AC5	2013_06_DSGCOT2_000_wav_deployed	1118	9	50	4	7	13	2	93.0006	106.582
AC5	2013_06_DSGCOT2_000_wav_deployed	1119	10	0	4	7	13	2	92.1227	105.667
AC5	2013_06_DSGCOT2_000_wav_deployed	1120	10	10	4	7	13	2	92.6444	115.877
AC5	2013_06_DSGCOT2_000_wav_deployed	1121	10	20	4	7	13	2	92.9924	117.019
AC5	2013_06_DSGCOT2_000_wav_deployed	1122	10	30	4	7	13	2	92.5111	125.633
AC5	2013_06_DSGCOT2_000_wav_deployed	1123	10	40	4	7	13	2	92.3271	101.226
AC5	2013_06_DSGCOT2_000_wav_deployed	1124	10	50	4	7	13	2	92.8958	104.607
AC5	2013_06_DSGCOT2_000_wav_deployed	1125	11	0	4	7	13	2	92.8386	111.878
AC5	2013_06_DSGCOT2_000_wav_deployed	1126	11	10	4	7	13	2	93.0628	117.108
AC5	2013_06_DSGCOT2_000_wav_deployed	1127	11	20	4	7	13	2	93.1002	108.575
AC5	2013_06_DSGCOT2_000_wav_deployed	1128	11	30	4	7	13	2	93.0732	118.231
AC5	2013_06_DSGCOT2_000_wav_deployed	1129	11	40	4	7	13	2	93.2362	107.186
AC5	2013_06_DSGCOT2_000_wav_deployed	1130	11	50	4	7	13	2	93.1053	109.885
AC5	2013_06_DSGCOT2_000_wav_deployed	1131	12	0	4	7	13	2	92.8876	101.918
AC5	2013_06_DSGCOT2_000_wav_deployed	1132	12	10	4	7	13	2	92.9816	115.267
AC5	2013_06_DSGCOT2_000_wav_deployed	1133	12	20	4	7	13	2	92.8168	117.769
AC5	2013_06_DSGCOT2_000_wav_deployed	1134	12	30	4	7	13	2	92.8507	96.5733
AC5	2013_06_DSGCOT2_000_wav_deployed	1135	12	40	4	7	13	2	93.0439	105.873
AC5	2013_06_DSGCOT2_000_wav_deployed	1136	12	50	4	7	13	3	93.2751	107.487
AC5	2013_06_DSGCOT2_000_wav_deployed	1137	13	0	4	7	13	2	92.9739	111.273
AC5	2013_06_DSGCOT2_000_wav_deployed	1138	13	10	4	7	13	2	94.0815	103.355
AC5	2013_06_DSGCOT2_000_wav_deployed	1139	13	20	4	7	13	2	93.7207	111.63
AC5	2013_06_DSGCOT2_000_wav_deployed	1140	13	30	4	7	13	2	93.7482	105.838
AC5	2013_06_DSGCOT2_000_wav_deployed	1141	13	40	4	7	13	2	93.2069	102.001
AC5	2013_06_DSGCOT2_000_wav_deployed	1142	13	50	4	7	13	2	93.7411	112.747
AC5	2013_06_DSGCOT2_000_wav_deployed	1143	14	0	4	7	13	2	93.7076	99.8842
AC5	2013_06_DSGCOT2_000_wav_deployed	1144	14	10	4	7	13	2	93.0609	108.788
AC5	2013_06_DSGCOT2_000_wav_deployed	1145	14	20	4	7	13	2	93.3401	103.574
AC5	2013_06_DSGCOT2_000_wav_deployed	1146	14	30	4	7	13	2	93.3958	109.126
AC5	2013_06_DSGCOT2_000_wav_deployed	1147	14	40	4	7	13	2	93.7001	110.796
AC5	2013_06_DSGCOT2_000_wav_deployed	1148	14	50	4	7	13	2	92.723	112.441
AC5	2013_06_DSGCOT2_000_wav_deployed	1149	15	0	4	7	13	2	92.7711	119.506
AC5	2013_06_DSGCOT2_000_wav_deployed	1150	15	10	4	7	13	2	93.0096	96.3518
AC5	2013_06_DSGCOT2_000_wav_deployed	1151	15	20	4	7	13	2	93.1859	97.4956
AC5	2013_06_DSGCOT2_000_wav_deployed	1152	15	30	4	7	13	2	93.1862	113.513
AC5	2013_06_DSGCOT2_000_wav_deployed	1153	15	40	4	7	13	2	93.1695	88.9687
AC5	2013_06_DSGCOT2_000_wav_deployed	1154	15	50	4	7	13	2	93.2879	116.002
AC5	2013_06_DSGCOT2_000_wav_deployed	1155	16	0	4	7	13	2	93.8973	104.358
AC5	2013_06_DSGCOT2_000_wav_deployed	1156	16	10	4	7	13	2	93.6783	101.289
AC5	2013_06_DSGCOT2_000_wav_deployed	1157	16	20	4	7	13	2	93.5858	112.93
AC5	2013_06_DSGCOT2_000_wav_deployed	1158	16	30	4	7	13	2	93.3381	120.102
AC5	2013_06_DSGCOT2_000_wav_deployed	1159	16	40	4	7	13	2	93.6572	108.044
AC5	2013_06_DSGCOT2_000_wav_deployed	1160	16	50	4	7	13	2	94.1908	96.6665
AC5	2013_06_DSGCOT2_000_wav_deployed	1161	17	0	4	7	13	2	94.0022	101.475
AC5	2013_06_DSGCOT2_000_wav_deployed	1162	17	10	4	7	13	2	93.5723	99.207
AC5	2013_06_DSGCOT2_000_wav_deployed	1163	17	20	4	7	13	2	94.3698	92.6522
AC5	2013_06_DSGCOT2_000_wav_deployed	1164	17	30	4	7	13	2	93.8462	104.186
AC5	2013_06_DSGCOT2_000_wav_deployed	1165	17	40	4	7	13	2	93.8143	103.854
AC5	2013_06_DSGCOT2_000_wav_deployed	1166	17	50	4	7	13	2	93.8713	96.7307
AC5	2013_06_DSGCOT2_000_wav_deployed	1167	18	0	4	7	13	2	93.2521	98.9614
AC5	2013_06_DSGCOT2_000_wav_deployed	1168	18	10	4	7	13	2	93.7916	90.5224
AC5	2013_06_DSGCOT2_000_wav_deployed	1169	18	20	4	7	13	2	93.5138	100.866
AC5	2013_06_DSGCOT2_000_wav_deployed	1170	18	30	4	7	13	2	93.5718	121.468
AC5	2013_06_DSGCOT2_000_wav_deployed	1171	18	40	4	7	13	2	93.9543	93.2852
AC5	2013_06_DSGCOT2_000_wav_deployed	1172	18	50	4	7	13	2	94.6548	100.658
AC5	2013_06_DSGCOT2_000_wav_deployed	1173	19	0	4	7	13	2	93.964	122.012
AC5	2013_06_DSGCOT2_000_wav_deployed	1174	19	10	4	7	13	2	90.4249	120.654
AC5	2013_06_DSGCOT2_000_wav_deployed	1175	19	20	4	7	13	2	97.3177	109.763
AC5	2013_06_DSGCOT2_000_wav_deployed	1176	19	30	4	7	13	2	94.9633	116.367
AC5	2013_06_DSGCOT2_000_wav_deployed	1177	19	40	4	7	13	2	95.8277	101.7
AC5	2013_06_DSGCOT2_000_wav_deployed	1178	19	50	4	7	13	2	96.0659	123.677
AC5	2013_06_DSGCOT2_000_wav_deployed	1179	20	0	4	7	13	2	96.2064	104.043
AC5	2013_06_DSGCOT2_000_wav_deployed	1180	20	10	4	7	13	2	96.3615	107.382
AC5	2013_06_DSGCOT2_000_wav_deployed	1181	20	20	4	7	13	2	96.4815	121.815
AC5	2013_06_DSGCOT2_000_wav_deployed	1182	20	30	4	7	13	2	95.8922	101.72
AC5	2013_06_DSGCOT2_000_wav_deployed	1183	20	40	4	7	13	2	95.9651	102.495
AC5	2013_06_DSGCOT2_000_wav_deployed	1184	20	50	4	7	13	2	95.3475	101.492
AC5	2013_06_DSGCOT2_000_wav_deployed	1185	21	0	4	7	13	2	95.2834	105.365
AC5	2013_06_DSGCOT2_000_wav_deployed	1186	21	10	4	7	13	2	95.3763	108.651
AC5	2013_06_DSGCOT2_000_wav_deployed	1187	21	20	4	7	13	2	95.286	114.864
AC5	2013_06_DSGCOT2_000_wav_deployed	1188	21	30	4	7	13	1	95.3513	110.399
AC5	2013_06_DSGCOT2_000_wav_deployed	1189	21	40	4	7	13	2	95.1191	107.536
AC5	2013_06_DSGCOT2_000_wav_deployed	1190	21	50	4	7	13	1	94.8729	126.782
AC5	2013_06_DSGCOT2_000_wav_deployed	1191	22	0	4	7	13	2	94.8897	104.582
AC5	2013_06_DSGCOT2_000_wav_deployed	1192	22	10	4	7	13	2	94.8557	116.94
AC5	2013_06_DSGCOT2_000_wav_deployed	1193	22	20	4	7	13	2	95.0226	109.079
AC5	2013_06_DSGCOT2_000_wav_deployed	1194	22	30	4	7	13	2	94.9713	111.348
AC5	2013_06_DSGCOT2_000_wav_deployed	1195	22	40	4	7	13	2	94.854	100.209
AC5	2013_06_DSGCOT2_000_wav_deployed	1196	22	50	4	7	13	2	95.1014	107.599
AC5	2013_06_DSGCOT2_000_wav_deployed	1197	23	0	4	7	13	2	95.0676	96.5272
AC5	2013_06_DSGCOT2_000_wav_deployed	1198	23	10	4	7	13	2	95.0268	107.858
AC5	2013_06_DSGCOT2_000_wav_deployed	1199	23	20	4	7	13	2	94.761	102.902
AC5	2013_06_DSGCOT2_000_wav_deployed	1200	23	30	4	7	13	2	94.6925	103.468
AC5	2013_06_DSGCOT2_000_wav_deployed	1201	23	40	4	7	13	2	94.9816	99.564
AC5	2013_06_DSGCOT2_000_wav_deployed	1202	23	50	4	7	13	2	95.0593	104.382
AC5	2013_06_DSGCOT2_000_wav_deployed	1203	0	0	5	7	13	2	94.5762	100.265
AC5	2013_06_DSGCOT2_000_wav_deployed	1204	0	10	5	7	13	2	94.6424	109.98
AC5	2013_06_DSGCOT2_000_wav_deployed	1205	0	20	5	7	13	2	94.8218	94.8489
AC5	2013_06_DSGCOT2_000_wav_deployed	1206	0	30	5	7	13	2	94.5846	97.9862
AC5	2013_06_DSGCOT2_000_wav_deployed	1207	0	40	5	7	13	2	94.5666	98.9686
AC5	2013_06_DSGCOT2_000_wav_deployed	1208	0	50	5	7	13	2	94.6761	95.997
AC5	2013_06_DSGCOT2_000_wav_deployed	1209	1	0	5	7	13	2	94.5675	97.1184
AC5	2013_06_DSGCOT2_000_wav_deployed	1210	1	10	5	7	13	2	94.4464	99.9162
AC5	2013_06_DSGCOT2_000_wav_deployed	1211	1	20	5	7	13	2	94.4404	95.8779
AC5	2013_06_DSGCOT2_000_wav_deployed	1212	1	30	5	7	13	2	94.6409	102.518
AC5	2013_06_DSGCOT2_000_wav_deployed	1213	1	40	5	7	13	2	94.8762	97.0245
AC5	2013_06_DSGCOT2_000_wav_deployed	1214	1	50	5	7	13	2	94.6014	98.8248
AC5	2013_06_DSGCOT2_000_wav_deployed	1215	2	0	5	7	13	2	94.6284	96.4308
AC5	2013_06_DSGCOT2_000_wav_deployed	1216	2	10	5	7	13	2	94.4054	98.4433
AC5	2013_06_DSGCOT2_000_wav_deployed	1217	2	20	5	7	13	2	94.4021	103.086
AC5	2013_06_DSGCOT2_000_wav_deployed	1218	2	30	5	7	13	2	94.0062	99.0261
AC5	2013_06_DSGCOT2_000_wav_deployed	1219	2	40	5	7	13	2	94.3547	106.279
AC5	2013_06_DSGCOT2_000_wav_deployed	1220	2	50	5	7	13	2	94.6978	95.1102
AC5	2013_06_DSGCOT2_000_wav_deployed	1221	3	0	5	7	13	2	94.6918	92.8175
AC5	2013_06_DSGCOT2_000_wav_deployed	1222	3	10	5	7	13	2	94.54	93.6649
AC5	2013_06_DSGCOT2_000_wav_deployed	1223	3	20	5	7	13	2	94.836	93.557
AC5	2013_06_DSGCOT2_000_wav_deployed	1224	3	30	5	7	13	2	94.1191	105.416
AC5	2013_06_DSGCOT2_000_wav_deployed	1225	3	40	5	7	13	2	94.6245	107.896
AC5	2013_06_DSGCOT2_000_wav_deployed	1226	3	50	5	7	13	2	94.2956	101.707
AC5	2013_06_DSGCOT2_000_wav_deployed	1227	4	0	5	7	13	2	94.2528	104.446
AC5	2013_06_DSGCOT2_000_wav_deployed	1228	4	10	5	7	13	2	95.2119	97.1422
AC5	2013_06_DSGCOT2_000_wav_deployed	1229	4	20	5	7	13	2	94.732	99.4427
AC5	2013_06_DSGCOT2_000_wav_deployed	1230	4	30	5	7	13	2	95.3634	100.165
AC5	2013_06_DSGCOT2_000_wav_deployed	1231	4	40	5	7	13	2	95.8905	108.497
AC5	2013_06_DSGCOT2_000_wav_deployed	1232	4	50	5	7	13	2	95.2479	101.812
AC5	2013_06_DSGCOT2_000_wav_deployed	1233	5	0	5	7	13	2	95.8684	102.53
AC5	2013_06_DSGCOT2_000_wav_deployed	1234	5	10	5	7	13	2	95.4395	103.576
AC5	2013_06_DSGCOT2_000_wav_deployed	1235	5	20	5	7	13	2	95.714	98.1686
AC5	2013_06_DSGCOT2_000_wav_deployed	1236	5	30	5	7	13	2	95.6212	118.628
AC5	2013_06_DSGCOT2_000_wav_deployed	1237	5	40	5	7	13	2	94.1537	91.2622
AC5	2013_06_DSGCOT2_000_wav_deployed	1238	5	50	5	7	13	2	93.8686	104.91
AC5	2013_06_DSGCOT2_000_wav_deployed	1239	6	0	5	7	13	2	93.7334	96.35
AC5	2013_06_DSGCOT2_000_wav_deployed	1240	6	10	5	7	13	2	94.2265	93.9647
AC5	2013_06_DSGCOT2_000_wav_deployed	1241	6	20	5	7	13	2	93.8812	91.7353
AC5	2013_06_DSGCOT2_000_wav_deployed	1242	6	30	5	7	13	2	93.4638	96.2493
AC5	2013_06_DSGCOT2_000_wav_deployed	1243	6	40	5	7	13	2	93.1733	92.2774
AC5	2013_06_DSGCOT2_000_wav_deployed	1244	6	50	5	7	13	2	93.073	103.672
AC5	2013_06_DSGCOT2_000_wav_deployed	1245	7	0	5	7	13	2	93.2794	102.721
AC5	2013_06_DSGCOT2_000_wav_deployed	1246	7	10	5	7	13	2	92.5837	90.6807
AC5	2013_06_DSGCOT2_000_wav_deployed	1247	7	20	5	7	13	2	93.2339	107.294
AC5	2013_06_DSGCOT2_000_wav_deployed	1248	7	30	5	7	13	2	93.1241	103.086
AC5	2013_06_DSGCOT2_000_wav_deployed	1249	7	40	5	7	13	2	92.7545	103.154
AC5	2013_06_DSGCOT2_000_wav_deployed	1250	7	50	5	7	13	2	92.9029	94.6898
AC5	2013_06_DSGCOT2_000_wav_deployed	1251	8	0	5	7	13	2	93.1551	96.2862
AC5	2013_06_DSGCOT2_000_wav_deployed	1252	8	10	5	7	13	2	93.2964	92.5292
AC5	2013_06_DSGCOT2_000_wav_deployed	1253	8	20	5	7	13	2	92.9352	100.843
AC5	2013_06_DSGCOT2_000_wav_deployed	1254	8	30	5	7	13	2	93.4592	102.386
AC5	2013_06_DSGCOT2_000_wav_deployed	1255	8	40	5	7	13	2	93.064	100.767
AC5	2013_06_DSGCOT2_000_wav_deployed	1256	8	50	5	7	13	2	92.826	100.956
AC5	2013_06_DSGCOT2_000_wav_deployed	1257	9	0	5	7	13	2	93.0384	99.3805
AC5	2013_06_DSGCOT2_000_wav_deployed	1258	9	10	5	7	13	3	92.9062	106.512
AC5	2013_06_DSGCOT2_000_wav_deployed	1259	9	20	5	7	13	2	93.289	96.5509
AC5	2013_06_DSGCOT2_000_wav_deployed	1260	9	30	5	7	13	2	93.1901	106.361
AC5	2013_06_DSGCOT2_000_wav_deployed	1261	9	40	5	7	13	2	93.0849	102.965
AC5	2013_06_DSGCOT2_000_wav_deployed	1262	9	50	5	7	13	2	93.3352	99.4659
AC5	2013_06_DSGCOT2_000_wav_deployed	1263	10	0	5	7	13	2	93.2522	113.738
AC5	2013_06_DSGCOT2_000_wav_deployed	1264	10	10	5	7	13	2	93.5953	124.569
AC5	2013_06_DSGCOT2_000_wav_deployed	1265	10	20	5	7	13	2	93.2286	89.3238
AC5	2013_06_DSGCOT2_000_wav_deployed	1266	10	30	5	7	13	2	92.7742	101.32
AC5	2013_06_DSGCOT2_000_wav_deployed	1267	10	40	5	7	13	2	92.5526	98.2656
AC5	2013_06_DSGCOT2_000_wav_deployed	1268	10	50	5	7	13	2	93.4153	98.1199
AC5	2013_06_DSGCOT2_000_wav_deployed	1269	11	0	5	7	13	2	93.5535	103.238
AC5	2013_06_DSGCOT2_000_wav_deployed	1270	11	10	5	7	13	3	92.9952	106.29
AC5	2013_06_DSGCOT2_000_wav_deployed	1271	11	20	5	7	13	2	93.6258	118.454
AC5	2013_06_DSGCOT2_000_wav_deployed	1272	11	30	5	7	13	2	92.8704	103.633
AC5	2013_06_DSGCOT2_000_wav_deployed	1273	11	40	5	7	13	2	92.9259	114.864
AC5	2013_06_DSGCOT2_000_wav_deployed	1274	11	50	5	7	13	2	93.5722	102.329
AC5	2013_06_DSGCOT2_000_wav_deployed	1275	12	0	5	7	13	2	93.275	105.944
AC5	2013_06_DSGCOT2_000_wav_deployed	1276	12	10	5	7	13	2	93.5236	95.2813
AC5	2013_06_DSGCOT2_000_wav_deployed	1277	12	20	5	7	13	2	93.6461	114.845
AC5	2013_06_DSGCOT2_000_wav_deployed	1278	12	30	5	7	13	2	93.6235	102.13
AC5	2013_06_DSGCOT2_000_wav_deployed	1279	12	40	5	7	13	2	91.8071	115.437
AC5	2013_06_DSGCOT2_000_wav_deployed	1280	12	50	5	7	13	2	90.0089	110.563
AC5	2013_06_DSGCOT2_000_wav_deployed	1281	13	0	5	7	13	2	91.9945	100.288
AC5	2013_06_DSGCOT2_000_wav_deployed	1282	13	10	5	7	13	2	92.9527	105.653
AC5	2013_06_DSGCOT2_000_wav_deployed	1283	13	20	5	7	13	2	93.5009	106.791
AC5	2013_06_DSGCOT2_000_wav_deployed	1284	13	30	5	7	13	2	93.8817	94.3485
AC5	2013_06_DSGCOT2_000_wav_deployed	1285	13	40	5	7	13	2	91.002	106.786
AC5	2013_06_DSGCOT2_000_wav_deployed	1286	13	50	5	7	13	2	91.4534	103.132
AC5	2013_06_DSGCOT2_000_wav_deployed	1287	14	0	5	7	13	2	91.7327	108.099
AC5	2013_06_DSGCOT2_000_wav_deployed	1288	14	10	5	7	13	2	91.2553	115.206
AC5	2013_06_DSGCOT2_000_wav_deployed	1289	14	20	5	7	13	2	88.8996	94.3581
AC5	2013_06_DSGCOT2_000_wav_deployed	1290	14	30	5	7	13	2	90.1464	102.485
AC5	2013_06_DSGCOT2_000_wav_deployed	1291	14	40	5	7	13	2	90.2538	113.831
AC5	2013_06_DSGCOT2_000_wav_deployed	1292	14	50	5	7	13	2	90.9899	109.309
AC5	2013_06_DSGCOT2_000_wav_deployed	1293	15	0	5	7	13	2	92.353	101.06
AC5	2013_06_DSGCOT2_000_wav_deployed	1294	15	10	5	7	13	2	92.6256	93.0207
AC5	2013_06_DSGCOT2_000_wav_deployed	1295	15	20	5	7	13	2	92.3673	98.823
AC5	2013_06_DSGCOT2_000_wav_deployed	1296	15	30	5	7	13	2	92.7921	108.224
AC5	2013_06_DSGCOT2_000_wav_deployed	1297	15	40	5	7	13	2	93.4225	106.692
AC5	2013_06_DSGCOT2_000_wav_deployed	1298	15	50	5	7	13	2	92.748	115.397
AC5	2013_06_DSGCOT2_000_wav_deployed	1299	16	0	5	7	13	2	93.3938	107.654
AC5	2013_06_DSGCOT2_000_wav_deployed	1300	16	10	5	7	13	2	94.0948	105.42
AC5	2013_06_DSGCOT2_000_wav_deployed	1301	16	20	5	7	13	2	93.7078	95.2488
AC5	2013_06_DSGCOT2_000_wav_deployed	1302	16	30	5	7	13	2	93.2735	92.3717
AC5	2013_06_DSGCOT2_000_wav_deployed	1303	16	40	5	7	13	2	93.2932	90.7442
AC5	2013_06_DSGCOT2_000_wav_deployed	1304	16	50	5	7	13	2	93.2887	102.133
AC5	2013_06_DSGCOT2_000_wav_deployed	1305	17	0	5	7	13	2	93.5642	103.72
AC5	2013_06_DSGCOT2_000_wav_deployed	1306	17	10	5	7	13	2	93.4328	91.0121
AC5	2013_06_DSGCOT2_000_wav_deployed	1307	17	20	5	7	13	2	93.2305	92.6246
AC5	2013_06_DSGCOT2_000_wav_deployed	1308	17	30	5	7	13	2	93.5719	92.3129
AC5	2013_06_DSGCOT2_000_wav_deployed	1309	17	40	5	7	13	2	93.3486	111.881
AC5	2013_06_DSGCOT2_000_wav_deployed	1310	17	50	5	7	13	2	93.7098	121.529
AC5	2013_06_DSGCOT2_000_wav_deployed	1311	18	0	5	7	13	2	93.3367	120.538
AC5	2013_06_DSGCOT2_000_wav_deployed	1312	18	10	5	7	13	2	93.3497	99.0792
AC5	2013_06_DSGCOT2_000_wav_deployed	1313	18	20	5	7	13	2	93.1499	98.316
AC5	2013_06_DSGCOT2_000_wav_deployed	1314	18	30	5	7	13	2	93.5466	90.5102
AC5	2013_06_DSGCOT2_000_wav_deployed	1315	18	40	5	7	13	2	93.9257	93.9438
AC5	2013_06_DSGCOT2_000_wav_deployed	1316	18	50	5	7	13	2	94.0837	103.677
AC5	2013_06_DSGCOT2_000_wav_deployed	1317	19	0	5	7	13	2	93.8224	89.6924
AC5	2013_06_DSGCOT2_000_wav_deployed	1318	19	10	5	7	13	2	94.4348	94.9126
AC5	2013_06_DSGCOT2_000_wav_deployed	1319	19	20	5	7	13	2	94.0222	92.0318
AC5	2013_06_DSGCOT2_000_wav_deployed	1320	19	30	5	7	13	2	94.8042	124.189
AC5	2013_06_DSGCOT2_000_wav_deployed	1321	19	40	5	7	13	2	95.0509	127.437
AC5	2013_06_DSGCOT2_000_wav_deployed	1322	19	50	5	7	13	2	95.4871	98.4477
AC5	2013_06_DSGCOT2_000_wav_deployed	1323	20	0	5	7	13	2	95.8767	115.912
AC5	2013_06_DSGCOT2_000_wav_deployed	1324	20	10	5	7	13	2	96.0963	100.481
AC5	2013_06_DSGCOT2_000_wav_deployed	1325	20	20	5	7	13	2	95.9819	99.0465
AC5	2013_06_DSGCOT2_000_wav_deployed	1326	20	30	5	7	13	2	95.9404	126.91
AC5	2013_06_DSGCOT2_000_wav_deployed	1327	20	40	5	7	13	2	96.1205	97.9881
AC5	2013_06_DSGCOT2_000_wav_deployed	1328	20	50	5	7	13	2	95.4807	103.12
AC5	2013_06_DSGCOT2_000_wav_deployed	1329	21	0	5	7	13	2	95.1038	106.791
AC5	2013_06_DSGCOT2_000_wav_deployed	1330	21	10	5	7	13	2	95.202	104.255
AC5	2013_06_DSGCOT2_000_wav_deployed	1331	21	20	5	7	13	2	95.1521	104.588
AC5	2013_06_DSGCOT2_000_wav_deployed	1332	21	30	5	7	13	1	94.8791	106.187
AC5	2013_06_DSGCOT2_000_wav_deployed	1333	21	40	5	7	13	1	94.8768	115.619
AC5	2013_06_DSGCOT2_000_wav_deployed	1334	21	50	5	7	13	2	95.0678	102.296
AC5	2013_06_DSGCOT2_000_wav_deployed	1335	22	0	5	7	13	2	94.7451	108.395
AC5	2013_06_DSGCOT2_000_wav_deployed	1336	22	10	5	7	13	2	94.8173	102.7
AC5	2013_06_DSGCOT2_000_wav_deployed	1337	22	20	5	7	13	2	95.0978	100.427
AC5	2013_06_DSGCOT2_000_wav_deployed	1338	22	30	5	7	13	2	94.5089	105.233
AC5	2013_06_DSGCOT2_000_wav_deployed	1339	22	40	5	7	13	2	94.6566	94.7399
AC5	2013_06_DSGCOT2_000_wav_deployed	1340	22	50	5	7	13	2	94.7203	108.624
AC5	2013_06_DSGCOT2_000_wav_deployed	1341	23	0	5	7	13	2	95.3675	117.19
AC5	2013_06_DSGCOT2_000_wav_deployed	1342	23	10	5	7	13	2	95.085	95.1427
AC5	2013_06_DSGCOT2_000_wav_deployed	1343	23	20	5	7	13	2	95.0715	94.3622
AC5	2013_06_DSGCOT2_000_wav_deployed	1344	23	30	5	7	13	2	94.9439	91.7813
AC5	2013_06_DSGCOT2_000_wav_deployed	1345	23	40	5	7	13	2	94.5017	103.661
AC5	2013_06_DSGCOT2_000_wav_deployed	1346	23	50	5	7	13	2	94.3516	96.9559
AC5	2013_06_DSGCOT2_000_wav_deployed	1347	0	0	6	7	13	2	94.8769	99.7426
AC5	2013_06_DSGCOT2_000_wav_deployed	1348	0	10	6	7	13	2	94.3138	99.1517
AC5	2013_06_DSGCOT2_000_wav_deployed	1349	0	20	6	7	13	2	94.6463	99.6896
AC5	2013_06_DSGCOT2_000_wav_deployed	1350	0	30	6	7	13	2	95.1664	111.364
AC5	2013_06_DSGCOT2_000_wav_deployed	1351	0	40	6	7	13	2	94.7848	95.5155
AC5	2013_06_DSGCOT2_000_wav_deployed	1352	0	50	6	7	13	2	95.1588	103.023
AC5	2013_06_DSGCOT2_000_wav_deployed	1353	1	0	6	7	13	2	94.4928	100.342
AC5	2013_06_DSGCOT2_000_wav_deployed	1354	1	10	6	7	13	2	94.5028	91.0041
AC5	2013_06_DSGCOT2_000_wav_deployed	1355	1	20	6	7	13	2	94.7806	99.6921
AC5	2013_06_DSGCOT2_000_wav_deployed	1356	1	30	6	7	13	2	94.8032	96.3323
AC5	2013_06_DSGCOT2_000_wav_deployed	1357	1	40	6	7	13	2	94.2817	115.151
AC5	2013_06_DSGCOT2_000_wav_deployed	1358	1	50	6	7	13	2	94.9872	100.304
AC5	2013_06_DSGCOT2_000_wav_deployed	1359	2	0	6	7	13	2	94.597	116.404
AC5	2013_06_DSGCOT2_000_wav_deployed	1360	2	10	6	7	13	2	94.9378	103.096
AC5	2013_06_DSGCOT2_000_wav_deployed	1361	2	20	6	7	13	2	94.7132	117.266
AC5	2013_06_DSGCOT2_000_wav_deployed	1362	2	30	6	7	13	2	94.5279	97.8599
AC5	2013_06_DSGCOT2_000_wav_deployed	1363	2	40	6	7	13	2	94.7692	98.845
AC5	2013_06_DSGCOT2_000_wav_deployed	1364	2	50	6	7	13	2	94.4163	96.1734
AC5	2013_06_DSGCOT2_000_wav_deployed	1365	3	0	6	7	13	2	94.591	112.084
AC5	2013_06_DSGCOT2_000_wav_deployed	1366	3	10	6	7	13	2	95.0789	98.3818
AC5	2013_06_DSGCOT2_000_wav_deployed	1367	3	20	6	7	13	2	94.5995	97.593
AC5	2013_06_DSGCOT2_000_wav_deployed	1368	3	30	6	7	13	2	94.4288	111.019
AC5	2013_06_DSGCOT2_000_wav_deployed	1369	3	40	6	7	13	2	94.8684	102.713
AC5	2013_06_DSGCOT2_000_wav_deployed	1370	3	50	6	7	13	2	94.167	95.8002
AC5	2013_06_DSGCOT2_000_wav_deployed	1371	4	0	6	7	13	2	94.5647	98.0778
AC5	2013_06_DSGCOT2_000_wav_deployed	1372	4	10	6	7	13	2	94.6256	107.915
AC5	2013_06_DSGCOT2_000_wav_deployed	1373	4	20	6	7	13	2	94.6505	108.395
AC5	2013_06_DSGCOT2_000_wav_deployed	1374	4	30	6	7	13	2	95.2386	102.363
AC5	2013_06_DSGCOT2_000_wav_deployed	1375	4	40	6	7	13	2	95.5827	101.045
AC5	2013_06_DSGCOT2_000_wav_deployed	1376	4	50	6	7	13	2	95.8405	92.5985
AC5	2013_06_DSGCOT2_000_wav_deployed	1377	5	0	6	7	13	2	95.3265	103.805
AC5	2013_06_DSGCOT2_000_wav_deployed	1378	5	10	6	7	13	2	95.5647	97.1038
AC5	2013_06_DSGCOT2_000_wav_deployed	1379	5	20	6	7	13	2	95.6006	99.2472
AC5	2013_06_DSGCOT2_000_wav_deployed	1380	5	30	6	7	13	2	95.1495	98.6604
AC5	2013_06_DSGCOT2_000_wav_deployed	1381	5	40	6	7	13	2	95.044	112.859
AC5	2013_06_DSGCOT2_000_wav_deployed	1382	5	50	6	7	13	2	94.1918	97.067
AC5	2013_06_DSGCOT2_000_wav_deployed	1383	6	0	6	7	13	2	93.9391	102.04
AC5	2013_06_DSGCOT2_000_wav_deployed	1384	6	10	6	7	13	2	93.4974	109.175
AC5	2013_06_DSGCOT2_000_wav_deployed	1385	6	20	6	7	13	2	93.3686	115.823
AC5	2013_06_DSGCOT2_000_wav_deployed	1386	6	30	6	7	13	2	93.1473	89.4947
AC5	2013_06_DSGCOT2_000_wav_deployed	1387	6	40	6	7	13	2	93.5261	91.802
AC5	2013_06_DSGCOT2_000_wav_deployed	1388	6	50	6	7	13	3	93.2825	101.122
AC5	2013_06_DSGCOT2_000_wav_deployed	1389	7	0	6	7	13	2	93.4386	92.6787
AC5	2013_06_DSGCOT2_000_wav_deployed	1390	7	10	6	7	13	2	92.7281	99.2286
AC5	2013_06_DSGCOT2_000_wav_deployed	1391	7	20	6	7	13	2	92.9156	103.731
AC5	2013_06_DSGCOT2_000_wav_deployed	1392	7	30	6	7	13	2	92.6367	93.3277
AC5	2013_06_DSGCOT2_000_wav_deployed	1393	7	40	6	7	13	2	92.611	106.186
AC5	2013_06_DSGCOT2_000_wav_deployed	1394	7	50	6	7	13	2	93.7437	103.065
AC5	2013_06_DSGCOT2_000_wav_deployed	1395	8	0	6	7	13	2	93.2582	91.2894
AC5	2013_06_DSGCOT2_000_wav_deployed	1396	8	10	6	7	13	2	94.1101	106.18
AC5	2013_06_DSGCOT2_000_wav_deployed	1397	8	20	6	7	13	2	92.3171	98.8226
AC5	2013_06_DSGCOT2_000_wav_deployed	1398	8	30	6	7	13	2	92.6322	100.211
AC5	2013_06_DSGCOT2_000_wav_deployed	1399	8	40	6	7	13	2	92.2932	107.578
AC5	2013_06_DSGCOT2_000_wav_deployed	1400	8	50	6	7	13	2	92.4937	108.579
AC5	2013_06_DSGCOT2_000_wav_deployed	1401	9	0	6	7	13	2	92.4946	98.5755
AC5	2013_06_DSGCOT2_000_wav_deployed	1402	9	10	6	7	13	2	92.7847	113.012
AC5	2013_06_DSGCOT2_000_wav_deployed	1403	9	20	6	7	13	2	92.8951	101.632
AC5	2013_06_DSGCOT2_000_wav_deployed	1404	9	30	6	7	13	2	92.348	97.3763
AC5	2013_06_DSGCOT2_000_wav_deployed	1405	9	40	6	7	13	2	93.2906	108.466
AC5	2013_06_DSGCOT2_000_wav_deployed	1406	9	50	6	7	13	2	92.9922	99.796
AC5	2013_06_DSGCOT2_000_wav_deployed	1407	10	0	6	7	13	2	92.8974	101.175
AC5	2013_06_DSGCOT2_000_wav_deployed	1408	10	10	6	7	13	2	92.755	92.192
AC5	2013_06_DSGCOT2_000_wav_deployed	1409	10	20	6	7	13	2	92.976	102.022
AC5	2013_06_DSGCOT2_000_wav_deployed	1410	10	30	6	7	13	2	92.9784	91.4531
AC5	2013_06_DSGCOT2_000_wav_deployed	1411	10	40	6	7	13	2	93.4168	99.4951
AC5	2013_06_DSGCOT2_000_wav_deployed	1412	10	50	6	7	13	2	93.3508	100.672
AC5	2013_06_DSGCOT2_000_wav_deployed	1413	11	0	6	7	13	2	93.6802	100.553
AC5	2013_06_DSGCOT2_000_wav_deployed	1414	11	10	6	7	13	2	92.9716	98.6043
AC5	2013_06_DSGCOT2_000_wav_deployed	1415	11	20	6	7	13	2	93.3976	95.7629
AC5	2013_06_DSGCOT2_000_wav_deployed	1416	11	30	6	7	13	2	93.3329	92.6075
AC5	2013_06_DSGCOT2_000_wav_deployed	1417	11	40	6	7	13	2	93.3808	105.155
AC5	2013_06_DSGCOT2_000_wav_deployed	1418	11	50	6	7	13	2	93.6342	103.033
AC5	2013_06_DSGCOT2_000_wav_deployed	1419	12	0	6	7	13	2	93.4069	104.146
AC5	2013_06_DSGCOT2_000_wav_deployed	1420	12	10	6	7	13	2	93.6241	94.431
AC5	2013_06_DSGCOT2_000_wav_deployed	1421	12	20	6	7	13	2	93.7548	111.743
AC5	2013_06_DSGCOT2_000_wav_deployed	1422	12	30	6	7	13	2	94.434	104.711
AC5	2013_06_DSGCOT2_000_wav_deployed	1423	12	40	6	7	13	2	93.6133	116.858
AC5	2013_06_DSGCOT2_000_wav_deployed	1424	12	50	6	7	13	2	93.4744	118.407
AC5	2013_06_DSGCOT2_000_wav_deployed	1425	13	0	6	7	13	2	93.6505	90.8033
AC5	2013_06_DSGCOT2_000_wav_deployed	1426	13	10	6	7	13	2	93.6913	119.721
AC5	2013_06_DSGCOT2_000_wav_deployed	1427	13	20	6	7	13	2	93.9408	106.208
AC5	2013_06_DSGCOT2_000_wav_deployed	1428	13	30	6	7	13	2	93.873	100.391
AC5	2013_06_DSGCOT2_000_wav_deployed	1429	13	40	6	7	13	2	93.4735	87.121
AC5	2013_06_DSGCOT2_000_wav_deployed	1430	13	50	6	7	13	2	93.4267	100.666
AC5	2013_06_DSGCOT2_000_wav_deployed	1431	14	0	6	7	13	2	94.1212	116.166
AC5	2013_06_DSGCOT2_000_wav_deployed	1432	14	10	6	7	13	3	93.7796	97.4529
AC5	2013_06_DSGCOT2_000_wav_deployed	1433	14	20	6	7	13	2	94.1308	98.4022
AC5	2013_06_DSGCOT2_000_wav_deployed	1434	14	30	6	7	13	2	93.5794	89.2819
AC5	2013_06_DSGCOT2_000_wav_deployed	1435	14	40	6	7	13	2	93.1517	96.5014
AC5	2013_06_DSGCOT2_000_wav_deployed	1436	14	50	6	7	13	2	93.6562	115.516
AC5	2013_06_DSGCOT2_000_wav_deployed	1437	15	0	6	7	13	2	93.593	88.1432
AC5	2013_06_DSGCOT2_000_wav_deployed	1438	15	10	6	7	13	2	93.3894	97.4127
AC5	2013_06_DSGCOT2_000_wav_deployed	1439	15	20	6	7	13	3	93.2315	91.001
AC5	2013_06_DSGCOT2_000_wav_deployed	1440	15	30	6	7	13	2	93.3604	98.8487
AC5	2013_06_DSGCOT2_000_wav_deployed	1441	15	40	6	7	13	2	93.2377	94.2556
AC5	2013_06_DSGCOT2_000_wav_deployed	1442	15	50	6	7	13	2	92.8815	102.974
AC5	2013_06_DSGCOT2_000_wav_deployed	1443	16	0	6	7	13	2	93.0294	95.2802
AC5	2013_06_DSGCOT2_000_wav_deployed	1444	16	10	6	7	13	2	93.877	100.102
AC5	2013_06_DSGCOT2_000_wav_deployed	1445	16	20	6	7	13	2	92.8196	100.558
AC5	2013_06_DSGCOT2_000_wav_deployed	1446	16	30	6	7	13	2	93.4253	87.4431
AC5	2013_06_DSGCOT2_000_wav_deployed	1447	16	40	6	7	13	2	93.5516	93.2577
AC5	2013_06_DSGCOT2_000_wav_deployed	1448	16	50	6	7	13	2	92.7631	89.9415
AC5	2013_06_DSGCOT2_000_wav_deployed	1449	17	0	6	7	13	2	93.9424	105.858
AC5	2013_06_DSGCOT2_000_wav_deployed	1450	17	10	6	7	13	2	93.6713	88.1505
AC5	2013_06_DSGCOT2_000_wav_deployed	1451	17	20	6	7	13	2	93.3902	92.531
AC5	2013_06_DSGCOT2_000_wav_deployed	1452	17	30	6	7	13	3	98.3717	110.761
AC5	2013_06_DSGCOT2_000_wav_deployed	1453	17	40	6	7	13	2	94.1082	109.636
AC5	2013_06_DSGCOT2_000_wav_deployed	1454	17	50	6	7	13	2	93.2736	93.4723
AC5	2013_06_DSGCOT2_000_wav_deployed	1455	18	0	6	7	13	2	93.3215	89.6463
AC5	2013_06_DSGCOT2_000_wav_deployed	1456	18	10	6	7	13	2	93.4683	98.8855
AC5	2013_06_DSGCOT2_000_wav_deployed	1457	18	20	6	7	13	2	93.2804	94.7593
AC5	2013_06_DSGCOT2_000_wav_deployed	1458	18	30	6	7	13	2	93.8409	97.0677
AC5	2013_06_DSGCOT2_000_wav_deployed	1459	18	40	6	7	13	2	93.1636	98.4722
AC5	2013_06_DSGCOT2_000_wav_deployed	1460	18	50	6	7	13	2	93.2228	93.1911
AC5	2013_06_DSGCOT2_000_wav_deployed	1461	19	0	6	7	13	3	93.7868	94.6103
AC5	2013_06_DSGCOT2_000_wav_deployed	1462	19	10	6	7	13	2	93.7155	86.7356
AC5	2013_06_DSGCOT2_000_wav_deployed	1463	19	20	6	7	13	2	93.8743	92.8416
AC5	2013_06_DSGCOT2_000_wav_deployed	1464	19	30	6	7	13	3	94.8305	92.439
AC5	2013_06_DSGCOT2_000_wav_deployed	1465	19	40	6	7	13	2	94.7683	99.8149
AC5	2013_06_DSGCOT2_000_wav_deployed	1466	19	50	6	7	13	2	95.1739	97.1491
AC5	2013_06_DSGCOT2_000_wav_deployed	1467	20	0	6	7	13	2	96.0579	97.5433
AC5	2013_06_DSGCOT2_000_wav_deployed	1468	20	10	6	7	13	2	95.8614	97.3418
AC5	2013_06_DSGCOT2_000_wav_deployed	1469	20	20	6	7	13	2	95.6972	99.2269
AC5	2013_06_DSGCOT2_000_wav_deployed	1470	20	30	6	7	13	2	95.7094	94.0267
AC5	2013_06_DSGCOT2_000_wav_deployed	1471	20	40	6	7	13	2	95.3962	96.7061
AC5	2013_06_DSGCOT2_000_wav_deployed	1472	20	50	6	7	13	2	95.0747	101.213
AC5	2013_06_DSGCOT2_000_wav_deployed	1473	21	0	6	7	13	2	95.2281	112.768
AC5	2013_06_DSGCOT2_000_wav_deployed	1474	21	10	6	7	13	2	95.3358	101.229
AC5	2013_06_DSGCOT2_000_wav_deployed	1475	21	20	6	7	13	2	94.6631	99.9265
AC5	2013_06_DSGCOT2_000_wav_deployed	1476	21	30	6	7	13	2	94.7219	99.0281
AC5	2013_06_DSGCOT2_000_wav_deployed	1477	21	40	6	7	13	2	95.0545	100.475
AC5	2013_06_DSGCOT2_000_wav_deployed	1478	21	50	6	7	13	2	94.6961	97.6572
AC5	2013_06_DSGCOT2_000_wav_deployed	1479	22	0	6	7	13	2	95.2098	96.2327
AC5	2013_06_DSGCOT2_000_wav_deployed	1480	22	10	6	7	13	2	94.82	95.0867
AC5	2013_06_DSGCOT2_000_wav_deployed	1481	22	20	6	7	13	2	95.2726	93.2835
AC5	2013_06_DSGCOT2_000_wav_deployed	1482	22	30	6	7	13	2	95.0375	93.3166
AC5	2013_06_DSGCOT2_000_wav_deployed	1483	22	40	6	7	13	2	94.9314	92.8841
AC5	2013_06_DSGCOT2_000_wav_deployed	1484	22	50	6	7	13	2	94.7208	95.1923
AC5	2013_06_DSGCOT2_000_wav_deployed	1485	23	0	6	7	13	2	94.7857	91.9865
AC5	2013_06_DSGCOT2_000_wav_deployed	1486	23	10	6	7	13	2	95.0736	89.6969
AC5	2013_06_DSGCOT2_000_wav_deployed	1487	23	20	6	7	13	2	94.4109	112.084
AC5	2013_06_DSGCOT2_000_wav_deployed	1488	23	30	6	7	13	2	94.7389	90.2015
AC5	2013_06_DSGCOT2_000_wav_deployed	1489	23	40	6	7	13	2	94.1444	91.362
AC5	2013_06_DSGCOT2_000_wav_deployed	1490	23	50	6	7	13	2	94.4438	91.9608
AC5	2013_06_DSGCOT2_000_wav_deployed	1491	0	0	7	7	13	2	94.4338	90.2296
AC5	2013_06_DSGCOT2_000_wav_deployed	1492	0	10	7	7	13	2	94.0003	92.8547
AC5	2013_06_DSGCOT2_000_wav_deployed	1493	0	20	7	7	13	2	94.1608	91.1493
AC5	2013_06_DSGCOT2_000_wav_deployed	1494	0	30	7	7	13	2	94.2607	91.0799
AC5	2013_06_DSGCOT2_000_wav_deployed	1495	0	40	7	7	13	2	93.9393	91.7169
AC5	2013_06_DSGCOT2_000_wav_deployed	1496	0	50	7	7	13	2	94.2694	94.2301
AC5	2013_06_DSGCOT2_000_wav_deployed	1497	1	0	7	7	13	2	94.471	94.8427
AC5	2013_06_DSGCOT2_000_wav_deployed	1498	1	10	7	7	13	2	93.9724	89.879
AC5	2013_06_DSGCOT2_000_wav_deployed	1499	1	20	7	7	13	3	94.5112	93.9692
AC5	2013_06_DSGCOT2_000_wav_deployed	1500	1	30	7	7	13	2	94.2116	97.1888
AC5	2013_06_DSGCOT2_000_wav_deployed	1501	1	40	7	7	13	2	94.0054	101.823
AC5	2013_06_DSGCOT2_000_wav_deployed	1502	1	50	7	7	13	2	93.8502	94.4205
AC5	2013_06_DSGCOT2_000_wav_deployed	1503	2	0	7	7	13	2	94.0369	97.3536
AC5	2013_06_DSGCOT2_000_wav_deployed	1504	2	10	7	7	13	2	94.6225	93.7871
AC5	2013_06_DSGCOT2_000_wav_deployed	1505	2	20	7	7	13	2	94.3472	93.132
AC5	2013_06_DSGCOT2_000_wav_deployed	1506	2	30	7	7	13	2	94.1249	89.5762
AC5	2013_06_DSGCOT2_000_wav_deployed	1507	2	40	7	7	13	2	93.8076	92.2135
AC5	2013_06_DSGCOT2_000_wav_deployed	1508	2	50	7	7	13	2	94.2179	90.591
AC5	2013_06_DSGCOT2_000_wav_deployed	1509	3	0	7	7	13	2	94.1773	90.0877
AC5	2013_06_DSGCOT2_000_wav_deployed	1510	3	10	7	7	13	2	94.3963	90.9042
AC5	2013_06_DSGCOT2_000_wav_deployed	1511	3	20	7	7	13	2	94.3384	90.5625
AC5	2013_06_DSGCOT2_000_wav_deployed	1512	3	30	7	7	13	2	94.7242	88.5466
AC5	2013_06_DSGCOT2_000_wav_deployed	1513	3	40	7	7	13	2	94.6534	98.2247
AC5	2013_06_DSGCOT2_000_wav_deployed	1514	3	50	7	7	13	2	94.2128	93.34
AC5	2013_06_DSGCOT2_000_wav_deployed	1515	4	0	7	7	13	2	94.7134	91.2787
AC5	2013_06_DSGCOT2_000_wav_deployed	1516	4	10	7	7	13	2	94.6639	91.1942
AC5	2013_06_DSGCOT2_000_wav_deployed	1517	4	20	7	7	13	2	94.902	89.5581
AC5	2013_06_DSGCOT2_000_wav_deployed	1518	4	30	7	7	13	3	95.4295	97.1301
AC5	2013_06_DSGCOT2_000_wav_deployed	1519	4	40	7	7	13	2	95.858	102.619
AC5	2013_06_DSGCOT2_000_wav_deployed	1520	4	50	7	7	13	2	96.1416	96.0681
AC5	2013_06_DSGCOT2_000_wav_deployed	1521	5	0	7	7	13	2	96.4815	93.7224
AC5	2013_06_DSGCOT2_000_wav_deployed	1522	5	10	7	7	13	2	96.1623	90.0546
AC5	2013_06_DSGCOT2_000_wav_deployed	1523	5	20	7	7	13	2	95.7853	94.7997
AC5	2013_06_DSGCOT2_000_wav_deployed	1524	5	30	7	7	13	2	95.3596	102.868
AC5	2013_06_DSGCOT2_000_wav_deployed	1525	5	40	7	7	13	2	94.5461	90.4262
AC5	2013_06_DSGCOT2_000_wav_deployed	1526	5	50	7	7	13	2	94.4565	97.5678
AC5	2013_06_DSGCOT2_000_wav_deployed	1527	6	0	7	7	13	2	93.8081	89.4707
AC5	2013_06_DSGCOT2_000_wav_deployed	1528	6	10	7	7	13	2	93.8053	95.3342
AC5	2013_06_DSGCOT2_000_wav_deployed	1529	6	20	7	7	13	2	93.9389	91.7038
AC5	2013_06_DSGCOT2_000_wav_deployed	1530	6	30	7	7	13	2	93.3574	90.2164
AC5	2013_06_DSGCOT2_000_wav_deployed	1531	6	40	7	7	13	2	94.448	103.968
AC5	2013_06_DSGCOT2_000_wav_deployed	1532	6	50	7	7	13	2	92.6992	90.0795
AC5	2013_06_DSGCOT2_000_wav_deployed	1533	7	0	7	7	13	2	94.3098	95.7895
AC5	2013_06_DSGCOT2_000_wav_deployed	1534	7	10	7	7	13	3	92.9092	95.5536
AC5	2013_06_DSGCOT2_000_wav_deployed	1535	7	20	7	7	13	2	92.7006	92.0657
AC5	2013_06_DSGCOT2_000_wav_deployed	1536	7	30	7	7	13	2	92.8628	92.391
AC5	2013_06_DSGCOT2_000_wav_deployed	1537	7	40	7	7	13	2	92.7077	92.2598
AC5	2013_06_DSGCOT2_000_wav_deployed	1538	7	50	7	7	13	2	93.0058	90.3449
AC5	2013_06_DSGCOT2_000_wav_deployed	1539	8	0	7	7	13	2	92.3065	92.1504
AC5	2013_06_DSGCOT2_000_wav_deployed	1540	8	10	7	7	13	2	92.7104	89.3972
AC5	2013_06_DSGCOT2_000_wav_deployed	1541	8	20	7	7	13	2	92.264	94.4852
AC5	2013_06_DSGCOT2_000_wav_deployed	1542	8	30	7	7	13	2	92.8172	91.1289
AC5	2013_06_DSGCOT2_000_wav_deployed	1543	8	40	7	7	13	2	92.5634	92.1399
AC5	2013_06_DSGCOT2_000_wav_deployed	1544	8	50	7	7	13	3	93.0449	94.3487
AC5	2013_06_DSGCOT2_000_wav_deployed	1545	9	0	7	7	13	2	93.5322	93.7956
AC5	2013_06_DSGCOT2_000_wav_deployed	1546	9	10	7	7	13	3	92.8857	91.0001
AC5	2013_06_DSGCOT2_000_wav_deployed	1547	9	20	7	7	13	2	93.3707	89.8218
AC5	2013_06_DSGCOT2_000_wav_deployed	1548	9	30	7	7	13	3	93.1414	94.4043
AC5	2013_06_DSGCOT2_000_wav_deployed	1549	9	40	7	7	13	2	97.3136	112.513
AC5	2013_06_DSGCOT2_000_wav_deployed	1550	9	50	7	7	13	3	92.5621	89.5532
AC5	2013_06_DSGCOT2_000_wav_deployed	1551	10	0	7	7	13	2	92.8171	101.38
AC5	2013_06_DSGCOT2_000_wav_deployed	1552	10	10	7	7	13	2	92.7026	89.3439
AC5	2013_06_DSGCOT2_000_wav_deployed	1553	10	20	7	7	13	2	93.0649	89.7239
AC5	2013_06_DSGCOT2_000_wav_deployed	1554	10	30	7	7	13	2	93.7195	90.8773
AC5	2013_06_DSGCOT2_000_wav_deployed	1555	10	40	7	7	13	2	96.1125	109.137
AC5	2013_06_DSGCOT2_000_wav_deployed	1556	10	50	7	7	13	2	93.3336	96.9623
AC5	2013_06_DSGCOT2_000_wav_deployed	1557	11	0	7	7	13	2	93.2108	90.6615
AC5	2013_06_DSGCOT2_000_wav_deployed	1558	11	10	7	7	13	2	93.2237	90.305
AC5	2013_06_DSGCOT2_000_wav_deployed	1559	11	20	7	7	13	3	93.2698	93.305
AC5	2013_06_DSGCOT2_000_wav_deployed	1560	11	30	7	7	13	3	93.5165	91.3773
AC5	2013_06_DSGCOT2_000_wav_deployed	1561	11	40	7	7	13	2	93.0347	92.0352
AC5	2013_06_DSGCOT2_000_wav_deployed	1562	11	50	7	7	13	2	102.753	104.592
AC5	2013_06_DSGCOT2_000_wav_deployed	1563	12	0	7	7	13	2	93.1049	91.0788
AC5	2013_06_DSGCOT2_000_wav_deployed	1564	12	10	7	7	13	3	93.5674	90.1283
AC5	2013_06_DSGCOT2_000_wav_deployed	1565	12	20	7	7	13	2	93.3051	101.835
AC5	2013_06_DSGCOT2_000_wav_deployed	1566	12	30	7	7	13	2	93.6456	88.5389
AC5	2013_06_DSGCOT2_000_wav_deployed	1567	12	40	7	7	13	2	93.2581	90.3133
AC5	2013_06_DSGCOT2_000_wav_deployed	1568	12	50	7	7	13	3	93.4914	87.2757
AC5	2013_06_DSGCOT2_000_wav_deployed	1569	13	0	7	7	13	2	93.221	101.366
AC5	2013_06_DSGCOT2_000_wav_deployed	1570	13	10	7	7	13	3	93.2325	88.0346
AC5	2013_06_DSGCOT2_000_wav_deployed	1571	13	20	7	7	13	2	93.6933	87.3711
AC5	2013_06_DSGCOT2_000_wav_deployed	1572	13	30	7	7	13	2	93.24	99.7455
AC5	2013_06_DSGCOT2_000_wav_deployed	1573	13	40	7	7	13	2	93.6637	89.3789
AC5	2013_06_DSGCOT2_000_wav_deployed	1574	13	50	7	7	13	2	93.6563	91.4174
AC5	2013_06_DSGCOT2_000_wav_deployed	1575	14	0	7	7	13	3	93.3622	87.5156
AC5	2013_06_DSGCOT2_000_wav_deployed	1576	14	10	7	7	13	3	93.6157	96.8241
AC5	2013_06_DSGCOT2_000_wav_deployed	1577	14	20	7	7	13	3	93.483	91.3346
AC5	2013_06_DSGCOT2_000_wav_deployed	1578	14	30	7	7	13	2	98.2945	111.913
AC5	2013_06_DSGCOT2_000_wav_deployed	1579	14	40	7	7	13	3	93.3274	93.7417
AC5	2013_06_DSGCOT2_000_wav_deployed	1580	14	50	7	7	13	2	93.3293	93.5712
AC5	2013_06_DSGCOT2_000_wav_deployed	1581	15	0	7	7	13	2	93.6851	87.098
AC5	2013_06_DSGCOT2_000_wav_deployed	1582	15	10	7	7	13	2	92.7932	92.0192
AC5	2013_06_DSGCOT2_000_wav_deployed	1583	15	20	7	7	13	2	93.7859	91.6554
AC5	2013_06_DSGCOT2_000_wav_deployed	1584	15	30	7	7	13	2	93.2862	98.0924
AC5	2013_06_DSGCOT2_000_wav_deployed	1585	15	40	7	7	13	2	92.7985	99.023
AC5	2013_06_DSGCOT2_000_wav_deployed	1586	15	50	7	7	13	2	93.2443	91.8304
AC5	2013_06_DSGCOT2_000_wav_deployed	1587	16	0	7	7	13	2	93.548	98.0661
AC5	2013_06_DSGCOT2_000_wav_deployed	1588	16	10	7	7	13	2	92.7913	90.4122
AC5	2013_06_DSGCOT2_000_wav_deployed	1589	16	20	7	7	13	2	90.5921	92.8217
AC5	2013_06_DSGCOT2_000_wav_deployed	1590	16	30	7	7	13	2	93.5321	95.0907
AC5	2013_06_DSGCOT2_000_wav_deployed	1591	16	40	7	7	13	2	93.5591	102.076
AC5	2013_06_DSGCOT2_000_wav_deployed	1592	16	50	7	7	13	2	92.8864	97.8852
AC5	2013_06_DSGCOT2_000_wav_deployed	1593	17	0	7	7	13	2	93.6018	93.6617
AC5	2013_06_DSGCOT2_000_wav_deployed	1594	17	10	7	7	13	2	93.8476	89.3905
AC5	2013_06_DSGCOT2_000_wav_deployed	1595	17	20	7	7	13	2	93.2031	89.4673
AC5	2013_06_DSGCOT2_000_wav_deployed	1596	17	30	7	7	13	2	93.2743	93.2398
AC5	2013_06_DSGCOT2_000_wav_deployed	1597	17	40	7	7	13	3	94.0532	94.1132
AC5	2013_06_DSGCOT2_000_wav_deployed	1598	17	50	7	7	13	2	93.739	91.1537
AC5	2013_06_DSGCOT2_000_wav_deployed	1599	18	0	7	7	13	2	93.3794	90.7797
AC5	2013_06_DSGCOT2_000_wav_deployed	1600	18	10	7	7	13	2	93.8793	97.6304
AC5	2013_06_DSGCOT2_000_wav_deployed	1601	18	20	7	7	13	2	93.56	93.6332
AC5	2013_06_DSGCOT2_000_wav_deployed	1602	18	30	7	7	13	3	93.5222	95.234
AC5	2013_06_DSGCOT2_000_wav_deployed	1603	18	40	7	7	13	2	93.7491	101.169
AC5	2013_06_DSGCOT2_000_wav_deployed	1604	18	50	7	7	13	1	93.3411	107.19
AC5	2013_06_DSGCOT2_000_wav_deployed	1605	19	0	7	7	13	2	93.8795	101.334
AC5	2013_06_DSGCOT2_000_wav_deployed	1606	19	10	7	7	13	2	93.5873	93.5702
AC5	2013_06_DSGCOT2_000_wav_deployed	1607	19	20	7	7	13	3	93.8241	94.758
AC5	2013_06_DSGCOT2_000_wav_deployed	1608	19	30	7	7	13	2	94.4679	96.2526
AC5	2013_06_DSGCOT2_000_wav_deployed	1609	19	40	7	7	13	2	94.8801	97.1117
AC5	2013_06_DSGCOT2_000_wav_deployed	1610	19	50	7	7	13	2	95.4946	94.4403
AC5	2013_06_DSGCOT2_000_wav_deployed	1611	20	0	7	7	13	2	96.3978	91.8111
AC5	2013_06_DSGCOT2_000_wav_deployed	1612	20	10	7	7	13	2	96.0331	98.9862
AC5	2013_06_DSGCOT2_000_wav_deployed	1613	20	20	7	7	13	2	95.6478	96.6581
AC5	2013_06_DSGCOT2_000_wav_deployed	1614	20	30	7	7	13	2	95.414	93.9834
AC5	2013_06_DSGCOT2_000_wav_deployed	1615	20	40	7	7	13	2	95.5596	92.3321
AC5	2013_06_DSGCOT2_000_wav_deployed	1616	20	50	7	7	13	2	95.7973	93.6507
AC5	2013_06_DSGCOT2_000_wav_deployed	1617	21	0	7	7	13	2	94.6841	95.8216
AC5	2013_06_DSGCOT2_000_wav_deployed	1618	21	10	7	7	13	2	95.0863	96.2574
AC5	2013_06_DSGCOT2_000_wav_deployed	1619	21	20	7	7	13	2	95.0704	104.369
AC5	2013_06_DSGCOT2_000_wav_deployed	1620	21	30	7	7	13	2	94.8015	96.6992
AC5	2013_06_DSGCOT2_000_wav_deployed	1621	21	40	7	7	13	2	95.005	95.3513
AC5	2013_06_DSGCOT2_000_wav_deployed	1622	21	50	7	7	13	2	94.6028	94.8316
AC5	2013_06_DSGCOT2_000_wav_deployed	1623	22	0	7	7	13	2	94.9199	108.344
AC5	2013_06_DSGCOT2_000_wav_deployed	1624	22	10	7	7	13	2	95.1856	93.0914
AC5	2013_06_DSGCOT2_000_wav_deployed	1625	22	20	7	7	13	2	94.5424	94.4584
AC5	2013_06_DSGCOT2_000_wav_deployed	1626	22	30	7	7	13	2	94.835	95.6931
AC5	2013_06_DSGCOT2_000_wav_deployed	1627	22	40	7	7	13	2	94.9527	90.7156
AC5	2013_06_DSGCOT2_000_wav_deployed	1628	22	50	7	7	13	3	94.8151	89.5545
AC5	2013_06_DSGCOT2_000_wav_deployed	1629	23	0	7	7	13	2	94.5167	88.2562
AC5	2013_06_DSGCOT2_000_wav_deployed	1630	23	10	7	7	13	2	94.6624	101.324
AC5	2013_06_DSGCOT2_000_wav_deployed	1631	23	20	7	7	13	2	95.1541	94.1141
AC5	2013_06_DSGCOT2_000_wav_deployed	1632	23	30	7	7	13	2	94.4963	90.6043
AC5	2013_06_DSGCOT2_000_wav_deployed	1633	23	40	7	7	13	2	94.8522	93.6968
AC5	2013_06_DSGCOT2_000_wav_deployed	1634	23	50	7	7	13	2	94.0685	99.7138
AC5	2013_06_DSGCOT2_000_wav_deployed	1635	0	0	8	7	13	2	94.846	96.9199
AC5	2013_06_DSGCOT2_000_wav_deployed	1636	0	10	8	7	13	2	94.6909	98.063
AC5	2013_06_DSGCOT2_000_wav_deployed	1637	0	20	8	7	13	2	94.4187	97.0826
AC5	2013_06_DSGCOT2_000_wav_deployed	1638	0	30	8	7	13	2	93.7476	100.187
AC5	2013_06_DSGCOT2_000_wav_deployed	1639	0	40	8	7	13	2	94.729	101.37
AC5	2013_06_DSGCOT2_000_wav_deployed	1640	0	50	8	7	13	2	94.656	102.774
AC5	2013_06_DSGCOT2_000_wav_deployed	1641	1	0	8	7	13	2	94.1651	96.5377
AC5	2013_06_DSGCOT2_000_wav_deployed	1642	1	10	8	7	13	2	94.4531	93.6816
AC5	2013_06_DSGCOT2_000_wav_deployed	1643	1	20	8	7	13	2	94.3358	91.5465
AC5	2013_06_DSGCOT2_000_wav_deployed	1644	1	30	8	7	13	2	93.7855	94.1802
AC5	2013_06_DSGCOT2_000_wav_deployed	1645	1	40	8	7	13	2	94.3136	91.6249
AC5	2013_06_DSGCOT2_000_wav_deployed	1646	1	50	8	7	13	2	94.0096	95.2783
AC5	2013_06_DSGCOT2_000_wav_deployed	1647	2	0	8	7	13	2	94.4636	92.6186
AC5	2013_06_DSGCOT2_000_wav_deployed	1648	2	10	8	7	13	2	94.4592	93.0823
AC5	2013_06_DSGCOT2_000_wav_deployed	1649	2	20	8	7	13	2	94.3618	93.3183
AC5	2013_06_DSGCOT2_000_wav_deployed	1650	2	30	8	7	13	2	94.7735	91.3772
AC5	2013_06_DSGCOT2_000_wav_deployed	1651	2	40	8	7	13	2	94.0963	90.9461
AC5	2013_06_DSGCOT2_000_wav_deployed	1652	2	50	8	7	13	2	94.2762	92.35
AC5	2013_06_DSGCOT2_000_wav_deployed	1653	3	0	8	7	13	2	94.447	89.4461
AC5	2013_06_DSGCOT2_000_wav_deployed	1654	3	10	8	7	13	2	94.9074	92.2361
AC5	2013_06_DSGCOT2_000_wav_deployed	1655	3	20	8	7	13	2	94.0645	91.0564
AC5	2013_06_DSGCOT2_000_wav_deployed	1656	3	30	8	7	13	2	94.57	92.6546
AC5	2013_06_DSGCOT2_000_wav_deployed	1657	3	40	8	7	13	2	94.1274	96.4136
AC5	2013_06_DSGCOT2_000_wav_deployed	1658	3	50	8	7	13	2	94.4505	92.1855
AC5	2013_06_DSGCOT2_000_wav_deployed	1659	4	0	8	7	13	2	94.3168	93.8022
AC5	2013_06_DSGCOT2_000_wav_deployed	1660	4	10	8	7	13	2	94.4959	96.1732
AC5	2013_06_DSGCOT2_000_wav_deployed	1661	4	20	8	7	13	2	94.7316	90.5997
AC5	2013_06_DSGCOT2_000_wav_deployed	1662	4	30	8	7	13	2	95.1296	90.7258
AC5	2013_06_DSGCOT2_000_wav_deployed	1663	4	40	8	7	13	2	96.1114	94.0297
AC5	2013_06_DSGCOT2_000_wav_deployed	1664	4	50	8	7	13	3	95.8824	92.3081
AC5	2013_06_DSGCOT2_000_wav_deployed	1665	5	0	8	7	13	2	95.8891	91.6956
AC5	2013_06_DSGCOT2_000_wav_deployed	1666	5	10	8	7	13	2	95.7455	95.1477
AC5	2013_06_DSGCOT2_000_wav_deployed	1667	5	20	8	7	13	2	95.0394	91.4917
AC5	2013_06_DSGCOT2_000_wav_deployed	1668	5	30	8	7	13	2	94.7955	94.5676
AC5	2013_06_DSGCOT2_000_wav_deployed	1669	5	40	8	7	13	2	94.5437	90.8173
AC5	2013_06_DSGCOT2_000_wav_deployed	1670	5	50	8	7	13	2	93.6033	91.3907
AC5	2013_06_DSGCOT2_000_wav_deployed	1671	6	0	8	7	13	2	93.4396	91.8896
AC5	2013_06_DSGCOT2_000_wav_deployed	1672	6	10	8	7	13	2	93.5355	91.7839
AC5	2013_06_DSGCOT2_000_wav_deployed	1673	6	20	8	7	13	2	92.6022	90.741
AC5	2013_06_DSGCOT2_000_wav_deployed	1674	6	30	8	7	13	2	92.6888	91.7589
AC5	2013_06_DSGCOT2_000_wav_deployed	1675	6	40	8	7	13	2	93.2447	90.4492
AC5	2013_06_DSGCOT2_000_wav_deployed	1676	6	50	8	7	13	2	92.5949	90.3988
AC5	2013_06_DSGCOT2_000_wav_deployed	1677	7	0	8	7	13	2	92.885	90.572
AC5	2013_06_DSGCOT2_000_wav_deployed	1678	7	10	8	7	13	2	92.7673	95.0474
AC5	2013_06_DSGCOT2_000_wav_deployed	1679	7	20	8	7	13	2	93.0435	91.8367
AC5	2013_06_DSGCOT2_000_wav_deployed	1680	7	30	8	7	13	2	93.1528	88.5061
AC5	2013_06_DSGCOT2_000_wav_deployed	1681	7	40	8	7	13	2	92.4626	87.9234
AC5	2013_06_DSGCOT2_000_wav_deployed	1682	7	50	8	7	13	2	92.845	89.721
AC5	2013_06_DSGCOT2_000_wav_deployed	1683	8	0	8	7	13	2	92.9166	89.4881
AC5	2013_06_DSGCOT2_000_wav_deployed	1684	8	10	8	7	13	2	93.4044	90.4283
AC5	2013_06_DSGCOT2_000_wav_deployed	1685	8	20	8	7	13	2	93.1496	88.7632
AC5	2013_06_DSGCOT2_000_wav_deployed	1686	8	30	8	7	13	2	93.2485	103.993
AC5	2013_06_DSGCOT2_000_wav_deployed	1687	8	40	8	7	13	2	92.8475	88.6864
AC5	2013_06_DSGCOT2_000_wav_deployed	1688	8	50	8	7	13	2	92.8927	96.4477
AC5	2013_06_DSGCOT2_000_wav_deployed	1689	9	0	8	7	13	2	92.9577	88.4797
AC5	2013_06_DSGCOT2_000_wav_deployed	1690	9	10	8	7	13	2	92.8829	96.5029
AC5	2013_06_DSGCOT2_000_wav_deployed	1691	9	20	8	7	13	2	93.0282	95.8727
AC5	2013_06_DSGCOT2_000_wav_deployed	1692	9	30	8	7	13	2	93.171	96.4176
AC5	2013_06_DSGCOT2_000_wav_deployed	1693	9	40	8	7	13	2	92.9917	97.0556
AC5	2013_06_DSGCOT2_000_wav_deployed	1694	9	50	8	7	13	2	93.4067	92.9196
AC5	2013_06_DSGCOT2_000_wav_deployed	1695	10	0	8	7	13	2	93.1042	87.4192
AC5	2013_06_DSGCOT2_000_wav_deployed	1696	10	10	8	7	13	3	93.5606	89.3679
AC5	2013_06_DSGCOT2_000_wav_deployed	1697	10	20	8	7	13	2	93.6575	88.0755
AC5	2013_06_DSGCOT2_000_wav_deployed	1698	10	30	8	7	13	3	93.5392	90.553
AC5	2013_06_DSGCOT2_000_wav_deployed	1699	10	40	8	7	13	2	93.2303	89.7233
AC5	2013_06_DSGCOT2_000_wav_deployed	1700	10	50	8	7	13	3	93.4174	89.457
AC5	2013_06_DSGCOT2_000_wav_deployed	1701	11	0	8	7	13	2	94.1099	86.3275
AC5	2013_06_DSGCOT2_000_wav_deployed	1702	11	10	8	7	13	2	93.5053	87.2317
AC5	2013_06_DSGCOT2_000_wav_deployed	1703	11	20	8	7	13	2	93.4584	86.9295
AC5	2013_06_DSGCOT2_000_wav_deployed	1704	11	30	8	7	13	2	93.3841	90.0671
AC5	2013_06_DSGCOT2_000_wav_deployed	1705	11	40	8	7	13	2	93.6354	88.4808
AC5	2013_06_DSGCOT2_000_wav_deployed	1706	11	50	8	7	13	2	92.9002	88.9968
AC5	2013_06_DSGCOT2_000_wav_deployed	1707	12	0	8	7	13	3	93.195	95.0988
AC5	2013_06_DSGCOT2_000_wav_deployed	1708	12	10	8	7	13	2	93.5566	89.0062
AC5	2013_06_DSGCOT2_000_wav_deployed	1709	12	20	8	7	13	3	93.3579	93.5413
AC5	2013_06_DSGCOT2_000_wav_deployed	1710	12	30	8	7	13	2	93.2929	85.7996
AC5	2013_06_DSGCOT2_000_wav_deployed	1711	12	40	8	7	13	2	93.2979	89.6998
AC5	2013_06_DSGCOT2_000_wav_deployed	1712	12	50	8	7	13	2	93.694	92.29
AC5	2013_06_DSGCOT2_000_wav_deployed	1713	13	0	8	7	13	2	93.5259	93.5395
AC5	2013_06_DSGCOT2_000_wav_deployed	1714	13	10	8	7	13	2	93.6016	87.8544
AC5	2013_06_DSGCOT2_000_wav_deployed	1715	13	20	8	7	13	2	93.9337	93.1096
AC5	2013_06_DSGCOT2_000_wav_deployed	1716	13	30	8	7	13	2	93.6805	86.11
AC5	2013_06_DSGCOT2_000_wav_deployed	1717	13	40	8	7	13	2	93.1163	90.9773
AC5	2013_06_DSGCOT2_000_wav_deployed	1718	13	50	8	7	13	3	93.115	92.2531
AC5	2013_06_DSGCOT2_000_wav_deployed	1719	14	0	8	7	13	2	93.4395	91.1846
AC5	2013_06_DSGCOT2_000_wav_deployed	1720	14	10	8	7	13	2	93.058	85.707
AC5	2013_06_DSGCOT2_000_wav_deployed	1721	14	20	8	7	13	2	93.8426	87.1999
AC5	2013_06_DSGCOT2_000_wav_deployed	1722	14	30	8	7	13	2	93.2326	86.3639
AC5	2013_06_DSGCOT2_000_wav_deployed	1723	14	40	8	7	13	2	93.2561	86.4063
AC5	2013_06_DSGCOT2_000_wav_deployed	1724	14	50	8	7	13	2	93.166	87.653
AC5	2013_06_DSGCOT2_000_wav_deployed	1725	15	0	8	7	13	2	93.9518	89.3422
AC5	2013_06_DSGCOT2_000_wav_deployed	1726	15	10	8	7	13	2	93.5009	99.8988
AC5	2013_06_DSGCOT2_000_wav_deployed	1727	15	20	8	7	13	2	93.4331	101.309
AC5	2013_06_DSGCOT2_000_wav_deployed	1728	15	30	8	7	13	2	92.9842	87.699
AC5	2013_06_DSGCOT2_000_wav_deployed	1729	15	40	8	7	13	2	92.517	94.9092
AC5	2013_06_DSGCOT2_000_wav_deployed	1730	15	50	8	7	13	2	93.4295	103.583
AC5	2013_06_DSGCOT2_000_wav_deployed	1731	16	0	8	7	13	2	93.3755	86.6881
AC5	2013_06_DSGCOT2_000_wav_deployed	1732	16	10	8	7	13	3	93.6972	91.7007
AC5	2013_06_DSGCOT2_000_wav_deployed	1733	16	20	8	7	13	2	93.2504	86.0773
AC5	2013_06_DSGCOT2_000_wav_deployed	1734	16	30	8	7	13	3	93.4194	89.3697
AC5	2013_06_DSGCOT2_000_wav_deployed	1735	16	40	8	7	13	2	93.0231	91.9363
AC5	2013_06_DSGCOT2_000_wav_deployed	1736	16	50	8	7	13	2	93.1138	86.5159
AC5	2013_06_DSGCOT2_000_wav_deployed	1737	17	0	8	7	13	2	93.4509	86.0453
AC5	2013_06_DSGCOT2_000_wav_deployed	1738	17	10	8	7	13	2	93.1615	86.755
AC5	2013_06_DSGCOT2_000_wav_deployed	1739	17	20	8	7	13	2	93.0663	86.2306
AC5	2013_06_DSGCOT2_000_wav_deployed	1740	17	30	8	7	13	2	92.902	84.6836
AC5	2013_06_DSGCOT2_000_wav_deployed	1741	17	40	8	7	13	2	93.3281	85.4911
AC5	2013_06_DSGCOT2_000_wav_deployed	1742	17	50	8	7	13	2	93.0181	86.4682
AC5	2013_06_DSGCOT2_000_wav_deployed	1743	18	0	8	7	13	2	93.2703	93.9871
AC5	2013_06_DSGCOT2_000_wav_deployed	1744	18	10	8	7	13	3	93.0979	95.8098
AC5	2013_06_DSGCOT2_000_wav_deployed	1745	18	20	8	7	13	2	93.4463	95.4543
AC5	2013_06_DSGCOT2_000_wav_deployed	1746	18	30	8	7	13	2	93.5738	90.0193
AC5	2013_06_DSGCOT2_000_wav_deployed	1747	18	40	8	7	13	2	93.5762	88.9674
AC5	2013_06_DSGCOT2_000_wav_deployed	1748	18	50	8	7	13	2	93.4689	92.3959
AC5	2013_06_DSGCOT2_000_wav_deployed	1749	19	0	8	7	13	2	93.6461	91.6976
AC5	2013_06_DSGCOT2_000_wav_deployed	1750	19	10	8	7	13	2	93.2168	89.862
AC5	2013_06_DSGCOT2_000_wav_deployed	1751	19	20	8	7	13	3	93.8933	96.8152
AC5	2013_06_DSGCOT2_000_wav_deployed	1752	19	30	8	7	13	2	94.7108	91.0703
AC5	2013_06_DSGCOT2_000_wav_deployed	1753	19	40	8	7	13	2	95.0036	99.1307
AC5	2013_06_DSGCOT2_000_wav_deployed	1754	19	50	8	7	13	2	95.5704	94.9909
AC5	2013_06_DSGCOT2_000_wav_deployed	1755	20	0	8	7	13	2	95.6665	94.1492
AC5	2013_06_DSGCOT2_000_wav_deployed	1756	20	10	8	7	13	2	96.0585	92.2343
AC5	2013_06_DSGCOT2_000_wav_deployed	1757	20	20	8	7	13	2	95.5402	101.002
AC5	2013_06_DSGCOT2_000_wav_deployed	1758	20	30	8	7	13	3	95.249	101.684
AC5	2013_06_DSGCOT2_000_wav_deployed	1759	20	40	8	7	13	3	95.533	94.073
AC5	2013_06_DSGCOT2_000_wav_deployed	1760	20	50	8	7	13	3	95.8554	89.8847
AC5	2013_06_DSGCOT2_000_wav_deployed	1761	21	0	8	7	13	2	95.0314	89.9299
AC5	2013_06_DSGCOT2_000_wav_deployed	1762	21	10	8	7	13	2	95.4704	95.0357
AC5	2013_06_DSGCOT2_000_wav_deployed	1763	21	20	8	7	13	2	95.1438	93.8319
AC5	2013_06_DSGCOT2_000_wav_deployed	1764	21	30	8	7	13	2	95.0281	93.1277
AC5	2013_06_DSGCOT2_000_wav_deployed	1765	21	40	8	7	13	2	94.9767	92.8945
AC5	2013_06_DSGCOT2_000_wav_deployed	1766	21	50	8	7	13	2	94.889	93.0374
AC5	2013_06_DSGCOT2_000_wav_deployed	1767	22	0	8	7	13	2	94.4909	92.0797
AC5	2013_06_DSGCOT2_000_wav_deployed	1768	22	10	8	7	13	2	95.1978	94.5554
AC5	2013_06_DSGCOT2_000_wav_deployed	1769	22	20	8	7	13	3	95.1653	90.9344
AC5	2013_06_DSGCOT2_000_wav_deployed	1770	22	30	8	7	13	3	95.0406	92.5411
AC5	2013_06_DSGCOT2_000_wav_deployed	1771	22	40	8	7	13	3	94.6997	90.3523
AC5	2013_06_DSGCOT2_000_wav_deployed	1772	22	50	8	7	13	2	94.8948	88.921
AC5	2013_06_DSGCOT2_000_wav_deployed	1773	23	0	8	7	13	2	93.832	88.1787
AC5	2013_06_DSGCOT2_000_wav_deployed	1774	23	10	8	7	13	2	94.8848	89.2236
AC5	2013_06_DSGCOT2_000_wav_deployed	1775	23	20	8	7	13	2	95.0096	89.218
AC5	2013_06_DSGCOT2_000_wav_deployed	1776	23	30	8	7	13	2	94.5648	89.1692
AC5	2013_06_DSGCOT2_000_wav_deployed	1777	23	40	8	7	13	2	94.8764	89.4054
AC5	2013_06_DSGCOT2_000_wav_deployed	1778	23	50	8	7	13	2	94.7028	87.992
AC5	2013_06_DSGCOT2_000_wav_deployed	1779	0	0	9	7	13	2	94.9219	89.3278
AC5	2013_06_DSGCOT2_000_wav_deployed	1780	0	10	9	7	13	2	95.0753	90.6828
AC5	2013_06_DSGCOT2_000_wav_deployed	1781	0	20	9	7	13	2	94.7197	90.9463
AC5	2013_06_DSGCOT2_000_wav_deployed	1782	0	30	9	7	13	2	94.3088	88.6211
AC5	2013_06_DSGCOT2_000_wav_deployed	1783	0	40	9	7	13	2	95.0749	88.4008
AC5	2013_06_DSGCOT2_000_wav_deployed	1784	0	50	9	7	13	2	94.6323	87.7286
AC5	2013_06_DSGCOT2_000_wav_deployed	1785	1	0	9	7	13	2	94.5309	100.761
AC5	2013_06_DSGCOT2_000_wav_deployed	1786	1	10	9	7	13	2	94.488	89.7697
AC5	2013_06_DSGCOT2_000_wav_deployed	1787	1	20	9	7	13	2	94.3912	89.3055
AC5	2013_06_DSGCOT2_000_wav_deployed	1788	1	30	9	7	13	2	94.173	86.3157
AC5	2013_06_DSGCOT2_000_wav_deployed	1789	1	40	9	7	13	2	94.8151	89.5587
AC5	2013_06_DSGCOT2_000_wav_deployed	1790	1	50	9	7	13	2	94.8129	87.8477
AC5	2013_06_DSGCOT2_000_wav_deployed	1791	2	0	9	7	13	2	94.4372	89.2377
AC5	2013_06_DSGCOT2_000_wav_deployed	1792	2	10	9	7	13	3	94.0639	89.8345
AC5	2013_06_DSGCOT2_000_wav_deployed	1793	2	20	9	7	13	2	94.8749	88.8243
AC5	2013_06_DSGCOT2_000_wav_deployed	1794	2	30	9	7	13	2	94.1098	89.1135
AC5	2013_06_DSGCOT2_000_wav_deployed	1795	2	40	9	7	13	2	94.7069	103.339
AC5	2013_06_DSGCOT2_000_wav_deployed	1796	2	50	9	7	13	2	94.8822	89.7337
AC5	2013_06_DSGCOT2_000_wav_deployed	1797	3	0	9	7	13	2	94.5275	86.7628
AC5	2013_06_DSGCOT2_000_wav_deployed	1798	3	10	9	7	13	2	94.8156	89.5606
AC5	2013_06_DSGCOT2_000_wav_deployed	1799	3	20	9	7	13	2	94.5065	93.8476
AC5	2013_06_DSGCOT2_000_wav_deployed	1800	3	30	9	7	13	3	94.9586	89.5941
AC5	2013_06_DSGCOT2_000_wav_deployed	1801	3	40	9	7	13	2	94.918	89.9478
AC5	2013_06_DSGCOT2_000_wav_deployed	1802	3	50	9	7	13	2	94.3618	88.2809
AC5	2013_06_DSGCOT2_000_wav_deployed	1803	4	0	9	7	13	2	94.9583	88.0499
AC5	2013_06_DSGCOT2_000_wav_deployed	1804	4	10	9	7	13	2	94.6592	88.1142
AC5	2013_06_DSGCOT2_000_wav_deployed	1805	4	20	9	7	13	2	94.9646	88.6034
AC5	2013_06_DSGCOT2_000_wav_deployed	1806	4	30	9	7	13	2	95.1281	90.0736
AC5	2013_06_DSGCOT2_000_wav_deployed	1807	4	40	9	7	13	3	95.247	96.1554
AC5	2013_06_DSGCOT2_000_wav_deployed	1808	4	50	9	7	13	2	95.8352	93.1349
AC5	2013_06_DSGCOT2_000_wav_deployed	1809	5	0	9	7	13	2	95.5992	89.1313
AC5	2013_06_DSGCOT2_000_wav_deployed	1810	5	10	9	7	13	2	95.8869	90.4127
AC5	2013_06_DSGCOT2_000_wav_deployed	1811	5	20	9	7	13	2	95.7342	88.7045
AC5	2013_06_DSGCOT2_000_wav_deployed	1812	5	30	9	7	13	2	95.1885	89.5841
AC5	2013_06_DSGCOT2_000_wav_deployed	1813	5	40	9	7	13	2	94.6507	95.8002
AC5	2013_06_DSGCOT2_000_wav_deployed	1814	5	50	9	7	13	2	94.4669	99.8003
AC5	2013_06_DSGCOT2_000_wav_deployed	1815	6	0	9	7	13	2	93.9586	105.006
AC5	2013_06_DSGCOT2_000_wav_deployed	1816	6	10	9	7	13	2	93.3941	91.6636
AC5	2013_06_DSGCOT2_000_wav_deployed	1817	6	20	9	7	13	2	93.3605	86.0573
AC5	2013_06_DSGCOT2_000_wav_deployed	1818	6	30	9	7	13	2	93.572	87.1218
AC5	2013_06_DSGCOT2_000_wav_deployed	1819	6	40	9	7	13	2	93.228	91.0401
AC5	2013_06_DSGCOT2_000_wav_deployed	1820	6	50	9	7	13	2	93.7813	90.0525
AC5	2013_06_DSGCOT2_000_wav_deployed	1821	7	0	9	7	13	2	93.6552	90.4049
AC5	2013_06_DSGCOT2_000_wav_deployed	1822	7	10	9	7	13	2	93.446	91.5377
AC5	2013_06_DSGCOT2_000_wav_deployed	1823	7	20	9	7	13	3	93.6276	100.802
AC5	2013_06_DSGCOT2_000_wav_deployed	1824	7	30	9	7	13	2	92.9441	98.635
AC5	2013_06_DSGCOT2_000_wav_deployed	1825	7	40	9	7	13	2	93.057	92.4877
AC5	2013_06_DSGCOT2_000_wav_deployed	1826	7	50	9	7	13	2	93.1109	92.5769
AC5	2013_06_DSGCOT2_000_wav_deployed	1827	8	0	9	7	13	3	93.4095	96.2398
AC5	2013_06_DSGCOT2_000_wav_deployed	1828	8	10	9	7	13	2	93.2111	88.8742
AC5	2013_06_DSGCOT2_000_wav_deployed	1829	8	20	9	7	13	3	92.5834	86.3306
AC5	2013_06_DSGCOT2_000_wav_deployed	1830	8	30	9	7	13	2	92.9421	86.6007
AC5	2013_06_DSGCOT2_000_wav_deployed	1831	8	40	9	7	13	3	93.5303	88.9677
AC5	2013_06_DSGCOT2_000_wav_deployed	1832	8	50	9	7	13	2	93.6299	86.4505
AC5	2013_06_DSGCOT2_000_wav_deployed	1833	9	0	9	7	13	2	93.226	87.3581
AC5	2013_06_DSGCOT2_000_wav_deployed	1834	9	10	9	7	13	3	93.469	92.7057
AC5	2013_06_DSGCOT2_000_wav_deployed	1835	9	20	9	7	13	2	93.658	88.1225
AC5	2013_06_DSGCOT2_000_wav_deployed	1836	9	30	9	7	13	2	93.5736	88.6949
AC5	2013_06_DSGCOT2_000_wav_deployed	1837	9	40	9	7	13	3	93.2543	94.6706
AC5	2013_06_DSGCOT2_000_wav_deployed	1838	9	50	9	7	13	2	93.4929	88.0705
AC5	2013_06_DSGCOT2_000_wav_deployed	1839	10	0	9	7	13	2	92.9127	86.9047
AC5	2013_06_DSGCOT2_000_wav_deployed	1840	10	10	9	7	13	2	93.2219	89.0937
AC5	2013_06_DSGCOT2_000_wav_deployed	1841	10	20	9	7	13	2	93.4228	87.6439
AC5	2013_06_DSGCOT2_000_wav_deployed	1842	10	30	9	7	13	3	93.7448	94.8316
AC5	2013_06_DSGCOT2_000_wav_deployed	1843	10	40	9	7	13	2	93.2316	87.2744
AC5	2013_06_DSGCOT2_000_wav_deployed	1844	10	50	9	7	13	2	93.3061	92.7764
AC5	2013_06_DSGCOT2_000_wav_deployed	1845	11	0	9	7	13	2	93.5509	85.3829
AC5	2013_06_DSGCOT2_000_wav_deployed	1846	11	10	9	7	13	2	93.4185	87.0793
AC5	2013_06_DSGCOT2_000_wav_deployed	1847	11	20	9	7	13	2	93.8919	92.7142
AC5	2013_06_DSGCOT2_000_wav_deployed	1848	11	30	9	7	13	2	94.5067	90.8108
AC5	2013_06_DSGCOT2_000_wav_deployed	1849	11	40	9	7	13	2	93.0981	86.7339
AC5	2013_06_DSGCOT2_000_wav_deployed	1850	11	50	9	7	13	2	93.3255	86.9763
AC5	2013_06_DSGCOT2_000_wav_deployed	1851	12	0	9	7	13	2	93.2363	91.2879
AC5	2013_06_DSGCOT2_000_wav_deployed	1852	12	10	9	7	13	2	93.4999	94.3375
AC5	2013_06_DSGCOT2_000_wav_deployed	1853	12	20	9	7	13	2	93.2752	88.8814
AC5	2013_06_DSGCOT2_000_wav_deployed	1854	12	30	9	7	13	2	93.3425	85.6193
AC5	2013_06_DSGCOT2_000_wav_deployed	1855	12	40	9	7	13	2	93.0274	86.5646
AC5	2013_06_DSGCOT2_000_wav_deployed	1856	12	50	9	7	13	3	93.2825	85.8455
AC5	2013_06_DSGCOT2_000_wav_deployed	1857	13	0	9	7	13	2	93.4155	86.2212
AC5	2013_06_DSGCOT2_000_wav_deployed	1858	13	10	9	7	13	2	93.9385	89.7665
AC5	2013_06_DSGCOT2_000_wav_deployed	1859	13	20	9	7	13	2	93.488	89.027
AC5	2013_06_DSGCOT2_000_wav_deployed	1860	13	30	9	7	13	2	93.3198	86.1583
AC5	2013_06_DSGCOT2_000_wav_deployed	1861	13	40	9	7	13	3	93.2233	85.8228
AC5	2013_06_DSGCOT2_000_wav_deployed	1862	13	50	9	7	13	2	93.2852	86.6603
AC5	2013_06_DSGCOT2_000_wav_deployed	1863	14	0	9	7	13	2	93.3668	86.8199
AC5	2013_06_DSGCOT2_000_wav_deployed	1864	14	10	9	7	13	2	93.6582	86.9098
AC5	2013_06_DSGCOT2_000_wav_deployed	1865	14	20	9	7	13	2	93.3231	87.5274
AC5	2013_06_DSGCOT2_000_wav_deployed	1866	14	30	9	7	13	2	93.5714	85.7969
AC5	2013_06_DSGCOT2_000_wav_deployed	1867	14	40	9	7	13	2	93.1456	89.7556
AC5	2013_06_DSGCOT2_000_wav_deployed	1868	14	50	9	7	13	3	93.5761	95.3128
AC5	2013_06_DSGCOT2_000_wav_deployed	1869	15	0	9	7	13	3	93.0317	93.5806
AC5	2013_06_DSGCOT2_000_wav_deployed	1870	15	10	9	7	13	2	92.9994	99.6764
AC5	2013_06_DSGCOT2_000_wav_deployed	1871	15	20	9	7	13	2	93.7734	99.7832
AC5	2013_06_DSGCOT2_000_wav_deployed	1872	15	30	9	7	13	3	93.0067	88.4782
AC5	2013_06_DSGCOT2_000_wav_deployed	1873	15	40	9	7	13	2	93.1691	87.5616
AC5	2013_06_DSGCOT2_000_wav_deployed	1874	15	50	9	7	13	2	93.3192	88.7461
AC5	2013_06_DSGCOT2_000_wav_deployed	1875	16	0	9	7	13	3	93.0158	87.5831
AC5	2013_06_DSGCOT2_000_wav_deployed	1876	16	10	9	7	13	3	93.1766	92.7713
AC5	2013_06_DSGCOT2_000_wav_deployed	1877	16	20	9	7	13	2	92.9642	99.3677
AC5	2013_06_DSGCOT2_000_wav_deployed	1878	16	30	9	7	13	2	92.8003	95.8339
AC5	2013_06_DSGCOT2_000_wav_deployed	1879	16	40	9	7	13	2	93.244	93.3208
AC5	2013_06_DSGCOT2_000_wav_deployed	1880	16	50	9	7	13	3	92.8886	91.2138
AC5	2013_06_DSGCOT2_000_wav_deployed	1881	17	0	9	7	13	2	93.2003	92.1339
AC5	2013_06_DSGCOT2_000_wav_deployed	1882	17	10	9	7	13	2	93.4072	101.416
AC5	2013_06_DSGCOT2_000_wav_deployed	1883	17	20	9	7	13	2	93.6037	98.3315
AC5	2013_06_DSGCOT2_000_wav_deployed	1884	17	30	9	7	13	2	93.0016	92.3123
AC5	2013_06_DSGCOT2_000_wav_deployed	1885	17	40	9	7	13	2	93.6037	88.6466
AC5	2013_06_DSGCOT2_000_wav_deployed	1886	17	50	9	7	13	2	93.0741	87.6249
AC5	2013_06_DSGCOT2_000_wav_deployed	1887	18	0	9	7	13	2	93.2603	88.9312
AC5	2013_06_DSGCOT2_000_wav_deployed	1888	18	10	9	7	13	3	92.9771	87.1792
AC5	2013_06_DSGCOT2_000_wav_deployed	1889	18	20	9	7	13	3	93.0218	90.6125
AC5	2013_06_DSGCOT2_000_wav_deployed	1890	18	30	9	7	13	2	93.3703	88.3403
AC5	2013_06_DSGCOT2_000_wav_deployed	1891	18	40	9	7	13	2	93.0659	88.1265
AC5	2013_06_DSGCOT2_000_wav_deployed	1892	18	50	9	7	13	2	93.4632	88.4758
AC5	2013_06_DSGCOT2_000_wav_deployed	1893	19	0	9	7	13	2	93.4291	89.3453
AC5	2013_06_DSGCOT2_000_wav_deployed	1894	19	10	9	7	13	2	93.422	90.6833
AC5	2013_06_DSGCOT2_000_wav_deployed	1895	19	20	9	7	13	3	93.8074	91.0405
AC5	2013_06_DSGCOT2_000_wav_deployed	1896	19	30	9	7	13	2	92.4514	93.656
AC5	2013_06_DSGCOT2_000_wav_deployed	1897	19	40	9	7	13	2	95.6391	96.159
AC5	2013_06_DSGCOT2_000_wav_deployed	1898	19	50	9	7	13	2	95.6558	99.4914
AC5	2013_06_DSGCOT2_000_wav_deployed	1899	20	0	9	7	13	2	95.5363	90.5733
AC5	2013_06_DSGCOT2_000_wav_deployed	1900	20	10	9	7	13	2	95.9061	90.6064
AC5	2013_06_DSGCOT2_000_wav_deployed	1901	20	20	9	7	13	2	95.6124	88.317
AC5	2013_06_DSGCOT2_000_wav_deployed	1902	20	30	9	7	13	2	95.0754	90.4132
AC5	2013_06_DSGCOT2_000_wav_deployed	1903	20	40	9	7	13	2	94.6119	92.4
AC5	2013_06_DSGCOT2_000_wav_deployed	1904	20	50	9	7	13	3	94.8618	89.3099
AC5	2013_06_DSGCOT2_000_wav_deployed	1905	21	0	9	7	13	2	95.3694	96.0183
AC5	2013_06_DSGCOT2_000_wav_deployed	1906	21	10	9	7	13	2	95.396	93.7664
AC5	2013_06_DSGCOT2_000_wav_deployed	1907	21	20	9	7	13	2	95.1934	92.4614
AC5	2013_06_DSGCOT2_000_wav_deployed	1908	21	30	9	7	13	2	95.5074	93.0997
AC5	2013_06_DSGCOT2_000_wav_deployed	1909	21	40	9	7	13	2	95.0951	94.1393
AC5	2013_06_DSGCOT2_000_wav_deployed	1910	21	50	9	7	13	2	94.9897	95.6877
AC5	2013_06_DSGCOT2_000_wav_deployed	1911	22	0	9	7	13	2	95.5439	95.2259
AC5	2013_06_DSGCOT2_000_wav_deployed	1912	22	10	9	7	13	2	95.3181	96.9516
AC5	2013_06_DSGCOT2_000_wav_deployed	1913	22	20	9	7	13	2	95.3121	95.4714
AC5	2013_06_DSGCOT2_000_wav_deployed	1914	22	30	9	7	13	2	95.2284	95.4685
AC5	2013_06_DSGCOT2_000_wav_deployed	1915	22	40	9	7	13	2	95.0561	96.1726
AC5	2013_06_DSGCOT2_000_wav_deployed	1916	22	50	9	7	13	2	95.0799	94.9921
AC5	2013_06_DSGCOT2_000_wav_deployed	1917	23	0	9	7	13	2	94.9856	94.1604
AC5	2013_06_DSGCOT2_000_wav_deployed	1918	23	10	9	7	13	2	94.9611	93.3526
AC5	2013_06_DSGCOT2_000_wav_deployed	1919	23	20	9	7	13	2	95.0137	92.622
AC5	2013_06_DSGCOT2_000_wav_deployed	1920	23	30	9	7	13	2	94.9475	92.0447
AC5	2013_06_DSGCOT2_000_wav_deployed	1921	23	40	9	7	13	2	95.2625	90.5405
AC5	2013_06_DSGCOT2_000_wav_deployed	1922	23	50	9	7	13	2	94.7556	89.7818
AC5	2013_06_DSGCOT2_000_wav_deployed	1923	0	0	10	7	13	2	94.9995	92.1793
AC5	2013_06_DSGCOT2_000_wav_deployed	1924	0	10	10	7	13	2	94.8514	98.5216
AC5	2013_06_DSGCOT2_000_wav_deployed	1925	0	20	10	7	13	2	94.8561	94.6079
AC5	2013_06_DSGCOT2_000_wav_deployed	1926	0	30	10	7	13	2	94.7102	90.6482
AC5	2013_06_DSGCOT2_000_wav_deployed	1927	0	40	10	7	13	2	94.5428	99.9217
AC5	2013_06_DSGCOT2_000_wav_deployed	1928	0	50	10	7	13	2	94.9534	88.9074
AC5	2013_06_DSGCOT2_000_wav_deployed	1929	1	0	10	7	13	2	94.5898	88.0539
AC5	2013_06_DSGCOT2_000_wav_deployed	1930	1	10	10	7	13	2	94.9311	97.8321
AC5	2013_06_DSGCOT2_000_wav_deployed	1931	1	20	10	7	13	3	94.8483	90.6458
AC5	2013_06_DSGCOT2_000_wav_deployed	1932	1	30	10	7	13	2	94.5367	91.7285
AC5	2013_06_DSGCOT2_000_wav_deployed	1933	1	40	10	7	13	2	95.2161	88.4266
AC5	2013_06_DSGCOT2_000_wav_deployed	1934	1	50	10	7	13	2	94.9257	90.2379
AC5	2013_06_DSGCOT2_000_wav_deployed	1935	2	0	10	7	13	2	94.5616	89.7181
AC5	2013_06_DSGCOT2_000_wav_deployed	1936	2	10	10	7	13	2	94.8016	87.37
AC5	2013_06_DSGCOT2_000_wav_deployed	1937	2	20	10	7	13	2	95.0662	107.778
AC5	2013_06_DSGCOT2_000_wav_deployed	1938	2	30	10	7	13	2	94.5675	95.3951
AC5	2013_06_DSGCOT2_000_wav_deployed	1939	2	40	10	7	13	2	94.6309	93.6782
AC5	2013_06_DSGCOT2_000_wav_deployed	1940	2	50	10	7	13	2	94.7355	89.6173
AC5	2013_06_DSGCOT2_000_wav_deployed	1941	3	0	10	7	13	3	94.3581	97.5092
AC5	2013_06_DSGCOT2_000_wav_deployed	1942	3	10	10	7	13	2	94.5126	90.1913
AC5	2013_06_DSGCOT2_000_wav_deployed	1943	3	20	10	7	13	2	94.9773	89.9711
AC5	2013_06_DSGCOT2_000_wav_deployed	1944	3	30	10	7	13	2	94.5392	90.1495
AC5	2013_06_DSGCOT2_000_wav_deployed	1945	3	40	10	7	13	2	94.6344	90.2572
AC5	2013_06_DSGCOT2_000_wav_deployed	1946	3	50	10	7	13	2	94.9045	87.9664
AC5	2013_06_DSGCOT2_000_wav_deployed	1947	4	0	10	7	13	2	94.7306	88.9932
AC5	2013_06_DSGCOT2_000_wav_deployed	1948	4	10	10	7	13	2	94.3854	88.661
AC5	2013_06_DSGCOT2_000_wav_deployed	1949	4	20	10	7	13	2	95.0573	89.9217
AC5	2013_06_DSGCOT2_000_wav_deployed	1950	4	30	10	7	13	2	95.6054	89.9765
AC5	2013_06_DSGCOT2_000_wav_deployed	1951	4	40	10	7	13	2	96.3712	90.8912
AC5	2013_06_DSGCOT2_000_wav_deployed	1952	4	50	10	7	13	2	95.8927	90.1936
AC5	2013_06_DSGCOT2_000_wav_deployed	1953	5	0	10	7	13	2	96.0751	88.8725
AC5	2013_06_DSGCOT2_000_wav_deployed	1954	5	10	10	7	13	2	95.8501	95.5566
AC5	2013_06_DSGCOT2_000_wav_deployed	1955	5	20	10	7	13	2	95.497	89.5507
AC5	2013_06_DSGCOT2_000_wav_deployed	1956	5	30	10	7	13	2	95.2135	89.2617
AC5	2013_06_DSGCOT2_000_wav_deployed	1957	5	40	10	7	13	2	94.7337	87.6334
AC5	2013_06_DSGCOT2_000_wav_deployed	1958	5	50	10	7	13	2	94.5687	87.7338
AC5	2013_06_DSGCOT2_000_wav_deployed	1959	6	0	10	7	13	2	94.0794	87.2813
AC5	2013_06_DSGCOT2_000_wav_deployed	1960	6	10	10	7	13	2	93.8873	87.5393
AC5	2013_06_DSGCOT2_000_wav_deployed	1961	6	20	10	7	13	3	94.5057	93.9391
AC5	2013_06_DSGCOT2_000_wav_deployed	1962	6	30	10	7	13	2	93.5788	87.9082
AC5	2013_06_DSGCOT2_000_wav_deployed	1963	6	40	10	7	13	2	92.76	92.0803
AC5	2013_06_DSGCOT2_000_wav_deployed	1964	6	50	10	7	13	2	93.6387	88.379
AC5	2013_06_DSGCOT2_000_wav_deployed	1965	7	0	10	7	13	2	93.4881	90.9857
AC5	2013_06_DSGCOT2_000_wav_deployed	1966	7	10	10	7	13	3	93.7025	99.8576
AC5	2013_06_DSGCOT2_000_wav_deployed	1967	7	20	10	7	13	2	92.8668	90.0967
AC5	2013_06_DSGCOT2_000_wav_deployed	1968	7	30	10	7	13	2	93.1974	85.2721
AC5	2013_06_DSGCOT2_000_wav_deployed	1969	7	40	10	7	13	2	93.1216	88.4158
AC5	2013_06_DSGCOT2_000_wav_deployed	1970	7	50	10	7	13	3	93.247	89.8838
AC5	2013_06_DSGCOT2_000_wav_deployed	1971	8	0	10	7	13	2	93.4728	93.3033
AC5	2013_06_DSGCOT2_000_wav_deployed	1972	8	10	10	7	13	2	93.3862	91.3791
AC5	2013_06_DSGCOT2_000_wav_deployed	1973	8	20	10	7	13	2	93.0317	87.7877
AC5	2013_06_DSGCOT2_000_wav_deployed	1974	8	30	10	7	13	3	93.7459	88.7918
AC5	2013_06_DSGCOT2_000_wav_deployed	1975	8	40	10	7	13	2	93.8094	88.3524
AC5	2013_06_DSGCOT2_000_wav_deployed	1976	8	50	10	7	13	2	93.3867	86.7288
AC5	2013_06_DSGCOT2_000_wav_deployed	1977	9	0	10	7	13	2	93.6707	88.0714
AC5	2013_06_DSGCOT2_000_wav_deployed	1978	9	10	10	7	13	2	92.8098	89.8933
AC5	2013_06_DSGCOT2_000_wav_deployed	1979	9	20	10	7	13	3	93.3958	90.1147
AC5	2013_06_DSGCOT2_000_wav_deployed	1980	9	30	10	7	13	2	93.4848	87.2098
AC5	2013_06_DSGCOT2_000_wav_deployed	1981	9	40	10	7	13	2	93.3465	88.1552
AC5	2013_06_DSGCOT2_000_wav_deployed	1982	9	50	10	7	13	2	93.1419	84.9264
AC5	2013_06_DSGCOT2_000_wav_deployed	1983	10	0	10	7	13	2	93.5027	88.7076
AC5	2013_06_DSGCOT2_000_wav_deployed	1984	10	10	10	7	13	2	93.0328	85.2338
AC5	2013_06_DSGCOT2_000_wav_deployed	1985	10	20	10	7	13	2	93.4246	87.7664
AC5	2013_06_DSGCOT2_000_wav_deployed	1986	10	30	10	7	13	2	93.1896	87.0002
AC5	2013_06_DSGCOT2_000_wav_deployed	1987	10	40	10	7	13	2	93.1273	86.2927
AC5	2013_06_DSGCOT2_000_wav_deployed	1988	10	50	10	7	13	2	94.2555	87.5531
AC5	2013_06_DSGCOT2_000_wav_deployed	1989	11	0	10	7	13	2	93.0889	87.7989
AC5	2013_06_DSGCOT2_000_wav_deployed	1990	11	10	10	7	13	2	93.7047	90.552
AC5	2013_06_DSGCOT2_000_wav_deployed	1991	11	20	10	7	13	2	93.3907	88.532
AC5	2013_06_DSGCOT2_000_wav_deployed	1992	11	30	10	7	13	2	94.2962	92.5226
AC5	2013_06_DSGCOT2_000_wav_deployed	1993	11	40	10	7	13	2	93.2873	87.1631
AC5	2013_06_DSGCOT2_000_wav_deployed	1994	11	50	10	7	13	2	93.3277	85.848
AC5	2013_06_DSGCOT2_000_wav_deployed	1995	12	0	10	7	13	2	93.4773	87.7733
AC5	2013_06_DSGCOT2_000_wav_deployed	1996	12	10	10	7	13	2	93.0792	88.7157
AC5	2013_06_DSGCOT2_000_wav_deployed	1997	12	20	10	7	13	2	93.3448	95.8788
AC5	2013_06_DSGCOT2_000_wav_deployed	1998	12	30	10	7	13	2	93.5547	87.3175
AC5	2013_06_DSGCOT2_000_wav_deployed	1999	12	40	10	7	13	2	93.5526	88.4899
AC5	2013_06_DSGCOT2_000_wav_deployed	2000	12	50	10	7	13	2	92.9781	86.8511
AC5	2013_06_DSGCOT2_000_wav_deployed	2001	13	0	10	7	13	2	93.2411	85.587
AC5	2013_06_DSGCOT2_000_wav_deployed	2002	13	10	10	7	13	2	93.0208	86.2299
AC5	2013_06_DSGCOT2_000_wav_deployed	2003	13	20	10	7	13	2	93.6208	86.6966
AC5	2013_06_DSGCOT2_000_wav_deployed	2004	13	30	10	7	13	2	92.9605	86.2362
AC5	2013_06_DSGCOT2_000_wav_deployed	2005	13	40	10	7	13	2	93.3147	86.1306
AC5	2013_06_DSGCOT2_000_wav_deployed	2006	13	50	10	7	13	2	93.4397	86.747
AC5	2013_06_DSGCOT2_000_wav_deployed	2007	14	0	10	7	13	2	93.8883	87.0658
AC5	2013_06_DSGCOT2_000_wav_deployed	2008	14	10	10	7	13	3	93.7629	91.986
AC5	2013_06_DSGCOT2_000_wav_deployed	2009	14	20	10	7	13	2	93.3012	85.7852
AC5	2013_06_DSGCOT2_000_wav_deployed	2010	14	30	10	7	13	2	93.7337	94.2891
AC5	2013_06_DSGCOT2_000_wav_deployed	2011	14	40	10	7	13	2	92.8992	89.3763
AC5	2013_06_DSGCOT2_000_wav_deployed	2012	14	50	10	7	13	2	93.2602	87.8723
AC5	2013_06_DSGCOT2_000_wav_deployed	2013	15	0	10	7	13	2	93.4967	88.9089
AC5	2013_06_DSGCOT2_000_wav_deployed	2014	15	10	10	7	13	2	92.4619	93.8597
AC5	2013_06_DSGCOT2_000_wav_deployed	2015	15	20	10	7	13	2	92.7335	90.3769
AC5	2013_06_DSGCOT2_000_wav_deployed	2016	15	30	10	7	13	2	92.7625	88.443
AC5	2013_06_DSGCOT2_000_wav_deployed	2017	15	40	10	7	13	2	92.1125	88.8644
AC5	2013_06_DSGCOT2_000_wav_deployed	2018	15	50	10	7	13	2	92.6133	87.6254
AC5	2013_06_DSGCOT2_000_wav_deployed	2019	16	0	10	7	13	2	93.2973	90.1867
AC5	2013_06_DSGCOT2_000_wav_deployed	2020	16	10	10	7	13	2	92.8689	87.8006
AC5	2013_06_DSGCOT2_000_wav_deployed	2021	16	20	10	7	13	2	93.2524	87.533
AC5	2013_06_DSGCOT2_000_wav_deployed	2022	16	30	10	7	13	2	93.2626	88.6654
AC5	2013_06_DSGCOT2_000_wav_deployed	2023	16	40	10	7	13	2	93.3851	94.6199
AC5	2013_06_DSGCOT2_000_wav_deployed	2024	16	50	10	7	13	3	93.8442	90.4565
AC5	2013_06_DSGCOT2_000_wav_deployed	2025	17	0	10	7	13	2	93.6756	92.9466
AC5	2013_06_DSGCOT2_000_wav_deployed	2026	17	10	10	7	13	2	93.0922	89.9065
AC5	2013_06_DSGCOT2_000_wav_deployed	2027	17	20	10	7	13	2	93.4571	88.1602
AC5	2013_06_DSGCOT2_000_wav_deployed	2028	17	30	10	7	13	2	92.8468	86.9781
AC5	2013_06_DSGCOT2_000_wav_deployed	2029	17	40	10	7	13	2	93.222	87.2684
AC5	2013_06_DSGCOT2_000_wav_deployed	2030	17	50	10	7	13	3	93.4218	90.019
AC5	2013_06_DSGCOT2_000_wav_deployed	2031	18	0	10	7	13	3	93.6692	96.0669
AC5	2013_06_DSGCOT2_000_wav_deployed	2032	18	10	10	7	13	3	93.1058	90.6763
AC5	2013_06_DSGCOT2_000_wav_deployed	2033	18	20	10	7	13	3	93.503	88.3263
AC5	2013_06_DSGCOT2_000_wav_deployed	2034	18	30	10	7	13	3	93.2248	91.6921
AC5	2013_06_DSGCOT2_000_wav_deployed	2035	18	40	10	7	13	3	93.3579	90.4129
AC5	2013_06_DSGCOT2_000_wav_deployed	2036	18	50	10	7	13	3	93.7326	90.787
AC5	2013_06_DSGCOT2_000_wav_deployed	2037	19	0	10	7	13	3	93.5607	89.2169
AC5	2013_06_DSGCOT2_000_wav_deployed	2038	19	10	10	7	13	2	93.2367	88.1646
AC5	2013_06_DSGCOT2_000_wav_deployed	2039	19	20	10	7	13	2	94.2078	88.5759
AC5	2013_06_DSGCOT2_000_wav_deployed	2040	19	30	10	7	13	2	94.9093	90.322
AC5	2013_06_DSGCOT2_000_wav_deployed	2041	19	40	10	7	13	2	94.7315	89.996
AC5	2013_06_DSGCOT2_000_wav_deployed	2042	19	50	10	7	13	2	95.58	93.5011
AC5	2013_06_DSGCOT2_000_wav_deployed	2043	20	0	10	7	13	2	96.3385	93.2863
AC5	2013_06_DSGCOT2_000_wav_deployed	2044	20	10	10	7	13	2	95.745	90.5119
AC5	2013_06_DSGCOT2_000_wav_deployed	2045	20	20	10	7	13	3	95.6976	93.5753
AC5	2013_06_DSGCOT2_000_wav_deployed	2046	20	30	10	7	13	2	93.5245	90.382
AC5	2013_06_DSGCOT2_000_wav_deployed	2047	20	40	10	7	13	3	93.5617	93.39
AC5	2013_06_DSGCOT2_000_wav_deployed	2048	20	50	10	7	13	3	94.784	89.8673
AC5	2013_06_DSGCOT2_000_wav_deployed	2049	21	0	10	7	13	2	95.0594	92.5358
AC5	2013_06_DSGCOT2_000_wav_deployed	2050	21	10	10	7	13	2	94.2826	96.4828
AC5	2013_06_DSGCOT2_000_wav_deployed	2051	21	20	10	7	13	2	94.4667	115.328
AC5	2013_06_DSGCOT2_000_wav_deployed	2052	21	30	10	7	13	2	94.6203	97.7564
AC5	2013_06_DSGCOT2_000_wav_deployed	2053	21	40	10	7	13	2	94.5819	97.8625
AC5	2013_06_DSGCOT2_000_wav_deployed	2054	21	50	10	7	13	2	94.7644	98.4502
AC5	2013_06_DSGCOT2_000_wav_deployed	2055	22	0	10	7	13	2	95.2072	99.0309
AC5	2013_06_DSGCOT2_000_wav_deployed	2056	22	10	10	7	13	2	95.1432	98.1559
AC5	2013_06_DSGCOT2_000_wav_deployed	2057	22	20	10	7	13	2	94.5206	98.4865
AC5	2013_06_DSGCOT2_000_wav_deployed	2058	22	30	10	7	13	2	94.704	98.5899
AC5	2013_06_DSGCOT2_000_wav_deployed	2059	22	40	10	7	13	2	94.2529	98.7646
AC5	2013_06_DSGCOT2_000_wav_deployed	2060	22	50	10	7	13	2	94.6569	98.6665
AC5	2013_06_DSGCOT2_000_wav_deployed	2061	23	0	10	7	13	2	95.2581	97.9845
AC5	2013_06_DSGCOT2_000_wav_deployed	2062	23	10	10	7	13	2	95.4071	96.4095
AC5	2013_06_DSGCOT2_000_wav_deployed	2063	23	20	10	7	13	2	95.2025	96.4014
AC5	2013_06_DSGCOT2_000_wav_deployed	2064	23	30	10	7	13	2	95.5295	98.6364
AC5	2013_06_DSGCOT2_000_wav_deployed	2065	23	40	10	7	13	2	95.1713	97.2159
AC5	2013_06_DSGCOT2_000_wav_deployed	2066	23	50	10	7	13	2	95.512	93.805
AC5	2013_06_DSGCOT2_000_wav_deployed	2067	0	0	11	7	13	2	95.2855	94.1467
AC5	2013_06_DSGCOT2_000_wav_deployed	2068	0	10	11	7	13	2	95.2412	93.8867
AC5	2013_06_DSGCOT2_000_wav_deployed	2069	0	20	11	7	13	2	95.1479	93.4613
AC5	2013_06_DSGCOT2_000_wav_deployed	2070	0	30	11	7	13	2	95.4747	91.4964
AC5	2013_06_DSGCOT2_000_wav_deployed	2071	0	40	11	7	13	2	95.3901	89.9587
AC5	2013_06_DSGCOT2_000_wav_deployed	2072	0	50	11	7	13	3	95.6168	90.5545
AC5	2013_06_DSGCOT2_000_wav_deployed	2073	1	0	11	7	13	2	95.1578	88.2474
AC5	2013_06_DSGCOT2_000_wav_deployed	2074	1	10	11	7	13	2	95.1802	88.4675
AC5	2013_06_DSGCOT2_000_wav_deployed	2075	1	20	11	7	13	2	95.4115	87.4101
AC5	2013_06_DSGCOT2_000_wav_deployed	2076	1	30	11	7	13	2	94.8895	89.6039
AC5	2013_06_DSGCOT2_000_wav_deployed	2077	1	40	11	7	13	2	95.0374	90.9949
AC5	2013_06_DSGCOT2_000_wav_deployed	2078	1	50	11	7	13	2	94.9558	87.6526
AC5	2013_06_DSGCOT2_000_wav_deployed	2079	2	0	11	7	13	2	95.1131	88.8511
AC5	2013_06_DSGCOT2_000_wav_deployed	2080	2	10	11	7	13	2	94.8951	90.0286
AC5	2013_06_DSGCOT2_000_wav_deployed	2081	2	20	11	7	13	2	95.273	87.5456
AC5	2013_06_DSGCOT2_000_wav_deployed	2082	2	30	11	7	13	2	95.2868	90.7089
AC5	2013_06_DSGCOT2_000_wav_deployed	2083	2	40	11	7	13	2	95.0537	88.5457
AC5	2013_06_DSGCOT2_000_wav_deployed	2084	2	50	11	7	13	2	95.1871	89.8793
AC5	2013_06_DSGCOT2_000_wav_deployed	2085	3	0	11	7	13	2	94.7934	89.2403
AC5	2013_06_DSGCOT2_000_wav_deployed	2086	3	10	11	7	13	2	95.1499	89.4797
AC5	2013_06_DSGCOT2_000_wav_deployed	2087	3	20	11	7	13	2	95.3019	93.2844
AC5	2013_06_DSGCOT2_000_wav_deployed	2088	3	30	11	7	13	3	94.7137	98.8782
AC5	2013_06_DSGCOT2_000_wav_deployed	2089	3	40	11	7	13	3	95.6369	94.0715
AC5	2013_06_DSGCOT2_000_wav_deployed	2090	3	50	11	7	13	2	94.8858	89.9583
AC5	2013_06_DSGCOT2_000_wav_deployed	2091	4	0	11	7	13	3	95.2773	90.9313
AC5	2013_06_DSGCOT2_000_wav_deployed	2092	4	10	11	7	13	2	95.1149	93.6676
AC5	2013_06_DSGCOT2_000_wav_deployed	2093	4	20	11	7	13	3	95.2287	92.0652
AC5	2013_06_DSGCOT2_000_wav_deployed	2094	4	30	11	7	13	2	95.8022	90.3123
AC5	2013_06_DSGCOT2_000_wav_deployed	2095	4	40	11	7	13	2	95.8215	90.7761
AC5	2013_06_DSGCOT2_000_wav_deployed	2096	4	50	11	7	13	3	96.1014	90.7424
AC5	2013_06_DSGCOT2_000_wav_deployed	2097	5	0	11	7	13	2	96.0592	90.1675
AC5	2013_06_DSGCOT2_000_wav_deployed	2098	5	10	11	7	13	2	95.9339	90.6927
AC5	2013_06_DSGCOT2_000_wav_deployed	2099	5	20	11	7	13	2	96.0001	89.8892
AC5	2013_06_DSGCOT2_000_wav_deployed	2100	5	30	11	7	13	2	95.0646	90.5746
AC5	2013_06_DSGCOT2_000_wav_deployed	2101	5	40	11	7	13	2	94.3235	90.422
AC5	2013_06_DSGCOT2_000_wav_deployed	2102	5	50	11	7	13	3	93.8559	89.7948
AC5	2013_06_DSGCOT2_000_wav_deployed	2103	6	0	11	7	13	2	93.6493	89.7978
AC5	2013_06_DSGCOT2_000_wav_deployed	2104	6	10	11	7	13	2	93.4262	89.3405
AC5	2013_06_DSGCOT2_000_wav_deployed	2105	6	20	11	7	13	2	93.3859	89.043
AC5	2013_06_DSGCOT2_000_wav_deployed	2106	6	30	11	7	13	2	93.9293	89.3076
AC5	2013_06_DSGCOT2_000_wav_deployed	2107	6	40	11	7	13	2	93.4804	88.4711
AC5	2013_06_DSGCOT2_000_wav_deployed	2108	6	50	11	7	13	3	93.1726	87.9865
AC5	2013_06_DSGCOT2_000_wav_deployed	2109	7	0	11	7	13	3	92.7029	90.5165
AC5	2013_06_DSGCOT2_000_wav_deployed	2110	7	10	11	7	13	3	92.9884	88.2435
AC5	2013_06_DSGCOT2_000_wav_deployed	2111	7	20	11	7	13	2	92.6785	91.2797
AC5	2013_06_DSGCOT2_000_wav_deployed	2112	7	30	11	7	13	3	92.8573	92.8912
AC5	2013_06_DSGCOT2_000_wav_deployed	2113	7	40	11	7	13	2	93.6936	95.0046
AC5	2013_06_DSGCOT2_000_wav_deployed	2114	7	50	11	7	13	2	92.5421	89.7282
AC5	2013_06_DSGCOT2_000_wav_deployed	2115	8	0	11	7	13	2	92.8476	89.7728
AC5	2013_06_DSGCOT2_000_wav_deployed	2116	8	10	11	7	13	2	92.8792	89.6959
AC5	2013_06_DSGCOT2_000_wav_deployed	2117	8	20	11	7	13	1	98.1872	121.569
AC5	2013_06_DSGCOT2_000_wav_deployed	2118	8	30	11	7	13	2	92.864	89.5331
AC5	2013_06_DSGCOT2_000_wav_deployed	2119	8	40	11	7	13	2	92.3292	88.865
AC5	2013_06_DSGCOT2_000_wav_deployed	2120	8	50	11	7	13	3	92.6437	89.0553
AC5	2013_06_DSGCOT2_000_wav_deployed	2121	9	0	11	7	13	2	92.7945	89.5596
AC5	2013_06_DSGCOT2_000_wav_deployed	2122	9	10	11	7	13	2	93.19	90.8658
AC5	2013_06_DSGCOT2_000_wav_deployed	2123	9	20	11	7	13	2	92.7058	98.6322
AC5	2013_06_DSGCOT2_000_wav_deployed	2124	9	30	11	7	13	2	93.3089	90.0614
AC5	2013_06_DSGCOT2_000_wav_deployed	2125	9	40	11	7	13	2	93.1037	95.023
AC5	2013_06_DSGCOT2_000_wav_deployed	2126	9	50	11	7	13	2	92.7236	94.6255
AC5	2013_06_DSGCOT2_000_wav_deployed	2127	10	0	11	7	13	2	93.2532	95.1593
AC5	2013_06_DSGCOT2_000_wav_deployed	2128	10	10	11	7	13	2	93.1201	98.305
AC5	2013_06_DSGCOT2_000_wav_deployed	2129	10	20	11	7	13	2	92.932	95.2792
AC5	2013_06_DSGCOT2_000_wav_deployed	2130	10	30	11	7	13	2	92.6717	89.2533
AC5	2013_06_DSGCOT2_000_wav_deployed	2131	10	40	11	7	13	2	93.5685	94.9859
AC5	2013_06_DSGCOT2_000_wav_deployed	2132	10	50	11	7	13	2	94.036	91.6521
AC5	2013_06_DSGCOT2_000_wav_deployed	2133	11	0	11	7	13	3	93.1414	96.4753
AC5	2013_06_DSGCOT2_000_wav_deployed	2134	11	10	11	7	13	2	92.9979	95.2335
AC5	2013_06_DSGCOT2_000_wav_deployed	2135	11	20	11	7	13	2	93.795	97.7528
AC5	2013_06_DSGCOT2_000_wav_deployed	2136	11	30	11	7	13	2	93.3227	93.0334
AC5	2013_06_DSGCOT2_000_wav_deployed	2137	11	40	11	7	13	3	93.5293	88.3197
AC5	2013_06_DSGCOT2_000_wav_deployed	2138	11	50	11	7	13	2	93.3959	87.3139
AC5	2013_06_DSGCOT2_000_wav_deployed	2139	12	0	11	7	13	2	93.4191	86.243
AC5	2013_06_DSGCOT2_000_wav_deployed	2140	12	10	11	7	13	2	93.2041	88.8626
AC5	2013_06_DSGCOT2_000_wav_deployed	2141	12	20	11	7	13	2	93.2555	86.648
AC5	2013_06_DSGCOT2_000_wav_deployed	2142	12	30	11	7	13	2	93.6213	87.5195
AC5	2013_06_DSGCOT2_000_wav_deployed	2143	12	40	11	7	13	2	93.3495	87.7332
AC5	2013_06_DSGCOT2_000_wav_deployed	2144	12	50	11	7	13	2	93.7339	87.8742
AC5	2013_06_DSGCOT2_000_wav_deployed	2145	13	0	11	7	13	2	92.9703	87.897
AC5	2013_06_DSGCOT2_000_wav_deployed	2146	13	10	11	7	13	2	93.2125	86.9196
AC5	2013_06_DSGCOT2_000_wav_deployed	2147	13	20	11	7	13	2	93.7191	88.8684
AC5	2013_06_DSGCOT2_000_wav_deployed	2148	13	30	11	7	13	2	93.4604	88.1679
AC5	2013_06_DSGCOT2_000_wav_deployed	2149	13	40	11	7	13	2	92.872	88.1156
AC5	2013_06_DSGCOT2_000_wav_deployed	2150	13	50	11	7	13	2	93.3879	106.421
AC5	2013_06_DSGCOT2_000_wav_deployed	2151	14	0	11	7	13	2	93.9409	104.248
AC5	2013_06_DSGCOT2_000_wav_deployed	2152	14	10	11	7	13	2	93.1645	99.0145
AC5	2013_06_DSGCOT2_000_wav_deployed	2153	14	20	11	7	13	3	93.9199	102.804
AC5	2013_06_DSGCOT2_000_wav_deployed	2154	14	30	11	7	13	1	93.1766	104.035
AC5	2013_06_DSGCOT2_000_wav_deployed	2155	14	40	11	7	13	3	93.1794	101.373
AC5	2013_06_DSGCOT2_000_wav_deployed	2156	14	50	11	7	13	2	93.7546	87.9075
AC5	2013_06_DSGCOT2_000_wav_deployed	2157	15	0	11	7	13	2	93.1813	88.0265
AC5	2013_06_DSGCOT2_000_wav_deployed	2158	15	10	11	7	13	2	93.3259	88.141
AC5	2013_06_DSGCOT2_000_wav_deployed	2159	15	20	11	7	13	2	93.3281	93.3238
AC5	2013_06_DSGCOT2_000_wav_deployed	2160	15	30	11	7	13	2	93.058	95.0054
AC5	2013_06_DSGCOT2_000_wav_deployed	2161	15	40	11	7	13	2	93.1462	95.2813
AC5	2013_06_DSGCOT2_000_wav_deployed	2162	15	50	11	7	13	2	93.4392	88.5868
AC5	2013_06_DSGCOT2_000_wav_deployed	2163	16	0	11	7	13	2	93.1649	91.9796
AC5	2013_06_DSGCOT2_000_wav_deployed	2164	16	10	11	7	13	2	93.3437	87.6918
AC5	2013_06_DSGCOT2_000_wav_deployed	2165	16	20	11	7	13	2	93.7083	86.7891
AC5	2013_06_DSGCOT2_000_wav_deployed	2166	16	30	11	7	13	2	93.8132	85.6495
AC5	2013_06_DSGCOT2_000_wav_deployed	2167	16	40	11	7	13	2	101.646	105.954
AC5	2013_06_DSGCOT2_000_wav_deployed	2168	16	50	11	7	13	2	93.3606	84.7072
AC5	2013_06_DSGCOT2_000_wav_deployed	2169	17	0	11	7	13	2	93.319	86.0099
AC5	2013_06_DSGCOT2_000_wav_deployed	2170	17	10	11	7	13	2	93.5253	96.9795
AC5	2013_06_DSGCOT2_000_wav_deployed	2171	17	20	11	7	13	3	93.7366	89.6839
AC5	2013_06_DSGCOT2_000_wav_deployed	2172	17	30	11	7	13	2	93.6912	85.4015
AC5	2013_06_DSGCOT2_000_wav_deployed	2173	17	40	11	7	13	2	93.855	89.6734
AC5	2013_06_DSGCOT2_000_wav_deployed	2174	17	50	11	7	13	2	93.6106	86.9509
AC5	2013_06_DSGCOT2_000_wav_deployed	2175	18	0	11	7	13	2	93.6707	87.27
AC5	2013_06_DSGCOT2_000_wav_deployed	2176	18	10	11	7	13	2	93.5182	87.429
AC5	2013_06_DSGCOT2_000_wav_deployed	2177	18	20	11	7	13	2	94.3283	91.4447
AC5	2013_06_DSGCOT2_000_wav_deployed	2178	18	30	11	7	13	2	93.8189	86.4573
AC5	2013_06_DSGCOT2_000_wav_deployed	2179	18	40	11	7	13	2	94.2538	90.2196
AC5	2013_06_DSGCOT2_000_wav_deployed	2180	18	50	11	7	13	2	94.3477	90.1028
AC5	2013_06_DSGCOT2_000_wav_deployed	2181	19	0	11	7	13	2	94.0667	87.926
AC5	2013_06_DSGCOT2_000_wav_deployed	2182	19	10	11	7	13	2	93.9528	85.5568
AC5	2013_06_DSGCOT2_000_wav_deployed	2183	19	20	11	7	13	2	94.3423	88.2648
AC5	2013_06_DSGCOT2_000_wav_deployed	2184	19	30	11	7	13	2	94.9328	88.4953
AC5	2013_06_DSGCOT2_000_wav_deployed	2185	19	40	11	7	13	2	94.6355	89.4969
AC5	2013_06_DSGCOT2_000_wav_deployed	2186	19	50	11	7	13	3	95.6623	94.3288
AC5	2013_06_DSGCOT2_000_wav_deployed	2187	20	0	11	7	13	3	96.3711	97.2136
AC5	2013_06_DSGCOT2_000_wav_deployed	2188	20	10	11	7	13	2	96.711	92.1846
AC5	2013_06_DSGCOT2_000_wav_deployed	2189	20	20	11	7	13	2	96.6075	91.3392
AC5	2013_06_DSGCOT2_000_wav_deployed	2190	20	30	11	7	13	2	96.6236	92.089
AC5	2013_06_DSGCOT2_000_wav_deployed	2191	20	40	11	7	13	2	96.0194	88.7728
AC5	2013_06_DSGCOT2_000_wav_deployed	2192	20	50	11	7	13	2	96.0319	91.3362
AC5	2013_06_DSGCOT2_000_wav_deployed	2193	21	0	11	7	13	2	95.8062	92.1751
AC5	2013_06_DSGCOT2_000_wav_deployed	2194	21	10	11	7	13	2	95.632	92.0804
AC5	2013_06_DSGCOT2_000_wav_deployed	2195	21	20	11	7	13	2	95.9919	93.214
AC5	2013_06_DSGCOT2_000_wav_deployed	2196	21	30	11	7	13	2	96.3969	94.1999
AC5	2013_06_DSGCOT2_000_wav_deployed	2197	21	40	11	7	13	2	96.0269	95.8082
AC5	2013_06_DSGCOT2_000_wav_deployed	2198	21	50	11	7	13	2	96.0251	94.9229
AC5	2013_06_DSGCOT2_000_wav_deployed	2199	22	0	11	7	13	2	95.8308	95.1831
AC5	2013_06_DSGCOT2_000_wav_deployed	2200	22	10	11	7	13	2	96.0656	95.4528
AC5	2013_06_DSGCOT2_000_wav_deployed	2201	22	20	11	7	13	2	95.3999	95.4091
AC5	2013_06_DSGCOT2_000_wav_deployed	2202	22	30	11	7	13	2	95.2823	92.6828
AC5	2013_06_DSGCOT2_000_wav_deployed	2203	22	40	11	7	13	2	95.5908	94.5211
AC5	2013_06_DSGCOT2_000_wav_deployed	2204	22	50	11	7	13	2	95.6746	92.5196
AC5	2013_06_DSGCOT2_000_wav_deployed	2205	23	0	11	7	13	2	95.5579	94.3971
AC5	2013_06_DSGCOT2_000_wav_deployed	2206	23	10	11	7	13	3	95.6907	95.8611
AC5	2013_06_DSGCOT2_000_wav_deployed	2207	23	20	11	7	13	2	95.5735	93.9146
AC5	2013_06_DSGCOT2_000_wav_deployed	2208	23	30	11	7	13	2	95.6329	91.9025
AC5	2013_06_DSGCOT2_000_wav_deployed	2209	23	40	11	7	13	2	95.081	90.5392
AC5	2013_06_DSGCOT2_000_wav_deployed	2210	23	50	11	7	13	2	95.6709	91.8841
AC5	2013_06_DSGCOT2_000_wav_deployed	2211	0	0	12	7	13	2	95.9578	91.9041
AC5	2013_06_DSGCOT2_000_wav_deployed	2212	0	10	12	7	13	2	95.8883	91.1552
AC5	2013_06_DSGCOT2_000_wav_deployed	2213	0	20	12	7	13	2	95.4405	91.663
AC5	2013_06_DSGCOT2_000_wav_deployed	2214	0	30	12	7	13	2	95.265	90.2864
AC5	2013_06_DSGCOT2_000_wav_deployed	2215	0	40	12	7	13	2	95.3429	90.402
AC5	2013_06_DSGCOT2_000_wav_deployed	2216	0	50	12	7	13	2	95.4299	91.6234
AC5	2013_06_DSGCOT2_000_wav_deployed	2217	1	0	12	7	13	2	95.4957	96.7231
AC5	2013_06_DSGCOT2_000_wav_deployed	2218	1	10	12	7	13	2	95.5636	90.6517
AC5	2013_06_DSGCOT2_000_wav_deployed	2219	1	20	12	7	13	2	95.221	90.6098
AC5	2013_06_DSGCOT2_000_wav_deployed	2220	1	30	12	7	13	2	95.0235	88.8322
AC5	2013_06_DSGCOT2_000_wav_deployed	2221	1	40	12	7	13	2	95.3862	89.9991
AC5	2013_06_DSGCOT2_000_wav_deployed	2222	1	50	12	7	13	2	95.0829	90.3794
AC5	2013_06_DSGCOT2_000_wav_deployed	2223	2	0	12	7	13	2	95.263	89.9298
AC5	2013_06_DSGCOT2_000_wav_deployed	2224	2	10	12	7	13	2	94.8834	88.6813
AC5	2013_06_DSGCOT2_000_wav_deployed	2225	2	20	12	7	13	2	95.1107	89.0383
AC5	2013_06_DSGCOT2_000_wav_deployed	2226	2	30	12	7	13	2	95.3128	88.7927
AC5	2013_06_DSGCOT2_000_wav_deployed	2227	2	40	12	7	13	2	94.9739	88.733
AC5	2013_06_DSGCOT2_000_wav_deployed	2228	2	50	12	7	13	2	95.0968	89.2021
AC5	2013_06_DSGCOT2_000_wav_deployed	2229	3	0	12	7	13	2	95.4636	90.2212
AC5	2013_06_DSGCOT2_000_wav_deployed	2230	3	10	12	7	13	2	95.1442	90.0288
AC5	2013_06_DSGCOT2_000_wav_deployed	2231	3	20	12	7	13	2	95.6781	91.4123
AC5	2013_06_DSGCOT2_000_wav_deployed	2232	3	30	12	7	13	2	95.3434	89.6156
AC5	2013_06_DSGCOT2_000_wav_deployed	2233	3	40	12	7	13	2	95.4293	90.2297
AC5	2013_06_DSGCOT2_000_wav_deployed	2234	3	50	12	7	13	2	95.6242	89.3118
AC5	2013_06_DSGCOT2_000_wav_deployed	2235	4	0	12	7	13	2	95.8779	90.6219
AC5	2013_06_DSGCOT2_000_wav_deployed	2236	4	10	12	7	13	2	95.7591	90.3058
AC5	2013_06_DSGCOT2_000_wav_deployed	2237	4	20	12	7	13	2	95.6707	90.7026
AC5	2013_06_DSGCOT2_000_wav_deployed	2238	4	30	12	7	13	2	96.1002	89.988
AC5	2013_06_DSGCOT2_000_wav_deployed	2239	4	40	12	7	13	2	96.2574	89.4859
AC5	2013_06_DSGCOT2_000_wav_deployed	2240	4	50	12	7	13	2	96.8821	90.289
AC5	2013_06_DSGCOT2_000_wav_deployed	2241	5	0	12	7	13	2	96.7581	89.8246
AC5	2013_06_DSGCOT2_000_wav_deployed	2242	5	10	12	7	13	2	96.1711	90.6272
AC5	2013_06_DSGCOT2_000_wav_deployed	2243	5	20	12	7	13	2	96.1337	93.3589
AC5	2013_06_DSGCOT2_000_wav_deployed	2244	5	30	12	7	13	2	95.9413	100.653
AC5	2013_06_DSGCOT2_000_wav_deployed	2245	5	40	12	7	13	3	95.0401	94.6445
AC5	2013_06_DSGCOT2_000_wav_deployed	2246	5	50	12	7	13	2	94.2631	90.4535
AC5	2013_06_DSGCOT2_000_wav_deployed	2247	6	0	12	7	13	2	94.0123	94.8856
AC5	2013_06_DSGCOT2_000_wav_deployed	2248	6	10	12	7	13	2	93.8492	94.2358
AC5	2013_06_DSGCOT2_000_wav_deployed	2249	6	20	12	7	13	2	93.561	96.9663
AC5	2013_06_DSGCOT2_000_wav_deployed	2250	6	30	12	7	13	2	94.0015	89.6386
AC5	2013_06_DSGCOT2_000_wav_deployed	2251	6	40	12	7	13	2	93.6882	88.4417
AC5	2013_06_DSGCOT2_000_wav_deployed	2252	6	50	12	7	13	2	93.2338	91.4856
AC5	2013_06_DSGCOT2_000_wav_deployed	2253	7	0	12	7	13	2	96.2388	100.049
AC5	2013_06_DSGCOT2_000_wav_deployed	2254	7	10	12	7	13	2	93.0061	86.8823
AC5	2013_06_DSGCOT2_000_wav_deployed	2255	7	20	12	7	13	2	94.2769	95.7031
AC5	2013_06_DSGCOT2_000_wav_deployed	2256	7	30	12	7	13	3	94.2654	91.7009
AC5	2013_06_DSGCOT2_000_wav_deployed	2257	7	40	12	7	13	2	93.3399	90.2062
AC5	2013_06_DSGCOT2_000_wav_deployed	2258	7	50	12	7	13	2	93.5731	87.6452
AC5	2013_06_DSGCOT2_000_wav_deployed	2259	8	0	12	7	13	2	93.2174	87.1419
AC5	2013_06_DSGCOT2_000_wav_deployed	2260	8	10	12	7	13	2	93.3128	87.0085
AC5	2013_06_DSGCOT2_000_wav_deployed	2261	8	20	12	7	13	2	92.747	87.494
AC5	2013_06_DSGCOT2_000_wav_deployed	2262	8	30	12	7	13	2	93.5634	85.7555
AC5	2013_06_DSGCOT2_000_wav_deployed	2263	8	40	12	7	13	2	93.1658	87.6526
AC5	2013_06_DSGCOT2_000_wav_deployed	2264	8	50	12	7	13	2	93.3994	88.9529
AC5	2013_06_DSGCOT2_000_wav_deployed	2265	9	0	12	7	13	2	93.2456	85.9443
AC5	2013_06_DSGCOT2_000_wav_deployed	2266	9	10	12	7	13	2	102.856	100.591
AC5	2013_06_DSGCOT2_000_wav_deployed	2267	9	20	12	7	13	2	93.3631	87.5954
AC5	2013_06_DSGCOT2_000_wav_deployed	2268	9	30	12	7	13	2	92.841	85.1782
AC5	2013_06_DSGCOT2_000_wav_deployed	2269	9	40	12	7	13	3	93.5493	90.5008
AC5	2013_06_DSGCOT2_000_wav_deployed	2270	9	50	12	7	13	2	93.8161	86.9837
AC5	2013_06_DSGCOT2_000_wav_deployed	2271	10	0	12	7	13	2	93.6658	88.8116
AC5	2013_06_DSGCOT2_000_wav_deployed	2272	10	10	12	7	13	2	93.7302	87.8401
AC5	2013_06_DSGCOT2_000_wav_deployed	2273	10	20	12	7	13	2	93.7815	100.33
AC5	2013_06_DSGCOT2_000_wav_deployed	2274	10	30	12	7	13	2	93.0733	101.207
AC5	2013_06_DSGCOT2_000_wav_deployed	2275	10	40	12	7	13	2	93.4957	100.817
AC5	2013_06_DSGCOT2_000_wav_deployed	2276	10	50	12	7	13	2	93.7217	103.299
AC5	2013_06_DSGCOT2_000_wav_deployed	2277	11	0	12	7	13	2	93.5984	102.243
AC5	2013_06_DSGCOT2_000_wav_deployed	2278	11	10	12	7	13	2	92.9657	90.521
AC5	2013_06_DSGCOT2_000_wav_deployed	2279	11	20	12	7	13	3	93.3332	92.4115
AC5	2013_06_DSGCOT2_000_wav_deployed	2280	11	30	12	7	13	3	93.4097	98.0036
AC5	2013_06_DSGCOT2_000_wav_deployed	2281	11	40	12	7	13	2	93.4035	97.9123
AC5	2013_06_DSGCOT2_000_wav_deployed	2282	11	50	12	7	13	2	93.0366	89.6869
AC5	2013_06_DSGCOT2_000_wav_deployed	2283	12	0	12	7	13	3	93.5478	90.9543
AC5	2013_06_DSGCOT2_000_wav_deployed	2284	12	10	12	7	13	2	93.3364	95.7544
AC5	2013_06_DSGCOT2_000_wav_deployed	2285	12	20	12	7	13	2	93.8259	97.1232
AC5	2013_06_DSGCOT2_000_wav_deployed	2286	12	30	12	7	13	2	93.7935	95.5976
AC5	2013_06_DSGCOT2_000_wav_deployed	2287	12	40	12	7	13	2	94.2131	89.8704
AC5	2013_06_DSGCOT2_000_wav_deployed	2288	12	50	12	7	13	2	93.2714	89.2953
AC5	2013_06_DSGCOT2_000_wav_deployed	2289	13	0	12	7	13	2	93.374	87.2669
AC5	2013_06_DSGCOT2_000_wav_deployed	2290	13	10	12	7	13	2	93.3524	86.877
AC5	2013_06_DSGCOT2_000_wav_deployed	2291	13	20	12	7	13	2	93.7411	110.325
AC5	2013_06_DSGCOT2_000_wav_deployed	2292	13	30	12	7	13	2	93.9189	87.0764
AC5	2013_06_DSGCOT2_000_wav_deployed	2293	13	40	12	7	13	2	93.3931	91.6491
AC5	2013_06_DSGCOT2_000_wav_deployed	2294	13	50	12	7	13	2	93.3535	90.2168
AC5	2013_06_DSGCOT2_000_wav_deployed	2295	14	0	12	7	13	2	93.4381	87.5915
AC5	2013_06_DSGCOT2_000_wav_deployed	2296	14	10	12	7	13	2	93.2507	87.7117
AC5	2013_06_DSGCOT2_000_wav_deployed	2297	14	20	12	7	13	3	93.7856	93.172
AC5	2013_06_DSGCOT2_000_wav_deployed	2298	14	30	12	7	13	3	93.4235	87.5283
AC5	2013_06_DSGCOT2_000_wav_deployed	2299	14	40	12	7	13	3	93.4063	97.8898
AC5	2013_06_DSGCOT2_000_wav_deployed	2300	14	50	12	7	13	3	93.3811	98.2926
AC5	2013_06_DSGCOT2_000_wav_deployed	2301	15	0	12	7	13	2	93.8169	98.0654
AC5	2013_06_DSGCOT2_000_wav_deployed	2302	15	10	12	7	13	2	93.6042	92.3478
AC5	2013_06_DSGCOT2_000_wav_deployed	2303	15	20	12	7	13	2	93.0462	87.117
AC5	2013_06_DSGCOT2_000_wav_deployed	2304	15	30	12	7	13	2	92.9408	86.7164
AC5	2013_06_DSGCOT2_000_wav_deployed	2305	15	40	12	7	13	2	93.3657	92.9364
AC5	2013_06_DSGCOT2_000_wav_deployed	2306	15	50	12	7	13	2	93.2097	85.9184
AC5	2013_06_DSGCOT2_000_wav_deployed	2307	16	0	12	7	13	2	92.861	94.7975
AC5	2013_06_DSGCOT2_000_wav_deployed	2308	16	10	12	7	13	3	93.1885	95.8917
AC5	2013_06_DSGCOT2_000_wav_deployed	2309	16	20	12	7	13	3	93.5243	91.7882
AC5	2013_06_DSGCOT2_000_wav_deployed	2310	16	30	12	7	13	3	93.7862	100.011
AC5	2013_06_DSGCOT2_000_wav_deployed	2311	16	40	12	7	13	3	93.7192	107.523
AC5	2013_06_DSGCOT2_000_wav_deployed	2312	16	50	12	7	13	2	93.3164	94.8357
AC5	2013_06_DSGCOT2_000_wav_deployed	2313	17	0	12	7	13	2	93.2464	88.4584
AC5	2013_06_DSGCOT2_000_wav_deployed	2314	17	10	12	7	13	2	93.7237	98.0964
AC5	2013_06_DSGCOT2_000_wav_deployed	2315	17	20	12	7	13	2	92.8504	86.5489
AC5	2013_06_DSGCOT2_000_wav_deployed	2316	17	30	12	7	13	2	93.4343	86.9059
AC5	2013_06_DSGCOT2_000_wav_deployed	2317	17	40	12	7	13	2	93.0586	86.4896
AC5	2013_06_DSGCOT2_000_wav_deployed	2318	17	50	12	7	13	2	93.2267	86.7384
AC5	2013_06_DSGCOT2_000_wav_deployed	2319	18	0	12	7	13	2	93.1333	86.7672
AC5	2013_06_DSGCOT2_000_wav_deployed	2320	18	10	12	7	13	2	93.3948	86.4484
AC5	2013_06_DSGCOT2_000_wav_deployed	2321	18	20	12	7	13	3	93.6691	95.816
AC5	2013_06_DSGCOT2_000_wav_deployed	2322	18	30	12	7	13	3	93.8946	96.1154
AC5	2013_06_DSGCOT2_000_wav_deployed	2323	18	40	12	7	13	3	93.938	91.97
AC5	2013_06_DSGCOT2_000_wav_deployed	2324	18	50	12	7	13	3	93.7675	90.9649
AC5	2013_06_DSGCOT2_000_wav_deployed	2325	19	0	12	7	13	2	94.0184	90.0853
AC5	2013_06_DSGCOT2_000_wav_deployed	2326	19	10	12	7	13	2	94.0226	89.2471
AC5	2013_06_DSGCOT2_000_wav_deployed	2327	19	20	12	7	13	2	94.5002	89.7776
AC5	2013_06_DSGCOT2_000_wav_deployed	2328	19	30	12	7	13	2	94.532	87.7033
AC5	2013_06_DSGCOT2_000_wav_deployed	2329	19	40	12	7	13	2	95.2143	93.4462
AC5	2013_06_DSGCOT2_000_wav_deployed	2330	19	50	12	7	13	2	95.848	88.7548
AC5	2013_06_DSGCOT2_000_wav_deployed	2331	20	0	12	7	13	2	96.4638	92.1005
AC5	2013_06_DSGCOT2_000_wav_deployed	2332	20	10	12	7	13	2	96.4886	90.0816
AC5	2013_06_DSGCOT2_000_wav_deployed	2333	20	20	12	7	13	2	96.8108	90.6171
AC5	2013_06_DSGCOT2_000_wav_deployed	2334	20	30	12	7	13	2	97.6546	94.0107
AC5	2013_06_DSGCOT2_000_wav_deployed	2335	20	40	12	7	13	2	96.6366	93.79
AC5	2013_06_DSGCOT2_000_wav_deployed	2336	20	50	12	7	13	2	96.3506	94.3147
AC5	2013_06_DSGCOT2_000_wav_deployed	2337	21	0	12	7	13	2	96.4783	94.6322
AC5	2013_06_DSGCOT2_000_wav_deployed	2338	21	10	12	7	13	2	96.3219	95.2573
AC5	2013_06_DSGCOT2_000_wav_deployed	2339	21	20	12	7	13	2	96.4799	95.2713
AC5	2013_06_DSGCOT2_000_wav_deployed	2340	21	30	12	7	13	2	96.4525	95.8817
AC5	2013_06_DSGCOT2_000_wav_deployed	2341	21	40	12	7	13	2	96.2394	96.212
AC5	2013_06_DSGCOT2_000_wav_deployed	2342	21	50	12	7	13	2	96.0636	97.3703
AC5	2013_06_DSGCOT2_000_wav_deployed	2343	22	0	12	7	13	2	95.8725	96.8272
AC5	2013_06_DSGCOT2_000_wav_deployed	2344	22	10	12	7	13	2	95.7982	96.7976
AC5	2013_06_DSGCOT2_000_wav_deployed	2345	22	20	12	7	13	2	95.9762	97.0752
AC5	2013_06_DSGCOT2_000_wav_deployed	2346	22	30	12	7	13	2	95.6987	96.187
AC5	2013_06_DSGCOT2_000_wav_deployed	2347	22	40	12	7	13	2	96.4057	96.5749
AC5	2013_06_DSGCOT2_000_wav_deployed	2348	22	50	12	7	13	2	95.9452	95.975
AC5	2013_06_DSGCOT2_000_wav_deployed	2349	23	0	12	7	13	2	95.6968	94.1328
AC5	2013_06_DSGCOT2_000_wav_deployed	2350	23	10	12	7	13	2	95.8716	95.7997
AC5	2013_06_DSGCOT2_000_wav_deployed	2351	23	20	12	7	13	2	96.3208	96.8147
AC5	2013_06_DSGCOT2_000_wav_deployed	2352	23	30	12	7	13	2	95.7365	93.0989
AC5	2013_06_DSGCOT2_000_wav_deployed	2353	23	40	12	7	13	2	96.0918	92.4797
AC5	2013_06_DSGCOT2_000_wav_deployed	2354	23	50	12	7	13	2	95.8142	94.2016
AC5	2013_06_DSGCOT2_000_wav_deployed	2355	0	0	13	7	13	3	95.9932	96.9179
AC5	2013_06_DSGCOT2_000_wav_deployed	2356	0	10	13	7	13	2	96.7358	95.2818
AC5	2013_06_DSGCOT2_000_wav_deployed	2357	0	20	13	7	13	2	95.8832	91.0015
AC5	2013_06_DSGCOT2_000_wav_deployed	2358	0	30	13	7	13	2	96.079	89.9313
AC5	2013_06_DSGCOT2_000_wav_deployed	2359	0	40	13	7	13	2	96.3021	93.1673
AC5	2013_06_DSGCOT2_000_wav_deployed	2360	0	50	13	7	13	2	96.1512	90.4665
AC5	2013_06_DSGCOT2_000_wav_deployed	2361	1	0	13	7	13	3	95.953	90.4147
AC5	2013_06_DSGCOT2_000_wav_deployed	2362	1	10	13	7	13	2	95.8349	90.1159
AC5	2013_06_DSGCOT2_000_wav_deployed	2363	1	20	13	7	13	2	95.7704	90.2301
AC5	2013_06_DSGCOT2_000_wav_deployed	2364	1	30	13	7	13	2	95.7266	91.9541
AC5	2013_06_DSGCOT2_000_wav_deployed	2365	1	40	13	7	13	3	95.6509	90.1151
AC5	2013_06_DSGCOT2_000_wav_deployed	2366	1	50	13	7	13	3	95.8868	92.3832
AC5	2013_06_DSGCOT2_000_wav_deployed	2367	2	0	13	7	13	2	95.1618	89.4166
AC5	2013_06_DSGCOT2_000_wav_deployed	2368	2	10	13	7	13	2	95.1794	89.5098
AC5	2013_06_DSGCOT2_000_wav_deployed	2369	2	20	13	7	13	2	95.1704	89.5207
AC5	2013_06_DSGCOT2_000_wav_deployed	2370	2	30	13	7	13	2	95.3767	93.9663
AC5	2013_06_DSGCOT2_000_wav_deployed	2371	2	40	13	7	13	2	95.4326	91.4964
AC5	2013_06_DSGCOT2_000_wav_deployed	2372	2	50	13	7	13	2	95.2071	91.7137
AC5	2013_06_DSGCOT2_000_wav_deployed	2373	3	0	13	7	13	2	94.9204	91.2271
AC5	2013_06_DSGCOT2_000_wav_deployed	2374	3	10	13	7	13	2	94.0935	107.979
AC5	2013_06_DSGCOT2_000_wav_deployed	2375	3	20	13	7	13	2	96.6257	100.494
AC5	2013_06_DSGCOT2_000_wav_deployed	2376	3	30	13	7	13	2	95.0993	90.5172
AC5	2013_06_DSGCOT2_000_wav_deployed	2377	3	40	13	7	13	2	96.0798	88.4197
AC5	2013_06_DSGCOT2_000_wav_deployed	2378	3	50	13	7	13	2	95.7131	88.1892
AC5	2013_06_DSGCOT2_000_wav_deployed	2379	4	0	13	7	13	2	95.4009	90.7199
AC5	2013_06_DSGCOT2_000_wav_deployed	2380	4	10	13	7	13	2	96.3157	89.4671
AC5	2013_06_DSGCOT2_000_wav_deployed	2381	4	20	13	7	13	2	96.5232	92.4409
AC5	2013_06_DSGCOT2_000_wav_deployed	2382	4	30	13	7	13	2	96.4544	91.2115
AC5	2013_06_DSGCOT2_000_wav_deployed	2383	4	40	13	7	13	2	96.2049	89.7383
AC5	2013_06_DSGCOT2_000_wav_deployed	2384	4	50	13	7	13	2	96.9306	89.0697
AC5	2013_06_DSGCOT2_000_wav_deployed	2385	5	0	13	7	13	2	96.6134	90.5327
AC5	2013_06_DSGCOT2_000_wav_deployed	2386	5	10	13	7	13	2	96.435	89.2168
AC5	2013_06_DSGCOT2_000_wav_deployed	2387	5	20	13	7	13	2	96.7146	93.8582
AC5	2013_06_DSGCOT2_000_wav_deployed	2388	5	30	13	7	13	2	95.8609	90.7688
AC5	2013_06_DSGCOT2_000_wav_deployed	2389	5	40	13	7	13	2	95.3425	89.9062
AC5	2013_06_DSGCOT2_000_wav_deployed	2390	5	50	13	7	13	2	94.5859	89.9845
AC5	2013_06_DSGCOT2_000_wav_deployed	2391	6	0	13	7	13	2	94.3731	89.895
AC5	2013_06_DSGCOT2_000_wav_deployed	2392	6	10	13	7	13	2	94.0334	89.0031
AC5	2013_06_DSGCOT2_000_wav_deployed	2393	6	20	13	7	13	2	94.2331	89.2321
AC5	2013_06_DSGCOT2_000_wav_deployed	2394	6	30	13	7	13	2	94.1244	88.9667
AC5	2013_06_DSGCOT2_000_wav_deployed	2395	6	40	13	7	13	2	93.4034	89.3251
AC5	2013_06_DSGCOT2_000_wav_deployed	2396	6	50	13	7	13	3	94.1185	91.2747
AC5	2013_06_DSGCOT2_000_wav_deployed	2397	7	0	13	7	13	3	93.9082	95.6803
AC5	2013_06_DSGCOT2_000_wav_deployed	2398	7	10	13	7	13	2	93.3539	88.5659
AC5	2013_06_DSGCOT2_000_wav_deployed	2399	7	20	13	7	13	2	93.6353	89.2737
AC5	2013_06_DSGCOT2_000_wav_deployed	2400	7	30	13	7	13	2	93.4246	87.8068
AC5	2013_06_DSGCOT2_000_wav_deployed	2401	7	40	13	7	13	3	93.3528	89.6192
AC5	2013_06_DSGCOT2_000_wav_deployed	2402	7	50	13	7	13	2	93.5246	89.6544
AC5	2013_06_DSGCOT2_000_wav_deployed	2403	8	0	13	7	13	3	93.2728	104.952
AC5	2013_06_DSGCOT2_000_wav_deployed	2404	8	10	13	7	13	2	93.4223	90.4583
AC5	2013_06_DSGCOT2_000_wav_deployed	2405	8	20	13	7	13	2	93.3323	90.7729
AC5	2013_06_DSGCOT2_000_wav_deployed	2406	8	30	13	7	13	2	92.8182	88.4175
AC5	2013_06_DSGCOT2_000_wav_deployed	2407	8	40	13	7	13	2	92.6403	93.396
AC5	2013_06_DSGCOT2_000_wav_deployed	2408	8	50	13	7	13	2	93.7109	89.584
AC5	2013_06_DSGCOT2_000_wav_deployed	2409	9	0	13	7	13	2	93.193	89.9515
AC5	2013_06_DSGCOT2_000_wav_deployed	2410	9	10	13	7	13	2	93.2041	94.5266
AC5	2013_06_DSGCOT2_000_wav_deployed	2411	9	20	13	7	13	2	94.2903	98.9695
AC5	2013_06_DSGCOT2_000_wav_deployed	2412	9	30	13	7	13	2	93.2416	102.715
AC5	2013_06_DSGCOT2_000_wav_deployed	2413	9	40	13	7	13	2	93.4059	93.209
AC5	2013_06_DSGCOT2_000_wav_deployed	2414	9	50	13	7	13	2	93.3743	90.0386
AC5	2013_06_DSGCOT2_000_wav_deployed	2415	10	0	13	7	13	3	93.1334	93.5127
AC5	2013_06_DSGCOT2_000_wav_deployed	2416	10	10	13	7	13	2	94.8308	104.131
AC5	2013_06_DSGCOT2_000_wav_deployed	2417	10	20	13	7	13	2	93.1369	101.007
AC5	2013_06_DSGCOT2_000_wav_deployed	2418	10	30	13	7	13	2	93.3315	98.401
AC5	2013_06_DSGCOT2_000_wav_deployed	2419	10	40	13	7	13	2	93.4374	97.2191
AC5	2013_06_DSGCOT2_000_wav_deployed	2420	10	50	13	7	13	2	93.1739	94.6753
AC5	2013_06_DSGCOT2_000_wav_deployed	2421	11	0	13	7	13	2	92.7699	95.9923
AC5	2013_06_DSGCOT2_000_wav_deployed	2422	11	10	13	7	13	3	93.2304	89.2621
AC5	2013_06_DSGCOT2_000_wav_deployed	2423	11	20	13	7	13	2	93.5956	95.7507
AC5	2013_06_DSGCOT2_000_wav_deployed	2424	11	30	13	7	13	2	93.0121	88.0248
AC5	2013_06_DSGCOT2_000_wav_deployed	2425	11	40	13	7	13	2	93.0775	87.4521
AC5	2013_06_DSGCOT2_000_wav_deployed	2426	11	50	13	7	13	2	92.8971	87.2583
AC5	2013_06_DSGCOT2_000_wav_deployed	2427	12	0	13	7	13	2	93.453	87.3264
AC5	2013_06_DSGCOT2_000_wav_deployed	2428	12	10	13	7	13	3	92.9535	87.851
AC5	2013_06_DSGCOT2_000_wav_deployed	2429	12	20	13	7	13	2	93.7081	88.2919
AC5	2013_06_DSGCOT2_000_wav_deployed	2430	12	30	13	7	13	2	93.347	87.5902
AC5	2013_06_DSGCOT2_000_wav_deployed	2431	12	40	13	7	13	2	93.1586	87.2185
AC5	2013_06_DSGCOT2_000_wav_deployed	2432	12	50	13	7	13	2	93.2178	88.0834
AC5	2013_06_DSGCOT2_000_wav_deployed	2433	13	0	13	7	13	2	92.5786	86.6795
AC5	2013_06_DSGCOT2_000_wav_deployed	2434	13	10	13	7	13	2	94.0455	89.5652
AC5	2013_06_DSGCOT2_000_wav_deployed	2435	13	20	13	7	13	2	92.964	89.0754
AC5	2013_06_DSGCOT2_000_wav_deployed	2436	13	30	13	7	13	2	93.0234	89.722
AC5	2013_06_DSGCOT2_000_wav_deployed	2437	13	40	13	7	13	2	92.9721	89.215
AC5	2013_06_DSGCOT2_000_wav_deployed	2438	13	50	13	7	13	3	92.9556	89.8771
AC5	2013_06_DSGCOT2_000_wav_deployed	2439	14	0	13	7	13	2	93.1725	98.4631
AC5	2013_06_DSGCOT2_000_wav_deployed	2440	14	10	13	7	13	2	94.0324	106.145
AC5	2013_06_DSGCOT2_000_wav_deployed	2441	14	20	13	7	13	2	93.0485	96.6699
AC5	2013_06_DSGCOT2_000_wav_deployed	2442	14	30	13	7	13	2	93.1534	91.5788
AC5	2013_06_DSGCOT2_000_wav_deployed	2443	14	40	13	7	13	2	93.4293	90.9225
AC5	2013_06_DSGCOT2_000_wav_deployed	2444	14	50	13	7	13	3	93.705	88.9169
AC5	2013_06_DSGCOT2_000_wav_deployed	2445	15	0	13	7	13	2	93.9932	86.81
AC5	2013_06_DSGCOT2_000_wav_deployed	2446	15	10	13	7	13	2	93.2826	86.5865
AC5	2013_06_DSGCOT2_000_wav_deployed	2447	15	20	13	7	13	2	92.8577	91.0866
AC5	2013_06_DSGCOT2_000_wav_deployed	2448	15	30	13	7	13	2	93.517	86.4986
AC5	2013_06_DSGCOT2_000_wav_deployed	2449	15	40	13	7	13	2	93.495	87.533
AC5	2013_06_DSGCOT2_000_wav_deployed	2450	15	50	13	7	13	2	92.7573	85.4479
AC5	2013_06_DSGCOT2_000_wav_deployed	2451	16	0	13	7	13	2	93.2493	85.1258
AC5	2013_06_DSGCOT2_000_wav_deployed	2452	16	10	13	7	13	2	93.0252	88.0315
AC5	2013_06_DSGCOT2_000_wav_deployed	2453	16	20	13	7	13	2	93.0616	86.0624
AC5	2013_06_DSGCOT2_000_wav_deployed	2454	16	30	13	7	13	2	93.9067	86.9437
AC5	2013_06_DSGCOT2_000_wav_deployed	2455	16	40	13	7	13	2	93.5887	88.2084
AC5	2013_06_DSGCOT2_000_wav_deployed	2456	16	50	13	7	13	2	93.0666	85.8914
AC5	2013_06_DSGCOT2_000_wav_deployed	2457	17	0	13	7	13	2	93.5937	87.0893
AC5	2013_06_DSGCOT2_000_wav_deployed	2458	17	10	13	7	13	2	93.1271	89.0913
AC5	2013_06_DSGCOT2_000_wav_deployed	2459	17	20	13	7	13	2	93.0899	87.9598
AC5	2013_06_DSGCOT2_000_wav_deployed	2460	17	30	13	7	13	3	93.4049	92.2331
AC5	2013_06_DSGCOT2_000_wav_deployed	2461	17	40	13	7	13	2	93.5255	90.1853
AC5	2013_06_DSGCOT2_000_wav_deployed	2462	17	50	13	7	13	2	93.2292	88.9336
AC5	2013_06_DSGCOT2_000_wav_deployed	2463	18	0	13	7	13	2	93.3045	91.7718
AC5	2013_06_DSGCOT2_000_wav_deployed	2464	18	10	13	7	13	3	94.2422	99.9607
AC5	2013_06_DSGCOT2_000_wav_deployed	2465	18	20	13	7	13	2	93.6845	88.0376
AC5	2013_06_DSGCOT2_000_wav_deployed	2466	18	30	13	7	13	2	94.1389	90.3065
AC5	2013_06_DSGCOT2_000_wav_deployed	2467	18	40	13	7	13	2	93.8764	88.637
AC5	2013_06_DSGCOT2_000_wav_deployed	2468	18	50	13	7	13	2	93.8352	88.8806
AC5	2013_06_DSGCOT2_000_wav_deployed	2469	19	0	13	7	13	2	94.5877	90.6332
AC5	2013_06_DSGCOT2_000_wav_deployed	2470	19	10	13	7	13	2	93.7608	89.3067
AC5	2013_06_DSGCOT2_000_wav_deployed	2471	19	20	13	7	13	3	94.321	93.9596
AC5	2013_06_DSGCOT2_000_wav_deployed	2472	19	30	13	7	13	3	94.5526	96.3766
AC5	2013_06_DSGCOT2_000_wav_deployed	2473	19	40	13	7	13	2	94.9746	92.2661
AC5	2013_06_DSGCOT2_000_wav_deployed	2474	19	50	13	7	13	2	95.6315	92.4353
AC5	2013_06_DSGCOT2_000_wav_deployed	2475	20	0	13	7	13	2	96.2857	91.5512
AC5	2013_06_DSGCOT2_000_wav_deployed	2476	20	10	13	7	13	2	96.5121	91.8254
AC5	2013_06_DSGCOT2_000_wav_deployed	2477	20	20	13	7	13	2	96.9703	92.9524
AC5	2013_06_DSGCOT2_000_wav_deployed	2478	20	30	13	7	13	2	96.5131	93.8928
AC5	2013_06_DSGCOT2_000_wav_deployed	2479	20	40	13	7	13	2	96.2264	95.0395
AC5	2013_06_DSGCOT2_000_wav_deployed	2480	20	50	13	7	13	2	96.0639	96.1504
AC5	2013_06_DSGCOT2_000_wav_deployed	2481	21	0	13	7	13	2	96.3254	95.8934
AC5	2013_06_DSGCOT2_000_wav_deployed	2482	21	10	13	7	13	2	96.3571	96.3499
AC5	2013_06_DSGCOT2_000_wav_deployed	2483	21	20	13	7	13	2	95.848	97.4227
AC5	2013_06_DSGCOT2_000_wav_deployed	2484	21	30	13	7	13	2	95.2091	97.8536
AC5	2013_06_DSGCOT2_000_wav_deployed	2485	21	40	13	7	13	2	95.564	98.0689
AC5	2013_06_DSGCOT2_000_wav_deployed	2486	21	50	13	7	13	2	95.5791	97.9208
AC5	2013_06_DSGCOT2_000_wav_deployed	2487	22	0	13	7	13	2	95.5956	99.4593
AC5	2013_06_DSGCOT2_000_wav_deployed	2488	22	10	13	7	13	2	95.2796	99.8814
AC5	2013_06_DSGCOT2_000_wav_deployed	2489	22	20	13	7	13	2	96.4126	97.1173
AC5	2013_06_DSGCOT2_000_wav_deployed	2490	22	30	13	7	13	2	95.8487	96.6572
AC5	2013_06_DSGCOT2_000_wav_deployed	2491	22	40	13	7	13	2	95.7078	98.5846
AC5	2013_06_DSGCOT2_000_wav_deployed	2492	22	50	13	7	13	2	95.3413	97.0606
AC5	2013_06_DSGCOT2_000_wav_deployed	2493	23	0	13	7	13	2	95.3941	96.7251
AC5	2013_06_DSGCOT2_000_wav_deployed	2494	23	10	13	7	13	2	95.3151	96.4819
AC5	2013_06_DSGCOT2_000_wav_deployed	2495	23	20	13	7	13	2	95.1089	95.7773
AC5	2013_06_DSGCOT2_000_wav_deployed	2496	23	30	13	7	13	2	95.2578	95.2784
AC5	2013_06_DSGCOT2_000_wav_deployed	2497	23	40	13	7	13	2	95.0965	95.3635
AC5	2013_06_DSGCOT2_000_wav_deployed	2498	23	50	13	7	13	2	95.0868	96.5883
AC5	2013_06_DSGCOT2_000_wav_deployed	2499	0	0	14	7	13	2	94.8765	97.54
AC5	2013_06_DSGCOT2_000_wav_deployed	2500	0	10	14	7	13	2	95.3218	94.4435
AC5	2013_06_DSGCOT2_000_wav_deployed	2501	0	20	14	7	13	2	95.0208	94.1007
AC5	2013_06_DSGCOT2_000_wav_deployed	2502	0	30	14	7	13	2	94.9932	94.7165
AC5	2013_06_DSGCOT2_000_wav_deployed	2503	0	40	14	7	13	2	95.2717	96.0885
AC5	2013_06_DSGCOT2_000_wav_deployed	2504	0	50	14	7	13	2	94.961	97.4864
AC5	2013_06_DSGCOT2_000_wav_deployed	2505	1	0	14	7	13	2	95.5844	94.1542
AC5	2013_06_DSGCOT2_000_wav_deployed	2506	1	10	14	7	13	2	95.0356	96.6411
AC5	2013_06_DSGCOT2_000_wav_deployed	2507	1	20	14	7	13	2	95.5308	92.3059
AC5	2013_06_DSGCOT2_000_wav_deployed	2508	1	30	14	7	13	2	94.9082	96.335
AC5	2013_06_DSGCOT2_000_wav_deployed	2509	1	40	14	7	13	3	95.4029	90.6891
AC5	2013_06_DSGCOT2_000_wav_deployed	2510	1	50	14	7	13	2	94.7284	92.4919
AC5	2013_06_DSGCOT2_000_wav_deployed	2511	2	0	14	7	13	2	94.9739	94.3983
AC5	2013_06_DSGCOT2_000_wav_deployed	2512	2	10	14	7	13	2	95.259	92.4268
AC5	2013_06_DSGCOT2_000_wav_deployed	2513	2	20	14	7	13	2	95.4365	93.5866
AC5	2013_06_DSGCOT2_000_wav_deployed	2514	2	30	14	7	13	2	95.5867	90.4394
AC5	2013_06_DSGCOT2_000_wav_deployed	2515	2	40	14	7	13	2	94.8812	90.5735
AC5	2013_06_DSGCOT2_000_wav_deployed	2516	2	50	14	7	13	2	94.7466	95.7129
AC5	2013_06_DSGCOT2_000_wav_deployed	2517	3	0	14	7	13	2	95.1044	89.7071
AC5	2013_06_DSGCOT2_000_wav_deployed	2518	3	10	14	7	13	2	95.3382	89.5997
AC5	2013_06_DSGCOT2_000_wav_deployed	2519	3	20	14	7	13	2	95.6257	93.1527
AC5	2013_06_DSGCOT2_000_wav_deployed	2520	3	30	14	7	13	2	95.1654	91.6326
AC5	2013_06_DSGCOT2_000_wav_deployed	2521	3	40	14	7	13	2	95.2904	91.4901
AC5	2013_06_DSGCOT2_000_wav_deployed	2522	3	50	14	7	13	2	95.7038	90.2439
AC5	2013_06_DSGCOT2_000_wav_deployed	2523	4	0	14	7	13	2	95.9411	92.4339
AC5	2013_06_DSGCOT2_000_wav_deployed	2524	4	10	14	7	13	2	95.874	89.7163
AC5	2013_06_DSGCOT2_000_wav_deployed	2525	4	20	14	7	13	2	95.7692	92.1607
AC5	2013_06_DSGCOT2_000_wav_deployed	2526	4	30	14	7	13	2	96.1996	94.8975
AC5	2013_06_DSGCOT2_000_wav_deployed	2527	4	40	14	7	13	2	96.1333	92.7133
AC5	2013_06_DSGCOT2_000_wav_deployed	2528	4	50	14	7	13	2	96.3353	98.247
AC5	2013_06_DSGCOT2_000_wav_deployed	2529	5	0	14	7	13	2	96.5071	94.7012
AC5	2013_06_DSGCOT2_000_wav_deployed	2530	5	10	14	7	13	2	96.8274	103.11
AC5	2013_06_DSGCOT2_000_wav_deployed	2531	5	20	14	7	13	2	96.3693	94.1292
AC5	2013_06_DSGCOT2_000_wav_deployed	2532	5	30	14	7	13	2	96.1341	93.2697
AC5	2013_06_DSGCOT2_000_wav_deployed	2533	5	40	14	7	13	3	95.7255	100.216
AC5	2013_06_DSGCOT2_000_wav_deployed	2534	5	50	14	7	13	2	95.4514	94.1951
AC5	2013_06_DSGCOT2_000_wav_deployed	2535	6	0	14	7	13	2	94.2953	94.6913
AC5	2013_06_DSGCOT2_000_wav_deployed	2536	6	10	14	7	13	2	94.5365	90.3935
AC5	2013_06_DSGCOT2_000_wav_deployed	2537	6	20	14	7	13	2	94.0411	94.7217
AC5	2013_06_DSGCOT2_000_wav_deployed	2538	6	30	14	7	13	2	94.266	106.022
AC5	2013_06_DSGCOT2_000_wav_deployed	2539	6	40	14	7	13	2	94.0415	96.4399
AC5	2013_06_DSGCOT2_000_wav_deployed	2540	6	50	14	7	13	3	93.9872	104.163
AC5	2013_06_DSGCOT2_000_wav_deployed	2541	7	0	14	7	13	2	94.1581	100.941
AC5	2013_06_DSGCOT2_000_wav_deployed	2542	7	10	14	7	13	2	93.6794	104.666
AC5	2013_06_DSGCOT2_000_wav_deployed	2543	7	20	14	7	13	2	93.5925	96.4313
AC5	2013_06_DSGCOT2_000_wav_deployed	2544	7	30	14	7	13	3	93.2873	98.2395
AC5	2013_06_DSGCOT2_000_wav_deployed	2545	7	40	14	7	13	3	93.8918	104.182
AC5	2013_06_DSGCOT2_000_wav_deployed	2546	7	50	14	7	13	2	93.8032	96.9176
AC5	2013_06_DSGCOT2_000_wav_deployed	2547	8	0	14	7	13	2	93.2978	89.0761
AC5	2013_06_DSGCOT2_000_wav_deployed	2548	8	10	14	7	13	3	93.7265	99.3089
AC5	2013_06_DSGCOT2_000_wav_deployed	2549	8	20	14	7	13	2	94.1759	102.716
AC5	2013_06_DSGCOT2_000_wav_deployed	2550	8	30	14	7	13	2	93.5755	104.979
AC5	2013_06_DSGCOT2_000_wav_deployed	2551	8	40	14	7	13	2	93.7928	102.313
AC5	2013_06_DSGCOT2_000_wav_deployed	2552	8	50	14	7	13	3	93.8883	96.8373
AC5	2013_06_DSGCOT2_000_wav_deployed	2553	9	0	14	7	13	2	93.3279	96.9012
AC5	2013_06_DSGCOT2_000_wav_deployed	2554	9	10	14	7	13	2	93.6277	102.453
AC5	2013_06_DSGCOT2_000_wav_deployed	2555	9	20	14	7	13	2	93.8006	99.1292
AC5	2013_06_DSGCOT2_000_wav_deployed	2556	9	30	14	7	13	2	93.8886	100.153
AC5	2013_06_DSGCOT2_000_wav_deployed	2557	9	40	14	7	13	2	93.7261	104.606
AC5	2013_06_DSGCOT2_000_wav_deployed	2558	9	50	14	7	13	2	93.7802	107.756
AC5	2013_06_DSGCOT2_000_wav_deployed	2559	10	0	14	7	13	2	93.7212	89.6857
AC5	2013_06_DSGCOT2_000_wav_deployed	2560	10	10	14	7	13	2	93.6647	100.94
AC5	2013_06_DSGCOT2_000_wav_deployed	2561	10	20	14	7	13	3	93.3144	101.692
AC5	2013_06_DSGCOT2_000_wav_deployed	2562	10	30	14	7	13	2	93.9376	96.3551
AC5	2013_06_DSGCOT2_000_wav_deployed	2563	10	40	14	7	13	3	93.4395	95.0675
AC5	2013_06_DSGCOT2_000_wav_deployed	2564	10	50	14	7	13	2	93.8116	94.8997
AC5	2013_06_DSGCOT2_000_wav_deployed	2565	11	0	14	7	13	3	93.7121	101.646
AC5	2013_06_DSGCOT2_000_wav_deployed	2566	11	10	14	7	13	2	93.7253	99.7948
AC5	2013_06_DSGCOT2_000_wav_deployed	2567	11	20	14	7	13	2	93.4187	90.5545
AC5	2013_06_DSGCOT2_000_wav_deployed	2568	11	30	14	7	13	3	93.9279	95.4892
AC5	2013_06_DSGCOT2_000_wav_deployed	2569	11	40	14	7	13	2	93.7297	94.8433
AC5	2013_06_DSGCOT2_000_wav_deployed	2570	11	50	14	7	13	2	93.3052	94.8961
AC5	2013_06_DSGCOT2_000_wav_deployed	2571	12	0	14	7	13	2	93.7658	89.6223
AC5	2013_06_DSGCOT2_000_wav_deployed	2572	12	10	14	7	13	2	93.4487	93.8254
AC5	2013_06_DSGCOT2_000_wav_deployed	2573	12	20	14	7	13	2	93.5616	97.1215
AC5	2013_06_DSGCOT2_000_wav_deployed	2574	12	30	14	7	13	2	93.1018	110.109
AC5	2013_06_DSGCOT2_000_wav_deployed	2575	12	40	14	7	13	3	93.2394	87.6101
AC5	2013_06_DSGCOT2_000_wav_deployed	2576	12	50	14	7	13	2	93.9527	101.124
AC5	2013_06_DSGCOT2_000_wav_deployed	2577	13	0	14	7	13	2	94.2564	96.0529
AC5	2013_06_DSGCOT2_000_wav_deployed	2578	13	10	14	7	13	2	93.8399	97.1591
AC5	2013_06_DSGCOT2_000_wav_deployed	2579	13	20	14	7	13	3	94.1747	88.5702
AC5	2013_06_DSGCOT2_000_wav_deployed	2580	13	30	14	7	13	3	93.6452	96.4174
AC5	2013_06_DSGCOT2_000_wav_deployed	2581	13	40	14	7	13	2	93.4651	95.2973
AC5	2013_06_DSGCOT2_000_wav_deployed	2582	13	50	14	7	13	2	94.233	107.121
AC5	2013_06_DSGCOT2_000_wav_deployed	2583	14	0	14	7	13	2	93.6921	87.6269
AC5	2013_06_DSGCOT2_000_wav_deployed	2584	14	10	14	7	13	2	93.7183	87.3212
AC5	2013_06_DSGCOT2_000_wav_deployed	2585	14	20	14	7	13	2	93.5683	88.7294
AC5	2013_06_DSGCOT2_000_wav_deployed	2586	14	30	14	7	13	3	93.2241	105.014
AC5	2013_06_DSGCOT2_000_wav_deployed	2587	14	40	14	7	13	2	93.2178	89.0405
AC5	2013_06_DSGCOT2_000_wav_deployed	2588	14	50	14	7	13	2	93.3236	96.6708
AC5	2013_06_DSGCOT2_000_wav_deployed	2589	15	0	14	7	13	3	93.766	89.4559
AC5	2013_06_DSGCOT2_000_wav_deployed	2590	15	10	14	7	13	2	93.0617	92.9471
AC5	2013_06_DSGCOT2_000_wav_deployed	2591	15	20	14	7	13	2	93.748	95.6221
AC5	2013_06_DSGCOT2_000_wav_deployed	2592	15	30	14	7	13	2	93.5639	94.4923
AC5	2013_06_DSGCOT2_000_wav_deployed	2593	15	40	14	7	13	3	93.3461	90.8097
AC5	2013_06_DSGCOT2_000_wav_deployed	2594	15	50	14	7	13	2	93.296	100.947
AC5	2013_06_DSGCOT2_000_wav_deployed	2595	16	0	14	7	13	2	93.6246	90.171
AC5	2013_06_DSGCOT2_000_wav_deployed	2596	16	10	14	7	13	3	92.943	88.6303
AC5	2013_06_DSGCOT2_000_wav_deployed	2597	16	20	14	7	13	3	93.419	95.2824
AC5	2013_06_DSGCOT2_000_wav_deployed	2598	16	30	14	7	13	2	92.6882	89.1593
AC5	2013_06_DSGCOT2_000_wav_deployed	2599	16	40	14	7	13	2	93.8412	96.6522
AC5	2013_06_DSGCOT2_000_wav_deployed	2600	16	50	14	7	13	2	92.8945	87.6751
AC5	2013_06_DSGCOT2_000_wav_deployed	2601	17	0	14	7	13	2	93.0847	93.4105
AC5	2013_06_DSGCOT2_000_wav_deployed	2602	17	10	14	7	13	2	93.4271	96.6533
AC5	2013_06_DSGCOT2_000_wav_deployed	2603	17	20	14	7	13	2	93.1872	97.2571
AC5	2013_06_DSGCOT2_000_wav_deployed	2604	17	30	14	7	13	2	93.8554	95.6855
AC5	2013_06_DSGCOT2_000_wav_deployed	2605	17	40	14	7	13	3	93.391	97.7977
AC5	2013_06_DSGCOT2_000_wav_deployed	2606	17	50	14	7	13	2	93.9642	96.2374
AC5	2013_06_DSGCOT2_000_wav_deployed	2607	18	0	14	7	13	2	93.5289	96.3838
AC5	2013_06_DSGCOT2_000_wav_deployed	2608	18	10	14	7	13	2	93.5854	97.4284
AC5	2013_06_DSGCOT2_000_wav_deployed	2609	18	20	14	7	13	2	93.5023	89.7226
AC5	2013_06_DSGCOT2_000_wav_deployed	2610	18	30	14	7	13	3	93.7749	98.8105
AC5	2013_06_DSGCOT2_000_wav_deployed	2611	18	40	14	7	13	2	93.8877	93.4764
AC5	2013_06_DSGCOT2_000_wav_deployed	2612	18	50	14	7	13	2	93.6333	110.959
AC5	2013_06_DSGCOT2_000_wav_deployed	2613	19	0	14	7	13	2	94.0167	92.3753
AC5	2013_06_DSGCOT2_000_wav_deployed	2614	19	10	14	7	13	2	94.3098	91.1218
AC5	2013_06_DSGCOT2_000_wav_deployed	2615	19	20	14	7	13	2	94.184	93.7294
AC5	2013_06_DSGCOT2_000_wav_deployed	2616	19	30	14	7	13	2	94.8475	95.9092
AC5	2013_06_DSGCOT2_000_wav_deployed	2617	19	40	14	7	13	2	95.3324	103.263
AC5	2013_06_DSGCOT2_000_wav_deployed	2618	19	50	14	7	13	2	96.516	91.7205
AC5	2013_06_DSGCOT2_000_wav_deployed	2619	20	0	14	7	13	3	97.3317	97.2485
AC5	2013_06_DSGCOT2_000_wav_deployed	2620	20	10	14	7	13	2	96.7769	98.2285
AC5	2013_06_DSGCOT2_000_wav_deployed	2621	20	20	14	7	13	2	97.3877	98.9755
AC5	2013_06_DSGCOT2_000_wav_deployed	2622	20	30	14	7	13	2	96.9981	102.722
AC5	2013_06_DSGCOT2_000_wav_deployed	2623	20	40	14	7	13	2	97.0828	99.2053
AC5	2013_06_DSGCOT2_000_wav_deployed	2624	20	50	14	7	13	2	96.3797	98.3045
AC5	2013_06_DSGCOT2_000_wav_deployed	2625	21	0	14	7	13	2	96.17	100.579
[truncated: 183 more rows]

## Sheet: AC5_2013_10-12
Station	Folder	File	Hour	Minute	Day	Month	Year	Peaks	High	Low
AC5	2013_10_DSGCOT1_000_wav_deployed	369	0	0	11	10	13	2	93.1305	102.685
AC5	2013_10_DSGCOT1_000_wav_deployed	370	0	10	11	10	13	2	93.8531	103.334
AC5	2013_10_DSGCOT1_000_wav_deployed	371	0	20	11	10	13	2	92.9163	102.648
AC5	2013_10_DSGCOT1_000_wav_deployed	372	0	30	11	10	13	2	93.3747	101.476
AC5	2013_10_DSGCOT1_000_wav_deployed	373	0	40	11	10	13	2	92.9936	98.8691
AC5	2013_10_DSGCOT1_000_wav_deployed	374	0	50	11	10	13	2	93.3413	102.486
AC5	2013_10_DSGCOT1_000_wav_deployed	375	1	0	11	10	13	2	92.612	97.0935
AC5	2013_10_DSGCOT1_000_wav_deployed	376	1	10	11	10	13	2	92.5512	105.5
AC5	2013_10_DSGCOT1_000_wav_deployed	377	1	20	11	10	13	2	93.0455	104.712
AC5	2013_10_DSGCOT1_000_wav_deployed	378	1	30	11	10	13	2	92.9564	102.551
AC5	2013_10_DSGCOT1_000_wav_deployed	379	1	40	11	10	13	2	92.7917	106.878
AC5	2013_10_DSGCOT1_000_wav_deployed	380	1	50	11	10	13	2	93.0748	102.809
AC5	2013_10_DSGCOT1_000_wav_deployed	381	2	0	11	10	13	2	92.938	102.219
AC5	2013_10_DSGCOT1_000_wav_deployed	382	2	10	11	10	13	2	92.7144	105.125
AC5	2013_10_DSGCOT1_000_wav_deployed	383	2	20	11	10	13	2	93.3862	97.4542
AC5	2013_10_DSGCOT1_000_wav_deployed	384	2	30	11	10	13	2	92.8945	100.689
AC5	2013_10_DSGCOT1_000_wav_deployed	385	2	40	11	10	13	2	92.5359	103.602
AC5	2013_10_DSGCOT1_000_wav_deployed	386	2	50	11	10	13	2	93.2381	105.06
AC5	2013_10_DSGCOT1_000_wav_deployed	387	3	0	11	10	13	2	93.3035	102.215
AC5	2013_10_DSGCOT1_000_wav_deployed	388	3	10	11	10	13	2	92.7724	96.1982
AC5	2013_10_DSGCOT1_000_wav_deployed	389	3	20	11	10	13	2	93.3508	97.5039
AC5	2013_10_DSGCOT1_000_wav_deployed	390	3	30	11	10	13	2	93.2372	102.583
AC5	2013_10_DSGCOT1_000_wav_deployed	391	3	40	11	10	13	2	93.1795	98.5105
AC5	2013_10_DSGCOT1_000_wav_deployed	392	3	50	11	10	13	2	92.5647	102.866
AC5	2013_10_DSGCOT1_000_wav_deployed	393	4	0	11	10	13	2	93.441	97.6425
AC5	2013_10_DSGCOT1_000_wav_deployed	394	4	10	11	10	13	2	93.3115	98.8107
AC5	2013_10_DSGCOT1_000_wav_deployed	395	4	20	11	10	13	2	93.1488	103.318
AC5	2013_10_DSGCOT1_000_wav_deployed	396	4	30	11	10	13	2	93.4808	102.701
AC5	2013_10_DSGCOT1_000_wav_deployed	397	4	40	11	10	13	2	92.9894	106.684
AC5	2013_10_DSGCOT1_000_wav_deployed	398	4	50	11	10	13	2	93.5583	105.268
AC5	2013_10_DSGCOT1_000_wav_deployed	399	5	0	11	10	13	2	93.5155	102.411
AC5	2013_10_DSGCOT1_000_wav_deployed	400	5	10	11	10	13	2	94.6272	107.351
AC5	2013_10_DSGCOT1_000_wav_deployed	401	5	20	11	10	13	2	93.9799	105.967
AC5	2013_10_DSGCOT1_000_wav_deployed	402	5	30	11	10	13	2	94.6208	107.181
AC5	2013_10_DSGCOT1_000_wav_deployed	403	5	40	11	10	13	2	94.7497	107.832
AC5	2013_10_DSGCOT1_000_wav_deployed	404	5	50	11	10	13	3	95.1827	105.092
AC5	2013_10_DSGCOT1_000_wav_deployed	405	6	0	11	10	13	2	94.4161	91.4848
AC5	2013_10_DSGCOT1_000_wav_deployed	406	6	10	11	10	13	2	94.1677	91.7282
AC5	2013_10_DSGCOT1_000_wav_deployed	407	6	20	11	10	13	2	93.9578	96.1131
AC5	2013_10_DSGCOT1_000_wav_deployed	408	6	30	11	10	13	2	93.4871	101.13
AC5	2013_10_DSGCOT1_000_wav_deployed	409	6	40	11	10	13	2	92.8002	91.0767
AC5	2013_10_DSGCOT1_000_wav_deployed	410	6	50	11	10	13	3	92.672	90.637
AC5	2013_10_DSGCOT1_000_wav_deployed	411	7	0	11	10	13	2	92.7051	103.587
AC5	2013_10_DSGCOT1_000_wav_deployed	412	7	10	11	10	13	4	92.6856	94.7713
AC5	2013_10_DSGCOT1_000_wav_deployed	413	7	20	11	10	13	2	92.0547	91.0381
AC5	2013_10_DSGCOT1_000_wav_deployed	414	7	30	11	10	13	3	92.4467	88.849
AC5	2013_10_DSGCOT1_000_wav_deployed	415	7	40	11	10	13	2	92.2897	92.4958
AC5	2013_10_DSGCOT1_000_wav_deployed	416	7	50	11	10	13	2	93.5551	93.5529
AC5	2013_10_DSGCOT1_000_wav_deployed	417	8	0	11	10	13	2	92.34	92.0768
AC5	2013_10_DSGCOT1_000_wav_deployed	418	8	10	11	10	13	2	92.6676	100.798
AC5	2013_10_DSGCOT1_000_wav_deployed	419	8	20	11	10	13	2	92.545	96.401
AC5	2013_10_DSGCOT1_000_wav_deployed	420	8	30	11	10	13	2	92.6791	91.2104
AC5	2013_10_DSGCOT1_000_wav_deployed	421	8	40	11	10	13	2	92.2901	94.0599
AC5	2013_10_DSGCOT1_000_wav_deployed	422	8	50	11	10	13	3	92.9217	95.147
AC5	2013_10_DSGCOT1_000_wav_deployed	423	9	0	11	10	13	2	92.3758	90.9582
AC5	2013_10_DSGCOT1_000_wav_deployed	424	9	10	11	10	13	2	92.3755	92.4681
AC5	2013_10_DSGCOT1_000_wav_deployed	425	9	20	11	10	13	2	92.8359	101.617
AC5	2013_10_DSGCOT1_000_wav_deployed	426	9	30	11	10	13	2	92.5487	94.8646
AC5	2013_10_DSGCOT1_000_wav_deployed	427	9	40	11	10	13	2	92.0915	97.4203
AC5	2013_10_DSGCOT1_000_wav_deployed	428	9	50	11	10	13	2	92.495	99.2342
AC5	2013_10_DSGCOT1_000_wav_deployed	429	10	0	11	10	13	3	92.2906	92.9264
AC5	2013_10_DSGCOT1_000_wav_deployed	430	10	10	11	10	13	2	92.6569	92.0711
AC5	2013_10_DSGCOT1_000_wav_deployed	431	10	20	11	10	13	2	92.7546	90.3121
AC5	2013_10_DSGCOT1_000_wav_deployed	432	10	30	11	10	13	2	92.514	96.2253
AC5	2013_10_DSGCOT1_000_wav_deployed	433	10	40	11	10	13	2	92.3964	89.8993
AC5	2013_10_DSGCOT1_000_wav_deployed	434	10	50	11	10	13	2	92.7983	90.4991
AC5	2013_10_DSGCOT1_000_wav_deployed	435	11	0	11	10	13	2	93.0605	91.749
AC5	2013_10_DSGCOT1_000_wav_deployed	436	11	10	11	10	13	2	92.9485	93.968
AC5	2013_10_DSGCOT1_000_wav_deployed	437	11	20	11	10	13	2	92.4415	89.6084
AC5	2013_10_DSGCOT1_000_wav_deployed	438	11	30	11	10	13	2	92.9481	92.3651
AC5	2013_10_DSGCOT1_000_wav_deployed	439	11	40	11	10	13	3	92.8415	92.7969
AC5	2013_10_DSGCOT1_000_wav_deployed	440	11	50	11	10	13	2	93.2842	89.513
AC5	2013_10_DSGCOT1_000_wav_deployed	441	12	0	11	10	13	2	92.6998	95.8621
AC5	2013_10_DSGCOT1_000_wav_deployed	442	12	10	11	10	13	2	93.2443	88.6838
AC5	2013_10_DSGCOT1_000_wav_deployed	443	12	20	11	10	13	2	92.6938	93.91
AC5	2013_10_DSGCOT1_000_wav_deployed	444	12	30	11	10	13	2	92.9782	88.9595
AC5	2013_10_DSGCOT1_000_wav_deployed	445	12	40	11	10	13	3	93.0094	92.737
AC5	2013_10_DSGCOT1_000_wav_deployed	446	12	50	11	10	13	2	93.0874	89.7071
AC5	2013_10_DSGCOT1_000_wav_deployed	447	13	0	11	10	13	3	93.0052	93.3717
AC5	2013_10_DSGCOT1_000_wav_deployed	448	13	10	11	10	13	2	93.4775	89.886
AC5	2013_10_DSGCOT1_000_wav_deployed	449	13	20	11	10	13	3	92.8302	101.352
AC5	2013_10_DSGCOT1_000_wav_deployed	450	13	30	11	10	13	2	93.0262	95.1261
AC5	2013_10_DSGCOT1_000_wav_deployed	451	13	40	11	10	13	3	92.8176	93.7135
AC5	2013_10_DSGCOT1_000_wav_deployed	452	13	50	11	10	13	2	93.4589	100.338
AC5	2013_10_DSGCOT1_000_wav_deployed	453	14	0	11	10	13	3	92.8113	95.1849
AC5	2013_10_DSGCOT1_000_wav_deployed	454	14	10	11	10	13	3	93.0457	98.1309
AC5	2013_10_DSGCOT1_000_wav_deployed	455	14	20	11	10	13	3	93.2004	99.702
AC5	2013_10_DSGCOT1_000_wav_deployed	456	14	30	11	10	13	3	92.5167	90.8912
AC5	2013_10_DSGCOT1_000_wav_deployed	457	14	40	11	10	13	3	92.5213	102.362
AC5	2013_10_DSGCOT1_000_wav_deployed	458	14	50	11	10	13	4	92.7572	91.9019
AC5	2013_10_DSGCOT1_000_wav_deployed	459	15	0	11	10	13	2	92.5541	87.6446
AC5	2013_10_DSGCOT1_000_wav_deployed	460	15	10	11	10	13	3	92.9329	91.8829
AC5	2013_10_DSGCOT1_000_wav_deployed	461	15	20	11	10	13	2	92.6032	99.5209
AC5	2013_10_DSGCOT1_000_wav_deployed	462	15	30	11	10	13	3	92.5847	89.7103
AC5	2013_10_DSGCOT1_000_wav_deployed	463	15	40	11	10	13	2	93.2383	92.2902
AC5	2013_10_DSGCOT1_000_wav_deployed	464	15	50	11	10	13	3	92.3361	86.2586
AC5	2013_10_DSGCOT1_000_wav_deployed	465	16	0	11	10	13	3	92.9488	91.7557
AC5	2013_10_DSGCOT1_000_wav_deployed	466	16	10	11	10	13	2	93.0171	101.729
AC5	2013_10_DSGCOT1_000_wav_deployed	467	16	20	11	10	13	2	92.4841	97.6235
AC5	2013_10_DSGCOT1_000_wav_deployed	468	16	30	11	10	13	2	92.6485	92.2245
AC5	2013_10_DSGCOT1_000_wav_deployed	469	16	40	11	10	13	3	92.6053	94.9537
AC5	2013_10_DSGCOT1_000_wav_deployed	470	16	50	11	10	13	2	92.4745	88.5278
AC5	2013_10_DSGCOT1_000_wav_deployed	471	17	0	11	10	13	2	92.5717	89.5464
AC5	2013_10_DSGCOT1_000_wav_deployed	472	17	10	11	10	13	2	92.7151	87.82
AC5	2013_10_DSGCOT1_000_wav_deployed	473	17	20	11	10	13	2	92.4793	90.5139
AC5	2013_10_DSGCOT1_000_wav_deployed	474	17	30	11	10	13	3	92.1674	93.8819
AC5	2013_10_DSGCOT1_000_wav_deployed	475	17	40	11	10	13	3	92.9564	96.7528
AC5	2013_10_DSGCOT1_000_wav_deployed	476	17	50	11	10	13	3	92.5413	94.5157
AC5	2013_10_DSGCOT1_000_wav_deployed	477	18	0	11	10	13	3	92.6672	90.4868
AC5	2013_10_DSGCOT1_000_wav_deployed	478	18	10	11	10	13	3	92.9657	95.3566
AC5	2013_10_DSGCOT1_000_wav_deployed	479	18	20	11	10	13	3	94.0278	95.6758
AC5	2013_10_DSGCOT1_000_wav_deployed	480	18	30	11	10	13	2	94.497	103.682
AC5	2013_10_DSGCOT1_000_wav_deployed	481	18	40	11	10	13	1	94.8564	112.863
AC5	2013_10_DSGCOT1_000_wav_deployed	482	18	50	11	10	13	1	94.7563	113.244
AC5	2013_10_DSGCOT1_000_wav_deployed	483	19	0	11	10	13	2	93.9296	100.279
AC5	2013_10_DSGCOT1_000_wav_deployed	484	19	10	11	10	13	2	94.1405	100.245
AC5	2013_10_DSGCOT1_000_wav_deployed	485	19	20	11	10	13	2	93.7621	96.3589
AC5	2013_10_DSGCOT1_000_wav_deployed	486	19	30	11	10	13	2	94.3957	96.3746
AC5	2013_10_DSGCOT1_000_wav_deployed	487	19	40	11	10	13	2	93.5581	91.802
AC5	2013_10_DSGCOT1_000_wav_deployed	488	19	50	11	10	13	2	93.6195	91.3493
AC5	2013_10_DSGCOT1_000_wav_deployed	489	20	0	11	10	13	2	94.0752	95.9628
AC5	2013_10_DSGCOT1_000_wav_deployed	490	20	10	11	10	13	2	93.9337	92.6949
AC5	2013_10_DSGCOT1_000_wav_deployed	491	20	20	11	10	13	2	93.2119	91.972
AC5	2013_10_DSGCOT1_000_wav_deployed	492	20	30	11	10	13	2	93.2707	93.5739
AC5	2013_10_DSGCOT1_000_wav_deployed	493	20	40	11	10	13	2	93.7726	103.441
AC5	2013_10_DSGCOT1_000_wav_deployed	494	20	50	11	10	13	2	93.1649	91.4392
AC5	2013_10_DSGCOT1_000_wav_deployed	495	21	0	11	10	13	2	93.6197	94.6087
AC5	2013_10_DSGCOT1_000_wav_deployed	496	21	10	11	10	13	2	92.7167	91.841
AC5	2013_10_DSGCOT1_000_wav_deployed	497	21	20	11	10	13	2	93.3824	93.3063
AC5	2013_10_DSGCOT1_000_wav_deployed	498	21	30	11	10	13	2	93.8726	96.7543
AC5	2013_10_DSGCOT1_000_wav_deployed	499	21	40	11	10	13	2	94.0166	106.853
AC5	2013_10_DSGCOT1_000_wav_deployed	500	21	50	11	10	13	2	93.0902	96.2454
AC5	2013_10_DSGCOT1_000_wav_deployed	501	22	0	11	10	13	2	93.5399	92.6868
AC5	2013_10_DSGCOT1_000_wav_deployed	502	22	10	11	10	13	2	93.3177	92.1901
AC5	2013_10_DSGCOT1_000_wav_deployed	503	22	20	11	10	13	2	93.8453	91.9856
AC5	2013_10_DSGCOT1_000_wav_deployed	504	22	30	11	10	13	2	93.9439	91.728
AC5	2013_10_DSGCOT1_000_wav_deployed	505	22	40	11	10	13	2	93.1551	93.9666
AC5	2013_10_DSGCOT1_000_wav_deployed	506	22	50	11	10	13	2	93.4976	103.378
AC5	2013_10_DSGCOT1_000_wav_deployed	507	23	0	11	10	13	2	94.3667	101.219
AC5	2013_10_DSGCOT1_000_wav_deployed	508	23	10	11	10	13	2	93.6587	92.5631
AC5	2013_10_DSGCOT1_000_wav_deployed	509	23	20	11	10	13	2	93.1466	100.684
AC5	2013_10_DSGCOT1_000_wav_deployed	510	23	30	11	10	13	2	92.9432	96.6834
AC5	2013_10_DSGCOT1_000_wav_deployed	511	23	40	11	10	13	2	93.6255	101.589
AC5	2013_10_DSGCOT1_000_wav_deployed	512	23	50	11	10	13	2	93.1534	105.521
AC5	2013_10_DSGCOT1_000_wav_deployed	513	0	0	12	10	13	2	93.3751	94.0258
AC5	2013_10_DSGCOT1_000_wav_deployed	514	0	10	12	10	13	2	93.5867	103.388
AC5	2013_10_DSGCOT1_000_wav_deployed	515	0	20	12	10	13	2	93.4895	101.804
AC5	2013_10_DSGCOT1_000_wav_deployed	516	0	30	12	10	13	2	93.0586	95.5009
AC5	2013_10_DSGCOT1_000_wav_deployed	517	0	40	12	10	13	2	93.1428	100.525
AC5	2013_10_DSGCOT1_000_wav_deployed	518	0	50	12	10	13	2	93.234	99.6368
AC5	2013_10_DSGCOT1_000_wav_deployed	519	1	0	12	10	13	2	93.2862	103.308
AC5	2013_10_DSGCOT1_000_wav_deployed	520	1	10	12	10	13	2	93.351	96.5942
AC5	2013_10_DSGCOT1_000_wav_deployed	521	1	20	12	10	13	2	92.7803	96.6597
AC5	2013_10_DSGCOT1_000_wav_deployed	522	1	30	12	10	13	2	93.3308	99.5923
AC5	2013_10_DSGCOT1_000_wav_deployed	523	1	40	12	10	13	2	93.2188	98.534
AC5	2013_10_DSGCOT1_000_wav_deployed	524	1	50	12	10	13	2	92.8948	101.474
AC5	2013_10_DSGCOT1_000_wav_deployed	525	2	0	12	10	13	2	92.9592	96.4488
AC5	2013_10_DSGCOT1_000_wav_deployed	526	2	10	12	10	13	2	93.3367	99.8894
AC5	2013_10_DSGCOT1_000_wav_deployed	527	2	20	12	10	13	2	93.1772	104.179
AC5	2013_10_DSGCOT1_000_wav_deployed	528	2	30	12	10	13	2	93.0465	97.6013
AC5	2013_10_DSGCOT1_000_wav_deployed	529	2	40	12	10	13	2	93.1157	95.9694
AC5	2013_10_DSGCOT1_000_wav_deployed	530	2	50	12	10	13	2	92.7253	102.155
AC5	2013_10_DSGCOT1_000_wav_deployed	531	3	0	12	10	13	2	92.9216	105.078
AC5	2013_10_DSGCOT1_000_wav_deployed	532	3	10	12	10	13	2	93.6652	103.789
AC5	2013_10_DSGCOT1_000_wav_deployed	533	3	20	12	10	13	2	93.3454	99.5704
AC5	2013_10_DSGCOT1_000_wav_deployed	534	3	30	12	10	13	2	93.1269	95.428
AC5	2013_10_DSGCOT1_000_wav_deployed	535	3	40	12	10	13	2	93.1904	99.6533
AC5	2013_10_DSGCOT1_000_wav_deployed	536	3	50	12	10	13	2	93.686	99.8469
AC5	2013_10_DSGCOT1_000_wav_deployed	537	4	0	12	10	13	2	93.2394	98.1422
AC5	2013_10_DSGCOT1_000_wav_deployed	538	4	10	12	10	13	2	93.3286	99.8774
AC5	2013_10_DSGCOT1_000_wav_deployed	539	4	20	12	10	13	2	93.7201	104.117
AC5	2013_10_DSGCOT1_000_wav_deployed	540	4	30	12	10	13	2	93.8064	103.655
AC5	2013_10_DSGCOT1_000_wav_deployed	541	4	40	12	10	13	2	93.5859	102.639
AC5	2013_10_DSGCOT1_000_wav_deployed	542	4	50	12	10	13	2	93.728	101.348
AC5	2013_10_DSGCOT1_000_wav_deployed	543	5	0	12	10	13	2	94.1758	103.951
AC5	2013_10_DSGCOT1_000_wav_deployed	544	5	10	12	10	13	2	93.7676	106.41
AC5	2013_10_DSGCOT1_000_wav_deployed	545	5	20	12	10	13	2	94.2349	107.711
AC5	2013_10_DSGCOT1_000_wav_deployed	546	5	30	12	10	13	2	94.5921	106.221
AC5	2013_10_DSGCOT1_000_wav_deployed	547	5	40	12	10	13	2	95.3142	107.368
AC5	2013_10_DSGCOT1_000_wav_deployed	548	5	50	12	10	13	2	95.2588	99.5693
AC5	2013_10_DSGCOT1_000_wav_deployed	549	6	0	12	10	13	2	94.9211	95.5301
AC5	2013_10_DSGCOT1_000_wav_deployed	550	6	10	12	10	13	2	94.268	92.7587
AC5	2013_10_DSGCOT1_000_wav_deployed	551	6	20	12	10	13	3	93.4455	90.6208
AC5	2013_10_DSGCOT1_000_wav_deployed	552	6	30	12	10	13	2	93.4825	90.7393
AC5	2013_10_DSGCOT1_000_wav_deployed	553	6	40	12	10	13	3	93.0467	91.7258
AC5	2013_10_DSGCOT1_000_wav_deployed	554	6	50	12	10	13	2	93.4629	93.2123
AC5	2013_10_DSGCOT1_000_wav_deployed	555	7	0	12	10	13	2	92.8087	91.8566
AC5	2013_10_DSGCOT1_000_wav_deployed	556	7	10	12	10	13	3	92.493	89.2413
AC5	2013_10_DSGCOT1_000_wav_deployed	557	7	20	12	10	13	3	93.2273	100.189
AC5	2013_10_DSGCOT1_000_wav_deployed	558	7	30	12	10	13	2	92.5461	89.4647
AC5	2013_10_DSGCOT1_000_wav_deployed	559	7	40	12	10	13	3	92.366	93.7846
AC5	2013_10_DSGCOT1_000_wav_deployed	560	7	50	12	10	13	3	91.2557	95.2258
AC5	2013_10_DSGCOT1_000_wav_deployed	561	8	0	12	10	13	3	93.206	91.8285
AC5	2013_10_DSGCOT1_000_wav_deployed	562	8	10	12	10	13	3	92.4301	97.4058
AC5	2013_10_DSGCOT1_000_wav_deployed	563	8	20	12	10	13	3	93.0667	96.6666
AC5	2013_10_DSGCOT1_000_wav_deployed	564	8	30	12	10	13	2	93.0586	104.171
AC5	2013_10_DSGCOT1_000_wav_deployed	565	8	40	12	10	13	2	92.6704	90.8964
AC5	2013_10_DSGCOT1_000_wav_deployed	566	8	50	12	10	13	2	94.5117	104.096
AC5	2013_10_DSGCOT1_000_wav_deployed	567	9	0	12	10	13	2	93.0116	97.508
AC5	2013_10_DSGCOT1_000_wav_deployed	568	9	10	12	10	13	3	92.7135	90.8452
AC5	2013_10_DSGCOT1_000_wav_deployed	569	9	20	12	10	13	2	92.9643	99.817
AC5	2013_10_DSGCOT1_000_wav_deployed	570	9	30	12	10	13	3	92.7013	92.4317
AC5	2013_10_DSGCOT1_000_wav_deployed	571	9	40	12	10	13	2	92.5595	90.823
AC5	2013_10_DSGCOT1_000_wav_deployed	572	9	50	12	10	13	3	92.3627	93.3771
AC5	2013_10_DSGCOT1_000_wav_deployed	573	10	0	12	10	13	3	92.9636	96.2085
AC5	2013_10_DSGCOT1_000_wav_deployed	574	10	10	12	10	13	2	92.5863	93.8876
AC5	2013_10_DSGCOT1_000_wav_deployed	575	10	20	12	10	13	2	92.8834	95.6755
AC5	2013_10_DSGCOT1_000_wav_deployed	576	10	30	12	10	13	2	92.644	101.727
AC5	2013_10_DSGCOT1_000_wav_deployed	577	10	40	12	10	13	2	92.8682	95.6343
AC5	2013_10_DSGCOT1_000_wav_deployed	578	10	50	12	10	13	3	92.9697	91.3313
AC5	2013_10_DSGCOT1_000_wav_deployed	579	11	0	12	10	13	2	92.7739	89.3643
AC5	2013_10_DSGCOT1_000_wav_deployed	580	11	10	12	10	13	3	93.0838	93.2119
AC5	2013_10_DSGCOT1_000_wav_deployed	581	11	20	12	10	13	4	93.0429	96.5728
AC5	2013_10_DSGCOT1_000_wav_deployed	582	11	30	12	10	13	2	92.8812	90.313
AC5	2013_10_DSGCOT1_000_wav_deployed	583	11	40	12	10	13	2	92.8708	91.7687
AC5	2013_10_DSGCOT1_000_wav_deployed	584	11	50	12	10	13	2	92.5259	88.8542
AC5	2013_10_DSGCOT1_000_wav_deployed	585	12	0	12	10	13	3	93.037	94.5085
AC5	2013_10_DSGCOT1_000_wav_deployed	586	12	10	12	10	13	3	93.6286	98.1048
AC5	2013_10_DSGCOT1_000_wav_deployed	587	12	20	12	10	13	3	93.8154	93.7749
AC5	2013_10_DSGCOT1_000_wav_deployed	588	12	30	12	10	13	3	92.4388	99.2761
AC5	2013_10_DSGCOT1_000_wav_deployed	589	12	40	12	10	13	2	93.0213	96.408
AC5	2013_10_DSGCOT1_000_wav_deployed	590	12	50	12	10	13	1	101.833	119.789
AC5	2013_10_DSGCOT1_000_wav_deployed	591	13	0	12	10	13	3	92.53	107.809
AC5	2013_10_DSGCOT1_000_wav_deployed	592	13	10	12	10	13	2	93.1222	105.523
AC5	2013_10_DSGCOT1_000_wav_deployed	593	13	20	12	10	13	2	93.2702	105.838
AC5	2013_10_DSGCOT1_000_wav_deployed	594	13	30	12	10	13	2	94.539	98.8256
AC5	2013_10_DSGCOT1_000_wav_deployed	595	13	40	12	10	13	2	93.2409	95.4972
AC5	2013_10_DSGCOT1_000_wav_deployed	596	13	50	12	10	13	2	92.8776	102.788
AC5	2013_10_DSGCOT1_000_wav_deployed	597	14	0	12	10	13	1	93.3787	102.004
AC5	2013_10_DSGCOT1_000_wav_deployed	598	14	10	12	10	13	3	93.061	94.328
AC5	2013_10_DSGCOT1_000_wav_deployed	599	14	20	12	10	13	2	92.6924	98.0475
AC5	2013_10_DSGCOT1_000_wav_deployed	600	14	30	12	10	13	2	93.0857	103.816
AC5	2013_10_DSGCOT1_000_wav_deployed	601	14	40	12	10	13	2	92.8443	95.6962
AC5	2013_10_DSGCOT1_000_wav_deployed	602	14	50	12	10	13	4	92.809	95.3904
AC5	2013_10_DSGCOT1_000_wav_deployed	603	15	0	12	10	13	2	92.8047	91.4237
AC5	2013_10_DSGCOT1_000_wav_deployed	604	15	10	12	10	13	2	92.5834	96.0764
AC5	2013_10_DSGCOT1_000_wav_deployed	605	15	20	12	10	13	3	92.5547	91.738
AC5	2013_10_DSGCOT1_000_wav_deployed	606	15	30	12	10	13	3	93.28	93.488
AC5	2013_10_DSGCOT1_000_wav_deployed	607	15	40	12	10	13	3	92.6884	100.908
AC5	2013_10_DSGCOT1_000_wav_deployed	608	15	50	12	10	13	2	92.408	92.4064
AC5	2013_10_DSGCOT1_000_wav_deployed	609	16	0	12	10	13	2	92.9546	92.5797
AC5	2013_10_DSGCOT1_000_wav_deployed	610	16	10	12	10	13	3	93.671	99.1899
AC5	2013_10_DSGCOT1_000_wav_deployed	611	16	20	12	10	13	2	92.5287	97.3547
AC5	2013_10_DSGCOT1_000_wav_deployed	612	16	30	12	10	13	3	92.5392	99.5674
AC5	2013_10_DSGCOT1_000_wav_deployed	613	16	40	12	10	13	3	92.328	90.5141
AC5	2013_10_DSGCOT1_000_wav_deployed	614	16	50	12	10	13	3	92.6421	95.8289
AC5	2013_10_DSGCOT1_000_wav_deployed	615	17	0	12	10	13	3	92.85	94.3948
AC5	2013_10_DSGCOT1_000_wav_deployed	616	17	10	12	10	13	3	92.4536	93.8718
AC5	2013_10_DSGCOT1_000_wav_deployed	617	17	20	12	10	13	2	92.6655	92.223
AC5	2013_10_DSGCOT1_000_wav_deployed	618	17	30	12	10	13	2	92.1741	99.4209
AC5	2013_10_DSGCOT1_000_wav_deployed	619	17	40	12	10	13	2	92.3528	95.0889
AC5	2013_10_DSGCOT1_000_wav_deployed	620	17	50	12	10	13	2	92.9779	92.5521
AC5	2013_10_DSGCOT1_000_wav_deployed	621	18	0	12	10	13	2	93.2076	90.1935
AC5	2013_10_DSGCOT1_000_wav_deployed	622	18	10	12	10	13	2	93.66	92.5511
AC5	2013_10_DSGCOT1_000_wav_deployed	623	18	20	12	10	13	2	94.0257	100.552
AC5	2013_10_DSGCOT1_000_wav_deployed	624	18	30	12	10	13	2	94.6333	105.763
AC5	2013_10_DSGCOT1_000_wav_deployed	625	18	40	12	10	13	1	94.553	113.111
AC5	2013_10_DSGCOT1_000_wav_deployed	626	18	50	12	10	13	1	94.6958	112.552
AC5	2013_10_DSGCOT1_000_wav_deployed	627	19	0	12	10	13	2	94.3481	104.6
AC5	2013_10_DSGCOT1_000_wav_deployed	628	19	10	12	10	13	2	94.0847	107.29
AC5	2013_10_DSGCOT1_000_wav_deployed	629	19	20	12	10	13	2	93.8089	106.54
AC5	2013_10_DSGCOT1_000_wav_deployed	630	19	30	12	10	13	2	93.439	108.051
AC5	2013_10_DSGCOT1_000_wav_deployed	631	19	40	12	10	13	2	93.7026	98.1247
AC5	2013_10_DSGCOT1_000_wav_deployed	632	19	50	12	10	13	2	93.6622	95.029
AC5	2013_10_DSGCOT1_000_wav_deployed	633	20	0	12	10	13	2	93.5236	98.2663
AC5	2013_10_DSGCOT1_000_wav_deployed	634	20	10	12	10	13	2	93.8348	100.972
AC5	2013_10_DSGCOT1_000_wav_deployed	635	20	20	12	10	13	2	93.4062	97.4797
AC5	2013_10_DSGCOT1_000_wav_deployed	636	20	30	12	10	13	2	94.7711	103.134
AC5	2013_10_DSGCOT1_000_wav_deployed	637	20	40	12	10	13	2	93.8244	94.6366
AC5	2013_10_DSGCOT1_000_wav_deployed	638	20	50	12	10	13	2	93.7956	91.938
AC5	2013_10_DSGCOT1_000_wav_deployed	639	21	0	12	10	13	2	93.6349	91.9632
AC5	2013_10_DSGCOT1_000_wav_deployed	640	21	10	12	10	13	2	93.2278	93.0913
AC5	2013_10_DSGCOT1_000_wav_deployed	641	21	20	12	10	13	2	93.2798	92.6778
AC5	2013_10_DSGCOT1_000_wav_deployed	642	21	30	12	10	13	2	93.5716	103.847
AC5	2013_10_DSGCOT1_000_wav_deployed	643	21	40	12	10	13	3	93.27	98.1054
AC5	2013_10_DSGCOT1_000_wav_deployed	644	21	50	12	10	13	2	93.7264	95.6732
AC5	2013_10_DSGCOT1_000_wav_deployed	645	22	0	12	10	13	2	93.6165	94.1535
AC5	2013_10_DSGCOT1_000_wav_deployed	646	22	10	12	10	13	2	92.9095	95.6233
AC5	2013_10_DSGCOT1_000_wav_deployed	647	22	20	12	10	13	2	94.0662	94.3709
AC5	2013_10_DSGCOT1_000_wav_deployed	648	22	30	12	10	13	2	93.3538	93.1371
AC5	2013_10_DSGCOT1_000_wav_deployed	649	22	40	12	10	13	2	93.5087	92.7063
AC5	2013_10_DSGCOT1_000_wav_deployed	650	22	50	12	10	13	2	94.047	99.7032
AC5	2013_10_DSGCOT1_000_wav_deployed	651	23	0	12	10	13	2	93.2856	98.0271
AC5	2013_10_DSGCOT1_000_wav_deployed	652	23	10	12	10	13	2	93.5197	94.2857
AC5	2013_10_DSGCOT1_000_wav_deployed	653	23	20	12	10	13	2	93.3612	93.2724
AC5	2013_10_DSGCOT1_000_wav_deployed	654	23	30	12	10	13	2	93.5143	94.4291
AC5	2013_10_DSGCOT1_000_wav_deployed	655	23	40	12	10	13	2	93.4944	100.819
AC5	2013_10_DSGCOT1_000_wav_deployed	656	23	50	12	10	13	2	93.6641	96.8082
AC5	2013_10_DSGCOT1_000_wav_deployed	657	0	0	13	10	13	2	93.5194	94.182
AC5	2013_10_DSGCOT1_000_wav_deployed	658	0	10	13	10	13	2	93.9749	94.9005
AC5	2013_10_DSGCOT1_000_wav_deployed	659	0	20	13	10	13	2	93.4292	100.903
AC5	2013_10_DSGCOT1_000_wav_deployed	660	0	30	13	10	13	2	93.4385	100.63
AC5	2013_10_DSGCOT1_000_wav_deployed	661	0	40	13	10	13	2	93.0988	102.277
AC5	2013_10_DSGCOT1_000_wav_deployed	662	0	50	13	10	13	2	93.3216	95.9113
AC5	2013_10_DSGCOT1_000_wav_deployed	663	1	0	13	10	13	2	93.653	96.3455
AC5	2013_10_DSGCOT1_000_wav_deployed	664	1	10	13	10	13	2	93.3477	102.79
AC5	2013_10_DSGCOT1_000_wav_deployed	665	1	20	13	10	13	2	93.4793	100.045
AC5	2013_10_DSGCOT1_000_wav_deployed	666	1	30	13	10	13	2	93.3422	102.083
AC5	2013_10_DSGCOT1_000_wav_deployed	667	1	40	13	10	13	2	93.2343	103.307
AC5	2013_10_DSGCOT1_000_wav_deployed	668	1	50	13	10	13	2	93.0778	97.2446
AC5	2013_10_DSGCOT1_000_wav_deployed	669	2	0	13	10	13	2	93.2806	103.622
AC5	2013_10_DSGCOT1_000_wav_deployed	670	2	10	13	10	13	2	93.314	99.6118
AC5	2013_10_DSGCOT1_000_wav_deployed	671	2	20	13	10	13	2	93.4682	97.3569
AC5	2013_10_DSGCOT1_000_wav_deployed	672	2	30	13	10	13	2	93.266	103.118
AC5	2013_10_DSGCOT1_000_wav_deployed	673	2	40	13	10	13	2	93.0924	96.7689
AC5	2013_10_DSGCOT1_000_wav_deployed	674	2	50	13	10	13	2	92.9186	100.628
AC5	2013_10_DSGCOT1_000_wav_deployed	675	3	0	13	10	13	2	93.3539	98.3749
AC5	2013_10_DSGCOT1_000_wav_deployed	676	3	10	13	10	13	2	93.0378	94.1871
AC5	2013_10_DSGCOT1_000_wav_deployed	677	3	20	13	10	13	2	93.7784	95.734
AC5	2013_10_DSGCOT1_000_wav_deployed	678	3	30	13	10	13	2	93.216	105.569
AC5	2013_10_DSGCOT1_000_wav_deployed	679	3	40	13	10	13	2	93.4257	98.2406
AC5	2013_10_DSGCOT1_000_wav_deployed	680	3	50	13	10	13	2	93.5508	103.568
AC5	2013_10_DSGCOT1_000_wav_deployed	681	4	0	13	10	13	2	93.5041	97.9704
AC5	2013_10_DSGCOT1_000_wav_deployed	682	4	10	13	10	13	2	93.4017	106.043
AC5	2013_10_DSGCOT1_000_wav_deployed	683	4	20	13	10	13	2	93.9116	105.102
AC5	2013_10_DSGCOT1_000_wav_deployed	684	4	30	13	10	13	2	93.6794	106.162
AC5	2013_10_DSGCOT1_000_wav_deployed	685	4	40	13	10	13	2	93.8328	103.479
AC5	2013_10_DSGCOT1_000_wav_deployed	686	4	50	13	10	13	2	93.7249	105.7
AC5	2013_10_DSGCOT1_000_wav_deployed	687	5	0	13	10	13	2	93.8653	104.666
AC5	2013_10_DSGCOT1_000_wav_deployed	688	5	10	13	10	13	2	93.9759	106.282
AC5	2013_10_DSGCOT1_000_wav_deployed	689	5	20	13	10	13	2	93.9765	105.587
AC5	2013_10_DSGCOT1_000_wav_deployed	690	5	30	13	10	13	2	94.3273	105.556
AC5	2013_10_DSGCOT1_000_wav_deployed	691	5	40	13	10	13	2	94.7047	104.591
AC5	2013_10_DSGCOT1_000_wav_deployed	692	5	50	13	10	13	2	95.1179	102.038
AC5	2013_10_DSGCOT1_000_wav_deployed	693	6	0	13	10	13	2	95.1861	104.425
AC5	2013_10_DSGCOT1_000_wav_deployed	694	6	10	13	10	13	2	94.8208	101.908
AC5	2013_10_DSGCOT1_000_wav_deployed	695	6	20	13	10	13	2	94.2756	100.784
AC5	2013_10_DSGCOT1_000_wav_deployed	696	6	30	13	10	13	2	93.9777	95.9567
AC5	2013_10_DSGCOT1_000_wav_deployed	697	6	40	13	10	13	3	93.5186	95.1599
AC5	2013_10_DSGCOT1_000_wav_deployed	698	6	50	13	10	13	2	93.0489	91.4431
AC5	2013_10_DSGCOT1_000_wav_deployed	699	7	0	13	10	13	3	92.5662	92.93
AC5	2013_10_DSGCOT1_000_wav_deployed	700	7	10	13	10	13	3	92.7369	101.792
AC5	2013_10_DSGCOT1_000_wav_deployed	701	7	20	13	10	13	3	92.6088	101.435
AC5	2013_10_DSGCOT1_000_wav_deployed	702	7	30	13	10	13	3	93.4009	98.3893
AC5	2013_10_DSGCOT1_000_wav_deployed	703	7	40	13	10	13	2	92.7149	104.427
AC5	2013_10_DSGCOT1_000_wav_deployed	704	7	50	13	10	13	2	92.5	102.539
AC5	2013_10_DSGCOT1_000_wav_deployed	705	8	0	13	10	13	2	93.0365	95.5382
AC5	2013_10_DSGCOT1_000_wav_deployed	706	8	10	13	10	13	3	92.6165	92.9436
AC5	2013_10_DSGCOT1_000_wav_deployed	707	8	20	13	10	13	2	92.8985	93.4313
AC5	2013_10_DSGCOT1_000_wav_deployed	708	8	30	13	10	13	3	92.9325	90.5683
AC5	2013_10_DSGCOT1_000_wav_deployed	709	8	40	13	10	13	3	92.5695	94.5788
AC5	2013_10_DSGCOT1_000_wav_deployed	710	8	50	13	10	13	2	92.6883	88.5819
AC5	2013_10_DSGCOT1_000_wav_deployed	711	9	0	13	10	13	2	92.8797	91.5129
AC5	2013_10_DSGCOT1_000_wav_deployed	712	9	10	13	10	13	2	92.7616	90.458
AC5	2013_10_DSGCOT1_000_wav_deployed	713	9	20	13	10	13	2	92.8363	98.93
AC5	2013_10_DSGCOT1_000_wav_deployed	714	9	30	13	10	13	2	93.0513	104.598
AC5	2013_10_DSGCOT1_000_wav_deployed	715	9	40	13	10	13	2	92.9208	89.2506
AC5	2013_10_DSGCOT1_000_wav_deployed	716	9	50	13	10	13	2	93.1252	91.1583
AC5	2013_10_DSGCOT1_000_wav_deployed	717	10	0	13	10	13	2	92.7616	96.4176
AC5	2013_10_DSGCOT1_000_wav_deployed	718	10	10	13	10	13	2	92.855	97.4708
AC5	2013_10_DSGCOT1_000_wav_deployed	719	10	20	13	10	13	2	93.4428	90.0921
AC5	2013_10_DSGCOT1_000_wav_deployed	720	10	30	13	10	13	2	93.4293	90.1335
AC5	2013_10_DSGCOT1_000_wav_deployed	721	10	40	13	10	13	4	92.8695	94.963
AC5	2013_10_DSGCOT1_000_wav_deployed	722	10	50	13	10	13	2	93.2383	91.8989
AC5	2013_10_DSGCOT1_000_wav_deployed	723	11	0	13	10	13	3	93.901	90.4652
AC5	2013_10_DSGCOT1_000_wav_deployed	724	11	10	13	10	13	2	93.1053	89.121
AC5	2013_10_DSGCOT1_000_wav_deployed	725	11	20	13	10	13	2	92.9471	95.6957
AC5	2013_10_DSGCOT1_000_wav_deployed	726	11	30	13	10	13	2	93.3043	89.1478
AC5	2013_10_DSGCOT1_000_wav_deployed	727	11	40	13	10	13	2	93.0415	89.8678
AC5	2013_10_DSGCOT1_000_wav_deployed	728	11	50	13	10	13	2	92.9517	89.0394
AC5	2013_10_DSGCOT1_000_wav_deployed	729	12	0	13	10	13	2	93.0024	92.0875
AC5	2013_10_DSGCOT1_000_wav_deployed	730	12	10	13	10	13	3	92.5205	88.4924
AC5	2013_10_DSGCOT1_000_wav_deployed	731	12	20	13	10	13	3	93.1657	90.1966
AC5	2013_10_DSGCOT1_000_wav_deployed	732	12	30	13	10	13	2	93.1101	89.3312
AC5	2013_10_DSGCOT1_000_wav_deployed	733	12	40	13	10	13	2	93.5369	90.3958
AC5	2013_10_DSGCOT1_000_wav_deployed	734	12	50	13	10	13	3	93.2773	90.4754
AC5	2013_10_DSGCOT1_000_wav_deployed	735	13	0	13	10	13	2	93.1547	92.3355
AC5	2013_10_DSGCOT1_000_wav_deployed	736	13	10	13	10	13	2	93.3115	90.446
AC5	2013_10_DSGCOT1_000_wav_deployed	737	13	20	13	10	13	3	92.9561	102.758
AC5	2013_10_DSGCOT1_000_wav_deployed	738	13	30	13	10	13	2	93.1812	88.1866
AC5	2013_10_DSGCOT1_000_wav_deployed	739	13	40	13	10	13	2	93.2558	91.8386
AC5	2013_10_DSGCOT1_000_wav_deployed	740	13	50	13	10	13	2	92.8289	91.7275
AC5	2013_10_DSGCOT1_000_wav_deployed	741	14	0	13	10	13	3	93.1987	93.035
AC5	2013_10_DSGCOT1_000_wav_deployed	742	14	10	13	10	13	2	93.5038	91.3306
AC5	2013_10_DSGCOT1_000_wav_deployed	743	14	20	13	10	13	3	93.8497	96.4289
AC5	2013_10_DSGCOT1_000_wav_deployed	744	14	30	13	10	13	3	92.8431	99.1396
AC5	2013_10_DSGCOT1_000_wav_deployed	745	14	40	13	10	13	2	93.1406	99.0825
AC5	2013_10_DSGCOT1_000_wav_deployed	746	14	50	13	10	13	2	93.5419	102.379
AC5	2013_10_DSGCOT1_000_wav_deployed	747	15	0	13	10	13	2	93.3142	92.5466
AC5	2013_10_DSGCOT1_000_wav_deployed	748	15	10	13	10	13	3	93.3666	94.4533
AC5	2013_10_DSGCOT1_000_wav_deployed	749	15	20	13	10	13	3	92.726	94.4812
AC5	2013_10_DSGCOT1_000_wav_deployed	750	15	30	13	10	13	3	93.0063	90.2695
AC5	2013_10_DSGCOT1_000_wav_deployed	751	15	40	13	10	13	3	92.8486	90.7562
AC5	2013_10_DSGCOT1_000_wav_deployed	752	15	50	13	10	13	2	92.4645	104.027
AC5	2013_10_DSGCOT1_000_wav_deployed	753	16	0	13	10	13	2	92.8759	104.489
AC5	2013_10_DSGCOT1_000_wav_deployed	754	16	10	13	10	13	3	92.9164	91.6894
AC5	2013_10_DSGCOT1_000_wav_deployed	755	16	20	13	10	13	2	93.2179	110.939
AC5	2013_10_DSGCOT1_000_wav_deployed	756	16	30	13	10	13	2	92.7307	92.566
AC5	2013_10_DSGCOT1_000_wav_deployed	757	16	40	13	10	13	3	92.9794	94.683
AC5	2013_10_DSGCOT1_000_wav_deployed	758	16	50	13	10	13	2	93.1171	101.396
AC5	2013_10_DSGCOT1_000_wav_deployed	759	17	0	13	10	13	3	92.5595	101.504
AC5	2013_10_DSGCOT1_000_wav_deployed	760	17	10	13	10	13	2	92.448	100.237
AC5	2013_10_DSGCOT1_000_wav_deployed	761	17	20	13	10	13	2	92.6537	93.2613
AC5	2013_10_DSGCOT1_000_wav_deployed	762	17	30	13	10	13	2	93.0993	104.551
AC5	2013_10_DSGCOT1_000_wav_deployed	763	17	40	13	10	13	2	92.4819	95.4082
AC5	2013_10_DSGCOT1_000_wav_deployed	764	17	50	13	10	13	2	92.7482	93.6972
AC5	2013_10_DSGCOT1_000_wav_deployed	765	18	0	13	10	13	2	93.3564	91.3867
AC5	2013_10_DSGCOT1_000_wav_deployed	766	18	10	13	10	13	2	94.0824	101.171
AC5	2013_10_DSGCOT1_000_wav_deployed	767	18	20	13	10	13	2	94.9623	104.738
AC5	2013_10_DSGCOT1_000_wav_deployed	768	18	30	13	10	13	2	94.8396	106.35
AC5	2013_10_DSGCOT1_000_wav_deployed	769	18	40	13	10	13	1	94.6449	112.96
AC5	2013_10_DSGCOT1_000_wav_deployed	770	18	50	13	10	13	2	94.0634	110.373
AC5	2013_10_DSGCOT1_000_wav_deployed	771	19	0	13	10	13	2	93.9451	103.71
AC5	2013_10_DSGCOT1_000_wav_deployed	772	19	10	13	10	13	2	93.9367	97.1774
AC5	2013_10_DSGCOT1_000_wav_deployed	773	19	20	13	10	13	2	93.6622	98.8731
AC5	2013_10_DSGCOT1_000_wav_deployed	774	19	30	13	10	13	2	92.9967	96.8359
AC5	2013_10_DSGCOT1_000_wav_deployed	775	19	40	13	10	13	2	93.6728	97.8455
AC5	2013_10_DSGCOT1_000_wav_deployed	776	19	50	13	10	13	2	93.7381	100.715
AC5	2013_10_DSGCOT1_000_wav_deployed	777	20	0	13	10	13	2	93.7809	98.5756
AC5	2013_10_DSGCOT1_000_wav_deployed	778	20	10	13	10	13	2	94.0732	96.9669
AC5	2013_10_DSGCOT1_000_wav_deployed	779	20	20	13	10	13	2	94.2367	95.6342
AC5	2013_10_DSGCOT1_000_wav_deployed	780	20	30	13	10	13	2	93.5301	98.1883
AC5	2013_10_DSGCOT1_000_wav_deployed	781	20	40	13	10	13	2	93.202	101.428
AC5	2013_10_DSGCOT1_000_wav_deployed	782	20	50	13	10	13	2	92.9201	94.6897
AC5	2013_10_DSGCOT1_000_wav_deployed	783	21	0	13	10	13	2	93.6003	93.9089
AC5	2013_10_DSGCOT1_000_wav_deployed	784	21	10	13	10	13	2	93.6604	94.1364
AC5	2013_10_DSGCOT1_000_wav_deployed	785	21	20	13	10	13	2	93.7496	96.4284
AC5	2013_10_DSGCOT1_000_wav_deployed	786	21	30	13	10	13	2	93.133	92.6277
AC5	2013_10_DSGCOT1_000_wav_deployed	787	21	40	13	10	13	2	93.7467	92.1989
AC5	2013_10_DSGCOT1_000_wav_deployed	788	21	50	13	10	13	2	92.9767	93.1486
AC5	2013_10_DSGCOT1_000_wav_deployed	789	22	0	13	10	13	2	93.6608	101.968
AC5	2013_10_DSGCOT1_000_wav_deployed	790	22	10	13	10	13	2	93.6902	92.7055
AC5	2013_10_DSGCOT1_000_wav_deployed	791	22	20	13	10	13	2	93.692	91.6123
AC5	2013_10_DSGCOT1_000_wav_deployed	792	22	30	13	10	13	2	93.6872	96.2696
AC5	2013_10_DSGCOT1_000_wav_deployed	793	22	40	13	10	13	2	93.6618	99.7289
AC5	2013_10_DSGCOT1_000_wav_deployed	794	22	50	13	10	13	2	93.7236	92.8619
AC5	2013_10_DSGCOT1_000_wav_deployed	795	23	0	13	10	13	2	93.3991	92.5712
AC5	2013_10_DSGCOT1_000_wav_deployed	796	23	10	13	10	13	2	93.4595	96.0828
AC5	2013_10_DSGCOT1_000_wav_deployed	797	23	20	13	10	13	2	93.5634	92.6474
AC5	2013_10_DSGCOT1_000_wav_deployed	798	23	30	13	10	13	3	93.373	96.9187
AC5	2013_10_DSGCOT1_000_wav_deployed	799	23	40	13	10	13	2	93.6275	93.8441
AC5	2013_10_DSGCOT1_000_wav_deployed	800	23	50	13	10	13	2	93.4435	96.4677
AC5	2013_10_DSGCOT1_000_wav_deployed	801	0	0	14	10	13	2	93.489	105.172
AC5	2013_10_DSGCOT1_000_wav_deployed	802	0	10	14	10	13	2	93.3536	94.0437
AC5	2013_10_DSGCOT1_000_wav_deployed	803	0	20	14	10	13	2	93.3997	94.7261
AC5	2013_10_DSGCOT1_000_wav_deployed	804	0	30	14	10	13	2	93.0456	93.9544
AC5	2013_10_DSGCOT1_000_wav_deployed	805	0	40	14	10	13	2	93.1518	96.3902
AC5	2013_10_DSGCOT1_000_wav_deployed	806	0	50	14	10	13	2	93.4288	93.7679
AC5	2013_10_DSGCOT1_000_wav_deployed	807	1	0	14	10	13	2	93.5955	96.0795
AC5	2013_10_DSGCOT1_000_wav_deployed	808	1	10	14	10	13	2	93.2892	95.2337
AC5	2013_10_DSGCOT1_000_wav_deployed	809	1	20	14	10	13	2	93.4875	95.7433
AC5	2013_10_DSGCOT1_000_wav_deployed	810	1	30	14	10	13	2	93.5777	97.2094
AC5	2013_10_DSGCOT1_000_wav_deployed	811	1	40	14	10	13	2	93.0002	93.9252
AC5	2013_10_DSGCOT1_000_wav_deployed	812	1	50	14	10	13	2	94.341	98.8937
AC5	2013_10_DSGCOT1_000_wav_deployed	813	2	0	14	10	13	2	93.0886	96.1365
AC5	2013_10_DSGCOT1_000_wav_deployed	814	2	10	14	10	13	2	93.7008	105.346
AC5	2013_10_DSGCOT1_000_wav_deployed	815	2	20	14	10	13	2	93.1402	98.7247
AC5	2013_10_DSGCOT1_000_wav_deployed	816	2	30	14	10	13	2	93.5714	104.948
AC5	2013_10_DSGCOT1_000_wav_deployed	817	2	40	14	10	13	2	93.367	96.9658
AC5	2013_10_DSGCOT1_000_wav_deployed	818	2	50	14	10	13	2	93.1472	106.995
AC5	2013_10_DSGCOT1_000_wav_deployed	819	3	0	14	10	13	2	92.9284	96.3834
AC5	2013_10_DSGCOT1_000_wav_deployed	820	3	10	14	10	13	2	93.7076	95.7885
AC5	2013_10_DSGCOT1_000_wav_deployed	821	3	20	14	10	13	2	92.8074	97.1932
AC5	2013_10_DSGCOT1_000_wav_deployed	822	3	30	14	10	13	2	93.2119	111.122
AC5	2013_10_DSGCOT1_000_wav_deployed	823	3	40	14	10	13	2	93.1787	100.998
AC5	2013_10_DSGCOT1_000_wav_deployed	824	3	50	14	10	13	2	93.8424	103.114
AC5	2013_10_DSGCOT1_000_wav_deployed	825	4	0	14	10	13	2	93.756	104.915
AC5	2013_10_DSGCOT1_000_wav_deployed	826	4	10	14	10	13	2	93.8128	95.8117
AC5	2013_10_DSGCOT1_000_wav_deployed	827	4	20	14	10	13	2	93.4137	105.121
AC5	2013_10_DSGCOT1_000_wav_deployed	828	4	30	14	10	13	2	93.4904	106.523
AC5	2013_10_DSGCOT1_000_wav_deployed	829	4	40	14	10	13	2	93.4728	106.3
AC5	2013_10_DSGCOT1_000_wav_deployed	830	4	50	14	10	13	2	93.6362	100.322
AC5	2013_10_DSGCOT1_000_wav_deployed	831	5	0	14	10	13	2	93.8646	102.292
AC5	2013_10_DSGCOT1_000_wav_deployed	832	5	10	14	10	13	2	94.3493	105.306
AC5	2013_10_DSGCOT1_000_wav_deployed	833	5	20	14	10	13	2	94.3809	104.319
AC5	2013_10_DSGCOT1_000_wav_deployed	834	5	30	14	10	13	2	94.3078	106.483
AC5	2013_10_DSGCOT1_000_wav_deployed	835	5	40	14	10	13	2	94.94	106.032
AC5	2013_10_DSGCOT1_000_wav_deployed	836	5	50	14	10	13	2	95.2021	101.082
AC5	2013_10_DSGCOT1_000_wav_deployed	837	6	0	14	10	13	2	95.1767	95.7705
AC5	2013_10_DSGCOT1_000_wav_deployed	838	6	10	14	10	13	2	94.5674	100.458
AC5	2013_10_DSGCOT1_000_wav_deployed	839	6	20	14	10	13	3	94.0779	97.3105
AC5	2013_10_DSGCOT1_000_wav_deployed	840	6	30	14	10	13	2	93.6259	99.8258
AC5	2013_10_DSGCOT1_000_wav_deployed	841	6	40	14	10	13	2	92.7782	95.2294
AC5	2013_10_DSGCOT1_000_wav_deployed	842	6	50	14	10	13	2	92.809	101.589
AC5	2013_10_DSGCOT1_000_wav_deployed	843	7	0	14	10	13	2	92.6038	97.1522
AC5	2013_10_DSGCOT1_000_wav_deployed	844	7	10	14	10	13	2	92.6454	94.1057
AC5	2013_10_DSGCOT1_000_wav_deployed	845	7	20	14	10	13	2	92.4391	100.402
AC5	2013_10_DSGCOT1_000_wav_deployed	846	7	30	14	10	13	2	92.9477	98.0285
AC5	2013_10_DSGCOT1_000_wav_deployed	847	7	40	14	10	13	2	92.8906	101.634
AC5	2013_10_DSGCOT1_000_wav_deployed	848	7	50	14	10	13	2	92.4126	96.9181
AC5	2013_10_DSGCOT1_000_wav_deployed	849	8	0	14	10	13	2	92.5997	96.0271
AC5	2013_10_DSGCOT1_000_wav_deployed	850	8	10	14	10	13	2	93.2188	97.5408
AC5	2013_10_DSGCOT1_000_wav_deployed	851	8	20	14	10	13	2	92.7959	104.31
AC5	2013_10_DSGCOT1_000_wav_deployed	852	8	30	14	10	13	3	93.2312	98.7018
AC5	2013_10_DSGCOT1_000_wav_deployed	853	8	40	14	10	13	2	93.3083	100.825
AC5	2013_10_DSGCOT1_000_wav_deployed	854	8	50	14	10	13	2	92.615	98.0574
AC5	2013_10_DSGCOT1_000_wav_deployed	855	9	0	14	10	13	3	92.7355	98.8505
AC5	2013_10_DSGCOT1_000_wav_deployed	856	9	10	14	10	13	2	92.7607	96.2678
AC5	2013_10_DSGCOT1_000_wav_deployed	857	9	20	14	10	13	2	93.0896	105.477
AC5	2013_10_DSGCOT1_000_wav_deployed	858	9	30	14	10	13	2	92.6477	102.405
AC5	2013_10_DSGCOT1_000_wav_deployed	859	9	40	14	10	13	2	93.1206	97.7573
AC5	2013_10_DSGCOT1_000_wav_deployed	860	9	50	14	10	13	2	93.6771	94.4105
AC5	2013_10_DSGCOT1_000_wav_deployed	861	10	0	14	10	13	2	93.2153	96.1455
AC5	2013_10_DSGCOT1_000_wav_deployed	862	10	10	14	10	13	3	93.4885	95.1053
AC5	2013_10_DSGCOT1_000_wav_deployed	863	10	20	14	10	13	2	92.916	95.8129
AC5	2013_10_DSGCOT1_000_wav_deployed	864	10	30	14	10	13	2	93.0771	95.6019
AC5	2013_10_DSGCOT1_000_wav_deployed	865	10	40	14	10	13	2	93.1928	93.2807
AC5	2013_10_DSGCOT1_000_wav_deployed	866	10	50	14	10	13	2	92.9249	92.4889
AC5	2013_10_DSGCOT1_000_wav_deployed	867	11	0	14	10	13	2	93.1146	103.044
AC5	2013_10_DSGCOT1_000_wav_deployed	868	11	10	14	10	13	3	92.8769	88.7602
AC5	2013_10_DSGCOT1_000_wav_deployed	869	11	20	14	10	13	2	93.4747	89.7006
AC5	2013_10_DSGCOT1_000_wav_deployed	870	11	30	14	10	13	2	93.5323	90.2182
AC5	2013_10_DSGCOT1_000_wav_deployed	871	11	40	14	10	13	3	93.4546	93.1979
AC5	2013_10_DSGCOT1_000_wav_deployed	872	11	50	14	10	13	2	93.0478	95.1796
AC5	2013_10_DSGCOT1_000_wav_deployed	873	12	0	14	10	13	2	92.5229	92.1313
AC5	2013_10_DSGCOT1_000_wav_deployed	874	12	10	14	10	13	2	93.2585	90.1724
AC5	2013_10_DSGCOT1_000_wav_deployed	875	12	20	14	10	13	3	93.3747	91.7571
AC5	2013_10_DSGCOT1_000_wav_deployed	876	12	30	14	10	13	3	93.8046	92.2068
AC5	2013_10_DSGCOT1_000_wav_deployed	877	12	40	14	10	13	2	93.2792	89.1149
AC5	2013_10_DSGCOT1_000_wav_deployed	878	12	50	14	10	13	2	93.3191	89.7444
AC5	2013_10_DSGCOT1_000_wav_deployed	879	13	0	14	10	13	2	93.3821	89.1154
AC5	2013_10_DSGCOT1_000_wav_deployed	880	13	10	14	10	13	2	93.6839	98.2917
AC5	2013_10_DSGCOT1_000_wav_deployed	881	13	20	14	10	13	2	93.4626	100.524
AC5	2013_10_DSGCOT1_000_wav_deployed	882	13	30	14	10	13	2	93.1805	90.3489
AC5	2013_10_DSGCOT1_000_wav_deployed	883	13	40	14	10	13	2	92.9904	91.0297
AC5	2013_10_DSGCOT1_000_wav_deployed	884	13	50	14	10	13	3	92.9576	96.1849
AC5	2013_10_DSGCOT1_000_wav_deployed	885	14	0	14	10	13	2	93.1163	95.9905
AC5	2013_10_DSGCOT1_000_wav_deployed	886	14	10	14	10	13	2	92.7927	92.6104
AC5	2013_10_DSGCOT1_000_wav_deployed	887	14	20	14	10	13	2	92.9586	92.154
AC5	2013_10_DSGCOT1_000_wav_deployed	888	14	30	14	10	13	2	93.19	94.9774
AC5	2013_10_DSGCOT1_000_wav_deployed	889	14	40	14	10	13	2	93.1598	92.719
AC5	2013_10_DSGCOT1_000_wav_deployed	890	14	50	14	10	13	2	92.5326	97.1857
AC5	2013_10_DSGCOT1_000_wav_deployed	891	15	0	14	10	13	2	92.8469	101.424
AC5	2013_10_DSGCOT1_000_wav_deployed	892	15	10	14	10	13	2	92.814	95.0705
AC5	2013_10_DSGCOT1_000_wav_deployed	893	15	20	14	10	13	2	93.0408	106.963
AC5	2013_10_DSGCOT1_000_wav_deployed	894	15	30	14	10	13	2	93.049	96.1508
AC5	2013_10_DSGCOT1_000_wav_deployed	895	15	40	14	10	13	2	92.7782	104.979
AC5	2013_10_DSGCOT1_000_wav_deployed	896	15	50	14	10	13	2	92.6483	93.3065
AC5	2013_10_DSGCOT1_000_wav_deployed	897	16	0	14	10	13	2	92.6079	91.8109
AC5	2013_10_DSGCOT1_000_wav_deployed	898	16	10	14	10	13	2	92.8155	95.9057
AC5	2013_10_DSGCOT1_000_wav_deployed	899	16	20	14	10	13	2	92.7927	103.746
AC5	2013_10_DSGCOT1_000_wav_deployed	900	16	30	14	10	13	2	92.7704	100.974
AC5	2013_10_DSGCOT1_000_wav_deployed	901	16	40	14	10	13	2	92.7712	98.2155
AC5	2013_10_DSGCOT1_000_wav_deployed	902	16	50	14	10	13	2	92.2801	99.7062
AC5	2013_10_DSGCOT1_000_wav_deployed	903	17	0	14	10	13	2	92.4435	107.141
AC5	2013_10_DSGCOT1_000_wav_deployed	904	17	10	14	10	13	2	92.388	103.436
AC5	2013_10_DSGCOT1_000_wav_deployed	905	17	20	14	10	13	2	92.6095	102.046
AC5	2013_10_DSGCOT1_000_wav_deployed	906	17	30	14	10	13	2	92.7384	105.61
AC5	2013_10_DSGCOT1_000_wav_deployed	907	17	40	14	10	13	2	92.6842	98.9559
AC5	2013_10_DSGCOT1_000_wav_deployed	908	17	50	14	10	13	2	92.3813	97.3952
AC5	2013_10_DSGCOT1_000_wav_deployed	909	18	0	14	10	13	2	93.2974	106.628
AC5	2013_10_DSGCOT1_000_wav_deployed	910	18	10	14	10	13	2	93.995	103.379
AC5	2013_10_DSGCOT1_000_wav_deployed	911	18	20	14	10	13	2	94.6398	108.319
AC5	2013_10_DSGCOT1_000_wav_deployed	912	18	30	14	10	13	2	94.9102	106.149
AC5	2013_10_DSGCOT1_000_wav_deployed	913	18	40	14	10	13	1	94.8787	112.31
AC5	2013_10_DSGCOT1_000_wav_deployed	914	18	50	14	10	13	2	94.2034	103.586
AC5	2013_10_DSGCOT1_000_wav_deployed	915	19	0	14	10	13	2	94.5671	102.922
AC5	2013_10_DSGCOT1_000_wav_deployed	916	19	10	14	10	13	2	94.5777	97.7922
AC5	2013_10_DSGCOT1_000_wav_deployed	917	19	20	14	10	13	2	93.6308	103.742
AC5	2013_10_DSGCOT1_000_wav_deployed	918	19	30	14	10	13	2	93.4995	99.7656
AC5	2013_10_DSGCOT1_000_wav_deployed	919	19	40	14	10	13	2	93.4124	98.8176
AC5	2013_10_DSGCOT1_000_wav_deployed	920	19	50	14	10	13	2	92.9518	102.007
AC5	2013_10_DSGCOT1_000_wav_deployed	921	20	0	14	10	13	2	94.0269	99.4547
AC5	2013_10_DSGCOT1_000_wav_deployed	922	20	10	14	10	13	2	93.8346	97.8501
AC5	2013_10_DSGCOT1_000_wav_deployed	923	20	20	14	10	13	2	93.9744	103.358
AC5	2013_10_DSGCOT1_000_wav_deployed	924	20	30	14	10	13	2	93.9897	97.1819
AC5	2013_10_DSGCOT1_000_wav_deployed	925	20	40	14	10	13	2	93.8739	99.7333
AC5	2013_10_DSGCOT1_000_wav_deployed	926	20	50	14	10	13	2	93.4841	100.752
AC5	2013_10_DSGCOT1_000_wav_deployed	927	21	0	14	10	13	2	93.0904	97.695
AC5	2013_10_DSGCOT1_000_wav_deployed	928	21	10	14	10	13	2	93.8882	108.522
AC5	2013_10_DSGCOT1_000_wav_deployed	929	21	20	14	10	13	2	93.3144	94.2451
AC5	2013_10_DSGCOT1_000_wav_deployed	930	21	30	14	10	13	2	93.2859	99.1529
AC5	2013_10_DSGCOT1_000_wav_deployed	931	21	40	14	10	13	2	92.9405	104.592
AC5	2013_10_DSGCOT1_000_wav_deployed	932	21	50	14	10	13	2	93.492	100.945
AC5	2013_10_DSGCOT1_000_wav_deployed	933	22	0	14	10	13	2	93.0015	100.301
AC5	2013_10_DSGCOT1_000_wav_deployed	934	22	10	14	10	13	2	93.1396	100.752
AC5	2013_10_DSGCOT1_000_wav_deployed	935	22	20	14	10	13	2	92.6263	102.242
AC5	2013_10_DSGCOT1_000_wav_deployed	936	22	30	14	10	13	2	94.326	101.507
AC5	2013_10_DSGCOT1_000_wav_deployed	937	22	40	14	10	13	2	93.5309	105.532
AC5	2013_10_DSGCOT1_000_wav_deployed	938	22	50	14	10	13	2	92.7135	104.141
AC5	2013_10_DSGCOT1_000_wav_deployed	939	23	0	14	10	13	2	93.2482	97.6005
AC5	2013_10_DSGCOT1_000_wav_deployed	940	23	10	14	10	13	2	92.9159	105.419
AC5	2013_10_DSGCOT1_000_wav_deployed	941	23	20	14	10	13	2	93.1468	99.2989
AC5	2013_10_DSGCOT1_000_wav_deployed	942	23	30	14	10	13	2	93.3748	96.9382
AC5	2013_10_DSGCOT1_000_wav_deployed	943	23	40	14	10	13	2	93.28	101.68
AC5	2013_10_DSGCOT1_000_wav_deployed	944	23	50	14	10	13	2	92.2507	98.9083
AC5	2013_10_DSGCOT1_000_wav_deployed	945	0	0	15	10	13	2	93.1679	98.7073
AC5	2013_10_DSGCOT1_000_wav_deployed	946	0	10	15	10	13	2	93.0207	98.7329
AC5	2013_10_DSGCOT1_000_wav_deployed	947	0	20	15	10	13	2	92.9514	100.154
AC5	2013_10_DSGCOT1_000_wav_deployed	948	0	30	15	10	13	2	93.3362	100.61
AC5	2013_10_DSGCOT1_000_wav_deployed	949	0	40	15	10	13	2	92.7465	95.4694
AC5	2013_10_DSGCOT1_000_wav_deployed	950	0	50	15	10	13	2	93.2237	101.144
AC5	2013_10_DSGCOT1_000_wav_deployed	951	1	0	15	10	13	2	93.7662	94.5885
AC5	2013_10_DSGCOT1_000_wav_deployed	952	1	10	15	10	13	2	92.9937	96.2482
AC5	2013_10_DSGCOT1_000_wav_deployed	953	1	20	15	10	13	2	94.128	102.446
AC5	2013_10_DSGCOT1_000_wav_deployed	954	1	30	15	10	13	2	93.7311	92.938
AC5	2013_10_DSGCOT1_000_wav_deployed	955	1	40	15	10	13	2	94.2428	94.7036
AC5	2013_10_DSGCOT1_000_wav_deployed	956	1	50	15	10	13	2	93.3124	93.9456
AC5	2013_10_DSGCOT1_000_wav_deployed	957	2	0	15	10	13	2	93.7935	96.1133
AC5	2013_10_DSGCOT1_000_wav_deployed	958	2	10	15	10	13	2	93.7377	97.1484
AC5	2013_10_DSGCOT1_000_wav_deployed	959	2	20	15	10	13	2	93.2622	97.1546
AC5	2013_10_DSGCOT1_000_wav_deployed	960	2	30	15	10	13	2	93.5876	109.276
AC5	2013_10_DSGCOT1_000_wav_deployed	961	2	40	15	10	13	2	93.9179	97.2596
AC5	2013_10_DSGCOT1_000_wav_deployed	962	2	50	15	10	13	2	94.3762	100.506
AC5	2013_10_DSGCOT1_000_wav_deployed	963	3	0	15	10	13	2	93.8007	98.1057
AC5	2013_10_DSGCOT1_000_wav_deployed	964	3	10	15	10	13	2	93.548	109.387
AC5	2013_10_DSGCOT1_000_wav_deployed	965	3	20	15	10	13	2	93.9523	104.373
AC5	2013_10_DSGCOT1_000_wav_deployed	966	3	30	15	10	13	2	93.6326	109.656
AC5	2013_10_DSGCOT1_000_wav_deployed	967	3	40	15	10	13	2	93.3361	102.291
AC5	2013_10_DSGCOT1_000_wav_deployed	968	3	50	15	10	13	2	93.5252	107.123
AC5	2013_10_DSGCOT1_000_wav_deployed	969	4	0	15	10	13	2	93.5293	107.381
AC5	2013_10_DSGCOT1_000_wav_deployed	970	4	10	15	10	13	2	94.4811	102.465
AC5	2013_10_DSGCOT1_000_wav_deployed	971	4	20	15	10	13	2	93.9436	104.756
AC5	2013_10_DSGCOT1_000_wav_deployed	972	4	30	15	10	13	2	93.4094	104.693
AC5	2013_10_DSGCOT1_000_wav_deployed	973	4	40	15	10	13	2	94.9643	107.244
AC5	2013_10_DSGCOT1_000_wav_deployed	974	4	50	15	10	13	2	93.9626	104.535
AC5	2013_10_DSGCOT1_000_wav_deployed	975	5	0	15	10	13	2	94.2736	103.446
AC5	2013_10_DSGCOT1_000_wav_deployed	976	5	10	15	10	13	2	93.9724	104.812
AC5	2013_10_DSGCOT1_000_wav_deployed	977	5	20	15	10	13	2	94.8342	107.955
AC5	2013_10_DSGCOT1_000_wav_deployed	978	5	30	15	10	13	2	94.6618	110.532
AC5	2013_10_DSGCOT1_000_wav_deployed	979	5	40	15	10	13	2	95.2982	109.161
AC5	2013_10_DSGCOT1_000_wav_deployed	980	5	50	15	10	13	2	95.3257	106.127
AC5	2013_10_DSGCOT1_000_wav_deployed	981	6	0	15	10	13	2	95.4197	101.977
AC5	2013_10_DSGCOT1_000_wav_deployed	982	6	10	15	10	13	2	94.6978	97.1928
AC5	2013_10_DSGCOT1_000_wav_deployed	983	6	20	15	10	13	3	94.3015	94.7131
AC5	2013_10_DSGCOT1_000_wav_deployed	984	6	30	15	10	13	2	93.8491	104.203
AC5	2013_10_DSGCOT1_000_wav_deployed	985	6	40	15	10	13	2	93.2815	93.4975
AC5	2013_10_DSGCOT1_000_wav_deployed	986	6	50	15	10	13	2	92.8718	97.5269
AC5	2013_10_DSGCOT1_000_wav_deployed	987	7	0	15	10	13	2	93.1454	96.7652
AC5	2013_10_DSGCOT1_000_wav_deployed	988	7	10	15	10	13	2	92.8542	104.346
AC5	2013_10_DSGCOT1_000_wav_deployed	989	7	20	15	10	13	2	93.4277	99.4672
AC5	2013_10_DSGCOT1_000_wav_deployed	990	7	30	15	10	13	2	92.9605	106.756
AC5	2013_10_DSGCOT1_000_wav_deployed	991	7	40	15	10	13	4	93.3276	104.098
AC5	2013_10_DSGCOT1_000_wav_deployed	992	7	50	15	10	13	3	93.0758	100.823
AC5	2013_10_DSGCOT1_000_wav_deployed	993	8	0	15	10	13	3	93.521	97.6107
AC5	2013_10_DSGCOT1_000_wav_deployed	994	8	10	15	10	13	2	93.6392	98.153
AC5	2013_10_DSGCOT1_000_wav_deployed	995	8	20	15	10	13	2	93.1409	94.6561
AC5	2013_10_DSGCOT1_000_wav_deployed	996	8	30	15	10	13	2	92.6975	99.5353
AC5	2013_10_DSGCOT1_000_wav_deployed	997	8	40	15	10	13	3	93.7055	102.777
AC5	2013_10_DSGCOT1_000_wav_deployed	998	8	50	15	10	13	2	93.5173	101.64
AC5	2013_10_DSGCOT1_000_wav_deployed	999	9	0	15	10	13	2	93.1412	99.8237
AC5	2013_10_DSGCOT1_000_wav_deployed	1000	9	10	15	10	13	2	93.1243	94.6276
AC5	2013_10_DSGCOT1_000_wav_deployed	1001	9	20	15	10	13	2	93.535	98.196
AC5	2013_10_DSGCOT1_000_wav_deployed	1002	9	30	15	10	13	2	92.5414	96.8706
AC5	2013_10_DSGCOT1_000_wav_deployed	1003	9	40	15	10	13	2	92.9854	95.5825
AC5	2013_10_DSGCOT1_000_wav_deployed	1004	9	50	15	10	13	2	93.2149	89.6984
AC5	2013_10_DSGCOT1_000_wav_deployed	1005	10	0	15	10	13	2	93.2987	93.7548
AC5	2013_10_DSGCOT1_000_wav_deployed	1006	10	10	15	10	13	2	93.145	91.9498
AC5	2013_10_DSGCOT1_000_wav_deployed	1007	10	20	15	10	13	2	93.0309	89.7882
AC5	2013_10_DSGCOT1_000_wav_deployed	1008	10	30	15	10	13	2	93.635	92.7599
AC5	2013_10_DSGCOT1_000_wav_deployed	1009	10	40	15	10	13	2	93.2454	90.1049
AC5	2013_10_DSGCOT1_000_wav_deployed	1010	10	50	15	10	13	2	92.9071	89.9521
AC5	2013_10_DSGCOT1_000_wav_deployed	1011	11	0	15	10	13	2	92.725	90.3474
AC5	2013_10_DSGCOT1_000_wav_deployed	1012	11	10	15	10	13	3	92.7662	97.6888
AC5	2013_10_DSGCOT1_000_wav_deployed	1013	11	20	15	10	13	2	92.8027	95.0572
AC5	2013_10_DSGCOT1_000_wav_deployed	1014	11	30	15	10	13	3	92.6795	101.352
AC5	2013_10_DSGCOT1_000_wav_deployed	1015	11	40	15	10	13	2	93.2417	108.926
AC5	2013_10_DSGCOT1_000_wav_deployed	1016	11	50	15	10	13	2	93.1876	100.404
AC5	2013_10_DSGCOT1_000_wav_deployed	1017	12	0	15	10	13	2	93.1723	100.626
AC5	2013_10_DSGCOT1_000_wav_deployed	1018	12	10	15	10	13	2	93.8238	96.8451
AC5	2013_10_DSGCOT1_000_wav_deployed	1019	12	20	15	10	13	2	93.1146	108.315
AC5	2013_10_DSGCOT1_000_wav_deployed	1020	12	30	15	10	13	2	92.7805	102.018
AC5	2013_10_DSGCOT1_000_wav_deployed	1021	12	40	15	10	13	2	93.539	104.243
AC5	2013_10_DSGCOT1_000_wav_deployed	1022	12	50	15	10	13	2	93.7577	100.629
AC5	2013_10_DSGCOT1_000_wav_deployed	1023	13	0	15	10	13	2	93.4254	90.3462
AC5	2013_10_DSGCOT1_000_wav_deployed	1024	13	10	15	10	13	2	93.2781	92.0029
AC5	2013_10_DSGCOT1_000_wav_deployed	1025	13	20	15	10	13	2	93.4288	107.09
AC5	2013_10_DSGCOT1_000_wav_deployed	1026	13	30	15	10	13	2	93.7888	93.031
AC5	2013_10_DSGCOT1_000_wav_deployed	1027	13	40	15	10	13	2	93.5159	90.2951
AC5	2013_10_DSGCOT1_000_wav_deployed	1028	13	50	15	10	13	2	93.6969	115.269
AC5	2013_10_DSGCOT1_000_wav_deployed	1029	14	0	15	10	13	3	93.304	107.178
AC5	2013_10_DSGCOT1_000_wav_deployed	1030	14	10	15	10	13	2	92.9608	103.661
AC5	2013_10_DSGCOT1_000_wav_deployed	1031	14	20	15	10	13	2	93.6888	91.7729
AC5	2013_10_DSGCOT1_000_wav_deployed	1032	14	30	15	10	13	2	92.9801	104.435
AC5	2013_10_DSGCOT1_000_wav_deployed	1033	14	40	15	10	13	2	93.4609	98.8105
AC5	2013_10_DSGCOT1_000_wav_deployed	1034	14	50	15	10	13	2	93.145	90.7313
AC5	2013_10_DSGCOT1_000_wav_deployed	1035	15	0	15	10	13	2	92.7349	91.6871
AC5	2013_10_DSGCOT1_000_wav_deployed	1036	15	10	15	10	13	2	92.8674	94.9409
AC5	2013_10_DSGCOT1_000_wav_deployed	1037	15	20	15	10	13	2	93.0889	94.947
AC5	2013_10_DSGCOT1_000_wav_deployed	1038	15	30	15	10	13	2	93.115	100.275
AC5	2013_10_DSGCOT1_000_wav_deployed	1039	15	40	15	10	13	2	93.5648	103.719
AC5	2013_10_DSGCOT1_000_wav_deployed	1040	15	50	15	10	13	2	93.264	95.0983
AC5	2013_10_DSGCOT1_000_wav_deployed	1041	16	0	15	10	13	2	93.1841	96.752
AC5	2013_10_DSGCOT1_000_wav_deployed	1042	16	10	15	10	13	2	93.318	91.7571
AC5	2013_10_DSGCOT1_000_wav_deployed	1043	16	20	15	10	13	3	92.9765	99.1331
AC5	2013_10_DSGCOT1_000_wav_deployed	1044	16	30	15	10	13	2	93.2945	100.213
AC5	2013_10_DSGCOT1_000_wav_deployed	1045	16	40	15	10	13	2	92.8345	93.3451
AC5	2013_10_DSGCOT1_000_wav_deployed	1046	16	50	15	10	13	2	92.8298	91.8897
AC5	2013_10_DSGCOT1_000_wav_deployed	1047	17	0	15	10	13	2	92.9186	94.5936
AC5	2013_10_DSGCOT1_000_wav_deployed	1048	17	10	15	10	13	2	93.3877	104.015
AC5	2013_10_DSGCOT1_000_wav_deployed	1049	17	20	15	10	13	2	93.616	96.6103
AC5	2013_10_DSGCOT1_000_wav_deployed	1050	17	30	15	10	13	2	92.6589	93.1565
AC5	2013_10_DSGCOT1_000_wav_deployed	1051	17	40	15	10	13	2	93.4151	102.588
AC5	2013_10_DSGCOT1_000_wav_deployed	1052	17	50	15	10	13	2	93.6536	103.088
AC5	2013_10_DSGCOT1_000_wav_deployed	1053	18	0	15	10	13	2	92.7002	103.7
AC5	2013_10_DSGCOT1_000_wav_deployed	1054	18	10	15	10	13	2	94.1206	96.7607
AC5	2013_10_DSGCOT1_000_wav_deployed	1055	18	20	15	10	13	2	94.1436	106.786
AC5	2013_10_DSGCOT1_000_wav_deployed	1056	18	30	15	10	13	2	94.6762	109.415
AC5	2013_10_DSGCOT1_000_wav_deployed	1057	18	40	15	10	13	1	94.8346	112.963
AC5	2013_10_DSGCOT1_000_wav_deployed	1058	18	50	15	10	13	3	94.9217	100.257
AC5	2013_10_DSGCOT1_000_wav_deployed	1059	19	0	15	10	13	2	93.7109	101.295
AC5	2013_10_DSGCOT1_000_wav_deployed	1060	19	10	15	10	13	2	94.3009	99.3998
AC5	2013_10_DSGCOT1_000_wav_deployed	1061	19	20	15	10	13	2	94.0208	101.296
AC5	2013_10_DSGCOT1_000_wav_deployed	1062	19	30	15	10	13	2	93.2278	102.169
AC5	2013_10_DSGCOT1_000_wav_deployed	1063	19	40	15	10	13	3	93.1576	106.562
AC5	2013_10_DSGCOT1_000_wav_deployed	1064	19	50	15	10	13	2	93.0991	97.1904
AC5	2013_10_DSGCOT1_000_wav_deployed	1065	20	0	15	10	13	2	92.8351	101.134
AC5	2013_10_DSGCOT1_000_wav_deployed	1066	20	10	15	10	13	2	93.4753	99.0482
AC5	2013_10_DSGCOT1_000_wav_deployed	1067	20	20	15	10	13	2	93.9231	94.7763
AC5	2013_10_DSGCOT1_000_wav_deployed	1068	20	30	15	10	13	2	93.2791	103.475
AC5	2013_10_DSGCOT1_000_wav_deployed	1069	20	40	15	10	13	2	93.2889	100.877
AC5	2013_10_DSGCOT1_000_wav_deployed	1070	20	50	15	10	13	2	93.1958	107.113
AC5	2013_10_DSGCOT1_000_wav_deployed	1071	21	0	15	10	13	2	93.4613	98.5387
AC5	2013_10_DSGCOT1_000_wav_deployed	1072	21	10	15	10	13	2	93.686	103.287
AC5	2013_10_DSGCOT1_000_wav_deployed	1073	21	20	15	10	13	2	93.1922	102.258
AC5	2013_10_DSGCOT1_000_wav_deployed	1074	21	30	15	10	13	2	93.2761	104.221
AC5	2013_10_DSGCOT1_000_wav_deployed	1075	21	40	15	10	13	2	92.9161	105.91
AC5	2013_10_DSGCOT1_000_wav_deployed	1076	21	50	15	10	13	2	93.0781	101.618
AC5	2013_10_DSGCOT1_000_wav_deployed	1077	22	0	15	10	13	2	92.7933	96.6733
AC5	2013_10_DSGCOT1_000_wav_deployed	1078	22	10	15	10	13	2	92.6958	99.2108
AC5	2013_10_DSGCOT1_000_wav_deployed	1079	22	20	15	10	13	2	93.3035	98.1971
AC5	2013_10_DSGCOT1_000_wav_deployed	1080	22	30	15	10	13	2	92.5826	105.038
AC5	2013_10_DSGCOT1_000_wav_deployed	1081	22	40	15	10	13	2	92.5764	94.8828
AC5	2013_10_DSGCOT1_000_wav_deployed	1082	22	50	15	10	13	2	92.7178	94.8777
AC5	2013_10_DSGCOT1_000_wav_deployed	1083	23	0	15	10	13	2	93.1632	94.4395
AC5	2013_10_DSGCOT1_000_wav_deployed	1084	23	10	15	10	13	2	92.9014	96.6448
AC5	2013_10_DSGCOT1_000_wav_deployed	1085	23	20	15	10	13	2	92.7829	96.4788
AC5	2013_10_DSGCOT1_000_wav_deployed	1086	23	30	15	10	13	2	92.4057	102.359
AC5	2013_10_DSGCOT1_000_wav_deployed	1087	23	40	15	10	13	2	92.6849	114.615
AC5	2013_10_DSGCOT1_000_wav_deployed	1088	23	50	15	10	13	2	93.2757	103.274
AC5	2013_10_DSGCOT1_000_wav_deployed	1089	0	0	16	10	13	2	93.0612	103.438
AC5	2013_10_DSGCOT1_000_wav_deployed	1090	0	10	16	10	13	2	93.3071	95.2567
AC5	2013_10_DSGCOT1_000_wav_deployed	1091	0	20	16	10	13	2	93.4957	105.4
AC5	2013_10_DSGCOT1_000_wav_deployed	1092	0	30	16	10	13	2	92.4115	110.31
AC5	2013_10_DSGCOT1_000_wav_deployed	1093	0	40	16	10	13	2	92.778	107.348
AC5	2013_10_DSGCOT1_000_wav_deployed	1094	0	50	16	10	13	2	92.6114	100.976
AC5	2013_10_DSGCOT1_000_wav_deployed	1095	1	0	16	10	13	2	93.4692	108.499
AC5	2013_10_DSGCOT1_000_wav_deployed	1096	1	10	16	10	13	3	93.0834	94.0421
AC5	2013_10_DSGCOT1_000_wav_deployed	1097	1	20	16	10	13	2	93.2781	103.84
AC5	2013_10_DSGCOT1_000_wav_deployed	1098	1	30	16	10	13	2	93.1068	95.9675
AC5	2013_10_DSGCOT1_000_wav_deployed	1099	1	40	16	10	13	2	92.7235	96.8181
AC5	2013_10_DSGCOT1_000_wav_deployed	1100	1	50	16	10	13	2	93.7867	97.9464
AC5	2013_10_DSGCOT1_000_wav_deployed	1101	2	0	16	10	13	2	92.8531	94.1784
AC5	2013_10_DSGCOT1_000_wav_deployed	1102	2	10	16	10	13	2	93.0919	94.4922
AC5	2013_10_DSGCOT1_000_wav_deployed	1103	2	20	16	10	13	2	93.4843	102.709
AC5	2013_10_DSGCOT1_000_wav_deployed	1104	2	30	16	10	13	2	93.5157	106.572
AC5	2013_10_DSGCOT1_000_wav_deployed	1105	2	40	16	10	13	2	93.8392	105.85
AC5	2013_10_DSGCOT1_000_wav_deployed	1106	2	50	16	10	13	2	93.2777	97.2871
AC5	2013_10_DSGCOT1_000_wav_deployed	1107	3	0	16	10	13	2	93.5306	95.0207
AC5	2013_10_DSGCOT1_000_wav_deployed	1108	3	10	16	10	13	2	93.2936	107.142
AC5	2013_10_DSGCOT1_000_wav_deployed	1109	3	20	16	10	13	2	93.2855	100.671
AC5	2013_10_DSGCOT1_000_wav_deployed	1110	3	30	16	10	13	2	93.6248	102.405
AC5	2013_10_DSGCOT1_000_wav_deployed	1111	3	40	16	10	13	2	93.2097	100.73
AC5	2013_10_DSGCOT1_000_wav_deployed	1112	3	50	16	10	13	2	93.2812	101.862
AC5	2013_10_DSGCOT1_000_wav_deployed	1113	4	0	16	10	13	2	93.2571	102.194
AC5	2013_10_DSGCOT1_000_wav_deployed	1114	4	10	16	10	13	2	92.638	99.106
AC5	2013_10_DSGCOT1_000_wav_deployed	1115	4	20	16	10	13	2	93.4649	98.9166
AC5	2013_10_DSGCOT1_000_wav_deployed	1116	4	30	16	10	13	2	93.2022	106
AC5	2013_10_DSGCOT1_000_wav_deployed	1117	4	40	16	10	13	2	93.3163	105.015
AC5	2013_10_DSGCOT1_000_wav_deployed	1118	4	50	16	10	13	1	93.103	107.844
AC5	2013_10_DSGCOT1_000_wav_deployed	1119	5	0	16	10	13	2	92.8003	107.438
AC5	2013_10_DSGCOT1_000_wav_deployed	1120	5	10	16	10	13	2	93.0153	105.122
AC5	2013_10_DSGCOT1_000_wav_deployed	1121	5	20	16	10	13	2	93.9677	106.104
AC5	2013_10_DSGCOT1_000_wav_deployed	1122	5	30	16	10	13	2	93.9767	108.843
AC5	2013_10_DSGCOT1_000_wav_deployed	1123	5	40	16	10	13	2	94.4035	105.742
AC5	2013_10_DSGCOT1_000_wav_deployed	1124	5	50	16	10	13	2	94.6055	102.328
AC5	2013_10_DSGCOT1_000_wav_deployed	1125	6	0	16	10	13	2	94.8738	94.3565
AC5	2013_10_DSGCOT1_000_wav_deployed	1126	6	10	16	10	13	3	94.9908	89.561
AC5	2013_10_DSGCOT1_000_wav_deployed	1127	6	20	16	10	13	3	94.4754	99.3185
AC5	2013_10_DSGCOT1_000_wav_deployed	1128	6	30	16	10	13	2	93.1187	97.4723
AC5	2013_10_DSGCOT1_000_wav_deployed	1129	6	40	16	10	13	2	92.9792	103.498
AC5	2013_10_DSGCOT1_000_wav_deployed	1130	6	50	16	10	13	3	93.352	105.13
AC5	2013_10_DSGCOT1_000_wav_deployed	1131	7	0	16	10	13	3	93.0381	94.3085
AC5	2013_10_DSGCOT1_000_wav_deployed	1132	7	10	16	10	13	3	92.4719	97.2497
AC5	2013_10_DSGCOT1_000_wav_deployed	1133	7	20	16	10	13	2	92.6138	92.8975
AC5	2013_10_DSGCOT1_000_wav_deployed	1134	7	30	16	10	13	3	93.5686	97.5082
AC5	2013_10_DSGCOT1_000_wav_deployed	1135	7	40	16	10	13	2	92.5434	88.917
AC5	2013_10_DSGCOT1_000_wav_deployed	1136	7	50	16	10	13	3	92.5969	94.6724
AC5	2013_10_DSGCOT1_000_wav_deployed	1137	8	0	16	10	13	2	92.6034	96.4542
AC5	2013_10_DSGCOT1_000_wav_deployed	1138	8	10	16	10	13	2	93.3251	99.2428
AC5	2013_10_DSGCOT1_000_wav_deployed	1139	8	20	16	10	13	2	93.9483	96.0822
AC5	2013_10_DSGCOT1_000_wav_deployed	1140	8	30	16	10	13	2	93.5875	94.811
AC5	2013_10_DSGCOT1_000_wav_deployed	1141	8	40	16	10	13	2	93.2377	93.5682
AC5	2013_10_DSGCOT1_000_wav_deployed	1142	8	50	16	10	13	2	93.0975	94.8693
AC5	2013_10_DSGCOT1_000_wav_deployed	1143	9	0	16	10	13	2	92.9637	88.0032
AC5	2013_10_DSGCOT1_000_wav_deployed	1144	9	10	16	10	13	3	93.5265	89.9066
AC5	2013_10_DSGCOT1_000_wav_deployed	1145	9	20	16	10	13	3	93.2111	95.438
AC5	2013_10_DSGCOT1_000_wav_deployed	1146	9	30	16	10	13	3	92.5577	100.749
AC5	2013_10_DSGCOT1_000_wav_deployed	1147	9	40	16	10	13	2	92.8641	103.789
AC5	2013_10_DSGCOT1_000_wav_deployed	1148	9	50	16	10	13	2	92.79	101.855
AC5	2013_10_DSGCOT1_000_wav_deployed	1149	10	0	16	10	13	2	92.9669	89.4787
AC5	2013_10_DSGCOT1_000_wav_deployed	1150	10	10	16	10	13	2	92.8568	87.8481
AC5	2013_10_DSGCOT1_000_wav_deployed	1151	10	20	16	10	13	2	93.0623	98.0482
AC5	2013_10_DSGCOT1_000_wav_deployed	1152	10	30	16	10	13	2	93.4938	93.5029
AC5	2013_10_DSGCOT1_000_wav_deployed	1153	10	40	16	10	13	3	93.3978	102.315
AC5	2013_10_DSGCOT1_000_wav_deployed	1154	10	50	16	10	13	3	92.9259	99.455
AC5	2013_10_DSGCOT1_000_wav_deployed	1155	11	0	16	10	13	2	92.9493	97.1771
AC5	2013_10_DSGCOT1_000_wav_deployed	1156	11	10	16	10	13	3	93.1485	102.284
AC5	2013_10_DSGCOT1_000_wav_deployed	1157	11	20	16	10	13	2	93.1448	99.2371
AC5	2013_10_DSGCOT1_000_wav_deployed	1158	11	30	16	10	13	2	93.1258	98.7943
AC5	2013_10_DSGCOT1_000_wav_deployed	1159	11	40	16	10	13	2	93.1186	93.8593
AC5	2013_10_DSGCOT1_000_wav_deployed	1160	11	50	16	10	13	2	93.2161	90.0423
AC5	2013_10_DSGCOT1_000_wav_deployed	1161	12	0	16	10	13	2	93.0617	88.8913
AC5	2013_10_DSGCOT1_000_wav_deployed	1162	12	10	16	10	13	3	92.9265	88.6086
AC5	2013_10_DSGCOT1_000_wav_deployed	1163	12	20	16	10	13	2	92.8461	88.6059
AC5	2013_10_DSGCOT1_000_wav_deployed	1164	12	30	16	10	13	2	93.0603	90.9038
AC5	2013_10_DSGCOT1_000_wav_deployed	1165	12	40	16	10	13	2	93.2311	88.6744
AC5	2013_10_DSGCOT1_000_wav_deployed	1166	12	50	16	10	13	2	92.9748	88.5959
AC5	2013_10_DSGCOT1_000_wav_deployed	1167	13	0	16	10	13	2	92.9295	90.3883
AC5	2013_10_DSGCOT1_000_wav_deployed	1168	13	10	16	10	13	2	93.3567	102.469
AC5	2013_10_DSGCOT1_000_wav_deployed	1169	13	20	16	10	13	3	92.688	101.488
AC5	2013_10_DSGCOT1_000_wav_deployed	1170	13	30	16	10	13	3	93.7957	91.8112
AC5	2013_10_DSGCOT1_000_wav_deployed	1171	13	40	16	10	13	2	93.4442	99.2156
AC5	2013_10_DSGCOT1_000_wav_deployed	1172	13	50	16	10	13	2	93.1119	93.5759
AC5	2013_10_DSGCOT1_000_wav_deployed	1173	14	0	16	10	13	3	93.4078	96.7291
AC5	2013_10_DSGCOT1_000_wav_deployed	1174	14	10	16	10	13	2	92.7754	93.2773
AC5	2013_10_DSGCOT1_000_wav_deployed	1175	14	20	16	10	13	3	93.1763	87.0202
AC5	2013_10_DSGCOT1_000_wav_deployed	1176	14	30	16	10	13	2	93.0452	87.9288
AC5	2013_10_DSGCOT1_000_wav_deployed	1177	14	40	16	10	13	2	92.9645	91.0358
AC5	2013_10_DSGCOT1_000_wav_deployed	1178	14	50	16	10	13	2	93.034	91.6202
AC5	2013_10_DSGCOT1_000_wav_deployed	1179	15	0	16	10	13	3	92.9979	95.3247
AC5	2013_10_DSGCOT1_000_wav_deployed	1180	15	10	16	10	13	2	93.1582	90.0965
AC5	2013_10_DSGCOT1_000_wav_deployed	1181	15	20	16	10	13	2	92.9729	89.9427
AC5	2013_10_DSGCOT1_000_wav_deployed	1182	15	30	16	10	13	2	92.7722	95.8795
AC5	2013_10_DSGCOT1_000_wav_deployed	1183	15	40	16	10	13	2	92.7037	92.1908
AC5	2013_10_DSGCOT1_000_wav_deployed	1184	15	50	16	10	13	3	93.223	103.781
AC5	2013_10_DSGCOT1_000_wav_deployed	1185	16	0	16	10	13	2	92.3044	95.8917
AC5	2013_10_DSGCOT1_000_wav_deployed	1186	16	10	16	10	13	2	92.7324	90.7456
AC5	2013_10_DSGCOT1_000_wav_deployed	1187	16	20	16	10	13	2	92.6599	93.6792
AC5	2013_10_DSGCOT1_000_wav_deployed	1188	16	30	16	10	13	2	92.5837	90.3854
AC5	2013_10_DSGCOT1_000_wav_deployed	1189	16	40	16	10	13	3	92.7466	95.9973
AC5	2013_10_DSGCOT1_000_wav_deployed	1190	16	50	16	10	13	2	92.6698	95.0143
AC5	2013_10_DSGCOT1_000_wav_deployed	1191	17	0	16	10	13	3	92.716	97.9032
AC5	2013_10_DSGCOT1_000_wav_deployed	1192	17	10	16	10	13	2	92.3934	89.0867
AC5	2013_10_DSGCOT1_000_wav_deployed	1193	17	20	16	10	13	2	92.6769	89.5955
AC5	2013_10_DSGCOT1_000_wav_deployed	1194	17	30	16	10	13	2	92.1659	92.9049
AC5	2013_10_DSGCOT1_000_wav_deployed	1195	17	40	16	10	13	3	92.1903	94.9784
AC5	2013_10_DSGCOT1_000_wav_deployed	1196	17	50	16	10	13	2	91.6498	96.9137
AC5	2013_10_DSGCOT1_000_wav_deployed	1197	18	0	16	10	13	2	92.887	94.9748
AC5	2013_10_DSGCOT1_000_wav_deployed	1198	18	10	16	10	13	2	93.4049	90.8104
AC5	2013_10_DSGCOT1_000_wav_deployed	1199	18	20	16	10	13	2	95.0234	107.053
AC5	2013_10_DSGCOT1_000_wav_deployed	1200	18	30	16	10	13	1	94.5957	110.475
AC5	2013_10_DSGCOT1_000_wav_deployed	1201	18	40	16	10	13	1	94.3033	113.258
AC5	2013_10_DSGCOT1_000_wav_deployed	1202	18	50	16	10	13	2	93.6524	97.2958
AC5	2013_10_DSGCOT1_000_wav_deployed	1203	19	0	16	10	13	2	93.632	99.7667
AC5	2013_10_DSGCOT1_000_wav_deployed	1204	19	10	16	10	13	2	93.5913	103.265
AC5	2013_10_DSGCOT1_000_wav_deployed	1205	19	20	16	10	13	2	92.9068	102.698
AC5	2013_10_DSGCOT1_000_wav_deployed	1206	19	30	16	10	13	2	93.5713	94.837
AC5	2013_10_DSGCOT1_000_wav_deployed	1207	19	40	16	10	13	2	92.6079	93.09
AC5	2013_10_DSGCOT1_000_wav_deployed	1208	19	50	16	10	13	2	92.775	93.3028
AC5	2013_10_DSGCOT1_000_wav_deployed	1209	20	0	16	10	13	2	92.8718	94.2697
AC5	2013_10_DSGCOT1_000_wav_deployed	1210	20	10	16	10	13	2	93.007	93.7246
AC5	2013_10_DSGCOT1_000_wav_deployed	1211	20	20	16	10	13	2	93.0005	93.3002
AC5	2013_10_DSGCOT1_000_wav_deployed	1212	20	30	16	10	13	2	92.8396	101.1
AC5	2013_10_DSGCOT1_000_wav_deployed	1213	20	40	16	10	13	2	92.897	93.3987
AC5	2013_10_DSGCOT1_000_wav_deployed	1214	20	50	16	10	13	2	92.5749	91.1165
AC5	2013_10_DSGCOT1_000_wav_deployed	1215	21	0	16	10	13	2	92.8231	93.871
AC5	2013_10_DSGCOT1_000_wav_deployed	1216	21	10	16	10	13	2	92.9991	91.9048
AC5	2013_10_DSGCOT1_000_wav_deployed	1217	21	20	16	10	13	2	92.7164	89.5424
AC5	2013_10_DSGCOT1_000_wav_deployed	1218	21	30	16	10	13	2	92.8145	99.2411
AC5	2013_10_DSGCOT1_000_wav_deployed	1219	21	40	16	10	13	2	92.9961	92.6725
AC5	2013_10_DSGCOT1_000_wav_deployed	1220	21	50	16	10	13	2	92.4815	90.153
AC5	2013_10_DSGCOT1_000_wav_deployed	1221	22	0	16	10	13	2	93.4523	92.9126
AC5	2013_10_DSGCOT1_000_wav_deployed	1222	22	10	16	10	13	2	92.6689	89.5646
AC5	2013_10_DSGCOT1_000_wav_deployed	1223	22	20	16	10	13	2	93.3568	92.3806
AC5	2013_10_DSGCOT1_000_wav_deployed	1224	22	30	16	10	13	2	92.9262	90.2537
AC5	2013_10_DSGCOT1_000_wav_deployed	1225	22	40	16	10	13	2	93.1073	89.7116
AC5	2013_10_DSGCOT1_000_wav_deployed	1226	22	50	16	10	13	2	92.9218	88.6028
AC5	2013_10_DSGCOT1_000_wav_deployed	1227	23	0	16	10	13	2	93.2877	93.5098
AC5	2013_10_DSGCOT1_000_wav_deployed	1228	23	10	16	10	13	2	92.9211	94.5225
AC5	2013_10_DSGCOT1_000_wav_deployed	1229	23	20	16	10	13	3	92.7542	91.1254
AC5	2013_10_DSGCOT1_000_wav_deployed	1230	23	30	16	10	13	3	93.2309	93.4053
AC5	2013_10_DSGCOT1_000_wav_deployed	1231	23	40	16	10	13	2	93.1422	92.859
AC5	2013_10_DSGCOT1_000_wav_deployed	1232	23	50	16	10	13	3	93.2998	94.5715
AC5	2013_10_DSGCOT1_000_wav_deployed	1233	0	0	17	10	13	3	93.6625	94.0995
AC5	2013_10_DSGCOT1_000_wav_deployed	1234	0	10	17	10	13	2	93.1468	95.8466
AC5	2013_10_DSGCOT1_000_wav_deployed	1235	0	20	17	10	13	2	93.1897	94.546
AC5	2013_10_DSGCOT1_000_wav_deployed	1236	0	30	17	10	13	2	92.8576	94.7146
AC5	2013_10_DSGCOT1_000_wav_deployed	1237	0	40	17	10	13	2	92.9143	93.4196
AC5	2013_10_DSGCOT1_000_wav_deployed	1238	0	50	17	10	13	2	92.3692	95.5583
AC5	2013_10_DSGCOT1_000_wav_deployed	1239	1	0	17	10	13	2	93.1511	93.9195
AC5	2013_10_DSGCOT1_000_wav_deployed	1240	1	10	17	10	13	3	93.0848	91.6896
AC5	2013_10_DSGCOT1_000_wav_deployed	1241	1	20	17	10	13	2	92.9251	93.5021
AC5	2013_10_DSGCOT1_000_wav_deployed	1242	1	30	17	10	13	2	93.0083	90.7088
AC5	2013_10_DSGCOT1_000_wav_deployed	1243	1	40	17	10	13	2	92.9052	90.141
AC5	2013_10_DSGCOT1_000_wav_deployed	1244	1	50	17	10	13	2	92.5482	91.0368
AC5	2013_10_DSGCOT1_000_wav_deployed	1245	2	0	17	10	13	2	93.2075	94.8868
AC5	2013_10_DSGCOT1_000_wav_deployed	1246	2	10	17	10	13	2	92.8729	90.7674
AC5	2013_10_DSGCOT1_000_wav_deployed	1247	2	20	17	10	13	2	93.0481	91.7147
AC5	2013_10_DSGCOT1_000_wav_deployed	1248	2	30	17	10	13	2	92.9992	89.043
AC5	2013_10_DSGCOT1_000_wav_deployed	1249	2	40	17	10	13	3	92.9588	89.7614
AC5	2013_10_DSGCOT1_000_wav_deployed	1250	2	50	17	10	13	2	93.2459	90.3007
AC5	2013_10_DSGCOT1_000_wav_deployed	1251	3	0	17	10	13	2	92.8111	96.3189
AC5	2013_10_DSGCOT1_000_wav_deployed	1252	3	10	17	10	13	3	92.8152	95.7314
AC5	2013_10_DSGCOT1_000_wav_deployed	1253	3	20	17	10	13	2	93.7087	94.9091
AC5	2013_10_DSGCOT1_000_wav_deployed	1254	3	30	17	10	13	2	92.5986	95.0833
AC5	2013_10_DSGCOT1_000_wav_deployed	1255	3	40	17	10	13	2	93.0886	93.1028
AC5	2013_10_DSGCOT1_000_wav_deployed	1256	3	50	17	10	13	2	92.728	102.201
AC5	2013_10_DSGCOT1_000_wav_deployed	1257	4	0	17	10	13	2	92.674	98.3375
AC5	2013_10_DSGCOT1_000_wav_deployed	1258	4	10	17	10	13	2	93.1895	93.5812
AC5	2013_10_DSGCOT1_000_wav_deployed	1259	4	20	17	10	13	2	92.5877	102.491
AC5	2013_10_DSGCOT1_000_wav_deployed	1260	4	30	17	10	13	2	93.3916	102.236
AC5	2013_10_DSGCOT1_000_wav_deployed	1261	4	40	17	10	13	2	92.77	99.0223
AC5	2013_10_DSGCOT1_000_wav_deployed	1262	4	50	17	10	13	2	93.5288	100.178
AC5	2013_10_DSGCOT1_000_wav_deployed	1263	5	0	17	10	13	1	93.6759	115.337
AC5	2013_10_DSGCOT1_000_wav_deployed	1264	5	10	17	10	13	2	92.8841	104.288
AC5	2013_10_DSGCOT1_000_wav_deployed	1265	5	20	17	10	13	2	93.9328	104.727
AC5	2013_10_DSGCOT1_000_wav_deployed	1266	5	30	17	10	13	2	93.6982	107.53
AC5	2013_10_DSGCOT1_000_wav_deployed	1267	5	40	17	10	13	2	94.4831	106.112
AC5	2013_10_DSGCOT1_000_wav_deployed	1268	5	50	17	10	13	2	94.6405	105.371
AC5	2013_10_DSGCOT1_000_wav_deployed	1269	6	0	17	10	13	3	94.8108	96.0089
AC5	2013_10_DSGCOT1_000_wav_deployed	1270	6	10	17	10	13	3	94.4303	102.051
AC5	2013_10_DSGCOT1_000_wav_deployed	1271	6	20	17	10	13	3	93.5096	103.228
AC5	2013_10_DSGCOT1_000_wav_deployed	1272	6	30	17	10	13	2	93.4117	90.1207
AC5	2013_10_DSGCOT1_000_wav_deployed	1273	6	40	17	10	13	2	92.9058	87.4521
AC5	2013_10_DSGCOT1_000_wav_deployed	1274	6	50	17	10	13	2	92.8087	88.71
AC5	2013_10_DSGCOT1_000_wav_deployed	1275	7	0	17	10	13	2	92.7584	87.8649
AC5	2013_10_DSGCOT1_000_wav_deployed	1276	7	10	17	10	13	3	92.532	91.4958
AC5	2013_10_DSGCOT1_000_wav_deployed	1277	7	20	17	10	13	2	92.5109	88.3913
AC5	2013_10_DSGCOT1_000_wav_deployed	1278	7	30	17	10	13	2	92.7251	90.4629
AC5	2013_10_DSGCOT1_000_wav_deployed	1279	7	40	17	10	13	3	92.7346	93.3807
AC5	2013_10_DSGCOT1_000_wav_deployed	1280	7	50	17	10	13	3	92.8565	99.0014
AC5	2013_10_DSGCOT1_000_wav_deployed	1281	8	0	17	10	13	3	92.5248	99.9787
AC5	2013_10_DSGCOT1_000_wav_deployed	1282	8	10	17	10	13	2	92.903	98.6988
AC5	2013_10_DSGCOT1_000_wav_deployed	1283	8	20	17	10	13	3	92.8839	88.6956
AC5	2013_10_DSGCOT1_000_wav_deployed	1284	8	30	17	10	13	2	92.8403	91.368
AC5	2013_10_DSGCOT1_000_wav_deployed	1285	8	40	17	10	13	3	94.2186	100.578
AC5	2013_10_DSGCOT1_000_wav_deployed	1286	8	50	17	10	13	1	94.1655	109.796
AC5	2013_10_DSGCOT1_000_wav_deployed	1287	9	0	17	10	13	2	92.5643	93.5766
AC5	2013_10_DSGCOT1_000_wav_deployed	1288	9	10	17	10	13	2	93.1451	91.4227
AC5	2013_10_DSGCOT1_000_wav_deployed	1289	9	20	17	10	13	2	93.3268	102.575
AC5	2013_10_DSGCOT1_000_wav_deployed	1290	9	30	17	10	13	2	93.3261	89.3505
AC5	2013_10_DSGCOT1_000_wav_deployed	1291	9	40	17	10	13	3	93.4958	99.3231
AC5	2013_10_DSGCOT1_000_wav_deployed	1292	9	50	17	10	13	2	93.4283	101.811
AC5	2013_10_DSGCOT1_000_wav_deployed	1293	10	0	17	10	13	2	93.0994	89.9104
AC5	2013_10_DSGCOT1_000_wav_deployed	1294	10	10	17	10	13	2	92.9343	89.1732
AC5	2013_10_DSGCOT1_000_wav_deployed	1295	10	20	17	10	13	2	93.0663	88.7341
AC5	2013_10_DSGCOT1_000_wav_deployed	1296	10	30	17	10	13	2	93.5542	88.6992
AC5	2013_10_DSGCOT1_000_wav_deployed	1297	10	40	17	10	13	3	93.0298	95.0617
AC5	2013_10_DSGCOT1_000_wav_deployed	1298	10	50	17	10	13	2	93.7994	90.3114
AC5	2013_10_DSGCOT1_000_wav_deployed	1299	11	0	17	10	13	3	93.4056	100.165
AC5	2013_10_DSGCOT1_000_wav_deployed	1300	11	10	17	10	13	2	94.211	101.103
AC5	2013_10_DSGCOT1_000_wav_deployed	1301	11	20	17	10	13	2	92.9004	99.3248
AC5	2013_10_DSGCOT1_000_wav_deployed	1302	11	30	17	10	13	3	93.099	94.7242
AC5	2013_10_DSGCOT1_000_wav_deployed	1303	11	40	17	10	13	3	94.4441	98.0133
AC5	2013_10_DSGCOT1_000_wav_deployed	1304	11	50	17	10	13	2	92.9163	87.7394
AC5	2013_10_DSGCOT1_000_wav_deployed	1305	12	0	17	10	13	2	92.7779	90.9955
AC5	2013_10_DSGCOT1_000_wav_deployed	1306	12	10	17	10	13	2	93.2765	91.2431
AC5	2013_10_DSGCOT1_000_wav_deployed	1307	12	20	17	10	13	2	93.2352	103.793
AC5	2013_10_DSGCOT1_000_wav_deployed	1308	12	30	17	10	13	3	92.4757	104.388
AC5	2013_10_DSGCOT1_000_wav_deployed	1309	12	40	17	10	13	2	93.0128	102.626
AC5	2013_10_DSGCOT1_000_wav_deployed	1310	12	50	17	10	13	2	92.9447	100.296
AC5	2013_10_DSGCOT1_000_wav_deployed	1311	13	0	17	10	13	3	93.3688	97.01
AC5	2013_10_DSGCOT1_000_wav_deployed	1312	13	10	17	10	13	2	93.0407	92.8897
AC5	2013_10_DSGCOT1_000_wav_deployed	1313	13	20	17	10	13	2	93.5096	89.4327
AC5	2013_10_DSGCOT1_000_wav_deployed	1314	13	30	17	10	13	1	92.5275	111.726
AC5	2013_10_DSGCOT1_000_wav_deployed	1315	13	40	17	10	13	2	92.9268	92.4887
AC5	2013_10_DSGCOT1_000_wav_deployed	1316	13	50	17	10	13	3	92.7733	93.4053
AC5	2013_10_DSGCOT1_000_wav_deployed	1317	14	0	17	10	13	3	94.187	91.0977
AC5	2013_10_DSGCOT1_000_wav_deployed	1318	14	10	17	10	13	3	93.2318	96.0602
AC5	2013_10_DSGCOT1_000_wav_deployed	1319	14	20	17	10	13	2	93.3526	88.963
AC5	2013_10_DSGCOT1_000_wav_deployed	1320	14	30	17	10	13	2	95.1546	108.575
AC5	2013_10_DSGCOT1_000_wav_deployed	1321	14	40	17	10	13	2	92.9563	88.935
AC5	2013_10_DSGCOT1_000_wav_deployed	1322	14	50	17	10	13	3	91.9205	91.0816
AC5	2013_10_DSGCOT1_000_wav_deployed	1323	15	0	17	10	13	3	92.4378	93.4785
AC5	2013_10_DSGCOT1_000_wav_deployed	1324	15	10	17	10	13	2	93.0089	89.6754
AC5	2013_10_DSGCOT1_000_wav_deployed	1325	15	20	17	10	13	3	92.7217	89.8951
AC5	2013_10_DSGCOT1_000_wav_deployed	1326	15	30	17	10	13	2	92.8494	94.5039
AC5	2013_10_DSGCOT1_000_wav_deployed	1327	15	40	17	10	13	3	92.9987	94.422
AC5	2013_10_DSGCOT1_000_wav_deployed	1328	15	50	17	10	13	1	94.5942	114.634
AC5	2013_10_DSGCOT1_000_wav_deployed	1329	16	0	17	10	13	2	93.1035	99.6967
AC5	2013_10_DSGCOT1_000_wav_deployed	1330	16	10	17	10	13	2	93.0695	100.205
AC5	2013_10_DSGCOT1_000_wav_deployed	1331	16	20	17	10	13	2	92.2638	95.763
AC5	2013_10_DSGCOT1_000_wav_deployed	1332	16	30	17	10	13	2	92.9272	99.429
AC5	2013_10_DSGCOT1_000_wav_deployed	1333	16	40	17	10	13	2	92.702	96.4795
AC5	2013_10_DSGCOT1_000_wav_deployed	1334	16	50	17	10	13	1	92.3349	106.167
AC5	2013_10_DSGCOT1_000_wav_deployed	1335	17	0	17	10	13	2	92.1088	99.7125
AC5	2013_10_DSGCOT1_000_wav_deployed	1336	17	10	17	10	13	2	92.3067	95.2373
AC5	2013_10_DSGCOT1_000_wav_deployed	1337	17	20	17	10	13	3	92.1577	90.6496
AC5	2013_10_DSGCOT1_000_wav_deployed	1338	17	30	17	10	13	2	92.3638	94.1683
AC5	2013_10_DSGCOT1_000_wav_deployed	1339	17	40	17	10	13	3	92.9925	99.0223
AC5	2013_10_DSGCOT1_000_wav_deployed	1340	17	50	17	10	13	2	92.5355	100.38
AC5	2013_10_DSGCOT1_000_wav_deployed	1341	18	0	17	10	13	3	92.8259	90.4108
AC5	2013_10_DSGCOT1_000_wav_deployed	1342	18	10	17	10	13	2	93.7253	105.384
AC5	2013_10_DSGCOT1_000_wav_deployed	1343	18	20	17	10	13	3	94.9059	103.313
AC5	2013_10_DSGCOT1_000_wav_deployed	1344	18	30	17	10	13	1	95.0852	111.687
AC5	2013_10_DSGCOT1_000_wav_deployed	1345	18	40	17	10	13	1	95.3119	112.673
AC5	2013_10_DSGCOT1_000_wav_deployed	1346	18	50	17	10	13	1	94.9023	108.131
AC5	2013_10_DSGCOT1_000_wav_deployed	1347	19	0	17	10	13	1	93.9583	106.11
AC5	2013_10_DSGCOT1_000_wav_deployed	1348	19	10	17	10	13	3	93.9642	101.286
AC5	2013_10_DSGCOT1_000_wav_deployed	1349	19	20	17	10	13	2	93.8115	96.1111
AC5	2013_10_DSGCOT1_000_wav_deployed	1350	19	30	17	10	13	2	93.7592	92.5714
AC5	2013_10_DSGCOT1_000_wav_deployed	1351	19	40	17	10	13	2	93.4948	92.8872
AC5	2013_10_DSGCOT1_000_wav_deployed	1352	19	50	17	10	13	2	93.1102	94.3997
AC5	2013_10_DSGCOT1_000_wav_deployed	1353	20	0	17	10	13	3	93.5654	93.1281
AC5	2013_10_DSGCOT1_000_wav_deployed	1354	20	10	17	10	13	2	93.6884	96.9435
AC5	2013_10_DSGCOT1_000_wav_deployed	1355	20	20	17	10	13	2	93.4676	91.3765
AC5	2013_10_DSGCOT1_000_wav_deployed	1356	20	30	17	10	13	2	93.6078	93.0608
AC5	2013_10_DSGCOT1_000_wav_deployed	1357	20	40	17	10	13	2	94.0226	93.4778
AC5	2013_10_DSGCOT1_000_wav_deployed	1358	20	50	17	10	13	2	93.2352	90.0097
AC5	2013_10_DSGCOT1_000_wav_deployed	1359	21	0	17	10	13	2	93.2784	93.7174
AC5	2013_10_DSGCOT1_000_wav_deployed	1360	21	10	17	10	13	2	93.6588	89.6261
AC5	2013_10_DSGCOT1_000_wav_deployed	1361	21	20	17	10	13	2	93.5597	91.0609
AC5	2013_10_DSGCOT1_000_wav_deployed	1362	21	30	17	10	13	2	93.4604	103.359
AC5	2013_10_DSGCOT1_000_wav_deployed	1363	21	40	17	10	13	2	93.7087	98.5819
AC5	2013_10_DSGCOT1_000_wav_deployed	1364	21	50	17	10	13	2	93.4209	96.7359
AC5	2013_10_DSGCOT1_000_wav_deployed	1365	22	0	17	10	13	2	93.4365	97.9873
AC5	2013_10_DSGCOT1_000_wav_deployed	1366	22	10	17	10	13	2	93.5028	90.9197
AC5	2013_10_DSGCOT1_000_wav_deployed	1367	22	20	17	10	13	2	94.0237	92.3193
AC5	2013_10_DSGCOT1_000_wav_deployed	1368	22	30	17	10	13	2	94.1021	92.8721
AC5	2013_10_DSGCOT1_000_wav_deployed	1369	22	40	17	10	13	2	93.0959	91.7401
AC5	2013_10_DSGCOT1_000_wav_deployed	1370	22	50	17	10	13	2	92.6722	94.131
AC5	2013_10_DSGCOT1_000_wav_deployed	1371	23	0	17	10	13	2	93.5964	96.5214
AC5	2013_10_DSGCOT1_000_wav_deployed	1372	23	10	17	10	13	2	93.6806	92.5801
AC5	2013_10_DSGCOT1_000_wav_deployed	1373	23	20	17	10	13	3	93.3674	95.7708
AC5	2013_10_DSGCOT1_000_wav_deployed	1374	23	30	17	10	13	2	93.9388	93.8681
AC5	2013_10_DSGCOT1_000_wav_deployed	1375	23	40	17	10	13	2	93.0129	93.2765
AC5	2013_10_DSGCOT1_000_wav_deployed	1376	23	50	17	10	13	2	93.3515	94.9102
AC5	2013_10_DSGCOT1_000_wav_deployed	1377	0	0	18	10	13	3	93.1579	94.6686
AC5	2013_10_DSGCOT1_000_wav_deployed	1378	0	10	18	10	13	2	92.9511	98.8049
AC5	2013_10_DSGCOT1_000_wav_deployed	1379	0	20	18	10	13	2	93.1065	93.4908
AC5	2013_10_DSGCOT1_000_wav_deployed	1380	0	30	18	10	13	3	93.6434	92.9255
AC5	2013_10_DSGCOT1_000_wav_deployed	1381	0	40	18	10	13	2	93.4813	93.5072
AC5	2013_10_DSGCOT1_000_wav_deployed	1382	0	50	18	10	13	2	93.6654	100.583
AC5	2013_10_DSGCOT1_000_wav_deployed	1383	1	0	18	10	13	2	93.6806	94.4353
AC5	2013_10_DSGCOT1_000_wav_deployed	1384	1	10	18	10	13	2	93.4772	100.229
AC5	2013_10_DSGCOT1_000_wav_deployed	1385	1	20	18	10	13	3	93.5287	90.5129
AC5	2013_10_DSGCOT1_000_wav_deployed	1386	1	30	18	10	13	2	92.5523	92.8008
AC5	2013_10_DSGCOT1_000_wav_deployed	1387	1	40	18	10	13	2	93.4152	90.8561
AC5	2013_10_DSGCOT1_000_wav_deployed	1388	1	50	18	10	13	2	93.4608	101.292
AC5	2013_10_DSGCOT1_000_wav_deployed	1389	2	0	18	10	13	2	93.1413	89.8471
AC5	2013_10_DSGCOT1_000_wav_deployed	1390	2	10	18	10	13	2	92.8814	92.968
AC5	2013_10_DSGCOT1_000_wav_deployed	1391	2	20	18	10	13	2	93.3215	90.7222
AC5	2013_10_DSGCOT1_000_wav_deployed	1392	2	30	18	10	13	3	93.1462	92.0759
AC5	2013_10_DSGCOT1_000_wav_deployed	1393	2	40	18	10	13	2	93.8162	89.4339
AC5	2013_10_DSGCOT1_000_wav_deployed	1394	2	50	18	10	13	2	93.4274	103.136
AC5	2013_10_DSGCOT1_000_wav_deployed	1395	3	0	18	10	13	2	92.8188	90.825
AC5	2013_10_DSGCOT1_000_wav_deployed	1396	3	10	18	10	13	2	93.5489	94.8445
AC5	2013_10_DSGCOT1_000_wav_deployed	1397	3	20	18	10	13	2	93.3606	93.4104
AC5	2013_10_DSGCOT1_000_wav_deployed	1398	3	30	18	10	13	2	93.3959	101.409
AC5	2013_10_DSGCOT1_000_wav_deployed	1399	3	40	18	10	13	2	92.9358	101.017
AC5	2013_10_DSGCOT1_000_wav_deployed	1400	3	50	18	10	13	2	93.6654	97.0312
AC5	2013_10_DSGCOT1_000_wav_deployed	1401	4	0	18	10	13	2	93.6678	98.819
AC5	2013_10_DSGCOT1_000_wav_deployed	1402	4	10	18	10	13	2	92.7631	100.214
AC5	2013_10_DSGCOT1_000_wav_deployed	1403	4	20	18	10	13	2	93.8958	99.1746
AC5	2013_10_DSGCOT1_000_wav_deployed	1404	4	30	18	10	13	2	93.2674	103.58
AC5	2013_10_DSGCOT1_000_wav_deployed	1405	4	40	18	10	13	2	92.9872	98.731
AC5	2013_10_DSGCOT1_000_wav_deployed	1406	4	50	18	10	13	2	93.854	96.954
AC5	2013_10_DSGCOT1_000_wav_deployed	1407	5	0	18	10	13	2	94.0707	100.076
AC5	2013_10_DSGCOT1_000_wav_deployed	1408	5	10	18	10	13	2	93.4411	102.128
AC5	2013_10_DSGCOT1_000_wav_deployed	1409	5	20	18	10	13	2	93.6358	103.412
AC5	2013_10_DSGCOT1_000_wav_deployed	1410	5	30	18	10	13	2	93.9817	107.137
AC5	2013_10_DSGCOT1_000_wav_deployed	1411	5	40	18	10	13	2	94.7203	105.924
AC5	2013_10_DSGCOT1_000_wav_deployed	1412	5	50	18	10	13	2	94.739	100.472
AC5	2013_10_DSGCOT1_000_wav_deployed	1413	6	0	18	10	13	2	94.8462	91.5947
AC5	2013_10_DSGCOT1_000_wav_deployed	1414	6	10	18	10	13	2	94.5481	94.4164
AC5	2013_10_DSGCOT1_000_wav_deployed	1415	6	20	18	10	13	2	94.078	88.7214
AC5	2013_10_DSGCOT1_000_wav_deployed	1416	6	30	18	10	13	2	93.4216	89.7276
AC5	2013_10_DSGCOT1_000_wav_deployed	1417	6	40	18	10	13	3	93.7157	89.9092
AC5	2013_10_DSGCOT1_000_wav_deployed	1418	6	50	18	10	13	2	92.8965	89.3907
AC5	2013_10_DSGCOT1_000_wav_deployed	1419	7	0	18	10	13	2	92.9274	87.7923
AC5	2013_10_DSGCOT1_000_wav_deployed	1420	7	10	18	10	13	2	92.7796	89.7536
AC5	2013_10_DSGCOT1_000_wav_deployed	1421	7	20	18	10	13	3	93.3493	97.2814
AC5	2013_10_DSGCOT1_000_wav_deployed	1422	7	30	18	10	13	2	92.6316	90.1333
AC5	2013_10_DSGCOT1_000_wav_deployed	1423	7	40	18	10	13	2	92.3062	87.9131
AC5	2013_10_DSGCOT1_000_wav_deployed	1424	7	50	18	10	13	3	94.498	94.7832
AC5	2013_10_DSGCOT1_000_wav_deployed	1425	8	0	18	10	13	2	93.1865	92.1227
AC5	2013_10_DSGCOT1_000_wav_deployed	1426	8	10	18	10	13	3	92.8831	98.3036
AC5	2013_10_DSGCOT1_000_wav_deployed	1427	8	20	18	10	13	3	92.6839	95.2419
AC5	2013_10_DSGCOT1_000_wav_deployed	1428	8	30	18	10	13	2	92.5872	98.7066
AC5	2013_10_DSGCOT1_000_wav_deployed	1429	8	40	18	10	13	2	92.9045	97.2169
AC5	2013_10_DSGCOT1_000_wav_deployed	1430	8	50	18	10	13	3	92.7617	88.4083
AC5	2013_10_DSGCOT1_000_wav_deployed	1431	9	0	18	10	13	2	92.8812	95.2625
AC5	2013_10_DSGCOT1_000_wav_deployed	1432	9	10	18	10	13	2	93.017	92.4457
AC5	2013_10_DSGCOT1_000_wav_deployed	1433	9	20	18	10	13	2	93.1433	89.2646
AC5	2013_10_DSGCOT1_000_wav_deployed	1434	9	30	18	10	13	2	92.694	91.1501
AC5	2013_10_DSGCOT1_000_wav_deployed	1435	9	40	18	10	13	3	92.9689	99.8368
AC5	2013_10_DSGCOT1_000_wav_deployed	1436	9	50	18	10	13	2	92.7507	89.9362
AC5	2013_10_DSGCOT1_000_wav_deployed	1437	10	0	18	10	13	3	93.0489	88.6326
AC5	2013_10_DSGCOT1_000_wav_deployed	1438	10	10	18	10	13	2	92.7791	88.7071
AC5	2013_10_DSGCOT1_000_wav_deployed	1439	10	20	18	10	13	3	96.021	106.455
AC5	2013_10_DSGCOT1_000_wav_deployed	1440	10	30	18	10	13	2	92.843	90.5435
AC5	2013_10_DSGCOT1_000_wav_deployed	1441	10	40	18	10	13	2	92.8798	97.862
AC5	2013_10_DSGCOT1_000_wav_deployed	1442	10	50	18	10	13	3	93.6173	89.9976
AC5	2013_10_DSGCOT1_000_wav_deployed	1443	11	0	18	10	13	2	93.0713	89.2849
AC5	2013_10_DSGCOT1_000_wav_deployed	1444	11	10	18	10	13	2	92.988	88.8034
AC5	2013_10_DSGCOT1_000_wav_deployed	1445	11	20	18	10	13	4	93.144	94.1494
AC5	2013_10_DSGCOT1_000_wav_deployed	1446	11	30	18	10	13	2	94.023	99.2514
AC5	2013_10_DSGCOT1_000_wav_deployed	1447	11	40	18	10	13	2	93.254	87.111
AC5	2013_10_DSGCOT1_000_wav_deployed	1448	11	50	18	10	13	2	93.2722	89.0346
AC5	2013_10_DSGCOT1_000_wav_deployed	1449	12	0	18	10	13	4	93.1622	93.9053
AC5	2013_10_DSGCOT1_000_wav_deployed	1450	12	10	18	10	13	2	93.03	92.9189
AC5	2013_10_DSGCOT1_000_wav_deployed	1451	12	20	18	10	13	2	93.3525	90.4314
AC5	2013_10_DSGCOT1_000_wav_deployed	1452	12	30	18	10	13	3	93.6369	89.6733
AC5	2013_10_DSGCOT1_000_wav_deployed	1453	12	40	18	10	13	2	93.7696	90.9266
AC5	2013_10_DSGCOT1_000_wav_deployed	1454	12	50	18	10	13	2	93.8531	88.9796
AC5	2013_10_DSGCOT1_000_wav_deployed	1455	13	0	18	10	13	2	93.759	90.1078
AC5	2013_10_DSGCOT1_000_wav_deployed	1456	13	10	18	10	13	2	93.1567	94.4418
AC5	2013_10_DSGCOT1_000_wav_deployed	1457	13	20	18	10	13	4	93.1452	92.7758
AC5	2013_10_DSGCOT1_000_wav_deployed	1458	13	30	18	10	13	2	93.2525	88.5564
AC5	2013_10_DSGCOT1_000_wav_deployed	1459	13	40	18	10	13	2	94.0718	92.6773
AC5	2013_10_DSGCOT1_000_wav_deployed	1460	13	50	18	10	13	4	92.9895	92.1533
AC5	2013_10_DSGCOT1_000_wav_deployed	1461	14	0	18	10	13	3	93.6713	99.0652
AC5	2013_10_DSGCOT1_000_wav_deployed	1462	14	10	18	10	13	3	93.3934	101.024
AC5	2013_10_DSGCOT1_000_wav_deployed	1463	14	20	18	10	13	3	93.009	94.0346
AC5	2013_10_DSGCOT1_000_wav_deployed	1464	14	30	18	10	13	2	93.2523	93.0441
AC5	2013_10_DSGCOT1_000_wav_deployed	1465	14	40	18	10	13	2	93.3633	91.3667
AC5	2013_10_DSGCOT1_000_wav_deployed	1466	14	50	18	10	13	2	93.0741	105.297
AC5	2013_10_DSGCOT1_000_wav_deployed	1467	15	0	18	10	13	2	93.1724	100.264
AC5	2013_10_DSGCOT1_000_wav_deployed	1468	15	10	18	10	13	2	92.9395	89.9263
AC5	2013_10_DSGCOT1_000_wav_deployed	1469	15	20	18	10	13	2	93.6433	91.3157
AC5	2013_10_DSGCOT1_000_wav_deployed	1470	15	30	18	10	13	3	93.3453	96.2968
AC5	2013_10_DSGCOT1_000_wav_deployed	1471	15	40	18	10	13	3	93.0223	100.257
AC5	2013_10_DSGCOT1_000_wav_deployed	1472	15	50	18	10	13	3	93.1917	95.3971
AC5	2013_10_DSGCOT1_000_wav_deployed	1473	16	0	18	10	13	2	92.9163	107.141
AC5	2013_10_DSGCOT1_000_wav_deployed	1474	16	10	18	10	13	2	92.4555	93.4815
AC5	2013_10_DSGCOT1_000_wav_deployed	1475	16	20	18	10	13	2	92.6387	103.071
AC5	2013_10_DSGCOT1_000_wav_deployed	1476	16	30	18	10	13	3	93.0723	93.6998
AC5	2013_10_DSGCOT1_000_wav_deployed	1477	16	40	18	10	13	3	92.6331	90.9724
AC5	2013_10_DSGCOT1_000_wav_deployed	1478	16	50	18	10	13	2	92.6068	90.4661
AC5	2013_10_DSGCOT1_000_wav_deployed	1479	17	0	18	10	13	2	92.4977	93.097
AC5	2013_10_DSGCOT1_000_wav_deployed	1480	17	10	18	10	13	2	92.8966	88.2222
AC5	2013_10_DSGCOT1_000_wav_deployed	1481	17	20	18	10	13	3	92.7321	89.4207
AC5	2013_10_DSGCOT1_000_wav_deployed	1482	17	30	18	10	13	2	92.7769	90.1573
AC5	2013_10_DSGCOT1_000_wav_deployed	1483	17	40	18	10	13	2	91.5244	100.525
AC5	2013_10_DSGCOT1_000_wav_deployed	1484	17	50	18	10	13	2	92.9941	93.0955
AC5	2013_10_DSGCOT1_000_wav_deployed	1485	18	0	18	10	13	1	93.1528	124.628
AC5	2013_10_DSGCOT1_000_wav_deployed	1486	18	10	18	10	13	2	94.6661	103.727
AC5	2013_10_DSGCOT1_000_wav_deployed	1487	18	20	18	10	13	3	95.1924	99.5153
AC5	2013_10_DSGCOT1_000_wav_deployed	1488	18	30	18	10	13	1	95.4662	112.022
AC5	2013_10_DSGCOT1_000_wav_deployed	1489	18	40	18	10	13	1	95.3223	112.599
AC5	2013_10_DSGCOT1_000_wav_deployed	1490	18	50	18	10	13	2	94.7516	102.158
AC5	2013_10_DSGCOT1_000_wav_deployed	1491	19	0	18	10	13	2	94.3965	101.714
AC5	2013_10_DSGCOT1_000_wav_deployed	1492	19	10	18	10	13	2	94.6111	102.362
AC5	2013_10_DSGCOT1_000_wav_deployed	1493	19	20	18	10	13	2	94.0109	98.2629
AC5	2013_10_DSGCOT1_000_wav_deployed	1494	19	30	18	10	13	2	94.3315	96.0938
AC5	2013_10_DSGCOT1_000_wav_deployed	1495	19	40	18	10	13	2	94.0117	92.6444
AC5	2013_10_DSGCOT1_000_wav_deployed	1496	19	50	18	10	13	2	94.1969	94.6615
AC5	2013_10_DSGCOT1_000_wav_deployed	1497	20	0	18	10	13	2	93.9738	98.3653
AC5	2013_10_DSGCOT1_000_wav_deployed	1498	20	10	18	10	13	2	93.9549	90.1658
AC5	2013_10_DSGCOT1_000_wav_deployed	1499	20	20	18	10	13	2	93.7107	94.2378
AC5	2013_10_DSGCOT1_000_wav_deployed	1500	20	30	18	10	13	2	94.5862	92.2801
AC5	2013_10_DSGCOT1_000_wav_deployed	1501	20	40	18	10	13	2	93.6621	90.6804
AC5	2013_10_DSGCOT1_000_wav_deployed	1502	20	50	18	10	13	2	93.8335	92.7267
AC5	2013_10_DSGCOT1_000_wav_deployed	1503	21	0	18	10	13	3	94.0556	92.5825
AC5	2013_10_DSGCOT1_000_wav_deployed	1504	21	10	18	10	13	3	93.8587	93.0595
AC5	2013_10_DSGCOT1_000_wav_deployed	1505	21	20	18	10	13	2	93.8211	90.9839
AC5	2013_10_DSGCOT1_000_wav_deployed	1506	21	30	18	10	13	2	94.3497	90.1482
AC5	2013_10_DSGCOT1_000_wav_deployed	1507	21	40	18	10	13	2	94.2414	91.1207
AC5	2013_10_DSGCOT1_000_wav_deployed	1508	21	50	18	10	13	2	93.6543	90.2244
AC5	2013_10_DSGCOT1_000_wav_deployed	1509	22	0	18	10	13	2	93.5939	92.5573
AC5	2013_10_DSGCOT1_000_wav_deployed	1510	22	10	18	10	13	2	93.8954	101.843
AC5	2013_10_DSGCOT1_000_wav_deployed	1511	22	20	18	10	13	2	94.0323	88.9775
AC5	2013_10_DSGCOT1_000_wav_deployed	1512	22	30	18	10	13	2	93.9681	90.5266
AC5	2013_10_DSGCOT1_000_wav_deployed	1513	22	40	18	10	13	2	93.531	89.7748
AC5	2013_10_DSGCOT1_000_wav_deployed	1514	22	50	18	10	13	2	93.9196	97.3903
AC5	2013_10_DSGCOT1_000_wav_deployed	1515	23	0	18	10	13	2	93.4847	99.5384
AC5	2013_10_DSGCOT1_000_wav_deployed	1516	23	10	18	10	13	2	93.7906	89.7252
AC5	2013_10_DSGCOT1_000_wav_deployed	1517	23	20	18	10	13	2	93.889	93.3882
AC5	2013_10_DSGCOT1_000_wav_deployed	1518	23	30	18	10	13	2	93.9634	90.3843
AC5	2013_10_DSGCOT1_000_wav_deployed	1519	23	40	18	10	13	2	93.7633	103.389
AC5	2013_10_DSGCOT1_000_wav_deployed	1520	23	50	18	10	13	3	93.5986	90.1947
AC5	2013_10_DSGCOT1_000_wav_deployed	1521	0	0	19	10	13	2	93.5653	91.5584
AC5	2013_10_DSGCOT1_000_wav_deployed	1522	0	10	19	10	13	2	94.1433	100.21
AC5	2013_10_DSGCOT1_000_wav_deployed	1523	0	20	19	10	13	3	93.9788	91.4032
AC5	2013_10_DSGCOT1_000_wav_deployed	1524	0	30	19	10	13	3	93.8848	92.988
AC5	2013_10_DSGCOT1_000_wav_deployed	1525	0	40	19	10	13	3	94.1049	90.9469
AC5	2013_10_DSGCOT1_000_wav_deployed	1526	0	50	19	10	13	2	93.115	91.4282
AC5	2013_10_DSGCOT1_000_wav_deployed	1527	1	0	19	10	13	2	93.9598	106.613
AC5	2013_10_DSGCOT1_000_wav_deployed	1528	1	10	19	10	13	2	93.7351	94.5016
AC5	2013_10_DSGCOT1_000_wav_deployed	1529	1	20	19	10	13	2	93.4897	93.9874
AC5	2013_10_DSGCOT1_000_wav_deployed	1530	1	30	19	10	13	2	93.4274	88.173
AC5	2013_10_DSGCOT1_000_wav_deployed	1531	1	40	19	10	13	2	93.6947	89.3165
AC5	2013_10_DSGCOT1_000_wav_deployed	1532	1	50	19	10	13	2	93.7938	97.1033
AC5	2013_10_DSGCOT1_000_wav_deployed	1533	2	0	19	10	13	2	93.9572	99.4768
AC5	2013_10_DSGCOT1_000_wav_deployed	1534	2	10	19	10	13	2	93.7198	103.081
AC5	2013_10_DSGCOT1_000_wav_deployed	1535	2	20	19	10	13	3	93.5723	97.6842
AC5	2013_10_DSGCOT1_000_wav_deployed	1536	2	30	19	10	13	2	94.1272	94.3396
AC5	2013_10_DSGCOT1_000_wav_deployed	1537	2	40	19	10	13	2	93.9887	99.2877
AC5	2013_10_DSGCOT1_000_wav_deployed	1538	2	50	19	10	13	2	93.7298	97.2311
AC5	2013_10_DSGCOT1_000_wav_deployed	1539	3	0	19	10	13	2	93.6284	100.55
AC5	2013_10_DSGCOT1_000_wav_deployed	1540	3	10	19	10	13	2	93.8838	99.2697
AC5	2013_10_DSGCOT1_000_wav_deployed	1541	3	20	19	10	13	2	93.5228	97.8812
AC5	2013_10_DSGCOT1_000_wav_deployed	1542	3	30	19	10	13	2	93.4362	93.0219
AC5	2013_10_DSGCOT1_000_wav_deployed	1543	3	40	19	10	13	2	94.4298	94.8354
AC5	2013_10_DSGCOT1_000_wav_deployed	1544	3	50	19	10	13	3	93.4868	99.6791
AC5	2013_10_DSGCOT1_000_wav_deployed	1545	4	0	19	10	13	3	95.2366	97.4627
AC5	2013_10_DSGCOT1_000_wav_deployed	1546	4	10	19	10	13	2	93.7686	94.5061
AC5	2013_10_DSGCOT1_000_wav_deployed	1547	4	20	19	10	13	2	93.5145	95.9966
AC5	2013_10_DSGCOT1_000_wav_deployed	1548	4	30	19	10	13	2	93.9037	101.714
AC5	2013_10_DSGCOT1_000_wav_deployed	1549	4	40	19	10	13	3	94.2332	93.8081
AC5	2013_10_DSGCOT1_000_wav_deployed	1550	4	50	19	10	13	2	94.3006	102.49
AC5	2013_10_DSGCOT1_000_wav_deployed	1551	5	0	19	10	13	2	94.4803	96.8327
AC5	2013_10_DSGCOT1_000_wav_deployed	1552	5	10	19	10	13	2	94.4414	96.8184
AC5	2013_10_DSGCOT1_000_wav_deployed	1553	5	20	19	10	13	2	94.15	99.0933
AC5	2013_10_DSGCOT1_000_wav_deployed	1554	5	30	19	10	13	2	94.2127	103.635
AC5	2013_10_DSGCOT1_000_wav_deployed	1555	5	40	19	10	13	2	94.9171	106.353
AC5	2013_10_DSGCOT1_000_wav_deployed	1556	5	50	19	10	13	2	94.8855	101.669
AC5	2013_10_DSGCOT1_000_wav_deployed	1557	6	0	19	10	13	2	95.0324	100.155
AC5	2013_10_DSGCOT1_000_wav_deployed	1558	6	10	19	10	13	2	94.7136	92.2561
AC5	2013_10_DSGCOT1_000_wav_deployed	1559	6	20	19	10	13	3	93.7963	91.5991
AC5	2013_10_DSGCOT1_000_wav_deployed	1560	6	30	19	10	13	2	93.5745	93.6109
AC5	2013_10_DSGCOT1_000_wav_deployed	1561	6	40	19	10	13	3	93.1711	93.066
AC5	2013_10_DSGCOT1_000_wav_deployed	1562	6	50	19	10	13	2	92.9409	104.171
AC5	2013_10_DSGCOT1_000_wav_deployed	1563	7	0	19	10	13	3	93.1635	100.686
AC5	2013_10_DSGCOT1_000_wav_deployed	1564	7	10	19	10	13	2	91.7565	90.3939
AC5	2013_10_DSGCOT1_000_wav_deployed	1565	7	20	19	10	13	3	93.1148	90.3067
AC5	2013_10_DSGCOT1_000_wav_deployed	1566	7	30	19	10	13	2	92.8544	93.024
AC5	2013_10_DSGCOT1_000_wav_deployed	1567	7	40	19	10	13	3	93.0608	95.9382
AC5	2013_10_DSGCOT1_000_wav_deployed	1568	7	50	19	10	13	3	94.4347	92.7038
AC5	2013_10_DSGCOT1_000_wav_deployed	1569	8	0	19	10	13	3	92.8795	100.934
AC5	2013_10_DSGCOT1_000_wav_deployed	1570	8	10	19	10	13	3	93.0643	99.5694
AC5	2013_10_DSGCOT1_000_wav_deployed	1571	8	20	19	10	13	4	92.8433	93.3383
AC5	2013_10_DSGCOT1_000_wav_deployed	1572	8	30	19	10	13	3	92.89	94.243
AC5	2013_10_DSGCOT1_000_wav_deployed	1573	8	40	19	10	13	4	92.9063	95.0847
AC5	2013_10_DSGCOT1_000_wav_deployed	1574	8	50	19	10	13	2	92.976	100.686
AC5	2013_10_DSGCOT1_000_wav_deployed	1575	9	0	19	10	13	4	92.8279	96.4583
AC5	2013_10_DSGCOT1_000_wav_deployed	1576	9	10	19	10	13	3	92.9787	94.4926
AC5	2013_10_DSGCOT1_000_wav_deployed	1577	9	20	19	10	13	2	93.0888	98.0558
AC5	2013_10_DSGCOT1_000_wav_deployed	1578	9	30	19	10	13	2	93.0036	94.8496
AC5	2013_10_DSGCOT1_000_wav_deployed	1579	9	40	19	10	13	2	93.0429	93.3263
AC5	2013_10_DSGCOT1_000_wav_deployed	1580	9	50	19	10	13	2	93.3026	90.469
AC5	2013_10_DSGCOT1_000_wav_deployed	1581	10	0	19	10	13	2	93.0146	88.9275
AC5	2013_10_DSGCOT1_000_wav_deployed	1582	10	10	19	10	13	2	92.987	90.0705
AC5	2013_10_DSGCOT1_000_wav_deployed	1583	10	20	19	10	13	2	93.4521	89.203
AC5	2013_10_DSGCOT1_000_wav_deployed	1584	10	30	19	10	13	3	94.1047	92.7838
AC5	2013_10_DSGCOT1_000_wav_deployed	1585	10	40	19	10	13	2	92.7768	89.0792
AC5	2013_10_DSGCOT1_000_wav_deployed	1586	10	50	19	10	13	2	92.9187	90.6225
AC5	2013_10_DSGCOT1_000_wav_deployed	1587	11	0	19	10	13	3	91.7575	95.1394
AC5	2013_10_DSGCOT1_000_wav_deployed	1588	11	10	19	10	13	2	92.6792	94.109
AC5	2013_10_DSGCOT1_000_wav_deployed	1589	11	20	19	10	13	2	92.9499	90.3763
AC5	2013_10_DSGCOT1_000_wav_deployed	1590	11	30	19	10	13	2	91.9719	89.4915
AC5	2013_10_DSGCOT1_000_wav_deployed	1591	11	40	19	10	13	2	93.2685	89.7238
AC5	2013_10_DSGCOT1_000_wav_deployed	1592	11	50	19	10	13	2	92.8921	97.0685
AC5	2013_10_DSGCOT1_000_wav_deployed	1593	12	0	19	10	13	2	92.8709	105.14
AC5	2013_10_DSGCOT1_000_wav_deployed	1594	12	10	19	10	13	1	93.1319	110.492
AC5	2013_10_DSGCOT1_000_wav_deployed	1595	12	20	19	10	13	2	93.0469	102.839
AC5	2013_10_DSGCOT1_000_wav_deployed	1596	12	30	19	10	13	3	92.7548	92.1005
AC5	2013_10_DSGCOT1_000_wav_deployed	1597	12	40	19	10	13	2	91.965	89.5659
AC5	2013_10_DSGCOT1_000_wav_deployed	1598	12	50	19	10	13	2	92.9904	89.3921
AC5	2013_10_DSGCOT1_000_wav_deployed	1599	13	0	19	10	13	2	93.4735	91.1582
AC5	2013_10_DSGCOT1_000_wav_deployed	1600	13	10	19	10	13	2	93.0418	89.2745
AC5	2013_10_DSGCOT1_000_wav_deployed	1601	13	20	19	10	13	2	93.3164	95.4907
AC5	2013_10_DSGCOT1_000_wav_deployed	1602	13	30	19	10	13	2	93.1174	91.223
AC5	2013_10_DSGCOT1_000_wav_deployed	1603	13	40	19	10	13	3	93.1083	99.074
AC5	2013_10_DSGCOT1_000_wav_deployed	1604	13	50	19	10	13	3	93.1038	98.6603
AC5	2013_10_DSGCOT1_000_wav_deployed	1605	14	0	19	10	13	3	93.4416	89.4146
AC5	2013_10_DSGCOT1_000_wav_deployed	1606	14	10	19	10	13	2	93.2517	90.5475
AC5	2013_10_DSGCOT1_000_wav_deployed	1607	14	20	19	10	13	2	92.969	88.4264
AC5	2013_10_DSGCOT1_000_wav_deployed	1608	14	30	19	10	13	2	93.3579	90.9282
AC5	2013_10_DSGCOT1_000_wav_deployed	1609	14	40	19	10	13	2	93.3362	91.1298
AC5	2013_10_DSGCOT1_000_wav_deployed	1610	14	50	19	10	13	3	92.6281	90.5233
AC5	2013_10_DSGCOT1_000_wav_deployed	1611	15	0	19	10	13	2	92.8737	90.8233
AC5	2013_10_DSGCOT1_000_wav_deployed	1612	15	10	19	10	13	2	93.7319	90.5205
AC5	2013_10_DSGCOT1_000_wav_deployed	1613	15	20	19	10	13	2	92.8245	89.3681
AC5	2013_10_DSGCOT1_000_wav_deployed	1614	15	30	19	10	13	2	93.0749	97.259
AC5	2013_10_DSGCOT1_000_wav_deployed	1615	15	40	19	10	13	2	92.08	91.3101
AC5	2013_10_DSGCOT1_000_wav_deployed	1616	15	50	19	10	13	3	93.1561	101.359
AC5	2013_10_DSGCOT1_000_wav_deployed	1617	16	0	19	10	13	2	93.4341	90.6666
AC5	2013_10_DSGCOT1_000_wav_deployed	1618	16	10	19	10	13	3	93.3599	98.2302
AC5	2013_10_DSGCOT1_000_wav_deployed	1619	16	20	19	10	13	2	92.5003	88.1682
AC5	2013_10_DSGCOT1_000_wav_deployed	1620	16	30	19	10	13	2	92.9196	100.566
AC5	2013_10_DSGCOT1_000_wav_deployed	1621	16	40	19	10	13	1	92.9724	107.638
AC5	2013_10_DSGCOT1_000_wav_deployed	1622	16	50	19	10	13	3	92.7496	99.0468
AC5	2013_10_DSGCOT1_000_wav_deployed	1623	17	0	19	10	13	2	92.8234	100.081
AC5	2013_10_DSGCOT1_000_wav_deployed	1624	17	10	19	10	13	3	92.9498	100.934
AC5	2013_10_DSGCOT1_000_wav_deployed	1625	17	20	19	10	13	2	92.575	95.447
AC5	2013_10_DSGCOT1_000_wav_deployed	1626	17	30	19	10	13	2	93.2215	93.2527
AC5	2013_10_DSGCOT1_000_wav_deployed	1627	17	40	19	10	13	2	93.2306	106.005
AC5	2013_10_DSGCOT1_000_wav_deployed	1628	17	50	19	10	13	2	93.3141	100.146
AC5	2013_10_DSGCOT1_000_wav_deployed	1629	18	0	19	10	13	2	94.1889	95.902
AC5	2013_10_DSGCOT1_000_wav_deployed	1630	18	10	19	10	13	2	94.7331	94.0748
AC5	2013_10_DSGCOT1_000_wav_deployed	1631	18	20	19	10	13	2	95.6838	105.265
AC5	2013_10_DSGCOT1_000_wav_deployed	1632	18	30	19	10	13	1	95.3684	110.828
AC5	2013_10_DSGCOT1_000_wav_deployed	1633	18	40	19	10	13	1	95.8282	112.3
AC5	2013_10_DSGCOT1_000_wav_deployed	1634	18	50	19	10	13	2	94.7117	104.374
AC5	2013_10_DSGCOT1_000_wav_deployed	1635	19	0	19	10	13	2	94.9931	102.7
AC5	2013_10_DSGCOT1_000_wav_deployed	1636	19	10	19	10	13	2	94.8311	100.528
AC5	2013_10_DSGCOT1_000_wav_deployed	1637	19	20	19	10	13	2	94.2283	100.873
AC5	2013_10_DSGCOT1_000_wav_deployed	1638	19	30	19	10	13	2	94.5832	103.641
AC5	2013_10_DSGCOT1_000_wav_deployed	1639	19	40	19	10	13	2	94.7413	97.6058
AC5	2013_10_DSGCOT1_000_wav_deployed	1640	19	50	19	10	13	2	94.7157	100.53
AC5	2013_10_DSGCOT1_000_wav_deployed	1641	20	0	19	10	13	2	94.2955	99.2243
AC5	2013_10_DSGCOT1_000_wav_deployed	1642	20	10	19	10	13	2	94.0857	95.0937
AC5	2013_10_DSGCOT1_000_wav_deployed	1643	20	20	19	10	13	2	94.5131	94.9296
AC5	2013_10_DSGCOT1_000_wav_deployed	1644	20	30	19	10	13	2	94.511	98.3152
AC5	2013_10_DSGCOT1_000_wav_deployed	1645	20	40	19	10	13	2	94.4552	104.874
AC5	2013_10_DSGCOT1_000_wav_deployed	1646	20	50	19	10	13	3	94.2581	99.1321
AC5	2013_10_DSGCOT1_000_wav_deployed	1647	21	0	19	10	13	2	94.2919	95.9019
AC5	2013_10_DSGCOT1_000_wav_deployed	1648	21	10	19	10	13	2	94.4731	104.857
AC5	2013_10_DSGCOT1_000_wav_deployed	1649	21	20	19	10	13	2	94.1534	103.992
AC5	2013_10_DSGCOT1_000_wav_deployed	1650	21	30	19	10	13	2	94.7869	105.262
AC5	2013_10_DSGCOT1_000_wav_deployed	1651	21	40	19	10	13	2	94.2974	101.324
AC5	2013_10_DSGCOT1_000_wav_deployed	1652	21	50	19	10	13	2	94.3828	100.048
AC5	2013_10_DSGCOT1_000_wav_deployed	1653	22	0	19	10	13	2	94.5081	104.416
AC5	2013_10_DSGCOT1_000_wav_deployed	1654	22	10	19	10	13	2	94.254	100.027
AC5	2013_10_DSGCOT1_000_wav_deployed	1655	22	20	19	10	13	2	94.2615	91.3431
AC5	2013_10_DSGCOT1_000_wav_deployed	1656	22	30	19	10	13	2	94.4696	104.114
AC5	2013_10_DSGCOT1_000_wav_deployed	1657	22	40	19	10	13	2	94.188	96.9365
AC5	2013_10_DSGCOT1_000_wav_deployed	1658	22	50	19	10	13	2	94.2156	103.7
AC5	2013_10_DSGCOT1_000_wav_deployed	1659	23	0	19	10	13	2	94.2221	94.9244
AC5	2013_10_DSGCOT1_000_wav_deployed	1660	23	10	19	10	13	2	94.1645	98.7645
AC5	2013_10_DSGCOT1_000_wav_deployed	1661	23	20	19	10	13	2	94.0621	96.9813
AC5	2013_10_DSGCOT1_000_wav_deployed	1662	23	30	19	10	13	2	94.3548	92.6201
AC5	2013_10_DSGCOT1_000_wav_deployed	1663	23	40	19	10	13	2	93.9348	94.7451
AC5	2013_10_DSGCOT1_000_wav_deployed	1664	23	50	19	10	13	2	94.0642	94.0051
AC5	2013_10_DSGCOT1_000_wav_deployed	1665	0	0	20	10	13	2	94.1184	97.6062
AC5	2013_10_DSGCOT1_000_wav_deployed	1666	0	10	20	10	13	2	93.7733	94.6466
AC5	2013_10_DSGCOT1_000_wav_deployed	1667	0	20	20	10	13	3	93.965	97.8732
AC5	2013_10_DSGCOT1_000_wav_deployed	1668	0	30	20	10	13	2	94.3055	99.6693
AC5	2013_10_DSGCOT1_000_wav_deployed	1669	0	40	20	10	13	2	94.1191	96.6293
AC5	2013_10_DSGCOT1_000_wav_deployed	1670	0	50	20	10	13	2	94.0414	103.041
AC5	2013_10_DSGCOT1_000_wav_deployed	1671	1	0	20	10	13	3	93.8756	96.3285
AC5	2013_10_DSGCOT1_000_wav_deployed	1672	1	10	20	10	13	2	93.9859	95.5221
AC5	2013_10_DSGCOT1_000_wav_deployed	1673	1	20	20	10	13	3	93.8385	93.5621
AC5	2013_10_DSGCOT1_000_wav_deployed	1674	1	30	20	10	13	2	94.2558	91.8146
AC5	2013_10_DSGCOT1_000_wav_deployed	1675	1	40	20	10	13	3	94.2429	91.367
AC5	2013_10_DSGCOT1_000_wav_deployed	1676	1	50	20	10	13	3	94.3755	95.7625
AC5	2013_10_DSGCOT1_000_wav_deployed	1677	2	0	20	10	13	3	94.1468	100.405
AC5	2013_10_DSGCOT1_000_wav_deployed	1678	2	10	20	10	13	4	93.9233	93.1847
AC5	2013_10_DSGCOT1_000_wav_deployed	1679	2	20	20	10	13	2	94.0749	96.7641
AC5	2013_10_DSGCOT1_000_wav_deployed	1680	2	30	20	10	13	2	94.2682	91.8655
AC5	2013_10_DSGCOT1_000_wav_deployed	1681	2	40	20	10	13	2	94.0624	93.8943
AC5	2013_10_DSGCOT1_000_wav_deployed	1682	2	50	20	10	13	2	94.1944	98.8131
AC5	2013_10_DSGCOT1_000_wav_deployed	1683	3	0	20	10	13	2	94.2794	91.0176
AC5	2013_10_DSGCOT1_000_wav_deployed	1684	3	10	20	10	13	3	94.063	92.0662
AC5	2013_10_DSGCOT1_000_wav_deployed	1685	3	20	20	10	13	2	93.7479	101.315
AC5	2013_10_DSGCOT1_000_wav_deployed	1686	3	30	20	10	13	2	93.8929	91.7007
AC5	2013_10_DSGCOT1_000_wav_deployed	1687	3	40	20	10	13	2	94.0261	98.7848
AC5	2013_10_DSGCOT1_000_wav_deployed	1688	3	50	20	10	13	2	94.2951	99.055
AC5	2013_10_DSGCOT1_000_wav_deployed	1689	4	0	20	10	13	2	94.0203	97.1462
AC5	2013_10_DSGCOT1_000_wav_deployed	1690	4	10	20	10	13	2	94.2329	97.4325
AC5	2013_10_DSGCOT1_000_wav_deployed	1691	4	20	20	10	13	2	94.0441	101.517
AC5	2013_10_DSGCOT1_000_wav_deployed	1692	4	30	20	10	13	2	94.0045	95.4975
AC5	2013_10_DSGCOT1_000_wav_deployed	1693	4	40	20	10	13	2	94.4961	98.6781
AC5	2013_10_DSGCOT1_000_wav_deployed	1694	4	50	20	10	13	2	94.1315	102.795
AC5	2013_10_DSGCOT1_000_wav_deployed	1695	5	0	20	10	13	2	94.2807	104.475
AC5	2013_10_DSGCOT1_000_wav_deployed	1696	5	10	20	10	13	2	94.4282	99.1838
AC5	2013_10_DSGCOT1_000_wav_deployed	1697	5	20	20	10	13	2	94.4104	100.132
AC5	2013_10_DSGCOT1_000_wav_deployed	1698	5	30	20	10	13	2	94.9242	106.679
AC5	2013_10_DSGCOT1_000_wav_deployed	1699	5	40	20	10	13	2	95	106.216
AC5	2013_10_DSGCOT1_000_wav_deployed	1700	5	50	20	10	13	2	95.1609	104.966
AC5	2013_10_DSGCOT1_000_wav_deployed	1701	6	0	20	10	13	2	95.6972	100.326
AC5	2013_10_DSGCOT1_000_wav_deployed	1702	6	10	20	10	13	2	95.2822	95.9086
AC5	2013_10_DSGCOT1_000_wav_deployed	1703	6	20	20	10	13	2	94.1684	89.6474
AC5	2013_10_DSGCOT1_000_wav_deployed	1704	6	30	20	10	13	3	94.4288	94.6147
AC5	2013_10_DSGCOT1_000_wav_deployed	1705	6	40	20	10	13	2	93.0037	90.8582
AC5	2013_10_DSGCOT1_000_wav_deployed	1706	6	50	20	10	13	2	93.7863	90.0573
AC5	2013_10_DSGCOT1_000_wav_deployed	1707	7	0	20	10	13	2	93.8336	90.3385
AC5	2013_10_DSGCOT1_000_wav_deployed	1708	7	10	20	10	13	2	93.6288	89.9105
AC5	2013_10_DSGCOT1_000_wav_deployed	1709	7	20	20	10	13	2	94.435	90.3251
AC5	2013_10_DSGCOT1_000_wav_deployed	1710	7	30	20	10	13	2	93.3968	88.6728
AC5	2013_10_DSGCOT1_000_wav_deployed	1711	7	40	20	10	13	2	93.6034	95.7048
AC5	2013_10_DSGCOT1_000_wav_deployed	1712	7	50	20	10	13	3	94.3224	98.2418
AC5	2013_10_DSGCOT1_000_wav_deployed	1713	8	0	20	10	13	3	93.1055	93.0811
AC5	2013_10_DSGCOT1_000_wav_deployed	1714	8	10	20	10	13	2	93.0871	91.353
AC5	2013_10_DSGCOT1_000_wav_deployed	1715	8	20	20	10	13	3	93.2829	99.6608
AC5	2013_10_DSGCOT1_000_wav_deployed	1716	8	30	20	10	13	2	93.1175	99.9161
AC5	2013_10_DSGCOT1_000_wav_deployed	1717	8	40	20	10	13	2	94.123	96.563
AC5	2013_10_DSGCOT1_000_wav_deployed	1718	8	50	20	10	13	2	94.0339	101.764
AC5	2013_10_DSGCOT1_000_wav_deployed	1719	9	0	20	10	13	2	93.0028	101.385
AC5	2013_10_DSGCOT1_000_wav_deployed	1720	9	10	20	10	13	2	93.3904	98.2934
AC5	2013_10_DSGCOT1_000_wav_deployed	1721	9	20	20	10	13	2	93.1413	89.2313
AC5	2013_10_DSGCOT1_000_wav_deployed	1722	9	30	20	10	13	2	95.7193	99.2859
AC5	2013_10_DSGCOT1_000_wav_deployed	1723	9	40	20	10	13	2	93.3708	102.066
AC5	2013_10_DSGCOT1_000_wav_deployed	1724	9	50	20	10	13	2	92.9446	94.2175
AC5	2013_10_DSGCOT1_000_wav_deployed	1725	10	0	20	10	13	3	94.2766	101.234
AC5	2013_10_DSGCOT1_000_wav_deployed	1726	10	10	20	10	13	2	93.4886	109.893
AC5	2013_10_DSGCOT1_000_wav_deployed	1727	10	20	20	10	13	2	93.0283	105.465
AC5	2013_10_DSGCOT1_000_wav_deployed	1728	10	30	20	10	13	2	93.3109	100.061
AC5	2013_10_DSGCOT1_000_wav_deployed	1729	10	40	20	10	13	3	95.4157	97.2284
AC5	2013_10_DSGCOT1_000_wav_deployed	1730	10	50	20	10	13	2	93.4588	91.5487
AC5	2013_10_DSGCOT1_000_wav_deployed	1731	11	0	20	10	13	2	93.7608	98.5699
AC5	2013_10_DSGCOT1_000_wav_deployed	1732	11	10	20	10	13	2	93.4476	92.0006
AC5	2013_10_DSGCOT1_000_wav_deployed	1733	11	20	20	10	13	2	93.2772	92.8452
AC5	2013_10_DSGCOT1_000_wav_deployed	1734	11	30	20	10	13	2	93.0126	92.9746
AC5	2013_10_DSGCOT1_000_wav_deployed	1735	11	40	20	10	13	2	92.8236	98.2685
AC5	2013_10_DSGCOT1_000_wav_deployed	1736	11	50	20	10	13	3	93.608	97.8847
AC5	2013_10_DSGCOT1_000_wav_deployed	1737	12	0	20	10	13	2	93.3376	100.561
AC5	2013_10_DSGCOT1_000_wav_deployed	1738	12	10	20	10	13	1	93.2626	101.602
AC5	2013_10_DSGCOT1_000_wav_deployed	1739	12	20	20	10	13	3	93.174	100.18
AC5	2013_10_DSGCOT1_000_wav_deployed	1740	12	30	20	10	13	2	92.7812	90.3029
AC5	2013_10_DSGCOT1_000_wav_deployed	1741	12	40	20	10	13	2	93.8552	97.6271
AC5	2013_10_DSGCOT1_000_wav_deployed	1742	12	50	20	10	13	2	92.8729	88.9608
AC5	2013_10_DSGCOT1_000_wav_deployed	1743	13	0	20	10	13	3	93.512	102.641
AC5	2013_10_DSGCOT1_000_wav_deployed	1744	13	10	20	10	13	2	93.9053	91.154
AC5	2013_10_DSGCOT1_000_wav_deployed	1745	13	20	20	10	13	2	93.6133	89.1444
AC5	2013_10_DSGCOT1_000_wav_deployed	1746	13	30	20	10	13	2	93.3421	90.6644
AC5	2013_10_DSGCOT1_000_wav_deployed	1747	13	40	20	10	13	2	93.0262	92.4393
AC5	2013_10_DSGCOT1_000_wav_deployed	1748	13	50	20	10	13	2	93.59	100.465
AC5	2013_10_DSGCOT1_000_wav_deployed	1749	14	0	20	10	13	3	92.8071	94.2907
AC5	2013_10_DSGCOT1_000_wav_deployed	1750	14	10	20	10	13	3	93.1989	100.817
AC5	2013_10_DSGCOT1_000_wav_deployed	1751	14	20	20	10	13	2	93.8837	106.093
AC5	2013_10_DSGCOT1_000_wav_deployed	1752	14	30	20	10	13	3	93.2363	101.237
AC5	2013_10_DSGCOT1_000_wav_deployed	1753	14	40	20	10	13	3	92.9745	95.5788
AC5	2013_10_DSGCOT1_000_wav_deployed	1754	14	50	20	10	13	2	93.2577	88.8088
AC5	2013_10_DSGCOT1_000_wav_deployed	1755	15	0	20	10	13	2	93.3228	90.0231
AC5	2013_10_DSGCOT1_000_wav_deployed	1756	15	10	20	10	13	2	93.1842	97.4215
AC5	2013_10_DSGCOT1_000_wav_deployed	1757	15	20	20	10	13	2	93.0443	90.1992
AC5	2013_10_DSGCOT1_000_wav_deployed	1758	15	30	20	10	13	2	93.4964	92.7192
AC5	2013_10_DSGCOT1_000_wav_deployed	1759	15	40	20	10	13	2	104.797	129.218
AC5	2013_10_DSGCOT1_000_wav_deployed	1760	15	50	20	10	13	2	92.9647	97.4063
AC5	2013_10_DSGCOT1_000_wav_deployed	1761	16	0	20	10	13	2	93.2271	104.018
AC5	2013_10_DSGCOT1_000_wav_deployed	1762	16	10	20	10	13	2	93.4684	102.057
AC5	2013_10_DSGCOT1_000_wav_deployed	1763	16	20	20	10	13	2	92.9978	91.8303
AC5	2013_10_DSGCOT1_000_wav_deployed	1764	16	30	20	10	13	2	93.551	97.7791
AC5	2013_10_DSGCOT1_000_wav_deployed	1765	16	40	20	10	13	2	93.4046	95.7936
AC5	2013_10_DSGCOT1_000_wav_deployed	1766	16	50	20	10	13	2	93.4172	89.9851
AC5	2013_10_DSGCOT1_000_wav_deployed	1767	17	0	20	10	13	2	93.8172	101.673
AC5	2013_10_DSGCOT1_000_wav_deployed	1768	17	10	20	10	13	2	93.6096	106.221
AC5	2013_10_DSGCOT1_000_wav_deployed	1769	17	20	20	10	13	2	93.8021	92.5578
AC5	2013_10_DSGCOT1_000_wav_deployed	1770	17	30	20	10	13	2	93.3845	102.524
AC5	2013_10_DSGCOT1_000_wav_deployed	1771	17	40	20	10	13	2	93.8109	105.899
AC5	2013_10_DSGCOT1_000_wav_deployed	1772	17	50	20	10	13	2	93.629	92.8075
AC5	2013_10_DSGCOT1_000_wav_deployed	1773	18	0	20	10	13	2	94.2064	104.157
AC5	2013_10_DSGCOT1_000_wav_deployed	1774	18	10	20	10	13	2	95.0547	101.698
AC5	2013_10_DSGCOT1_000_wav_deployed	1775	18	20	20	10	13	2	96.0717	105.056
AC5	2013_10_DSGCOT1_000_wav_deployed	1776	18	30	20	10	13	2	96.3641	106.044
AC5	2013_10_DSGCOT1_000_wav_deployed	1777	18	40	20	10	13	1	95.9845	112.907
AC5	2013_10_DSGCOT1_000_wav_deployed	1778	18	50	20	10	13	2	95.9133	106.633
AC5	2013_10_DSGCOT1_000_wav_deployed	1779	19	0	20	10	13	2	95.739	105.532
AC5	2013_10_DSGCOT1_000_wav_deployed	1780	19	10	20	10	13	2	95.2024	105.534
AC5	2013_10_DSGCOT1_000_wav_deployed	1781	19	20	20	10	13	2	95.3778	104.493
AC5	2013_10_DSGCOT1_000_wav_deployed	1782	19	30	20	10	13	2	95.0914	111.031
AC5	2013_10_DSGCOT1_000_wav_deployed	1783	19	40	20	10	13	2	95.0827	107.192
AC5	2013_10_DSGCOT1_000_wav_deployed	1784	19	50	20	10	13	2	94.9681	104.208
AC5	2013_10_DSGCOT1_000_wav_deployed	1785	20	0	20	10	13	2	94.9636	105.961
AC5	2013_10_DSGCOT1_000_wav_deployed	1786	20	10	20	10	13	2	94.7062	101.079
AC5	2013_10_DSGCOT1_000_wav_deployed	1787	20	20	20	10	13	2	94.8105	108.063
AC5	2013_10_DSGCOT1_000_wav_deployed	1788	20	30	20	10	13	2	94.6472	104.67
AC5	2013_10_DSGCOT1_000_wav_deployed	1789	20	40	20	10	13	2	94.5493	105.317
AC5	2013_10_DSGCOT1_000_wav_deployed	1790	20	50	20	10	13	2	94.5259	104.457
AC5	2013_10_DSGCOT1_000_wav_deployed	1791	21	0	20	10	13	2	95.2747	102.391
AC5	2013_10_DSGCOT1_000_wav_deployed	1792	21	10	20	10	13	2	94.4633	103.951
AC5	2013_10_DSGCOT1_000_wav_deployed	1793	21	20	20	10	13	2	94.5268	93.0312
AC5	2013_10_DSGCOT1_000_wav_deployed	1794	21	30	20	10	13	2	94.2757	108.515
AC5	2013_10_DSGCOT1_000_wav_deployed	1795	21	40	20	10	13	2	94.4207	104.743
[truncated: 10,957 more rows]

## Sheet: AC5_2014_01-03
Station	Folder	File	Hour	Minute	Day	Month	Year	Peaks	High	Low
[truncated: 12,816 more rows]

[truncated: 3 more sheets: AC5_2014_04-06, AC5_2014_07-09, AC5_2014_10-12]
