# Supplementary material for: Quantification of Boat Visitation Rates at Artificial and Natural Reefs in the Eastern Gulf of Mexico Using Acoustic Recorders
Source: PLoS One. 2016 Aug 8;11(8):e0160695. doi: 10.1371/journal.pone.0160695 (PMC4976885; doi:10.1371/journal.pone.0160695)
Supplement: S7 Appendix — Appendix includes the station name, the folder name in the original analysis, the file number of the recording, the time (Eastern Standard Time) and date of the recording, the number of harmonic peaks detected by the algorithm, and the root-mean-square noise level (RMS, dB re 1 μPa, 500–1000 Hz). Each tab contains data from three months of the study. (XLSX) [file pone.0160695.s007.xlsx]

## Sheet: TI2_2013_04-06
Station	Folder	File	Hour	Minute	Day	Month	Year	Peaks	High	Low
TI	2013_04_DSG182_000	191	0	0	17	4	13	2	84.3345	91.3547
TI	2013_04_DSG182_000	192	0	10	17	4	13	2	84.6452	92.8052
TI	2013_04_DSG182_000	193	0	20	17	4	13	2	85.3701	90.5879
TI	2013_04_DSG182_000	194	0	30	17	4	13	2	83.6315	92.2888
TI	2013_04_DSG182_000	195	0	40	17	4	13	2	84.8617	90.0787
TI	2013_04_DSG182_000	196	0	50	17	4	13	2	86.7775	91.5228
TI	2013_04_DSG182_000	197	1	0	17	4	13	2	84.3712	92.2666
TI	2013_04_DSG182_000	198	1	10	17	4	13	2	84.9184	91.8917
TI	2013_04_DSG182_000	199	1	20	17	4	13	2	84.7214	93.65
TI	2013_04_DSG182_000	200	1	30	17	4	13	2	83.8367	92.8826
TI	2013_04_DSG182_000	201	1	40	17	4	13	2	83.6408	91.285
TI	2013_04_DSG182_000	202	1	50	17	4	13	2	85.1547	91.0187
TI	2013_04_DSG182_000	203	2	0	17	4	13	2	84.768	90.3236
TI	2013_04_DSG182_000	204	2	10	17	4	13	2	83.5482	90.814
TI	2013_04_DSG182_000	205	2	20	17	4	13	2	84.9373	89.9442
TI	2013_04_DSG182_000	206	2	30	17	4	13	2	84.0787	90.7824
TI	2013_04_DSG182_000	207	2	40	17	4	13	2	84.2038	91.1817
TI	2013_04_DSG182_000	208	2	50	17	4	13	2	84.3159	88.2145
TI	2013_04_DSG182_000	209	3	0	17	4	13	2	83.8957	88.9324
TI	2013_04_DSG182_000	210	3	10	17	4	13	2	83.5174	88.6435
TI	2013_04_DSG182_000	211	3	20	17	4	13	2	83.8088	90.4234
TI	2013_04_DSG182_000	212	3	30	17	4	13	2	83.2932	90.4604
TI	2013_04_DSG182_000	213	3	40	17	4	13	2	84.2295	87.5601
TI	2013_04_DSG182_000	214	3	50	17	4	13	2	84.0181	87.9547
TI	2013_04_DSG182_000	215	4	0	17	4	13	2	83.8391	90.7705
TI	2013_04_DSG182_000	216	4	10	17	4	13	2	84.0543	88.8616
TI	2013_04_DSG182_000	217	4	20	17	4	13	2	86.0334	86.8667
TI	2013_04_DSG182_000	218	4	30	17	4	13	2	85.2005	89.2594
TI	2013_04_DSG182_000	219	4	40	17	4	13	2	83.7481	90.1387
TI	2013_04_DSG182_000	220	4	50	17	4	13	2	84.0656	90.0482
TI	2013_04_DSG182_000	221	5	0	17	4	13	2	85.0188	89.7715
TI	2013_04_DSG182_000	222	5	10	17	4	13	2	86.7949	88.6155
TI	2013_04_DSG182_000	223	5	20	17	4	13	2	84.7402	91.3333
TI	2013_04_DSG182_000	224	5	30	17	4	13	2	84.9029	88.2075
TI	2013_04_DSG182_000	225	5	40	17	4	13	2	86.1633	85.4048
TI	2013_04_DSG182_000	226	5	50	17	4	13	2	84.376	86.5873
TI	2013_04_DSG182_000	227	6	0	17	4	13	2	85.4435	87.04
TI	2013_04_DSG182_000	228	6	10	17	4	13	2	83.0781	86.1618
TI	2013_04_DSG182_000	229	6	20	17	4	13	2	84.6003	85.8664
TI	2013_04_DSG182_000	230	6	30	17	4	13	2	85.2474	86.4592
TI	2013_04_DSG182_000	231	6	40	17	4	13	1	85.5738	90.1188
TI	2013_04_DSG182_000	232	6	50	17	4	13	2	84.0404	84.6806
TI	2013_04_DSG182_000	233	7	0	17	4	13	2	81.9221	85.3323
TI	2013_04_DSG182_000	234	7	10	17	4	13	2	82.8247	83.2738
TI	2013_04_DSG182_000	235	7	20	17	4	13	2	83.0748	82.6156
TI	2013_04_DSG182_000	236	7	30	17	4	13	2	82.6815	82.9495
TI	2013_04_DSG182_000	237	7	40	17	4	13	2	82.65	85.7849
TI	2013_04_DSG182_000	238	7	50	17	4	13	2	82.4672	84.539
TI	2013_04_DSG182_000	239	8	0	17	4	13	2	83.5874	84.9051
TI	2013_04_DSG182_000	240	8	10	17	4	13	2	82.3608	85.3099
TI	2013_04_DSG182_000	241	8	20	17	4	13	1	84.1507	99.7122
TI	2013_04_DSG182_000	242	8	30	17	4	13	1	83.0992	97.4251
TI	2013_04_DSG182_000	243	8	40	17	4	13	1	81.7553	86.992
TI	2013_04_DSG182_000	244	8	50	17	4	13	1	82.5787	91.1731
TI	2013_04_DSG182_000	245	9	0	17	4	13	2	83.4412	86.1266
TI	2013_04_DSG182_000	246	9	10	17	4	13	2	82.6129	84.2587
TI	2013_04_DSG182_000	247	9	20	17	4	13	2	82.1851	82.5358
TI	2013_04_DSG182_000	248	9	30	17	4	13	2	83.8539	88.7956
TI	2013_04_DSG182_000	249	9	40	17	4	13	2	82.7306	87.2741
TI	2013_04_DSG182_000	250	9	50	17	4	13	2	82.4053	88.7656
TI	2013_04_DSG182_000	251	10	0	17	4	13	2	82.18	82.2061
TI	2013_04_DSG182_000	252	10	10	17	4	13	2	84.6399	81.6702
TI	2013_04_DSG182_000	253	10	20	17	4	13	2	81.9808	80.657
TI	2013_04_DSG182_000	254	10	30	17	4	13	2	82.5126	88.0793
TI	2013_04_DSG182_000	255	10	40	17	4	13	1	83.5484	96.4312
TI	2013_04_DSG182_000	256	10	50	17	4	13	2	82.2206	83.5462
TI	2013_04_DSG182_000	257	11	0	17	4	13	1	82.6965	91.9279
TI	2013_04_DSG182_000	258	11	10	17	4	13	1	82.6721	93.2375
TI	2013_04_DSG182_000	259	11	20	17	4	13	1	82.0181	96.9413
TI	2013_04_DSG182_000	260	11	30	17	4	13	1	84.5305	92.6879
TI	2013_04_DSG182_000	261	11	40	17	4	13	1	81.3941	92.4
TI	2013_04_DSG182_000	262	11	50	17	4	13	1	81.4677	91.7189
TI	2013_04_DSG182_000	263	12	0	17	4	13	2	81.7644	87.7696
TI	2013_04_DSG182_000	264	12	10	17	4	13	2	83.1731	85.9741
TI	2013_04_DSG182_000	265	12	20	17	4	13	2	81.9877	81.9981
TI	2013_04_DSG182_000	266	12	30	17	4	13	2	82.3285	78.5231
TI	2013_04_DSG182_000	267	12	40	17	4	13	2	83.6618	79.8449
TI	2013_04_DSG182_000	268	12	50	17	4	13	2	102.859	94.1125
TI	2013_04_DSG182_000	269	13	0	17	4	13	2	81.8719	76.5044
TI	2013_04_DSG182_000	270	13	10	17	4	13	2	84.2019	78.2566
TI	2013_04_DSG182_000	271	13	20	17	4	13	2	81.8738	78.6245
TI	2013_04_DSG182_000	272	13	30	17	4	13	2	82.7285	74.5741
TI	2013_04_DSG182_000	273	13	40	17	4	13	2	81.6818	74.9227
TI	2013_04_DSG182_000	274	13	50	17	4	13	2	82.4002	76.7699
TI	2013_04_DSG182_000	275	14	0	17	4	13	2	82.509	80.8097
TI	2013_04_DSG182_000	276	14	10	17	4	13	2	82.6355	91.2213
TI	2013_04_DSG182_000	277	14	20	17	4	13	2	81.9813	82.9633
TI	2013_04_DSG182_000	278	14	30	17	4	13	2	84.7172	82.7307
TI	2013_04_DSG182_000	279	14	40	17	4	13	2	82.3616	83.6121
TI	2013_04_DSG182_000	280	14	50	17	4	13	2	82.8459	81.4407
TI	2013_04_DSG182_000	281	15	0	17	4	13	2	82.6074	82.0569
TI	2013_04_DSG182_000	282	15	10	17	4	13	2	82.4167	83.484
TI	2013_04_DSG182_000	283	15	20	17	4	13	2	82.4112	82.7816
TI	2013_04_DSG182_000	284	15	30	17	4	13	2	82.6532	82.2885
TI	2013_04_DSG182_000	285	15	40	17	4	13	2	82.8988	83.7807
TI	2013_04_DSG182_000	286	15	50	17	4	13	2	82.4038	84.2987
TI	2013_04_DSG182_000	287	16	0	17	4	13	2	82.4367	84.8038
TI	2013_04_DSG182_000	288	16	10	17	4	13	2	83.0137	83.5455
TI	2013_04_DSG182_000	289	16	20	17	4	13	2	82.8861	84.3042
TI	2013_04_DSG182_000	290	16	30	17	4	13	2	83.0282	83.9321
TI	2013_04_DSG182_000	291	16	40	17	4	13	2	84.1935	83.8763
TI	2013_04_DSG182_000	292	16	50	17	4	13	2	84.0023	83.0408
TI	2013_04_DSG182_000	293	17	0	17	4	13	2	84.062	82.9807
TI	2013_04_DSG182_000	294	17	10	17	4	13	2	84.2394	84.2158
TI	2013_04_DSG182_000	295	17	20	17	4	13	2	83.0711	85.1048
TI	2013_04_DSG182_000	296	17	30	17	4	13	2	83.3516	84.1275
TI	2013_04_DSG182_000	297	17	40	17	4	13	2	83.7775	84.7686
TI	2013_04_DSG182_000	298	17	50	17	4	13	2	83.3499	84.9
TI	2013_04_DSG182_000	299	18	0	17	4	13	2	83.4427	84.5672
TI	2013_04_DSG182_000	300	18	10	17	4	13	2	85.0744	86.1104
TI	2013_04_DSG182_000	301	18	20	17	4	13	2	84.9386	85.7264
TI	2013_04_DSG182_000	302	18	30	17	4	13	2	83.905	86.2662
TI	2013_04_DSG182_000	303	18	40	17	4	13	2	85.4653	86.7131
TI	2013_04_DSG182_000	304	18	50	17	4	13	2	84.9322	88.6793
TI	2013_04_DSG182_000	305	19	0	17	4	13	2	85.217	92.2051
TI	2013_04_DSG182_000	306	19	10	17	4	13	1	85.5905	97.1368
TI	2013_04_DSG182_000	307	19	20	17	4	13	1	84.8783	101.868
TI	2013_04_DSG182_000	308	19	30	17	4	13	2	85.9667	105.985
TI	2013_04_DSG182_000	309	19	40	17	4	13	2	84.8807	105.877
TI	2013_04_DSG182_000	310	19	50	17	4	13	2	84.7058	101.732
TI	2013_04_DSG182_000	311	20	0	17	4	13	2	84.6366	97.8516
TI	2013_04_DSG182_000	312	20	10	17	4	13	2	84.0826	95.421
TI	2013_04_DSG182_000	313	20	20	17	4	13	2	84.2582	93.5939
TI	2013_04_DSG182_000	314	20	30	17	4	13	2	83.8102	92.7478
TI	2013_04_DSG182_000	315	20	40	17	4	13	2	84.3621	92.1806
TI	2013_04_DSG182_000	316	20	50	17	4	13	2	85.4688	91.9014
TI	2013_04_DSG182_000	317	21	0	17	4	13	2	84.1858	92.6484
TI	2013_04_DSG182_000	318	21	10	17	4	13	2	83.1851	90.0923
TI	2013_04_DSG182_000	319	21	20	17	4	13	2	82.7654	89.221
TI	2013_04_DSG182_000	320	21	30	17	4	13	2	85.4533	87.9648
TI	2013_04_DSG182_000	321	21	40	17	4	13	2	83.4111	89.6154
TI	2013_04_DSG182_000	322	21	50	17	4	13	2	83.0545	89.4586
TI	2013_04_DSG182_000	323	22	0	17	4	13	2	83.7668	89.6581
TI	2013_04_DSG182_000	324	22	10	17	4	13	2	84	90.5747
TI	2013_04_DSG182_000	325	22	20	17	4	13	2	83.9246	92.3761
TI	2013_04_DSG182_000	326	22	30	17	4	13	2	83.9447	95.2131
TI	2013_04_DSG182_000	327	22	40	17	4	13	2	83.4242	94.1023
TI	2013_04_DSG182_000	328	22	50	17	4	13	2	84.0397	93.1757
TI	2013_04_DSG182_000	329	23	0	17	4	13	2	83.9967	91.5139
TI	2013_04_DSG182_000	330	23	10	17	4	13	2	82.7926	90.8424
TI	2013_04_DSG182_000	331	23	20	17	4	13	2	83.0365	91.7225
TI	2013_04_DSG182_000	332	23	30	17	4	13	2	85.9139	92.1583
TI	2013_04_DSG182_000	333	23	40	17	4	13	2	83.9332	94.067
TI	2013_04_DSG182_000	334	23	50	17	4	13	2	83.7424	92.6752
TI	2013_04_DSG182_000	335	0	0	18	4	13	2	83.621	92.6233
TI	2013_04_DSG182_000	336	0	10	18	4	13	2	85.7409	90.5798
TI	2013_04_DSG182_000	337	0	20	18	4	13	2	83.7461	91.6484
TI	2013_04_DSG182_000	338	0	30	18	4	13	2	83.3476	90.7762
TI	2013_04_DSG182_000	339	0	40	18	4	13	2	83.7153	92.0875
TI	2013_04_DSG182_000	340	0	50	18	4	13	2	84.9805	92.0842
TI	2013_04_DSG182_000	341	1	0	18	4	13	2	85.03	96.6791
TI	2013_04_DSG182_000	342	1	10	18	4	13	2	85.4189	94.0547
TI	2013_04_DSG182_000	343	1	20	18	4	13	2	84.1963	94.0355
TI	2013_04_DSG182_000	344	1	30	18	4	13	2	84.7549	94.3471
TI	2013_04_DSG182_000	345	1	40	18	4	13	2	83.6627	93.7808
TI	2013_04_DSG182_000	346	1	50	18	4	13	2	83.7884	93.9233
TI	2013_04_DSG182_000	347	2	0	18	4	13	2	83.6197	92.9244
TI	2013_04_DSG182_000	348	2	10	18	4	13	2	84.6425	91.5266
TI	2013_04_DSG182_000	349	2	20	18	4	13	2	84.4303	90.7066
TI	2013_04_DSG182_000	350	2	30	18	4	13	2	83.9897	89.1715
TI	2013_04_DSG182_000	351	2	40	18	4	13	2	84.8381	90.3899
TI	2013_04_DSG182_000	352	2	50	18	4	13	2	86.0434	91.5429
TI	2013_04_DSG182_000	353	3	0	18	4	13	2	83.3591	90.2691
TI	2013_04_DSG182_000	354	3	10	18	4	13	2	83.6964	90.614
TI	2013_04_DSG182_000	355	3	20	18	4	13	2	83.7782	91.2438
TI	2013_04_DSG182_000	356	3	30	18	4	13	2	83.8851	89.8052
TI	2013_04_DSG182_000	357	3	40	18	4	13	2	83.6009	90.7792
TI	2013_04_DSG182_000	358	3	50	18	4	13	2	84.0986	91.7531
TI	2013_04_DSG182_000	359	4	0	18	4	13	2	84.1466	93.2482
TI	2013_04_DSG182_000	360	4	10	18	4	13	2	83.9675	91.4879
TI	2013_04_DSG182_000	361	4	20	18	4	13	2	85.2015	92.4365
TI	2013_04_DSG182_000	362	4	30	18	4	13	2	84.2062	90.4832
TI	2013_04_DSG182_000	363	4	40	18	4	13	2	84.856	90.5733
TI	2013_04_DSG182_000	364	4	50	18	4	13	2	84.8005	91.3165
TI	2013_04_DSG182_000	365	5	0	18	4	13	2	84.4573	91.4905
TI	2013_04_DSG182_000	366	5	10	18	4	13	2	85.3271	91.0498
TI	2013_04_DSG182_000	367	5	20	18	4	13	2	85.6446	91.4563
TI	2013_04_DSG182_000	368	5	30	18	4	13	2	86.1992	88.6809
TI	2013_04_DSG182_000	369	5	40	18	4	13	2	84.893	88.0943
TI	2013_04_DSG182_000	370	5	50	18	4	13	2	85.4925	87.3082
TI	2013_04_DSG182_000	371	6	0	18	4	13	1	85.0448	88.3488
TI	2013_04_DSG182_000	372	6	10	18	4	13	2	84.8263	87.6498
TI	2013_04_DSG182_000	373	6	20	18	4	13	1	83.5181	87.951
TI	2013_04_DSG182_000	374	6	30	18	4	13	2	84.4313	87.1207
TI	2013_04_DSG182_000	375	6	40	18	4	13	2	84.0827	86.488
TI	2013_04_DSG182_000	376	6	50	18	4	13	2	85.416	86.1529
TI	2013_04_DSG182_000	377	7	0	18	4	13	2	82.6672	85.8553
TI	2013_04_DSG182_000	378	7	10	18	4	13	2	83.1257	86.353
TI	2013_04_DSG182_000	379	7	20	18	4	13	1	83.6973	87.1757
TI	2013_04_DSG182_000	380	7	30	18	4	13	1	83.0138	87.3135
TI	2013_04_DSG182_000	381	7	40	18	4	13	2	83.7442	86.3435
TI	2013_04_DSG182_000	382	7	50	18	4	13	1	83.771	87.5021
TI	2013_04_DSG182_000	383	8	0	18	4	13	2	84.6852	86.5389
TI	2013_04_DSG182_000	384	8	10	18	4	13	2	81.8284	86.3788
TI	2013_04_DSG182_000	385	8	20	18	4	13	1	82.1565	86.505
TI	2013_04_DSG182_000	386	8	30	18	4	13	1	82.5355	87.1138
TI	2013_04_DSG182_000	387	8	40	18	4	13	1	82.3965	87.6105
TI	2013_04_DSG182_000	388	8	50	18	4	13	1	82.4337	87.7737
TI	2013_04_DSG182_000	389	9	0	18	4	13	1	82.2911	87.3012
TI	2013_04_DSG182_000	390	9	10	18	4	13	2	82.8132	86.3611
TI	2013_04_DSG182_000	391	9	20	18	4	13	1	82.35	91.6992
TI	2013_04_DSG182_000	392	9	30	18	4	13	2	82.3535	85.4097
TI	2013_04_DSG182_000	393	9	40	18	4	13	2	82.2157	84.828
TI	2013_04_DSG182_000	394	9	50	18	4	13	2	82.0404	84.8058
TI	2013_04_DSG182_000	395	10	0	18	4	13	2	82.004	84.9899
TI	2013_04_DSG182_000	396	10	10	18	4	13	2	82.5239	84.6048
TI	2013_04_DSG182_000	397	10	20	18	4	13	2	84.6984	103.5
TI	2013_04_DSG182_000	398	10	30	18	4	13	2	81.6837	82.8221
TI	2013_04_DSG182_000	399	10	40	18	4	13	2	81.7673	80.745
TI	2013_04_DSG182_000	400	10	50	18	4	13	2	82.1529	80.0732
TI	2013_04_DSG182_000	401	11	0	18	4	13	2	82.752	80.789
TI	2013_04_DSG182_000	402	11	10	18	4	13	2	82.0351	88.0908
TI	2013_04_DSG182_000	403	11	20	18	4	13	2	81.7101	81.947
TI	2013_04_DSG182_000	404	11	30	18	4	13	2	82.0924	81.2533
TI	2013_04_DSG182_000	405	11	40	18	4	13	2	81.6088	81.2149
TI	2013_04_DSG182_000	406	11	50	18	4	13	2	82.036	80.6466
TI	2013_04_DSG182_000	407	12	0	18	4	13	2	81.7845	80.0248
TI	2013_04_DSG182_000	408	12	10	18	4	13	2	81.7296	82.6444
TI	2013_04_DSG182_000	409	12	20	18	4	13	2	81.725	81.4057
TI	2013_04_DSG182_000	410	12	30	18	4	13	2	81.2709	81.0526
TI	2013_04_DSG182_000	411	12	40	18	4	13	2	82.5899	78.7241
TI	2013_04_DSG182_000	412	12	50	18	4	13	2	81.7259	80.7704
TI	2013_04_DSG182_000	413	13	0	18	4	13	2	82.3539	76.2912
TI	2013_04_DSG182_000	414	13	10	18	4	13	2	81.1754	75.2522
TI	2013_04_DSG182_000	415	13	20	18	4	13	2	82.1928	76.1992
TI	2013_04_DSG182_000	416	13	30	18	4	13	2	82.8761	81.2759
TI	2013_04_DSG182_000	417	13	40	18	4	13	2	82.2546	80.0235
TI	2013_04_DSG182_000	418	13	50	18	4	13	2	82.4112	77.0957
TI	2013_04_DSG182_000	419	14	0	18	4	13	2	82.3525	76.8751
TI	2013_04_DSG182_000	420	14	10	18	4	13	2	81.2263	75.758
TI	2013_04_DSG182_000	421	14	20	18	4	13	2	84.3013	75.5734
TI	2013_04_DSG182_000	422	14	30	18	4	13	2	82.4333	74.9549
TI	2013_04_DSG182_000	423	14	40	18	4	13	2	82.2862	75.9786
TI	2013_04_DSG182_000	424	14	50	18	4	13	2	83.3275	76.4785
TI	2013_04_DSG182_000	425	15	0	18	4	13	2	82.4079	79.5463
TI	2013_04_DSG182_000	426	15	10	18	4	13	2	81.8926	79.1326
TI	2013_04_DSG182_000	427	15	20	18	4	13	2	81.9426	80.9258
TI	2013_04_DSG182_000	428	15	30	18	4	13	2	84.2689	81.0759
TI	2013_04_DSG182_000	429	15	40	18	4	13	2	83.1923	78.8614
TI	2013_04_DSG182_000	430	15	50	18	4	13	2	83.3736	79.2255
TI	2013_04_DSG182_000	431	16	0	18	4	13	2	82.546	82.7409
TI	2013_04_DSG182_000	432	16	10	18	4	13	2	82.9385	80.5999
TI	2013_04_DSG182_000	433	16	20	18	4	13	2	83.0446	79.6703
TI	2013_04_DSG182_000	434	16	30	18	4	13	2	82.489	79.4992
TI	2013_04_DSG182_000	435	16	40	18	4	13	2	82.8708	81.4802
TI	2013_04_DSG182_000	436	16	50	18	4	13	2	85.1818	80.4596
TI	2013_04_DSG182_000	437	17	0	18	4	13	2	82.8089	78.8655
TI	2013_04_DSG182_000	438	17	10	18	4	13	2	83.5124	79.1489
TI	2013_04_DSG182_000	439	17	20	18	4	13	2	83.6328	80.4684
TI	2013_04_DSG182_000	440	17	30	18	4	13	1	83.4087	85.4479
TI	2013_04_DSG182_000	441	17	40	18	4	13	1	83.6088	94.0071
TI	2013_04_DSG182_000	442	17	50	18	4	13	2	84.1886	112.948
TI	2013_04_DSG182_000	443	18	0	18	4	13	1	83.7742	102.141
TI	2013_04_DSG182_000	444	18	10	18	4	13	1	85.0134	107.749
TI	2013_04_DSG182_000	445	18	20	18	4	13	1	84.2259	97.6099
TI	2013_04_DSG182_000	446	18	30	18	4	13	1	84.3862	96.1347
TI	2013_04_DSG182_000	447	18	40	18	4	13	2	83.9993	87.1446
TI	2013_04_DSG182_000	448	18	50	18	4	13	2	85.9034	85.4973
TI	2013_04_DSG182_000	449	19	0	18	4	13	2	85.8731	90.3968
TI	2013_04_DSG182_000	450	19	10	18	4	13	2	84.9133	96.4007
TI	2013_04_DSG182_000	451	19	20	18	4	13	2	87.6149	101.605
TI	2013_04_DSG182_000	452	19	30	18	4	13	2	86.191	106.249
TI	2013_04_DSG182_000	453	19	40	18	4	13	2	85.7748	106.153
TI	2013_04_DSG182_000	454	19	50	18	4	13	2	85.3445	102.238
TI	2013_04_DSG182_000	455	20	0	18	4	13	2	86.2386	98.5517
TI	2013_04_DSG182_000	456	20	10	18	4	13	2	85.1323	95.7578
TI	2013_04_DSG182_000	457	20	20	18	4	13	2	84.2334	92.0156
TI	2013_04_DSG182_000	458	20	30	18	4	13	2	84.1159	93.6624
TI	2013_04_DSG182_000	459	20	40	18	4	13	2	84.1395	91.4587
TI	2013_04_DSG182_000	460	20	50	18	4	13	2	85.6022	89.9633
TI	2013_04_DSG182_000	461	21	0	18	4	13	2	84.0535	91.8884
TI	2013_04_DSG182_000	462	21	10	18	4	13	2	83.4654	90.0515
TI	2013_04_DSG182_000	463	21	20	18	4	13	2	83.5895	89.3688
TI	2013_04_DSG182_000	464	21	30	18	4	13	2	84.3527	87.7337
TI	2013_04_DSG182_000	465	21	40	18	4	13	2	84.5792	88.8027
TI	2013_04_DSG182_000	466	21	50	18	4	13	2	84.1677	87.1841
TI	2013_04_DSG182_000	467	22	0	18	4	13	2	83.8921	89.6627
TI	2013_04_DSG182_000	468	22	10	18	4	13	2	83.1888	87.3969
TI	2013_04_DSG182_000	469	22	20	18	4	13	2	84.4106	86.7018
TI	2013_04_DSG182_000	470	22	30	18	4	13	2	84.5334	88.5029
TI	2013_04_DSG182_000	471	22	40	18	4	13	2	84.4122	84.5122
TI	2013_04_DSG182_000	472	22	50	18	4	13	2	84.1814	86.3441
TI	2013_04_DSG182_000	473	23	0	18	4	13	2	83.6815	86.5293
TI	2013_04_DSG182_000	474	23	10	18	4	13	2	85.1727	86.5499
TI	2013_04_DSG182_000	475	23	20	18	4	13	2	83.6401	85.705
TI	2013_04_DSG182_000	476	23	30	18	4	13	2	83.7817	87.3812
TI	2013_04_DSG182_000	477	23	40	18	4	13	2	84.0347	86.0483
TI	2013_04_DSG182_000	478	23	50	18	4	13	2	84.2541	86.7933
TI	2013_04_DSG182_000	479	0	0	19	4	13	2	84.7301	87.0436
TI	2013_04_DSG182_000	480	0	10	19	4	13	2	83.5896	83.505
TI	2013_04_DSG182_000	481	0	20	19	4	13	2	84.5106	83.003
TI	2013_04_DSG182_000	482	0	30	19	4	13	2	86.5731	88.1993
TI	2013_04_DSG182_000	483	0	40	19	4	13	2	85.0116	92.1459
TI	2013_04_DSG182_000	484	0	50	19	4	13	2	84.3107	87.4956
TI	2013_04_DSG182_000	485	1	0	19	4	13	2	83.7428	89.3995
TI	2013_04_DSG182_000	486	1	10	19	4	13	2	84.5077	93.0883
TI	2013_04_DSG182_000	487	1	20	19	4	13	2	85.9959	93.753
TI	2013_04_DSG182_000	488	1	30	19	4	13	2	83.4822	94.9296
TI	2013_04_DSG182_000	489	1	40	19	4	13	2	84.5812	93.1969
TI	2013_04_DSG182_000	490	1	50	19	4	13	2	85.2026	89.9015
TI	2013_04_DSG182_000	491	2	0	19	4	13	2	84.5442	86.3544
TI	2013_04_DSG182_000	492	2	10	19	4	13	2	85.0372	90.2435
TI	2013_04_DSG182_000	493	2	20	19	4	13	3	85.282	88.6613
TI	2013_04_DSG182_000	494	2	30	19	4	13	2	85.5083	94.7331
TI	2013_04_DSG182_000	495	2	40	19	4	13	2	85.6367	91.1634
TI	2013_04_DSG182_000	496	2	50	19	4	13	2	86.2688	86.3162
TI	2013_04_DSG182_000	497	3	0	19	4	13	2	85.9626	88.7935
TI	2013_04_DSG182_000	498	3	10	19	4	13	2	84.474	92.0905
TI	2013_04_DSG182_000	499	3	20	19	4	13	2	84.5746	98.4813
TI	2013_04_DSG182_000	500	3	30	19	4	13	2	84.4761	95.3864
TI	2013_04_DSG182_000	501	3	40	19	4	13	2	84.2036	93.912
TI	2013_04_DSG182_000	502	3	50	19	4	13	2	87.0248	89.5192
TI	2013_04_DSG182_000	503	4	0	19	4	13	2	84.4202	89.3905
TI	2013_04_DSG182_000	504	4	10	19	4	13	2	85.9474	90.1875
TI	2013_04_DSG182_000	505	4	20	19	4	13	2	85.6071	89.8616
TI	2013_04_DSG182_000	506	4	30	19	4	13	2	85.1733	88.6307
TI	2013_04_DSG182_000	507	4	40	19	4	13	2	85.2026	90.0195
TI	2013_04_DSG182_000	508	4	50	19	4	13	2	85.1933	89.4327
TI	2013_04_DSG182_000	509	5	0	19	4	13	2	84.4431	91.8837
TI	2013_04_DSG182_000	510	5	10	19	4	13	2	85.441	91.0352
TI	2013_04_DSG182_000	511	5	20	19	4	13	2	86.1523	88.7428
TI	2013_04_DSG182_000	512	5	30	19	4	13	2	86.263	87.4869
TI	2013_04_DSG182_000	513	5	40	19	4	13	2	86.0683	83.4372
TI	2013_04_DSG182_000	514	5	50	19	4	13	2	84.8553	83.1717
TI	2013_04_DSG182_000	515	6	0	19	4	13	2	84.9757	83.3846
TI	2013_04_DSG182_000	516	6	10	19	4	13	2	85.4421	83.9107
TI	2013_04_DSG182_000	517	6	20	19	4	13	2	84.0072	84.3552
TI	2013_04_DSG182_000	518	6	30	19	4	13	2	83.9518	85.0223
TI	2013_04_DSG182_000	519	6	40	19	4	13	2	83.5515	84.9749
TI	2013_04_DSG182_000	520	6	50	19	4	13	2	83.6722	84.9289
TI	2013_04_DSG182_000	521	7	0	19	4	13	2	82.5234	85.3085
TI	2013_04_DSG182_000	522	7	10	19	4	13	2	84.0322	85.575
TI	2013_04_DSG182_000	523	7	20	19	4	13	1	84.6083	86.3423
TI	2013_04_DSG182_000	524	7	30	19	4	13	2	83.3329	86.0374
TI	2013_04_DSG182_000	525	7	40	19	4	13	2	82.7207	85.0763
TI	2013_04_DSG182_000	526	7	50	19	4	13	2	82.3552	86.4304
TI	2013_04_DSG182_000	527	8	0	19	4	13	1	82.9035	87.8234
TI	2013_04_DSG182_000	528	8	10	19	4	13	2	82.1859	86.4567
TI	2013_04_DSG182_000	529	8	20	19	4	13	2	82.6246	85.7959
TI	2013_04_DSG182_000	530	8	30	19	4	13	2	82.004	86.2477
TI	2013_04_DSG182_000	531	8	40	19	4	13	1	82.1784	86.2096
TI	2013_04_DSG182_000	532	8	50	19	4	13	2	83.5783	84.7216
TI	2013_04_DSG182_000	533	9	0	19	4	13	2	83.5341	86.1705
TI	2013_04_DSG182_000	534	9	10	19	4	13	2	81.9222	86.2577
TI	2013_04_DSG182_000	535	9	20	19	4	13	1	83.2359	86.4965
TI	2013_04_DSG182_000	536	9	30	19	4	13	1	83.7663	86.8
TI	2013_04_DSG182_000	537	9	40	19	4	13	1	81.7474	89.081
TI	2013_04_DSG182_000	538	9	50	19	4	13	1	81.7378	88.6316
TI	2013_04_DSG182_000	539	10	0	19	4	13	2	82.1748	87.8207
TI	2013_04_DSG182_000	540	10	10	19	4	13	1	82.0969	88.297
TI	2013_04_DSG182_000	541	10	20	19	4	13	1	81.7881	87.3412
TI	2013_04_DSG182_000	542	10	30	19	4	13	1	82.5038	89.1867
TI	2013_04_DSG182_000	543	10	40	19	4	13	1	82.5423	86.5638
TI	2013_04_DSG182_000	544	10	50	19	4	13	2	81.5507	86.0833
TI	2013_04_DSG182_000	545	11	0	19	4	13	2	83.0517	84.7727
TI	2013_04_DSG182_000	546	11	10	19	4	13	2	85.3668	85.0601
TI	2013_04_DSG182_000	547	11	20	19	4	13	2	81.9441	85.3281
TI	2013_04_DSG182_000	548	11	30	19	4	13	2	82.1527	84.9807
TI	2013_04_DSG182_000	549	11	40	19	4	13	2	83.0195	87.1623
TI	2013_04_DSG182_000	550	11	50	19	4	13	1	81.9082	89.4751
TI	2013_04_DSG182_000	551	12	0	19	4	13	1	81.8461	93.5584
TI	2013_04_DSG182_000	552	12	10	19	4	13	1	82.0936	93.4241
TI	2013_04_DSG182_000	553	12	20	19	4	13	2	82.199	86.8281
TI	2013_04_DSG182_000	554	12	30	19	4	13	2	83.1028	84.4567
TI	2013_04_DSG182_000	555	12	40	19	4	13	2	82.0411	82.6675
TI	2013_04_DSG182_000	556	12	50	19	4	13	2	82.7709	82.7194
TI	2013_04_DSG182_000	557	13	0	19	4	13	2	82.8645	87.7732
TI	2013_04_DSG182_000	558	13	10	19	4	13	2	81.9324	82.3638
TI	2013_04_DSG182_000	559	13	20	19	4	13	2	82.4854	83.2381
TI	2013_04_DSG182_000	560	13	30	19	4	13	2	81.9091	81.3661
TI	2013_04_DSG182_000	561	13	40	19	4	13	2	81.8928	83.0184
TI	2013_04_DSG182_000	562	13	50	19	4	13	2	84.3158	84.1006
TI	2013_04_DSG182_000	563	14	0	19	4	13	2	82.4246	83.7004
TI	2013_04_DSG182_000	564	14	10	19	4	13	2	84.122	85.2668
TI	2013_04_DSG182_000	565	14	20	19	4	13	2	83.5673	84.6738
TI	2013_04_DSG182_000	566	14	30	19	4	13	2	83.3022	85.5027
TI	2013_04_DSG182_000	567	14	40	19	4	13	1	83.5715	87.0684
TI	2013_04_DSG182_000	568	14	50	19	4	13	2	82.1492	87.5841
TI	2013_04_DSG182_000	569	15	0	19	4	13	2	82.3425	85.5321
TI	2013_04_DSG182_000	570	15	10	19	4	13	2	83.0158	84.1823
TI	2013_04_DSG182_000	571	15	20	19	4	13	2	82.6099	84.1204
TI	2013_04_DSG182_000	572	15	30	19	4	13	2	82.0709	84.1029
TI	2013_04_DSG182_000	573	15	40	19	4	13	2	82.48	84.1384
TI	2013_04_DSG182_000	574	15	50	19	4	13	2	83.0568	84.0445
TI	2013_04_DSG182_000	575	16	0	19	4	13	2	82.6811	84.9315
TI	2013_04_DSG182_000	576	16	10	19	4	13	2	84.0657	84.2295
TI	2013_04_DSG182_000	577	16	20	19	4	13	2	83.1726	83.6192
TI	2013_04_DSG182_000	578	16	30	19	4	13	2	83.2637	84.0281
TI	2013_04_DSG182_000	579	16	40	19	4	13	2	83.0228	88.2206
TI	2013_04_DSG182_000	580	16	50	19	4	13	2	84.9509	84.4289
TI	2013_04_DSG182_000	581	17	0	19	4	13	2	83.2202	84.7127
TI	2013_04_DSG182_000	582	17	10	19	4	13	2	83.5847	85.0359
TI	2013_04_DSG182_000	583	17	20	19	4	13	2	83.6657	85.1227
TI	2013_04_DSG182_000	584	17	30	19	4	13	2	83.9417	85.2731
TI	2013_04_DSG182_000	585	17	40	19	4	13	2	85.2379	85.4737
TI	2013_04_DSG182_000	586	17	50	19	4	13	2	83.4726	85.431
TI	2013_04_DSG182_000	587	18	0	19	4	13	2	84.5419	88.1073
TI	2013_04_DSG182_000	588	18	10	19	4	13	1	83.3068	88.7003
TI	2013_04_DSG182_000	589	18	20	19	4	13	2	83.849	87.781
TI	2013_04_DSG182_000	590	18	30	19	4	13	2	84.5506	87.7464
TI	2013_04_DSG182_000	591	18	40	19	4	13	1	84.3159	91.8559
TI	2013_04_DSG182_000	592	18	50	19	4	13	1	85.8871	93.7281
TI	2013_04_DSG182_000	593	19	0	19	4	13	2	84.6998	92.0426
TI	2013_04_DSG182_000	594	19	10	19	4	13	1	85.6598	95.4851
TI	2013_04_DSG182_000	595	19	20	19	4	13	1	85.0888	101.048
TI	2013_04_DSG182_000	596	19	30	19	4	13	2	84.8944	105.184
TI	2013_04_DSG182_000	597	19	40	19	4	13	2	85.6681	106.726
TI	2013_04_DSG182_000	598	19	50	19	4	13	2	84.6985	103.094
TI	2013_04_DSG182_000	599	20	0	19	4	13	2	84.3586	99.2425
TI	2013_04_DSG182_000	600	20	10	19	4	13	2	84.0832	94.8901
TI	2013_04_DSG182_000	601	20	20	19	4	13	2	85.425	93.9813
TI	2013_04_DSG182_000	602	20	30	19	4	13	2	83.8548	93.3673
TI	2013_04_DSG182_000	603	20	40	19	4	13	2	84.5799	93.9105
TI	2013_04_DSG182_000	604	20	50	19	4	13	2	84.5409	95.2012
TI	2013_04_DSG182_000	605	21	0	19	4	13	2	84.55	92.6721
TI	2013_04_DSG182_000	606	21	10	19	4	13	2	83.854	90.26
TI	2013_04_DSG182_000	607	21	20	19	4	13	2	83.9516	90.7123
TI	2013_04_DSG182_000	608	21	30	19	4	13	2	83.8586	93.0019
TI	2013_04_DSG182_000	609	21	40	19	4	13	2	84.6472	92.2478
TI	2013_04_DSG182_000	610	21	50	19	4	13	2	84.3442	93.8432
TI	2013_04_DSG182_000	611	22	0	19	4	13	2	83.8358	88.6743
TI	2013_04_DSG182_000	612	22	10	19	4	13	2	84.2247	88.6641
TI	2013_04_DSG182_000	613	22	20	19	4	13	2	83.6569	87.8706
TI	2013_04_DSG182_000	614	22	30	19	4	13	2	84.0945	88.8081
TI	2013_04_DSG182_000	615	22	40	19	4	13	2	83.7139	88.4285
TI	2013_04_DSG182_000	616	22	50	19	4	13	2	84.525	86.1743
TI	2013_04_DSG182_000	617	23	0	19	4	13	2	84.5325	88.9735
TI	2013_04_DSG182_000	618	23	10	19	4	13	2	84.4373	86.9761
TI	2013_04_DSG182_000	619	23	20	19	4	13	2	84.676	88.1512
TI	2013_04_DSG182_000	620	23	30	19	4	13	2	83.791	85.1629
TI	2013_04_DSG182_000	621	23	40	19	4	13	2	83.6472	86.0846
TI	2013_04_DSG182_000	622	23	50	19	4	13	2	84.8803	84.7796
TI	2013_04_DSG182_000	623	0	0	20	4	13	2	86.0681	86.7062
TI	2013_04_DSG182_000	624	0	10	20	4	13	2	85.2624	90.813
TI	2013_04_DSG182_000	625	0	20	20	4	13	2	84.0932	92.9549
TI	2013_04_DSG182_000	626	0	30	20	4	13	2	83.67	92.7466
TI	2013_04_DSG182_000	627	0	40	20	4	13	2	84.1575	94.7526
TI	2013_04_DSG182_000	628	0	50	20	4	13	2	83.6002	94.4741
TI	2013_04_DSG182_000	629	1	0	20	4	13	2	83.8722	95.6235
TI	2013_04_DSG182_000	630	1	10	20	4	13	2	84.1124	95.4637
TI	2013_04_DSG182_000	631	1	20	20	4	13	2	82.9052	94.1665
TI	2013_04_DSG182_000	632	1	30	20	4	13	2	84.2409	94.1945
TI	2013_04_DSG182_000	633	1	40	20	4	13	2	83.8992	94.7679
TI	2013_04_DSG182_000	634	1	50	20	4	13	2	85.9342	94.7466
TI	2013_04_DSG182_000	635	2	0	20	4	13	2	84.8011	94.8648
TI	2013_04_DSG182_000	636	2	10	20	4	13	2	83.874	94.9213
TI	2013_04_DSG182_000	637	2	20	20	4	13	2	84.6147	95.236
TI	2013_04_DSG182_000	638	2	30	20	4	13	2	85.7667	94.7754
TI	2013_04_DSG182_000	639	2	40	20	4	13	2	85.49	96.6102
TI	2013_04_DSG182_000	640	2	50	20	4	13	2	84.2831	95.8313
TI	2013_04_DSG182_000	641	3	0	20	4	13	2	84.9716	95.3904
TI	2013_04_DSG182_000	642	3	10	20	4	13	2	83.4221	96.5468
TI	2013_04_DSG182_000	643	3	20	20	4	13	2	83.471	95.617
TI	2013_04_DSG182_000	644	3	30	20	4	13	2	84.811	96.5318
TI	2013_04_DSG182_000	645	3	40	20	4	13	2	84.7029	95.0489
TI	2013_04_DSG182_000	646	3	50	20	4	13	2	85.0029	95.6807
TI	2013_04_DSG182_000	647	4	0	20	4	13	2	84.3115	95.2027
TI	2013_04_DSG182_000	648	4	10	20	4	13	2	84.6115	100.14
TI	2013_04_DSG182_000	649	4	20	20	4	13	2	85.5648	97.524
TI	2013_04_DSG182_000	650	4	30	20	4	13	2	85.2311	106.098
TI	2013_04_DSG182_000	651	4	40	20	4	13	2	85.7163	95.5952
TI	2013_04_DSG182_000	652	4	50	20	4	13	2	85.6574	104.303
TI	2013_04_DSG182_000	653	5	0	20	4	13	2	85.6546	105.746
TI	2013_04_DSG182_000	654	5	10	20	4	13	2	85.1902	105.491
TI	2013_04_DSG182_000	655	5	20	20	4	13	2	85.2153	103.197
TI	2013_04_DSG182_000	656	5	30	20	4	13	1	86.3636	97.8046
TI	2013_04_DSG182_000	657	5	40	20	4	13	1	87.3399	97.7677
TI	2013_04_DSG182_000	658	5	50	20	4	13	1	86.5904	104.444
TI	2013_04_DSG182_000	659	6	0	20	4	13	1	85.253	105.369
TI	2013_04_DSG182_000	660	6	10	20	4	13	1	86.6591	104.198
TI	2013_04_DSG182_000	661	6	20	20	4	13	1	83.6324	110.071
TI	2013_04_DSG182_000	662	6	30	20	4	13	1	83.1333	115.117
TI	2013_04_DSG182_000	663	6	40	20	4	13	1	83.7967	119.046
TI	2013_04_DSG182_000	664	6	50	20	4	13	1	84.4945	108.298
TI	2013_04_DSG182_000	665	7	0	20	4	13	1	82.588	114.447
TI	2013_04_DSG182_000	666	7	10	20	4	13	1	83.6983	109.386
TI	2013_04_DSG182_000	667	7	20	20	4	13	1	83.0407	98.5992
TI	2013_04_DSG182_000	668	7	30	20	4	13	1	83.0742	107.557
TI	2013_04_DSG182_000	669	7	40	20	4	13	1	83.5767	101.431
TI	2013_04_DSG182_000	670	7	50	20	4	13	1	82.2583	103.902
TI	2013_04_DSG182_000	671	8	0	20	4	13	1	83.6834	100.805
TI	2013_04_DSG182_000	672	8	10	20	4	13	1	84.887	99.135
TI	2013_04_DSG182_000	673	8	20	20	4	13	1	83.3442	100.976
TI	2013_04_DSG182_000	674	8	30	20	4	13	1	81.5671	109.848
TI	2013_04_DSG182_000	675	8	40	20	4	13	1	83.7068	96.4825
TI	2013_04_DSG182_000	676	8	50	20	4	13	1	81.3859	103.32
TI	2013_04_DSG182_000	677	9	0	20	4	13	1	81.9707	107.25
TI	2013_04_DSG182_000	678	9	10	20	4	13	1	84.927	106.239
TI	2013_04_DSG182_000	679	9	20	20	4	13	1	81.8529	105.479
TI	2013_04_DSG182_000	680	9	30	20	4	13	1	81.5188	95.1726
TI	2013_04_DSG182_000	681	9	40	20	4	13	1	83.2378	100.548
TI	2013_04_DSG182_000	682	9	50	20	4	13	1	82.8204	108.578
TI	2013_04_DSG182_000	683	10	0	20	4	13	1	84.3879	108.793
TI	2013_04_DSG182_000	684	10	10	20	4	13	1	83.5139	105.3
TI	2013_04_DSG182_000	685	10	20	20	4	13	1	83.9941	99.7817
TI	2013_04_DSG182_000	686	10	30	20	4	13	1	81.46	98.6416
TI	2013_04_DSG182_000	687	10	40	20	4	13	1	81.9735	99.3597
TI	2013_04_DSG182_000	688	10	50	20	4	13	1	83.7221	101.944
TI	2013_04_DSG182_000	689	11	0	20	4	13	1	83.5576	106.626
TI	2013_04_DSG182_000	690	11	10	20	4	13	1	81.8815	103.9
TI	2013_04_DSG182_000	691	11	20	20	4	13	1	83.2756	110.374
TI	2013_04_DSG182_000	692	11	30	20	4	13	1	82.6144	111.731
TI	2013_04_DSG182_000	693	11	40	20	4	13	1	82.7477	97.3122
TI	2013_04_DSG182_000	694	11	50	20	4	13	1	81.9758	105.222
TI	2013_04_DSG182_000	695	12	0	20	4	13	1	82.9828	102.071
TI	2013_04_DSG182_000	696	12	10	20	4	13	1	82.6022	97.5982
TI	2013_04_DSG182_000	697	12	20	20	4	13	1	82.0625	113.975
TI	2013_04_DSG182_000	698	12	30	20	4	13	1	81.9054	113.849
TI	2013_04_DSG182_000	699	12	40	20	4	13	1	81.3076	99.3072
TI	2013_04_DSG182_000	700	12	50	20	4	13	1	82.3123	110.876
TI	2013_04_DSG182_000	701	13	0	20	4	13	1	83.218	110.527
TI	2013_04_DSG182_000	702	13	10	20	4	13	1	82.1533	93.5214
TI	2013_04_DSG182_000	703	13	20	20	4	13	1	81.8967	94.9543
TI	2013_04_DSG182_000	704	13	30	20	4	13	1	83.2546	101.378
TI	2013_04_DSG182_000	705	13	40	20	4	13	1	82.1923	92.5704
TI	2013_04_DSG182_000	706	13	50	20	4	13	1	82.5049	93.0271
TI	2013_04_DSG182_000	707	14	0	20	4	13	1	83.7861	107.014
TI	2013_04_DSG182_000	708	14	10	20	4	13	1	82.3703	102.171
TI	2013_04_DSG182_000	709	14	20	20	4	13	1	83.3348	91.2601
TI	2013_04_DSG182_000	710	14	30	20	4	13	1	83.1131	94.1888
TI	2013_04_DSG182_000	711	14	40	20	4	13	1	85.5763	91.606
TI	2013_04_DSG182_000	712	14	50	20	4	13	1	82.9893	91.4509
TI	2013_04_DSG182_000	713	15	0	20	4	13	1	82.9233	97.2903
TI	2013_04_DSG182_000	714	15	10	20	4	13	1	82.6172	92.667
TI	2013_04_DSG182_000	715	15	20	20	4	13	1	82.4435	92.7098
TI	2013_04_DSG182_000	716	15	30	20	4	13	1	83.4168	99.4963
TI	2013_04_DSG182_000	717	15	40	20	4	13	1	83.4631	117.462
TI	2013_04_DSG182_000	718	15	50	20	4	13	1	81.9099	105.036
TI	2013_04_DSG182_000	719	16	0	20	4	13	1	82.7932	100.154
TI	2013_04_DSG182_000	720	16	10	20	4	13	1	83.867	99.4335
TI	2013_04_DSG182_000	721	16	20	20	4	13	1	84.4476	107.346
TI	2013_04_DSG182_000	722	16	30	20	4	13	1	83.2222	103.363
TI	2013_04_DSG182_000	723	16	40	20	4	13	1	82.6147	93.5947
TI	2013_04_DSG182_000	724	16	50	20	4	13	1	82.7649	96.0723
TI	2013_04_DSG182_000	725	17	0	20	4	13	1	85.99	92.03
TI	2013_04_DSG182_000	726	17	10	20	4	13	1	83.7053	99.0791
TI	2013_04_DSG182_000	727	17	20	20	4	13	1	83.0243	102.48
TI	2013_04_DSG182_000	728	17	30	20	4	13	1	85.201	98.2514
TI	2013_04_DSG182_000	729	17	40	20	4	13	1	84.7028	93.7701
TI	2013_04_DSG182_000	730	17	50	20	4	13	1	84.33	105.917
TI	2013_04_DSG182_000	731	18	0	20	4	13	1	83.4392	106.596
TI	2013_04_DSG182_000	732	18	10	20	4	13	1	85.4452	93.3829
TI	2013_04_DSG182_000	733	18	20	20	4	13	1	83.9389	93.3793
TI	2013_04_DSG182_000	734	18	30	20	4	13	1	85.667	92.8919
TI	2013_04_DSG182_000	735	18	40	20	4	13	1	85.0255	92.6972
TI	2013_04_DSG182_000	736	18	50	20	4	13	1	84.8441	93.8606
TI	2013_04_DSG182_000	737	19	0	20	4	13	1	85.3686	97.2076
TI	2013_04_DSG182_000	738	19	10	20	4	13	1	84.8969	99.9957
TI	2013_04_DSG182_000	739	19	20	20	4	13	1	85.9179	104.973
TI	2013_04_DSG182_000	740	19	30	20	4	13	2	85.8834	107.251
TI	2013_04_DSG182_000	741	19	40	20	4	13	2	86.4226	103.731
TI	2013_04_DSG182_000	742	19	50	20	4	13	2	85.0345	98.2558
TI	2013_04_DSG182_000	743	20	0	20	4	13	2	84.4754	96.2994
TI	2013_04_DSG182_000	744	20	10	20	4	13	2	83.63	94.3466
TI	2013_04_DSG182_000	745	20	20	20	4	13	2	83.9307	96.127
TI	2013_04_DSG182_000	746	20	30	20	4	13	2	83.4132	93.77
TI	2013_04_DSG182_000	747	20	40	20	4	13	2	83.8174	95.2151
TI	2013_04_DSG182_000	748	20	50	20	4	13	2	83.711	93.2078
TI	2013_04_DSG182_000	749	21	0	20	4	13	2	83.6338	94.3496
TI	2013_04_DSG182_000	750	21	10	20	4	13	2	83.0233	92.7822
TI	2013_04_DSG182_000	751	21	20	20	4	13	2	83.674	92.9062
TI	2013_04_DSG182_000	752	21	30	20	4	13	2	83.9348	93.0012
TI	2013_04_DSG182_000	753	21	40	20	4	13	2	83.267	92.2078
TI	2013_04_DSG182_000	754	21	50	20	4	13	2	83.8985	93.8574
TI	2013_04_DSG182_000	755	22	0	20	4	13	2	84.3021	93.1051
TI	2013_04_DSG182_000	756	22	10	20	4	13	2	84.7675	94.9095
TI	2013_04_DSG182_000	757	22	20	20	4	13	2	83.6542	93.4807
TI	2013_04_DSG182_000	758	22	30	20	4	13	2	85.6917	93.4896
TI	2013_04_DSG182_000	759	22	40	20	4	13	2	83.3058	93.6865
TI	2013_04_DSG182_000	760	22	50	20	4	13	2	83.4245	92.7409
TI	2013_04_DSG182_000	761	23	0	20	4	13	2	86.4526	93.0901
TI	2013_04_DSG182_000	762	23	10	20	4	13	2	84.7149	93.333
TI	2013_04_DSG182_000	763	23	20	20	4	13	2	84.2101	92.6722
TI	2013_04_DSG182_000	764	23	30	20	4	13	2	84.555	92.085
TI	2013_04_DSG182_000	765	23	40	20	4	13	2	84.8866	92.5316
TI	2013_04_DSG182_000	766	23	50	20	4	13	2	83.8604	93.6251
TI	2013_04_DSG182_000	767	0	0	21	4	13	2	83.3865	93.5769
TI	2013_04_DSG182_000	768	0	10	21	4	13	2	83.2387	95.6525
TI	2013_04_DSG182_000	769	0	20	21	4	13	2	84.9573	99.2718
TI	2013_04_DSG182_000	770	0	30	21	4	13	2	84.7704	93.4423
TI	2013_04_DSG182_000	771	0	40	21	4	13	2	84.7527	93.4961
TI	2013_04_DSG182_000	772	0	50	21	4	13	2	84.1163	94.0737
TI	2013_04_DSG182_000	773	1	0	21	4	13	2	84.0785	93.0956
TI	2013_04_DSG182_000	774	1	10	21	4	13	2	84.5066	93.7918
TI	2013_04_DSG182_000	775	1	20	21	4	13	2	84.6008	93.1507
TI	2013_04_DSG182_000	776	1	30	21	4	13	2	83.8105	92.9795
TI	2013_04_DSG182_000	777	1	40	21	4	13	2	84.7389	95.3849
TI	2013_04_DSG182_000	778	1	50	21	4	13	2	84.1481	96.0224
TI	2013_04_DSG182_000	779	2	0	21	4	13	2	84.915	95.6632
TI	2013_04_DSG182_000	780	2	10	21	4	13	2	84.7285	94.4031
TI	2013_04_DSG182_000	781	2	20	21	4	13	2	84.8512	94.0027
TI	2013_04_DSG182_000	782	2	30	21	4	13	2	85.3216	95.7049
TI	2013_04_DSG182_000	783	2	40	21	4	13	2	83.8219	95.9218
TI	2013_04_DSG182_000	784	2	50	21	4	13	2	85.2578	95.1086
TI	2013_04_DSG182_000	785	3	0	21	4	13	2	84.9092	93.6063
TI	2013_04_DSG182_000	786	3	10	21	4	13	2	84.9401	93.9816
TI	2013_04_DSG182_000	787	3	20	21	4	13	2	84.8951	94.6883
TI	2013_04_DSG182_000	788	3	30	21	4	13	2	85.2501	95.4045
TI	2013_04_DSG182_000	789	3	40	21	4	13	2	84.8261	96.7376
TI	2013_04_DSG182_000	790	3	50	21	4	13	2	84.6864	95.5146
TI	2013_04_DSG182_000	791	4	0	21	4	13	2	84.2019	94.5882
TI	2013_04_DSG182_000	792	4	10	21	4	13	2	84.674	94.6223
TI	2013_04_DSG182_000	793	4	20	21	4	13	2	83.8117	95.0064
TI	2013_04_DSG182_000	794	4	30	21	4	13	2	84.139	95.0104
TI	2013_04_DSG182_000	795	4	40	21	4	13	2	84.7589	101.236
TI	2013_04_DSG182_000	796	4	50	21	4	13	2	85.3552	93.9051
TI	2013_04_DSG182_000	797	5	0	21	4	13	2	84.0299	92.5133
TI	2013_04_DSG182_000	798	5	10	21	4	13	2	86.5897	93.765
TI	2013_04_DSG182_000	799	5	20	21	4	13	2	85.0732	92.2295
TI	2013_04_DSG182_000	800	5	30	21	4	13	1	85.9446	92.6066
TI	2013_04_DSG182_000	801	5	40	21	4	13	1	85.7331	90.9936
TI	2013_04_DSG182_000	802	5	50	21	4	13	1	85.8308	94.249
TI	2013_04_DSG182_000	803	6	0	21	4	13	1	84.4997	91.6148
TI	2013_04_DSG182_000	804	6	10	21	4	13	1	84.2175	92.4144
TI	2013_04_DSG182_000	805	6	20	21	4	13	1	84.9186	91.3292
TI	2013_04_DSG182_000	806	6	30	21	4	13	1	82.8474	91.4094
TI	2013_04_DSG182_000	807	6	40	21	4	13	1	83.4385	92.0801
TI	2013_04_DSG182_000	808	6	50	21	4	13	1	84.7134	92.4701
TI	2013_04_DSG182_000	809	7	0	21	4	13	1	82.8066	92.7506
TI	2013_04_DSG182_000	810	7	10	21	4	13	1	82.1112	92.3254
TI	2013_04_DSG182_000	811	7	20	21	4	13	1	82.5448	92.7097
TI	2013_04_DSG182_000	812	7	30	21	4	13	1	82.5441	92.6861
TI	2013_04_DSG182_000	813	7	40	21	4	13	1	81.9912	92.8656
TI	2013_04_DSG182_000	814	7	50	21	4	13	1	84.0105	93.4374
TI	2013_04_DSG182_000	815	8	0	21	4	13	1	82.4988	94.1115
TI	2013_04_DSG182_000	816	8	10	21	4	13	1	82.9084	91.998
TI	2013_04_DSG182_000	817	8	20	21	4	13	1	82.6318	92.9066
TI	2013_04_DSG182_000	818	8	30	21	4	13	1	82.5522	92.5336
TI	2013_04_DSG182_000	819	8	40	21	4	13	1	82.4338	91.7213
TI	2013_04_DSG182_000	820	8	50	21	4	13	1	82.4926	90.4282
TI	2013_04_DSG182_000	821	9	0	21	4	13	1	83.1671	91.9438
TI	2013_04_DSG182_000	822	9	10	21	4	13	1	81.8692	89.4091
TI	2013_04_DSG182_000	823	9	20	21	4	13	1	82.6846	91.1375
TI	2013_04_DSG182_000	824	9	30	21	4	13	1	82.8676	90.3484
TI	2013_04_DSG182_000	825	9	40	21	4	13	1	83.0212	90.137
TI	2013_04_DSG182_000	826	9	50	21	4	13	1	82.4822	91.1637
TI	2013_04_DSG182_000	827	10	0	21	4	13	1	82.2728	89.1408
TI	2013_04_DSG182_000	828	10	10	21	4	13	1	81.739	88.6246
TI	2013_04_DSG182_000	829	10	20	21	4	13	1	82.041	89.9241
TI	2013_04_DSG182_000	830	10	30	21	4	13	2	81.8075	87.6402
TI	2013_04_DSG182_000	831	10	40	21	4	13	1	83.3774	87.8336
TI	2013_04_DSG182_000	832	10	50	21	4	13	1	82.6598	88.4322
TI	2013_04_DSG182_000	833	11	0	21	4	13	1	82.9362	90.4956
TI	2013_04_DSG182_000	834	11	10	21	4	13	1	82.6077	91.6441
TI	2013_04_DSG182_000	835	11	20	21	4	13	1	83.6717	90.7041
TI	2013_04_DSG182_000	836	11	30	21	4	13	2	83.6981	86.2571
TI	2013_04_DSG182_000	837	11	40	21	4	13	2	82.0083	85.5622
TI	2013_04_DSG182_000	838	11	50	21	4	13	1	83.2928	87.8502
TI	2013_04_DSG182_000	839	12	0	21	4	13	2	82.5062	85.4794
TI	2013_04_DSG182_000	840	12	10	21	4	13	2	82.7661	84.1353
TI	2013_04_DSG182_000	841	12	20	21	4	13	2	82.4289	80.6101
TI	2013_04_DSG182_000	842	12	30	21	4	13	2	82.9415	78.9799
TI	2013_04_DSG182_000	843	12	40	21	4	13	2	82.214	78.9291
TI	2013_04_DSG182_000	844	12	50	21	4	13	2	81.8508	77.2689
TI	2013_04_DSG182_000	845	13	0	21	4	13	2	82.3648	75.3444
TI	2013_04_DSG182_000	846	13	10	21	4	13	2	82.612	75.9074
TI	2013_04_DSG182_000	847	13	20	21	4	13	2	82.4243	75.201
TI	2013_04_DSG182_000	848	13	30	21	4	13	2	83.2621	78.6562
TI	2013_04_DSG182_000	849	13	40	21	4	13	2	83.2768	75.8134
TI	2013_04_DSG182_000	850	13	50	21	4	13	2	82.5946	77.0782
TI	2013_04_DSG182_000	851	14	0	21	4	13	2	84.2227	80.5806
TI	2013_04_DSG182_000	852	14	10	21	4	13	2	83.8181	76.58
TI	2013_04_DSG182_000	853	14	20	21	4	13	2	82.6012	76.9322
TI	2013_04_DSG182_000	854	14	30	21	4	13	2	83.4523	78.0401
TI	2013_04_DSG182_000	855	14	40	21	4	13	2	84.7556	79.5455
TI	2013_04_DSG182_000	856	14	50	21	4	13	2	82.4136	81.0288
TI	2013_04_DSG182_000	857	15	0	21	4	13	2	82.7337	88.2747
TI	2013_04_DSG182_000	858	15	10	21	4	13	2	82.9798	89.0362
TI	2013_04_DSG182_000	859	15	20	21	4	13	1	83.7616	88.8668
TI	2013_04_DSG182_000	860	15	30	21	4	13	1	82.7457	90.2306
TI	2013_04_DSG182_000	861	15	40	21	4	13	1	82.9906	91.7622
TI	2013_04_DSG182_000	862	15	50	21	4	13	1	82.9453	94.2209
TI	2013_04_DSG182_000	863	16	0	21	4	13	1	83.1987	90.7785
TI	2013_04_DSG182_000	864	16	10	21	4	13	1	82.8944	90.8848
TI	2013_04_DSG182_000	865	16	20	21	4	13	1	85.5189	93.6743
TI	2013_04_DSG182_000	866	16	30	21	4	13	1	83.6489	90.7398
TI	2013_04_DSG182_000	867	16	40	21	4	13	1	84.1354	92.7769
TI	2013_04_DSG182_000	868	16	50	21	4	13	1	83.9525	91.3647
TI	2013_04_DSG182_000	869	17	0	21	4	13	1	83.9045	90.6889
TI	2013_04_DSG182_000	870	17	10	21	4	13	1	83.5498	90.0118
TI	2013_04_DSG182_000	871	17	20	21	4	13	1	83.7485	91.0571
TI	2013_04_DSG182_000	872	17	30	21	4	13	1	83.8402	91.6087
TI	2013_04_DSG182_000	873	17	40	21	4	13	1	85.2402	91.8362
TI	2013_04_DSG182_000	874	17	50	21	4	13	1	85.1229	91.8993
TI	2013_04_DSG182_000	875	18	0	21	4	13	1	83.6285	90.9282
TI	2013_04_DSG182_000	876	18	10	21	4	13	1	84.9645	91.8966
TI	2013_04_DSG182_000	877	18	20	21	4	13	1	84.41	92.4248
TI	2013_04_DSG182_000	878	18	30	21	4	13	1	84.4872	91.8428
TI	2013_04_DSG182_000	879	18	40	21	4	13	1	85.2874	93.6966
TI	2013_04_DSG182_000	880	18	50	21	4	13	1	85.6937	94.6228
TI	2013_04_DSG182_000	881	19	0	21	4	13	1	84.6718	95.9242
TI	2013_04_DSG182_000	882	19	10	21	4	13	1	85.089	99.165
TI	2013_04_DSG182_000	883	19	20	21	4	13	1	87.0591	103.888
TI	2013_04_DSG182_000	884	19	30	21	4	13	2	85.3551	105.888
TI	2013_04_DSG182_000	885	19	40	21	4	13	2	86.9296	103.446
TI	2013_04_DSG182_000	886	19	50	21	4	13	2	86.46	96.5835
TI	2013_04_DSG182_000	887	20	0	21	4	13	2	85.4362	95.4847
TI	2013_04_DSG182_000	888	20	10	21	4	13	2	84.9587	94.0576
TI	2013_04_DSG182_000	889	20	20	21	4	13	2	84.5222	92.3865
TI	2013_04_DSG182_000	890	20	30	21	4	13	2	84.6938	94.1317
TI	2013_04_DSG182_000	891	20	40	21	4	13	2	85.2258	93.0607
TI	2013_04_DSG182_000	892	20	50	21	4	13	2	86.3565	91.2123
TI	2013_04_DSG182_000	893	21	0	21	4	13	2	85.8527	91.0706
TI	2013_04_DSG182_000	894	21	10	21	4	13	2	85.4062	92.2243
TI	2013_04_DSG182_000	895	21	20	21	4	13	2	85.6606	90.7365
TI	2013_04_DSG182_000	896	21	30	21	4	13	2	84.433	90.2223
TI	2013_04_DSG182_000	897	21	40	21	4	13	2	84.5095	91.2499
TI	2013_04_DSG182_000	898	21	50	21	4	13	2	84.8721	88.0523
TI	2013_04_DSG182_000	899	22	0	21	4	13	2	86.1095	89.7581
TI	2013_04_DSG182_000	900	22	10	21	4	13	2	85.5311	90.3582
TI	2013_04_DSG182_000	901	22	20	21	4	13	2	83.9345	88.5626
TI	2013_04_DSG182_000	902	22	30	21	4	13	2	83.9081	88.6743
TI	2013_04_DSG182_000	903	22	40	21	4	13	2	84.9373	89.8044
TI	2013_04_DSG182_000	904	22	50	21	4	13	2	84.4571	91.4432
TI	2013_04_DSG182_000	905	23	0	21	4	13	2	85.167	91.6586
TI	2013_04_DSG182_000	906	23	10	21	4	13	2	84.1382	89.4938
TI	2013_04_DSG182_000	907	23	20	21	4	13	2	84.9052	90.0985
TI	2013_04_DSG182_000	908	23	30	21	4	13	2	84.129	89.6228
TI	2013_04_DSG182_000	909	23	40	21	4	13	2	84.077	90.1042
TI	2013_04_DSG182_000	910	23	50	21	4	13	2	84.4602	88.613
TI	2013_04_DSG182_000	911	0	0	22	4	13	2	84.7962	87.6447
TI	2013_04_DSG182_000	912	0	10	22	4	13	2	85.0968	88.3804
TI	2013_04_DSG182_000	913	0	20	22	4	13	2	85.7706	92.184
TI	2013_04_DSG182_000	914	0	30	22	4	13	2	84.9598	94.9527
TI	2013_04_DSG182_000	915	0	40	22	4	13	2	83.9969	95.7711
TI	2013_04_DSG182_000	916	0	50	22	4	13	2	85.3521	94.0417
TI	2013_04_DSG182_000	917	1	0	22	4	13	2	96.9519	103.279
TI	2013_04_DSG182_000	918	1	10	22	4	13	2	85.5344	95.6141
TI	2013_04_DSG182_000	919	1	20	22	4	13	2	86.502	94.1349
TI	2013_04_DSG182_000	920	1	30	22	4	13	2	85.2148	91.0721
TI	2013_04_DSG182_000	921	1	40	22	4	13	2	84.6899	90.0902
TI	2013_04_DSG182_000	922	1	50	22	4	13	2	84.7585	88.717
TI	2013_04_DSG182_000	923	2	0	22	4	13	2	85.221	89.3893
TI	2013_04_DSG182_000	924	2	10	22	4	13	2	85.1135	88.908
TI	2013_04_DSG182_000	925	2	20	22	4	13	2	83.6653	89.3851
TI	2013_04_DSG182_000	926	2	30	22	4	13	2	85.3425	88.5153
TI	2013_04_DSG182_000	927	2	40	22	4	13	2	85.6616	90.4282
TI	2013_04_DSG182_000	928	2	50	22	4	13	2	84.843	88.3102
TI	2013_04_DSG182_000	929	3	0	22	4	13	2	84.0202	88.1676
TI	2013_04_DSG182_000	930	3	10	22	4	13	2	84.4351	89.4277
TI	2013_04_DSG182_000	931	3	20	22	4	13	2	86.2931	88.1811
TI	2013_04_DSG182_000	932	3	30	22	4	13	2	85.5447	88.1861
TI	2013_04_DSG182_000	933	3	40	22	4	13	2	85.3924	89.0019
TI	2013_04_DSG182_000	934	3	50	22	4	13	2	85.0906	89.2799
TI	2013_04_DSG182_000	935	4	0	22	4	13	2	87.1676	92.7681
TI	2013_04_DSG182_000	936	4	10	22	4	13	2	84.899	92.2844
TI	2013_04_DSG182_000	937	4	20	22	4	13	2	85.3413	93.42
TI	2013_04_DSG182_000	938	4	30	22	4	13	2	85.6048	91.7627
TI	2013_04_DSG182_000	939	4	40	22	4	13	2	84.4753	89.7564
TI	2013_04_DSG182_000	940	4	50	22	4	13	2	84.4908	91.0142
TI	2013_04_DSG182_000	941	5	0	22	4	13	2	85.0852	90.9277
TI	2013_04_DSG182_000	942	5	10	22	4	13	2	84.5234	86.5775
TI	2013_04_DSG182_000	943	5	20	22	4	13	3	85.2463	86.6419
TI	2013_04_DSG182_000	944	5	30	22	4	13	2	85.7355	83.6352
TI	2013_04_DSG182_000	945	5	40	22	4	13	2	85.6498	81.9202
TI	2013_04_DSG182_000	946	5	50	22	4	13	3	85.045	90.1375
TI	2013_04_DSG182_000	947	6	0	22	4	13	2	84.7075	84.8639
TI	2013_04_DSG182_000	948	6	10	22	4	13	2	84.9961	84.8057
TI	2013_04_DSG182_000	949	6	20	22	4	13	2	84.0308	84.9947
TI	2013_04_DSG182_000	950	6	30	22	4	13	2	83.725	84.8664
TI	2013_04_DSG182_000	951	6	40	22	4	13	2	83.3624	83.6363
TI	2013_04_DSG182_000	952	6	50	22	4	13	2	84.2365	84.223
TI	2013_04_DSG182_000	953	7	0	22	4	13	2	82.9267	84.6624
TI	2013_04_DSG182_000	954	7	10	22	4	13	2	85.0754	85.7671
TI	2013_04_DSG182_000	955	7	20	22	4	13	2	82.9936	86.3118
TI	2013_04_DSG182_000	956	7	30	22	4	13	2	84.2052	86.9775
TI	2013_04_DSG182_000	957	7	40	22	4	13	1	82.3361	94.6858
TI	2013_04_DSG182_000	958	7	50	22	4	13	1	83.5001	90.8232
TI	2013_04_DSG182_000	959	8	0	22	4	13	1	82.5019	94.499
TI	2013_04_DSG182_000	960	8	10	22	4	13	1	83.3108	94.0682
TI	2013_04_DSG182_000	961	8	20	22	4	13	1	82.9173	89.7192
TI	2013_04_DSG182_000	962	8	30	22	4	13	1	83.8259	90.4231
TI	2013_04_DSG182_000	963	8	40	22	4	13	1	83.5506	90.6494
TI	2013_04_DSG182_000	964	8	50	22	4	13	1	82.4558	88.73
TI	2013_04_DSG182_000	965	9	0	22	4	13	1	83.9566	89.3056
TI	2013_04_DSG182_000	966	9	10	22	4	13	1	82.8828	89.5728
TI	2013_04_DSG182_000	967	9	20	22	4	13	1	83.49	90.1638
TI	2013_04_DSG182_000	968	9	30	22	4	13	1	83.1406	89.2209
TI	2013_04_DSG182_000	969	9	40	22	4	13	1	81.6112	89.104
TI	2013_04_DSG182_000	970	9	50	22	4	13	1	83.5359	89.9315
TI	2013_04_DSG182_000	971	10	0	22	4	13	1	82.4202	89.6683
TI	2013_04_DSG182_000	972	10	10	22	4	13	1	81.9801	89.7504
TI	2013_04_DSG182_000	973	10	20	22	4	13	1	82.0602	89.7818
TI	2013_04_DSG182_000	974	10	30	22	4	13	1	82.1613	88.6888
TI	2013_04_DSG182_000	975	10	40	22	4	13	1	83.453	89.9485
TI	2013_04_DSG182_000	976	10	50	22	4	13	1	83.4611	89.5613
TI	2013_04_DSG182_000	977	11	0	22	4	13	1	83.2683	89.0861
TI	2013_04_DSG182_000	978	11	10	22	4	13	1	82.0591	88.8678
TI	2013_04_DSG182_000	979	11	20	22	4	13	1	82.4485	89.0501
TI	2013_04_DSG182_000	980	11	30	22	4	13	1	82.2479	88.0477
TI	2013_04_DSG182_000	981	11	40	22	4	13	1	82.2371	87.5833
TI	2013_04_DSG182_000	982	11	50	22	4	13	2	82.3144	88.5632
TI	2013_04_DSG182_000	983	12	0	22	4	13	2	82.6187	91.8703
TI	2013_04_DSG182_000	984	12	10	22	4	13	2	83.1309	95.4584
TI	2013_04_DSG182_000	985	12	20	22	4	13	2	82.5267	87.3043
TI	2013_04_DSG182_000	986	12	30	22	4	13	1	83.2447	88.1999
TI	2013_04_DSG182_000	987	12	40	22	4	13	1	83.7163	94.2342
TI	2013_04_DSG182_000	988	12	50	22	4	13	1	83.6395	96.209
TI	2013_04_DSG182_000	989	13	0	22	4	13	1	83.1291	102.344
TI	2013_04_DSG182_000	990	13	10	22	4	13	1	82.47	110.133
TI	2013_04_DSG182_000	991	13	20	22	4	13	1	82.6784	107.137
TI	2013_04_DSG182_000	992	13	30	22	4	13	1	84.5332	106.889
TI	2013_04_DSG182_000	993	13	40	22	4	13	1	83.315	98.1742
TI	2013_04_DSG182_000	994	13	50	22	4	13	1	82.6938	92.8714
TI	2013_04_DSG182_000	995	14	0	22	4	13	1	85.1332	89.3818
TI	2013_04_DSG182_000	996	14	10	22	4	13	2	82.6316	89.6035
TI	2013_04_DSG182_000	997	14	20	22	4	13	2	84.1166	89.1013
TI	2013_04_DSG182_000	998	14	30	22	4	13	2	83.1944	86.7472
TI	2013_04_DSG182_000	999	14	40	22	4	13	2	82.2742	86.1438
TI	2013_04_DSG182_000	1000	14	50	22	4	13	2	82.0893	85.5395
TI	2013_04_DSG182_000	1001	15	0	22	4	13	2	83.0538	86.0454
TI	2013_04_DSG182_000	1002	15	10	22	4	13	1	83.6738	87.5399
TI	2013_04_DSG182_000	1003	15	20	22	4	13	1	82.8315	87.6889
TI	2013_04_DSG182_000	1004	15	30	22	4	13	2	82.6634	86.9934
TI	2013_04_DSG182_000	1005	15	40	22	4	13	1	81.9653	87.1379
TI	2013_04_DSG182_000	1006	15	50	22	4	13	1	82.033	88.5863
TI	2013_04_DSG182_000	1007	16	0	22	4	13	1	82.6376	90.2795
TI	2013_04_DSG182_000	1008	16	10	22	4	13	1	83.7182	91.4669
TI	2013_04_DSG182_000	1009	16	20	22	4	13	1	84.1929	92.1572
TI	2013_04_DSG182_000	1010	16	30	22	4	13	1	84.2787	101.777
TI	2013_04_DSG182_000	1011	16	40	22	4	13	1	84.136	91.1697
TI	2013_04_DSG182_000	1012	16	50	22	4	13	1	83.3507	90.5774
TI	2013_04_DSG182_000	1013	17	0	22	4	13	1	84.0112	91.2395
TI	2013_04_DSG182_000	1014	17	10	22	4	13	1	83.8016	90.6101
TI	2013_04_DSG182_000	1015	17	20	22	4	13	1	83.5936	92.9775
TI	2013_04_DSG182_000	1016	17	30	22	4	13	1	85.8582	92.2256
TI	2013_04_DSG182_000	1017	17	40	22	4	13	1	83.4574	91.9247
TI	2013_04_DSG182_000	1018	17	50	22	4	13	1	84.7862	92.7399
TI	2013_04_DSG182_000	1019	18	0	22	4	13	1	83.8267	91.4606
TI	2013_04_DSG182_000	1020	18	10	22	4	13	1	84.1484	91.4345
TI	2013_04_DSG182_000	1021	18	20	22	4	13	1	83.6604	92.3742
TI	2013_04_DSG182_000	1022	18	30	22	4	13	1	85.2035	98.8124
TI	2013_04_DSG182_000	1023	18	40	22	4	13	1	83.6361	94.7215
TI	2013_04_DSG182_000	1024	18	50	22	4	13	1	85.1939	96.2665
TI	2013_04_DSG182_000	1025	19	0	22	4	13	1	85.5402	95.2739
TI	2013_04_DSG182_000	1026	19	10	22	4	13	1	85.1133	98.3327
TI	2013_04_DSG182_000	1027	19	20	22	4	13	1	85.0344	101.017
TI	2013_04_DSG182_000	1028	19	30	22	4	13	1	86.4293	105.684
TI	2013_04_DSG182_000	1029	19	40	22	4	13	2	85.9494	108.856
TI	2013_04_DSG182_000	1030	19	50	22	4	13	2	84.7688	102.716
TI	2013_04_DSG182_000	1031	20	0	22	4	13	2	85.2099	99.1183
TI	2013_04_DSG182_000	1032	20	10	22	4	13	2	84.7405	96.3274
TI	2013_04_DSG182_000	1033	20	20	22	4	13	2	84.0619	93.9865
TI	2013_04_DSG182_000	1034	20	30	22	4	13	2	86.0086	94.5169
TI	2013_04_DSG182_000	1035	20	40	22	4	13	2	84.2746	95.2325
TI	2013_04_DSG182_000	1036	20	50	22	4	13	2	84.5148	94.2595
TI	2013_04_DSG182_000	1037	21	0	22	4	13	2	83.7812	95.4541
TI	2013_04_DSG182_000	1038	21	10	22	4	13	2	83.9924	94.1539
TI	2013_04_DSG182_000	1039	21	20	22	4	13	2	85.8008	95.0602
TI	2013_04_DSG182_000	1040	21	30	22	4	13	2	85.6952	94.5832
TI	2013_04_DSG182_000	1041	21	40	22	4	13	2	83.9472	95.5815
TI	2013_04_DSG182_000	1042	21	50	22	4	13	2	84.5455	94.5712
TI	2013_04_DSG182_000	1043	22	0	22	4	13	2	84.1452	94.6723
TI	2013_04_DSG182_000	1044	22	10	22	4	13	2	83.6034	93.6323
TI	2013_04_DSG182_000	1045	22	20	22	4	13	2	84.1248	94.8623
TI	2013_04_DSG182_000	1046	22	30	22	4	13	2	84.2888	93.6563
TI	2013_04_DSG182_000	1047	22	40	22	4	13	2	84.4331	95.4235
TI	2013_04_DSG182_000	1048	22	50	22	4	13	2	83.4684	95.7413
TI	2013_04_DSG182_000	1049	23	0	22	4	13	2	84.0957	98.8678
TI	2013_04_DSG182_000	1050	23	10	22	4	13	2	83.8582	97.3152
TI	2013_04_DSG182_000	1051	23	20	22	4	13	2	84.7682	100.387
TI	2013_04_DSG182_000	1052	23	30	22	4	13	2	85.4982	96.2746
TI	2013_04_DSG182_000	1053	23	40	22	4	13	2	84.6247	95.642
TI	2013_04_DSG182_000	1054	23	50	22	4	13	2	84.0283	93.9967
TI	2013_04_DSG182_000	1055	0	0	23	4	13	2	85.2933	93.4892
TI	2013_04_DSG182_000	1056	0	10	23	4	13	2	83.7636	93.0166
TI	2013_04_DSG182_000	1057	0	20	23	4	13	2	84.5784	92.3192
TI	2013_04_DSG182_000	1058	0	30	23	4	13	2	84.0009	93.1011
TI	2013_04_DSG182_000	1059	0	40	23	4	13	2	85.793	92.163
TI	2013_04_DSG182_000	1060	0	50	23	4	13	2	85.8073	92.1093
TI	2013_04_DSG182_000	1061	1	0	23	4	13	2	84.7098	92.5747
TI	2013_04_DSG182_000	1062	1	10	23	4	13	2	85.5463	93.4001
TI	2013_04_DSG182_000	1063	1	20	23	4	13	2	85.1762	94.1091
TI	2013_04_DSG182_000	1064	1	30	23	4	13	2	84.1384	92.1437
TI	2013_04_DSG182_000	1065	1	40	23	4	13	2	84.5818	92.2393
TI	2013_04_DSG182_000	1066	1	50	23	4	13	2	85.3117	92.1832
TI	2013_04_DSG182_000	1067	2	0	23	4	13	2	85.54	91.5546
TI	2013_04_DSG182_000	1068	2	10	23	4	13	2	85.8393	94.589
TI	2013_04_DSG182_000	1069	2	20	23	4	13	2	84.3285	94.8489
TI	2013_04_DSG182_000	1070	2	30	23	4	13	2	84.4894	94.5202
TI	2013_04_DSG182_000	1071	2	40	23	4	13	2	84.6019	92.7477
TI	2013_04_DSG182_000	1072	2	50	23	4	13	2	84.9442	93.8504
TI	2013_04_DSG182_000	1073	3	0	23	4	13	2	84.3359	93.0396
TI	2013_04_DSG182_000	1074	3	10	23	4	13	2	84.7653	93.7592
TI	2013_04_DSG182_000	1075	3	20	23	4	13	2	85.147	93.193
TI	2013_04_DSG182_000	1076	3	30	23	4	13	2	84.3039	93.2302
TI	2013_04_DSG182_000	1077	3	40	23	4	13	2	85.5628	92.7652
TI	2013_04_DSG182_000	1078	3	50	23	4	13	2	84.8381	90.7554
TI	2013_04_DSG182_000	1079	4	0	23	4	13	2	85.904	90.5219
TI	2013_04_DSG182_000	1080	4	10	23	4	13	2	85.2644	90.9012
TI	2013_04_DSG182_000	1081	4	20	23	4	13	2	85.1151	91.8604
TI	2013_04_DSG182_000	1082	4	30	23	4	13	2	85.0236	91.2745
TI	2013_04_DSG182_000	1083	4	40	23	4	13	2	85.0403	90.5547
TI	2013_04_DSG182_000	1084	4	50	23	4	13	2	85.9961	91.066
TI	2013_04_DSG182_000	1085	5	0	23	4	13	2	86.277	91.2578
TI	2013_04_DSG182_000	1086	5	10	23	4	13	2	85.3426	91.0646
TI	2013_04_DSG182_000	1087	5	20	23	4	13	2	86.1434	89.9119
TI	2013_04_DSG182_000	1088	5	30	23	4	13	2	86.3408	89.6244
TI	2013_04_DSG182_000	1089	5	40	23	4	13	2	85.7565	88.0701
TI	2013_04_DSG182_000	1090	5	50	23	4	13	2	85.3775	88.0441
TI	2013_04_DSG182_000	1091	6	0	23	4	13	1	84.3626	88.6746
TI	2013_04_DSG182_000	1092	6	10	23	4	13	2	85.4137	88.5522
TI	2013_04_DSG182_000	1093	6	20	23	4	13	1	83.8419	88.2024
TI	2013_04_DSG182_000	1094	6	30	23	4	13	1	83.4168	88.5856
TI	2013_04_DSG182_000	1095	6	40	23	4	13	1	85.5886	89.1437
TI	2013_04_DSG182_000	1096	6	50	23	4	13	1	84.8911	89.5136
TI	2013_04_DSG182_000	1097	7	0	23	4	13	1	84.3334	88.9302
TI	2013_04_DSG182_000	1098	7	10	23	4	13	1	83.8502	88.2382
TI	2013_04_DSG182_000	1099	7	20	23	4	13	1	83.4915	88.5778
TI	2013_04_DSG182_000	1100	7	30	23	4	13	1	82.6254	87.7613
TI	2013_04_DSG182_000	1101	7	40	23	4	13	1	82.737	88.0752
TI	2013_04_DSG182_000	1102	7	50	23	4	13	2	82.0887	87.0801
TI	2013_04_DSG182_000	1103	8	0	23	4	13	1	82.7418	88.6161
TI	2013_04_DSG182_000	1104	8	10	23	4	13	1	83.4854	87.5607
TI	2013_04_DSG182_000	1105	8	20	23	4	13	2	82.3989	86.8109
TI	2013_04_DSG182_000	1106	8	30	23	4	13	1	82.9502	86.7998
TI	2013_04_DSG182_000	1107	8	40	23	4	13	2	82.6315	87.0626
TI	2013_04_DSG182_000	1108	8	50	23	4	13	2	84.8784	85.1262
TI	2013_04_DSG182_000	1109	9	0	23	4	13	2	83.8453	86.4172
TI	2013_04_DSG182_000	1110	9	10	23	4	13	2	82.7571	85.3072
TI	2013_04_DSG182_000	1111	9	20	23	4	13	2	82.2976	85.7174
TI	2013_04_DSG182_000	1112	9	30	23	4	13	2	83.0175	84.644
TI	2013_04_DSG182_000	1113	9	40	23	4	13	2	82.9352	83.4452
TI	2013_04_DSG182_000	1114	9	50	23	4	13	2	84.4752	102.818
TI	2013_04_DSG182_000	1115	10	0	23	4	13	2	81.9895	89.371
TI	2013_04_DSG182_000	1116	10	10	23	4	13	2	82.0532	85.3066
TI	2013_04_DSG182_000	1117	10	20	23	4	13	2	82.0816	81.1949
TI	2013_04_DSG182_000	1118	10	30	23	4	13	2	82.5506	80.68
TI	2013_04_DSG182_000	1119	10	40	23	4	13	2	84.3574	81.6801
TI	2013_04_DSG182_000	1120	10	50	23	4	13	1	104.59	118.363
TI	2013_04_DSG182_000	1121	11	0	23	4	13	2	82.4142	80.5247
TI	2013_04_DSG182_000	1122	11	10	23	4	13	2	83.8554	82.002
TI	2013_04_DSG182_000	1123	11	20	23	4	13	2	84.6483	84.2074
TI	2013_04_DSG182_000	1124	11	30	23	4	13	2	81.9516	81.3906
TI	2013_04_DSG182_000	1125	11	40	23	4	13	2	82.2958	81.8924
TI	2013_04_DSG182_000	1126	11	50	23	4	13	2	83.9968	83.1772
TI	2013_04_DSG182_000	1127	12	0	23	4	13	2	83.5705	81.4306
TI	2013_04_DSG182_000	1128	12	10	23	4	13	2	83.2114	87.0873
TI	2013_04_DSG182_000	1129	12	20	23	4	13	2	82.7047	79.682
TI	2013_04_DSG182_000	1130	12	30	23	4	13	2	83.1253	77.4834
TI	2013_04_DSG182_000	1131	12	40	23	4	13	2	82.2767	77.8605
TI	2013_04_DSG182_000	1132	12	50	23	4	13	2	82.5759	81.3667
TI	2013_04_DSG182_000	1133	13	0	23	4	13	2	82.9321	88.4233
TI	2013_04_DSG182_000	1134	13	10	23	4	13	2	82.9587	78.5589
TI	2013_04_DSG182_000	1135	13	20	23	4	13	2	85.6102	78.0747
TI	2013_04_DSG182_000	1136	13	30	23	4	13	2	82.864	77.8718
TI	2013_04_DSG182_000	1137	13	40	23	4	13	2	82.636	79.079
TI	2013_04_DSG182_000	1138	13	50	23	4	13	2	83.3822	80.6605
TI	2013_04_DSG182_000	1139	14	0	23	4	13	2	83.0546	82.1747
TI	2013_04_DSG182_000	1140	14	10	23	4	13	2	83.2053	82.3493
TI	2013_04_DSG182_000	1141	14	20	23	4	13	2	83.3123	83.6795
TI	2013_04_DSG182_000	1142	14	30	23	4	13	2	83.4363	83.8816
TI	2013_04_DSG182_000	1143	14	40	23	4	13	2	82.9916	84.6951
TI	2013_04_DSG182_000	1144	14	50	23	4	13	2	84.4855	84.9427
TI	2013_04_DSG182_000	1145	15	0	23	4	13	2	82.9258	85.7963
TI	2013_04_DSG182_000	1146	15	10	23	4	13	1	83.6741	86.8156
TI	2013_04_DSG182_000	1147	15	20	23	4	13	1	83.1277	87.2629
TI	2013_04_DSG182_000	1148	15	30	23	4	13	2	83.9359	87.3527
TI	2013_04_DSG182_000	1149	15	40	23	4	13	1	83.425	95.3292
TI	2013_04_DSG182_000	1150	15	50	23	4	13	1	84.7337	113.667
TI	2013_04_DSG182_000	1151	16	0	23	4	13	1	84.106	94.631
TI	2013_04_DSG182_000	1152	16	10	23	4	13	1	83.065	90.4731
TI	2013_04_DSG182_000	1153	16	20	23	4	13	1	82.7072	89.3383
TI	2013_04_DSG182_000	1154	16	30	23	4	13	1	82.9861	90.6504
TI	2013_04_DSG182_000	1155	16	40	23	4	13	1	83.8714	89.1374
TI	2013_04_DSG182_000	1156	16	50	23	4	13	1	83.1932	89.1456
TI	2013_04_DSG182_000	1157	17	0	23	4	13	1	84.6778	91.9388
TI	2013_04_DSG182_000	1158	17	10	23	4	13	1	83.6307	89.4059
TI	2013_04_DSG182_000	1159	17	20	23	4	13	1	84.1553	89.1662
TI	2013_04_DSG182_000	1160	17	30	23	4	13	1	85.0699	89.9482
TI	2013_04_DSG182_000	1161	17	40	23	4	13	1	83.9513	88.8633
TI	2013_04_DSG182_000	1162	17	50	23	4	13	1	83.5265	90.3688
TI	2013_04_DSG182_000	1163	18	0	23	4	13	1	84.3673	90.7398
TI	2013_04_DSG182_000	1164	18	10	23	4	13	2	84.3099	93.8756
TI	2013_04_DSG182_000	1165	18	20	23	4	13	1	86.2593	91.8896
TI	2013_04_DSG182_000	1166	18	30	23	4	13	2	84.2694	97.515
TI	2013_04_DSG182_000	1167	18	40	23	4	13	1	85.2485	109.366
TI	2013_04_DSG182_000	1168	18	50	23	4	13	1	85.9859	111.508
TI	2013_04_DSG182_000	1169	19	0	23	4	13	1	86.6591	113.529
TI	2013_04_DSG182_000	1170	19	10	23	4	13	1	86.5054	113.983
TI	2013_04_DSG182_000	1171	19	20	23	4	13	1	85.7017	102.514
TI	2013_04_DSG182_000	1172	19	30	23	4	13	1	86.0457	114.996
TI	2013_04_DSG182_000	1173	19	40	23	4	13	2	85.4402	114.506
TI	2013_04_DSG182_000	1174	19	50	23	4	13	2	85.1561	115.461
TI	2013_04_DSG182_000	1175	20	0	23	4	13	2	85.772	116.125
TI	2013_04_DSG182_000	1176	20	10	23	4	13	2	84.7709	112.312
TI	2013_04_DSG182_000	1177	20	20	23	4	13	2	85.3442	114.124
TI	2013_04_DSG182_000	1178	20	30	23	4	13	2	86.3539	112.197
TI	2013_04_DSG182_000	1179	20	40	23	4	13	2	84.0678	101.639
TI	2013_04_DSG182_000	1180	20	50	23	4	13	2	85.1688	105.186
TI	2013_04_DSG182_000	1181	21	0	23	4	13	2	84.1485	94.0957
TI	2013_04_DSG182_000	1182	21	10	23	4	13	2	84.8914	92.4546
TI	2013_04_DSG182_000	1183	21	20	23	4	13	2	84.028	91.2073
TI	2013_04_DSG182_000	1184	21	30	23	4	13	2	83.6645	89.8183
TI	2013_04_DSG182_000	1185	21	40	23	4	13	2	85.6642	88.6739
TI	2013_04_DSG182_000	1186	21	50	23	4	13	2	84.9506	86.8091
TI	2013_04_DSG182_000	1187	22	0	23	4	13	2	84.938	90.5529
TI	2013_04_DSG182_000	1188	22	10	23	4	13	2	87.6168	92.1754
TI	2013_04_DSG182_000	1189	22	20	23	4	13	2	85.4906	90.5592
TI	2013_04_DSG182_000	1190	22	30	23	4	13	2	85.2083	90.4248
TI	2013_04_DSG182_000	1191	22	40	23	4	13	2	84.733	94.1207
TI	2013_04_DSG182_000	1192	22	50	23	4	13	2	84.0277	95.5352
TI	2013_04_DSG182_000	1193	23	0	23	4	13	2	85.556	94.537
TI	2013_04_DSG182_000	1194	23	10	23	4	13	2	84.3103	94.4658
TI	2013_04_DSG182_000	1195	23	20	23	4	13	2	84.5473	94.4364
TI	2013_04_DSG182_000	1196	23	30	23	4	13	2	84.6124	94.1711
TI	2013_04_DSG182_000	1197	23	40	23	4	13	2	86.1249	94.2144
TI	2013_04_DSG182_000	1198	23	50	23	4	13	2	85.4329	94.0039
TI	2013_04_DSG182_000	1199	0	0	24	4	13	2	84.4921	93.8404
TI	2013_04_DSG182_000	1200	0	10	24	4	13	2	86.0797	98.5851
TI	2013_04_DSG182_000	1201	0	20	24	4	13	1	85.0648	109.608
TI	2013_04_DSG182_000	1202	0	30	24	4	13	2	84.4085	112.704
TI	2013_04_DSG182_000	1203	0	40	24	4	13	2	84.0322	101.292
TI	2013_04_DSG182_000	1204	0	50	24	4	13	2	85.5884	95.2865
TI	2013_04_DSG182_000	1205	1	0	24	4	13	2	85.5277	93.2239
TI	2013_04_DSG182_000	1206	1	10	24	4	13	2	84.2442	93.5047
TI	2013_04_DSG182_000	1207	1	20	24	4	13	2	84.16	92.7114
TI	2013_04_DSG182_000	1208	1	30	24	4	13	2	84.401	93.4842
TI	2013_04_DSG182_000	1209	1	40	24	4	13	2	84.327	94.1044
TI	2013_04_DSG182_000	1210	1	50	24	4	13	2	84.9104	93.0515
TI	2013_04_DSG182_000	1211	2	0	24	4	13	2	83.978	93.9209
TI	2013_04_DSG182_000	1212	2	10	24	4	13	2	85.3611	93.5766
TI	2013_04_DSG182_000	1213	2	20	24	4	13	2	84.7405	92.8044
TI	2013_04_DSG182_000	1214	2	30	24	4	13	2	84.3973	92.8667
TI	2013_04_DSG182_000	1215	2	40	24	4	13	2	84.4292	93.489
TI	2013_04_DSG182_000	1216	2	50	24	4	13	2	86.3754	93.4701
TI	2013_04_DSG182_000	1217	3	0	24	4	13	2	86.2269	92.784
TI	2013_04_DSG182_000	1218	3	10	24	4	13	2	84.867	92.39
TI	2013_04_DSG182_000	1219	3	20	24	4	13	2	84.6562	94.6458
TI	2013_04_DSG182_000	1220	3	30	24	4	13	2	86.3485	95.109
TI	2013_04_DSG182_000	1221	3	40	24	4	13	2	85.5397	94.336
TI	2013_04_DSG182_000	1222	3	50	24	4	13	2	84.2624	92.6359
TI	2013_04_DSG182_000	1223	4	0	24	4	13	2	84.2707	92.9583
TI	2013_04_DSG182_000	1224	4	10	24	4	13	2	86.2233	95.7992
TI	2013_04_DSG182_000	1225	4	20	24	4	13	2	84.3334	94.175
TI	2013_04_DSG182_000	1226	4	30	24	4	13	2	86.2073	95.0129
TI	2013_04_DSG182_000	1227	4	40	24	4	13	2	85.7511	95.5792
TI	2013_04_DSG182_000	1228	4	50	24	4	13	2	85.9398	94.2608
TI	2013_04_DSG182_000	1229	5	0	24	4	13	2	84.9994	94.1619
TI	2013_04_DSG182_000	1230	5	10	24	4	13	2	85.516	94.0863
TI	2013_04_DSG182_000	1231	5	20	24	4	13	1	85.9485	92.61
TI	2013_04_DSG182_000	1232	5	30	24	4	13	1	86.1762	92.5107
TI	2013_04_DSG182_000	1233	5	40	24	4	13	1	86.1252	93.2574
TI	2013_04_DSG182_000	1234	5	50	24	4	13	1	84.2395	93.7053
TI	2013_04_DSG182_000	1235	6	0	24	4	13	1	84.0858	93.3779
TI	2013_04_DSG182_000	1236	6	10	24	4	13	1	85.4148	92.7402
TI	2013_04_DSG182_000	1237	6	20	24	4	13	1	83.3764	91.8274
TI	2013_04_DSG182_000	1238	6	30	24	4	13	1	83.7312	92.0179
TI	2013_04_DSG182_000	1239	6	40	24	4	13	1	84.0345	91.7203
TI	2013_04_DSG182_000	1240	6	50	24	4	13	1	83.7565	90.2681
TI	2013_04_DSG182_000	1241	7	0	24	4	13	1	84.2754	91.4131
TI	2013_04_DSG182_000	1242	7	10	24	4	13	1	82.4503	90.5491
TI	2013_04_DSG182_000	1243	7	20	24	4	13	1	84.0008	91.2655
TI	2013_04_DSG182_000	1244	7	30	24	4	13	1	82.7591	92.0535
TI	2013_04_DSG182_000	1245	7	40	24	4	13	1	83.6855	93.8315
TI	2013_04_DSG182_000	1246	7	50	24	4	13	1	82.9601	96.3389
TI	2013_04_DSG182_000	1247	8	0	24	4	13	1	82.6052	95.7633
TI	2013_04_DSG182_000	1248	8	10	24	4	13	1	82.5922	92.2913
TI	2013_04_DSG182_000	1249	8	20	24	4	13	1	83.5603	90.6014
TI	2013_04_DSG182_000	1250	8	30	24	4	13	1	85.4125	89.9974
TI	2013_04_DSG182_000	1251	8	40	24	4	13	1	81.9142	90.4096
TI	2013_04_DSG182_000	1252	8	50	24	4	13	1	83.4591	89.727
TI	2013_04_DSG182_000	1253	9	0	24	4	13	1	83.7689	89.169
TI	2013_04_DSG182_000	1254	9	10	24	4	13	1	81.8777	90.2475
TI	2013_04_DSG182_000	1255	9	20	24	4	13	1	96.0424	134.314
TI	2013_04_DSG182_000	1256	9	30	24	4	13	1	84.4581	112.494
TI	2013_04_DSG182_000	1257	9	40	24	4	13	1	82.6363	92.2887
TI	2013_04_DSG182_000	1258	9	50	24	4	13	1	83.3456	88.0466
TI	2013_04_DSG182_000	1259	10	0	24	4	13	1	81.9509	89.693
TI	2013_04_DSG182_000	1260	10	10	24	4	13	1	83.2425	88.4434
TI	2013_04_DSG182_000	1261	10	20	24	4	13	1	83.2499	88.9799
TI	2013_04_DSG182_000	1262	10	30	24	4	13	1	83.709	88.7371
TI	2013_04_DSG182_000	1263	10	40	24	4	13	1	82.4132	88.5975
TI	2013_04_DSG182_000	1264	10	50	24	4	13	1	83.277	88.7361
TI	2013_04_DSG182_000	1265	11	0	24	4	13	1	82.4779	87.7494
TI	2013_04_DSG182_000	1266	11	10	24	4	13	1	83.6054	88.5906
TI	2013_04_DSG182_000	1267	11	20	24	4	13	2	83.8019	87.0592
TI	2013_04_DSG182_000	1268	11	30	24	4	13	2	81.9675	86.9753
TI	2013_04_DSG182_000	1269	11	40	24	4	13	2	82.0391	86.911
TI	2013_04_DSG182_000	1270	11	50	24	4	13	1	82.4474	104.021
TI	2013_04_DSG182_000	1271	12	0	24	4	13	1	82.4443	91.8866
TI	2013_04_DSG182_000	1272	12	10	24	4	13	1	82.4704	99.9734
TI	2013_04_DSG182_000	1273	12	20	24	4	13	2	84.1643	91.9405
TI	2013_04_DSG182_000	1274	12	30	24	4	13	2	83.5247	100.301
TI	2013_04_DSG182_000	1275	12	40	24	4	13	2	83.8732	84.6138
TI	2013_04_DSG182_000	1276	12	50	24	4	13	2	82.9927	85.842
TI	2013_04_DSG182_000	1277	13	0	24	4	13	2	83.4385	83.8702
TI	2013_04_DSG182_000	1278	13	10	24	4	13	2	83.6509	81.7575
TI	2013_04_DSG182_000	1279	13	20	24	4	13	2	83.3796	80.7605
TI	2013_04_DSG182_000	1280	13	30	24	4	13	3	82.638	84.2983
TI	2013_04_DSG182_000	1281	13	40	24	4	13	2	82.6759	86.8141
TI	2013_04_DSG182_000	1282	13	50	24	4	13	2	85.6166	78.8464
TI	2013_04_DSG182_000	1283	14	0	24	4	13	2	82.7289	76.3819
TI	2013_04_DSG182_000	1284	14	10	24	4	13	2	82.6579	74.6265
TI	2013_04_DSG182_000	1285	14	20	24	4	13	2	84.0353	76.4906
TI	2013_04_DSG182_000	1286	14	30	24	4	13	2	83.3105	76.2407
TI	2013_04_DSG182_000	1287	14	40	24	4	13	2	84.5192	83.6011
TI	2013_04_DSG182_000	1288	14	50	24	4	13	2	85.014	79.0402
TI	2013_04_DSG182_000	1289	15	0	24	4	13	2	84.2218	76.9653
TI	2013_04_DSG182_000	1290	15	10	24	4	13	2	84.1084	78.1669
TI	2013_04_DSG182_000	1291	15	20	24	4	13	2	84.2484	77.5612
TI	2013_04_DSG182_000	1292	15	30	24	4	13	2	83.0766	78.2387
TI	2013_04_DSG182_000	1293	15	40	24	4	13	2	84.7447	89.5436
TI	2013_04_DSG182_000	1294	15	50	24	4	13	2	83.1884	80.6537
TI	2013_04_DSG182_000	1295	16	0	24	4	13	2	84.0872	84.6728
TI	2013_04_DSG182_000	1296	16	10	24	4	13	2	84.9774	80.2361
TI	2013_04_DSG182_000	1297	16	20	24	4	13	2	84.5317	79.8766
TI	2013_04_DSG182_000	1298	16	30	24	4	13	2	84.0682	80.3312
TI	2013_04_DSG182_000	1299	16	40	24	4	13	2	85.3904	84.4815
TI	2013_04_DSG182_000	1300	16	50	24	4	13	2	83.011	80.4291
TI	2013_04_DSG182_000	1301	17	0	24	4	13	2	83.6886	81.385
TI	2013_04_DSG182_000	1302	17	10	24	4	13	2	83.8335	81.2072
TI	2013_04_DSG182_000	1303	17	20	24	4	13	2	85.0393	86.1192
TI	2013_04_DSG182_000	1304	17	30	24	4	13	2	84.3752	81.0917
TI	2013_04_DSG182_000	1305	17	40	24	4	13	2	85.0265	80.5477
TI	2013_04_DSG182_000	1306	17	50	24	4	13	2	85.5375	82.5533
TI	2013_04_DSG182_000	1307	18	0	24	4	13	2	85.0735	84.9509
TI	2013_04_DSG182_000	1308	18	10	24	4	13	2	84.8128	89.0966
TI	2013_04_DSG182_000	1309	18	20	24	4	13	2	85.2032	86.2759
TI	2013_04_DSG182_000	1310	18	30	24	4	13	2	85.214	108.115
TI	2013_04_DSG182_000	1311	18	40	24	4	13	1	84.9937	114.378
TI	2013_04_DSG182_000	1312	18	50	24	4	13	1	86.4367	112.986
TI	2013_04_DSG182_000	1313	19	0	24	4	13	1	86.066	115.547
TI	2013_04_DSG182_000	1314	19	10	24	4	13	1	85.3429	110.427
TI	2013_04_DSG182_000	1315	19	20	24	4	13	1	85.6012	116.35
TI	2013_04_DSG182_000	1316	19	30	24	4	13	1	87.5605	113.165
TI	2013_04_DSG182_000	1317	19	40	24	4	13	2	86.0557	110.306
TI	2013_04_DSG182_000	1318	19	50	24	4	13	2	85.7625	117.888
TI	2013_04_DSG182_000	1319	20	0	24	4	13	2	85.7302	115.735
TI	2013_04_DSG182_000	1320	20	10	24	4	13	2	84.8346	110.017
TI	2013_04_DSG182_000	1321	20	20	24	4	13	2	86.0225	116.65
TI	2013_04_DSG182_000	1322	20	30	24	4	13	2	87.17	122.871
TI	2013_04_DSG182_000	1323	20	40	24	4	13	2	84.9459	100.157
TI	2013_04_DSG182_000	1324	20	50	24	4	13	2	84.6734	111.704
TI	2013_04_DSG182_000	1325	21	0	24	4	13	2	85.3293	91.7401
TI	2013_04_DSG182_000	1326	21	10	24	4	13	2	85.5931	97.4913
TI	2013_04_DSG182_000	1327	21	20	24	4	13	2	85.7581	89.6102
TI	2013_04_DSG182_000	1328	21	30	24	4	13	2	85.7959	89.0873
TI	2013_04_DSG182_000	1329	21	40	24	4	13	2	85.7104	88.1968
TI	2013_04_DSG182_000	1330	21	50	24	4	13	2	86.0944	94.5991
TI	2013_04_DSG182_000	1331	22	0	24	4	13	2	85.3515	86.3226
TI	2013_04_DSG182_000	1332	22	10	24	4	13	2	85.623	88.638
TI	2013_04_DSG182_000	1333	22	20	24	4	13	2	84.4978	89.0438
TI	2013_04_DSG182_000	1334	22	30	24	4	13	2	85.6823	86.3608
TI	2013_04_DSG182_000	1335	22	40	24	4	13	2	86.8431	85.2957
TI	2013_04_DSG182_000	1336	22	50	24	4	13	2	86.739	89.0115
TI	2013_04_DSG182_000	1337	23	0	24	4	13	2	85.0722	87.2367
TI	2013_04_DSG182_000	1338	23	10	24	4	13	2	85.2007	85.709
TI	2013_04_DSG182_000	1339	23	20	24	4	13	2	85.794	86.1391
TI	2013_04_DSG182_000	1340	23	30	24	4	13	2	85.1748	83.6469
TI	2013_04_DSG182_000	1341	23	40	24	4	13	2	86.019	83.7092
TI	2013_04_DSG182_000	1342	23	50	24	4	13	2	86.5042	85.4482
TI	2013_04_DSG182_000	1343	0	0	25	4	13	2	86.1225	85.0324
TI	2013_04_DSG182_000	1344	0	10	25	4	13	2	85.9744	79.9921
TI	2013_04_DSG182_000	1345	0	20	25	4	13	2	85.2711	84.7797
TI	2013_04_DSG182_000	1346	0	30	25	4	13	2	84.7684	81.6263
TI	2013_04_DSG182_000	1347	0	40	25	4	13	2	86.2508	84.8506
TI	2013_04_DSG182_000	1348	0	50	25	4	13	2	85.9164	84.4302
TI	2013_04_DSG182_000	1349	1	0	25	4	13	2	86.0656	85.9171
TI	2013_04_DSG182_000	1350	1	10	25	4	13	2	85.4306	83.6433
TI	2013_04_DSG182_000	1351	1	20	25	4	13	2	86.1514	85.2765
TI	2013_04_DSG182_000	1352	1	30	25	4	13	2	86.5556	83.2416
TI	2013_04_DSG182_000	1353	1	40	25	4	13	2	87.6626	82.2111
TI	2013_04_DSG182_000	1354	1	50	25	4	13	2	86.4186	89.2177
TI	2013_04_DSG182_000	1355	2	0	25	4	13	2	85.7123	85.4497
TI	2013_04_DSG182_000	1356	2	10	25	4	13	2	85.2889	84.5443
TI	2013_04_DSG182_000	1357	2	20	25	4	13	2	85.6068	83.1224
TI	2013_04_DSG182_000	1358	2	30	25	4	13	2	84.6056	85.4249
TI	2013_04_DSG182_000	1359	2	40	25	4	13	2	85.3573	83.9731
TI	2013_04_DSG182_000	1360	2	50	25	4	13	2	85.6429	87.0264
TI	2013_04_DSG182_000	1361	3	0	25	4	13	2	84.7792	85.0819
TI	2013_04_DSG182_000	1362	3	10	25	4	13	2	84.6229	89.2368
TI	2013_04_DSG182_000	1363	3	20	25	4	13	2	85.1925	86.346
TI	2013_04_DSG182_000	1364	3	30	25	4	13	2	86.4478	94.3341
TI	2013_04_DSG182_000	1365	3	40	25	4	13	2	85.3186	96.5357
TI	2013_04_DSG182_000	1366	3	50	25	4	13	2	85.6149	94.3033
TI	2013_04_DSG182_000	1367	4	0	25	4	13	2	85.9974	90.6673
TI	2013_04_DSG182_000	1368	4	10	25	4	13	2	86.4188	90.0533
TI	2013_04_DSG182_000	1369	4	20	25	4	13	2	85.4026	90.5392
TI	2013_04_DSG182_000	1370	4	30	25	4	13	2	85.7677	86.8936
TI	2013_04_DSG182_000	1371	4	40	25	4	13	2	85.4586	86.5225
TI	2013_04_DSG182_000	1372	4	50	25	4	13	2	85.7164	85.2628
TI	2013_04_DSG182_000	1373	5	0	25	4	13	2	86.1806	87.7402
TI	2013_04_DSG182_000	1374	5	10	25	4	13	2	85.862	86.7383
TI	2013_04_DSG182_000	1375	5	20	25	4	13	3	86.7835	88.0981
TI	2013_04_DSG182_000	1376	5	30	25	4	13	2	86.2612	82.1341
TI	2013_04_DSG182_000	1377	5	40	25	4	13	2	85.5336	77.814
TI	2013_04_DSG182_000	1378	5	50	25	4	13	2	84.4131	79.979
TI	2013_04_DSG182_000	1379	6	0	25	4	13	2	84.8458	75.6484
TI	2013_04_DSG182_000	1380	6	10	25	4	13	2	83.3628	74.8595
TI	2013_04_DSG182_000	1381	6	20	25	4	13	2	85.7923	77.4326
TI	2013_04_DSG182_000	1382	6	30	25	4	13	2	85.3502	88.1398
TI	2013_04_DSG182_000	1383	6	40	25	4	13	2	84.6517	74.1882
TI	2013_04_DSG182_000	1384	6	50	25	4	13	2	83.2599	80.7941
TI	2013_04_DSG182_000	1385	7	0	25	4	13	2	82.9884	74.3936
TI	2013_04_DSG182_000	1386	7	10	25	4	13	2	82.689	73.8297
TI	2013_04_DSG182_000	1387	7	20	25	4	13	2	83.4324	75.6939
TI	2013_04_DSG182_000	1388	7	30	25	4	13	3	84.4275	81.1575
TI	2013_04_DSG182_000	1389	7	40	25	4	13	2	83.7552	100.45
TI	2013_04_DSG182_000	1390	7	50	25	4	13	3	82.8835	76.3178
TI	2013_04_DSG182_000	1391	8	0	25	4	13	2	83.2076	75.97
TI	2013_04_DSG182_000	1392	8	10	25	4	13	2	84.7666	77.0076
TI	2013_04_DSG182_000	1393	8	20	25	4	13	2	83.8959	74.3527
TI	2013_04_DSG182_000	1394	8	30	25	4	13	2	83.1822	88.7875
TI	2013_04_DSG182_000	1395	8	40	25	4	13	1	82.9301	80.7334
TI	2013_04_DSG182_000	1396	8	50	25	4	13	1	83.7853	81.891
TI	2013_04_DSG182_000	1397	9	0	25	4	13	2	83.3047	76.013
TI	2013_04_DSG182_000	1398	9	10	25	4	13	2	83.564	80.6177
TI	2013_04_DSG182_000	1399	9	20	25	4	13	2	82.6278	84.5947
TI	2013_04_DSG182_000	1400	9	30	25	4	13	2	83.4266	84.0389
TI	2013_04_DSG182_000	1401	9	40	25	4	13	1	82.059	90.2908
TI	2013_04_DSG182_000	1402	9	50	25	4	13	2	83.5126	76.8537
TI	2013_04_DSG182_000	1403	10	0	25	4	13	1	82.8028	102.659
TI	2013_04_DSG182_000	1404	10	10	25	4	13	1	82.4385	101.447
TI	2013_04_DSG182_000	1405	10	20	25	4	13	1	83.106	102.367
TI	2013_04_DSG182_000	1406	10	30	25	4	13	1	84.9475	98.4235
TI	2013_04_DSG182_000	1407	10	40	25	4	13	1	82.892	92.1397
TI	2013_04_DSG182_000	1408	10	50	25	4	13	2	83.7231	86.083
TI	2013_04_DSG182_000	1409	11	0	25	4	13	1	82.4119	91.907
TI	2013_04_DSG182_000	1410	11	10	25	4	13	1	83.4514	101.952
TI	2013_04_DSG182_000	1411	11	20	25	4	13	1	83.9795	93.856
TI	2013_04_DSG182_000	1412	11	30	25	4	13	2	82.2982	83.6647
TI	2013_04_DSG182_000	1413	11	40	25	4	13	2	82.2493	79.3739
TI	2013_04_DSG182_000	1414	11	50	25	4	13	2	84.0127	76.7057
TI	2013_04_DSG182_000	1415	12	0	25	4	13	2	83.2994	75.1145
TI	2013_04_DSG182_000	1416	12	10	25	4	13	2	82.4599	76.2286
TI	2013_04_DSG182_000	1417	12	20	25	4	13	1	84.0061	92.0455
TI	2013_04_DSG182_000	1418	12	30	25	4	13	2	84.5374	74.7717
TI	2013_04_DSG182_000	1419	12	40	25	4	13	2	83.6902	74.3303
TI	2013_04_DSG182_000	1420	12	50	25	4	13	2	83.985	76.5469
TI	2013_04_DSG182_000	1421	13	0	25	4	13	2	84.0435	75.4859
TI	2013_04_DSG182_000	1422	13	10	25	4	13	2	83.1294	74.6795
TI	2013_04_DSG182_000	1423	13	20	25	4	13	2	85.1097	74.169
TI	2013_04_DSG182_000	1424	13	30	25	4	13	2	85.1861	95.7898
TI	2013_04_DSG182_000	1425	13	40	25	4	13	2	83.4134	77.1228
TI	2013_04_DSG182_000	1426	13	50	25	4	13	2	82.7842	77.5034
TI	2013_04_DSG182_000	1427	14	0	25	4	13	1	93.1171	106.829
TI	2013_04_DSG182_000	1428	14	10	25	4	13	2	84.3518	77.8951
TI	2013_04_DSG182_000	1429	14	20	25	4	13	2	83.6737	78.9601
TI	2013_04_DSG182_000	1430	14	30	25	4	13	2	85.2119	80.5814
TI	2013_04_DSG182_000	1431	14	40	25	4	13	2	83.1438	81.8188
TI	2013_04_DSG182_000	1432	14	50	25	4	13	1	83.9777	92.9303
TI	2013_04_DSG182_000	1433	15	0	25	4	13	2	84.257	82.8075
TI	2013_04_DSG182_000	1434	15	10	25	4	13	2	84.0002	88.9145
TI	2013_04_DSG182_000	1435	15	20	25	4	13	2	82.774	83.4954
TI	2013_04_DSG182_000	1436	15	30	25	4	13	1	84.0401	97.5578
TI	2013_04_DSG182_000	1437	15	40	25	4	13	2	84.4143	80.0439
TI	2013_04_DSG182_000	1438	15	50	25	4	13	2	83.7172	78.5261
TI	2013_04_DSG182_000	1439	16	0	25	4	13	2	84.0987	79.9734
TI	2013_04_DSG182_000	1440	16	10	25	4	13	2	84.5051	82.1518
TI	2013_04_DSG182_000	1441	16	20	25	4	13	2	83.242	81.9694
TI	2013_04_DSG182_000	1442	16	30	25	4	13	2	85.5338	83.5032
TI	2013_04_DSG182_000	1443	16	40	25	4	13	2	84.0263	83.6303
TI	2013_04_DSG182_000	1444	16	50	25	4	13	2	83.2335	83.6156
TI	2013_04_DSG182_000	1445	17	0	25	4	13	2	83.4519	84.4544
TI	2013_04_DSG182_000	1446	17	10	25	4	13	2	82.7677	84.8902
TI	2013_04_DSG182_000	1447	17	20	25	4	13	2	82.5739	84.0541
TI	2013_04_DSG182_000	1448	17	30	25	4	13	2	82.8882	85.2587
TI	2013_04_DSG182_000	1449	17	40	25	4	13	2	84.1539	85.636
TI	2013_04_DSG182_000	1450	17	50	25	4	13	2	84.2094	85.9877
TI	2013_04_DSG182_000	1451	18	0	25	4	13	2	84.4605	86.1113
TI	2013_04_DSG182_000	1452	18	10	25	4	13	2	84.7398	87.2893
TI	2013_04_DSG182_000	1453	18	20	25	4	13	2	84.8359	87.1331
TI	2013_04_DSG182_000	1454	18	30	25	4	13	2	85.0459	91.3194
TI	2013_04_DSG182_000	1455	18	40	25	4	13	1	86.1714	94.6003
TI	2013_04_DSG182_000	1456	18	50	25	4	13	2	85.9779	90.1497
TI	2013_04_DSG182_000	1457	19	0	25	4	13	1	85.6748	109.49
TI	2013_04_DSG182_000	1458	19	10	25	4	13	2	86.048	89.504
TI	2013_04_DSG182_000	1459	19	20	25	4	13	1	85.4876	97.4327
TI	2013_04_DSG182_000	1460	19	30	25	4	13	1	87.0611	105.128
TI	2013_04_DSG182_000	1461	19	40	25	4	13	2	87.1006	112.027
TI	2013_04_DSG182_000	1462	19	50	25	4	13	2	86.8183	105.762
TI	2013_04_DSG182_000	1463	20	0	25	4	13	2	87.0782	101.834
TI	2013_04_DSG182_000	1464	20	10	25	4	13	2	86.4298	115.104
TI	2013_04_DSG182_000	1465	20	20	25	4	13	2	85.692	109.875
TI	2013_04_DSG182_000	1466	20	30	25	4	13	2	85.5109	96.6551
TI	2013_04_DSG182_000	1467	20	40	25	4	13	2	84.7351	95.2044
TI	2013_04_DSG182_000	1468	20	50	25	4	13	2	85.4433	89.9928
TI	2013_04_DSG182_000	1469	21	0	25	4	13	2	85.6916	97.407
TI	2013_04_DSG182_000	1470	21	10	25	4	13	2	85.1067	92.9278
TI	2013_04_DSG182_000	1471	21	20	25	4	13	2	84.7598	88.8608
TI	2013_04_DSG182_000	1472	21	30	25	4	13	2	84.3106	90.6518
TI	2013_04_DSG182_000	1473	21	40	25	4	13	2	85.5469	88.8715
TI	2013_04_DSG182_000	1474	21	50	25	4	13	2	84.4019	89.2577
TI	2013_04_DSG182_000	1475	22	0	25	4	13	2	84.5939	86.7832
TI	2013_04_DSG182_000	1476	22	10	25	4	13	2	84.5895	84.9103
TI	2013_04_DSG182_000	1477	22	20	25	4	13	2	84.5371	86.6323
TI	2013_04_DSG182_000	1478	22	30	25	4	13	2	85.3012	85.3844
TI	2013_04_DSG182_000	1479	22	40	25	4	13	2	85.3468	86.4013
TI	2013_04_DSG182_000	1480	22	50	25	4	13	2	85.1385	88.0008
TI	2013_04_DSG182_000	1481	23	0	25	4	13	2	84.6393	85.0221
TI	2013_04_DSG182_000	1482	23	10	25	4	13	2	85.9092	86.5649
TI	2013_04_DSG182_000	1483	23	20	25	4	13	2	86.9651	85.3764
TI	2013_04_DSG182_000	1484	23	30	25	4	13	2	84.2798	87.1429
TI	2013_04_DSG182_000	1485	23	40	25	4	13	2	85.1713	85.4245
TI	2013_04_DSG182_000	1486	23	50	25	4	13	2	86.3623	86.509
TI	2013_04_DSG182_000	1487	0	0	26	4	13	2	84.6919	85.0288
TI	2013_04_DSG182_000	1488	0	10	26	4	13	2	86.6575	83.6187
TI	2013_04_DSG182_000	1489	0	20	26	4	13	2	85.9166	84.76
TI	2013_04_DSG182_000	1490	0	30	26	4	13	2	85.684	84.5189
TI	2013_04_DSG182_000	1491	0	40	26	4	13	2	85.2539	85.4112
TI	2013_04_DSG182_000	1492	0	50	26	4	13	2	85.8848	86.1588
TI	2013_04_DSG182_000	1493	1	0	26	4	13	2	86.029	84.9676
TI	2013_04_DSG182_000	1494	1	10	26	4	13	2	85.2236	83.319
TI	2013_04_DSG182_000	1495	1	20	26	4	13	2	85.6038	83.1496
TI	2013_04_DSG182_000	1496	1	30	26	4	13	2	86.0348	84.2739
TI	2013_04_DSG182_000	1497	1	40	26	4	13	2	85.4377	82.6987
TI	2013_04_DSG182_000	1498	1	50	26	4	13	2	85.9691	84.3118
TI	2013_04_DSG182_000	1499	2	0	26	4	13	2	85.6034	85.042
TI	2013_04_DSG182_000	1500	2	10	26	4	13	2	85.0477	85.9381
TI	2013_04_DSG182_000	1501	2	20	26	4	13	2	84.8597	83.5849
TI	2013_04_DSG182_000	1502	2	30	26	4	13	2	85.0223	84.5202
TI	2013_04_DSG182_000	1503	2	40	26	4	13	2	84.5259	85.9447
TI	2013_04_DSG182_000	1504	2	50	26	4	13	2	86.059	85.4085
TI	2013_04_DSG182_000	1505	3	0	26	4	13	2	84.6567	82.792
TI	2013_04_DSG182_000	1506	3	10	26	4	13	2	85.9801	81.44
TI	2013_04_DSG182_000	1507	3	20	26	4	13	2	85.6654	82.6442
TI	2013_04_DSG182_000	1508	3	30	26	4	13	2	84.8935	84.916
TI	2013_04_DSG182_000	1509	3	40	26	4	13	2	84.8474	85.75
TI	2013_04_DSG182_000	1510	3	50	26	4	13	2	86.598	86.876
TI	2013_04_DSG182_000	1511	4	0	26	4	13	2	85.9863	92.0194
TI	2013_04_DSG182_000	1512	4	10	26	4	13	2	86.5046	93.1026
TI	2013_04_DSG182_000	1513	4	20	26	4	13	2	87.6012	92.8385
TI	2013_04_DSG182_000	1514	4	30	26	4	13	2	85.6798	90.7014
TI	2013_04_DSG182_000	1515	4	40	26	4	13	2	87.2395	94.7287
TI	2013_04_DSG182_000	1516	4	50	26	4	13	2	85.2167	86.3055
TI	2013_04_DSG182_000	1517	5	0	26	4	13	2	86.1767	84.8978
TI	2013_04_DSG182_000	1518	5	10	26	4	13	2	88.051	87.624
TI	2013_04_DSG182_000	1519	5	20	26	4	13	2	87.1248	87.7886
TI	2013_04_DSG182_000	1520	5	30	26	4	13	2	85.7035	77.4527
TI	2013_04_DSG182_000	1521	5	40	26	4	13	2	85.7554	77.1448
TI	2013_04_DSG182_000	1522	5	50	26	4	13	2	85.4204	75.6611
TI	2013_04_DSG182_000	1523	6	0	26	4	13	2	84.4901	76.6425
TI	2013_04_DSG182_000	1524	6	10	26	4	13	2	84.9598	74.3242
TI	2013_04_DSG182_000	1525	6	20	26	4	13	2	83.3754	75.7665
TI	2013_04_DSG182_000	1526	6	30	26	4	13	2	83.3408	74.2315
TI	2013_04_DSG182_000	1527	6	40	26	4	13	2	83.6772	74.7216
TI	2013_04_DSG182_000	1528	6	50	26	4	13	2	84.6252	74.3484
TI	2013_04_DSG182_000	1529	7	0	26	4	13	2	83.622	74.5851
TI	2013_04_DSG182_000	1530	7	10	26	4	13	2	83.6338	75.9742
TI	2013_04_DSG182_000	1531	7	20	26	4	13	2	84.2505	78.1042
TI	2013_04_DSG182_000	1532	7	30	26	4	13	2	84.3576	78.5042
TI	2013_04_DSG182_000	1533	7	40	26	4	13	2	83.281	83.1734
TI	2013_04_DSG182_000	1534	7	50	26	4	13	2	83.0949	82.8191
TI	2013_04_DSG182_000	1535	8	0	26	4	13	2	84.2383	81.213
TI	2013_04_DSG182_000	1536	8	10	26	4	13	2	83.4721	94.7058
TI	2013_04_DSG182_000	1537	8	20	26	4	13	2	84.7202	80.2038
TI	2013_04_DSG182_000	1538	8	30	26	4	13	2	83.7488	82.7482
TI	2013_04_DSG182_000	1539	8	40	26	4	13	2	83.3628	74.8627
TI	2013_04_DSG182_000	1540	8	50	26	4	13	2	84.2119	76.0872
TI	2013_04_DSG182_000	1541	9	0	26	4	13	2	83.1424	74.8898
TI	2013_04_DSG182_000	1542	9	10	26	4	13	2	85.4505	93.6294
TI	2013_04_DSG182_000	1543	9	20	26	4	13	2	83.7176	75.0764
TI	2013_04_DSG182_000	1544	9	30	26	4	13	2	82.8234	74.8939
TI	2013_04_DSG182_000	1545	9	40	26	4	13	2	83.6798	77.8659
TI	2013_04_DSG182_000	1546	9	50	26	4	13	2	82.9192	84.432
TI	2013_04_DSG182_000	1547	10	0	26	4	13	2	82.2725	78.629
TI	2013_04_DSG182_000	1548	10	10	26	4	13	2	82.8984	76.9723
TI	2013_04_DSG182_000	1549	10	20	26	4	13	2	84.2927	75.4082
TI	2013_04_DSG182_000	1550	10	30	26	4	13	2	82.7065	76.2573
TI	2013_04_DSG182_000	1551	10	40	26	4	13	2	83.0589	75.8174
TI	2013_04_DSG182_000	1552	10	50	26	4	13	2	84.4598	82.1756
TI	2013_04_DSG182_000	1553	11	0	26	4	13	2	82.2447	77.3635
TI	2013_04_DSG182_000	1554	11	10	26	4	13	2	81.8127	75.1431
TI	2013_04_DSG182_000	1555	11	20	26	4	13	2	83.3363	79.3002
TI	2013_04_DSG182_000	1556	11	30	26	4	13	2	82.5944	77.427
TI	2013_04_DSG182_000	1557	11	40	26	4	13	2	82.7752	75.5155
TI	2013_04_DSG182_000	1558	11	50	26	4	13	2	82.8427	79.2699
TI	2013_04_DSG182_000	1559	12	0	26	4	13	1	82.6042	94.1856
TI	2013_04_DSG182_000	1560	12	10	26	4	13	2	83.1297	81.8178
TI	2013_04_DSG182_000	1561	12	20	26	4	13	2	82.8635	76.3691
TI	2013_04_DSG182_000	1562	12	30	26	4	13	2	83.4649	80.2342
TI	2013_04_DSG182_000	1563	12	40	26	4	13	2	82.6747	75.9065
TI	2013_04_DSG182_000	1564	12	50	26	4	13	2	82.3599	81.0616
TI	2013_04_DSG182_000	1565	13	0	26	4	13	2	82.9198	84.8624
TI	2013_04_DSG182_000	1566	13	10	26	4	13	2	82.5568	89.4985
TI	2013_04_DSG182_000	1567	13	20	26	4	13	1	82.8696	94.5219
TI	2013_04_DSG182_000	1568	13	30	26	4	13	1	83.1455	92.2996
TI	2013_04_DSG182_000	1569	13	40	26	4	13	2	82.6311	80.2316
TI	2013_04_DSG182_000	1570	13	50	26	4	13	2	83.0117	75.9993
TI	2013_04_DSG182_000	1571	14	0	26	4	13	2	84.4611	74.8683
TI	2013_04_DSG182_000	1572	14	10	26	4	13	1	83.5086	98.9814
TI	2013_04_DSG182_000	1573	14	20	26	4	13	2	83.3071	82.8126
TI	2013_04_DSG182_000	1574	14	30	26	4	13	2	84.6007	82.0299
TI	2013_04_DSG182_000	1575	14	40	26	4	13	2	84.1384	77.896
TI	2013_04_DSG182_000	1576	14	50	26	4	13	2	83.2114	79.3265
TI	2013_04_DSG182_000	1577	15	0	26	4	13	2	83.7301	85.0817
TI	2013_04_DSG182_000	1578	15	10	26	4	13	2	84.0635	78.6305
TI	2013_04_DSG182_000	1579	15	20	26	4	13	2	83.5174	82.9617
TI	2013_04_DSG182_000	1580	15	30	26	4	13	2	83.3211	84.9348
TI	2013_04_DSG182_000	1581	15	40	26	4	13	2	84.8851	90.1562
TI	2013_04_DSG182_000	1582	15	50	26	4	13	1	83.2317	104.274
TI	2013_04_DSG182_000	1583	16	0	26	4	13	1	83.7026	90.0461
TI	2013_04_DSG182_000	1584	16	10	26	4	13	2	85.1795	86.6355
TI	2013_04_DSG182_000	1585	16	20	26	4	13	2	84.4412	89.1227
TI	2013_04_DSG182_000	1586	16	30	26	4	13	2	84.893	85.1006
TI	2013_04_DSG182_000	1587	16	40	26	4	13	2	84.7264	84.9842
TI	2013_04_DSG182_000	1588	16	50	26	4	13	2	84.5131	86.8531
TI	2013_04_DSG182_000	1589	17	0	26	4	13	2	84.8518	85.6189
TI	2013_04_DSG182_000	1590	17	10	26	4	13	2	83.2977	86.0343
TI	2013_04_DSG182_000	1591	17	20	26	4	13	2	84.7844	86.3393
TI	2013_04_DSG182_000	1592	17	30	26	4	13	2	83.9858	87.028
TI	2013_04_DSG182_000	1593	17	40	26	4	13	2	83.446	85.8782
TI	2013_04_DSG182_000	1594	17	50	26	4	13	2	83.6598	86.6328
TI	2013_04_DSG182_000	1595	18	0	26	4	13	2	83.5293	86.8081
TI	2013_04_DSG182_000	1596	18	10	26	4	13	2	85.1838	86.456
TI	2013_04_DSG182_000	1597	18	20	26	4	13	2	85.3043	87.518
TI	2013_04_DSG182_000	1598	18	30	26	4	13	2	84.4822	86.9516
TI	2013_04_DSG182_000	1599	18	40	26	4	13	1	85.056	87.786
TI	2013_04_DSG182_000	1600	18	50	26	4	13	2	86.3007	92.2857
TI	2013_04_DSG182_000	1601	19	0	26	4	13	2	86.2272	98.8607
TI	2013_04_DSG182_000	1602	19	10	26	4	13	2	87.0434	91.3783
TI	2013_04_DSG182_000	1603	19	20	26	4	13	2	86.9476	95.4806
TI	2013_04_DSG182_000	1604	19	30	26	4	13	1	86.456	102.891
TI	2013_04_DSG182_000	1605	19	40	26	4	13	2	86.6915	106.427
TI	2013_04_DSG182_000	1606	19	50	26	4	13	2	86.8093	104.185
TI	2013_04_DSG182_000	1607	20	0	26	4	13	2	88.1871	100.157
TI	2013_04_DSG182_000	1608	20	10	26	4	13	2	86.2563	105.073
TI	2013_04_DSG182_000	1609	20	20	26	4	13	2	86.0679	106.562
TI	2013_04_DSG182_000	1610	20	30	26	4	13	2	85.3532	91.6102
TI	2013_04_DSG182_000	1611	20	40	26	4	13	2	84.8146	97.0496
TI	2013_04_DSG182_000	1612	20	50	26	4	13	2	85.0882	111.726
TI	2013_04_DSG182_000	1613	21	0	26	4	13	2	85.5332	109.004
TI	2013_04_DSG182_000	1614	21	10	26	4	13	2	86.4887	98.417
TI	2013_04_DSG182_000	1615	21	20	26	4	13	2	84.7879	103.581
TI	2013_04_DSG182_000	1616	21	30	26	4	13	2	84.6006	106.862
TI	2013_04_DSG182_000	1617	21	40	26	4	13	2	84.7954	100.978
TI	2013_04_DSG182_000	1618	21	50	26	4	13	2	85.9778	123.636
TI	2013_04_DSG182_000	1619	22	0	26	4	13	2	84.3168	92.5604
TI	2013_04_DSG182_000	1620	22	10	26	4	13	1	86.7768	118.181
TI	2013_04_DSG182_000	1621	22	20	26	4	13	2	84.7632	91.8611
TI	2013_04_DSG182_000	1622	22	30	26	4	13	2	85.3167	86.1757
TI	2013_04_DSG182_000	1623	22	40	26	4	13	2	84.845	88.4365
TI	2013_04_DSG182_000	1624	22	50	26	4	13	2	84.4923	85.2353
TI	2013_04_DSG182_000	1625	23	0	26	4	13	2	84.4717	85.8983
TI	2013_04_DSG182_000	1626	23	10	26	4	13	2	86.4853	86.8226
TI	2013_04_DSG182_000	1627	23	20	26	4	13	2	85.5995	85.135
TI	2013_04_DSG182_000	1628	23	30	26	4	13	2	85.5737	85.313
TI	2013_04_DSG182_000	1629	23	40	26	4	13	2	85.6182	84.4196
TI	2013_04_DSG182_000	1630	23	50	26	4	13	2	85.1825	90.1863
TI	2013_04_DSG182_000	1631	0	0	27	4	13	2	84.6885	85.4709
TI	2013_04_DSG182_000	1632	0	10	27	4	13	2	84.8056	86.9016
TI	2013_04_DSG182_000	1633	0	20	27	4	13	2	86.4879	89.3999
TI	2013_04_DSG182_000	1634	0	30	27	4	13	2	85.6431	86.5867
TI	2013_04_DSG182_000	1635	0	40	27	4	13	2	85.7836	89.2049
TI	2013_04_DSG182_000	1636	0	50	27	4	13	2	85.8105	88.9829
TI	2013_04_DSG182_000	1637	1	0	27	4	13	2	84.8083	91.2388
TI	2013_04_DSG182_000	1638	1	10	27	4	13	2	85.0318	92.0271
TI	2013_04_DSG182_000	1639	1	20	27	4	13	2	87.0315	91.1207
TI	2013_04_DSG182_000	1640	1	30	27	4	13	2	85.0563	91.0581
TI	2013_04_DSG182_000	1641	1	40	27	4	13	2	85.0082	91.0732
TI	2013_04_DSG182_000	1642	1	50	27	4	13	2	88.6791	89.2515
TI	2013_04_DSG182_000	1643	2	0	27	4	13	2	86.8431	89.604
TI	2013_04_DSG182_000	1644	2	10	27	4	13	2	86.9067	89.7085
TI	2013_04_DSG182_000	1645	2	20	27	4	13	2	87.1804	89.4349
TI	2013_04_DSG182_000	1646	2	30	27	4	13	2	85.5506	89.4465
TI	2013_04_DSG182_000	1647	2	40	27	4	13	2	85.9904	88.9186
TI	2013_04_DSG182_000	1648	2	50	27	4	13	2	86.4769	90.6462
TI	2013_04_DSG182_000	1649	3	0	27	4	13	2	86.8652	91.1562
TI	2013_04_DSG182_000	1650	3	10	27	4	13	2	86.387	89.8804
TI	2013_04_DSG182_000	1651	3	20	27	4	13	2	87.332	90.0073
TI	2013_04_DSG182_000	1652	3	30	27	4	13	2	86.8571	89.0775
TI	2013_04_DSG182_000	1653	3	40	27	4	13	2	85.5748	89.8974
TI	2013_04_DSG182_000	1654	3	50	27	4	13	2	86.1324	89.9368
TI	2013_04_DSG182_000	1655	4	0	27	4	13	2	84.9183	89.5505
TI	2013_04_DSG182_000	1656	4	10	27	4	13	2	85.2053	93.4053
TI	2013_04_DSG182_000	1657	4	20	27	4	13	2	85.7024	99.0832
TI	2013_04_DSG182_000	1658	4	30	27	4	13	2	89.1326	94.9679
TI	2013_04_DSG182_000	1659	4	40	27	4	13	2	86.5028	92.8974
TI	2013_04_DSG182_000	1660	4	50	27	4	13	2	85.7912	91.2056
TI	2013_04_DSG182_000	1661	5	0	27	4	13	2	85.9561	90.5013
TI	2013_04_DSG182_000	1662	5	10	27	4	13	2	85.8275	90.8163
TI	2013_04_DSG182_000	1663	5	20	27	4	13	2	90.0384	88.5459
TI	2013_04_DSG182_000	1664	5	30	27	4	13	2	86.7118	87.5672
TI	2013_04_DSG182_000	1665	5	40	27	4	13	2	85.1397	87.6245
TI	2013_04_DSG182_000	1666	5	50	27	4	13	1	85.3816	88.319
TI	2013_04_DSG182_000	1667	6	0	27	4	13	2	84.5399	86.2181
TI	2013_04_DSG182_000	1668	6	10	27	4	13	1	83.8164	86.9149
TI	2013_04_DSG182_000	1669	6	20	27	4	13	1	84.0979	87.8616
TI	2013_04_DSG182_000	1670	6	30	27	4	13	1	83.2173	88.1457
TI	2013_04_DSG182_000	1671	6	40	27	4	13	1	84.4681	87.6008
TI	2013_04_DSG182_000	1672	6	50	27	4	13	2	83.3004	86.7111
TI	2013_04_DSG182_000	1673	7	0	27	4	13	2	83.5997	85.6944
TI	2013_04_DSG182_000	1674	7	10	27	4	13	2	83.2519	85.6648
TI	2013_04_DSG182_000	1675	7	20	27	4	13	2	83.5595	85.6806
TI	2013_04_DSG182_000	1676	7	30	27	4	13	1	82.7963	92.4023
TI	2013_04_DSG182_000	1677	7	40	27	4	13	2	90.0213	107.006
TI	2013_04_DSG182_000	1678	7	50	27	4	13	2	82.6944	86.5259
TI	2013_04_DSG182_000	1679	8	0	27	4	13	2	83.6421	87.0277
TI	2013_04_DSG182_000	1680	8	10	27	4	13	2	85.3407	90.6485
TI	2013_04_DSG182_000	1681	8	20	27	4	13	2	84.9533	90.9231
TI	2013_04_DSG182_000	1682	8	30	27	4	13	2	83.4997	87.4227
TI	2013_04_DSG182_000	1683	8	40	27	4	13	2	88.5514	107.537
TI	2013_04_DSG182_000	1684	8	50	27	4	13	1	84.7076	90.8159
TI	2013_04_DSG182_000	1685	9	0	27	4	13	2	83.362	86.3184
TI	2013_04_DSG182_000	1686	9	10	27	4	13	2	82.9338	85.097
TI	2013_04_DSG182_000	1687	9	20	27	4	13	1	83.3894	100.154
TI	2013_04_DSG182_000	1688	9	30	27	4	13	2	82.9758	90.3332
TI	2013_04_DSG182_000	1689	9	40	27	4	13	2	84.3119	83.1809
TI	2013_04_DSG182_000	1690	9	50	27	4	13	2	82.52	80.5089
TI	2013_04_DSG182_000	1691	10	0	27	4	13	2	83.2451	81.8867
TI	2013_04_DSG182_000	1692	10	10	27	4	13	2	83.4818	81.5178
TI	2013_04_DSG182_000	1693	10	20	27	4	13	2	82.0809	86.1903
TI	2013_04_DSG182_000	1694	10	30	27	4	13	2	85.035	79.5281
TI	2013_04_DSG182_000	1695	10	40	27	4	13	2	82.2511	78.7122
TI	2013_04_DSG182_000	1696	10	50	27	4	13	2	83.173	79.4815
TI	2013_04_DSG182_000	1697	11	0	27	4	13	1	83.456	93.6417
TI	2013_04_DSG182_000	1698	11	10	27	4	13	1	82.88	87.0006
TI	2013_04_DSG182_000	1699	11	20	27	4	13	2	83.1828	87.1829
TI	2013_04_DSG182_000	1700	11	30	27	4	13	2	82.6585	83.3203
TI	2013_04_DSG182_000	1701	11	40	27	4	13	2	82.6495	83.5197
TI	2013_04_DSG182_000	1702	11	50	27	4	13	2	82.3544	83.6966
TI	2013_04_DSG182_000	1703	12	0	27	4	13	2	82.7485	84.9309
TI	2013_04_DSG182_000	1704	12	10	27	4	13	1	82.542	95.5149
TI	2013_04_DSG182_000	1705	12	20	27	4	13	1	83.7464	107.774
TI	2013_04_DSG182_000	1706	12	30	27	4	13	1	82.2766	95.5633
TI	2013_04_DSG182_000	1707	12	40	27	4	13	1	82.7661	88.4256
TI	2013_04_DSG182_000	1708	12	50	27	4	13	2	84.0156	96.1661
TI	2013_04_DSG182_000	1709	13	0	27	4	13	1	82.8946	102.757
TI	2013_04_DSG182_000	1710	13	10	27	4	13	1	84.0825	101.351
TI	2013_04_DSG182_000	1711	13	20	27	4	13	1	82.5773	97.2455
TI	2013_04_DSG182_000	1712	13	30	27	4	13	1	84.7461	92.6098
TI	2013_04_DSG182_000	1713	13	40	27	4	13	1	83.1821	89.0627
TI	2013_04_DSG182_000	1714	13	50	27	4	13	1	83.4708	91.5
TI	2013_04_DSG182_000	1715	14	0	27	4	13	2	82.9253	79.7734
TI	2013_04_DSG182_000	1716	14	10	27	4	13	2	86.044	85.1594
TI	2013_04_DSG182_000	1717	14	20	27	4	13	1	84.1371	95.8846
TI	2013_04_DSG182_000	1718	14	30	27	4	13	2	83.0599	77.78
TI	2013_04_DSG182_000	1719	14	40	27	4	13	2	83.7614	78.3484
TI	2013_04_DSG182_000	1720	14	50	27	4	13	2	82.9999	79.5062
TI	2013_04_DSG182_000	1721	15	0	27	4	13	1	84.2057	98.8959
TI	2013_04_DSG182_000	1722	15	10	27	4	13	1	83.6307	95.6363
TI	2013_04_DSG182_000	1723	15	20	27	4	13	2	83.9766	83.4854
TI	2013_04_DSG182_000	1724	15	30	27	4	13	2	83.7989	84.0879
TI	2013_04_DSG182_000	1725	15	40	27	4	13	2	83.9016	84.4952
TI	2013_04_DSG182_000	1726	15	50	27	4	13	2	84.3496	85.5629
TI	2013_04_DSG182_000	1727	16	0	27	4	13	2	84.5484	85.4768
TI	2013_04_DSG182_000	1728	16	10	27	4	13	2	84.0251	86.9374
TI	2013_04_DSG182_000	1729	16	20	27	4	13	1	83.8057	87.2582
TI	2013_04_DSG182_000	1730	16	30	27	4	13	2	83.5525	86.7278
TI	2013_04_DSG182_000	1731	16	40	27	4	13	2	84.19	87.4592
TI	2013_04_DSG182_000	1732	16	50	27	4	13	2	83.831	87.0669
TI	2013_04_DSG182_000	1733	17	0	27	4	13	2	83.6025	86.647
TI	2013_04_DSG182_000	1734	17	10	27	4	13	2	83.7763	86.6573
TI	2013_04_DSG182_000	1735	17	20	27	4	13	2	85.1998	87.8252
TI	2013_04_DSG182_000	1736	17	30	27	4	13	2	85.3583	87.1313
TI	2013_04_DSG182_000	1737	17	40	27	4	13	2	84.8171	87.5265
TI	2013_04_DSG182_000	1738	17	50	27	4	13	2	84.6756	86.8545
TI	2013_04_DSG182_000	1739	18	0	27	4	13	2	84.3861	86.8146
TI	2013_04_DSG182_000	1740	18	10	27	4	13	2	84.1074	87.2351
TI	2013_04_DSG182_000	1741	18	20	27	4	13	2	85.1718	86.1765
TI	2013_04_DSG182_000	1742	18	30	27	4	13	2	84.8118	86.2946
TI	2013_04_DSG182_000	1743	18	40	27	4	13	2	85.2651	87.7949
TI	2013_04_DSG182_000	1744	18	50	27	4	13	2	84.8857	86.9967
TI	2013_04_DSG182_000	1745	19	0	27	4	13	2	85.3823	87.4426
TI	2013_04_DSG182_000	1746	19	10	27	4	13	2	85.5334	87.0925
TI	2013_04_DSG182_000	1747	19	20	27	4	13	1	85.9985	96.0394
TI	2013_04_DSG182_000	1748	19	30	27	4	13	1	86.7788	104.929
TI	2013_04_DSG182_000	1749	19	40	27	4	13	2	86.4819	106.024
TI	2013_04_DSG182_000	1750	19	50	27	4	13	2	86.2523	106.535
TI	2013_04_DSG182_000	1751	20	0	27	4	13	2	86.9286	100.814
TI	2013_04_DSG182_000	1752	20	10	27	4	13	2	87.218	96.9658
TI	2013_04_DSG182_000	1753	20	20	27	4	13	2	87.1439	94.4768
TI	2013_04_DSG182_000	1754	20	30	27	4	13	2	87.6028	93.6021
TI	2013_04_DSG182_000	1755	20	40	27	4	13	2	86.4011	92.2915
TI	2013_04_DSG182_000	1756	20	50	27	4	13	2	85.6777	92.6347
TI	2013_04_DSG182_000	1757	21	0	27	4	13	2	85.5856	109.165
TI	2013_04_DSG182_000	1758	21	10	27	4	13	2	86.6866	99.3299
TI	2013_04_DSG182_000	1759	21	20	27	4	13	2	87.1679	103.861
TI	2013_04_DSG182_000	1760	21	30	27	4	13	2	85.1475	121.934
TI	2013_04_DSG182_000	1761	21	40	27	4	13	2	84.4898	118.187
TI	2013_04_DSG182_000	1762	21	50	27	4	13	2	84.4242	110.805
TI	2013_04_DSG182_000	1763	22	0	27	4	13	2	86.1558	105.884
TI	2013_04_DSG182_000	1764	22	10	27	4	13	2	84.6012	98.2377
TI	2013_04_DSG182_000	1765	22	20	27	4	13	2	84.0399	104.761
TI	2013_04_DSG182_000	1766	22	30	27	4	13	2	85.7011	102.163
TI	2013_04_DSG182_000	1767	22	40	27	4	13	2	85.2344	110.833
TI	2013_04_DSG182_000	1768	22	50	27	4	13	2	85.6142	91.9479
TI	2013_04_DSG182_000	1769	23	0	27	4	13	2	85.7763	108.053
TI	2013_04_DSG182_000	1770	23	10	27	4	13	2	85.0375	109.107
TI	2013_04_DSG182_000	1771	23	20	27	4	13	2	85.5185	91.0556
TI	2013_04_DSG182_000	1772	23	30	27	4	13	2	85.9535	92.0713
TI	2013_04_DSG182_000	1773	23	40	27	4	13	2	86.4415	93.8083
TI	2013_04_DSG182_000	1774	23	50	27	4	13	2	85.0312	91.338
TI	2013_04_DSG182_000	1775	0	0	28	4	13	2	85.698	92.6639
TI	2013_04_DSG182_000	1776	0	10	28	4	13	2	84.9823	94.6035
TI	2013_04_DSG182_000	1777	0	20	28	4	13	2	84.2136	93.6952
TI	2013_04_DSG182_000	1778	0	30	28	4	13	2	84.662	94.4496
TI	2013_04_DSG182_000	1779	0	40	28	4	13	2	85.0882	95.1243
TI	2013_04_DSG182_000	1780	0	50	28	4	13	2	84.6617	92.955
TI	2013_04_DSG182_000	1781	1	0	28	4	13	2	84.5245	93.6631
TI	2013_04_DSG182_000	1782	1	10	28	4	13	2	85.4372	93.244
TI	2013_04_DSG182_000	1783	1	20	28	4	13	2	83.91	92.8372
TI	2013_04_DSG182_000	1784	1	30	28	4	13	2	85.7159	94.3655
TI	2013_04_DSG182_000	1785	1	40	28	4	13	2	84.8849	94.2461
TI	2013_04_DSG182_000	1786	1	50	28	4	13	2	85.5705	93.3314
TI	2013_04_DSG182_000	1787	2	0	28	4	13	2	85.4083	96.5842
TI	2013_04_DSG182_000	1788	2	10	28	4	13	2	85.1724	93.7097
TI	2013_04_DSG182_000	1789	2	20	28	4	13	2	85.9518	93.065
TI	2013_04_DSG182_000	1790	2	30	28	4	13	2	85.5242	93.4799
TI	2013_04_DSG182_000	1791	2	40	28	4	13	2	85.5298	93.6318
TI	2013_04_DSG182_000	1792	2	50	28	4	13	2	86.706	96.5341
TI	2013_04_DSG182_000	1793	3	0	28	4	13	2	85.3961	100.846
TI	2013_04_DSG182_000	1794	3	10	28	4	13	2	85.2444	96.1913
TI	2013_04_DSG182_000	1795	3	20	28	4	13	2	84.6579	98.4455
TI	2013_04_DSG182_000	1796	3	30	28	4	13	2	85.4853	93.986
TI	2013_04_DSG182_000	1797	3	40	28	4	13	2	84.6957	94.7749
TI	2013_04_DSG182_000	1798	3	50	28	4	13	2	85.6273	95.3048
TI	2013_04_DSG182_000	1799	4	0	28	4	13	2	85.7392	93.4728
TI	2013_04_DSG182_000	1800	4	10	28	4	13	2	85.1041	92.9085
TI	2013_04_DSG182_000	1801	4	20	28	4	13	2	85.0598	93.9056
TI	2013_04_DSG182_000	1802	4	30	28	4	13	2	84.3791	93.2792
TI	2013_04_DSG182_000	1803	4	40	28	4	13	2	86.0452	97.0242
TI	2013_04_DSG182_000	1804	4	50	28	4	13	2	85.2107	95.2644
TI	2013_04_DSG182_000	1805	5	0	28	4	13	2	86.1442	93.0666
TI	2013_04_DSG182_000	1806	5	10	28	4	13	1	87.0967	92.6004
TI	2013_04_DSG182_000	1807	5	20	28	4	13	1	86.3784	91.8084
TI	2013_04_DSG182_000	1808	5	30	28	4	13	1	87.2648	94.0335
TI	2013_04_DSG182_000	1809	5	40	28	4	13	1	85.3313	93.8663
TI	2013_04_DSG182_000	1810	5	50	28	4	13	1	86.1955	97.8149
TI	2013_04_DSG182_000	1811	6	0	28	4	13	1	86.1621	96.3641
TI	2013_04_DSG182_000	1812	6	10	28	4	13	1	84.6908	98.7251
TI	2013_04_DSG182_000	1813	6	20	28	4	13	1	84.1374	97.6437
TI	2013_04_DSG182_000	1814	6	30	28	4	13	1	83.4158	91.3234
TI	2013_04_DSG182_000	1815	6	40	28	4	13	1	83.7871	91.5924
TI	2013_04_DSG182_000	1816	6	50	28	4	13	1	83.4697	92.8569
TI	2013_04_DSG182_000	1817	7	0	28	4	13	1	83.4295	90.1738
TI	2013_04_DSG182_000	1818	7	10	28	4	13	1	83.8659	90.5717
TI	2013_04_DSG182_000	1819	7	20	28	4	13	1	84.4482	91.2538
TI	2013_04_DSG182_000	1820	7	30	28	4	13	1	83.7718	91.5939
TI	2013_04_DSG182_000	1821	7	40	28	4	13	1	84.8576	90.0848
TI	2013_04_DSG182_000	1822	7	50	28	4	13	1	83.4542	91.3126
TI	2013_04_DSG182_000	1823	8	0	28	4	13	1	83.7151	90.6175
TI	2013_04_DSG182_000	1824	8	10	28	4	13	1	85.1118	91.0001
TI	2013_04_DSG182_000	1825	8	20	28	4	13	1	82.997	90.2009
TI	2013_04_DSG182_000	1826	8	30	28	4	13	1	83.3816	91.9574
TI	2013_04_DSG182_000	1827	8	40	28	4	13	1	84.4177	91.8326
TI	2013_04_DSG182_000	1828	8	50	28	4	13	1	85.0677	90.066
TI	2013_04_DSG182_000	1829	9	0	28	4	13	1	83.0753	90.158
TI	2013_04_DSG182_000	1830	9	10	28	4	13	1	82.289	90.2472
TI	2013_04_DSG182_000	1831	9	20	28	4	13	1	82.6138	89.0694
TI	2013_04_DSG182_000	1832	9	30	28	4	13	1	82.7248	88.5823
TI	2013_04_DSG182_000	1833	9	40	28	4	13	1	82.2556	88.8922
TI	2013_04_DSG182_000	1834	9	50	28	4	13	1	82.7168	87.8463
TI	2013_04_DSG182_000	1835	10	0	28	4	13	1	84.2493	88.0462
TI	2013_04_DSG182_000	1836	10	10	28	4	13	1	83.0705	89.6181
TI	2013_04_DSG182_000	1837	10	20	28	4	13	1	82.4279	90.2323
TI	2013_04_DSG182_000	1838	10	30	28	4	13	1	82.8762	89.7792
TI	2013_04_DSG182_000	1839	10	40	28	4	13	1	82.8551	89.7809
TI	2013_04_DSG182_000	1840	10	50	28	4	13	1	83.1845	89.6854
TI	2013_04_DSG182_000	1841	11	0	28	4	13	1	83.1561	89.438
TI	2013_04_DSG182_000	1842	11	10	28	4	13	1	83.8332	90.2982
TI	2013_04_DSG182_000	1843	11	20	28	4	13	1	83.6041	90.891
TI	2013_04_DSG182_000	1844	11	30	28	4	13	1	82.8314	90.7562
TI	2013_04_DSG182_000	1845	11	40	28	4	13	1	83.3074	89.6317
TI	2013_04_DSG182_000	1846	11	50	28	4	13	1	83.8286	89.5649
TI	2013_04_DSG182_000	1847	12	0	28	4	13	1	84.2946	89.6863
TI	2013_04_DSG182_000	1848	12	10	28	4	13	1	85.617	107.163
TI	2013_04_DSG182_000	1849	12	20	28	4	13	2	85.622	99.9787
TI	2013_04_DSG182_000	1850	12	30	28	4	13	2	85.2516	87.4873
TI	2013_04_DSG182_000	1851	12	40	28	4	13	2	83.6416	86.5115
TI	2013_04_DSG182_000	1852	12	50	28	4	13	1	83.7908	86.7419
TI	2013_04_DSG182_000	1853	13	0	28	4	13	2	84.7893	85.8379
TI	2013_04_DSG182_000	1854	13	10	28	4	13	2	84.9717	85.6095
TI	2013_04_DSG182_000	1855	13	20	28	4	13	2	83.2621	83.074
TI	2013_04_DSG182_000	1856	13	30	28	4	13	2	84.525	81.4481
TI	2013_04_DSG182_000	1857	13	40	28	4	13	2	84.0148	79.7615
TI	2013_04_DSG182_000	1858	13	50	28	4	13	2	84.1133	79.7675
TI	2013_04_DSG182_000	1859	14	0	28	4	13	2	83.1579	79.1044
TI	2013_04_DSG182_000	1860	14	10	28	4	13	2	83.6965	80.8603
TI	2013_04_DSG182_000	1861	14	20	28	4	13	2	84.1186	79.3079
TI	2013_04_DSG182_000	1862	14	30	28	4	13	2	84.2958	79.7588
TI	2013_04_DSG182_000	1863	14	40	28	4	13	2	83.3819	96.2093
TI	2013_04_DSG182_000	1864	14	50	28	4	13	2	83.9093	84.8849
TI	2013_04_DSG182_000	1865	15	0	28	4	13	2	85.0103	99.986
TI	2013_04_DSG182_000	1866	15	10	28	4	13	2	83.7191	96.3624
TI	2013_04_DSG182_000	1867	15	20	28	4	13	2	85.7165	106.662
TI	2013_04_DSG182_000	1868	15	30	28	4	13	2	83.9866	92.2578
TI	2013_04_DSG182_000	1869	15	40	28	4	13	2	84.2181	102.297
TI	2013_04_DSG182_000	1870	15	50	28	4	13	2	85.0337	107.265
TI	2013_04_DSG182_000	1871	16	0	28	4	13	2	84.5388	94.7034
TI	2013_04_DSG182_000	1872	16	10	28	4	13	2	84.9805	108.06
TI	2013_04_DSG182_000	1873	16	20	28	4	13	2	84.1258	99.6938
TI	2013_04_DSG182_000	1874	16	30	28	4	13	2	83.7429	95.7358
TI	2013_04_DSG182_000	1875	16	40	28	4	13	2	84.5951	104.934
TI	2013_04_DSG182_000	1876	16	50	28	4	13	2	84.3138	80.6119
TI	2013_04_DSG182_000	1877	17	0	28	4	13	2	84.9888	96.9604
TI	2013_04_DSG182_000	1878	17	10	28	4	13	2	85.4651	104.602
TI	2013_04_DSG182_000	1879	17	20	28	4	13	2	84.5515	95.8887
TI	2013_04_DSG182_000	1880	17	30	28	4	13	2	85.6434	87.028
TI	2013_04_DSG182_000	1881	17	40	28	4	13	2	84.7862	92.0894
TI	2013_04_DSG182_000	1882	17	50	28	4	13	2	85.5577	87.9274
TI	2013_04_DSG182_000	1883	18	0	28	4	13	2	85.7816	80.6685
TI	2013_04_DSG182_000	1884	18	10	28	4	13	2	87.1307	82.6984
TI	2013_04_DSG182_000	1885	18	20	28	4	13	2	86.488	91.7254
TI	2013_04_DSG182_000	1886	18	30	28	4	13	2	85.7496	88.0533
TI	2013_04_DSG182_000	1887	18	40	28	4	13	2	86.02	81.7659
TI	2013_04_DSG182_000	1888	18	50	28	4	13	2	85.8628	83.2226
TI	2013_04_DSG182_000	1889	19	0	28	4	13	2	86.5404	81.9666
TI	2013_04_DSG182_000	1890	19	10	28	4	13	2	86.5262	83.0349
TI	2013_04_DSG182_000	1891	19	20	28	4	13	2	87.273	91.1565
TI	2013_04_DSG182_000	1892	19	30	28	4	13	1	89.0881	100.282
TI	2013_04_DSG182_000	1893	19	40	28	4	13	2	86.7991	105.011
TI	2013_04_DSG182_000	1894	19	50	28	4	13	2	87.259	104.011
TI	2013_04_DSG182_000	1895	20	0	28	4	13	2	87.9098	99.2246
TI	2013_04_DSG182_000	1896	20	10	28	4	13	2	87.6443	94.0625
TI	2013_04_DSG182_000	1897	20	20	28	4	13	2	87.2877	91.8702
TI	2013_04_DSG182_000	1898	20	30	28	4	13	2	87.4518	91.5208
TI	2013_04_DSG182_000	1899	20	40	28	4	13	2	86.3855	103.764
TI	2013_04_DSG182_000	1900	20	50	28	4	13	2	88.2265	99.1373
TI	2013_04_DSG182_000	1901	21	0	28	4	13	2	88.4386	101.352
TI	2013_04_DSG182_000	1902	21	10	28	4	13	2	86.8468	107.922
TI	2013_04_DSG182_000	1903	21	20	28	4	13	2	85.7276	105.96
TI	2013_04_DSG182_000	1904	21	30	28	4	13	2	88.6105	120.384
TI	2013_04_DSG182_000	1905	21	40	28	4	13	2	87.1333	113.724
TI	2013_04_DSG182_000	1906	21	50	28	4	13	2	85.5259	111.569
TI	2013_04_DSG182_000	1907	22	0	28	4	13	2	86.5053	122.925
TI	2013_04_DSG182_000	1908	22	10	28	4	13	2	85.5598	115.115
TI	2013_04_DSG182_000	1909	22	20	28	4	13	2	86.5698	112.46
TI	2013_04_DSG182_000	1910	22	30	28	4	13	2	85.7454	112.917
TI	2013_04_DSG182_000	1911	22	40	28	4	13	2	86.238	111.834
TI	2013_04_DSG182_000	1912	22	50	28	4	13	2	87.5673	111.338
TI	2013_04_DSG182_000	1913	23	0	28	4	13	2	88.048	110.044
TI	2013_04_DSG182_000	1914	23	10	28	4	13	2	85.5728	108.598
TI	2013_04_DSG182_000	1915	23	20	28	4	13	2	87.3602	90.9509
TI	2013_04_DSG182_000	1916	23	30	28	4	13	2	85.8089	111.744
TI	2013_04_DSG182_000	1917	23	40	28	4	13	2	86.1165	102.583
TI	2013_04_DSG182_000	1918	23	50	28	4	13	2	84.5819	89.5449
TI	2013_04_DSG182_000	1919	0	0	29	4	13	2	85.0606	83.7685
TI	2013_04_DSG182_000	1920	0	10	29	4	13	2	85.5513	85.5711
TI	2013_04_DSG182_000	1921	0	20	29	4	13	2	86.5534	88.4245
TI	2013_04_DSG182_000	1922	0	30	29	4	13	2	87.0212	89.5238
TI	2013_04_DSG182_000	1923	0	40	29	4	13	2	84.8864	91.1224
TI	2013_04_DSG182_000	1924	0	50	29	4	13	2	84.9585	86.5362
TI	2013_04_DSG182_000	1925	1	0	29	4	13	2	85.3601	92.8264
TI	2013_04_DSG182_000	1926	1	10	29	4	13	2	85.1657	93.0747
TI	2013_04_DSG182_000	1927	1	20	29	4	13	2	87.0631	92.7706
TI	2013_04_DSG182_000	1928	1	30	29	4	13	2	84.7518	89.4154
TI	2013_04_DSG182_000	1929	1	40	29	4	13	2	85.2318	90.2191
TI	2013_04_DSG182_000	1930	1	50	29	4	13	2	86.2036	91.9454
TI	2013_04_DSG182_000	1931	2	0	29	4	13	2	85.0957	89.942
TI	2013_04_DSG182_000	1932	2	10	29	4	13	2	87.2587	90.7327
TI	2013_04_DSG182_000	1933	2	20	29	4	13	2	85.6033	89.5693
TI	2013_04_DSG182_000	1934	2	30	29	4	13	2	86.2994	92.1167
TI	2013_04_DSG182_000	1935	2	40	29	4	13	2	85.7933	91.4259
TI	2013_04_DSG182_000	1936	2	50	29	4	13	2	86.0133	91.4236
TI	2013_04_DSG182_000	1937	3	0	29	4	13	2	85.6095	90.226
TI	2013_04_DSG182_000	1938	3	10	29	4	13	2	85.6478	90.4043
TI	2013_04_DSG182_000	1939	3	20	29	4	13	2	89.6894	89.3918
TI	2013_04_DSG182_000	1940	3	30	29	4	13	2	85.8047	92.8309
TI	2013_04_DSG182_000	1941	3	40	29	4	13	2	87.0017	95.1988
TI	2013_04_DSG182_000	1942	3	50	29	4	13	2	86.7384	93.7099
TI	2013_04_DSG182_000	1943	4	0	29	4	13	2	88.2692	91.0123
TI	2013_04_DSG182_000	1944	4	10	29	4	13	2	85.7594	89.8444
TI	2013_04_DSG182_000	1945	4	20	29	4	13	2	86.7296	89.0062
TI	2013_04_DSG182_000	1946	4	30	29	4	13	2	86.7221	89.2962
TI	2013_04_DSG182_000	1947	4	40	29	4	13	2	87.513	88.8268
TI	2013_04_DSG182_000	1948	4	50	29	4	13	2	87.1332	88.9223
TI	2013_04_DSG182_000	1949	5	0	29	4	13	2	85.6073	88.8414
TI	2013_04_DSG182_000	1950	5	10	29	4	13	2	87.2776	88.5553
TI	2013_04_DSG182_000	1951	5	20	29	4	13	2	87.1395	87.9216
TI	2013_04_DSG182_000	1952	5	30	29	4	13	2	87.1154	87.6458
TI	2013_04_DSG182_000	1953	5	40	29	4	13	2	87.4399	85.9334
TI	2013_04_DSG182_000	1954	5	50	29	4	13	2	85.456	85.4659
TI	2013_04_DSG182_000	1955	6	0	29	4	13	2	84.6072	85.8928
TI	2013_04_DSG182_000	1956	6	10	29	4	13	2	84.4001	83.8726
TI	2013_04_DSG182_000	1957	6	20	29	4	13	2	83.5644	84.2889
TI	2013_04_DSG182_000	1958	6	30	29	4	13	2	85.2558	84.8186
TI	2013_04_DSG182_000	1959	6	40	29	4	13	2	84.8039	84.164
TI	2013_04_DSG182_000	1960	6	50	29	4	13	2	85.9605	85.1233
TI	2013_04_DSG182_000	1961	7	0	29	4	13	2	84.1474	84.5371
TI	2013_04_DSG182_000	1962	7	10	29	4	13	2	84.8293	85.9903
TI	2013_04_DSG182_000	1963	7	20	29	4	13	2	83.7854	86.8324
TI	2013_04_DSG182_000	1964	7	30	29	4	13	2	84.1888	85.8914
TI	2013_04_DSG182_000	1965	7	40	29	4	13	2	84.7266	86.7966
TI	2013_04_DSG182_000	1966	7	50	29	4	13	2	83.8566	87.4452
TI	2013_04_DSG182_000	1967	8	0	29	4	13	2	83.3563	87.4604
TI	2013_04_DSG182_000	1968	8	10	29	4	13	2	83.6826	88.4848
TI	2013_04_DSG182_000	1969	8	20	29	4	13	2	89.2218	89.2996
TI	2013_04_DSG182_000	1970	8	30	29	4	13	1	83.5978	88.9488
TI	2013_04_DSG182_000	1971	8	40	29	4	13	2	83.6221	87.5674
TI	2013_04_DSG182_000	1972	8	50	29	4	13	1	83.3974	88.4967
TI	2013_04_DSG182_000	1973	9	0	29	4	13	2	83.2089	86.8598
TI	2013_04_DSG182_000	1974	9	10	29	4	13	1	83.0237	87.3644
TI	2013_04_DSG182_000	1975	9	20	29	4	13	2	83.6203	87.1188
TI	2013_04_DSG182_000	1976	9	30	29	4	13	2	84.27	87.2472
TI	2013_04_DSG182_000	1977	9	40	29	4	13	2	84.9205	87.4367
TI	2013_04_DSG182_000	1978	9	50	29	4	13	2	84.9699	87.7925
TI	2013_04_DSG182_000	1979	10	0	29	4	13	1	85.2124	88.3003
TI	2013_04_DSG182_000	1980	10	10	29	4	13	1	83.9377	88.3032
TI	2013_04_DSG182_000	1981	10	20	29	4	13	2	84.0364	87.8739
TI	2013_04_DSG182_000	1982	10	30	29	4	13	1	82.9733	90.6671
TI	2013_04_DSG182_000	1983	10	40	29	4	13	1	83.3466	92.6948
TI	2013_04_DSG182_000	1984	10	50	29	4	13	2	83.7916	95.2538
TI	2013_04_DSG182_000	1985	11	0	29	4	13	1	83.498	97.5483
TI	2013_04_DSG182_000	1986	11	10	29	4	13	1	83.5163	92.9583
TI	2013_04_DSG182_000	1987	11	20	29	4	13	1	83.9618	88.1037
TI	2013_04_DSG182_000	1988	11	30	29	4	13	2	82.8399	86.1739
TI	2013_04_DSG182_000	1989	11	40	29	4	13	2	83.8289	84.9071
TI	2013_04_DSG182_000	1990	11	50	29	4	13	2	83.4398	82.8447
TI	2013_04_DSG182_000	1991	12	0	29	4	13	2	83.6992	82.6649
TI	2013_04_DSG182_000	1992	12	10	29	4	13	2	84.1635	81.5606
TI	2013_04_DSG182_000	1993	12	20	29	4	13	2	84.0292	81.196
TI	2013_04_DSG182_000	1994	12	30	29	4	13	2	82.8365	80.1109
TI	2013_04_DSG182_000	1995	12	40	29	4	13	2	83.9594	78.9182
TI	2013_04_DSG182_000	1996	12	50	29	4	13	2	83.6383	80.102
TI	2013_04_DSG182_000	1997	13	0	29	4	13	2	84.283	77.2976
TI	2013_04_DSG182_000	1998	13	10	29	4	13	2	83.2737	76.5005
TI	2013_04_DSG182_000	1999	13	20	29	4	13	2	83.423	76.1052
TI	2013_04_DSG182_000	2000	13	30	29	4	13	2	84.8233	77.6617
TI	2013_04_DSG182_000	2001	13	40	29	4	13	2	84.584	77.4404
TI	2013_04_DSG182_000	2002	13	50	29	4	13	2	84.9716	77.1255
TI	2013_04_DSG182_000	2003	14	0	29	4	13	2	84.0452	77.6215
TI	2013_04_DSG182_000	2004	14	10	29	4	13	2	84.6107	77.7613
TI	2013_04_DSG182_000	2005	14	20	29	4	13	2	84.0473	80.1437
TI	2013_04_DSG182_000	2006	14	30	29	4	13	2	83.1684	85.1794
TI	2013_04_DSG182_000	2007	14	40	29	4	13	2	83.6295	84.2944
TI	2013_04_DSG182_000	2008	14	50	29	4	13	2	84.5445	84.5745
TI	2013_04_DSG182_000	2009	15	0	29	4	13	2	84.4812	85.9009
TI	2013_04_DSG182_000	2010	15	10	29	4	13	2	84.3569	87.5299
TI	2013_04_DSG182_000	2011	15	20	29	4	13	2	83.4383	87.4621
TI	2013_04_DSG182_000	2012	15	30	29	4	13	1	83.9391	91.8921
TI	2013_04_DSG182_000	2013	15	40	29	4	13	1	83.897	110.125
TI	2013_04_DSG182_000	2014	15	50	29	4	13	1	85.1881	98.3844
TI	2013_04_DSG182_000	2015	16	0	29	4	13	1	83.8649	90.0122
TI	2013_04_DSG182_000	2016	16	10	29	4	13	1	84.5268	89.9498
TI	2013_04_DSG182_000	2017	16	20	29	4	13	1	84.6579	89.9342
TI	2013_04_DSG182_000	2018	16	30	29	4	13	1	84.702	90.2199
TI	2013_04_DSG182_000	2019	16	40	29	4	13	1	83.6827	90.5914
TI	2013_04_DSG182_000	2020	16	50	29	4	13	1	84.739	90.1908
TI	2013_04_DSG182_000	2021	17	0	29	4	13	2	83.5919	88.7646
TI	2013_04_DSG182_000	2022	17	10	29	4	13	1	85.873	88.8294
TI	2013_04_DSG182_000	2023	17	20	29	4	13	2	84.9236	87.5592
TI	2013_04_DSG182_000	2024	17	30	29	4	13	2	84.4637	85.6478
TI	2013_04_DSG182_000	2025	17	40	29	4	13	2	85.9648	84.2183
TI	2013_04_DSG182_000	2026	17	50	29	4	13	2	85.357	82.6373
TI	2013_04_DSG182_000	2027	18	0	29	4	13	2	85.4479	80.6714
TI	2013_04_DSG182_000	2028	18	10	29	4	13	2	85.4397	79.3652
TI	2013_04_DSG182_000	2029	18	20	29	4	13	2	85.7724	80.0817
TI	2013_04_DSG182_000	2030	18	30	29	4	13	2	86.8093	79.5259
TI	2013_04_DSG182_000	2031	18	40	29	4	13	2	85.3576	79.2709
TI	2013_04_DSG182_000	2032	18	50	29	4	13	2	86.9225	79.9172
TI	2013_04_DSG182_000	2033	19	0	29	4	13	2	85.9969	80.3663
TI	2013_04_DSG182_000	2034	19	10	29	4	13	2	86.1593	82.7954
TI	2013_04_DSG182_000	2035	19	20	29	4	13	2	86.7872	90.503
TI	2013_04_DSG182_000	2036	19	30	29	4	13	1	87.3241	97.9336
TI	2013_04_DSG182_000	2037	19	40	29	4	13	2	86.9428	99.7199
TI	2013_04_DSG182_000	2038	19	50	29	4	13	2	87.3954	100.599
TI	2013_04_DSG182_000	2039	20	0	29	4	13	2	88.2678	96.8652
TI	2013_04_DSG182_000	2040	20	10	29	4	13	2	87.2734	103.385
TI	2013_04_DSG182_000	2041	20	20	29	4	13	2	87.0593	93.5488
TI	2013_04_DSG182_000	2042	20	30	29	4	13	2	86.5375	91.7367
TI	2013_04_DSG182_000	2043	20	40	29	4	13	2	85.5808	89.3883
TI	2013_04_DSG182_000	2044	20	50	29	4	13	2	86.5193	88.5637
TI	2013_04_DSG182_000	2045	21	0	29	4	13	2	86.9285	91.1851
TI	2013_04_DSG182_000	2046	21	10	29	4	13	2	86.7861	93.2376
TI	2013_04_DSG182_000	2047	21	20	29	4	13	2	86.1048	93.1653
TI	2013_04_DSG182_000	2048	21	30	29	4	13	2	85.9332	93.8658
TI	2013_04_DSG182_000	2049	21	40	29	4	13	2	88.3765	100.147
TI	2013_04_DSG182_000	2050	21	50	29	4	13	2	86.8222	102.452
TI	2013_04_DSG182_000	2051	22	0	29	4	13	2	87.2133	107.603
TI	2013_04_DSG182_000	2052	22	10	29	4	13	2	87.4069	112.787
TI	2013_04_DSG182_000	2053	22	20	29	4	13	2	86.5376	109.932
TI	2013_04_DSG182_000	2054	22	30	29	4	13	2	86.3802	114.072
TI	2013_04_DSG182_000	2055	22	40	29	4	13	2	85.4066	118.124
TI	2013_04_DSG182_000	2056	22	50	29	4	13	2	87.212	113.528
TI	2013_04_DSG182_000	2057	23	0	29	4	13	2	87.297	113.754
TI	2013_04_DSG182_000	2058	23	10	29	4	13	2	87.8787	109.901
TI	2013_04_DSG182_000	2059	23	20	29	4	13	2	86.5949	116.079
TI	2013_04_DSG182_000	2060	23	30	29	4	13	2	86.23	119.922
TI	2013_04_DSG182_000	2061	23	40	29	4	13	2	85.656	115.264
TI	2013_04_DSG182_000	2062	23	50	29	4	13	2	85.6772	124.378
TI	2013_04_DSG182_000	2063	0	0	30	4	13	2	85.2999	103.859
TI	2013_04_DSG182_000	2064	0	10	30	4	13	2	85.861	123.266
TI	2013_04_DSG182_000	2065	0	20	30	4	13	2	85.5489	118.515
TI	2013_04_DSG182_000	2066	0	30	30	4	13	2	86.5869	114.526
TI	2013_04_DSG182_000	2067	0	40	30	4	13	2	85.9111	107.898
TI	2013_04_DSG182_000	2068	0	50	30	4	13	2	86.9459	114.099
TI	2013_04_DSG182_000	2069	1	0	30	4	13	2	87.4401	94.6549
TI	2013_04_DSG182_000	2070	1	10	30	4	13	2	85.5066	93.4952
TI	2013_04_DSG182_000	2071	1	20	30	4	13	2	85.6885	98.1248
TI	2013_04_DSG182_000	2072	1	30	30	4	13	2	86.5742	99.7847
TI	2013_04_DSG182_000	2073	1	40	30	4	13	2	87.3376	105.009
TI	2013_04_DSG182_000	2074	1	50	30	4	13	2	87.6155	107.596
TI	2013_04_DSG182_000	2075	2	0	30	4	13	1	89.5459	113.933
TI	2013_04_DSG182_000	2076	2	10	30	4	13	2	87.2823	110.289
TI	2013_04_DSG182_000	2077	2	20	30	4	13	2	85.7451	98.3856
TI	2013_04_DSG182_000	2078	2	30	30	4	13	2	86.0136	93.8625
TI	2013_04_DSG182_000	2079	2	40	30	4	13	2	88.6151	100.226
TI	2013_04_DSG182_000	2080	2	50	30	4	13	2	87.6643	103.909
TI	2013_04_DSG182_000	2081	3	0	30	4	13	3	87.659	109.692
TI	2013_04_DSG182_000	2082	3	10	30	4	13	2	86.9761	109.008
TI	2013_04_DSG182_000	2083	3	20	30	4	13	2	86.5368	103.929
TI	2013_04_DSG182_000	2084	3	30	30	4	13	2	86.5722	95.7585
TI	2013_04_DSG182_000	2085	3	40	30	4	13	2	86.6195	97.2762
TI	2013_04_DSG182_000	2086	3	50	30	4	13	2	86.4931	100.591
TI	2013_04_DSG182_000	2087	4	0	30	4	13	2	86.3162	94.1277
TI	2013_04_DSG182_000	2088	4	10	30	4	13	2	87.2316	93.6731
TI	2013_04_DSG182_000	2089	4	20	30	4	13	2	86.7188	91.2288
TI	2013_04_DSG182_000	2090	4	30	30	4	13	2	87.9782	90.5589
TI	2013_04_DSG182_000	2091	4	40	30	4	13	2	87.2866	87.1624
TI	2013_04_DSG182_000	2092	4	50	30	4	13	2	87.8289	83.754
TI	2013_04_DSG182_000	2093	5	0	30	4	13	2	86.4059	83.2666
TI	2013_04_DSG182_000	2094	5	10	30	4	13	2	86.0612	84.0171
TI	2013_04_DSG182_000	2095	5	20	30	4	13	2	87.4833	85.1101
TI	2013_04_DSG182_000	2096	5	30	30	4	13	2	87.6826	80.8805
TI	2013_04_DSG182_000	2097	5	40	30	4	13	2	87.3394	75.9803
TI	2013_04_DSG182_000	2098	5	50	30	4	13	2	86.4259	76.0441
TI	2013_04_DSG182_000	2099	6	0	30	4	13	2	85.4683	86.5376
TI	2013_04_DSG182_000	2100	6	10	30	4	13	2	84.4264	76.1529
TI	2013_04_DSG182_000	2101	6	20	30	4	13	2	85.5304	74.6203
TI	2013_04_DSG182_000	2102	6	30	30	4	13	2	84.6017	77.0164
TI	2013_04_DSG182_000	2103	6	40	30	4	13	2	84.2471	74.8142
TI	2013_04_DSG182_000	2104	6	50	30	4	13	2	85.7922	76.1637
TI	2013_04_DSG182_000	2105	7	0	30	4	13	2	84.3508	74.496
TI	2013_04_DSG182_000	2106	7	10	30	4	13	2	85.5242	80.7536
TI	2013_04_DSG182_000	2107	7	20	30	4	13	2	83.982	85.8977
TI	2013_04_DSG182_000	2108	7	30	30	4	13	1	83.4005	88.6665
TI	2013_04_DSG182_000	2109	7	40	30	4	13	2	84.1661	87.4198
TI	2013_04_DSG182_000	2110	7	50	30	4	13	1	83.4987	89.4062
TI	2013_04_DSG182_000	2111	8	0	30	4	13	1	83.0355	88.5821
TI	2013_04_DSG182_000	2112	8	10	30	4	13	1	83.7278	89.5961
TI	2013_04_DSG182_000	2113	8	20	30	4	13	1	83.9043	88.3159
TI	2013_04_DSG182_000	2114	8	30	30	4	13	1	83.9574	89.0793
TI	2013_04_DSG182_000	2115	8	40	30	4	13	1	83.5106	89.7392
TI	2013_04_DSG182_000	2116	8	50	30	4	13	1	83.5442	89.6135
TI	2013_04_DSG182_000	2117	9	0	30	4	13	1	84.7685	89.725
TI	2013_04_DSG182_000	2118	9	10	30	4	13	1	86.3754	90.0372
TI	2013_04_DSG182_000	2119	9	20	30	4	13	1	83.3124	92.1437
TI	2013_04_DSG182_000	2120	9	30	30	4	13	1	84.2979	95.4621
TI	2013_04_DSG182_000	2121	9	40	30	4	13	1	84.5579	89.5326
TI	2013_04_DSG182_000	2122	9	50	30	4	13	1	83.2209	92.1908
TI	2013_04_DSG182_000	2123	10	0	30	4	13	1	83.9895	89.5063
TI	2013_04_DSG182_000	2124	10	10	30	4	13	1	82.8593	88.5006
TI	2013_04_DSG182_000	2125	10	20	30	4	13	1	82.893	89.4781
TI	2013_04_DSG182_000	2126	10	30	30	4	13	1	83.944	87.9223
TI	2013_04_DSG182_000	2127	10	40	30	4	13	1	84.8514	88.5257
TI	2013_04_DSG182_000	2128	10	50	30	4	13	1	83.0221	91.0361
TI	2013_04_DSG182_000	2129	11	0	30	4	13	2	84.567	87.6032
TI	2013_04_DSG182_000	2130	11	10	30	4	13	1	85.3369	88.4754
TI	2013_04_DSG182_000	2131	11	20	30	4	13	1	83.5471	88.0794
TI	2013_04_DSG182_000	2132	11	30	30	4	13	1	83.6954	88.3174
TI	2013_04_DSG182_000	2133	11	40	30	4	13	1	82.7893	87.6313
TI	2013_04_DSG182_000	2134	11	50	30	4	13	2	83.3518	87.0421
TI	2013_04_DSG182_000	2135	12	0	30	4	13	2	83.0025	85.5175
TI	2013_04_DSG182_000	2136	12	10	30	4	13	2	83.153	85.9656
TI	2013_04_DSG182_000	2137	12	20	30	4	13	2	84.0941	83.7465
TI	2013_04_DSG182_000	2138	12	30	30	4	13	2	82.7968	82.8672
TI	2013_04_DSG182_000	2139	12	40	30	4	13	2	84.4173	83.0871
TI	2013_04_DSG182_000	2140	12	50	30	4	13	2	84.2932	81.9537
TI	2013_04_DSG182_000	2141	13	0	30	4	13	2	83.8441	79.066
TI	2013_04_DSG182_000	2142	13	10	30	4	13	2	83.7485	77.888
TI	2013_04_DSG182_000	2143	13	20	30	4	13	2	84.0818	77.8908
TI	2013_04_DSG182_000	2144	13	30	30	4	13	2	84.4402	76.2097
TI	2013_04_DSG182_000	2145	13	40	30	4	13	2	83.9054	77.6374
TI	2013_04_DSG182_000	2146	13	50	30	4	13	2	85.3691	77.9411
TI	2013_04_DSG182_000	2147	14	0	30	4	13	2	83.6269	75.5114
TI	2013_04_DSG182_000	2148	14	10	30	4	13	2	83.0606	75.0333
TI	2013_04_DSG182_000	2149	14	20	30	4	13	2	83.3027	76.1584
TI	2013_04_DSG182_000	2150	14	30	30	4	13	2	84.5309	74.9213
TI	2013_04_DSG182_000	2151	14	40	30	4	13	2	83.1504	75.4016
TI	2013_04_DSG182_000	2152	14	50	30	4	13	2	84.6324	77.0833
TI	2013_04_DSG182_000	2153	15	0	30	4	13	2	83.5434	75.0838
TI	2013_04_DSG182_000	2154	15	10	30	4	13	2	84.2111	75.8819
TI	2013_04_DSG182_000	2155	15	20	30	4	13	2	84.9701	77.8689
TI	2013_04_DSG182_000	2156	15	30	30	4	13	2	84.7166	75.5724
TI	2013_04_DSG182_000	2157	15	40	30	4	13	2	83.5683	77.5551
TI	2013_04_DSG182_000	2158	15	50	30	4	13	2	84.9722	77.5191
TI	2013_04_DSG182_000	2159	16	0	30	4	13	2	84.1526	77.0924
TI	2013_04_DSG182_000	2160	16	10	30	4	13	2	84.1457	81.9158
TI	2013_04_DSG182_000	2161	16	20	30	4	13	1	85.4615	94.6013
TI	2013_04_DSG182_000	2162	16	30	30	4	13	2	85.052	79.0298
TI	2013_04_DSG182_000	2163	16	40	30	4	13	2	84.5136	78.5
TI	2013_04_DSG182_000	2164	16	50	30	4	13	2	84.1304	78.9004
TI	2013_04_DSG182_000	2165	17	0	30	4	13	1	83.747	93.5493
TI	2013_04_DSG182_000	2166	17	10	30	4	13	2	86.0013	82.5839
TI	2013_04_DSG182_000	2167	17	20	30	4	13	2	85.1424	86.4612
TI	2013_04_DSG182_000	2168	17	30	30	4	13	2	86.3022	79.5858
TI	2013_04_DSG182_000	2169	17	40	30	4	13	2	84.4982	81.7113
TI	2013_04_DSG182_000	2170	17	50	30	4	13	2	84.7321	82.0789
TI	2013_04_DSG182_000	2171	18	0	30	4	13	2	85.4734	81.7969
TI	2013_04_DSG182_000	2172	18	10	30	4	13	2	85.0834	80.2065
TI	2013_04_DSG182_000	2173	18	20	30	4	13	2	86.0108	78.0986
TI	2013_04_DSG182_000	2174	18	30	30	4	13	2	86.1549	79.4343
TI	2013_04_DSG182_000	2175	18	40	30	4	13	2	87.1438	79.0012
TI	2013_04_DSG182_000	2176	18	50	30	4	13	1	86.0586	94.7066
TI	2013_04_DSG182_000	2177	19	0	30	4	13	2	86.8915	80.0774
TI	2013_04_DSG182_000	2178	19	10	30	4	13	2	87.3457	82.3942
TI	2013_04_DSG182_000	2179	19	20	30	4	13	2	87.1367	89.8885
TI	2013_04_DSG182_000	2180	19	30	30	4	13	3	88.2854	95.3555
TI	2013_04_DSG182_000	2181	19	40	30	4	13	2	87.0209	101.333
TI	2013_04_DSG182_000	2182	19	50	30	4	13	2	87.285	100.655
TI	2013_04_DSG182_000	2183	20	0	30	4	13	2	88.4774	96.8984
TI	2013_04_DSG182_000	2184	20	10	30	4	13	2	87.7129	95.2194
TI	2013_04_DSG182_000	2185	20	20	30	4	13	2	89.3931	92.6073
TI	2013_04_DSG182_000	2186	20	30	30	4	13	2	87.2008	90.2868
TI	2013_04_DSG182_000	2187	20	40	30	4	13	2	87.4829	92.2691
TI	2013_04_DSG182_000	2188	20	50	30	4	13	3	89.1185	101.672
TI	2013_04_DSG182_000	2189	21	0	30	4	13	2	86.4045	88.1898
[truncated: 8,801 more rows]

## Sheet: TI2_2013_07-09
Station	Folder	File	Hour	Minute	Day	Month	Year	Peaks	High	Low
TI	2013_04_DSG182_001	992	0	0	1	7	13	1	91.1206	95.606
TI	2013_04_DSG182_001	993	0	10	1	7	13	1	91.8993	98.9636
TI	2013_04_DSG182_001	994	0	20	1	7	13	1	90.7208	103.799
TI	2013_04_DSG182_001	995	0	30	1	7	13	2	91.3186	93.4375
TI	2013_04_DSG182_001	996	0	40	1	7	13	2	90.9937	104.024
TI	2013_04_DSG182_001	997	0	50	1	7	13	2	91.0574	110.58
TI	2013_04_DSG182_001	998	1	0	1	7	13	1	90.9974	110.12
TI	2013_04_DSG182_001	999	1	10	1	7	13	1	91.693	125.313
TI	2013_04_DSG182_001	1000	1	20	1	7	13	2	90.6508	111.084
TI	2013_04_DSG182_001	1001	1	30	1	7	13	1	90.5638	118.758
TI	2013_04_DSG182_001	1002	1	40	1	7	13	2	91.1455	109.635
TI	2013_04_DSG182_001	1003	1	50	1	7	13	1	91.4758	126.497
TI	2013_04_DSG182_001	1004	2	0	1	7	13	2	91.343	100.23
TI	2013_04_DSG182_001	1005	2	10	1	7	13	1	90.5295	122.285
TI	2013_04_DSG182_001	1006	2	20	1	7	13	2	90.981	109.294
TI	2013_04_DSG182_001	1007	2	30	1	7	13	1	91.6268	114.996
TI	2013_04_DSG182_001	1008	2	40	1	7	13	1	91.3449	113.45
TI	2013_04_DSG182_001	1009	2	50	1	7	13	1	90.6882	104.694
TI	2013_04_DSG182_001	1010	3	0	1	7	13	1	91.2043	117.916
TI	2013_04_DSG182_001	1011	3	10	1	7	13	1	90.8161	105.974
TI	2013_04_DSG182_001	1012	3	20	1	7	13	1	91.3217	120.822
TI	2013_04_DSG182_001	1013	3	30	1	7	13	1	90.6731	110.444
TI	2013_04_DSG182_001	1014	3	40	1	7	13	1	90.9973	109.616
TI	2013_04_DSG182_001	1015	3	50	1	7	13	1	91.9646	107.808
TI	2013_04_DSG182_001	1016	4	0	1	7	13	1	90.7454	97.8085
TI	2013_04_DSG182_001	1017	4	10	1	7	13	1	91.5233	109.251
TI	2013_04_DSG182_001	1018	4	20	1	7	13	1	90.7669	110.67
TI	2013_04_DSG182_001	1019	4	30	1	7	13	1	91.5904	121.997
TI	2013_04_DSG182_001	1020	4	40	1	7	13	1	91.7204	118.614
TI	2013_04_DSG182_001	1021	4	50	1	7	13	1	92.5262	109.799
TI	2013_04_DSG182_001	1022	5	0	1	7	13	2	93.1375	96.7371
TI	2013_04_DSG182_001	1023	5	10	1	7	13	1	94.2883	116.656
TI	2013_04_DSG182_001	1024	5	20	1	7	13	2	93.9825	107.601
TI	2013_04_DSG182_001	1025	5	30	1	7	13	2	92.7379	108.975
TI	2013_04_DSG182_001	1026	5	40	1	7	13	1	92.6075	109.099
TI	2013_04_DSG182_001	1027	5	50	1	7	13	1	91.2804	102.019
TI	2013_04_DSG182_001	1028	6	0	1	7	13	1	91.4874	106.614
TI	2013_04_DSG182_001	1029	6	10	1	7	13	1	91.4013	99.9078
TI	2013_04_DSG182_001	1030	6	20	1	7	13	1	89.8574	96.0413
TI	2013_04_DSG182_001	1031	6	30	1	7	13	1	90.6764	106.778
TI	2013_04_DSG182_001	1032	6	40	1	7	13	1	89.3427	105.411
TI	2013_04_DSG182_001	1033	6	50	1	7	13	1	89.6884	104.089
TI	2013_04_DSG182_001	1034	7	0	1	7	13	1	88.4793	109.37
TI	2013_04_DSG182_001	1035	7	10	1	7	13	1	90.1222	114.348
TI	2013_04_DSG182_001	1036	7	20	1	7	13	1	89.9902	96.4024
TI	2013_04_DSG182_001	1037	7	30	1	7	13	1	89.4633	109.974
TI	2013_04_DSG182_001	1038	7	40	1	7	13	1	89.053	95.0408
TI	2013_04_DSG182_001	1039	7	50	1	7	13	1	88.7818	98.7739
TI	2013_04_DSG182_001	1040	8	0	1	7	13	1	88.0211	100.547
TI	2013_04_DSG182_001	1041	8	10	1	7	13	1	88.3311	98.0436
TI	2013_04_DSG182_001	1042	8	20	1	7	13	1	89.4177	100.14
TI	2013_04_DSG182_001	1043	8	30	1	7	13	1	88.5885	97.1808
TI	2013_04_DSG182_001	1044	8	40	1	7	13	1	88.6669	98.8744
TI	2013_04_DSG182_001	1045	8	50	1	7	13	1	88.9744	93.1344
TI	2013_04_DSG182_001	1046	9	0	1	7	13	1	89.9919	96.1469
TI	2013_04_DSG182_001	1047	9	10	1	7	13	1	88.8558	95.877
TI	2013_04_DSG182_001	1048	9	20	1	7	13	1	87.874	99.8596
TI	2013_04_DSG182_001	1049	9	30	1	7	13	1	88.6589	100.239
TI	2013_04_DSG182_001	1050	9	40	1	7	13	1	88.2743	96.5252
TI	2013_04_DSG182_001	1051	9	50	1	7	13	1	89.4908	95.8715
TI	2013_04_DSG182_001	1052	10	0	1	7	13	1	89.6364	100.062
TI	2013_04_DSG182_001	1053	10	10	1	7	13	1	89.0679	121.196
TI	2013_04_DSG182_001	1054	10	20	1	7	13	1	88.8908	119.167
TI	2013_04_DSG182_001	1055	10	30	1	7	13	1	88.8527	108.626
TI	2013_04_DSG182_001	1056	10	40	1	7	13	1	89.3693	96.5094
TI	2013_04_DSG182_001	1057	10	50	1	7	13	1	87.7677	98.5252
TI	2013_04_DSG182_001	1058	11	0	1	7	13	1	89.5494	125.836
TI	2013_04_DSG182_001	1059	11	10	1	7	13	1	88.4647	130.622
TI	2013_04_DSG182_001	1060	11	20	1	7	13	1	89.4523	118.003
TI	2013_04_DSG182_001	1061	11	30	1	7	13	1	90.2446	132.94
TI	2013_04_DSG182_001	1062	11	40	1	7	13	1	88.504	123.344
TI	2013_04_DSG182_001	1063	11	50	1	7	13	1	88.0616	99.1042
TI	2013_04_DSG182_001	1064	12	0	1	7	13	1	88.4165	119.255
TI	2013_04_DSG182_001	1065	12	10	1	7	13	1	88.0604	100.611
TI	2013_04_DSG182_001	1066	12	20	1	7	13	1	87.8713	99.8114
TI	2013_04_DSG182_001	1067	12	30	1	7	13	1	87.7711	109.601
TI	2013_04_DSG182_001	1068	12	40	1	7	13	1	88.5591	112.678
TI	2013_04_DSG182_001	1069	12	50	1	7	13	1	88.6653	107.869
TI	2013_04_DSG182_001	1070	13	0	1	7	13	2	88.7345	99.0694
TI	2013_04_DSG182_001	1071	13	10	1	7	13	2	89.1797	93.9374
TI	2013_04_DSG182_001	1072	13	20	1	7	13	1	88.5071	106.786
TI	2013_04_DSG182_001	1073	13	30	1	7	13	1	88.7667	94.6428
TI	2013_04_DSG182_001	1074	13	40	1	7	13	1	87.1014	109.439
TI	2013_04_DSG182_001	1075	13	50	1	7	13	1	87.9957	105.485
TI	2013_04_DSG182_001	1076	14	0	1	7	13	2	91.5337	111.781
TI	2013_04_DSG182_001	1077	14	10	1	7	13	1	89.7092	97.7149
TI	2013_04_DSG182_001	1078	14	20	1	7	13	1	88.107	114.013
TI	2013_04_DSG182_001	1079	14	30	1	7	13	1	88.0972	97.8013
TI	2013_04_DSG182_001	1080	14	40	1	7	13	1	88.0291	96.7561
TI	2013_04_DSG182_001	1081	14	50	1	7	13	1	89.0073	107.647
TI	2013_04_DSG182_001	1082	15	0	1	7	13	1	88.5982	104.09
TI	2013_04_DSG182_001	1083	15	10	1	7	13	1	88.0855	118.057
TI	2013_04_DSG182_001	1084	15	20	1	7	13	1	87.6303	102.197
TI	2013_04_DSG182_001	1085	15	30	1	7	13	1	88.0161	108.174
TI	2013_04_DSG182_001	1086	15	40	1	7	13	1	88.8506	105.593
TI	2013_04_DSG182_001	1087	15	50	1	7	13	1	88.2832	110.053
TI	2013_04_DSG182_001	1088	16	0	1	7	13	1	89.1636	112.307
TI	2013_04_DSG182_001	1089	16	10	1	7	13	1	89.2274	108.925
TI	2013_04_DSG182_001	1090	16	20	1	7	13	1	88.9762	115.184
TI	2013_04_DSG182_001	1091	16	30	1	7	13	1	88.5203	104.919
TI	2013_04_DSG182_001	1092	16	40	1	7	13	1	89.4956	106.887
TI	2013_04_DSG182_001	1093	16	50	1	7	13	1	88.6141	99.9747
TI	2013_04_DSG182_001	1094	17	0	1	7	13	1	89.2386	95.6764
TI	2013_04_DSG182_001	1095	17	10	1	7	13	1	88.7698	104.093
TI	2013_04_DSG182_001	1096	17	20	1	7	13	1	90.0171	102.328
TI	2013_04_DSG182_001	1097	17	30	1	7	13	1	89.9545	106.46
TI	2013_04_DSG182_001	1098	17	40	1	7	13	1	90.5793	107.325
TI	2013_04_DSG182_001	1099	17	50	1	7	13	1	89.3356	95.4839
TI	2013_04_DSG182_001	1100	18	0	1	7	13	1	90.8482	103.266
TI	2013_04_DSG182_001	1101	18	10	1	7	13	1	90.0519	99.0318
TI	2013_04_DSG182_001	1102	18	20	1	7	13	1	90.7629	94.8297
TI	2013_04_DSG182_001	1103	18	30	1	7	13	1	91.4864	102.964
TI	2013_04_DSG182_001	1104	18	40	1	7	13	1	90.4259	110.635
TI	2013_04_DSG182_001	1105	18	50	1	7	13	1	90.9429	119.145
TI	2013_04_DSG182_001	1106	19	0	1	7	13	1	91.1657	114.16
TI	2013_04_DSG182_001	1107	19	10	1	7	13	1	91.1243	123.652
TI	2013_04_DSG182_001	1108	19	20	1	7	13	1	92.0224	121.983
TI	2013_04_DSG182_001	1109	19	30	1	7	13	1	91.5704	106.631
TI	2013_04_DSG182_001	1110	19	40	1	7	13	2	92.7096	103.128
TI	2013_04_DSG182_001	1111	19	50	1	7	13	2	92.9055	108.707
TI	2013_04_DSG182_001	1112	20	0	1	7	13	2	93.6388	100.364
TI	2013_04_DSG182_001	1113	20	10	1	7	13	1	92.6349	108.394
TI	2013_04_DSG182_001	1114	20	20	1	7	13	2	92.9844	107.527
TI	2013_04_DSG182_001	1115	20	30	1	7	13	2	92.1151	97.4945
TI	2013_04_DSG182_001	1116	20	40	1	7	13	2	91.9774	115.949
TI	2013_04_DSG182_001	1117	20	50	1	7	13	2	92.729	103.949
TI	2013_04_DSG182_001	1118	21	0	1	7	13	2	92.8165	105.622
TI	2013_04_DSG182_001	1119	21	10	1	7	13	2	93.9284	104.176
TI	2013_04_DSG182_001	1120	21	20	1	7	13	2	92.1874	97.1628
TI	2013_04_DSG182_001	1121	21	30	1	7	13	2	91.6989	98.3874
TI	2013_04_DSG182_001	1122	21	40	1	7	13	2	90.9803	102.621
TI	2013_04_DSG182_001	1123	21	50	1	7	13	2	92.6947	98.5696
TI	2013_04_DSG182_001	1124	22	0	1	7	13	2	91.8739	115.156
TI	2013_04_DSG182_001	1125	22	10	1	7	13	2	91.4723	113.419
TI	2013_04_DSG182_001	1126	22	20	1	7	13	2	91.8968	110.232
TI	2013_04_DSG182_001	1127	22	30	1	7	13	2	92.0666	106.966
TI	2013_04_DSG182_001	1128	22	40	1	7	13	2	92.1998	104.283
TI	2013_04_DSG182_001	1129	22	50	1	7	13	2	92.1913	101.758
TI	2013_04_DSG182_001	1130	23	0	1	7	13	2	91.9898	101.838
TI	2013_04_DSG182_001	1131	23	10	1	7	13	2	93.6214	105.925
TI	2013_04_DSG182_001	1132	23	20	1	7	13	2	92.1039	100.783
TI	2013_04_DSG182_001	1133	23	30	1	7	13	2	92.0972	97.0903
TI	2013_04_DSG182_001	1134	23	40	1	7	13	2	91.5026	95.3973
TI	2013_04_DSG182_001	1135	23	50	1	7	13	2	90.9415	100.703
TI	2013_04_DSG182_001	1136	0	0	2	7	13	2	92.0482	107.565
TI	2013_04_DSG182_001	1137	0	10	2	7	13	2	91.6437	110.441
TI	2013_04_DSG182_001	1138	0	20	2	7	13	2	90.7766	99.7844
TI	2013_04_DSG182_001	1139	0	30	2	7	13	2	92.0897	112.035
TI	2013_04_DSG182_001	1140	0	40	2	7	13	2	92.0837	98.5159
TI	2013_04_DSG182_001	1141	0	50	2	7	13	2	91.1988	112.711
TI	2013_04_DSG182_001	1142	1	0	2	7	13	2	92.2845	94.4948
TI	2013_04_DSG182_001	1143	1	10	2	7	13	2	91.9871	112.715
TI	2013_04_DSG182_001	1144	1	20	2	7	13	2	91.5552	98.706
TI	2013_04_DSG182_001	1145	1	30	2	7	13	2	92.4083	102.758
TI	2013_04_DSG182_001	1146	1	40	2	7	13	2	91.9031	94.5739
TI	2013_04_DSG182_001	1147	1	50	2	7	13	2	92.3326	107.959
TI	2013_04_DSG182_001	1148	2	0	2	7	13	2	91.0227	125.315
TI	2013_04_DSG182_001	1149	2	10	2	7	13	2	90.9251	115.728
TI	2013_04_DSG182_001	1150	2	20	2	7	13	2	92.0424	95.7388
TI	2013_04_DSG182_001	1151	2	30	2	7	13	2	91.2547	110.886
TI	2013_04_DSG182_001	1152	2	40	2	7	13	2	91.5637	93.1316
TI	2013_04_DSG182_001	1153	2	50	2	7	13	2	91.2361	89.9157
TI	2013_04_DSG182_001	1154	3	0	2	7	13	2	91.0758	119.096
TI	2013_04_DSG182_001	1155	3	10	2	7	13	2	90.9876	92.2484
TI	2013_04_DSG182_001	1156	3	20	2	7	13	2	91.3382	119.692
TI	2013_04_DSG182_001	1157	3	30	2	7	13	2	90.8924	118.391
TI	2013_04_DSG182_001	1158	3	40	2	7	13	2	91.3635	90.9572
TI	2013_04_DSG182_001	1159	3	50	2	7	13	2	92.1561	98.1629
TI	2013_04_DSG182_001	1160	4	0	2	7	13	2	91.1657	122.372
TI	2013_04_DSG182_001	1161	4	10	2	7	13	2	91.3666	92.5437
TI	2013_04_DSG182_001	1162	4	20	2	7	13	2	92.2044	95.2214
TI	2013_04_DSG182_001	1163	4	30	2	7	13	2	92.4057	92.4983
TI	2013_04_DSG182_001	1164	4	40	2	7	13	2	92.0715	95.797
TI	2013_04_DSG182_001	1165	4	50	2	7	13	2	93.2953	100.039
TI	2013_04_DSG182_001	1166	5	0	2	7	13	1	93.0526	125.024
TI	2013_04_DSG182_001	1167	5	10	2	7	13	2	94.1611	101.496
TI	2013_04_DSG182_001	1168	5	20	2	7	13	2	95.4391	95.4829
TI	2013_04_DSG182_001	1169	5	30	2	7	13	1	93.0198	98.1372
TI	2013_04_DSG182_001	1170	5	40	2	7	13	2	93.0473	94.4001
TI	2013_04_DSG182_001	1171	5	50	2	7	13	2	91.968	100.249
TI	2013_04_DSG182_001	1172	6	0	2	7	13	1	92.543	97.6637
TI	2013_04_DSG182_001	1173	6	10	2	7	13	1	91.6088	94.3738
TI	2013_04_DSG182_001	1174	6	20	2	7	13	2	91.0665	93.2569
TI	2013_04_DSG182_001	1175	6	30	2	7	13	2	89.8258	91.7514
TI	2013_04_DSG182_001	1176	6	40	2	7	13	2	90.8024	91.6141
TI	2013_04_DSG182_001	1177	6	50	2	7	13	2	90.6476	90.7061
TI	2013_04_DSG182_001	1178	7	0	2	7	13	1	89.8	121.7
TI	2013_04_DSG182_001	1179	7	10	2	7	13	2	89.5363	98.7624
TI	2013_04_DSG182_001	1180	7	20	2	7	13	2	89.9294	97.5956
TI	2013_04_DSG182_001	1181	7	30	2	7	13	2	90.3408	94.079
TI	2013_04_DSG182_001	1182	7	40	2	7	13	2	89.6485	97.0579
TI	2013_04_DSG182_001	1183	7	50	2	7	13	2	89.8506	91.7385
TI	2013_04_DSG182_001	1184	8	0	2	7	13	1	89.2838	100.543
TI	2013_04_DSG182_001	1185	8	10	2	7	13	2	89.5235	90.643
TI	2013_04_DSG182_001	1186	8	20	2	7	13	2	90.7985	90.8751
TI	2013_04_DSG182_001	1187	8	30	2	7	13	2	89.4832	93.5796
TI	2013_04_DSG182_001	1188	8	40	2	7	13	1	89.5458	91.1325
TI	2013_04_DSG182_001	1189	8	50	2	7	13	1	88.748	119.571
TI	2013_04_DSG182_001	1190	9	0	2	7	13	1	90.2381	93.6313
TI	2013_04_DSG182_001	1191	9	10	2	7	13	2	88.6072	94.7632
TI	2013_04_DSG182_001	1192	9	20	2	7	13	2	89.8906	91.7196
TI	2013_04_DSG182_001	1193	9	30	2	7	13	1	88.5104	92.7437
TI	2013_04_DSG182_001	1194	9	40	2	7	13	2	88.3922	91.1019
TI	2013_04_DSG182_001	1195	9	50	2	7	13	2	89.3608	91.2207
TI	2013_04_DSG182_001	1196	10	0	2	7	13	2	88.3052	95.5404
TI	2013_04_DSG182_001	1197	10	10	2	7	13	1	88.9441	90.2301
TI	2013_04_DSG182_001	1198	10	20	2	7	13	2	88.5268	96.7068
TI	2013_04_DSG182_001	1199	10	30	2	7	13	1	91.0801	92.7294
TI	2013_04_DSG182_001	1200	10	40	2	7	13	2	89.1535	91.2285
TI	2013_04_DSG182_001	1201	10	50	2	7	13	2	89.5992	91.237
TI	2013_04_DSG182_001	1202	11	0	2	7	13	1	89.0541	99.4306
TI	2013_04_DSG182_001	1203	11	10	2	7	13	2	90.1528	92.0047
TI	2013_04_DSG182_001	1204	11	20	2	7	13	2	89.0175	91.7281
TI	2013_04_DSG182_001	1205	11	30	2	7	13	2	89.2078	90.5991
TI	2013_04_DSG182_001	1206	11	40	2	7	13	1	90.2529	93.119
TI	2013_04_DSG182_001	1207	11	50	2	7	13	1	89.319	125.785
TI	2013_04_DSG182_001	1208	12	0	2	7	13	1	88.8131	95.0523
TI	2013_04_DSG182_001	1209	12	10	2	7	13	2	88.8838	93.5071
TI	2013_04_DSG182_001	1210	12	20	2	7	13	1	88.328	97.1602
TI	2013_04_DSG182_001	1211	12	30	2	7	13	1	88.7938	122.857
TI	2013_04_DSG182_001	1212	12	40	2	7	13	1	89.5758	94.368
TI	2013_04_DSG182_001	1213	12	50	2	7	13	1	90.0027	94.9083
TI	2013_04_DSG182_001	1214	13	0	2	7	13	1	88.5895	105.011
TI	2013_04_DSG182_001	1215	13	10	2	7	13	1	89.5239	124.283
TI	2013_04_DSG182_001	1216	13	20	2	7	13	1	88.7005	104.472
TI	2013_04_DSG182_001	1217	13	30	2	7	13	2	88.7547	89.61
TI	2013_04_DSG182_001	1218	13	40	2	7	13	2	89.3021	91.9061
TI	2013_04_DSG182_001	1219	13	50	2	7	13	2	88.7844	90.0995
TI	2013_04_DSG182_001	1220	14	0	2	7	13	2	89.3047	89.0777
TI	2013_04_DSG182_001	1221	14	10	2	7	13	2	90.202	91.8318
TI	2013_04_DSG182_001	1222	14	20	2	7	13	2	89.3521	91.7578
TI	2013_04_DSG182_001	1223	14	30	2	7	13	2	88.5015	92.041
TI	2013_04_DSG182_001	1224	14	40	2	7	13	2	90.357	94.1327
TI	2013_04_DSG182_001	1225	14	50	2	7	13	2	89.6168	87.3643
TI	2013_04_DSG182_001	1226	15	0	2	7	13	2	89.1478	87.4137
TI	2013_04_DSG182_001	1227	15	10	2	7	13	2	89.2164	89.0046
TI	2013_04_DSG182_001	1228	15	20	2	7	13	2	88.8635	89.6861
TI	2013_04_DSG182_001	1229	15	30	2	7	13	2	90.4906	89.4006
TI	2013_04_DSG182_001	1230	15	40	2	7	13	2	88.961	88.1051
TI	2013_04_DSG182_001	1231	15	50	2	7	13	2	89.2583	91.2321
TI	2013_04_DSG182_001	1232	16	0	2	7	13	2	89.0279	87.5476
TI	2013_04_DSG182_001	1233	16	10	2	7	13	2	89.5661	89.8538
TI	2013_04_DSG182_001	1234	16	20	2	7	13	1	89.395	125.331
TI	2013_04_DSG182_001	1235	16	30	2	7	13	2	89.8898	87.6577
TI	2013_04_DSG182_001	1236	16	40	2	7	13	2	89.8219	104.306
TI	2013_04_DSG182_001	1237	16	50	2	7	13	2	89.6682	107.549
TI	2013_04_DSG182_001	1238	17	0	2	7	13	2	90.9903	88.6994
TI	2013_04_DSG182_001	1239	17	10	2	7	13	2	90.103	84.5618
TI	2013_04_DSG182_001	1240	17	20	2	7	13	2	90.5334	86.3937
TI	2013_04_DSG182_001	1241	17	30	2	7	13	2	89.8608	87.9892
TI	2013_04_DSG182_001	1242	17	40	2	7	13	2	90.4778	87.5954
TI	2013_04_DSG182_001	1243	17	50	2	7	13	2	91.5171	90.0893
TI	2013_04_DSG182_001	1244	18	0	2	7	13	2	91.2317	89.4148
TI	2013_04_DSG182_001	1245	18	10	2	7	13	2	92.0336	89.9435
TI	2013_04_DSG182_001	1246	18	20	2	7	13	2	92.1132	89.8997
TI	2013_04_DSG182_001	1247	18	30	2	7	13	2	91.7654	90.1471
TI	2013_04_DSG182_001	1248	18	40	2	7	13	2	91.593	90.0532
TI	2013_04_DSG182_001	1249	18	50	2	7	13	2	91.7034	91.502
TI	2013_04_DSG182_001	1250	19	0	2	7	13	2	92.4289	89.9579
TI	2013_04_DSG182_001	1251	19	10	2	7	13	2	92.2244	90.6026
TI	2013_04_DSG182_001	1252	19	20	2	7	13	2	92.5637	91.5744
TI	2013_04_DSG182_001	1253	19	30	2	7	13	2	92.6181	89.7607
TI	2013_04_DSG182_001	1254	19	40	2	7	13	2	95.2258	93.0696
TI	2013_04_DSG182_001	1255	19	50	2	7	13	2	93.9847	91.2824
TI	2013_04_DSG182_001	1256	20	0	2	7	13	2	94.8948	91.6707
TI	2013_04_DSG182_001	1257	20	10	2	7	13	2	94.7664	94.7129
TI	2013_04_DSG182_001	1258	20	20	2	7	13	1	94.0063	97.2222
TI	2013_04_DSG182_001	1259	20	30	2	7	13	2	94.2782	98.0101
TI	2013_04_DSG182_001	1260	20	40	2	7	13	2	94.1306	95.3363
TI	2013_04_DSG182_001	1261	20	50	2	7	13	2	94.0511	92.2595
TI	2013_04_DSG182_001	1262	21	0	2	7	13	2	93.8622	93.3751
TI	2013_04_DSG182_001	1263	21	10	2	7	13	2	92.9197	92.3687
TI	2013_04_DSG182_001	1264	21	20	2	7	13	2	93.0988	92.8575
TI	2013_04_DSG182_001	1265	21	30	2	7	13	2	93.2635	107.544
TI	2013_04_DSG182_001	1266	21	40	2	7	13	2	93.0895	91.2452
TI	2013_04_DSG182_001	1267	21	50	2	7	13	2	92.66	91.6278
TI	2013_04_DSG182_001	1268	22	0	2	7	13	2	92.3155	92.0057
TI	2013_04_DSG182_001	1269	22	10	2	7	13	2	93.1413	95.8733
TI	2013_04_DSG182_001	1270	22	20	2	7	13	2	92.699	92.7657
TI	2013_04_DSG182_001	1271	22	30	2	7	13	2	92.799	97.927
TI	2013_04_DSG182_001	1272	22	40	2	7	13	2	92.9184	103.138
TI	2013_04_DSG182_001	1273	22	50	2	7	13	2	92.2216	92.91
TI	2013_04_DSG182_001	1274	23	0	2	7	13	2	92.6013	92.5525
TI	2013_04_DSG182_001	1275	23	10	2	7	13	2	92.7673	92.6664
TI	2013_04_DSG182_001	1276	23	20	2	7	13	2	92.3586	92.6358
TI	2013_04_DSG182_001	1277	23	30	2	7	13	2	92.4076	92.8943
TI	2013_04_DSG182_001	1278	23	40	2	7	13	2	93.1219	91.7844
TI	2013_04_DSG182_001	1279	23	50	2	7	13	2	92.2096	92.4997
TI	2013_04_DSG182_001	1280	0	0	3	7	13	2	92.224	91.9997
TI	2013_04_DSG182_001	1281	0	10	3	7	13	2	92.8476	92.8044
TI	2013_04_DSG182_001	1282	0	20	3	7	13	2	92.9215	95.3202
TI	2013_04_DSG182_001	1283	0	30	3	7	13	2	92.7024	93.5662
TI	2013_04_DSG182_001	1284	0	40	3	7	13	2	92.8534	103.827
TI	2013_04_DSG182_001	1285	0	50	3	7	13	2	92.4064	95.0527
TI	2013_04_DSG182_001	1286	1	0	3	7	13	2	92.5375	92.328
TI	2013_04_DSG182_001	1287	1	10	3	7	13	2	92.4467	97.4133
TI	2013_04_DSG182_001	1288	1	20	3	7	13	2	92.029	96.5345
TI	2013_04_DSG182_001	1289	1	30	3	7	13	2	93.4199	98.2994
TI	2013_04_DSG182_001	1290	1	40	3	7	13	2	92.2606	96.1834
TI	2013_04_DSG182_001	1291	1	50	3	7	13	2	91.8266	95.3937
TI	2013_04_DSG182_001	1292	2	0	3	7	13	2	92.2763	94.3781
TI	2013_04_DSG182_001	1293	2	10	3	7	13	2	92.5209	103.161
TI	2013_04_DSG182_001	1294	2	20	3	7	13	2	92.5889	102.33
TI	2013_04_DSG182_001	1295	2	30	3	7	13	2	92.6908	91.2267
TI	2013_04_DSG182_001	1296	2	40	3	7	13	2	92.0322	95.3008
TI	2013_04_DSG182_001	1297	2	50	3	7	13	1	92.2212	99.7303
TI	2013_04_DSG182_001	1298	3	0	3	7	13	1	92.1689	99.0958
TI	2013_04_DSG182_001	1299	3	10	3	7	13	2	92.1424	97.412
TI	2013_04_DSG182_001	1300	3	20	3	7	13	2	92.163	121.814
TI	2013_04_DSG182_001	1301	3	30	3	7	13	2	92.6465	101.639
TI	2013_04_DSG182_001	1302	3	40	3	7	13	2	92.399	91.7048
TI	2013_04_DSG182_001	1303	3	50	3	7	13	2	92.26	101.504
TI	2013_04_DSG182_001	1304	4	0	3	7	13	2	92.1852	94.3474
TI	2013_04_DSG182_001	1305	4	10	3	7	13	2	91.9447	100.355
TI	2013_04_DSG182_001	1306	4	20	3	7	13	2	92.759	95.3795
TI	2013_04_DSG182_001	1307	4	30	3	7	13	2	93.0056	96.2146
TI	2013_04_DSG182_001	1308	4	40	3	7	13	2	92.8435	96.2217
TI	2013_04_DSG182_001	1309	4	50	3	7	13	2	94.0797	92.059
TI	2013_04_DSG182_001	1310	5	0	3	7	13	2	94.4659	93.3364
TI	2013_04_DSG182_001	1311	5	10	3	7	13	2	95.3618	93.4107
TI	2013_04_DSG182_001	1312	5	20	3	7	13	2	94.7206	94.8151
TI	2013_04_DSG182_001	1313	5	30	3	7	13	2	94.7416	94.798
TI	2013_04_DSG182_001	1314	5	40	3	7	13	2	93.4616	91.1595
TI	2013_04_DSG182_001	1315	5	50	3	7	13	2	92.5616	91.7526
TI	2013_04_DSG182_001	1316	6	0	3	7	13	2	92.5456	92.6118
TI	2013_04_DSG182_001	1317	6	10	3	7	13	2	92.2943	92.7772
TI	2013_04_DSG182_001	1318	6	20	3	7	13	1	91.2245	94.1344
TI	2013_04_DSG182_001	1319	6	30	3	7	13	1	91.3982	112.656
TI	2013_04_DSG182_001	1320	6	40	3	7	13	1	90.5908	92.9535
TI	2013_04_DSG182_001	1321	6	50	3	7	13	1	91.2276	93.2649
TI	2013_04_DSG182_001	1322	7	0	3	7	13	1	90.2323	106.338
TI	2013_04_DSG182_001	1323	7	10	3	7	13	1	90.7585	93.0295
TI	2013_04_DSG182_001	1324	7	20	3	7	13	1	90.6235	94.0361
TI	2013_04_DSG182_001	1325	7	30	3	7	13	1	90.1541	97.8183
TI	2013_04_DSG182_001	1326	7	40	3	7	13	1	90.8595	94.607
TI	2013_04_DSG182_001	1327	7	50	3	7	13	1	91.2073	95.8617
TI	2013_04_DSG182_001	1328	8	0	3	7	13	1	90.4429	93.2343
TI	2013_04_DSG182_001	1329	8	10	3	7	13	1	90.3127	123.568
TI	2013_04_DSG182_001	1330	8	20	3	7	13	1	90.6405	94.8956
TI	2013_04_DSG182_001	1331	8	30	3	7	13	1	90.4847	107.923
TI	2013_04_DSG182_001	1332	8	40	3	7	13	1	91.3534	95.5173
TI	2013_04_DSG182_001	1333	8	50	3	7	13	1	89.9471	97.4928
TI	2013_04_DSG182_001	1334	9	0	3	7	13	1	89.8112	96.1463
TI	2013_04_DSG182_001	1335	9	10	3	7	13	1	90.5444	92.8449
TI	2013_04_DSG182_001	1336	9	20	3	7	13	2	89.8638	91.1256
TI	2013_04_DSG182_001	1337	9	30	3	7	13	1	90.3816	92.8963
TI	2013_04_DSG182_001	1338	9	40	3	7	13	2	90.6422	93.1506
TI	2013_04_DSG182_001	1339	9	50	3	7	13	2	89.9794	94.7056
TI	2013_04_DSG182_001	1340	10	0	3	7	13	2	90.226	96.711
TI	2013_04_DSG182_001	1341	10	10	3	7	13	2	89.6188	92.4436
TI	2013_04_DSG182_001	1342	10	20	3	7	13	1	90.526	111.128
TI	2013_04_DSG182_001	1343	10	30	3	7	13	2	90.0576	94.459
TI	2013_04_DSG182_001	1344	10	40	3	7	13	2	91.115	88.8054
TI	2013_04_DSG182_001	1345	10	50	3	7	13	2	89.3367	102.139
TI	2013_04_DSG182_001	1346	11	0	3	7	13	1	90.4929	111.312
TI	2013_04_DSG182_001	1347	11	10	3	7	13	1	89.85	116.211
TI	2013_04_DSG182_001	1348	11	20	3	7	13	2	89.8065	98.4328
TI	2013_04_DSG182_001	1349	11	30	3	7	13	2	89.9681	104.139
TI	2013_04_DSG182_001	1350	11	40	3	7	13	1	90.4479	113.253
TI	2013_04_DSG182_001	1351	11	50	3	7	13	1	91.1208	102.409
TI	2013_04_DSG182_001	1352	12	0	3	7	13	1	89.9242	90.902
TI	2013_04_DSG182_001	1353	12	10	3	7	13	2	90.1434	94.4367
TI	2013_04_DSG182_001	1354	12	20	3	7	13	1	90.1628	92.6085
TI	2013_04_DSG182_001	1355	12	30	3	7	13	2	90.4727	96.1039
TI	2013_04_DSG182_001	1356	12	40	3	7	13	2	90.6667	90.3838
TI	2013_04_DSG182_001	1357	12	50	3	7	13	2	91.0787	91.5582
TI	2013_04_DSG182_001	1358	13	0	3	7	13	1	90.4417	91.5755
TI	2013_04_DSG182_001	1359	13	10	3	7	13	1	90.0795	94.8882
TI	2013_04_DSG182_001	1360	13	20	3	7	13	1	89.8318	93.5719
TI	2013_04_DSG182_001	1361	13	30	3	7	13	1	89.7868	102.337
TI	2013_04_DSG182_001	1362	13	40	3	7	13	1	89.5324	98.9024
TI	2013_04_DSG182_001	1363	13	50	3	7	13	1	89.5897	101.927
TI	2013_04_DSG182_001	1364	14	0	3	7	13	1	89.7348	97.7832
TI	2013_04_DSG182_001	1365	14	10	3	7	13	1	89.3669	97.6305
TI	2013_04_DSG182_001	1366	14	20	3	7	13	1	90.3353	101.943
TI	2013_04_DSG182_001	1367	14	30	3	7	13	1	90.5759	96.4499
TI	2013_04_DSG182_001	1368	14	40	3	7	13	1	89.3969	96.1416
TI	2013_04_DSG182_001	1369	14	50	3	7	13	1	89.87	95.1363
TI	2013_04_DSG182_001	1370	15	0	3	7	13	1	89.9383	103.232
TI	2013_04_DSG182_001	1371	15	10	3	7	13	1	91.146	97.3213
TI	2013_04_DSG182_001	1372	15	20	3	7	13	1	90.5619	114.341
TI	2013_04_DSG182_001	1373	15	30	3	7	13	1	90.0486	94.7371
TI	2013_04_DSG182_001	1374	15	40	3	7	13	1	89.3587	107.037
TI	2013_04_DSG182_001	1375	15	50	3	7	13	1	90.4656	100.261
TI	2013_04_DSG182_001	1376	16	0	3	7	13	1	90.4714	110.561
TI	2013_04_DSG182_001	1377	16	10	3	7	13	1	89.9737	115.469
TI	2013_04_DSG182_001	1378	16	20	3	7	13	1	90.3244	110.67
TI	2013_04_DSG182_001	1379	16	30	3	7	13	1	90.5669	104.088
TI	2013_04_DSG182_001	1380	16	40	3	7	13	1	90.5703	116.877
TI	2013_04_DSG182_001	1381	16	50	3	7	13	1	90.9402	116.463
TI	2013_04_DSG182_001	1382	17	0	3	7	13	2	91.1879	99.4645
TI	2013_04_DSG182_001	1383	17	10	3	7	13	2	90.7508	102.165
TI	2013_04_DSG182_001	1384	17	20	3	7	13	1	90.7555	109.07
TI	2013_04_DSG182_001	1385	17	30	3	7	13	2	91.395	100.813
TI	2013_04_DSG182_001	1386	17	40	3	7	13	1	91.1802	117.485
TI	2013_04_DSG182_001	1387	17	50	3	7	13	1	91.6354	110.14
TI	2013_04_DSG182_001	1388	18	0	3	7	13	1	91.0651	110.104
TI	2013_04_DSG182_001	1389	18	10	3	7	13	1	91.2531	95.5907
TI	2013_04_DSG182_001	1390	18	20	3	7	13	1	91.288	114.097
TI	2013_04_DSG182_001	1391	18	30	3	7	13	1	92.8635	106.457
TI	2013_04_DSG182_001	1392	18	40	3	7	13	1	91.191	100.477
TI	2013_04_DSG182_001	1393	18	50	3	7	13	1	92.1433	106.76
TI	2013_04_DSG182_001	1394	19	0	3	7	13	1	93.3972	114.785
TI	2013_04_DSG182_001	1395	19	10	3	7	13	1	93.1974	106.058
TI	2013_04_DSG182_001	1396	19	20	3	7	13	2	92.6576	98.8843
TI	2013_04_DSG182_001	1397	19	30	3	7	13	1	93.4448	113.834
TI	2013_04_DSG182_001	1398	19	40	3	7	13	2	93.334	103.678
TI	2013_04_DSG182_001	1399	19	50	3	7	13	2	94.7254	110.929
TI	2013_04_DSG182_001	1400	20	0	3	7	13	1	94.4688	116.164
TI	2013_04_DSG182_001	1401	20	10	3	7	13	1	94.1907	108.894
TI	2013_04_DSG182_001	1402	20	20	3	7	13	1	93.8037	113.518
TI	2013_04_DSG182_001	1403	20	30	3	7	13	1	93.7533	110.466
TI	2013_04_DSG182_001	1404	20	40	3	7	13	2	93.2787	108.898
TI	2013_04_DSG182_001	1405	20	50	3	7	13	2	93.4654	118.076
TI	2013_04_DSG182_001	1406	21	0	3	7	13	2	93.2499	109.551
TI	2013_04_DSG182_001	1407	21	10	3	7	13	1	93.3554	105.931
TI	2013_04_DSG182_001	1408	21	20	3	7	13	1	92.6797	107.52
TI	2013_04_DSG182_001	1409	21	30	3	7	13	1	93.9425	112.966
TI	2013_04_DSG182_001	1410	21	40	3	7	13	1	93.6765	109.336
TI	2013_04_DSG182_001	1411	21	50	3	7	13	1	92.5981	111.176
TI	2013_04_DSG182_001	1412	22	0	3	7	13	1	92.5437	108.919
TI	2013_04_DSG182_001	1413	22	10	3	7	13	1	91.8317	101.667
TI	2013_04_DSG182_001	1414	22	20	3	7	13	2	92.4797	102.167
TI	2013_04_DSG182_001	1415	22	30	3	7	13	2	92.5459	102.289
TI	2013_04_DSG182_001	1416	22	40	3	7	13	2	92.2784	111.14
TI	2013_04_DSG182_001	1417	22	50	3	7	13	2	92.9219	97.0223
TI	2013_04_DSG182_001	1418	23	0	3	7	13	2	92.5808	107.7
TI	2013_04_DSG182_001	1419	23	10	3	7	13	2	92.432	98.2619
TI	2013_04_DSG182_001	1420	23	20	3	7	13	2	92.9169	104.153
TI	2013_04_DSG182_001	1421	23	30	3	7	13	2	93.0407	119.931
TI	2013_04_DSG182_001	1422	23	40	3	7	13	2	92.1993	110.064
TI	2013_04_DSG182_001	1423	23	50	3	7	13	2	92.7896	112.89
TI	2013_04_DSG182_001	1424	0	0	4	7	13	2	92.2018	106.668
TI	2013_04_DSG182_001	1425	0	10	4	7	13	2	92.1211	108.883
TI	2013_04_DSG182_001	1426	0	20	4	7	13	2	92.5775	109.227
TI	2013_04_DSG182_001	1427	0	30	4	7	13	1	92.1839	113.538
TI	2013_04_DSG182_001	1428	0	40	4	7	13	1	92.5983	114.722
TI	2013_04_DSG182_001	1429	0	50	4	7	13	1	92.4212	104.597
TI	2013_04_DSG182_001	1430	1	0	4	7	13	1	93.1457	107.575
TI	2013_04_DSG182_001	1431	1	10	4	7	13	1	92.1886	113.396
TI	2013_04_DSG182_001	1432	1	20	4	7	13	1	92.5771	107.469
TI	2013_04_DSG182_001	1433	1	30	4	7	13	1	91.6409	112.962
TI	2013_04_DSG182_001	1434	1	40	4	7	13	2	91.9795	108.806
TI	2013_04_DSG182_001	1435	1	50	4	7	13	2	91.6528	106.725
TI	2013_04_DSG182_001	1436	2	0	4	7	13	1	92.6692	103.025
TI	2013_04_DSG182_001	1437	2	10	4	7	13	1	92.8612	111.923
TI	2013_04_DSG182_001	1438	2	20	4	7	13	1	92.4805	115.904
TI	2013_04_DSG182_001	1439	2	30	4	7	13	1	91.3799	111.758
TI	2013_04_DSG182_001	1440	2	40	4	7	13	1	92.3403	111.962
TI	2013_04_DSG182_001	1441	2	50	4	7	13	1	92.0729	116.621
TI	2013_04_DSG182_001	1442	3	0	4	7	13	2	91.9491	114.262
TI	2013_04_DSG182_001	1443	3	10	4	7	13	2	92.9736	105.422
TI	2013_04_DSG182_001	1444	3	20	4	7	13	2	91.6168	101.447
TI	2013_04_DSG182_001	1445	3	30	4	7	13	1	91.6157	109.474
TI	2013_04_DSG182_001	1446	3	40	4	7	13	2	91.0561	100.053
TI	2013_04_DSG182_001	1447	3	50	4	7	13	1	93.1692	115.429
TI	2013_04_DSG182_001	1448	4	0	4	7	13	1	92.3003	116.723
TI	2013_04_DSG182_001	1449	4	10	4	7	13	2	91.6524	102.903
TI	2013_04_DSG182_001	1450	4	20	4	7	13	2	92.1935	115.396
TI	2013_04_DSG182_001	1451	4	30	4	7	13	2	93.3375	108.419
TI	2013_04_DSG182_001	1452	4	40	4	7	13	1	92.7104	108.758
TI	2013_04_DSG182_001	1453	4	50	4	7	13	1	93.8576	112.03
TI	2013_04_DSG182_001	1454	5	0	4	7	13	1	93.7163	117.565
TI	2013_04_DSG182_001	1455	5	10	4	7	13	1	95.0026	113.802
TI	2013_04_DSG182_001	1456	5	20	4	7	13	1	94.6822	108.264
TI	2013_04_DSG182_001	1457	5	30	4	7	13	1	94.4015	106.445
TI	2013_04_DSG182_001	1458	5	40	4	7	13	1	93.8693	103.699
TI	2013_04_DSG182_001	1459	5	50	4	7	13	1	92.6514	101.14
TI	2013_04_DSG182_001	1460	6	0	4	7	13	2	92.9183	107.476
TI	2013_04_DSG182_001	1461	6	10	4	7	13	1	92.8064	103.97
TI	2013_04_DSG182_001	1462	6	20	4	7	13	1	91.9651	106.968
TI	2013_04_DSG182_001	1463	6	30	4	7	13	1	90.9629	116.896
TI	2013_04_DSG182_001	1464	6	40	4	7	13	1	90.8923	101.886
TI	2013_04_DSG182_001	1465	6	50	4	7	13	1	91.1909	101.183
TI	2013_04_DSG182_001	1466	7	0	4	7	13	1	90.3673	106.254
TI	2013_04_DSG182_001	1467	7	10	4	7	13	1	90.6279	95.6052
TI	2013_04_DSG182_001	1468	7	20	4	7	13	1	91.3482	105.388
TI	2013_04_DSG182_001	1469	7	30	4	7	13	1	89.6432	101.956
TI	2013_04_DSG182_001	1470	7	40	4	7	13	1	90.7133	99.0147
TI	2013_04_DSG182_001	1471	7	50	4	7	13	1	91.0557	107.659
TI	2013_04_DSG182_001	1472	8	0	4	7	13	1	91.0027	116.041
TI	2013_04_DSG182_001	1473	8	10	4	7	13	1	90.4248	108.551
TI	2013_04_DSG182_001	1474	8	20	4	7	13	1	90.4769	105.078
TI	2013_04_DSG182_001	1475	8	30	4	7	13	1	89.9494	126.102
TI	2013_04_DSG182_001	1476	8	40	4	7	13	1	90.3393	107.216
TI	2013_04_DSG182_001	1477	8	50	4	7	13	1	90.0206	125.049
TI	2013_04_DSG182_001	1478	9	0	4	7	13	1	90.1868	107.032
TI	2013_04_DSG182_001	1479	9	10	4	7	13	1	89.5582	105.001
TI	2013_04_DSG182_001	1480	9	20	4	7	13	1	89.7955	107.494
TI	2013_04_DSG182_001	1481	9	30	4	7	13	1	90.6001	103.736
TI	2013_04_DSG182_001	1482	9	40	4	7	13	1	91.4775	112.57
TI	2013_04_DSG182_001	1483	9	50	4	7	13	1	89.0446	102.171
TI	2013_04_DSG182_001	1484	10	0	4	7	13	1	88.964	103.252
TI	2013_04_DSG182_001	1485	10	10	4	7	13	1	90.4429	109.658
TI	2013_04_DSG182_001	1486	10	20	4	7	13	1	89.6388	98.8075
TI	2013_04_DSG182_001	1487	10	30	4	7	13	1	90.1322	109.335
TI	2013_04_DSG182_001	1488	10	40	4	7	13	1	90.0876	112.631
TI	2013_04_DSG182_001	1489	10	50	4	7	13	1	89.3709	103.726
TI	2013_04_DSG182_001	1490	11	0	4	7	13	1	89.8497	102.268
TI	2013_04_DSG182_001	1491	11	10	4	7	13	1	89.4657	99.1793
TI	2013_04_DSG182_001	1492	11	20	4	7	13	1	89.0415	112.34
TI	2013_04_DSG182_001	1493	11	30	4	7	13	1	89.9968	110.423
TI	2013_04_DSG182_001	1494	11	40	4	7	13	1	89.182	106.43
TI	2013_04_DSG182_001	1495	11	50	4	7	13	1	89.722	110.659
TI	2013_04_DSG182_001	1496	12	0	4	7	13	1	90.5389	107.522
TI	2013_04_DSG182_001	1497	12	10	4	7	13	1	89.3619	105.564
TI	2013_04_DSG182_001	1498	12	20	4	7	13	1	89.1319	113.745
TI	2013_04_DSG182_001	1499	12	30	4	7	13	1	91.4626	113.992
TI	2013_04_DSG182_001	1500	12	40	4	7	13	1	90.2031	111.826
TI	2013_04_DSG182_001	1501	12	50	4	7	13	1	91.3571	106.869
TI	2013_04_DSG182_001	1502	13	0	4	7	13	1	90.0655	114.005
TI	2013_04_DSG182_001	1503	13	10	4	7	13	1	90.412	113.753
TI	2013_04_DSG182_001	1504	13	20	4	7	13	1	89.8896	107.461
TI	2013_04_DSG182_001	1505	13	30	4	7	13	2	90.4449	100.217
TI	2013_04_DSG182_001	1506	13	40	4	7	13	1	91.145	106.789
TI	2013_04_DSG182_001	1507	13	50	4	7	13	1	90.2497	108.74
TI	2013_04_DSG182_001	1508	14	0	4	7	13	1	89.6557	114.665
TI	2013_04_DSG182_001	1509	14	10	4	7	13	1	90.3558	111.119
TI	2013_04_DSG182_001	1510	14	20	4	7	13	1	90.9777	105.469
TI	2013_04_DSG182_001	1511	14	30	4	7	13	1	90.3277	98.1209
TI	2013_04_DSG182_001	1512	14	40	4	7	13	1	90.1781	105.092
TI	2013_04_DSG182_001	1513	14	50	4	7	13	1	90.8156	109.833
TI	2013_04_DSG182_001	1514	15	0	4	7	13	1	90.0919	106.391
TI	2013_04_DSG182_001	1515	15	10	4	7	13	1	89.5438	108.041
TI	2013_04_DSG182_001	1516	15	20	4	7	13	2	90.4156	99.5857
TI	2013_04_DSG182_001	1517	15	30	4	7	13	1	90.4208	113.474
TI	2013_04_DSG182_001	1518	15	40	4	7	13	2	89.9143	103.081
TI	2013_04_DSG182_001	1519	15	50	4	7	13	1	90.0842	111.691
TI	2013_04_DSG182_001	1520	16	0	4	7	13	1	89.594	113.341
TI	2013_04_DSG182_001	1521	16	10	4	7	13	2	89.7387	97.3008
TI	2013_04_DSG182_001	1522	16	20	4	7	13	1	90.3549	111.361
TI	2013_04_DSG182_001	1523	16	30	4	7	13	2	90.3099	99.2066
TI	2013_04_DSG182_001	1524	16	40	4	7	13	1	90.1084	114.002
TI	2013_04_DSG182_001	1525	16	50	4	7	13	1	89.7947	102.739
TI	2013_04_DSG182_001	1526	17	0	4	7	13	1	90.7619	94.1612
TI	2013_04_DSG182_001	1527	17	10	4	7	13	1	90.6297	107.118
TI	2013_04_DSG182_001	1528	17	20	4	7	13	1	92.1987	110.697
TI	2013_04_DSG182_001	1529	17	30	4	7	13	2	90.6475	101.19
TI	2013_04_DSG182_001	1530	17	40	4	7	13	2	91.4423	101.963
TI	2013_04_DSG182_001	1531	17	50	4	7	13	1	91.3604	110.547
TI	2013_04_DSG182_001	1532	18	0	4	7	13	2	91.0674	111.225
TI	2013_04_DSG182_001	1533	18	10	4	7	13	2	91.5244	112.651
TI	2013_04_DSG182_001	1534	18	20	4	7	13	2	91.7664	114.721
TI	2013_04_DSG182_001	1535	18	30	4	7	13	2	91.3404	87.0833
TI	2013_04_DSG182_001	1536	18	40	4	7	13	2	92.2797	111.27
TI	2013_04_DSG182_001	1537	18	50	4	7	13	2	91.9303	109.59
TI	2013_04_DSG182_001	1538	19	0	4	7	13	1	92.5249	115.184
TI	2013_04_DSG182_001	1539	19	10	4	7	13	1	92.8086	119.402
TI	2013_04_DSG182_001	1540	19	20	4	7	13	2	93.141	106.964
TI	2013_04_DSG182_001	1541	19	30	4	7	13	2	94.0006	111.872
TI	2013_04_DSG182_001	1542	19	40	4	7	13	2	93.6189	104.288
TI	2013_04_DSG182_001	1543	19	50	4	7	13	2	94.5165	115.435
TI	2013_04_DSG182_001	1544	20	0	4	7	13	2	95.1029	106.731
TI	2013_04_DSG182_001	1545	20	10	4	7	13	2	94.5766	104.153
TI	2013_04_DSG182_001	1546	20	20	4	7	13	2	94.5276	105.513
TI	2013_04_DSG182_001	1547	20	30	4	7	13	2	94.3631	110.977
TI	2013_04_DSG182_001	1548	20	40	4	7	13	2	94.5914	104.106
TI	2013_04_DSG182_001	1549	20	50	4	7	13	2	94.4269	105.967
TI	2013_04_DSG182_001	1550	21	0	4	7	13	2	93.6956	113.074
TI	2013_04_DSG182_001	1551	21	10	4	7	13	2	93.1306	115.969
TI	2013_04_DSG182_001	1552	21	20	4	7	13	2	93.2372	109.811
TI	2013_04_DSG182_001	1553	21	30	4	7	13	2	93.514	100.606
TI	2013_04_DSG182_001	1554	21	40	4	7	13	2	93.0091	109.237
TI	2013_04_DSG182_001	1555	21	50	4	7	13	2	93.7559	92.8095
TI	2013_04_DSG182_001	1556	22	0	4	7	13	2	93.6816	110.602
TI	2013_04_DSG182_001	1557	22	10	4	7	13	2	93.5655	105.959
TI	2013_04_DSG182_001	1558	22	20	4	7	13	2	93.8018	115.041
TI	2013_04_DSG182_001	1559	22	30	4	7	13	2	93.5424	103.422
TI	2013_04_DSG182_001	1560	22	40	4	7	13	2	93.4994	116.251
TI	2013_04_DSG182_001	1561	22	50	4	7	13	2	93.9681	112.681
TI	2013_04_DSG182_001	1562	23	0	4	7	13	2	93.6509	118.589
TI	2013_04_DSG182_001	1563	23	10	4	7	13	2	93.6131	101.73
TI	2013_04_DSG182_001	1564	23	20	4	7	13	2	92.7506	105.472
TI	2013_04_DSG182_001	1565	23	30	4	7	13	2	93.0468	96.0473
TI	2013_04_DSG182_001	1566	23	40	4	7	13	2	92.9233	102.872
TI	2013_04_DSG182_001	1567	23	50	4	7	13	2	94.4234	111.395
TI	2013_04_DSG182_001	1568	0	0	5	7	13	2	93.2666	104.663
TI	2013_04_DSG182_001	1569	0	10	5	7	13	2	93.1055	101.413
TI	2013_04_DSG182_001	1570	0	20	5	7	13	2	93.6093	108.924
TI	2013_04_DSG182_001	1571	0	30	5	7	13	2	93.5866	106.092
TI	2013_04_DSG182_001	1572	0	40	5	7	13	2	94.1703	105.575
TI	2013_04_DSG182_001	1573	0	50	5	7	13	2	94.3458	91.2688
TI	2013_04_DSG182_001	1574	1	0	5	7	13	2	93.9204	90.332
TI	2013_04_DSG182_001	1575	1	10	5	7	13	2	92.9266	91.0909
TI	2013_04_DSG182_001	1576	1	20	5	7	13	2	93.3869	88.4641
TI	2013_04_DSG182_001	1577	1	30	5	7	13	2	93.2242	89.662
TI	2013_04_DSG182_001	1578	1	40	5	7	13	2	92.7298	89.7748
TI	2013_04_DSG182_001	1579	1	50	5	7	13	2	93.7897	91.2027
TI	2013_04_DSG182_001	1580	2	0	5	7	13	2	94.0764	92.2144
TI	2013_04_DSG182_001	1581	2	10	5	7	13	2	94.6847	103.636
TI	2013_04_DSG182_001	1582	2	20	5	7	13	2	93.1131	100.032
TI	2013_04_DSG182_001	1583	2	30	5	7	13	2	93.0403	92.3301
TI	2013_04_DSG182_001	1584	2	40	5	7	13	2	93.2034	104.093
TI	2013_04_DSG182_001	1585	2	50	5	7	13	2	93.4362	103.819
TI	2013_04_DSG182_001	1586	3	0	5	7	13	2	93.8297	95.6814
TI	2013_04_DSG182_001	1587	3	10	5	7	13	2	93.0352	100.952
TI	2013_04_DSG182_001	1588	3	20	5	7	13	2	93.3986	93.306
TI	2013_04_DSG182_001	1589	3	30	5	7	13	2	92.2553	102.556
TI	2013_04_DSG182_001	1590	3	40	5	7	13	2	93.3338	112.199
TI	2013_04_DSG182_001	1591	3	50	5	7	13	2	92.5731	109.518
TI	2013_04_DSG182_001	1592	4	0	5	7	13	2	93.4599	111.19
TI	2013_04_DSG182_001	1593	4	10	5	7	13	2	92.4941	93.1804
TI	2013_04_DSG182_001	1594	4	20	5	7	13	2	92.8208	95.4366
TI	2013_04_DSG182_001	1595	4	30	5	7	13	2	93.7238	117.308
TI	2013_04_DSG182_001	1596	4	40	5	7	13	2	94.2114	114.247
TI	2013_04_DSG182_001	1597	4	50	5	7	13	2	94.0247	102.67
TI	2013_04_DSG182_001	1598	5	0	5	7	13	2	94.9299	104.481
TI	2013_04_DSG182_001	1599	5	10	5	7	13	2	95.3655	115.553
TI	2013_04_DSG182_001	1600	5	20	5	7	13	2	94.6464	95.7736
TI	2013_04_DSG182_001	1601	5	30	5	7	13	2	94.3384	106.842
TI	2013_04_DSG182_001	1602	5	40	5	7	13	2	94.7461	107.146
TI	2013_04_DSG182_001	1603	5	50	5	7	13	1	94.153	125.72
TI	2013_04_DSG182_001	1604	6	0	5	7	13	1	92.6468	102.043
TI	2013_04_DSG182_001	1605	6	10	5	7	13	2	92.0637	96.8313
TI	2013_04_DSG182_001	1606	6	20	5	7	13	2	92.6541	94.7395
TI	2013_04_DSG182_001	1607	6	30	5	7	13	2	92.4361	101.275
TI	2013_04_DSG182_001	1608	6	40	5	7	13	2	92.1742	97.2757
TI	2013_04_DSG182_001	1609	6	50	5	7	13	1	91.8575	107.582
TI	2013_04_DSG182_001	1610	7	0	5	7	13	2	90.9408	92.6704
TI	2013_04_DSG182_001	1611	7	10	5	7	13	1	91.5576	107.134
TI	2013_04_DSG182_001	1612	7	20	5	7	13	2	90.1834	96.8598
TI	2013_04_DSG182_001	1613	7	30	5	7	13	1	91.5634	93.2296
TI	2013_04_DSG182_001	1614	7	40	5	7	13	2	91.1057	92.231
TI	2013_04_DSG182_001	1615	7	50	5	7	13	2	90.5513	94.2871
TI	2013_04_DSG182_001	1616	8	0	5	7	13	1	91.1413	107.538
TI	2013_04_DSG182_001	1617	8	10	5	7	13	2	90.3605	91.1188
TI	2013_04_DSG182_001	1618	8	20	5	7	13	1	90.8352	104.522
TI	2013_04_DSG182_001	1619	8	30	5	7	13	1	91.1585	95.1743
TI	2013_04_DSG182_001	1620	8	40	5	7	13	1	91.4145	104.257
TI	2013_04_DSG182_001	1621	8	50	5	7	13	1	90.8422	96.624
TI	2013_04_DSG182_001	1622	9	0	5	7	13	1	90.5697	100.056
TI	2013_04_DSG182_001	1623	9	10	5	7	13	1	90.0906	109.057
TI	2013_04_DSG182_001	1624	9	20	5	7	13	1	89.2903	105.371
TI	2013_04_DSG182_001	1625	9	30	5	7	13	1	89.7642	93.6477
TI	2013_04_DSG182_001	1626	9	40	5	7	13	1	90.8346	101.79
TI	2013_04_DSG182_001	1627	9	50	5	7	13	1	90.859	98.017
TI	2013_04_DSG182_001	1628	10	0	5	7	13	1	90.2076	98.607
TI	2013_04_DSG182_001	1629	10	10	5	7	13	1	90.2808	94.4537
TI	2013_04_DSG182_001	1630	10	20	5	7	13	1	90.6568	106.407
TI	2013_04_DSG182_001	1631	10	30	5	7	13	1	90.6231	95.7428
TI	2013_04_DSG182_001	1632	10	40	5	7	13	1	89.722	94.8209
TI	2013_04_DSG182_001	1633	10	50	5	7	13	2	91.5294	92.022
TI	2013_04_DSG182_001	1634	11	0	5	7	13	1	90.4196	92.392
TI	2013_04_DSG182_001	1635	11	10	5	7	13	1	90.0939	93.5932
TI	2013_04_DSG182_001	1636	11	20	5	7	13	1	90.1146	94.5461
TI	2013_04_DSG182_001	1637	11	30	5	7	13	2	90.2943	91.5219
TI	2013_04_DSG182_001	1638	11	40	5	7	13	2	89.8706	91.4123
TI	2013_04_DSG182_001	1639	11	50	5	7	13	2	89.9699	91.3354
TI	2013_04_DSG182_001	1640	12	0	5	7	13	1	90.1194	98.1718
TI	2013_04_DSG182_001	1641	12	10	5	7	13	2	90.4811	90.7331
TI	2013_04_DSG182_001	1642	12	20	5	7	13	2	89.379	90.4567
TI	2013_04_DSG182_001	1643	12	30	5	7	13	2	90.2644	94.9485
TI	2013_04_DSG182_001	1644	12	40	5	7	13	2	89.7725	91.6138
TI	2013_04_DSG182_001	1645	12	50	5	7	13	2	89.461	94.1879
TI	2013_04_DSG182_001	1646	13	0	5	7	13	2	90.6582	94.2838
TI	2013_04_DSG182_001	1647	13	10	5	7	13	2	90.1687	92.9235
TI	2013_04_DSG182_001	1648	13	20	5	7	13	2	90.0353	90.6277
TI	2013_04_DSG182_001	1649	13	30	5	7	13	2	89.7595	93.5244
TI	2013_04_DSG182_001	1650	13	40	5	7	13	2	89.5118	93.7073
TI	2013_04_DSG182_001	1651	13	50	5	7	13	2	89.9427	91.2413
TI	2013_04_DSG182_001	1652	14	0	5	7	13	1	89.7822	95.4728
TI	2013_04_DSG182_001	1653	14	10	5	7	13	2	90.6224	100.073
TI	2013_04_DSG182_001	1654	14	20	5	7	13	1	89.8833	96.3859
TI	2013_04_DSG182_001	1655	14	30	5	7	13	1	88.0204	110.885
TI	2013_04_DSG182_001	1656	14	40	5	7	13	1	87.4556	106.135
TI	2013_04_DSG182_001	1657	14	50	5	7	13	1	89.722	98.8022
TI	2013_04_DSG182_001	1658	15	0	5	7	13	1	88.9421	104.743
TI	2013_04_DSG182_001	1659	15	10	5	7	13	1	90.1714	98.9255
TI	2013_04_DSG182_001	1660	15	20	5	7	13	1	90.4547	102.864
TI	2013_04_DSG182_001	1661	15	30	5	7	13	1	90.8659	95.878
TI	2013_04_DSG182_001	1662	15	40	5	7	13	1	90.1881	100.271
TI	2013_04_DSG182_001	1663	15	50	5	7	13	2	90.0132	100.145
TI	2013_04_DSG182_001	1664	16	0	5	7	13	2	90.373	102.714
TI	2013_04_DSG182_001	1665	16	10	5	7	13	2	90.0035	109.309
TI	2013_04_DSG182_001	1666	16	20	5	7	13	2	91.1355	103.55
TI	2013_04_DSG182_001	1667	16	30	5	7	13	2	90.6355	99.1742
TI	2013_04_DSG182_001	1668	16	40	5	7	13	2	90.3007	105.994
TI	2013_04_DSG182_001	1669	16	50	5	7	13	2	91.5319	97.677
TI	2013_04_DSG182_001	1670	17	0	5	7	13	2	90.2665	99.0402
TI	2013_04_DSG182_001	1671	17	10	5	7	13	2	90.8676	112.228
TI	2013_04_DSG182_001	1672	17	20	5	7	13	2	91.1136	110.145
TI	2013_04_DSG182_001	1673	17	30	5	7	13	1	91.2751	116.229
TI	2013_04_DSG182_001	1674	17	40	5	7	13	1	91.0461	117.632
TI	2013_04_DSG182_001	1675	17	50	5	7	13	1	91.0831	116.989
TI	2013_04_DSG182_001	1676	18	0	5	7	13	1	90.9805	117.561
TI	2013_04_DSG182_001	1677	18	10	5	7	13	1	90.5639	117.77
TI	2013_04_DSG182_001	1678	18	20	5	7	13	2	91.1555	93.4048
TI	2013_04_DSG182_001	1679	18	30	5	7	13	1	91.718	124.15
TI	2013_04_DSG182_001	1680	18	40	5	7	13	2	91.1546	99.3794
TI	2013_04_DSG182_001	1681	18	50	5	7	13	2	92.2482	102.699
TI	2013_04_DSG182_001	1682	19	0	5	7	13	2	92.9096	101.265
TI	2013_04_DSG182_001	1683	19	10	5	7	13	2	92.6963	102.977
TI	2013_04_DSG182_001	1684	19	20	5	7	13	1	93.5021	123.346
TI	2013_04_DSG182_001	1685	19	30	5	7	13	2	92.9858	113.14
TI	2013_04_DSG182_001	1686	19	40	5	7	13	2	94.1955	114.343
TI	2013_04_DSG182_001	1687	19	50	5	7	13	2	94.1589	112.443
TI	2013_04_DSG182_001	1688	20	0	5	7	13	1	94.7401	111.909
TI	2013_04_DSG182_001	1689	20	10	5	7	13	1	93.7175	113.429
TI	2013_04_DSG182_001	1690	20	20	5	7	13	2	94.7923	114.234
TI	2013_04_DSG182_001	1691	20	30	5	7	13	2	94.2599	109.812
TI	2013_04_DSG182_001	1692	20	40	5	7	13	2	94.3801	108.949
TI	2013_04_DSG182_001	1693	20	50	5	7	13	2	94.6373	112.297
TI	2013_04_DSG182_001	1694	21	0	5	7	13	2	94.2936	107.145
TI	2013_04_DSG182_001	1695	21	10	5	7	13	2	93.7696	113.791
TI	2013_04_DSG182_001	1696	21	20	5	7	13	2	94.0091	99.7326
TI	2013_04_DSG182_001	1697	21	30	5	7	13	2	92.9426	112.321
TI	2013_04_DSG182_001	1698	21	40	5	7	13	2	93.8714	112.563
TI	2013_04_DSG182_001	1699	21	50	5	7	13	2	93.8374	108.826
TI	2013_04_DSG182_001	1700	22	0	5	7	13	2	93.9589	112.239
TI	2013_04_DSG182_001	1701	22	10	5	7	13	2	94.0063	115.486
TI	2013_04_DSG182_001	1702	22	20	5	7	13	2	93.5521	109.601
TI	2013_04_DSG182_001	1703	22	30	5	7	13	2	93.6409	105.652
TI	2013_04_DSG182_001	1704	22	40	5	7	13	2	93.597	115.495
TI	2013_04_DSG182_001	1705	22	50	5	7	13	2	93.7581	113.309
TI	2013_04_DSG182_001	1706	23	0	5	7	13	2	93.2676	101.958
TI	2013_04_DSG182_001	1707	23	10	5	7	13	2	93.9776	102.083
TI	2013_04_DSG182_001	1708	23	20	5	7	13	2	93.7501	94.9431
TI	2013_04_DSG182_001	1709	23	30	5	7	13	2	93.5035	98.3079
TI	2013_04_DSG182_001	1710	23	40	5	7	13	2	93.669	109.67
TI	2013_04_DSG182_001	1711	23	50	5	7	13	2	94.3194	114.237
TI	2013_04_DSG182_001	1712	0	0	6	7	13	2	94.4591	117.014
TI	2013_04_DSG182_001	1713	0	10	6	7	13	2	94.4362	106.966
TI	2013_04_DSG182_001	1714	0	20	6	7	13	2	94.2042	94.4952
TI	2013_04_DSG182_001	1715	0	30	6	7	13	2	93.9852	100.2
TI	2013_04_DSG182_001	1716	0	40	6	7	13	2	93.7258	98.889
TI	2013_04_DSG182_001	1717	0	50	6	7	13	2	93.7118	112.699
TI	2013_04_DSG182_001	1718	1	0	6	7	13	2	93.6043	109.877
TI	2013_04_DSG182_001	1719	1	10	6	7	13	2	94.8601	109.919
TI	2013_04_DSG182_001	1720	1	20	6	7	13	2	94.0469	94.4865
TI	2013_04_DSG182_001	1721	1	30	6	7	13	2	93.6477	94.4798
TI	2013_04_DSG182_001	1722	1	40	6	7	13	2	94.0849	115.825
TI	2013_04_DSG182_001	1723	1	50	6	7	13	2	93.8815	114.238
TI	2013_04_DSG182_001	1724	2	0	6	7	13	2	93.6181	106.921
TI	2013_04_DSG182_001	1725	2	10	6	7	13	2	93.5219	94.5706
TI	2013_04_DSG182_001	1726	2	20	6	7	13	2	93.411	113.896
TI	2013_04_DSG182_001	1727	2	30	6	7	13	2	93.8236	102.965
TI	2013_04_DSG182_001	1728	2	40	6	7	13	2	95.6345	111.775
TI	2013_04_DSG182_001	1729	2	50	6	7	13	2	99.6577	99.2096
TI	2013_04_DSG182_001	1730	3	0	6	7	13	2	93.6323	112.493
TI	2013_04_DSG182_001	1731	3	10	6	7	13	2	93.2437	90.8243
TI	2013_04_DSG182_001	1732	3	20	6	7	13	2	93.7137	105.188
TI	2013_04_DSG182_001	1733	3	30	6	7	13	2	92.9527	99.8493
TI	2013_04_DSG182_001	1734	3	40	6	7	13	2	93.515	98.39
TI	2013_04_DSG182_001	1735	3	50	6	7	13	2	92.8777	92.8509
TI	2013_04_DSG182_001	1736	4	0	6	7	13	2	92.7753	103.985
TI	2013_04_DSG182_001	1737	4	10	6	7	13	2	93.2964	104.437
TI	2013_04_DSG182_001	1738	4	20	6	7	13	2	93.4357	96.6705
TI	2013_04_DSG182_001	1739	4	30	6	7	13	2	93.0682	94.2584
TI	2013_04_DSG182_001	1740	4	40	6	7	13	2	93.5332	94.5067
TI	2013_04_DSG182_001	1741	4	50	6	7	13	2	95.1085	92.4755
TI	2013_04_DSG182_001	1742	5	0	6	7	13	2	94.9677	92.0754
TI	2013_04_DSG182_001	1743	5	10	6	7	13	2	95.0742	102.453
TI	2013_04_DSG182_001	1744	5	20	6	7	13	2	94.6855	109.236
TI	2013_04_DSG182_001	1745	5	30	6	7	13	2	93.9541	105.14
TI	2013_04_DSG182_001	1746	5	40	6	7	13	2	94.4172	95.2082
TI	2013_04_DSG182_001	1747	5	50	6	7	13	2	93.1602	91.5197
TI	2013_04_DSG182_001	1748	6	0	6	7	13	2	92.4985	94.8756
TI	2013_04_DSG182_001	1749	6	10	6	7	13	2	92.1389	93.1372
TI	2013_04_DSG182_001	1750	6	20	6	7	13	2	91.5807	92.3842
TI	2013_04_DSG182_001	1751	6	30	6	7	13	2	91.5437	91.0315
TI	2013_04_DSG182_001	1752	6	40	6	7	13	1	91.9844	114.084
TI	2013_04_DSG182_001	1753	6	50	6	7	13	1	92.264	105.998
TI	2013_04_DSG182_001	1754	7	0	6	7	13	1	90.8957	109.26
TI	2013_04_DSG182_001	1755	7	10	6	7	13	1	91.9282	106.635
TI	2013_04_DSG182_001	1756	7	20	6	7	13	1	90.417	117.062
TI	2013_04_DSG182_001	1757	7	30	6	7	13	1	91.4998	116.533
TI	2013_04_DSG182_001	1758	7	40	6	7	13	1	91.0873	102.529
TI	2013_04_DSG182_001	1759	7	50	6	7	13	2	90.476	96.4914
TI	2013_04_DSG182_001	1760	8	0	6	7	13	1	90.5427	92.7535
TI	2013_04_DSG182_001	1761	8	10	6	7	13	1	90.1447	95.5448
TI	2013_04_DSG182_001	1762	8	20	6	7	13	1	90.4904	104.265
TI	2013_04_DSG182_001	1763	8	30	6	7	13	1	90.7627	94.6316
TI	2013_04_DSG182_001	1764	8	40	6	7	13	1	91.563	94.63
TI	2013_04_DSG182_001	1765	8	50	6	7	13	1	89.4823	94.6279
TI	2013_04_DSG182_001	1766	9	0	6	7	13	1	90.2581	93.4361
TI	2013_04_DSG182_001	1767	9	10	6	7	13	2	90.9564	93.3033
TI	2013_04_DSG182_001	1768	9	20	6	7	13	1	90.125	93.775
TI	2013_04_DSG182_001	1769	9	30	6	7	13	1	89.9419	96.6202
TI	2013_04_DSG182_001	1770	9	40	6	7	13	1	90.0975	95.7847
TI	2013_04_DSG182_001	1771	9	50	6	7	13	1	90.7759	94.2881
TI	2013_04_DSG182_001	1772	10	0	6	7	13	1	89.2142	93.2872
TI	2013_04_DSG182_001	1773	10	10	6	7	13	1	90.3502	95.9605
TI	2013_04_DSG182_001	1774	10	20	6	7	13	1	90.6431	94.1036
TI	2013_04_DSG182_001	1775	10	30	6	7	13	1	89.6624	93.7626
TI	2013_04_DSG182_001	1776	10	40	6	7	13	2	90.9562	93.0112
TI	2013_04_DSG182_001	1777	10	50	6	7	13	1	90.5279	92.4398
TI	2013_04_DSG182_001	1778	11	0	6	7	13	2	90.9514	93.3427
TI	2013_04_DSG182_001	1779	11	10	6	7	13	2	89.0591	92.4291
TI	2013_04_DSG182_001	1780	11	20	6	7	13	2	90.3746	91.5863
TI	2013_04_DSG182_001	1781	11	30	6	7	13	2	90.2087	90.884
TI	2013_04_DSG182_001	1782	11	40	6	7	13	2	91.0339	91.5129
TI	2013_04_DSG182_001	1783	11	50	6	7	13	2	89.6257	91.1191
TI	2013_04_DSG182_001	1784	12	0	6	7	13	2	90.3089	90.8761
TI	2013_04_DSG182_001	1785	12	10	6	7	13	2	90.5153	91.5331
TI	2013_04_DSG182_001	1786	12	20	6	7	13	2	90.3969	90.0967
TI	2013_04_DSG182_001	1787	12	30	6	7	13	2	91.1164	89.7676
TI	2013_04_DSG182_001	1788	12	40	6	7	13	2	89.5222	90.8954
TI	2013_04_DSG182_001	1789	12	50	6	7	13	2	89.938	94.5411
TI	2013_04_DSG182_001	1790	13	0	6	7	13	2	90.8032	88.0677
TI	2013_04_DSG182_001	1791	13	10	6	7	13	2	90.1389	87.7848
TI	2013_04_DSG182_001	1792	13	20	6	7	13	2	90.582	93.4376
TI	2013_04_DSG182_001	1793	13	30	6	7	13	2	90.5546	89.5896
TI	2013_04_DSG182_001	1794	13	40	6	7	13	2	89.6187	88.0617
TI	2013_04_DSG182_001	1795	13	50	6	7	13	2	90.4561	87.0778
TI	2013_04_DSG182_001	1796	14	0	6	7	13	2	90.9941	87.7687
TI	2013_04_DSG182_001	1797	14	10	6	7	13	2	90.0198	88.4636
TI	2013_04_DSG182_001	1798	14	20	6	7	13	2	90.479	96.4901
TI	2013_04_DSG182_001	1799	14	30	6	7	13	2	90.5948	85.5808
TI	2013_04_DSG182_001	1800	14	40	6	7	13	2	90.6418	84.2652
TI	2013_04_DSG182_001	1801	14	50	6	7	13	2	90	84.2172
TI	2013_04_DSG182_001	1802	15	0	6	7	13	2	90.2813	85.0083
TI	2013_04_DSG182_001	1803	15	10	6	7	13	2	90.7903	84.1761
TI	2013_04_DSG182_001	1804	15	20	6	7	13	2	90.4031	82.3748
TI	2013_04_DSG182_001	1805	15	30	6	7	13	2	90.5474	86.7854
TI	2013_04_DSG182_001	1806	15	40	6	7	13	2	90.899	89.9161
TI	2013_04_DSG182_001	1807	15	50	6	7	13	2	90.8715	87.8882
TI	2013_04_DSG182_001	1808	16	0	6	7	13	2	91.2687	88.9116
TI	2013_04_DSG182_001	1809	16	10	6	7	13	2	91.5418	96.0157
TI	2013_04_DSG182_001	1810	16	20	6	7	13	1	90.071	101.609
TI	2013_04_DSG182_001	1811	16	30	6	7	13	1	90.5254	101.684
TI	2013_04_DSG182_001	1812	16	40	6	7	13	1	91.3009	102.183
TI	2013_04_DSG182_001	1813	16	50	6	7	13	1	90.6391	100.069
TI	2013_04_DSG182_001	1814	17	0	6	7	13	1	91.0167	97.7685
TI	2013_04_DSG182_001	1815	17	10	6	7	13	2	90.9898	94.792
TI	2013_04_DSG182_001	1816	17	20	6	7	13	2	91.4589	90.116
TI	2013_04_DSG182_001	1817	17	30	6	7	13	2	91.3393	93.4538
TI	2013_04_DSG182_001	1818	17	40	6	7	13	2	92.2506	85.4703
TI	2013_04_DSG182_001	1819	17	50	6	7	13	2	92.4013	86.1515
TI	2013_04_DSG182_001	1820	18	0	6	7	13	2	92.0393	82.3758
TI	2013_04_DSG182_001	1821	18	10	6	7	13	2	92.2092	85.7991
TI	2013_04_DSG182_001	1822	18	20	6	7	13	2	92.3614	85.289
TI	2013_04_DSG182_001	1823	18	30	6	7	13	2	92.0005	85.4903
TI	2013_04_DSG182_001	1824	18	40	6	7	13	2	92.8027	88.5273
TI	2013_04_DSG182_001	1825	18	50	6	7	13	2	92.3772	85.2763
TI	2013_04_DSG182_001	1826	19	0	6	7	13	2	92.4422	95.4122
TI	2013_04_DSG182_001	1827	19	10	6	7	13	2	93.5196	86.9278
TI	2013_04_DSG182_001	1828	19	20	6	7	13	2	93.6848	105.389
TI	2013_04_DSG182_001	1829	19	30	6	7	13	2	93.7576	90.7691
TI	2013_04_DSG182_001	1830	19	40	6	7	13	2	94.3604	93.0073
TI	2013_04_DSG182_001	1831	19	50	6	7	13	2	95.2968	96.9198
TI	2013_04_DSG182_001	1832	20	0	6	7	13	2	96.6561	98.4239
TI	2013_04_DSG182_001	1833	20	10	6	7	13	2	95.4474	101.262
TI	2013_04_DSG182_001	1834	20	20	6	7	13	2	95.3525	102.561
TI	2013_04_DSG182_001	1835	20	30	6	7	13	2	95.4062	109.493
TI	2013_04_DSG182_001	1836	20	40	6	7	13	2	95.6767	101.849
TI	2013_04_DSG182_001	1837	20	50	6	7	13	2	95.1165	101.687
TI	2013_04_DSG182_001	1838	21	0	6	7	13	2	95.2714	99.5572
TI	2013_04_DSG182_001	1839	21	10	6	7	13	2	95.3181	104.681
TI	2013_04_DSG182_001	1840	21	20	6	7	13	2	94.9202	106.075
TI	2013_04_DSG182_001	1841	21	30	6	7	13	2	95.318	93.0776
TI	2013_04_DSG182_001	1842	21	40	6	7	13	2	94.2568	92.2354
TI	2013_04_DSG182_001	1843	21	50	6	7	13	2	94.6915	89.7412
TI	2013_04_DSG182_001	1844	22	0	6	7	13	2	94.7073	91.2503
TI	2013_04_DSG182_001	1845	22	10	6	7	13	2	94.3357	95.181
TI	2013_04_DSG182_001	1846	22	20	6	7	13	2	93.927	89.5235
TI	2013_04_DSG182_001	1847	22	30	6	7	13	2	94.3425	88.4738
TI	2013_04_DSG182_001	1848	22	40	6	7	13	2	94.067	87.8966
TI	2013_04_DSG182_001	1849	22	50	6	7	13	2	94.0907	86.8174
TI	2013_04_DSG182_001	1850	23	0	6	7	13	2	94.2682	87.9801
TI	2013_04_DSG182_001	1851	23	10	6	7	13	2	94.0905	90.9343
TI	2013_04_DSG182_001	1852	23	20	6	7	13	2	93.6898	88.4353
TI	2013_04_DSG182_001	1853	23	30	6	7	13	2	94.0961	87.2372
TI	2013_04_DSG182_001	1854	23	40	6	7	13	2	94.2533	90.7177
TI	2013_04_DSG182_001	1855	23	50	6	7	13	2	93.8791	88.5524
TI	2013_04_DSG182_001	1856	0	0	7	7	13	2	94.3081	89.1298
TI	2013_04_DSG182_001	1857	0	10	7	7	13	2	94.6369	87.3482
TI	2013_04_DSG182_001	1858	0	20	7	7	13	2	93.6763	86.2714
TI	2013_04_DSG182_001	1859	0	30	7	7	13	2	94.869	88.3065
TI	2013_04_DSG182_001	1860	0	40	7	7	13	2	93.8583	87.8117
TI	2013_04_DSG182_001	1861	0	50	7	7	13	2	94.357	85.1455
TI	2013_04_DSG182_001	1862	1	0	7	7	13	2	94.6324	89.6743
TI	2013_04_DSG182_001	1863	1	10	7	7	13	2	93.9215	85.0288
TI	2013_04_DSG182_001	1864	1	20	7	7	13	2	94.0745	88.5986
TI	2013_04_DSG182_001	1865	1	30	7	7	13	2	93.7494	86.4058
TI	2013_04_DSG182_001	1866	1	40	7	7	13	2	94.1478	87.1475
TI	2013_04_DSG182_001	1867	1	50	7	7	13	2	93.7156	92.8479
TI	2013_04_DSG182_001	1868	2	0	7	7	13	2	93.8349	86.67
TI	2013_04_DSG182_001	1869	2	10	7	7	13	2	94.372	92.3577
TI	2013_04_DSG182_001	1870	2	20	7	7	13	2	93.7876	94.2365
TI	2013_04_DSG182_001	1871	2	30	7	7	13	2	94.3506	92.2163
TI	2013_04_DSG182_001	1872	2	40	7	7	13	2	93.8199	111.638
TI	2013_04_DSG182_001	1873	2	50	7	7	13	2	94.1151	87.9636
TI	2013_04_DSG182_001	1874	3	0	7	7	13	2	93.6484	89.878
TI	2013_04_DSG182_001	1875	3	10	7	7	13	2	94.179	89.7444
TI	2013_04_DSG182_001	1876	3	20	7	7	13	2	93.7224	89.763
TI	2013_04_DSG182_001	1877	3	30	7	7	13	2	93.4667	90.7465
TI	2013_04_DSG182_001	1878	3	40	7	7	13	2	93.1497	95.59
TI	2013_04_DSG182_001	1879	3	50	7	7	13	2	93.908	93.7354
TI	2013_04_DSG182_001	1880	4	0	7	7	13	2	93.5169	103.485
TI	2013_04_DSG182_001	1881	4	10	7	7	13	2	93.4419	90.8167
TI	2013_04_DSG182_001	1882	4	20	7	7	13	2	93.8635	90.902
TI	2013_04_DSG182_001	1883	4	30	7	7	13	2	94.054	89.6242
TI	2013_04_DSG182_001	1884	4	40	7	7	13	2	94.7543	92.4786
TI	2013_04_DSG182_001	1885	4	50	7	7	13	2	95.6886	89.8237
TI	2013_04_DSG182_001	1886	5	0	7	7	13	2	95.951	90.5436
TI	2013_04_DSG182_001	1887	5	10	7	7	13	2	96.1213	90.3695
TI	2013_04_DSG182_001	1888	5	20	7	7	13	2	94.6064	88.5356
TI	2013_04_DSG182_001	1889	5	30	7	7	13	2	93.8246	90.0288
TI	2013_04_DSG182_001	1890	5	40	7	7	13	2	92.7587	88.6048
TI	2013_04_DSG182_001	1891	5	50	7	7	13	2	92.684	89.2863
TI	2013_04_DSG182_001	1892	6	0	7	7	13	2	92.8943	89.525
TI	2013_04_DSG182_001	1893	6	10	7	7	13	2	92.112	89.0261
TI	2013_04_DSG182_001	1894	6	20	7	7	13	2	92.0651	89.2822
TI	2013_04_DSG182_001	1895	6	30	7	7	13	2	91.9071	89.8089
TI	2013_04_DSG182_001	1896	6	40	7	7	13	2	92.0627	90.6044
TI	2013_04_DSG182_001	1897	6	50	7	7	13	2	91.9723	90.3849
TI	2013_04_DSG182_001	1898	7	0	7	7	13	2	91.3668	91.5746
TI	2013_04_DSG182_001	1899	7	10	7	7	13	2	91.2997	89.8557
TI	2013_04_DSG182_001	1900	7	20	7	7	13	2	90.4285	90.2172
TI	2013_04_DSG182_001	1901	7	30	7	7	13	2	91.4042	91.41
TI	2013_04_DSG182_001	1902	7	40	7	7	13	2	90.4695	91.2142
TI	2013_04_DSG182_001	1903	7	50	7	7	13	1	90.3917	91.6776
TI	2013_04_DSG182_001	1904	8	0	7	7	13	2	91.1609	91.1791
TI	2013_04_DSG182_001	1905	8	10	7	7	13	2	90.8272	92.3768
TI	2013_04_DSG182_001	1906	8	20	7	7	13	2	90.7934	91.1518
TI	2013_04_DSG182_001	1907	8	30	7	7	13	2	89.9332	91.0313
TI	2013_04_DSG182_001	1908	8	40	7	7	13	2	90.391	91.0806
TI	2013_04_DSG182_001	1909	8	50	7	7	13	2	91.0168	93.0252
TI	2013_04_DSG182_001	1910	9	0	7	7	13	2	90.7467	91.0917
TI	2013_04_DSG182_001	1911	9	10	7	7	13	1	90.359	92.4777
TI	2013_04_DSG182_001	1912	9	20	7	7	13	2	91.1576	90.5434
TI	2013_04_DSG182_001	1913	9	30	7	7	13	2	90.1351	91.5182
TI	2013_04_DSG182_001	1914	9	40	7	7	13	1	90.1368	93.0815
TI	2013_04_DSG182_001	1915	9	50	7	7	13	1	89.8062	97.3717
TI	2013_04_DSG182_001	1916	10	0	7	7	13	2	89.4992	93.0301
TI	2013_04_DSG182_001	1917	10	10	7	7	13	2	89.7709	90.864
TI	2013_04_DSG182_001	1918	10	20	7	7	13	1	90.7348	91.5298
TI	2013_04_DSG182_001	1919	10	30	7	7	13	2	89.7055	91.7256
TI	2013_04_DSG182_001	1920	10	40	7	7	13	1	89.9514	105.134
TI	2013_04_DSG182_001	1921	10	50	7	7	13	2	90.0127	89.4645
TI	2013_04_DSG182_001	1922	11	0	7	7	13	2	91.234	103.1
TI	2013_04_DSG182_001	1923	11	10	7	7	13	2	89.8679	91.1142
TI	2013_04_DSG182_001	1924	11	20	7	7	13	2	90.3008	89.1497
TI	2013_04_DSG182_001	1925	11	30	7	7	13	2	90.4732	88.7993
TI	2013_04_DSG182_001	1926	11	40	7	7	13	2	89.9749	99.0251
TI	2013_04_DSG182_001	1927	11	50	7	7	13	2	90.0644	89.6007
TI	2013_04_DSG182_001	1928	12	0	7	7	13	2	90.1259	89.2184
TI	2013_04_DSG182_001	1929	12	10	7	7	13	2	90.1596	90.4914
TI	2013_04_DSG182_001	1930	12	20	7	7	13	3	90.766	90.2288
TI	2013_04_DSG182_001	1931	12	30	7	7	13	2	89.8779	86.3778
TI	2013_04_DSG182_001	1932	12	40	7	7	13	2	89.6795	86.9271
TI	2013_04_DSG182_001	1933	12	50	7	7	13	2	90.7767	85.3815
TI	2013_04_DSG182_001	1934	13	0	7	7	13	2	89.8821	83.1768
TI	2013_04_DSG182_001	1935	13	10	7	7	13	2	90.9137	82.8346
TI	2013_04_DSG182_001	1936	13	20	7	7	13	2	90.9654	94.2062
TI	2013_04_DSG182_001	1937	13	30	7	7	13	2	90.3623	88.7844
TI	2013_04_DSG182_001	1938	13	40	7	7	13	2	89.7856	80.2691
TI	2013_04_DSG182_001	1939	13	50	7	7	13	2	90.7227	82.7007
TI	2013_04_DSG182_001	1940	14	0	7	7	13	2	91.2825	83.2514
TI	2013_04_DSG182_001	1941	14	10	7	7	13	2	90.2249	83.0822
TI	2013_04_DSG182_001	1942	14	20	7	7	13	2	90.3786	83.744
TI	2013_04_DSG182_001	1943	14	30	7	7	13	2	89.6912	87.9091
TI	2013_04_DSG182_001	1944	14	40	7	7	13	2	90.0508	92.4517
TI	2013_04_DSG182_001	1945	14	50	7	7	13	1	90.9898	95.9467
TI	2013_04_DSG182_001	1946	15	0	7	7	13	1	90.2275	96.0614
TI	2013_04_DSG182_001	1947	15	10	7	7	13	3	90.7419	96.2736
TI	2013_04_DSG182_001	1948	15	20	7	7	13	1	90.1186	99.5016
TI	2013_04_DSG182_001	1949	15	30	7	7	13	1	90.4711	98.8004
TI	2013_04_DSG182_001	1950	15	40	7	7	13	1	91.0593	97.3069
TI	2013_04_DSG182_001	1951	15	50	7	7	13	1	90.3071	93.5561
TI	2013_04_DSG182_001	1952	16	0	7	7	13	1	90.2826	91.346
TI	2013_04_DSG182_001	1953	16	10	7	7	13	2	90.0975	86.0253
TI	2013_04_DSG182_001	1954	16	20	7	7	13	2	89.898	83.9887
TI	2013_04_DSG182_001	1955	16	30	7	7	13	2	91.0883	89.692
TI	2013_04_DSG182_001	1956	16	40	7	7	13	2	90.7553	83.4445
TI	2013_04_DSG182_001	1957	16	50	7	7	13	2	89.9699	82.9572
TI	2013_04_DSG182_001	1958	17	0	7	7	13	2	90.6252	84.3155
TI	2013_04_DSG182_001	1959	17	10	7	7	13	2	90.2425	87.2675
TI	2013_04_DSG182_001	1960	17	20	7	7	13	2	90.3318	85.7021
TI	2013_04_DSG182_001	1961	17	30	7	7	13	2	90.5308	85.6064
TI	2013_04_DSG182_001	1962	17	40	7	7	13	1	90.356	98.5228
TI	2013_04_DSG182_001	1963	17	50	7	7	13	2	93.5909	102.409
TI	2013_04_DSG182_001	1964	18	0	7	7	13	2	91.4694	92.2903
TI	2013_04_DSG182_001	1965	18	10	7	7	13	2	91.8964	87.6705
TI	2013_04_DSG182_001	1966	18	20	7	7	13	2	92.3922	88.4322
TI	2013_04_DSG182_001	1967	18	30	7	7	13	2	92.2674	87.0652
TI	2013_04_DSG182_001	1968	18	40	7	7	13	2	92.5472	87.4172
TI	2013_04_DSG182_001	1969	18	50	7	7	13	2	93.0727	86.3853
TI	2013_04_DSG182_001	1970	19	0	7	7	13	2	92.7228	101.869
TI	2013_04_DSG182_001	1971	19	10	7	7	13	2	92.1263	89.4542
TI	2013_04_DSG182_001	1972	19	20	7	7	13	2	92.7535	90.6386
TI	2013_04_DSG182_001	1973	19	30	7	7	13	2	93.2339	91.0654
TI	2013_04_DSG182_001	1974	19	40	7	7	13	2	94.0779	94.3276
TI	2013_04_DSG182_001	1975	19	50	7	7	13	2	95.0372	96.291
TI	2013_04_DSG182_001	1976	20	0	7	7	13	2	96.1572	98.7522
TI	2013_04_DSG182_001	1977	20	10	7	7	13	2	95.6699	100.411
TI	2013_04_DSG182_001	1978	20	20	7	7	13	2	95.4075	107.072
TI	2013_04_DSG182_001	1979	20	30	7	7	13	2	98.9671	110.244
TI	2013_04_DSG182_001	1980	20	40	7	7	13	2	95.5256	107.647
TI	2013_04_DSG182_001	1981	20	50	7	7	13	2	95.0331	103.916
TI	2013_04_DSG182_001	1982	21	0	7	7	13	2	95.0494	105.989
TI	2013_04_DSG182_001	1983	21	10	7	7	13	2	94.7876	97.6979
TI	2013_04_DSG182_001	1984	21	20	7	7	13	2	94.9923	93.3836
TI	2013_04_DSG182_001	1985	21	30	7	7	13	2	94.1299	91.3409
TI	2013_04_DSG182_001	1986	21	40	7	7	13	2	95.3697	91.5379
TI	2013_04_DSG182_001	1987	21	50	7	7	13	2	94.0809	92.1091
TI	2013_04_DSG182_001	1988	22	0	7	7	13	2	94.2175	92.4212
TI	2013_04_DSG182_001	1989	22	10	7	7	13	2	94.4916	92.5387
TI	2013_04_DSG182_001	1990	22	20	7	7	13	2	94.7106	90.8199
TI	2013_04_DSG182_001	1991	22	30	7	7	13	2	94.3484	92.6859
TI	2013_04_DSG182_001	1992	22	40	7	7	13	2	94.0204	89.2254
TI	2013_04_DSG182_001	1993	22	50	7	7	13	2	94.1175	88.5294
TI	2013_04_DSG182_001	1994	23	0	7	7	13	2	93.679	87.9318
TI	2013_04_DSG182_001	1995	23	10	7	7	13	2	94.9806	89.7241
TI	2013_04_DSG182_001	1996	23	20	7	7	13	2	94.4138	89.4186
TI	2013_04_DSG182_001	1997	23	30	7	7	13	2	94.0666	88.5585
TI	2013_04_DSG182_001	1998	23	40	7	7	13	2	93.628	86.8854
TI	2013_04_DSG182_001	1999	23	50	7	7	13	2	94.0123	86.4486
TI	2013_04_DSG182_001	2000	0	0	8	7	13	2	94.1796	87.0062
TI	2013_04_DSG182_001	2001	0	10	8	7	13	2	94.6107	87.2448
TI	2013_04_DSG182_001	2002	0	20	8	7	13	2	94.1637	94.5505
TI	2013_04_DSG182_001	2003	0	30	8	7	13	2	94.2248	88.2103
TI	2013_04_DSG182_001	2004	0	40	8	7	13	2	93.8618	87.7715
TI	2013_04_DSG182_001	2005	0	50	8	7	13	2	94.2332	87.346
TI	2013_04_DSG182_001	2006	1	0	8	7	13	2	94.4201	87.2563
TI	2013_04_DSG182_001	2007	1	10	8	7	13	2	94.7408	89.9141
TI	2013_04_DSG182_001	2008	1	20	8	7	13	2	94.0933	84.8607
TI	2013_04_DSG182_001	2009	1	30	8	7	13	2	94.4341	83.8692
TI	2013_04_DSG182_001	2010	1	40	8	7	13	2	93.4917	85.5075
TI	2013_04_DSG182_001	2011	1	50	8	7	13	2	94.112	84.6859
TI	2013_04_DSG182_001	2012	2	0	8	7	13	2	94.2033	83.5924
TI	2013_04_DSG182_001	2013	2	10	8	7	13	2	93.3662	86.0646
TI	2013_04_DSG182_001	2014	2	20	8	7	13	2	94.2062	89.3748
TI	2013_04_DSG182_001	2015	2	30	8	7	13	2	94.1175	86.9785
TI	2013_04_DSG182_001	2016	2	40	8	7	13	2	93.4835	86.8987
TI	2013_04_DSG182_001	2017	2	50	8	7	13	2	93.8185	86.7108
TI	2013_04_DSG182_001	2018	3	0	8	7	13	2	93.1365	88.4053
TI	2013_04_DSG182_001	2019	3	10	8	7	13	2	93.4745	87.9781
TI	2013_04_DSG182_001	2020	3	20	8	7	13	2	93.8252	85.8968
TI	2013_04_DSG182_001	2021	3	30	8	7	13	2	94.4989	86.5232
TI	2013_04_DSG182_001	2022	3	40	8	7	13	2	94.1236	86.6073
TI	2013_04_DSG182_001	2023	3	50	8	7	13	2	94.1199	90.9765
TI	2013_04_DSG182_001	2024	4	0	8	7	13	2	93.6302	89.1132
TI	2013_04_DSG182_001	2025	4	10	8	7	13	2	94.0021	94.6102
TI	2013_04_DSG182_001	2026	4	20	8	7	13	2	94.2644	99.1394
TI	2013_04_DSG182_001	2027	4	30	8	7	13	2	95.481	111.765
TI	2013_04_DSG182_001	2028	4	40	8	7	13	2	97.582	89.9214
TI	2013_04_DSG182_001	2029	4	50	8	7	13	2	95.9614	91.0143
TI	2013_04_DSG182_001	2030	5	0	8	7	13	2	96.3972	90.9131
TI	2013_04_DSG182_001	2031	5	10	8	7	13	2	95.5289	89.8486
TI	2013_04_DSG182_001	2032	5	20	8	7	13	2	95.1688	92.284
TI	2013_04_DSG182_001	2033	5	30	8	7	13	2	93.8448	92.9512
TI	2013_04_DSG182_001	2034	5	40	8	7	13	2	92.8001	90.9982
TI	2013_04_DSG182_001	2035	5	50	8	7	13	2	92.94	90.7339
TI	2013_04_DSG182_001	2036	6	0	8	7	13	2	92.4994	90.2856
TI	2013_04_DSG182_001	2037	6	10	8	7	13	2	92.0931	91.3967
TI	2013_04_DSG182_001	2038	6	20	8	7	13	2	91.6935	91.1815
TI	2013_04_DSG182_001	2039	6	30	8	7	13	2	90.7893	91.1719
TI	2013_04_DSG182_001	2040	6	40	8	7	13	2	91.6422	90.6629
TI	2013_04_DSG182_001	2041	6	50	8	7	13	2	91.6466	89.8494
TI	2013_04_DSG182_001	2042	7	0	8	7	13	2	90.9042	89.0443
TI	2013_04_DSG182_001	2043	7	10	8	7	13	2	91.2772	89.3505
TI	2013_04_DSG182_001	2044	7	20	8	7	13	2	91.0993	89.4008
TI	2013_04_DSG182_001	2045	7	30	8	7	13	2	90.914	88.5079
TI	2013_04_DSG182_001	2046	7	40	8	7	13	2	91.0474	88.1593
TI	2013_04_DSG182_001	2047	7	50	8	7	13	2	91.4429	87.0399
TI	2013_04_DSG182_001	2048	8	0	8	7	13	2	91.2869	85.168
TI	2013_04_DSG182_001	2049	8	10	8	7	13	2	91.0816	86.3749
TI	2013_04_DSG182_001	2050	8	20	8	7	13	2	90.8377	84.8741
TI	2013_04_DSG182_001	2051	8	30	8	7	13	2	91.251	85.9339
TI	2013_04_DSG182_001	2052	8	40	8	7	13	2	90.4558	83.8695
TI	2013_04_DSG182_001	2053	8	50	8	7	13	2	90.7106	84.9513
TI	2013_04_DSG182_001	2054	9	0	8	7	13	2	91.8156	82.9267
TI	2013_04_DSG182_001	2055	9	10	8	7	13	2	90.5781	83.2046
TI	2013_04_DSG182_001	2056	9	20	8	7	13	2	91.3034	82.7085
TI	2013_04_DSG182_001	2057	9	30	8	7	13	2	91.7424	85.6436
TI	2013_04_DSG182_001	2058	9	40	8	7	13	2	90.5933	83.8437
TI	2013_04_DSG182_001	2059	9	50	8	7	13	2	90.3649	82.8965
TI	2013_04_DSG182_001	2060	10	0	8	7	13	2	90.2498	84.188
TI	2013_04_DSG182_001	2061	10	10	8	7	13	2	90.5685	84.3338
TI	2013_04_DSG182_001	2062	10	20	8	7	13	2	90.3583	83.0775
TI	2013_04_DSG182_001	2063	10	30	8	7	13	2	90.454	84.5353
TI	2013_04_DSG182_001	2064	10	40	8	7	13	2	90.3174	83.0547
TI	2013_04_DSG182_001	2065	10	50	8	7	13	2	90.8528	81.8509
TI	2013_04_DSG182_001	2066	11	0	8	7	13	2	90.5208	82.8277
TI	2013_04_DSG182_001	2067	11	10	8	7	13	2	90.6566	82.3825
TI	2013_04_DSG182_001	2068	11	20	8	7	13	2	90.2628	80.2641
TI	2013_04_DSG182_001	2069	11	30	8	7	13	2	91.0398	80.6867
TI	2013_04_DSG182_001	2070	11	40	8	7	13	2	90.5209	80.8164
TI	2013_04_DSG182_001	2071	11	50	8	7	13	2	90.4081	80.2103
TI	2013_04_DSG182_001	2072	12	0	8	7	13	2	90.8845	81.5685
TI	2013_04_DSG182_001	2073	12	10	8	7	13	2	90.2563	86.2815
TI	2013_04_DSG182_001	2074	12	20	8	7	13	2	90.9657	81.6366
TI	2013_04_DSG182_001	2075	12	30	8	7	13	2	90.6246	80.8954
TI	2013_04_DSG182_001	2076	12	40	8	7	13	2	90.4341	84.5547
TI	2013_04_DSG182_001	2077	12	50	8	7	13	2	90.4277	81.276
TI	2013_04_DSG182_001	2078	13	0	8	7	13	2	91.6263	86.1819
TI	2013_04_DSG182_001	2079	13	10	8	7	13	2	90.1569	88.6474
TI	2013_04_DSG182_001	2080	13	20	8	7	13	2	90.4487	93.2912
TI	2013_04_DSG182_001	2081	13	30	8	7	13	1	90.9479	96.3506
TI	2013_04_DSG182_001	2082	13	40	8	7	13	1	90.7384	97.5932
TI	2013_04_DSG182_001	2083	13	50	8	7	13	1	90.5297	94.3618
TI	2013_04_DSG182_001	2084	14	0	8	7	13	1	91.1217	95.0128
TI	2013_04_DSG182_001	2085	14	10	8	7	13	2	90.3199	90.6078
TI	2013_04_DSG182_001	2086	14	20	8	7	13	2	91.0025	85.6863
TI	2013_04_DSG182_001	2087	14	30	8	7	13	2	90.4237	85.0547
TI	2013_04_DSG182_001	2088	14	40	8	7	13	2	90.3898	82.4499
TI	2013_04_DSG182_001	2089	14	50	8	7	13	2	90.4586	80.7424
TI	2013_04_DSG182_001	2090	15	0	8	7	13	2	90.1499	81.5454
TI	2013_04_DSG182_001	2091	15	10	8	7	13	2	90.5873	79.4856
TI	2013_04_DSG182_001	2092	15	20	8	7	13	2	90.2781	80.2009
TI	2013_04_DSG182_001	2093	15	30	8	7	13	2	90.7384	82.3675
TI	2013_04_DSG182_001	2094	15	40	8	7	13	2	90.2436	83.9428
TI	2013_04_DSG182_001	2095	15	50	8	7	13	2	91.0737	80.495
TI	2013_04_DSG182_001	2096	16	0	8	7	13	2	90.5446	79.4932
TI	2013_04_DSG182_001	2097	16	10	8	7	13	2	90.8986	79.9533
TI	2013_04_DSG182_001	2098	16	20	8	7	13	2	90.3244	79.3868
TI	2013_04_DSG182_001	2099	16	30	8	7	13	2	91.2495	83.5613
TI	2013_04_DSG182_001	2100	16	40	8	7	13	2	90.862	80.6421
TI	2013_04_DSG182_001	2101	16	50	8	7	13	2	91.2229	82.4045
TI	2013_04_DSG182_001	2102	17	0	8	7	13	2	90.5609	80.2586
TI	2013_04_DSG182_001	2103	17	10	8	7	13	2	90.8599	82.3774
TI	2013_04_DSG182_001	2104	17	20	8	7	13	2	90.8362	80.2441
TI	2013_04_DSG182_001	2105	17	30	8	7	13	2	91.2541	82.6517
TI	2013_04_DSG182_001	2106	17	40	8	7	13	2	90.7528	80.3601
TI	2013_04_DSG182_001	2107	17	50	8	7	13	2	91.4562	81.2479
TI	2013_04_DSG182_001	2108	18	0	8	7	13	2	91.0705	93.9678
TI	2013_04_DSG182_001	2109	18	10	8	7	13	2	91.5208	87.8368
TI	2013_04_DSG182_001	2110	18	20	8	7	13	2	91.0161	82.6368
TI	2013_04_DSG182_001	2111	18	30	8	7	13	2	91.6047	85.3276
TI	2013_04_DSG182_001	2112	18	40	8	7	13	2	91.5613	83.8233
TI	2013_04_DSG182_001	2113	18	50	8	7	13	2	91.7396	82.6689
TI	2013_04_DSG182_001	2114	19	0	8	7	13	2	91.8202	85.3991
TI	2013_04_DSG182_001	2115	19	10	8	7	13	2	93.0992	85.0298
TI	2013_04_DSG182_001	2116	19	20	8	7	13	2	93.3057	93.643
TI	2013_04_DSG182_001	2117	19	30	8	7	13	2	94.1263	89.5844
TI	2013_04_DSG182_001	2118	19	40	8	7	13	2	93.8702	92.4717
TI	2013_04_DSG182_001	2119	19	50	8	7	13	2	94.2725	95.555
TI	2013_04_DSG182_001	2120	20	0	8	7	13	2	95.9595	97.8682
TI	2013_04_DSG182_001	2121	20	10	8	7	13	2	95.6796	112.82
TI	2013_04_DSG182_001	2122	20	20	8	7	13	2	95.3602	101.416
TI	2013_04_DSG182_001	2123	20	30	8	7	13	2	95.4406	107.771
TI	2013_04_DSG182_001	2124	20	40	8	7	13	2	95.5824	101.374
TI	2013_04_DSG182_001	2125	20	50	8	7	13	2	95.4162	98.7014
TI	2013_04_DSG182_001	2126	21	0	8	7	13	2	95.2324	105.134
TI	2013_04_DSG182_001	2127	21	10	8	7	13	2	95.1854	100.965
TI	2013_04_DSG182_001	2128	21	20	8	7	13	2	94.8344	94.6286
TI	2013_04_DSG182_001	2129	21	30	8	7	13	2	94.8467	90.3019
TI	2013_04_DSG182_001	2130	21	40	8	7	13	2	95.1558	93.4889
TI	2013_04_DSG182_001	2131	21	50	8	7	13	2	94.0788	89.9385
TI	2013_04_DSG182_001	2132	22	0	8	7	13	2	94.3167	94.9714
TI	2013_04_DSG182_001	2133	22	10	8	7	13	2	94.2404	89.796
TI	2013_04_DSG182_001	2134	22	20	8	7	13	2	94.0339	88.1723
TI	2013_04_DSG182_001	2135	22	30	8	7	13	2	94.2841	89.7513
TI	2013_04_DSG182_001	2136	22	40	8	7	13	2	94.1423	89.4122
TI	2013_04_DSG182_001	2137	22	50	8	7	13	2	94.1671	89.5208
TI	2013_04_DSG182_001	2138	23	0	8	7	13	2	94.187	102.198
TI	2013_04_DSG182_001	2139	23	10	8	7	13	1	94.1456	112.633
TI	2013_04_DSG182_001	2140	23	20	8	7	13	1	93.978	116.022
TI	2013_04_DSG182_001	2141	23	30	8	7	13	1	94.702	103.059
TI	2013_04_DSG182_001	2142	23	40	8	7	13	2	94.0739	92.5655
TI	2013_04_DSG182_001	2143	23	50	8	7	13	2	94.3812	98.2627
TI2	2013_06_DSG133_000	186	0	0	10	7	13	2	94.1652	106.068
TI2	2013_06_DSG133_000	187	0	10	10	7	13	2	94.2747	105.477
TI2	2013_06_DSG133_000	188	0	20	10	7	13	2	93.7681	100.548
TI2	2013_06_DSG133_000	189	0	30	10	7	13	2	94.4406	98.6243
TI2	2013_06_DSG133_000	190	0	40	10	7	13	2	94.5806	92.5268
TI2	2013_06_DSG133_000	191	0	50	10	7	13	2	93.9731	97.2796
TI2	2013_06_DSG133_000	192	1	0	10	7	13	2	94.4894	103.069
TI2	2013_06_DSG133_000	193	1	10	10	7	13	2	93.6806	102.036
TI2	2013_06_DSG133_000	194	1	20	10	7	13	1	94.4823	106.79
TI2	2013_06_DSG133_000	195	1	30	10	7	13	1	97.2816	116.662
TI2	2013_06_DSG133_000	196	1	40	10	7	13	1	95.1432	117.441
TI2	2013_06_DSG133_000	197	1	50	10	7	13	1	93.7398	111.097
TI2	2013_06_DSG133_000	198	2	0	10	7	13	1	93.7461	112.058
TI2	2013_06_DSG133_000	199	2	10	10	7	13	2	93.1997	91.2728
TI2	2013_06_DSG133_000	200	2	20	10	7	13	2	93.7526	98.5795
TI2	2013_06_DSG133_000	201	2	30	10	7	13	1	93.8071	105.644
TI2	2013_06_DSG133_000	202	2	40	10	7	13	1	96.732	115.369
TI2	2013_06_DSG133_000	203	2	50	10	7	13	1	93.9197	115.754
TI2	2013_06_DSG133_000	204	3	0	10	7	13	1	94.1472	114.669
TI2	2013_06_DSG133_000	205	3	10	10	7	13	2	93.571	107.034
TI2	2013_06_DSG133_000	206	3	20	10	7	13	2	93.8183	105.205
TI2	2013_06_DSG133_000	207	3	30	10	7	13	2	93.4706	103.692
TI2	2013_06_DSG133_000	208	3	40	10	7	13	2	94.0932	94.8277
TI2	2013_06_DSG133_000	209	3	50	10	7	13	2	94.2622	101.03
TI2	2013_06_DSG133_000	210	4	0	10	7	13	2	94.1642	103.807
TI2	2013_06_DSG133_000	211	4	10	10	7	13	2	93.9794	101.276
TI2	2013_06_DSG133_000	212	4	20	10	7	13	2	94.4729	108.441
TI2	2013_06_DSG133_000	213	4	30	10	7	13	1	102.49	119.208
TI2	2013_06_DSG133_000	214	4	40	10	7	13	1	96.7498	119.771
TI2	2013_06_DSG133_000	215	4	50	10	7	13	2	96.8289	110.494
TI2	2013_06_DSG133_000	216	5	0	10	7	13	1	96.9864	116.493
TI2	2013_06_DSG133_000	217	5	10	10	7	13	1	95.7789	109.972
TI2	2013_06_DSG133_000	218	5	20	10	7	13	2	95.2301	95.8029
TI2	2013_06_DSG133_000	219	5	30	10	7	13	1	94.0386	114.084
TI2	2013_06_DSG133_000	220	5	40	10	7	13	1	92.8921	97.1582
TI2	2013_06_DSG133_000	221	5	50	10	7	13	2	92.9671	90.1883
TI2	2013_06_DSG133_000	222	6	0	10	7	13	2	92.794	90.1872
TI2	2013_06_DSG133_000	223	6	10	10	7	13	2	91.127	86.4624
TI2	2013_06_DSG133_000	224	6	20	10	7	13	2	92.4127	83.9274
TI2	2013_06_DSG133_000	225	6	30	10	7	13	2	91.7008	82.9091
TI2	2013_06_DSG133_000	226	6	40	10	7	13	2	91.4271	83.5452
TI2	2013_06_DSG133_000	227	6	50	10	7	13	2	91.6454	81.0735
TI2	2013_06_DSG133_000	228	7	0	10	7	13	2	91.0899	81.2571
TI2	2013_06_DSG133_000	229	7	10	10	7	13	2	90.402	81.9451
TI2	2013_06_DSG133_000	230	7	20	10	7	13	2	90.1238	80.7486
TI2	2013_06_DSG133_000	231	7	30	10	7	13	2	90.7748	80.2911
TI2	2013_06_DSG133_000	232	7	40	10	7	13	2	90.9144	79.3532
TI2	2013_06_DSG133_000	233	7	50	10	7	13	2	91.3869	81.9796
TI2	2013_06_DSG133_000	234	8	0	10	7	13	2	91.8592	81.1895
TI2	2013_06_DSG133_000	235	8	10	10	7	13	2	91.7233	81.0649
TI2	2013_06_DSG133_000	236	8	20	10	7	13	2	90.8361	83.0179
TI2	2013_06_DSG133_000	237	8	30	10	7	13	2	91.1748	85.8513
TI2	2013_06_DSG133_000	238	8	40	10	7	13	2	90.5554	89.0797
TI2	2013_06_DSG133_000	239	8	50	10	7	13	2	90.9401	93.8535
TI2	2013_06_DSG133_000	240	9	0	10	7	13	1	91.2607	96.9448
TI2	2013_06_DSG133_000	241	9	10	10	7	13	1	90.6424	101.016
TI2	2013_06_DSG133_000	242	9	20	10	7	13	1	91.0998	99.4284
TI2	2013_06_DSG133_000	243	9	30	10	7	13	2	90.5181	94.5853
TI2	2013_06_DSG133_000	244	9	40	10	7	13	2	90.9374	90.1955
TI2	2013_06_DSG133_000	245	9	50	10	7	13	2	91.7735	99.2202
TI2	2013_06_DSG133_000	246	10	0	10	7	13	3	93.0215	105.316
TI2	2013_06_DSG133_000	247	10	10	10	7	13	2	91.054	83.415
TI2	2013_06_DSG133_000	248	10	20	10	7	13	2	89.646	83.2941
TI2	2013_06_DSG133_000	249	10	30	10	7	13	2	90.6031	80.7709
TI2	2013_06_DSG133_000	250	10	40	10	7	13	2	91.1763	82.1758
TI2	2013_06_DSG133_000	251	10	50	10	7	13	1	90.4476	93.481
TI2	2013_06_DSG133_000	252	11	0	10	7	13	2	91.5232	84.4813
TI2	2013_06_DSG133_000	253	11	10	10	7	13	2	90.8689	91.8386
TI2	2013_06_DSG133_000	254	11	20	10	7	13	1	90.4795	93.6218
TI2	2013_06_DSG133_000	255	11	30	10	7	13	2	90.2831	94.1801
TI2	2013_06_DSG133_000	256	11	40	10	7	13	2	90.4142	88.3037
TI2	2013_06_DSG133_000	257	11	50	10	7	13	2	90.4946	81.9198
TI2	2013_06_DSG133_000	258	12	0	10	7	13	2	89.3041	80.6412
TI2	2013_06_DSG133_000	259	12	10	10	7	13	2	89.4367	86.9665
TI2	2013_06_DSG133_000	260	12	20	10	7	13	2	90.5844	80.2792
TI2	2013_06_DSG133_000	261	12	30	10	7	13	2	90.8478	81.283
TI2	2013_06_DSG133_000	262	12	40	10	7	13	2	90.1838	84.3142
TI2	2013_06_DSG133_000	263	12	50	10	7	13	2	89.9164	80.5679
TI2	2013_06_DSG133_000	264	13	0	10	7	13	2	90.2911	80.7031
TI2	2013_06_DSG133_000	265	13	10	10	7	13	2	89.6758	81.0111
TI2	2013_06_DSG133_000	266	13	20	10	7	13	2	90.5571	80.2202
TI2	2013_06_DSG133_000	267	13	30	10	7	13	2	91.6762	81.2816
TI2	2013_06_DSG133_000	268	13	40	10	7	13	2	89.9925	79.9059
TI2	2013_06_DSG133_000	269	13	50	10	7	13	2	91.9035	81.8928
TI2	2013_06_DSG133_000	270	14	0	10	7	13	2	90.1793	81.0006
TI2	2013_06_DSG133_000	271	14	10	10	7	13	2	90.5526	90.0294
TI2	2013_06_DSG133_000	272	14	20	10	7	13	2	90.4926	85.8372
TI2	2013_06_DSG133_000	273	14	30	10	7	13	2	91.1446	80.2918
TI2	2013_06_DSG133_000	274	14	40	10	7	13	2	90.1645	80.165
TI2	2013_06_DSG133_000	275	14	50	10	7	13	2	89.9635	81.8862
TI2	2013_06_DSG133_000	276	15	0	10	7	13	3	89.8306	83.8213
TI2	2013_06_DSG133_000	277	15	10	10	7	13	1	89.7188	94.7938
TI2	2013_06_DSG133_000	278	15	20	10	7	13	1	91.3109	93.2575
TI2	2013_06_DSG133_000	279	15	30	10	7	13	2	90.1874	84.0932
TI2	2013_06_DSG133_000	280	15	40	10	7	13	2	89.8651	82.3616
TI2	2013_06_DSG133_000	281	15	50	10	7	13	2	90.9768	80.3331
TI2	2013_06_DSG133_000	282	16	0	10	7	13	2	90.5189	82.2713
TI2	2013_06_DSG133_000	283	16	10	10	7	13	2	91.7723	81.0681
TI2	2013_06_DSG133_000	284	16	20	10	7	13	2	91.3764	81.3507
TI2	2013_06_DSG133_000	285	16	30	10	7	13	2	90.8513	90.016
TI2	2013_06_DSG133_000	286	16	40	10	7	13	2	90.1985	82.5834
TI2	2013_06_DSG133_000	287	16	50	10	7	13	2	91.7719	83.4674
TI2	2013_06_DSG133_000	288	17	0	10	7	13	2	90.9461	83.4033
TI2	2013_06_DSG133_000	289	17	10	10	7	13	2	90.6307	83.9179
TI2	2013_06_DSG133_000	290	17	20	10	7	13	2	91.4491	85.4512
TI2	2013_06_DSG133_000	291	17	30	10	7	13	2	90.7158	85.0291
TI2	2013_06_DSG133_000	292	17	40	10	7	13	2	90.6364	84.9224
TI2	2013_06_DSG133_000	293	17	50	10	7	13	2	90.8578	84.2337
TI2	2013_06_DSG133_000	294	18	0	10	7	13	2	91.4144	85.5543
TI2	2013_06_DSG133_000	295	18	10	10	7	13	2	91.8303	86.2442
TI2	2013_06_DSG133_000	296	18	20	10	7	13	2	91.2122	86.1501
TI2	2013_06_DSG133_000	297	18	30	10	7	13	2	91.1578	87.398
TI2	2013_06_DSG133_000	298	18	40	10	7	13	2	91.8488	87.5945
TI2	2013_06_DSG133_000	299	18	50	10	7	13	2	91.8715	85.4593
TI2	2013_06_DSG133_000	300	19	0	10	7	13	2	91.268	85.0131
TI2	2013_06_DSG133_000	301	19	10	10	7	13	2	91.7876	85.7588
TI2	2013_06_DSG133_000	302	19	20	10	7	13	2	92.7524	85.8076
TI2	2013_06_DSG133_000	303	19	30	10	7	13	2	93.9761	87.8576
TI2	2013_06_DSG133_000	304	19	40	10	7	13	2	93.7321	89.5075
TI2	2013_06_DSG133_000	305	19	50	10	7	13	2	93.9687	90.2608
TI2	2013_06_DSG133_000	306	20	0	10	7	13	2	95.6396	89.5411
TI2	2013_06_DSG133_000	307	20	10	10	7	13	2	95.9585	92.0544
TI2	2013_06_DSG133_000	308	20	20	10	7	13	2	95.0121	93.4095
TI2	2013_06_DSG133_000	309	20	30	10	7	13	2	95.6271	95.9178
TI2	2013_06_DSG133_000	310	20	40	10	7	13	2	95.905	99.4981
TI2	2013_06_DSG133_000	311	20	50	10	7	13	2	94.5258	92.0243
TI2	2013_06_DSG133_000	312	21	0	10	7	13	2	94.9483	91.4176
TI2	2013_06_DSG133_000	313	21	10	10	7	13	2	94.7111	89.8412
TI2	2013_06_DSG133_000	314	21	20	10	7	13	2	94.7033	89.4984
TI2	2013_06_DSG133_000	315	21	30	10	7	13	2	94.5601	90.6501
TI2	2013_06_DSG133_000	316	21	40	10	7	13	2	93.8824	89.592
TI2	2013_06_DSG133_000	317	21	50	10	7	13	2	94.4958	88.4063
TI2	2013_06_DSG133_000	318	22	0	10	7	13	2	93.6685	94.4691
TI2	2013_06_DSG133_000	319	22	10	10	7	13	2	94.2606	98.2277
TI2	2013_06_DSG133_000	320	22	20	10	7	13	2	91.7781	103.329
TI2	2013_06_DSG133_000	321	22	30	10	7	13	2	94.0654	102.762
TI2	2013_06_DSG133_000	322	22	40	10	7	13	2	97.4576	103.08
TI2	2013_06_DSG133_000	323	22	50	10	7	13	1	87.9124	112.997
TI2	2013_06_DSG133_000	324	23	0	10	7	13	2	97.6091	103.242
TI2	2013_06_DSG133_000	325	23	10	10	7	13	2	94.242	93.0488
TI2	2013_06_DSG133_000	326	23	20	10	7	13	2	94.517	89.2371
TI2	2013_06_DSG133_000	327	23	30	10	7	13	2	94.3962	88.0564
TI2	2013_06_DSG133_000	328	23	40	10	7	13	2	94.4512	86.1343
TI2	2013_06_DSG133_000	329	23	50	10	7	13	2	94.145	86.488
TI2	2013_06_DSG133_000	330	0	0	11	7	13	2	94.4196	86.981
TI2	2013_06_DSG133_000	331	0	10	11	7	13	2	94.1186	84.4327
TI2	2013_06_DSG133_000	332	0	20	11	7	13	2	94.3353	87.0728
TI2	2013_06_DSG133_000	333	0	30	11	7	13	2	94.3698	85.751
TI2	2013_06_DSG133_000	334	0	40	11	7	13	2	94.2482	85.3987
TI2	2013_06_DSG133_000	335	0	50	11	7	13	2	94.1837	87.4678
TI2	2013_06_DSG133_000	336	1	0	11	7	13	2	94.1276	87.1147
TI2	2013_06_DSG133_000	337	1	10	11	7	13	2	94.1863	87.4439
TI2	2013_06_DSG133_000	338	1	20	11	7	13	2	93.9609	86.3589
TI2	2013_06_DSG133_000	339	1	30	11	7	13	2	93.6242	85.7888
TI2	2013_06_DSG133_000	340	1	40	11	7	13	2	94.2132	86.2501
TI2	2013_06_DSG133_000	341	1	50	11	7	13	2	93.8364	92.2821
TI2	2013_06_DSG133_000	342	2	0	11	7	13	2	94.0902	99.4508
TI2	2013_06_DSG133_000	343	2	10	11	7	13	2	94.069	98.9598
TI2	2013_06_DSG133_000	344	2	20	11	7	13	2	94.157	88.2515
TI2	2013_06_DSG133_000	345	2	30	11	7	13	2	93.7523	87.2387
TI2	2013_06_DSG133_000	346	2	40	11	7	13	2	94.2348	88.2062
TI2	2013_06_DSG133_000	347	2	50	11	7	13	2	93.554	85.9424
TI2	2013_06_DSG133_000	348	3	0	11	7	13	2	93.9524	88.3853
TI2	2013_06_DSG133_000	349	3	10	11	7	13	2	93.5441	88.9546
TI2	2013_06_DSG133_000	350	3	20	11	7	13	2	94.2722	90.697
TI2	2013_06_DSG133_000	351	3	30	11	7	13	2	94.0088	88.4193
TI2	2013_06_DSG133_000	352	3	40	11	7	13	2	94.6254	94.8059
TI2	2013_06_DSG133_000	353	3	50	11	7	13	2	94.0244	97.3476
TI2	2013_06_DSG133_000	354	4	0	11	7	13	2	93.2243	97.5364
TI2	2013_06_DSG133_000	355	4	10	11	7	13	2	93.5871	105.857
TI2	2013_06_DSG133_000	356	4	20	11	7	13	2	94.1428	107.143
TI2	2013_06_DSG133_000	357	4	30	11	7	13	2	94.7263	105.437
TI2	2013_06_DSG133_000	358	4	40	11	7	13	2	94.6057	102.028
TI2	2013_06_DSG133_000	359	4	50	11	7	13	2	95.3578	95.5283
TI2	2013_06_DSG133_000	360	5	0	11	7	13	2	95.4257	92.2862
TI2	2013_06_DSG133_000	361	5	10	11	7	13	3	95.4519	90.9084
TI2	2013_06_DSG133_000	362	5	20	11	7	13	2	95.1735	91.4831
TI2	2013_06_DSG133_000	363	5	30	11	7	13	1	94.7832	97.9189
TI2	2013_06_DSG133_000	364	5	40	11	7	13	2	93.4627	86.9655
TI2	2013_06_DSG133_000	365	5	50	11	7	13	2	92.772	88.7814
TI2	2013_06_DSG133_000	366	6	0	11	7	13	2	92.5301	88.013
TI2	2013_06_DSG133_000	367	6	10	11	7	13	2	92.2247	87.3601
TI2	2013_06_DSG133_000	368	6	20	11	7	13	2	92.4705	87.7992
TI2	2013_06_DSG133_000	369	6	30	11	7	13	2	90.7786	86.742
TI2	2013_06_DSG133_000	370	6	40	11	7	13	2	91.4151	87.2393
TI2	2013_06_DSG133_000	371	6	50	11	7	13	2	90.7395	87.2915
TI2	2013_06_DSG133_000	372	7	0	11	7	13	2	91.1652	88.1503
TI2	2013_06_DSG133_000	373	7	10	11	7	13	2	90.9121	87.1842
TI2	2013_06_DSG133_000	374	7	20	11	7	13	2	90.7646	88.4499
TI2	2013_06_DSG133_000	375	7	30	11	7	13	2	90.6067	90.4957
TI2	2013_06_DSG133_000	376	7	40	11	7	13	2	90.0046	91.5873
TI2	2013_06_DSG133_000	377	7	50	11	7	13	2	90.0226	92.3348
TI2	2013_06_DSG133_000	378	8	0	11	7	13	2	90.1737	87.4653
TI2	2013_06_DSG133_000	379	8	10	11	7	13	2	89.457	88.0125
TI2	2013_06_DSG133_000	380	8	20	11	7	13	2	90.8408	87.5076
TI2	2013_06_DSG133_000	381	8	30	11	7	13	2	90.7513	85.9608
TI2	2013_06_DSG133_000	382	8	40	11	7	13	2	89.872	86.5322
TI2	2013_06_DSG133_000	383	8	50	11	7	13	2	90.4132	85.6756
TI2	2013_06_DSG133_000	384	9	0	11	7	13	2	91.9762	82.865
TI2	2013_06_DSG133_000	385	9	10	11	7	13	2	90.223	87.1907
TI2	2013_06_DSG133_000	386	9	20	11	7	13	1	90.3977	87.0548
TI2	2013_06_DSG133_000	387	9	30	11	7	13	2	90.1846	81.9991
TI2	2013_06_DSG133_000	388	9	40	11	7	13	2	91.912	81.5767
TI2	2013_06_DSG133_000	389	9	50	11	7	13	2	90.8285	80.9204
TI2	2013_06_DSG133_000	390	10	0	11	7	13	2	91.1155	84.648
TI2	2013_06_DSG133_000	391	10	10	11	7	13	2	91.229	83.6826
TI2	2013_06_DSG133_000	392	10	20	11	7	13	2	90.1262	82.8242
TI2	2013_06_DSG133_000	393	10	30	11	7	13	2	90.3959	82.473
TI2	2013_06_DSG133_000	394	10	40	11	7	13	2	89.8561	83.0805
TI2	2013_06_DSG133_000	395	10	50	11	7	13	2	90.4663	81.519
TI2	2013_06_DSG133_000	396	11	0	11	7	13	2	90.1377	81.0609
TI2	2013_06_DSG133_000	397	11	10	11	7	13	2	90.0211	80.497
TI2	2013_06_DSG133_000	398	11	20	11	7	13	2	90.4718	81.0175
TI2	2013_06_DSG133_000	399	11	30	11	7	13	2	90.0844	81.5399
TI2	2013_06_DSG133_000	400	11	40	11	7	13	2	89.9658	79.8705
TI2	2013_06_DSG133_000	401	11	50	11	7	13	2	90.3617	79.083
TI2	2013_06_DSG133_000	402	12	0	11	7	13	2	89.7988	79.9996
TI2	2013_06_DSG133_000	403	12	10	11	7	13	2	90.8845	81.9455
TI2	2013_06_DSG133_000	404	12	20	11	7	13	2	89.6369	79.8926
TI2	2013_06_DSG133_000	405	12	30	11	7	13	2	89.9477	79.6901
TI2	2013_06_DSG133_000	406	12	40	11	7	13	2	89.6381	80.263
TI2	2013_06_DSG133_000	407	12	50	11	7	13	2	90.33	81.8312
TI2	2013_06_DSG133_000	408	13	0	11	7	13	2	89.9617	85.6414
TI2	2013_06_DSG133_000	409	13	10	11	7	13	2	90.9787	90.5094
TI2	2013_06_DSG133_000	410	13	20	11	7	13	1	90.2322	94.2435
TI2	2013_06_DSG133_000	411	13	30	11	7	13	1	89.6207	95.5308
TI2	2013_06_DSG133_000	412	13	40	11	7	13	2	90.4223	90.6052
TI2	2013_06_DSG133_000	413	13	50	11	7	13	2	90.9898	88.0633
TI2	2013_06_DSG133_000	414	14	0	11	7	13	3	90.2901	83.5592
TI2	2013_06_DSG133_000	415	14	10	11	7	13	2	90.0733	81.2226
TI2	2013_06_DSG133_000	416	14	20	11	7	13	2	90.0602	83.8406
TI2	2013_06_DSG133_000	417	14	30	11	7	13	3	90.7954	84.2153
TI2	2013_06_DSG133_000	418	14	40	11	7	13	2	90.7191	81.6286
TI2	2013_06_DSG133_000	419	14	50	11	7	13	2	89.9138	78.9238
TI2	2013_06_DSG133_000	420	15	0	11	7	13	2	91.2557	81.0438
TI2	2013_06_DSG133_000	421	15	10	11	7	13	2	90.0068	79.7515
TI2	2013_06_DSG133_000	422	15	20	11	7	13	2	90.9267	81.154
TI2	2013_06_DSG133_000	423	15	30	11	7	13	3	91.6613	93.5458
TI2	2013_06_DSG133_000	424	15	40	11	7	13	2	89.8218	80.488
TI2	2013_06_DSG133_000	425	15	50	11	7	13	2	90.1496	80.1359
TI2	2013_06_DSG133_000	426	16	0	11	7	13	2	90.4576	80.9981
TI2	2013_06_DSG133_000	427	16	10	11	7	13	2	90.992	81.5589
TI2	2013_06_DSG133_000	428	16	20	11	7	13	2	90.9376	80.7169
TI2	2013_06_DSG133_000	429	16	30	11	7	13	2	91.0718	80.2227
TI2	2013_06_DSG133_000	430	16	40	11	7	13	2	90.9799	80.8174
TI2	2013_06_DSG133_000	431	16	50	11	7	13	2	90.5447	80.1633
TI2	2013_06_DSG133_000	432	17	0	11	7	13	2	90.9944	79.956
TI2	2013_06_DSG133_000	433	17	10	11	7	13	2	90.7413	79.9929
TI2	2013_06_DSG133_000	434	17	20	11	7	13	2	91.3154	79.7173
TI2	2013_06_DSG133_000	435	17	30	11	7	13	2	90.9476	80.8201
TI2	2013_06_DSG133_000	436	17	40	11	7	13	2	90.6408	82.7395
TI2	2013_06_DSG133_000	437	17	50	11	7	13	2	91.3924	79.9865
TI2	2013_06_DSG133_000	438	18	0	11	7	13	2	91.5158	80.6729
TI2	2013_06_DSG133_000	439	18	10	11	7	13	2	91.4825	80.9802
TI2	2013_06_DSG133_000	440	18	20	11	7	13	2	92.1315	81.3482
TI2	2013_06_DSG133_000	441	18	30	11	7	13	2	92.3706	80.7534
TI2	2013_06_DSG133_000	442	18	40	11	7	13	2	92.5463	81.4738
TI2	2013_06_DSG133_000	443	18	50	11	7	13	2	92.4127	81.6969
TI2	2013_06_DSG133_000	444	19	0	11	7	13	2	92.5514	82.2833
TI2	2013_06_DSG133_000	445	19	10	11	7	13	2	92.7678	83.2302
TI2	2013_06_DSG133_000	446	19	20	11	7	13	2	93.6324	85.9575
TI2	2013_06_DSG133_000	447	19	30	11	7	13	2	93.3496	88.137
TI2	2013_06_DSG133_000	448	19	40	11	7	13	2	94.1181	89.8345
TI2	2013_06_DSG133_000	449	19	50	11	7	13	2	95.9143	92.7541
TI2	2013_06_DSG133_000	450	20	0	11	7	13	2	95.6265	95.9534
TI2	2013_06_DSG133_000	451	20	10	11	7	13	2	95.4749	110.686
TI2	2013_06_DSG133_000	452	20	20	11	7	13	2	96.2324	106.15
TI2	2013_06_DSG133_000	453	20	30	11	7	13	2	95.4159	105.86
TI2	2013_06_DSG133_000	454	20	40	11	7	13	2	95.6514	99.5436
TI2	2013_06_DSG133_000	455	20	50	11	7	13	2	95.8236	101.75
TI2	2013_06_DSG133_000	456	21	0	11	7	13	2	94.9193	100.779
TI2	2013_06_DSG133_000	457	21	10	11	7	13	2	95.4231	93.4514
TI2	2013_06_DSG133_000	458	21	20	11	7	13	2	94.4439	103.747
TI2	2013_06_DSG133_000	459	21	30	11	7	13	2	94.7819	92.1855
TI2	2013_06_DSG133_000	460	21	40	11	7	13	2	94.7087	90.7392
TI2	2013_06_DSG133_000	461	21	50	11	7	13	2	94.0268	92.1417
TI2	2013_06_DSG133_000	462	22	0	11	7	13	2	94.189	92.6039
TI2	2013_06_DSG133_000	463	22	10	11	7	13	2	94.6035	94.495
TI2	2013_06_DSG133_000	464	22	20	11	7	13	2	94.6861	93.4123
TI2	2013_06_DSG133_000	465	22	30	11	7	13	2	94.2837	92.6922
TI2	2013_06_DSG133_000	466	22	40	11	7	13	2	94.5685	91.3464
TI2	2013_06_DSG133_000	467	22	50	11	7	13	2	94.8379	89.2352
TI2	2013_06_DSG133_000	468	23	0	11	7	13	2	94.6336	88.2829
TI2	2013_06_DSG133_000	469	23	10	11	7	13	2	94.193	88.1183
TI2	2013_06_DSG133_000	470	23	20	11	7	13	2	94.5342	89.8043
TI2	2013_06_DSG133_000	471	23	30	11	7	13	2	93.5285	88.2579
TI2	2013_06_DSG133_000	472	23	40	11	7	13	2	94.0771	88.8909
TI2	2013_06_DSG133_000	473	23	50	11	7	13	2	94.156	90.6506
TI2	2013_06_DSG133_000	474	0	0	12	7	13	2	94.6553	89.5035
TI2	2013_06_DSG133_000	475	0	10	12	7	13	2	94.6139	95.5914
TI2	2013_06_DSG133_000	476	0	20	12	7	13	2	94.3506	89.367
TI2	2013_06_DSG133_000	477	0	30	12	7	13	2	93.7253	89.5491
TI2	2013_06_DSG133_000	478	0	40	12	7	13	2	94.3496	93.5323
TI2	2013_06_DSG133_000	479	0	50	12	7	13	2	93.4277	89.0964
TI2	2013_06_DSG133_000	480	1	0	12	7	13	2	93.849	97.0468
TI2	2013_06_DSG133_000	481	1	10	12	7	13	2	94.1637	95.6817
TI2	2013_06_DSG133_000	482	1	20	12	7	13	2	94.3468	95.5641
TI2	2013_06_DSG133_000	483	1	30	12	7	13	2	94.3085	106.848
TI2	2013_06_DSG133_000	484	1	40	12	7	13	2	93.9549	107.662
TI2	2013_06_DSG133_000	485	1	50	12	7	13	2	93.82	96.4187
TI2	2013_06_DSG133_000	486	2	0	12	7	13	2	93.4953	90.9739
TI2	2013_06_DSG133_000	487	2	10	12	7	13	2	94.0063	92.0503
TI2	2013_06_DSG133_000	488	2	20	12	7	13	2	93.8783	89.233
TI2	2013_06_DSG133_000	489	2	30	12	7	13	2	93.8842	89.3776
TI2	2013_06_DSG133_000	490	2	40	12	7	13	2	94.0855	87.6999
TI2	2013_06_DSG133_000	491	2	50	12	7	13	2	94.1357	87.8242
TI2	2013_06_DSG133_000	492	3	0	12	7	13	2	93.9413	87.3508
TI2	2013_06_DSG133_000	493	3	10	12	7	13	2	94.3306	88.3008
TI2	2013_06_DSG133_000	494	3	20	12	7	13	2	93.9395	89.3308
TI2	2013_06_DSG133_000	495	3	30	12	7	13	2	94.1838	90.8169
TI2	2013_06_DSG133_000	496	3	40	12	7	13	2	94.6683	92.6161
TI2	2013_06_DSG133_000	497	3	50	12	7	13	2	93.8744	94.4371
TI2	2013_06_DSG133_000	498	4	0	12	7	13	2	93.6059	95.0473
TI2	2013_06_DSG133_000	499	4	10	12	7	13	2	94.0346	98.7573
TI2	2013_06_DSG133_000	500	4	20	12	7	13	2	94.6425	103.509
TI2	2013_06_DSG133_000	501	4	30	12	7	13	2	94.7822	104.743
TI2	2013_06_DSG133_000	502	4	40	12	7	13	2	94.8149	104.013
TI2	2013_06_DSG133_000	503	4	50	12	7	13	2	95.8654	102.224
TI2	2013_06_DSG133_000	504	5	0	12	7	13	2	96.3719	92.6541
TI2	2013_06_DSG133_000	505	5	10	12	7	13	2	95.6402	87.1786
TI2	2013_06_DSG133_000	506	5	20	12	7	13	2	95.7971	87.7624
TI2	2013_06_DSG133_000	507	5	30	12	7	13	2	94.457	85.2372
TI2	2013_06_DSG133_000	508	5	40	12	7	13	2	93.542	87.4091
TI2	2013_06_DSG133_000	509	5	50	12	7	13	2	92.6075	85.3192
TI2	2013_06_DSG133_000	510	6	0	12	7	13	2	93.0342	84.9698
TI2	2013_06_DSG133_000	511	6	10	12	7	13	2	91.8499	83.9532
TI2	2013_06_DSG133_000	512	6	20	12	7	13	2	91.863	83.4527
TI2	2013_06_DSG133_000	513	6	30	12	7	13	2	92.3682	84.0118
TI2	2013_06_DSG133_000	514	6	40	12	7	13	2	91.0648	82.3708
TI2	2013_06_DSG133_000	515	6	50	12	7	13	2	90.5731	83.0999
TI2	2013_06_DSG133_000	516	7	0	12	7	13	2	90.5254	89.3302
TI2	2013_06_DSG133_000	517	7	10	12	7	13	2	90.432	84.5284
TI2	2013_06_DSG133_000	518	7	20	12	7	13	2	90.9252	85.0001
TI2	2013_06_DSG133_000	519	7	30	12	7	13	2	91.4077	84.0327
TI2	2013_06_DSG133_000	520	7	40	12	7	13	2	90.6831	82.1202
TI2	2013_06_DSG133_000	521	7	50	12	7	13	2	90.4378	85.0981
TI2	2013_06_DSG133_000	522	8	0	12	7	13	1	91.4049	106.714
TI2	2013_06_DSG133_000	523	8	10	12	7	13	2	90.4941	87.0776
TI2	2013_06_DSG133_000	524	8	20	12	7	13	2	90.5861	81.1752
TI2	2013_06_DSG133_000	525	8	30	12	7	13	2	91.3307	81.8868
TI2	2013_06_DSG133_000	526	8	40	12	7	13	2	89.995	81.8537
TI2	2013_06_DSG133_000	527	8	50	12	7	13	2	90.0146	80.6741
TI2	2013_06_DSG133_000	528	9	0	12	7	13	2	90.4264	80.2215
TI2	2013_06_DSG133_000	529	9	10	12	7	13	2	90.6908	81.2171
TI2	2013_06_DSG133_000	530	9	20	12	7	13	2	90.7121	79.672
TI2	2013_06_DSG133_000	531	9	30	12	7	13	2	90.8696	81.2832
TI2	2013_06_DSG133_000	532	9	40	12	7	13	2	91.5505	79.6759
TI2	2013_06_DSG133_000	533	9	50	12	7	13	2	90.3344	89.6107
TI2	2013_06_DSG133_000	534	10	0	12	7	13	2	90.5981	90.5532
TI2	2013_06_DSG133_000	535	10	10	12	7	13	2	90.671	96.9695
TI2	2013_06_DSG133_000	536	10	20	12	7	13	2	91.0684	96.3877
TI2	2013_06_DSG133_000	537	10	30	12	7	13	2	90.7456	93.9786
TI2	2013_06_DSG133_000	538	10	40	12	7	13	2	91.0216	90.1308
TI2	2013_06_DSG133_000	539	10	50	12	7	13	2	90.6385	84.2401
TI2	2013_06_DSG133_000	540	11	0	12	7	13	2	90.2536	82.5907
TI2	2013_06_DSG133_000	541	11	10	12	7	13	2	90.6048	81.54
TI2	2013_06_DSG133_000	542	11	20	12	7	13	2	96.826	83.3482
TI2	2013_06_DSG133_000	543	11	30	12	7	13	2	91.0543	80.9886
TI2	2013_06_DSG133_000	544	11	40	12	7	13	2	90.5089	79.7096
TI2	2013_06_DSG133_000	545	11	50	12	7	13	2	91.0908	80.4844
TI2	2013_06_DSG133_000	546	12	0	12	7	13	2	90.2711	78.4591
TI2	2013_06_DSG133_000	547	12	10	12	7	13	2	89.7956	80.0294
TI2	2013_06_DSG133_000	548	12	20	12	7	13	2	89.4131	87.9359
TI2	2013_06_DSG133_000	549	12	30	12	7	13	2	89.8922	86.5007
TI2	2013_06_DSG133_000	550	12	40	12	7	13	2	90.2201	82.4841
TI2	2013_06_DSG133_000	551	12	50	12	7	13	2	89.4535	78.7556
TI2	2013_06_DSG133_000	552	13	0	12	7	13	2	90.5965	80.7359
TI2	2013_06_DSG133_000	553	13	10	12	7	13	2	90.6739	82.7196
TI2	2013_06_DSG133_000	554	13	20	12	7	13	2	89.6228	82.9696
TI2	2013_06_DSG133_000	555	13	30	12	7	13	2	89.8331	83.0494
TI2	2013_06_DSG133_000	556	13	40	12	7	13	2	89.8605	83.168
TI2	2013_06_DSG133_000	557	13	50	12	7	13	2	89.5632	81.8574
TI2	2013_06_DSG133_000	558	14	0	12	7	13	2	90.4034	81.6151
TI2	2013_06_DSG133_000	559	14	10	12	7	13	2	90.8342	82.0784
TI2	2013_06_DSG133_000	560	14	20	12	7	13	2	90.6667	82.4085
TI2	2013_06_DSG133_000	561	14	30	12	7	13	2	90.2139	82.678
TI2	2013_06_DSG133_000	562	14	40	12	7	13	2	90.206	83.3073
TI2	2013_06_DSG133_000	563	14	50	12	7	13	2	90.742	87.6608
TI2	2013_06_DSG133_000	564	15	0	12	7	13	2	90.3684	83.6761
TI2	2013_06_DSG133_000	565	15	10	12	7	13	2	89.921	83.1649
TI2	2013_06_DSG133_000	566	15	20	12	7	13	2	90.6885	82.1395
TI2	2013_06_DSG133_000	567	15	30	12	7	13	2	90.1672	82.178
TI2	2013_06_DSG133_000	568	15	40	12	7	13	2	90.452	81.457
TI2	2013_06_DSG133_000	569	15	50	12	7	13	2	91.0792	81.2059
TI2	2013_06_DSG133_000	570	16	0	12	7	13	2	90.2498	81.3884
TI2	2013_06_DSG133_000	571	16	10	12	7	13	2	91.5132	82.5588
TI2	2013_06_DSG133_000	572	16	20	12	7	13	2	90.9939	81.5452
TI2	2013_06_DSG133_000	573	16	30	12	7	13	2	90.3118	81.2729
TI2	2013_06_DSG133_000	574	16	40	12	7	13	2	91.8009	81.4601
TI2	2013_06_DSG133_000	575	16	50	12	7	13	2	90.2449	81.6858
TI2	2013_06_DSG133_000	576	17	0	12	7	13	2	90.6419	82.5135
TI2	2013_06_DSG133_000	577	17	10	12	7	13	2	90.9084	83.1009
TI2	2013_06_DSG133_000	578	17	20	12	7	13	2	91.2179	89.8133
TI2	2013_06_DSG133_000	579	17	30	12	7	13	2	91.6314	84.8764
TI2	2013_06_DSG133_000	580	17	40	12	7	13	2	90.5155	83.2658
TI2	2013_06_DSG133_000	581	17	50	12	7	13	2	91.3716	83.7984
TI2	2013_06_DSG133_000	582	18	0	12	7	13	2	91.6731	84.9562
TI2	2013_06_DSG133_000	583	18	10	12	7	13	2	91.2942	85.7876
TI2	2013_06_DSG133_000	584	18	20	12	7	13	2	91.5981	84.0544
TI2	2013_06_DSG133_000	585	18	30	12	7	13	2	92.1099	85.23
TI2	2013_06_DSG133_000	586	18	40	12	7	13	2	92.6585	82.9084
TI2	2013_06_DSG133_000	587	18	50	12	7	13	2	92.3187	82.5026
TI2	2013_06_DSG133_000	588	19	0	12	7	13	2	92.054	82.6823
TI2	2013_06_DSG133_000	589	19	10	12	7	13	2	92.6668	87.3431
TI2	2013_06_DSG133_000	590	19	20	12	7	13	2	92.4503	87.0383
TI2	2013_06_DSG133_000	591	19	30	12	7	13	2	93.4202	88.6761
TI2	2013_06_DSG133_000	592	19	40	12	7	13	2	93.4858	92.9366
TI2	2013_06_DSG133_000	593	19	50	12	7	13	2	94.9294	92.6895
TI2	2013_06_DSG133_000	594	20	0	12	7	13	2	96.4172	93.6401
TI2	2013_06_DSG133_000	595	20	10	12	7	13	2	95.908	96.0773
TI2	2013_06_DSG133_000	596	20	20	12	7	13	2	95.7663	100.018
TI2	2013_06_DSG133_000	597	20	30	12	7	13	2	96.0902	104.606
TI2	2013_06_DSG133_000	598	20	40	12	7	13	2	95.8697	107.046
TI2	2013_06_DSG133_000	599	20	50	12	7	13	2	95.8023	96.3368
TI2	2013_06_DSG133_000	600	21	0	12	7	13	2	94.9434	93.5953
TI2	2013_06_DSG133_000	601	21	10	12	7	13	2	95.4508	96.6894
TI2	2013_06_DSG133_000	602	21	20	12	7	13	2	94.4964	98.6611
TI2	2013_06_DSG133_000	603	21	30	12	7	13	2	95.3725	95.6406
TI2	2013_06_DSG133_000	604	21	40	12	7	13	2	94.507	97.6522
TI2	2013_06_DSG133_000	605	21	50	12	7	13	2	94.9892	99.77
TI2	2013_06_DSG133_000	606	22	0	12	7	13	2	94.5085	90.1474
TI2	2013_06_DSG133_000	607	22	10	12	7	13	2	94.5953	89.5166
TI2	2013_06_DSG133_000	608	22	20	12	7	13	2	95.0711	94.3797
TI2	2013_06_DSG133_000	609	22	30	12	7	13	2	94.6434	89.9933
TI2	2013_06_DSG133_000	610	22	40	12	7	13	2	94.7271	88.9066
TI2	2013_06_DSG133_000	611	22	50	12	7	13	2	94.5518	88.4649
TI2	2013_06_DSG133_000	612	23	0	12	7	13	2	95.0295	87.9729
TI2	2013_06_DSG133_000	613	23	10	12	7	13	2	94.2587	88.8219
TI2	2013_06_DSG133_000	614	23	20	12	7	13	2	95.0488	88.7834
TI2	2013_06_DSG133_000	615	23	30	12	7	13	2	94.9445	89.9152
TI2	2013_06_DSG133_000	616	23	40	12	7	13	2	94.5457	86.8749
TI2	2013_06_DSG133_000	617	23	50	12	7	13	2	94.2574	90.5236
TI2	2013_06_DSG133_000	618	0	0	13	7	13	2	95.0057	91.1472
TI2	2013_06_DSG133_000	619	0	10	13	7	13	2	94.5057	93.3397
TI2	2013_06_DSG133_000	620	0	20	13	7	13	2	94.312	86.4138
TI2	2013_06_DSG133_000	621	0	30	13	7	13	2	94.5412	98.0931
TI2	2013_06_DSG133_000	622	0	40	13	7	13	2	94.19	88.3266
TI2	2013_06_DSG133_000	623	0	50	13	7	13	2	94.3915	89.6705
TI2	2013_06_DSG133_000	624	1	0	13	7	13	2	94.2811	91.5567
TI2	2013_06_DSG133_000	625	1	10	13	7	13	2	94.3293	95.4729
TI2	2013_06_DSG133_000	626	1	20	13	7	13	2	94.4288	92.4661
TI2	2013_06_DSG133_000	627	1	30	13	7	13	2	94.4374	90.1576
TI2	2013_06_DSG133_000	628	1	40	13	7	13	2	93.8976	90.746
TI2	2013_06_DSG133_000	629	1	50	13	7	13	2	94.3135	89.1419
TI2	2013_06_DSG133_000	630	2	0	13	7	13	2	93.5175	92.274
TI2	2013_06_DSG133_000	631	2	10	13	7	13	2	94.2339	89.341
TI2	2013_06_DSG133_000	632	2	20	13	7	13	2	94.3227	91.7055
TI2	2013_06_DSG133_000	633	2	30	13	7	13	2	94.2995	88.1525
TI2	2013_06_DSG133_000	634	2	40	13	7	13	2	95.1342	89.227
TI2	2013_06_DSG133_000	635	2	50	13	7	13	2	94.6986	88.8915
TI2	2013_06_DSG133_000	636	3	0	13	7	13	2	94.181	86.9828
TI2	2013_06_DSG133_000	637	3	10	13	7	13	2	94.4652	86.3931
TI2	2013_06_DSG133_000	638	3	20	13	7	13	2	94.1069	86.8545
TI2	2013_06_DSG133_000	639	3	30	13	7	13	2	94.0241	88.8629
TI2	2013_06_DSG133_000	640	3	40	13	7	13	2	94.2284	88.3932
TI2	2013_06_DSG133_000	641	3	50	13	7	13	2	94.7783	91.0369
TI2	2013_06_DSG133_000	642	4	0	13	7	13	2	94.3146	88.3728
TI2	2013_06_DSG133_000	643	4	10	13	7	13	2	93.7729	89.4234
TI2	2013_06_DSG133_000	644	4	20	13	7	13	2	94.1518	87.1423
TI2	2013_06_DSG133_000	645	4	30	13	7	13	2	94.1704	87.3156
TI2	2013_06_DSG133_000	646	4	40	13	7	13	2	94.9705	90.3298
TI2	2013_06_DSG133_000	647	4	50	13	7	13	2	95.0573	94.1059
TI2	2013_06_DSG133_000	648	5	0	13	7	13	2	95.9087	95.0821
TI2	2013_06_DSG133_000	649	5	10	13	7	13	2	95.7273	86.5098
TI2	2013_06_DSG133_000	650	5	20	13	7	13	2	96.3125	86.8919
TI2	2013_06_DSG133_000	651	5	30	13	7	13	2	95.0194	91.4168
TI2	2013_06_DSG133_000	652	5	40	13	7	13	2	93.6925	88.97
TI2	2013_06_DSG133_000	653	5	50	13	7	13	2	93.2129	89.2758
TI2	2013_06_DSG133_000	654	6	0	13	7	13	2	93.2555	87.1084
TI2	2013_06_DSG133_000	655	6	10	13	7	13	2	92.3641	82.9898
TI2	2013_06_DSG133_000	656	6	20	13	7	13	2	91.8926	82.5779
TI2	2013_06_DSG133_000	657	6	30	13	7	13	3	92.3284	86.1722
TI2	2013_06_DSG133_000	658	6	40	13	7	13	2	93.1389	90.5204
TI2	2013_06_DSG133_000	659	6	50	13	7	13	2	91.7536	89.6198
TI2	2013_06_DSG133_000	660	7	0	13	7	13	2	91.6143	89.2197
TI2	2013_06_DSG133_000	661	7	10	13	7	13	2	91.681	86.8178
TI2	2013_06_DSG133_000	662	7	20	13	7	13	1	91.3834	98.3517
TI2	2013_06_DSG133_000	663	7	30	13	7	13	1	91.5134	102.542
TI2	2013_06_DSG133_000	664	7	40	13	7	13	1	91.613	95.0204
TI2	2013_06_DSG133_000	665	7	50	13	7	13	2	90.4306	92.996
TI2	2013_06_DSG133_000	666	8	0	13	7	13	2	91.0358	91.9907
TI2	2013_06_DSG133_000	667	8	10	13	7	13	2	91.0538	92.8634
TI2	2013_06_DSG133_000	668	8	20	13	7	13	2	90.735	88.3986
TI2	2013_06_DSG133_000	669	8	30	13	7	13	2	90.6167	86.6882
TI2	2013_06_DSG133_000	670	8	40	13	7	13	2	89.9621	85.752
TI2	2013_06_DSG133_000	671	8	50	13	7	13	2	90.3944	86.229
TI2	2013_06_DSG133_000	672	9	0	13	7	13	2	89.9822	85.3126
TI2	2013_06_DSG133_000	673	9	10	13	7	13	2	90.4381	86.8331
TI2	2013_06_DSG133_000	674	9	20	13	7	13	2	91.7486	85.7296
TI2	2013_06_DSG133_000	675	9	30	13	7	13	2	91.4276	88.3121
TI2	2013_06_DSG133_000	676	9	40	13	7	13	2	90.7042	84.3071
TI2	2013_06_DSG133_000	677	9	50	13	7	13	2	90.9998	87.1554
TI2	2013_06_DSG133_000	678	10	0	13	7	13	2	91.3178	83.4621
TI2	2013_06_DSG133_000	679	10	10	13	7	13	2	90.4234	82.7179
TI2	2013_06_DSG133_000	680	10	20	13	7	13	2	92.3051	92.994
TI2	2013_06_DSG133_000	681	10	30	13	7	13	2	91.6886	89.3243
TI2	2013_06_DSG133_000	682	10	40	13	7	13	2	91.1863	81.3121
TI2	2013_06_DSG133_000	683	10	50	13	7	13	2	90.932	82.2044
TI2	2013_06_DSG133_000	684	11	0	13	7	13	2	90.7962	82.5989
TI2	2013_06_DSG133_000	685	11	10	13	7	13	2	91.0816	84.3425
TI2	2013_06_DSG133_000	686	11	20	13	7	13	2	90.3474	84.8405
TI2	2013_06_DSG133_000	687	11	30	13	7	13	2	91.3083	86.0918
TI2	2013_06_DSG133_000	688	11	40	13	7	13	2	90.6929	87.8513
TI2	2013_06_DSG133_000	689	11	50	13	7	13	2	91.2885	89.0847
TI2	2013_06_DSG133_000	690	12	0	13	7	13	2	90.7644	90.4028
TI2	2013_06_DSG133_000	691	12	10	13	7	13	1	89.7404	93.7516
TI2	2013_06_DSG133_000	692	12	20	13	7	13	2	90.901	94.4319
TI2	2013_06_DSG133_000	693	12	30	13	7	13	2	91.0061	93.271
TI2	2013_06_DSG133_000	694	12	40	13	7	13	2	90.4528	85.4882
TI2	2013_06_DSG133_000	695	12	50	13	7	13	2	90.2151	84.4423
TI2	2013_06_DSG133_000	696	13	0	13	7	13	2	90.6224	86.9761
TI2	2013_06_DSG133_000	697	13	10	13	7	13	2	91.2166	89.7271
TI2	2013_06_DSG133_000	698	13	20	13	7	13	2	90.337	87.6766
TI2	2013_06_DSG133_000	699	13	30	13	7	13	2	92.5918	97.3604
TI2	2013_06_DSG133_000	700	13	40	13	7	13	2	91.7404	89.1179
TI2	2013_06_DSG133_000	701	13	50	13	7	13	2	91.1071	86.4275
TI2	2013_06_DSG133_000	702	14	0	13	7	13	2	91.1988	81.2656
TI2	2013_06_DSG133_000	703	14	10	13	7	13	2	90.936	80.3216
TI2	2013_06_DSG133_000	704	14	20	13	7	13	2	90.8749	79.8448
TI2	2013_06_DSG133_000	705	14	30	13	7	13	2	90.2279	79.169
TI2	2013_06_DSG133_000	706	14	40	13	7	13	2	91.286	80.6907
TI2	2013_06_DSG133_000	707	14	50	13	7	13	2	90.9374	81.1049
TI2	2013_06_DSG133_000	708	15	0	13	7	13	2	91.6442	81.2137
TI2	2013_06_DSG133_000	709	15	10	13	7	13	2	90.6686	81.5164
TI2	2013_06_DSG133_000	710	15	20	13	7	13	2	91.6341	82.5161
TI2	2013_06_DSG133_000	711	15	30	13	7	13	2	90.7049	86.16
TI2	2013_06_DSG133_000	712	15	40	13	7	13	2	91.6071	88.71
TI2	2013_06_DSG133_000	713	15	50	13	7	13	2	90.6863	86.5966
TI2	2013_06_DSG133_000	714	16	0	13	7	13	2	90.2224	89.9271
TI2	2013_06_DSG133_000	715	16	10	13	7	13	1	91.7075	100.92
TI2	2013_06_DSG133_000	716	16	20	13	7	13	1	90.5922	100.409
TI2	2013_06_DSG133_000	717	16	30	13	7	13	2	90.979	89.8653
TI2	2013_06_DSG133_000	718	16	40	13	7	13	2	90.5685	87.6832
TI2	2013_06_DSG133_000	719	16	50	13	7	13	2	91.2743	87.4224
TI2	2013_06_DSG133_000	720	17	0	13	7	13	2	91.8333	85.8585
TI2	2013_06_DSG133_000	721	17	10	13	7	13	2	92.0072	86.8896
TI2	2013_06_DSG133_000	722	17	20	13	7	13	2	91.4968	88.1624
TI2	2013_06_DSG133_000	723	17	30	13	7	13	2	91.4315	88.2487
TI2	2013_06_DSG133_000	724	17	40	13	7	13	2	91.6604	87.8266
TI2	2013_06_DSG133_000	725	17	50	13	7	13	2	91.8737	87.5987
TI2	2013_06_DSG133_000	726	18	0	13	7	13	2	91.7637	87.59
TI2	2013_06_DSG133_000	727	18	10	13	7	13	2	91.6781	87.2965
TI2	2013_06_DSG133_000	728	18	20	13	7	13	2	92.2096	85.9303
TI2	2013_06_DSG133_000	729	18	30	13	7	13	2	92.2107	86.4756
TI2	2013_06_DSG133_000	730	18	40	13	7	13	2	92.2491	87.9097
TI2	2013_06_DSG133_000	731	18	50	13	7	13	2	92.7856	87.2841
TI2	2013_06_DSG133_000	732	19	0	13	7	13	2	92.6017	87.9713
TI2	2013_06_DSG133_000	733	19	10	13	7	13	2	93.2816	86.5916
TI2	2013_06_DSG133_000	734	19	20	13	7	13	2	92.8317	86.5666
TI2	2013_06_DSG133_000	735	19	30	13	7	13	2	93.6609	88.3068
TI2	2013_06_DSG133_000	736	19	40	13	7	13	2	94.5535	89.6595
TI2	2013_06_DSG133_000	737	19	50	13	7	13	2	95.3048	91.8555
TI2	2013_06_DSG133_000	738	20	0	13	7	13	2	96.271	95.5385
TI2	2013_06_DSG133_000	739	20	10	13	7	13	2	96.3094	94.95
TI2	2013_06_DSG133_000	740	20	20	13	7	13	2	95.984	103.34
TI2	2013_06_DSG133_000	741	20	30	13	7	13	2	95.6413	108.407
TI2	2013_06_DSG133_000	742	20	40	13	7	13	2	95.5743	95.5268
TI2	2013_06_DSG133_000	743	20	50	13	7	13	2	95.4491	100.288
TI2	2013_06_DSG133_000	744	21	0	13	7	13	2	95.3026	92.4327
TI2	2013_06_DSG133_000	745	21	10	13	7	13	2	95.193	103.965
TI2	2013_06_DSG133_000	746	21	20	13	7	13	2	94.9335	92.2219
TI2	2013_06_DSG133_000	747	21	30	13	7	13	2	94.8938	90.2281
TI2	2013_06_DSG133_000	748	21	40	13	7	13	2	94.3974	88.9908
TI2	2013_06_DSG133_000	749	21	50	13	7	13	2	94.3984	88.9434
TI2	2013_06_DSG133_000	750	22	0	13	7	13	2	94.636	88.7668
TI2	2013_06_DSG133_000	751	22	10	13	7	13	2	94.0577	89.116
TI2	2013_06_DSG133_000	752	22	20	13	7	13	2	94.4133	89.3829
TI2	2013_06_DSG133_000	753	22	30	13	7	13	2	93.9565	91.3326
TI2	2013_06_DSG133_000	754	22	40	13	7	13	2	94.0317	90.8079
TI2	2013_06_DSG133_000	755	22	50	13	7	13	2	94.1773	90.9514
TI2	2013_06_DSG133_000	756	23	0	13	7	13	2	93.8317	90.6971
TI2	2013_06_DSG133_000	757	23	10	13	7	13	2	93.888	92.7055
TI2	2013_06_DSG133_000	758	23	20	13	7	13	2	95.2772	91.7429
TI2	2013_06_DSG133_000	759	23	30	13	7	13	2	93.9696	91.4775
TI2	2013_06_DSG133_000	760	23	40	13	7	13	2	93.8643	103.221
TI2	2013_06_DSG133_000	761	23	50	13	7	13	2	94.2198	92.1026
TI2	2013_06_DSG133_000	762	0	0	14	7	13	2	95.0765	92.5634
TI2	2013_06_DSG133_000	763	0	10	14	7	13	2	94.3784	91.6976
TI2	2013_06_DSG133_000	764	0	20	14	7	13	2	94.2704	91.7376
TI2	2013_06_DSG133_000	765	0	30	14	7	13	2	93.8788	94.7959
TI2	2013_06_DSG133_000	766	0	40	14	7	13	2	94.494	92.0788
TI2	2013_06_DSG133_000	767	0	50	14	7	13	2	94.2231	92.0579
TI2	2013_06_DSG133_000	768	1	0	14	7	13	2	94.0186	92.2882
TI2	2013_06_DSG133_000	769	1	10	14	7	13	2	93.6575	92.1896
TI2	2013_06_DSG133_000	770	1	20	14	7	13	2	94.1775	91.6004
TI2	2013_06_DSG133_000	771	1	30	14	7	13	2	94.366	92.5391
TI2	2013_06_DSG133_000	772	1	40	14	7	13	2	94.1441	91.8579
TI2	2013_06_DSG133_000	773	1	50	14	7	13	2	94.0191	91.5379
TI2	2013_06_DSG133_000	774	2	0	14	7	13	2	93.5416	91.7776
TI2	2013_06_DSG133_000	775	2	10	14	7	13	2	93.6874	92.1911
TI2	2013_06_DSG133_000	776	2	20	14	7	13	2	93.8733	93.8939
TI2	2013_06_DSG133_000	777	2	30	14	7	13	2	94.0451	92.764
TI2	2013_06_DSG133_000	778	2	40	14	7	13	2	94.3574	91.1806
TI2	2013_06_DSG133_000	779	2	50	14	7	13	2	93.9939	91.3122
TI2	2013_06_DSG133_000	780	3	0	14	7	13	2	93.6472	93.1834
TI2	2013_06_DSG133_000	781	3	10	14	7	13	2	93.4502	104.87
TI2	2013_06_DSG133_000	782	3	20	14	7	13	2	93.8168	95.4546
TI2	2013_06_DSG133_000	783	3	30	14	7	13	2	94.1409	92.3168
TI2	2013_06_DSG133_000	784	3	40	14	7	13	2	93.6531	92.8786
TI2	2013_06_DSG133_000	785	3	50	14	7	13	2	93.4724	92.6023
TI2	2013_06_DSG133_000	786	4	0	14	7	13	2	94.745	89.7264
TI2	2013_06_DSG133_000	787	4	10	14	7	13	2	94.35	89.8724
TI2	2013_06_DSG133_000	788	4	20	14	7	13	2	94.2768	91.2177
TI2	2013_06_DSG133_000	789	4	30	14	7	13	2	94.2624	91.6919
TI2	2013_06_DSG133_000	790	4	40	14	7	13	2	94.0349	91.2336
TI2	2013_06_DSG133_000	791	4	50	14	7	13	2	95.1211	92.2207
TI2	2013_06_DSG133_000	792	5	0	14	7	13	2	95.2239	92.473
TI2	2013_06_DSG133_000	793	5	10	14	7	13	2	95.4325	91.4877
TI2	2013_06_DSG133_000	794	5	20	14	7	13	2	96.1414	91.6695
TI2	2013_06_DSG133_000	795	5	30	14	7	13	2	94.3062	90.9691
TI2	2013_06_DSG133_000	796	5	40	14	7	13	2	93.411	91.6896
TI2	2013_06_DSG133_000	797	5	50	14	7	13	2	93.099	91.344
TI2	2013_06_DSG133_000	798	6	0	14	7	13	2	92.2699	90.2671
TI2	2013_06_DSG133_000	799	6	10	14	7	13	2	92.7009	92.3285
TI2	2013_06_DSG133_000	800	6	20	14	7	13	2	91.951	89.2821
TI2	2013_06_DSG133_000	801	6	30	14	7	13	2	92.6954	88.4418
TI2	2013_06_DSG133_000	802	6	40	14	7	13	2	91.3709	89.9851
TI2	2013_06_DSG133_000	803	6	50	14	7	13	2	91.7541	91.0079
TI2	2013_06_DSG133_000	804	7	0	14	7	13	2	92.4509	93.1443
TI2	2013_06_DSG133_000	805	7	10	14	7	13	2	91.5195	91.3159
TI2	2013_06_DSG133_000	806	7	20	14	7	13	2	91.0531	89.5228
TI2	2013_06_DSG133_000	807	7	30	14	7	13	2	91.0789	87.5582
TI2	2013_06_DSG133_000	808	7	40	14	7	13	2	92.7057	88.8959
TI2	2013_06_DSG133_000	809	7	50	14	7	13	2	91.2845	88.3972
TI2	2013_06_DSG133_000	810	8	0	14	7	13	2	91.2913	88.3908
TI2	2013_06_DSG133_000	811	8	10	14	7	13	2	91.7307	86.0062
TI2	2013_06_DSG133_000	812	8	20	14	7	13	2	91.3425	86.8856
TI2	2013_06_DSG133_000	813	8	30	14	7	13	2	90.9257	87.5572
TI2	2013_06_DSG133_000	814	8	40	14	7	13	2	91.1982	84.5072
TI2	2013_06_DSG133_000	815	8	50	14	7	13	2	91.1155	84.109
TI2	2013_06_DSG133_000	816	9	0	14	7	13	2	91.5489	85.6976
TI2	2013_06_DSG133_000	817	9	10	14	7	13	2	91.6054	86.7421
TI2	2013_06_DSG133_000	818	9	20	14	7	13	2	90.6487	84.6445
TI2	2013_06_DSG133_000	819	9	30	14	7	13	2	91.112	84.4646
TI2	2013_06_DSG133_000	820	9	40	14	7	13	2	91.597	85.2038
TI2	2013_06_DSG133_000	821	9	50	14	7	13	2	91.3296	83.7856
TI2	2013_06_DSG133_000	822	10	0	14	7	13	2	91.2689	82.3076
TI2	2013_06_DSG133_000	823	10	10	14	7	13	2	90.4758	81.4555
TI2	2013_06_DSG133_000	824	10	20	14	7	13	2	90.8001	79.5054
TI2	2013_06_DSG133_000	825	10	30	14	7	13	2	90.8079	80.7002
TI2	2013_06_DSG133_000	826	10	40	14	7	13	2	90.5948	79.8742
TI2	2013_06_DSG133_000	827	10	50	14	7	13	2	91.097	80.8787
TI2	2013_06_DSG133_000	828	11	0	14	7	13	2	90.8212	90.2651
TI2	2013_06_DSG133_000	829	11	10	14	7	13	2	90.4614	87.7687
TI2	2013_06_DSG133_000	830	11	20	14	7	13	2	90.8259	89.9886
TI2	2013_06_DSG133_000	831	11	30	14	7	13	2	91.4147	84.5261
TI2	2013_06_DSG133_000	832	11	40	14	7	13	2	91.3146	83.7641
TI2	2013_06_DSG133_000	833	11	50	14	7	13	2	90.8555	81.7791
TI2	2013_06_DSG133_000	834	12	0	14	7	13	2	91.7402	82.7667
TI2	2013_06_DSG133_000	835	12	10	14	7	13	2	90.834	81.3504
TI2	2013_06_DSG133_000	836	12	20	14	7	13	2	90.5886	81.2538
TI2	2013_06_DSG133_000	837	12	30	14	7	13	2	91.0178	80.6846
TI2	2013_06_DSG133_000	838	12	40	14	7	13	2	91.6509	81.777
TI2	2013_06_DSG133_000	839	12	50	14	7	13	2	91.0309	80.8837
TI2	2013_06_DSG133_000	840	13	0	14	7	13	2	91.0075	82.1777
TI2	2013_06_DSG133_000	841	13	10	14	7	13	2	90.6745	84.321
TI2	2013_06_DSG133_000	842	13	20	14	7	13	2	90.9427	85.6158
TI2	2013_06_DSG133_000	843	13	30	14	7	13	2	91.4243	80.8072
TI2	2013_06_DSG133_000	844	13	40	14	7	13	2	91.1307	83.2867
TI2	2013_06_DSG133_000	845	13	50	14	7	13	1	93.6885	118.567
TI2	2013_06_DSG133_000	846	14	0	14	7	13	2	90.9531	81.734
TI2	2013_06_DSG133_000	847	14	10	14	7	13	2	90.9726	79.6585
TI2	2013_06_DSG133_000	848	14	20	14	7	13	2	91.1719	79.5391
TI2	2013_06_DSG133_000	849	14	30	14	7	13	2	90.7946	79.7689
TI2	2013_06_DSG133_000	850	14	40	14	7	13	2	90.9772	80.9548
TI2	2013_06_DSG133_000	851	14	50	14	7	13	2	91.0115	80.7738
TI2	2013_06_DSG133_000	852	15	0	14	7	13	2	90.7697	79.92
TI2	2013_06_DSG133_000	853	15	10	14	7	13	2	90.5865	81.5616
TI2	2013_06_DSG133_000	854	15	20	14	7	13	2	90.608	80.7483
TI2	2013_06_DSG133_000	855	15	30	14	7	13	2	90.5966	79.7746
TI2	2013_06_DSG133_000	856	15	40	14	7	13	2	90.5728	80.3635
TI2	2013_06_DSG133_000	857	15	50	14	7	13	2	90.9251	80.1194
TI2	2013_06_DSG133_000	858	16	0	14	7	13	2	90.8308	79.969
TI2	2013_06_DSG133_000	859	16	10	14	7	13	2	91.1761	80.6275
TI2	2013_06_DSG133_000	860	16	20	14	7	13	2	90.6447	80.7289
TI2	2013_06_DSG133_000	861	16	30	14	7	13	2	92.3034	81.6806
TI2	2013_06_DSG133_000	862	16	40	14	7	13	2	91.689	80.7191
TI2	2013_06_DSG133_000	863	16	50	14	7	13	2	91.7984	82.1214
TI2	2013_06_DSG133_000	864	17	0	14	7	13	2	92.9611	82.7398
TI2	2013_06_DSG133_000	865	17	10	14	7	13	2	91.3258	81.8615
TI2	2013_06_DSG133_000	866	17	20	14	7	13	2	91.529	82.494
TI2	2013_06_DSG133_000	867	17	30	14	7	13	2	91.8938	81.5311
TI2	2013_06_DSG133_000	868	17	40	14	7	13	2	92.0228	85.1337
TI2	2013_06_DSG133_000	869	17	50	14	7	13	2	91.8627	80.8786
TI2	2013_06_DSG133_000	870	18	0	14	7	13	2	91.8792	81.9174
TI2	2013_06_DSG133_000	871	18	10	14	7	13	2	92.0488	81.515
TI2	2013_06_DSG133_000	872	18	20	14	7	13	2	92.279	83.1797
TI2	2013_06_DSG133_000	873	18	30	14	7	13	2	92.6374	84.2509
TI2	2013_06_DSG133_000	874	18	40	14	7	13	2	93.2948	86.9665
TI2	2013_06_DSG133_000	875	18	50	14	7	13	2	92.7226	89.2748
TI2	2013_06_DSG133_000	876	19	0	14	7	13	2	93.7195	95.2818
TI2	2013_06_DSG133_000	877	19	10	14	7	13	1	93.5188	101.569
TI2	2013_06_DSG133_000	878	19	20	14	7	13	1	92.9732	102.903
TI2	2013_06_DSG133_000	879	19	30	14	7	13	1	93.7019	100.067
TI2	2013_06_DSG133_000	880	19	40	14	7	13	2	94.7251	93.7428
TI2	2013_06_DSG133_000	881	19	50	14	7	13	2	95.5293	94.0151
TI2	2013_06_DSG133_000	882	20	0	14	7	13	2	97.2219	100.421
TI2	2013_06_DSG133_000	883	20	10	14	7	13	2	96.3891	110.408
TI2	2013_06_DSG133_000	884	20	20	14	7	13	2	96.2001	106.14
TI2	2013_06_DSG133_000	885	20	30	14	7	13	2	95.8886	112.452
TI2	2013_06_DSG133_000	886	20	40	14	7	13	2	95.7601	112.86
TI2	2013_06_DSG133_000	887	20	50	14	7	13	2	95.6199	110.646
TI2	2013_06_DSG133_000	888	21	0	14	7	13	2	95.1602	107.201
TI2	2013_06_DSG133_000	889	21	10	14	7	13	2	95.4618	107.833
TI2	2013_06_DSG133_000	890	21	20	14	7	13	2	95.2886	108.272
TI2	2013_06_DSG133_000	891	21	30	14	7	13	2	94.9498	113.545
TI2	2013_06_DSG133_000	892	21	40	14	7	13	2	94.3587	93.892
TI2	2013_06_DSG133_000	893	21	50	14	7	13	2	94.1019	92.3133
TI2	2013_06_DSG133_000	894	22	0	14	7	13	2	94.2408	91.5329
TI2	2013_06_DSG133_000	895	22	10	14	7	13	2	93.9674	90.0519
TI2	2013_06_DSG133_000	896	22	20	14	7	13	2	94.6557	90.3251
TI2	2013_06_DSG133_000	897	22	30	14	7	13	2	94.4701	90.2637
TI2	2013_06_DSG133_000	898	22	40	14	7	13	2	94.4642	101.099
TI2	2013_06_DSG133_000	899	22	50	14	7	13	2	94.7227	90.6412
TI2	2013_06_DSG133_000	900	23	0	14	7	13	2	94.6964	91.8086
TI2	2013_06_DSG133_000	901	23	10	14	7	13	2	94.6878	91.233
TI2	2013_06_DSG133_000	902	23	20	14	7	13	2	94.7851	92.2145
TI2	2013_06_DSG133_000	903	23	30	14	7	13	2	94.5958	92.1775
TI2	2013_06_DSG133_000	904	23	40	14	7	13	2	94.303	97.0287
TI2	2013_06_DSG133_000	905	23	50	14	7	13	2	95.0752	93.4949
TI2	2013_06_DSG133_000	906	0	0	15	7	13	2	94.2558	92.8159
TI2	2013_06_DSG133_000	907	0	10	15	7	13	2	94.5934	95.0361
TI2	2013_06_DSG133_000	908	0	20	15	7	13	2	94.0366	93.883
TI2	2013_06_DSG133_000	909	0	30	15	7	13	2	94.5655	94.3478
TI2	2013_06_DSG133_000	910	0	40	15	7	13	2	94.2432	93.0551
TI2	2013_06_DSG133_000	911	0	50	15	7	13	2	94.5039	92.4
TI2	2013_06_DSG133_000	912	1	0	15	7	13	2	94.3534	95.0331
TI2	2013_06_DSG133_000	913	1	10	15	7	13	2	94.5337	92.0033
TI2	2013_06_DSG133_000	914	1	20	15	7	13	2	94.6808	92.8745
TI2	2013_06_DSG133_000	915	1	30	15	7	13	2	94.19	92.4945
TI2	2013_06_DSG133_000	916	1	40	15	7	13	2	93.883	91.6792
TI2	2013_06_DSG133_000	917	1	50	15	7	13	2	94.4386	92.0712
TI2	2013_06_DSG133_000	918	2	0	15	7	13	2	93.8505	92.3327
TI2	2013_06_DSG133_000	919	2	10	15	7	13	2	94.2345	91.1078
TI2	2013_06_DSG133_000	920	2	20	15	7	13	2	94.2082	90.7669
TI2	2013_06_DSG133_000	921	2	30	15	7	13	2	95.7879	91.6299
TI2	2013_06_DSG133_000	922	2	40	15	7	13	2	94.1495	90.9582
TI2	2013_06_DSG133_000	923	2	50	15	7	13	2	94.9042	90.2662
TI2	2013_06_DSG133_000	924	3	0	15	7	13	2	94.3936	91.0481
TI2	2013_06_DSG133_000	925	3	10	15	7	13	2	94.504	93.3957
TI2	2013_06_DSG133_000	926	3	20	15	7	13	2	93.9288	93.8696
TI2	2013_06_DSG133_000	927	3	30	15	7	13	2	94.0464	91.8493
TI2	2013_06_DSG133_000	928	3	40	15	7	13	2	94.4937	91.2419
TI2	2013_06_DSG133_000	929	3	50	15	7	13	2	94.5614	91.6302
TI2	2013_06_DSG133_000	930	4	0	15	7	13	2	94.711	91.4796
TI2	2013_06_DSG133_000	931	4	10	15	7	13	2	94.2688	90.0289
TI2	2013_06_DSG133_000	932	4	20	15	7	13	2	94.5522	89.8707
TI2	2013_06_DSG133_000	933	4	30	15	7	13	2	94.6605	91.2232
TI2	2013_06_DSG133_000	934	4	40	15	7	13	2	95.2521	92.7619
TI2	2013_06_DSG133_000	935	4	50	15	7	13	2	96.0811	91.8436
TI2	2013_06_DSG133_000	936	5	0	15	7	13	2	95.8851	102.464
TI2	2013_06_DSG133_000	937	5	10	15	7	13	2	96.9387	92.296
TI2	2013_06_DSG133_000	938	5	20	15	7	13	2	96.0653	89.5786
TI2	2013_06_DSG133_000	939	5	30	15	7	13	2	95.3458	91.0879
TI2	2013_06_DSG133_000	940	5	40	15	7	13	2	94.1973	93.5028
TI2	2013_06_DSG133_000	941	5	50	15	7	13	2	97.0028	105.796
TI2	2013_06_DSG133_000	942	6	0	15	7	13	2	92.9303	87.5643
TI2	2013_06_DSG133_000	943	6	10	15	7	13	2	92.4535	85.8191
TI2	2013_06_DSG133_000	944	6	20	15	7	13	2	92.092	88.7585
TI2	2013_06_DSG133_000	945	6	30	15	7	13	2	92.6689	87.7586
TI2	2013_06_DSG133_000	946	6	40	15	7	13	2	92.4789	89.5025
TI2	2013_06_DSG133_000	947	6	50	15	7	13	2	91.3725	89.3337
TI2	2013_06_DSG133_000	948	7	0	15	7	13	2	91.4644	88.9709
TI2	2013_06_DSG133_000	949	7	10	15	7	13	2	92.0956	89.1101
TI2	2013_06_DSG133_000	950	7	20	15	7	13	2	91.5173	90.4087
TI2	2013_06_DSG133_000	951	7	30	15	7	13	2	91.4428	89.5605
TI2	2013_06_DSG133_000	952	7	40	15	7	13	2	91.2543	89.0424
TI2	2013_06_DSG133_000	953	7	50	15	7	13	2	91.3764	88.668
TI2	2013_06_DSG133_000	954	8	0	15	7	13	2	90.9222	88.4479
TI2	2013_06_DSG133_000	955	8	10	15	7	13	2	91.4061	88.4539
TI2	2013_06_DSG133_000	956	8	20	15	7	13	2	91.5008	88.2155
TI2	2013_06_DSG133_000	957	8	30	15	7	13	2	91.4478	87.5003
TI2	2013_06_DSG133_000	958	8	40	15	7	13	2	91.6191	88.8818
TI2	2013_06_DSG133_000	959	8	50	15	7	13	2	91.4948	94.6701
TI2	2013_06_DSG133_000	960	9	0	15	7	13	2	91.1764	90.9268
TI2	2013_06_DSG133_000	961	9	10	15	7	13	2	91.3686	89.7315
TI2	2013_06_DSG133_000	962	9	20	15	7	13	2	91.282	88.1466
TI2	2013_06_DSG133_000	963	9	30	15	7	13	2	91.8071	87.6954
TI2	2013_06_DSG133_000	964	9	40	15	7	13	2	91.064	86.2544
TI2	2013_06_DSG133_000	965	9	50	15	7	13	2	90.9123	85.2394
TI2	2013_06_DSG133_000	966	10	0	15	7	13	2	90.8815	85.9612
TI2	2013_06_DSG133_000	967	10	10	15	7	13	2	91.0783	85.3519
TI2	2013_06_DSG133_000	968	10	20	15	7	13	2	90.7924	84.9818
TI2	2013_06_DSG133_000	969	10	30	15	7	13	2	91.8216	83.109
TI2	2013_06_DSG133_000	970	10	40	15	7	13	2	90.7462	82.1625
TI2	2013_06_DSG133_000	971	10	50	15	7	13	2	90.8652	83.4417
TI2	2013_06_DSG133_000	972	11	0	15	7	13	2	91.9816	83.6661
TI2	2013_06_DSG133_000	973	11	10	15	7	13	2	91.622	84.1273
TI2	2013_06_DSG133_000	974	11	20	15	7	13	2	91.0359	84.1327
TI2	2013_06_DSG133_000	975	11	30	15	7	13	2	90.8845	84.6912
TI2	2013_06_DSG133_000	976	11	40	15	7	13	2	91.2347	85.5746
TI2	2013_06_DSG133_000	977	11	50	15	7	13	2	90.848	86.7001
TI2	2013_06_DSG133_000	978	12	0	15	7	13	2	91.5435	86.5975
TI2	2013_06_DSG133_000	979	12	10	15	7	13	2	91.5336	86.3175
TI2	2013_06_DSG133_000	980	12	20	15	7	13	2	91.2766	85.6582
TI2	2013_06_DSG133_000	981	12	30	15	7	13	2	91.6251	86.416
TI2	2013_06_DSG133_000	982	12	40	15	7	13	2	91.2834	85.4519
TI2	2013_06_DSG133_000	983	12	50	15	7	13	2	91.492	85.1871
TI2	2013_06_DSG133_000	984	13	0	15	7	13	2	91.1786	84.5933
TI2	2013_06_DSG133_000	985	13	10	15	7	13	2	91.0238	84.1305
TI2	2013_06_DSG133_000	986	13	20	15	7	13	2	91.227	81.9124
TI2	2013_06_DSG133_000	987	13	30	15	7	13	2	90.7893	80.5837
TI2	2013_06_DSG133_000	988	13	40	15	7	13	2	91.3939	80.6533
TI2	2013_06_DSG133_000	989	13	50	15	7	13	2	91.1312	80.5165
TI2	2013_06_DSG133_000	990	14	0	15	7	13	2	91.4742	81.7065
TI2	2013_06_DSG133_000	991	14	10	15	7	13	2	91.0864	80.3426
TI2	2013_06_DSG133_000	992	14	20	15	7	13	2	91.3799	81.0889
TI2	2013_06_DSG133_000	993	14	30	15	7	13	2	91.3373	79.6146
TI2	2013_06_DSG133_000	994	14	40	15	7	13	2	90.8116	79.0067
TI2	2013_06_DSG133_000	995	14	50	15	7	13	2	90.6424	79.9151
TI2	2013_06_DSG133_000	996	15	0	15	7	13	2	91.109	80.9162
TI2	2013_06_DSG133_000	997	15	10	15	7	13	2	90.6181	82.5202
TI2	2013_06_DSG133_000	998	15	20	15	7	13	2	91.3001	80.1905
TI2	2013_06_DSG133_000	999	15	30	15	7	13	2	90.9221	86.257
TI2	2013_06_DSG133_000	1000	15	40	15	7	13	2	90.7427	86.8173
TI2	2013_06_DSG133_000	1001	15	50	15	7	13	2	91.2429	84.0841
TI2	2013_06_DSG133_000	1002	16	0	15	7	13	2	90.8585	80.961
TI2	2013_06_DSG133_000	1003	16	10	15	7	13	2	91.6067	81.4353
TI2	2013_06_DSG133_000	1004	16	20	15	7	13	2	91.3829	80.1877
TI2	2013_06_DSG133_000	1005	16	30	15	7	13	2	91.7031	79.9167
TI2	2013_06_DSG133_000	1006	16	40	15	7	13	2	91.4337	79.6804
TI2	2013_06_DSG133_000	1007	16	50	15	7	13	2	91.0544	79.9272
TI2	2013_06_DSG133_000	1008	17	0	15	7	13	2	91.8583	80.6117
TI2	2013_06_DSG133_000	1009	17	10	15	7	13	2	91.4196	81.6608
TI2	2013_06_DSG133_000	1010	17	20	15	7	13	2	92.0581	81.6497
TI2	2013_06_DSG133_000	1011	17	30	15	7	13	2	92.5503	83.8667
TI2	2013_06_DSG133_000	1012	17	40	15	7	13	2	91.9068	85.3281
TI2	2013_06_DSG133_000	1013	17	50	15	7	13	2	91.6668	86.4278
TI2	2013_06_DSG133_000	1014	18	0	15	7	13	2	91.9147	87.6298
TI2	2013_06_DSG133_000	1015	18	10	15	7	13	2	92.6727	89.8905
TI2	2013_06_DSG133_000	1016	18	20	15	7	13	2	91.2421	89.8463
TI2	2013_06_DSG133_000	1017	18	30	15	7	13	2	93.1212	89.772
TI2	2013_06_DSG133_000	1018	18	40	15	7	13	2	92.5398	88.8068
TI2	2013_06_DSG133_000	1019	18	50	15	7	13	2	92.5793	88.5351
TI2	2013_06_DSG133_000	1020	19	0	15	7	13	2	92.7554	87.9003
TI2	2013_06_DSG133_000	1021	19	10	15	7	13	2	93.9711	88.4235
TI2	2013_06_DSG133_000	1022	19	20	15	7	13	2	93.6036	89.1876
TI2	2013_06_DSG133_000	1023	19	30	15	7	13	2	94.19	88.8013
TI2	2013_06_DSG133_000	1024	19	40	15	7	13	2	94.2646	89.6787
TI2	2013_06_DSG133_000	1025	19	50	15	7	13	2	96.0891	91.6208
TI2	2013_06_DSG133_000	1026	20	0	15	7	13	2	96.8664	94.3661
TI2	2013_06_DSG133_000	1027	20	10	15	7	13	2	96.9588	99.4597
TI2	2013_06_DSG133_000	1028	20	20	15	7	13	2	97.0319	104.064
TI2	2013_06_DSG133_000	1029	20	30	15	7	13	2	96.8242	100.828
TI2	2013_06_DSG133_000	1030	20	40	15	7	13	2	95.6108	104.919
TI2	2013_06_DSG133_000	1031	20	50	15	7	13	2	96.1322	111.374
TI2	2013_06_DSG133_000	1032	21	0	15	7	13	2	95.6679	109.916
[truncated: 11,105 more rows]

## Sheet: TI2_2013_10-12
Station	Folder	File	Hour	Minute	Day	Month	Year	Peaks	High	Low
TI2	2013_06_DSG133_001	2139	0	0	1	10	13	2	92.1706	93.6214
TI2	2013_06_DSG133_001	2140	0	10	1	10	13	2	92.6176	94.7221
TI2	2013_06_DSG133_001	2141	0	20	1	10	13	2	92.6205	93.882
TI2	2013_06_DSG133_001	2142	0	30	1	10	13	2	92.8256	94.9842
TI2	2013_06_DSG133_001	2143	0	40	1	10	13	2	92.1673	94.6738
TI2	2013_06_DSG133_001	2144	0	50	1	10	13	2	92.2647	94.0368
TI2	2013_06_DSG133_001	2145	1	0	1	10	13	2	92.4344	94.2164
TI2	2013_06_DSG133_001	2146	1	10	1	10	13	2	92.638	93.4484
TI2	2013_06_DSG133_001	2147	1	20	1	10	13	2	93.0974	94.0219
TI2	2013_06_DSG133_001	2148	1	30	1	10	13	2	92.2699	93.3848
TI2	2013_06_DSG133_001	2149	1	40	1	10	13	2	92.4037	92.9339
TI2	2013_06_DSG133_001	2150	1	50	1	10	13	2	93.0314	92.9285
TI2	2013_06_DSG133_001	2151	2	0	1	10	13	2	92.6345	92.8003
TI2	2013_06_DSG133_001	2152	2	10	1	10	13	2	92.826	92.9215
TI2	2013_06_DSG133_001	2153	2	20	1	10	13	2	93.1875	92.7725
TI2	2013_06_DSG133_001	2154	2	30	1	10	13	2	92.8387	93.0521
TI2	2013_06_DSG133_001	2155	2	40	1	10	13	2	92.6181	92.025
TI2	2013_06_DSG133_001	2156	2	50	1	10	13	2	93.3702	92.928
TI2	2013_06_DSG133_001	2157	3	0	1	10	13	2	92.837	91.0396
TI2	2013_06_DSG133_001	2158	3	10	1	10	13	2	92.271	90.802
TI2	2013_06_DSG133_001	2159	3	20	1	10	13	2	92.7869	94.4186
TI2	2013_06_DSG133_001	2160	3	30	1	10	13	2	92.8175	90.7748
TI2	2013_06_DSG133_001	2161	3	40	1	10	13	2	93.4878	91.3296
TI2	2013_06_DSG133_001	2162	3	50	1	10	13	2	93.1388	90.9201
TI2	2013_06_DSG133_001	2163	4	0	1	10	13	2	92.2907	90.7759
TI2	2013_06_DSG133_001	2164	4	10	1	10	13	2	92.9039	90.6012
TI2	2013_06_DSG133_001	2165	4	20	1	10	13	2	93.0328	91.1041
TI2	2013_06_DSG133_001	2166	4	30	1	10	13	2	93.2927	91.3541
TI2	2013_06_DSG133_001	2167	4	40	1	10	13	2	93.1611	92.0628
TI2	2013_06_DSG133_001	2168	4	50	1	10	13	2	92.8806	91.9477
TI2	2013_06_DSG133_001	2169	5	0	1	10	13	2	93.8171	90.0191
TI2	2013_06_DSG133_001	2170	5	10	1	10	13	2	92.7987	89.6866
TI2	2013_06_DSG133_001	2171	5	20	1	10	13	2	93.418	90.1604
TI2	2013_06_DSG133_001	2172	5	30	1	10	13	2	93.6226	90.8994
TI2	2013_06_DSG133_001	2173	5	40	1	10	13	2	94.3666	89.511
TI2	2013_06_DSG133_001	2174	5	50	1	10	13	2	94.4902	89.4286
TI2	2013_06_DSG133_001	2175	6	0	1	10	13	2	95.0289	89.8244
TI2	2013_06_DSG133_001	2176	6	10	1	10	13	2	93.3487	90.8305
TI2	2013_06_DSG133_001	2177	6	20	1	10	13	2	93.7169	90.9317
TI2	2013_06_DSG133_001	2178	6	30	1	10	13	2	93.5737	91.4606
TI2	2013_06_DSG133_001	2179	6	40	1	10	13	1	92.0211	93.8646
TI2	2013_06_DSG133_001	2180	6	50	1	10	13	1	92.1441	99.7584
TI2	2013_06_DSG133_001	2181	7	0	1	10	13	1	92.106	105.593
TI2	2013_06_DSG133_001	2182	7	10	1	10	13	1	91.6271	103.963
TI2	2013_06_DSG133_001	2183	7	20	1	10	13	1	92.263	104.462
TI2	2013_06_DSG133_001	2184	7	30	1	10	13	1	91.1657	101.501
TI2	2013_06_DSG133_001	2185	7	40	1	10	13	1	91.3381	102.674
TI2	2013_06_DSG133_001	2186	7	50	1	10	13	1	90.7611	94.4375
TI2	2013_06_DSG133_001	2187	8	0	1	10	13	2	91.4708	92.5908
TI2	2013_06_DSG133_001	2188	8	10	1	10	13	1	90.8315	93.2675
TI2	2013_06_DSG133_001	2189	8	20	1	10	13	2	91.4609	90.7707
TI2	2013_06_DSG133_001	2190	8	30	1	10	13	2	91.0556	90.5537
TI2	2013_06_DSG133_001	2191	8	40	1	10	13	2	91.1545	92.0782
TI2	2013_06_DSG133_001	2192	8	50	1	10	13	2	91.4641	91.0514
TI2	2013_06_DSG133_001	2193	9	0	1	10	13	2	91.4555	98.3859
TI2	2013_06_DSG133_001	2194	9	10	1	10	13	2	91.6315	91.1369
TI2	2013_06_DSG133_001	2195	9	20	1	10	13	2	90.9361	91.1746
TI2	2013_06_DSG133_001	2196	9	30	1	10	13	2	91.3048	91.1179
TI2	2013_06_DSG133_001	2197	9	40	1	10	13	2	91.6167	91.2717
TI2	2013_06_DSG133_001	2198	9	50	1	10	13	2	91.2166	89.697
TI2	2013_06_DSG133_001	2199	10	0	1	10	13	2	92.366	89.9748
TI2	2013_06_DSG133_001	2200	10	10	1	10	13	2	91.8637	91.7285
TI2	2013_06_DSG133_001	2201	10	20	1	10	13	2	91.4224	91.2642
TI2	2013_06_DSG133_001	2202	10	30	1	10	13	2	91.9826	89.9443
TI2	2013_06_DSG133_001	2203	10	40	1	10	13	2	91.4831	90.3937
TI2	2013_06_DSG133_001	2204	10	50	1	10	13	2	92.0268	89.4679
TI2	2013_06_DSG133_001	2205	11	0	1	10	13	2	92.3551	88.8381
TI2	2013_06_DSG133_001	2206	11	10	1	10	13	2	92.0904	88.4527
TI2	2013_06_DSG133_001	2207	11	20	1	10	13	2	92.3854	88.7749
TI2	2013_06_DSG133_001	2208	11	30	1	10	13	2	91.9731	88.9716
TI2	2013_06_DSG133_001	2209	11	40	1	10	13	2	92.3657	88.1095
TI2	2013_06_DSG133_001	2210	11	50	1	10	13	2	92.638	89.831
TI2	2013_06_DSG133_001	2211	12	0	1	10	13	2	93.1785	89.0301
TI2	2013_06_DSG133_001	2212	12	10	1	10	13	2	92.5078	87.4652
TI2	2013_06_DSG133_001	2213	12	20	1	10	13	2	91.9787	87.2046
TI2	2013_06_DSG133_001	2214	12	30	1	10	13	3	91.9545	87.1074
TI2	2013_06_DSG133_001	2215	12	40	1	10	13	2	91.8131	86.9504
TI2	2013_06_DSG133_001	2216	12	50	1	10	13	2	91.9943	89.5021
TI2	2013_06_DSG133_001	2217	13	0	1	10	13	2	92.1787	95.188
TI2	2013_06_DSG133_001	2218	13	10	1	10	13	1	91.5968	106.364
TI2	2013_06_DSG133_001	2219	13	20	1	10	13	1	92.5088	117.019
TI2	2013_06_DSG133_001	2220	13	30	1	10	13	1	91.7935	98.5965
TI2	2013_06_DSG133_001	2221	13	40	1	10	13	2	91.8039	93.1392
TI2	2013_06_DSG133_001	2222	13	50	1	10	13	2	92.5457	88.246
TI2	2013_06_DSG133_001	2223	14	0	1	10	13	2	92.0167	84.457
TI2	2013_06_DSG133_001	2224	14	10	1	10	13	2	92.596	84.7671
TI2	2013_06_DSG133_001	2225	14	20	1	10	13	2	92.2279	84.8901
TI2	2013_06_DSG133_001	2226	14	30	1	10	13	2	91.8205	88.7825
TI2	2013_06_DSG133_001	2227	14	40	1	10	13	2	92.2478	89.9124
TI2	2013_06_DSG133_001	2228	14	50	1	10	13	1	91.6502	92.6944
TI2	2013_06_DSG133_001	2229	15	0	1	10	13	1	91.7073	96.1781
TI2	2013_06_DSG133_001	2230	15	10	1	10	13	1	92.5189	93.3804
TI2	2013_06_DSG133_001	2231	15	20	1	10	13	2	91.5913	91.4449
TI2	2013_06_DSG133_001	2232	15	30	1	10	13	3	92.1343	87.861
TI2	2013_06_DSG133_001	2233	15	40	1	10	13	2	92.2255	85.0878
TI2	2013_06_DSG133_001	2234	15	50	1	10	13	2	91.8914	85.1793
TI2	2013_06_DSG133_001	2235	16	0	1	10	13	2	92.7697	85.5011
TI2	2013_06_DSG133_001	2236	16	10	1	10	13	2	93.2038	86.5991
TI2	2013_06_DSG133_001	2237	16	20	1	10	13	2	92.2611	86.0048
TI2	2013_06_DSG133_001	2238	16	30	1	10	13	2	93.5011	86.7629
TI2	2013_06_DSG133_001	2239	16	40	1	10	13	1	93.1349	109.57
TI2	2013_06_DSG133_001	2240	16	50	1	10	13	2	92.3124	91.7703
TI2	2013_06_DSG133_001	2241	17	0	1	10	13	2	93.1659	94.2574
TI2	2013_06_DSG133_001	2242	17	10	1	10	13	1	92.0661	97.8843
TI2	2013_06_DSG133_001	2243	17	20	1	10	13	1	92.4005	98.3685
TI2	2013_06_DSG133_001	2244	17	30	1	10	13	2	92.2753	98.0546
TI2	2013_06_DSG133_001	2245	17	40	1	10	13	1	93.4426	97.5368
TI2	2013_06_DSG133_001	2246	17	50	1	10	13	2	93.4207	91.9741
TI2	2013_06_DSG133_001	2247	18	0	1	10	13	2	93.9251	88.6285
TI2	2013_06_DSG133_001	2248	18	10	1	10	13	2	93.1882	86.944
TI2	2013_06_DSG133_001	2249	18	20	1	10	13	2	93.2776	87.1887
TI2	2013_06_DSG133_001	2250	18	30	1	10	13	2	94.5215	86.8218
TI2	2013_06_DSG133_001	2251	18	40	1	10	13	2	95.5476	89.082
TI2	2013_06_DSG133_001	2252	18	50	1	10	13	2	95.1652	94.4961
TI2	2013_06_DSG133_001	2253	19	0	1	10	13	2	94.8454	95.1834
TI2	2013_06_DSG133_001	2254	19	10	1	10	13	2	94.3944	94.4254
TI2	2013_06_DSG133_001	2255	19	20	1	10	13	2	94.6754	93.7638
TI2	2013_06_DSG133_001	2256	19	30	1	10	13	2	94.887	92.6774
TI2	2013_06_DSG133_001	2257	19	40	1	10	13	2	94.8975	90.705
TI2	2013_06_DSG133_001	2258	19	50	1	10	13	2	94.7389	91.1744
TI2	2013_06_DSG133_001	2259	20	0	1	10	13	2	94.5359	90.977
TI2	2013_06_DSG133_001	2260	20	10	1	10	13	2	94.0877	91.4027
TI2	2013_06_DSG133_001	2261	20	20	1	10	13	2	94.1115	92.0929
TI2	2013_06_DSG133_001	2262	20	30	1	10	13	2	93.6801	101.873
TI2	2013_06_DSG133_001	2263	20	40	1	10	13	2	94.5452	105.655
TI2	2013_06_DSG133_001	2264	20	50	1	10	13	2	94.0271	104.998
TI2	2013_06_DSG133_001	2265	21	0	1	10	13	2	93.755	99.2875
TI2	2013_06_DSG133_001	2266	21	10	1	10	13	2	93.9966	102.342
TI2	2013_06_DSG133_001	2267	21	20	1	10	13	2	93.1393	103.626
TI2	2013_06_DSG133_001	2268	21	30	1	10	13	2	93.2598	103.273
TI2	2013_06_DSG133_001	2269	21	40	1	10	13	2	92.43	94.5458
TI2	2013_06_DSG133_001	2270	21	50	1	10	13	2	93.4602	95.8137
TI2	2013_06_DSG133_001	2271	22	0	1	10	13	2	93.319	99.8824
TI2	2013_06_DSG133_001	2272	22	10	1	10	13	2	93.641	98.3848
TI2	2013_06_DSG133_001	2273	22	20	1	10	13	2	93.6235	97.5467
TI2	2013_06_DSG133_001	2274	22	30	1	10	13	2	92.8662	94.1397
TI2	2013_06_DSG133_001	2275	22	40	1	10	13	2	93.3896	99.6563
TI2	2013_06_DSG133_001	2276	22	50	1	10	13	2	93.0882	94.3428
TI2	2013_06_DSG133_001	2277	23	0	1	10	13	2	92.6842	94.4794
TI2	2013_06_DSG133_001	2278	23	10	1	10	13	2	92.9706	95.5388
TI2	2013_06_DSG133_001	2279	23	20	1	10	13	2	92.7788	95.6809
TI2	2013_06_DSG133_001	2280	23	30	1	10	13	2	92.771	95.2929
TI2	2013_06_DSG133_001	2281	23	40	1	10	13	2	93.0161	93.9432
TI2	2013_06_DSG133_001	2282	23	50	1	10	13	2	92.7001	94.5356
TI2	2013_06_DSG133_001	2283	0	0	2	10	13	2	92.2328	94.1053
TI2	2013_06_DSG133_001	2284	0	10	2	10	13	2	92.3001	94.7943
TI2	2013_06_DSG133_001	2285	0	20	2	10	13	2	93.6272	96.3305
TI2	2013_06_DSG133_001	2286	0	30	2	10	13	2	93.3972	94.6735
TI2	2013_06_DSG133_001	2287	0	40	2	10	13	2	93.4263	94.4239
TI2	2013_06_DSG133_001	2288	0	50	2	10	13	2	93.6739	94.7562
TI2	2013_06_DSG133_001	2289	1	0	2	10	13	2	93.0773	94.3287
TI2	2013_06_DSG133_001	2290	1	10	2	10	13	2	93.0603	94.6199
TI2	2013_06_DSG133_001	2291	1	20	2	10	13	2	93.5599	95.8864
TI2	2013_06_DSG133_001	2292	1	30	2	10	13	2	93.4738	95.8116
TI2	2013_06_DSG133_001	2293	1	40	2	10	13	2	93.6774	97.2667
TI2	2013_06_DSG133_001	2294	1	50	2	10	13	2	93.9486	96.3016
TI2	2013_06_DSG133_001	2295	2	0	2	10	13	2	93.1477	94.7193
TI2	2013_06_DSG133_001	2296	2	10	2	10	13	2	93.9618	93.441
TI2	2013_06_DSG133_001	2297	2	20	2	10	13	2	93.4796	94.293
TI2	2013_06_DSG133_001	2298	2	30	2	10	13	2	93.1094	93.0547
TI2	2013_06_DSG133_001	2299	2	40	2	10	13	2	93.3814	93.0434
TI2	2013_06_DSG133_001	2300	2	50	2	10	13	2	93.351	92.2558
TI2	2013_06_DSG133_001	2301	3	0	2	10	13	2	93.0263	92.2524
TI2	2013_06_DSG133_001	2302	3	10	2	10	13	2	93.5244	93.1497
TI2	2013_06_DSG133_001	2303	3	20	2	10	13	2	93.5342	92.9707
TI2	2013_06_DSG133_001	2304	3	30	2	10	13	2	92.9453	92.5422
TI2	2013_06_DSG133_001	2305	3	40	2	10	13	2	93.5506	94.1021
TI2	2013_06_DSG133_001	2306	3	50	2	10	13	2	92.7786	92.2434
TI2	2013_06_DSG133_001	2307	4	0	2	10	13	2	93.0844	93.5176
TI2	2013_06_DSG133_001	2308	4	10	2	10	13	2	93.157	92.2207
TI2	2013_06_DSG133_001	2309	4	20	2	10	13	2	93.5619	93.6885
TI2	2013_06_DSG133_001	2310	4	30	2	10	13	2	93.0056	96.1241
TI2	2013_06_DSG133_001	2311	4	40	2	10	13	2	93.3738	94.2656
TI2	2013_06_DSG133_001	2312	4	50	2	10	13	2	93.5804	99.7415
TI2	2013_06_DSG133_001	2313	5	0	2	10	13	2	94.0608	92.6839
TI2	2013_06_DSG133_001	2314	5	10	2	10	13	2	93.3206	92.5542
TI2	2013_06_DSG133_001	2315	5	20	2	10	13	2	93.8158	101.354
TI2	2013_06_DSG133_001	2316	5	30	2	10	13	2	93.7884	92.5625
TI2	2013_06_DSG133_001	2317	5	40	2	10	13	2	94.5463	92.7428
TI2	2013_06_DSG133_001	2318	5	50	2	10	13	2	94.9594	96.8908
TI2	2013_06_DSG133_001	2319	6	0	2	10	13	2	95.7903	106.393
TI2	2013_06_DSG133_001	2320	6	10	2	10	13	2	95.268	91.7169
TI2	2013_06_DSG133_001	2321	6	20	2	10	13	2	94.3018	102.884
TI2	2013_06_DSG133_001	2322	6	30	2	10	13	2	94.3958	101.77
TI2	2013_06_DSG133_001	2323	6	40	2	10	13	2	93.7231	99.4619
TI2	2013_06_DSG133_001	2324	6	50	2	10	13	2	93.5424	91.4879
TI2	2013_06_DSG133_001	2325	7	0	2	10	13	2	93.1139	92.1849
TI2	2013_06_DSG133_001	2326	7	10	2	10	13	2	93.2177	91.7207
TI2	2013_06_DSG133_001	2327	7	20	2	10	13	2	93.5825	92.0044
TI2	2013_06_DSG133_001	2328	7	30	2	10	13	2	93.1335	91.9296
TI2	2013_06_DSG133_001	2329	7	40	2	10	13	2	93.5138	91.5826
TI2	2013_06_DSG133_001	2330	7	50	2	10	13	2	92.9215	91.9004
TI2	2013_06_DSG133_001	2331	8	0	2	10	13	2	92.7222	92.5239
TI2	2013_06_DSG133_001	2332	8	10	2	10	13	2	92.1669	91.2042
TI2	2013_06_DSG133_001	2333	8	20	2	10	13	2	92.1933	91.794
TI2	2013_06_DSG133_001	2334	8	30	2	10	13	2	92.1649	91.6808
TI2	2013_06_DSG133_001	2335	8	40	2	10	13	1	92.5614	93.1911
TI2	2013_06_DSG133_001	2336	8	50	2	10	13	2	91.8537	91.7358
TI2	2013_06_DSG133_001	2337	9	0	2	10	13	2	92.2407	91.863
TI2	2013_06_DSG133_001	2338	9	10	2	10	13	2	91.9382	91.2174
TI2	2013_06_DSG133_001	2339	9	20	2	10	13	2	92.047	90.5912
TI2	2013_06_DSG133_001	2340	9	30	2	10	13	2	92.5371	90.9451
TI2	2013_06_DSG133_001	2341	9	40	2	10	13	2	92.3044	91.1849
TI2	2013_06_DSG133_001	2342	9	50	2	10	13	2	91.2144	91.7982
TI2	2013_06_DSG133_001	2343	10	0	2	10	13	2	92.2753	91.873
TI2	2013_06_DSG133_001	2344	10	10	2	10	13	2	92.0048	92.3532
TI2	2013_06_DSG133_001	2345	10	20	2	10	13	2	91.9808	92.2343
TI2	2013_06_DSG133_001	2346	10	30	2	10	13	2	91.2586	91.2707
TI2	2013_06_DSG133_001	2347	10	40	2	10	13	2	92.0698	89.9571
TI2	2013_06_DSG133_001	2348	10	50	2	10	13	2	93.0871	89.8915
TI2	2013_06_DSG133_001	2349	11	0	2	10	13	2	91.3904	91.2266
TI2	2013_06_DSG133_001	2350	11	10	2	10	13	2	91.216	90.5827
TI2	2013_06_DSG133_001	2351	11	20	2	10	13	2	91.8873	90.8561
TI2	2013_06_DSG133_001	2352	11	30	2	10	13	2	91.5963	89.0183
TI2	2013_06_DSG133_001	2353	11	40	2	10	13	2	91.9671	89.9884
TI2	2013_06_DSG133_001	2354	11	50	2	10	13	2	91.5595	94.5048
TI2	2013_06_DSG133_001	2355	12	0	2	10	13	2	91.1964	89.4403
TI2	2013_06_DSG133_001	2356	12	10	2	10	13	2	92.5096	89.5961
TI2	2013_06_DSG133_001	2357	12	20	2	10	13	2	92.0551	90.4469
TI2	2013_06_DSG133_001	2358	12	30	2	10	13	2	92.6934	88.7763
TI2	2013_06_DSG133_001	2359	12	40	2	10	13	2	91.5492	88.6996
TI2	2013_06_DSG133_001	2360	12	50	2	10	13	2	91.6654	87.5387
TI2	2013_06_DSG133_001	2361	13	0	2	10	13	2	91.9934	87.3245
TI2	2013_06_DSG133_001	2362	13	10	2	10	13	2	92.2664	86.6957
TI2	2013_06_DSG133_001	2363	13	20	2	10	13	2	91.8929	87.554
TI2	2013_06_DSG133_001	2364	13	30	2	10	13	2	92.2417	86.3093
TI2	2013_06_DSG133_001	2365	13	40	2	10	13	2	92.1646	90.3549
TI2	2013_06_DSG133_001	2366	13	50	2	10	13	2	92.8267	84.9282
TI2	2013_06_DSG133_001	2367	14	0	2	10	13	2	92.1309	84.7485
TI2	2013_06_DSG133_001	2368	14	10	2	10	13	2	92.5289	83.117
TI2	2013_06_DSG133_001	2369	14	20	2	10	13	2	91.9354	81.9837
TI2	2013_06_DSG133_001	2370	14	30	2	10	13	2	92.1201	82.8392
TI2	2013_06_DSG133_001	2371	14	40	2	10	13	2	91.9459	86.0782
TI2	2013_06_DSG133_001	2372	14	50	2	10	13	2	91.5212	94.5146
TI2	2013_06_DSG133_001	2373	15	0	2	10	13	2	91.8433	96.7047
TI2	2013_06_DSG133_001	2374	15	10	2	10	13	2	91.8552	93.5995
TI2	2013_06_DSG133_001	2375	15	20	2	10	13	2	91.9876	83.9505
TI2	2013_06_DSG133_001	2376	15	30	2	10	13	2	92.0316	84.4372
TI2	2013_06_DSG133_001	2377	15	40	2	10	13	2	91.9745	86.0264
TI2	2013_06_DSG133_001	2378	15	50	2	10	13	2	92.2474	86.6895
TI2	2013_06_DSG133_001	2379	16	0	2	10	13	2	92.04	86.4938
TI2	2013_06_DSG133_001	2380	16	10	2	10	13	2	91.7616	87.0298
TI2	2013_06_DSG133_001	2381	16	20	2	10	13	2	92.0588	88.1954
TI2	2013_06_DSG133_001	2382	16	30	2	10	13	2	92.302	88.4753
TI2	2013_06_DSG133_001	2383	16	40	2	10	13	2	91.3257	88.1007
TI2	2013_06_DSG133_001	2384	16	50	2	10	13	2	91.5095	87.6457
TI2	2013_06_DSG133_001	2385	17	0	2	10	13	2	92.5045	90.1848
TI2	2013_06_DSG133_001	2386	17	10	2	10	13	2	92.443	87.6964
TI2	2013_06_DSG133_001	2387	17	20	2	10	13	2	92.7406	87.6766
TI2	2013_06_DSG133_001	2388	17	30	2	10	13	2	92.9513	88.4538
TI2	2013_06_DSG133_001	2389	17	40	2	10	13	2	93.4736	88.1355
TI2	2013_06_DSG133_001	2390	17	50	2	10	13	2	92.8262	89.0394
TI2	2013_06_DSG133_001	2391	18	0	2	10	13	2	92.6969	88.3265
TI2	2013_06_DSG133_001	2392	18	10	2	10	13	2	93.6197	87.7213
TI2	2013_06_DSG133_001	2393	18	20	2	10	13	2	93.915	89.1843
TI2	2013_06_DSG133_001	2394	18	30	2	10	13	2	94.7185	89.5226
TI2	2013_06_DSG133_001	2395	18	40	2	10	13	2	94.6248	90.8101
TI2	2013_06_DSG133_001	2396	18	50	2	10	13	2	94.9902	92.2317
TI2	2013_06_DSG133_001	2397	19	0	2	10	13	2	94.6121	95.604
TI2	2013_06_DSG133_001	2398	19	10	2	10	13	2	94.756	95.0364
TI2	2013_06_DSG133_001	2399	19	20	2	10	13	2	95.2899	93.6686
TI2	2013_06_DSG133_001	2400	19	30	2	10	13	2	94.9904	91.4957
TI2	2013_06_DSG133_001	2401	19	40	2	10	13	2	94.1705	92.6297
TI2	2013_06_DSG133_001	2402	19	50	2	10	13	2	94.3003	91.0155
TI2	2013_06_DSG133_001	2403	20	0	2	10	13	2	94.8366	91.9338
TI2	2013_06_DSG133_001	2404	20	10	2	10	13	2	94.4868	93.7462
TI2	2013_06_DSG133_001	2405	20	20	2	10	13	2	93.7633	97.4177
TI2	2013_06_DSG133_001	2406	20	30	2	10	13	2	94.1543	94.0888
TI2	2013_06_DSG133_001	2407	20	40	2	10	13	2	93.0245	101.45
TI2	2013_06_DSG133_001	2408	20	50	2	10	13	2	93.2628	100.242
TI2	2013_06_DSG133_001	2409	21	0	2	10	13	2	93.0585	101.327
TI2	2013_06_DSG133_001	2410	21	10	2	10	13	2	93.9553	100.842
TI2	2013_06_DSG133_001	2411	21	20	2	10	13	2	93.1084	101.856
TI2	2013_06_DSG133_001	2412	21	30	2	10	13	2	93.0586	94.8495
TI2	2013_06_DSG133_001	2413	21	40	2	10	13	2	93.0342	93.9979
TI2	2013_06_DSG133_001	2414	21	50	2	10	13	2	93.7149	94.1579
TI2	2013_06_DSG133_001	2415	22	0	2	10	13	2	93.5955	95.0542
TI2	2013_06_DSG133_001	2416	22	10	2	10	13	2	93.2356	94.2337
TI2	2013_06_DSG133_001	2417	22	20	2	10	13	2	93.131	93.893
TI2	2013_06_DSG133_001	2418	22	30	2	10	13	2	93.4293	93.775
TI2	2013_06_DSG133_001	2419	22	40	2	10	13	2	93.2789	93.5289
TI2	2013_06_DSG133_001	2420	22	50	2	10	13	2	93.2401	95.3753
TI2	2013_06_DSG133_001	2421	23	0	2	10	13	2	93.1269	92.7202
TI2	2013_06_DSG133_001	2422	23	10	2	10	13	2	93.4039	94.8566
TI2	2013_06_DSG133_001	2423	23	20	2	10	13	2	93.0397	95.358
TI2	2013_06_DSG133_001	2424	23	30	2	10	13	2	93.1772	94.8636
TI2	2013_06_DSG133_001	2425	23	40	2	10	13	2	93.1012	107.302
TI2	2013_06_DSG133_001	2426	23	50	2	10	13	2	92.9703	93.3455
TI2	2013_06_DSG133_001	2427	0	0	3	10	13	2	92.7317	93.6106
TI2	2013_06_DSG133_001	2428	0	10	3	10	13	2	94.176	94.5874
TI2	2013_06_DSG133_001	2429	0	20	3	10	13	2	93.068	94.2931
TI2	2013_06_DSG133_001	2430	0	30	3	10	13	2	92.9831	94.7292
TI2	2013_06_DSG133_001	2431	0	40	3	10	13	2	93.2955	94.5026
TI2	2013_06_DSG133_001	2432	0	50	3	10	13	2	93.215	93.72
TI2	2013_06_DSG133_001	2433	1	0	3	10	13	2	92.4768	95.6729
TI2	2013_06_DSG133_001	2434	1	10	3	10	13	2	93.5263	92.7741
TI2	2013_06_DSG133_001	2435	1	20	3	10	13	2	93.4552	92.0985
TI2	2013_06_DSG133_001	2436	1	30	3	10	13	2	93.2906	93.4365
TI2	2013_06_DSG133_001	2437	1	40	3	10	13	2	92.6887	92.8496
TI2	2013_06_DSG133_001	2438	1	50	3	10	13	2	92.9914	91.8546
TI2	2013_06_DSG133_001	2439	2	0	3	10	13	2	93.0826	92.3596
TI2	2013_06_DSG133_001	2440	2	10	3	10	13	2	93.2728	101.166
TI2	2013_06_DSG133_001	2441	2	20	3	10	13	2	92.9488	92.1691
TI2	2013_06_DSG133_001	2442	2	30	3	10	13	2	92.7874	92.1697
TI2	2013_06_DSG133_001	2443	2	40	3	10	13	2	93.9564	96.2716
TI2	2013_06_DSG133_001	2444	2	50	3	10	13	2	93.5937	92.7277
TI2	2013_06_DSG133_001	2445	3	0	3	10	13	2	92.7478	93.1951
TI2	2013_06_DSG133_001	2446	3	10	3	10	13	2	93.4404	93.1641
TI2	2013_06_DSG133_001	2447	3	20	3	10	13	2	92.6495	92.1603
TI2	2013_06_DSG133_001	2448	3	30	3	10	13	2	93.7793	92.4711
TI2	2013_06_DSG133_001	2449	3	40	3	10	13	2	93.8525	92.4466
TI2	2013_06_DSG133_001	2450	3	50	3	10	13	2	92.8134	93.2982
TI2	2013_06_DSG133_001	2451	4	0	3	10	13	2	92.855	93.2529
TI2	2013_06_DSG133_001	2452	4	10	3	10	13	2	92.9484	93.4023
TI2	2013_06_DSG133_001	2453	4	20	3	10	13	2	92.9986	94.7601
TI2	2013_06_DSG133_001	2454	4	30	3	10	13	2	92.9184	95.1155
TI2	2013_06_DSG133_001	2455	4	40	3	10	13	2	93.4898	98.8543
TI2	2013_06_DSG133_001	2456	4	50	3	10	13	2	93.0752	94.2595
TI2	2013_06_DSG133_001	2457	5	0	3	10	13	2	93.5808	99.4477
TI2	2013_06_DSG133_001	2458	5	10	3	10	13	2	92.8814	92.1963
TI2	2013_06_DSG133_001	2459	5	20	3	10	13	2	93.2518	92.6936
TI2	2013_06_DSG133_001	2460	5	30	3	10	13	2	93.7786	104.912
TI2	2013_06_DSG133_001	2461	5	40	3	10	13	2	94.3893	93.3656
TI2	2013_06_DSG133_001	2462	5	50	3	10	13	2	93.9754	118.898
TI2	2013_06_DSG133_001	2463	6	0	3	10	13	2	95.6456	103.994
TI2	2013_06_DSG133_001	2464	6	10	3	10	13	1	94.8474	96.6603
TI2	2013_06_DSG133_001	2465	6	20	3	10	13	2	94.7941	97.1197
TI2	2013_06_DSG133_001	2466	6	30	3	10	13	2	94.0567	94.7465
TI2	2013_06_DSG133_001	2467	6	40	3	10	13	1	93.1119	96.1764
TI2	2013_06_DSG133_001	2468	6	50	3	10	13	1	93.3966	94.4698
TI2	2013_06_DSG133_001	2469	7	0	3	10	13	2	92.8408	92.1067
TI2	2013_06_DSG133_001	2470	7	10	3	10	13	1	93.0848	101.227
TI2	2013_06_DSG133_001	2471	7	20	3	10	13	1	93.5179	116.165
TI2	2013_06_DSG133_001	2472	7	30	3	10	13	2	93.1007	93.3933
TI2	2013_06_DSG133_001	2473	7	40	3	10	13	2	91.8757	96.7998
TI2	2013_06_DSG133_001	2474	7	50	3	10	13	1	92.9145	111.619
TI2	2013_06_DSG133_001	2475	8	0	3	10	13	1	92.5353	102.094
TI2	2013_06_DSG133_001	2476	8	10	3	10	13	1	92.4491	100.915
TI2	2013_06_DSG133_001	2477	8	20	3	10	13	2	91.7706	92.338
TI2	2013_06_DSG133_001	2478	8	30	3	10	13	1	91.7299	100.336
TI2	2013_06_DSG133_001	2479	8	40	3	10	13	1	91.7351	98.0092
TI2	2013_06_DSG133_001	2480	8	50	3	10	13	2	91.9605	94.6268
TI2	2013_06_DSG133_001	2481	9	0	3	10	13	2	92.485	92.1303
TI2	2013_06_DSG133_001	2482	9	10	3	10	13	2	91.514	91.7855
TI2	2013_06_DSG133_001	2483	9	20	3	10	13	1	91.4302	92.8843
TI2	2013_06_DSG133_001	2484	9	30	3	10	13	2	91.6946	94.4872
TI2	2013_06_DSG133_001	2485	9	40	3	10	13	2	91.819	91.7367
TI2	2013_06_DSG133_001	2486	9	50	3	10	13	1	91.582	129.659
TI2	2013_06_DSG133_001	2487	10	0	3	10	13	2	91.5857	92.5041
TI2	2013_06_DSG133_001	2488	10	10	3	10	13	1	92.6297	91.8155
TI2	2013_06_DSG133_001	2489	10	20	3	10	13	2	92.4426	91.4209
TI2	2013_06_DSG133_001	2490	10	30	3	10	13	2	91.3355	91.8552
TI2	2013_06_DSG133_001	2491	10	40	3	10	13	2	90.7891	90.337
TI2	2013_06_DSG133_001	2492	10	50	3	10	13	1	91.8613	122.551
TI2	2013_06_DSG133_001	2493	11	0	3	10	13	2	91.7916	90.2598
TI2	2013_06_DSG133_001	2494	11	10	3	10	13	2	91.6846	90.4765
TI2	2013_06_DSG133_001	2495	11	20	3	10	13	2	91.6492	90.0384
TI2	2013_06_DSG133_001	2496	11	30	3	10	13	2	91.2442	89.8643
TI2	2013_06_DSG133_001	2497	11	40	3	10	13	2	91.2712	89.4545
TI2	2013_06_DSG133_001	2498	11	50	3	10	13	2	91.9775	89.8441
TI2	2013_06_DSG133_001	2499	12	0	3	10	13	2	91.3126	89.802
TI2	2013_06_DSG133_001	2500	12	10	3	10	13	2	92.2112	87.9976
TI2	2013_06_DSG133_001	2501	12	20	3	10	13	2	90.8973	89.0554
TI2	2013_06_DSG133_001	2502	12	30	3	10	13	2	92.0462	87.6831
TI2	2013_06_DSG133_001	2503	12	40	3	10	13	2	91.4176	87.5093
TI2	2013_06_DSG133_001	2504	12	50	3	10	13	2	92.1823	87.2802
TI2	2013_06_DSG133_001	2505	13	0	3	10	13	2	91.6412	87.5209
TI2	2013_06_DSG133_001	2506	13	10	3	10	13	2	91.7733	89.7532
TI2	2013_06_DSG133_001	2507	13	20	3	10	13	2	91.5673	86.9419
TI2	2013_06_DSG133_001	2508	13	30	3	10	13	2	90.8708	86.1244
TI2	2013_06_DSG133_001	2509	13	40	3	10	13	2	91.9733	89.1204
TI2	2013_06_DSG133_001	2510	13	50	3	10	13	2	91.2749	89.4446
TI2	2013_06_DSG133_001	2511	14	0	3	10	13	2	91.5127	84.4579
TI2	2013_06_DSG133_001	2512	14	10	3	10	13	2	92.0893	92.6043
TI2	2013_06_DSG133_001	2513	14	20	3	10	13	2	91.6849	84.4364
TI2	2013_06_DSG133_001	2514	14	30	3	10	13	2	91.9318	92.8892
TI2	2013_06_DSG133_001	2515	14	40	3	10	13	2	91.4809	82.657
TI2	2013_06_DSG133_001	2516	14	50	3	10	13	2	91.0298	95.4241
TI2	2013_06_DSG133_001	2517	15	0	3	10	13	2	91.5411	82.1321
TI2	2013_06_DSG133_001	2518	15	10	3	10	13	2	91.6757	82.323
TI2	2013_06_DSG133_001	2519	15	20	3	10	13	2	92.4823	80.9328
TI2	2013_06_DSG133_001	2520	15	30	3	10	13	2	91.535	81.6199
TI2	2013_06_DSG133_001	2521	15	40	3	10	13	2	92.2807	81.9134
TI2	2013_06_DSG133_001	2522	15	50	3	10	13	2	91.6571	82.0234
TI2	2013_06_DSG133_001	2523	16	0	3	10	13	2	92.0098	85.4239
TI2	2013_06_DSG133_001	2524	16	10	3	10	13	2	91.8043	96.2241
TI2	2013_06_DSG133_001	2525	16	20	3	10	13	3	94.2226	99.0977
TI2	2013_06_DSG133_001	2526	16	30	3	10	13	2	92.3787	89.6773
TI2	2013_06_DSG133_001	2527	16	40	3	10	13	2	92.6726	81.3663
TI2	2013_06_DSG133_001	2528	16	50	3	10	13	2	92.4834	80.7443
TI2	2013_06_DSG133_001	2529	17	0	3	10	13	2	92.7385	81.2107
TI2	2013_06_DSG133_001	2530	17	10	3	10	13	2	92.2382	84.5196
TI2	2013_06_DSG133_001	2531	17	20	3	10	13	2	93.2493	82.0974
TI2	2013_06_DSG133_001	2532	17	30	3	10	13	2	92.3137	87.5127
TI2	2013_06_DSG133_001	2533	17	40	3	10	13	2	93.3329	83.5733
TI2	2013_06_DSG133_001	2534	17	50	3	10	13	2	93.4936	80.9075
TI2	2013_06_DSG133_001	2535	18	0	3	10	13	2	93.3854	87.6368
TI2	2013_06_DSG133_001	2536	18	10	3	10	13	2	93.8045	116.908
TI2	2013_06_DSG133_001	2537	18	20	3	10	13	2	94.3101	80.869
TI2	2013_06_DSG133_001	2538	18	30	3	10	13	2	95.0947	83.5288
TI2	2013_06_DSG133_001	2539	18	40	3	10	13	2	94.9652	86.7885
TI2	2013_06_DSG133_001	2540	18	50	3	10	13	2	94.936	91.8627
TI2	2013_06_DSG133_001	2541	19	0	3	10	13	2	95.1895	92.9968
TI2	2013_06_DSG133_001	2542	19	10	3	10	13	2	95.4265	95.9725
TI2	2013_06_DSG133_001	2543	19	20	3	10	13	2	95.5566	90.0731
TI2	2013_06_DSG133_001	2544	19	30	3	10	13	2	95.5966	89.729
TI2	2013_06_DSG133_001	2545	19	40	3	10	13	2	94.7142	88.1664
TI2	2013_06_DSG133_001	2546	19	50	3	10	13	2	95.5428	88.3491
TI2	2013_06_DSG133_001	2547	20	0	3	10	13	2	94.1335	98.3302
TI2	2013_06_DSG133_001	2548	20	10	3	10	13	2	94.4364	88.5584
TI2	2013_06_DSG133_001	2549	20	20	3	10	13	2	94.5309	89.7309
TI2	2013_06_DSG133_001	2550	20	30	3	10	13	2	93.8642	92.7658
TI2	2013_06_DSG133_001	2551	20	40	3	10	13	2	95.0816	114.245
TI2	2013_06_DSG133_001	2552	20	50	3	10	13	2	94.721	96.5886
TI2	2013_06_DSG133_001	2553	21	0	3	10	13	2	94.8013	92.8437
TI2	2013_06_DSG133_001	2554	21	10	3	10	13	2	94.3546	101.117
TI2	2013_06_DSG133_001	2555	21	20	3	10	13	2	94.4199	99.9303
TI2	2013_06_DSG133_001	2556	21	30	3	10	13	2	95.6789	104.908
TI2	2013_06_DSG133_001	2557	21	40	3	10	13	2	94.8483	101.542
TI2	2013_06_DSG133_001	2558	21	50	3	10	13	2	94.9212	85.8022
TI2	2013_06_DSG133_001	2559	22	0	3	10	13	2	94.7918	87.0307
TI2	2013_06_DSG133_001	2560	22	10	3	10	13	2	94.4676	91.5484
TI2	2013_06_DSG133_001	2561	22	20	3	10	13	2	94.703	87.0261
TI2	2013_06_DSG133_001	2562	22	30	3	10	13	2	94.2818	86.3212
TI2	2013_06_DSG133_001	2563	22	40	3	10	13	2	94.5832	87.5197
TI2	2013_06_DSG133_001	2564	22	50	3	10	13	2	94.1353	90.5499
TI2	2013_06_DSG133_001	2565	23	0	3	10	13	2	94.7337	107.273
TI2	2013_06_DSG133_001	2566	23	10	3	10	13	2	94.1079	90.5601
TI2	2013_06_DSG133_001	2567	23	20	3	10	13	2	94.1529	93.5146
TI2	2013_06_DSG133_001	2568	23	30	3	10	13	2	94.1917	105.549
TI2	2013_06_DSG133_001	2569	23	40	3	10	13	2	94.4654	99.7128
TI2	2013_06_DSG133_001	2570	23	50	3	10	13	2	94.0947	90.5853
TI2	2013_06_DSG133_001	2571	0	0	4	10	13	2	94.3496	102.074
TI2	2013_06_DSG133_001	2572	0	10	4	10	13	2	94.4377	84.8292
TI2	2013_06_DSG133_001	2573	0	20	4	10	13	2	94.1184	100.843
TI2	2013_06_DSG133_001	2574	0	30	4	10	13	2	94.423	94.0658
TI2	2013_06_DSG133_001	2575	0	40	4	10	13	2	94.0341	87.9102
TI2	2013_06_DSG133_001	2576	0	50	4	10	13	2	94.2217	86.235
TI2	2013_06_DSG133_001	2577	1	0	4	10	13	2	93.6236	87.914
TI2	2013_06_DSG133_001	2578	1	10	4	10	13	2	93.584	109.834
TI2	2013_06_DSG133_001	2579	1	20	4	10	13	2	94.3554	99.8271
TI2	2013_06_DSG133_001	2580	1	30	4	10	13	2	93.744	87.0882
TI2	2013_06_DSG133_001	2581	1	40	4	10	13	2	94.5445	87.3986
TI2	2013_06_DSG133_001	2582	1	50	4	10	13	2	93.4117	88.9382
TI2	2013_06_DSG133_001	2583	2	0	4	10	13	2	93.5498	86.3642
TI2	2013_06_DSG133_001	2584	2	10	4	10	13	2	94.0206	100.54
TI2	2013_06_DSG133_001	2585	2	20	4	10	13	2	93.9247	94.223
TI2	2013_06_DSG133_001	2586	2	30	4	10	13	2	94.0702	99.3293
TI2	2013_06_DSG133_001	2587	2	40	4	10	13	2	93.4266	89.5542
TI2	2013_06_DSG133_001	2588	2	50	4	10	13	2	94.2463	89.4533
TI2	2013_06_DSG133_001	2589	3	0	4	10	13	2	94.667	102.206
TI2	2013_06_DSG133_001	2590	3	10	4	10	13	2	93.3168	87.7835
TI2	2013_06_DSG133_001	2591	3	20	4	10	13	2	94.4189	110.718
TI2	2013_06_DSG133_001	2592	3	30	4	10	13	2	94.4314	91.3724
TI2	2013_06_DSG133_001	2593	3	40	4	10	13	2	94.0955	110.009
TI2	2013_06_DSG133_001	2594	3	50	4	10	13	2	93.3165	107.626
TI2	2013_06_DSG133_001	2595	4	0	4	10	13	2	94.218	91.008
TI2	2013_06_DSG133_001	2596	4	10	4	10	13	2	93.6355	104.979
TI2	2013_06_DSG133_001	2597	4	20	4	10	13	2	93.6731	89.4394
TI2	2013_06_DSG133_001	2598	4	30	4	10	13	2	93.9024	107.284
TI2	2013_06_DSG133_001	2599	4	40	4	10	13	2	93.6788	94.2365
TI2	2013_06_DSG133_001	2600	4	50	4	10	13	2	93.4273	90.7916
TI2	2013_06_DSG133_001	2601	5	0	4	10	13	2	94.0016	122.05
TI2	2013_06_DSG133_001	2602	5	10	4	10	13	2	93.8523	90.4561
TI2	2013_06_DSG133_001	2603	5	20	4	10	13	2	94.0812	90.0484
TI2	2013_06_DSG133_001	2604	5	30	4	10	13	2	94.0344	113.027
TI2	2013_06_DSG133_001	2605	5	40	4	10	13	2	94.9999	96.9306
TI2	2013_06_DSG133_001	2606	5	50	4	10	13	2	94.6511	108.606
TI2	2013_06_DSG133_001	2607	6	0	4	10	13	2	94.9762	89.0947
TI2	2013_06_DSG133_001	2608	6	10	4	10	13	2	95.3457	116.385
TI2	2013_06_DSG133_001	2609	6	20	4	10	13	2	94.8789	118.589
TI2	2013_06_DSG133_001	2610	6	30	4	10	13	2	94.5437	97.6987
TI2	2013_06_DSG133_001	2611	6	40	4	10	13	1	93.739	120.771
TI2	2013_06_DSG133_001	2612	6	50	4	10	13	2	93.5423	95.5889
TI2	2013_06_DSG133_001	2613	7	0	4	10	13	2	93.5289	89.0859
TI2	2013_06_DSG133_001	2614	7	10	4	10	13	2	92.8525	100.578
TI2	2013_06_DSG133_001	2615	7	20	4	10	13	1	93.0223	101.493
TI2	2013_06_DSG133_001	2616	7	30	4	10	13	2	92.6816	98.4494
TI2	2013_06_DSG133_001	2617	7	40	4	10	13	2	93.2811	89.1997
TI2	2013_06_DSG133_001	2618	7	50	4	10	13	2	93.1221	106.272
TI2	2013_06_DSG133_001	2619	8	0	4	10	13	2	92.5564	88.7602
TI2	2013_06_DSG133_001	2620	8	10	4	10	13	2	93.1517	93.0182
TI2	2013_06_DSG133_001	2621	8	20	4	10	13	2	92.586	100.818
TI2	2013_06_DSG133_001	2622	8	30	4	10	13	2	92.2681	95.4477
TI2	2013_06_DSG133_001	2623	8	40	4	10	13	1	93.2745	120.165
TI2	2013_06_DSG133_001	2624	8	50	4	10	13	2	93.1085	88.9245
TI2	2013_06_DSG133_001	2625	9	0	4	10	13	2	92.1287	93.4044
TI2	2013_06_DSG133_001	2626	9	10	4	10	13	2	92.94	93.3028
TI2	2013_06_DSG133_001	2627	9	20	4	10	13	2	92.7782	98.9323
TI2	2013_06_DSG133_001	2628	9	30	4	10	13	2	92.0775	112.631
TI2	2013_06_DSG133_001	2629	9	40	4	10	13	2	92.5662	116.498
TI2	2013_06_DSG133_001	2630	9	50	4	10	13	2	92.3617	89.8297
TI2	2013_06_DSG133_001	2631	10	0	4	10	13	2	92.4575	87.3844
TI2	2013_06_DSG133_001	2632	10	10	4	10	13	2	92.1161	86.9147
TI2	2013_06_DSG133_001	2633	10	20	4	10	13	2	92.4724	86.4827
TI2	2013_06_DSG133_001	2634	10	30	4	10	13	2	92.3006	88.1499
TI2	2013_06_DSG133_001	2635	10	40	4	10	13	2	92.0421	87.3876
TI2	2013_06_DSG133_001	2636	10	50	4	10	13	2	92.2482	91.9311
TI2	2013_06_DSG133_001	2637	11	0	4	10	13	2	92.3574	85.7053
TI2	2013_06_DSG133_001	2638	11	10	4	10	13	2	92.1629	100.941
TI2	2013_06_DSG133_001	2639	11	20	4	10	13	2	92.3883	86.4106
TI2	2013_06_DSG133_001	2640	11	30	4	10	13	2	92.5073	87.3304
TI2	2013_06_DSG133_001	2641	11	40	4	10	13	2	92.1887	88.5723
TI2	2013_06_DSG133_001	2642	11	50	4	10	13	2	91.574	91.1426
TI2	2013_06_DSG133_001	2643	12	0	4	10	13	2	93.0161	95.5048
TI2	2013_06_DSG133_001	2644	12	10	4	10	13	2	92.2962	105.708
TI2	2013_06_DSG133_001	2645	12	20	4	10	13	2	92.3101	103.628
TI2	2013_06_DSG133_001	2646	12	30	4	10	13	2	92.2784	109.572
TI2	2013_06_DSG133_001	2647	12	40	4	10	13	2	92.1828	105.083
TI2	2013_06_DSG133_001	2648	12	50	4	10	13	2	93.0468	97.3251
TI2	2013_06_DSG133_001	2649	13	0	4	10	13	2	91.7583	88.0446
TI2	2013_06_DSG133_001	2650	13	10	4	10	13	2	92.701	114.923
TI2	2013_06_DSG133_001	2651	13	20	4	10	13	2	91.6059	112.484
TI2	2013_06_DSG133_001	2652	13	30	4	10	13	2	92.0302	79.9434
TI2	2013_06_DSG133_001	2653	13	40	4	10	13	2	93.3823	107.772
TI2	2013_06_DSG133_001	2654	13	50	4	10	13	2	92.7868	81.1084
TI2	2013_06_DSG133_001	2655	14	0	4	10	13	2	92.0565	108.646
TI2	2013_06_DSG133_001	2656	14	10	4	10	13	2	91.7103	87.4067
TI2	2013_06_DSG133_001	2657	14	20	4	10	13	2	91.8768	88.4005
TI2	2013_06_DSG133_001	2658	14	30	4	10	13	2	92.354	97.8936
TI2	2013_06_DSG133_001	2659	14	40	4	10	13	2	92.0789	92.6459
TI2	2013_06_DSG133_001	2660	14	50	4	10	13	2	92.6218	91.4517
TI2	2013_06_DSG133_001	2661	15	0	4	10	13	2	93.0554	96.0674
TI2	2013_06_DSG133_001	2662	15	10	4	10	13	2	92.2191	80.7647
TI2	2013_06_DSG133_001	2663	15	20	4	10	13	2	92.4841	83.2669
TI2	2013_06_DSG133_001	2664	15	30	4	10	13	2	93.0036	100.985
TI2	2013_06_DSG133_001	2665	15	40	4	10	13	2	92.45	105.027
TI2	2013_06_DSG133_001	2666	15	50	4	10	13	2	93.6078	81.255
TI2	2013_06_DSG133_001	2667	16	0	4	10	13	2	92.3312	89.7926
TI2	2013_06_DSG133_001	2668	16	10	4	10	13	2	93.1385	100.706
TI2	2013_06_DSG133_001	2669	16	20	4	10	13	2	93.1036	104.938
TI2	2013_06_DSG133_001	2670	16	30	4	10	13	2	93.5813	85.7434
TI2	2013_06_DSG133_001	2671	16	40	4	10	13	2	92.8202	86.128
TI2	2013_06_DSG133_001	2672	16	50	4	10	13	2	92.5381	80.6764
TI2	2013_06_DSG133_001	2673	17	0	4	10	13	2	92.6557	91.5203
TI2	2013_06_DSG133_001	2674	17	10	4	10	13	2	93.4501	88.3376
TI2	2013_06_DSG133_001	2675	17	20	4	10	13	2	93.7192	80.9321
TI2	2013_06_DSG133_001	2676	17	30	4	10	13	2	94.0557	84.7065
TI2	2013_06_DSG133_001	2677	17	40	4	10	13	2	93.1307	83.9143
TI2	2013_06_DSG133_001	2678	17	50	4	10	13	2	93.7138	100.239
TI2	2013_06_DSG133_001	2679	18	0	4	10	13	2	93.876	83.4789
TI2	2013_06_DSG133_001	2680	18	10	4	10	13	2	94.3169	101.968
TI2	2013_06_DSG133_001	2681	18	20	4	10	13	2	94.0123	120.118
TI2	2013_06_DSG133_001	2682	18	30	4	10	13	2	95.1691	120.411
TI2	2013_06_DSG133_001	2683	18	40	4	10	13	2	95.11	94.4612
TI2	2013_06_DSG133_001	2684	18	50	4	10	13	2	95.3345	116.327
TI2	2013_06_DSG133_001	2685	19	0	4	10	13	2	95.0827	103.065
TI2	2013_06_DSG133_001	2686	19	10	4	10	13	2	95.8925	90.8996
TI2	2013_06_DSG133_001	2687	19	20	4	10	13	2	96.0709	100.026
TI2	2013_06_DSG133_001	2688	19	30	4	10	13	2	94.9881	90.6146
TI2	2013_06_DSG133_001	2689	19	40	4	10	13	2	94.7104	90.4026
TI2	2013_06_DSG133_001	2690	19	50	4	10	13	2	94.9077	88.7505
TI2	2013_06_DSG133_001	2691	20	0	4	10	13	2	95.006	107.201
TI2	2013_06_DSG133_001	2692	20	10	4	10	13	2	94.8829	110.16
TI2	2013_06_DSG133_001	2693	20	20	4	10	13	2	94.5662	120.057
TI2	2013_06_DSG133_001	2694	20	30	4	10	13	2	94.9399	92.15
TI2	2013_06_DSG133_001	2695	20	40	4	10	13	2	94.1239	124.52
TI2	2013_06_DSG133_001	2696	20	50	4	10	13	2	94.6011	92.1448
TI2	2013_06_DSG133_001	2697	21	0	4	10	13	2	94.5705	90.83
TI2	2013_06_DSG133_001	2698	21	10	4	10	13	2	94.6226	89.497
TI2	2013_06_DSG133_001	2699	21	20	4	10	13	2	94.4125	92.4605
TI2	2013_06_DSG133_001	2700	21	30	4	10	13	2	94.2831	88.7719
TI2	2013_06_DSG133_001	2701	21	40	4	10	13	2	94.7124	106.381
TI2	2013_06_DSG133_001	2702	21	50	4	10	13	2	94.7411	86.9084
TI2	2013_06_DSG133_001	2703	22	0	4	10	13	2	94.4788	93.6263
TI2	2013_06_DSG133_001	2704	22	10	4	10	13	2	94.2787	88.1681
TI2	2013_06_DSG133_001	2705	22	20	4	10	13	2	94.7592	94.4719
TI2	2013_06_DSG133_001	2706	22	30	4	10	13	2	95.0901	97.0953
TI2	2013_06_DSG133_001	2707	22	40	4	10	13	2	94.2233	91.4333
TI2	2013_06_DSG133_001	2708	22	50	4	10	13	2	94.299	89.9935
TI2	2013_06_DSG133_001	2709	23	0	4	10	13	2	94.7846	88.1206
TI2	2013_06_DSG133_001	2710	23	10	4	10	13	2	94.2604	90.1529
TI2	2013_06_DSG133_001	2711	23	20	4	10	13	2	94.0497	89.1808
TI2	2013_06_DSG133_001	2712	23	30	4	10	13	2	94.1044	102.535
TI2	2013_06_DSG133_001	2713	23	40	4	10	13	2	94.3675	91.2061
TI2	2013_06_DSG133_001	2714	23	50	4	10	13	2	94.5024	90.4456
TI2	2013_06_DSG133_001	2715	0	0	5	10	13	2	93.1743	91.771
TI2	2013_06_DSG133_001	2716	0	10	5	10	13	2	94.4369	90.4138
TI2	2013_06_DSG133_001	2717	0	20	5	10	13	2	94.7544	90.2724
TI2	2013_06_DSG133_001	2718	0	30	5	10	13	2	94.1246	90.8145
TI2	2013_06_DSG133_001	2719	0	40	5	10	13	2	94.7873	90.3358
TI2	2013_06_DSG133_001	2720	0	50	5	10	13	2	94.0071	89.1036
TI2	2013_06_DSG133_001	2721	1	0	5	10	13	2	94.108	91.0426
TI2	2013_06_DSG133_001	2722	1	10	5	10	13	2	93.5325	91.8844
TI2	2013_06_DSG133_001	2723	1	20	5	10	13	2	94.5092	94.3316
TI2	2013_06_DSG133_001	2724	1	30	5	10	13	2	93.7573	93.3705
TI2	2013_06_DSG133_001	2725	1	40	5	10	13	2	93.9765	95.1808
TI2	2013_06_DSG133_001	2726	1	50	5	10	13	2	93.8121	91.8376
TI2	2013_06_DSG133_001	2727	2	0	5	10	13	2	94.0276	91.3497
TI2	2013_06_DSG133_001	2728	2	10	5	10	13	2	93.2971	91.7232
TI2	2013_06_DSG133_001	2729	2	20	5	10	13	2	93.87	91.7297
TI2	2013_06_DSG133_001	2730	2	30	5	10	13	2	94.0886	91.4544
TI2	2013_06_DSG133_001	2731	2	40	5	10	13	2	93.9632	91.31
TI2	2013_06_DSG133_001	2732	2	50	5	10	13	2	94.2439	90.6418
TI2	2013_06_DSG133_001	2733	3	0	5	10	13	2	93.4325	94.079
TI2	2013_06_DSG133_001	2734	3	10	5	10	13	2	93.7654	92.2702
TI2	2013_06_DSG133_001	2735	3	20	5	10	13	2	94.751	90.6989
TI2	2013_06_DSG133_001	2736	3	30	5	10	13	2	93.9543	92.5766
TI2	2013_06_DSG133_001	2737	3	40	5	10	13	2	93.3215	91.9438
TI2	2013_06_DSG133_001	2738	3	50	5	10	13	2	94.4143	91.7038
TI2	2013_06_DSG133_001	2739	4	0	5	10	13	2	93.8448	90.211
TI2	2013_06_DSG133_001	2740	4	10	5	10	13	2	94.5008	92.3475
TI2	2013_06_DSG133_001	2741	4	20	5	10	13	2	93.4451	90.5883
TI2	2013_06_DSG133_001	2742	4	30	5	10	13	2	93.9372	90.9126
TI2	2013_06_DSG133_001	2743	4	40	5	10	13	2	93.9493	91.2289
TI2	2013_06_DSG133_001	2744	4	50	5	10	13	2	94.6727	91.1155
TI2	2013_06_DSG133_001	2745	5	0	5	10	13	2	94.1019	91.3528
TI2	2013_06_DSG133_001	2746	5	10	5	10	13	2	94.0945	92.7091
TI2	2013_06_DSG133_001	2747	5	20	5	10	13	2	95.0272	92.5123
TI2	2013_06_DSG133_001	2748	5	30	5	10	13	2	94.5436	102.241
TI2	2013_06_DSG133_001	2749	5	40	5	10	13	2	94.7401	91.1976
TI2	2013_06_DSG133_001	2750	5	50	5	10	13	2	95.3271	89.7698
TI2	2013_06_DSG133_001	2751	6	0	5	10	13	2	96.5674	89.177
TI2	2013_06_DSG133_001	2752	6	10	5	10	13	2	95.3885	90.308
TI2	2013_06_DSG133_001	2753	6	20	5	10	13	2	94.8105	89.6104
TI2	2013_06_DSG133_001	2754	6	30	5	10	13	2	95.2044	96.1463
TI2	2013_06_DSG133_001	2755	6	40	5	10	13	2	94.3944	90.3092
TI2	2013_06_DSG133_001	2756	6	50	5	10	13	2	93.515	96.7228
TI2	2013_06_DSG133_001	2757	7	0	5	10	13	2	93.3583	91.7764
TI2	2013_06_DSG133_001	2758	7	10	5	10	13	2	93.1424	100.405
TI2	2013_06_DSG133_001	2759	7	20	5	10	13	2	93.0524	90.2521
TI2	2013_06_DSG133_001	2760	7	30	5	10	13	2	93.4984	95.1993
TI2	2013_06_DSG133_001	2761	7	40	5	10	13	2	93.5177	90.1186
TI2	2013_06_DSG133_001	2762	7	50	5	10	13	2	92.9702	104.467
TI2	2013_06_DSG133_001	2763	8	0	5	10	13	2	93.0871	92.8607
TI2	2013_06_DSG133_001	2764	8	10	5	10	13	2	93.1105	89.5013
TI2	2013_06_DSG133_001	2765	8	20	5	10	13	2	92.6861	90.0413
TI2	2013_06_DSG133_001	2766	8	30	5	10	13	2	92.7417	95.1271
TI2	2013_06_DSG133_001	2767	8	40	5	10	13	2	93.2474	94.3654
TI2	2013_06_DSG133_001	2768	8	50	5	10	13	2	92.8488	90.882
TI2	2013_06_DSG133_001	2769	9	0	5	10	13	2	93.3167	90.8056
TI2	2013_06_DSG133_001	2770	9	10	5	10	13	2	92.8454	90.0376
TI2	2013_06_DSG133_001	2771	9	20	5	10	13	2	92.6685	90.5534
TI2	2013_06_DSG133_001	2772	9	30	5	10	13	2	92.2633	89.3171
TI2	2013_06_DSG133_001	2773	9	40	5	10	13	2	92.5283	90.399
TI2	2013_06_DSG133_001	2774	9	50	5	10	13	2	91.5663	88.4686
TI2	2013_06_DSG133_001	2775	10	0	5	10	13	2	93.2792	88.7814
TI2	2013_06_DSG133_001	2776	10	10	5	10	13	2	93.1856	97.0763
TI2	2013_06_DSG133_001	2777	10	20	5	10	13	1	93.109	98.6164
TI2	2013_06_DSG133_001	2778	10	30	5	10	13	2	92.8015	91.1115
TI2	2013_06_DSG133_001	2779	10	40	5	10	13	2	91.7737	96.7202
TI2	2013_06_DSG133_001	2780	10	50	5	10	13	1	93.2866	98.5049
TI2	2013_06_DSG133_001	2781	11	0	5	10	13	2	91.8907	87.1358
TI2	2013_06_DSG133_001	2782	11	10	5	10	13	2	91.9926	86.3175
TI2	2013_06_DSG133_001	2783	11	20	5	10	13	2	92.8786	87.0365
TI2	2013_06_DSG133_001	2784	11	30	5	10	13	2	92.6036	86.0372
TI2	2013_06_DSG133_001	2785	11	40	5	10	13	2	92.0296	83.8836
TI2	2013_06_DSG133_001	2786	11	50	5	10	13	2	92.6405	85.1419
TI2	2013_06_DSG133_001	2787	12	0	5	10	13	2	92.5602	99.3648
TI2	2013_06_DSG133_001	2788	12	10	5	10	13	2	92.3098	85.2411
TI2	2013_06_DSG133_001	2789	12	20	5	10	13	2	92.1501	90.2455
TI2	2013_06_DSG133_001	2790	12	30	5	10	13	2	92.2025	86.1021
TI2	2013_06_DSG133_001	2791	12	40	5	10	13	2	92.5726	85.96
TI2	2013_06_DSG133_001	2792	12	50	5	10	13	2	92.258	80.9138
TI2	2013_06_DSG133_001	2793	13	0	5	10	13	2	92.3518	87.0093
TI2	2013_06_DSG133_001	2794	13	10	5	10	13	2	91.5009	87.3399
TI2	2013_06_DSG133_001	2795	13	20	5	10	13	2	93.2326	87.611
TI2	2013_06_DSG133_001	2796	13	30	5	10	13	2	92.1564	86.6189
TI2	2013_06_DSG133_001	2797	13	40	5	10	13	2	91.5945	85.3121
TI2	2013_06_DSG133_001	2798	13	50	5	10	13	2	92.6129	83.444
TI2	2013_06_DSG133_001	2799	14	0	5	10	13	2	92.0802	88.0473
TI2	2013_06_DSG133_001	2800	14	10	5	10	13	2	92.5827	96.2551
TI2	2013_06_DSG133_001	2801	14	20	5	10	13	2	93.0712	81.7627
TI2	2013_06_DSG133_001	2802	14	30	5	10	13	2	92.1907	88.9519
TI2	2013_06_DSG133_001	2803	14	40	5	10	13	2	92.624	93.5327
TI2	2013_06_DSG133_001	2804	14	50	5	10	13	2	92.5801	82.0155
TI2	2013_06_DSG133_001	2805	15	0	5	10	13	2	92.4123	84.9996
TI2	2013_06_DSG133_001	2806	15	10	5	10	13	2	92.2551	85.9927
TI2	2013_06_DSG133_001	2807	15	20	5	10	13	2	92.5263	91.0054
TI2	2013_06_DSG133_001	2808	15	30	5	10	13	1	93.2262	92.4386
TI2	2013_06_DSG133_001	2809	15	40	5	10	13	2	91.5324	89.074
TI2	2013_06_DSG133_001	2810	15	50	5	10	13	2	92.2005	87.8817
TI2	2013_06_DSG133_001	2811	16	0	5	10	13	2	91.8221	85.5172
TI2	2013_06_DSG133_001	2812	16	10	5	10	13	2	92.6536	96.4161
TI2	2013_06_DSG133_001	2813	16	20	5	10	13	2	92.5604	88.1321
TI2	2013_06_DSG133_001	2814	16	30	5	10	13	2	92.7327	79.9413
TI2	2013_06_DSG133_001	2815	16	40	5	10	13	2	92.9157	82.2145
TI2	2013_06_DSG133_001	2816	16	50	5	10	13	2	92.867	95.101
TI2	2013_06_DSG133_001	2817	17	0	5	10	13	2	92.6321	80.855
TI2	2013_06_DSG133_001	2818	17	10	5	10	13	2	93.373	86.729
TI2	2013_06_DSG133_001	2819	17	20	5	10	13	2	93.5266	113.382
TI2	2013_06_DSG133_001	2820	17	30	5	10	13	2	93.6082	82.6234
TI2	2013_06_DSG133_001	2821	17	40	5	10	13	2	94.5091	91.3806
TI2	2013_06_DSG133_001	2822	17	50	5	10	13	2	93.2133	90.0491
TI2	2013_06_DSG133_001	2823	18	0	5	10	13	2	93.3473	89.3447
TI2	2013_06_DSG133_001	2824	18	10	5	10	13	2	94.0156	84.6364
TI2	2013_06_DSG133_001	2825	18	20	5	10	13	2	94.5238	83.8081
TI2	2013_06_DSG133_001	2826	18	30	5	10	13	2	94.6862	85.5889
TI2	2013_06_DSG133_001	2827	18	40	5	10	13	2	95.8306	89.8803
TI2	2013_06_DSG133_001	2828	18	50	5	10	13	2	95.1089	92.3259
TI2	2013_06_DSG133_001	2829	19	0	5	10	13	2	95.4883	93.6044
TI2	2013_06_DSG133_001	2830	19	10	5	10	13	2	95.8536	97.8768
TI2	2013_06_DSG133_001	2831	19	20	5	10	13	2	96.0261	90.9558
TI2	2013_06_DSG133_001	2832	19	30	5	10	13	2	95.4841	90.8325
TI2	2013_06_DSG133_001	2833	19	40	5	10	13	2	95.1974	88.1898
TI2	2013_06_DSG133_001	2834	19	50	5	10	13	2	95.5059	89.5106
TI2	2013_06_DSG133_001	2835	20	0	5	10	13	2	94.802	100.246
TI2	2013_06_DSG133_001	2836	20	10	5	10	13	2	94.9986	90.1337
TI2	2013_06_DSG133_001	2837	20	20	5	10	13	2	94.5256	92.1191
TI2	2013_06_DSG133_001	2838	20	30	5	10	13	2	95.0664	94.1829
TI2	2013_06_DSG133_001	2839	20	40	5	10	13	2	95.0517	92.9753
TI2	2013_06_DSG133_001	2840	20	50	5	10	13	2	94.6384	92.5884
TI2	2013_06_DSG133_001	2841	21	0	5	10	13	2	95.1335	92.3533
TI2	2013_06_DSG133_001	2842	21	10	5	10	13	2	94.7502	95.6663
TI2	2013_06_DSG133_001	2843	21	20	5	10	13	2	94.7149	93.2752
TI2	2013_06_DSG133_001	2844	21	30	5	10	13	2	94.6972	89.5971
TI2	2013_06_DSG133_001	2845	21	40	5	10	13	2	95.1804	88.6222
TI2	2013_06_DSG133_001	2846	21	50	5	10	13	2	94.8221	89.4469
TI2	2013_06_DSG133_001	2847	22	0	5	10	13	2	94.9903	87.8487
TI2	2013_06_DSG133_001	2848	22	10	5	10	13	2	94.3948	88.067
TI2	2013_06_DSG133_001	2849	22	20	5	10	13	2	95.5547	89.4467
TI2	2013_06_DSG133_001	2850	22	30	5	10	13	2	93.7972	88.908
TI2	2013_06_DSG133_001	2851	22	40	5	10	13	2	94.349	91.6549
TI2	2013_06_DSG133_001	2852	22	50	5	10	13	2	95.2216	91.0448
TI2	2013_06_DSG133_001	2853	23	0	5	10	13	2	93.9707	91.8509
TI2	2013_06_DSG133_001	2854	23	10	5	10	13	2	94.1153	102.567
TI2	2013_06_DSG133_001	2855	23	20	5	10	13	2	94.0371	95.3408
TI2	2013_06_DSG133_001	2856	23	30	5	10	13	2	93.8494	95.6556
TI2	2013_06_DSG133_001	2857	23	40	5	10	13	2	94.3723	95.3389
TI2	2013_06_DSG133_001	2858	23	50	5	10	13	2	94.1279	96.4472
TI2	2013_06_DSG133_001	2859	0	0	6	10	13	2	94.1304	97.1827
TI2	2013_06_DSG133_001	2860	0	10	6	10	13	2	93.975	95.8157
TI2	2013_06_DSG133_001	2861	0	20	6	10	13	2	93.8265	95.3824
TI2	2013_06_DSG133_001	2862	0	30	6	10	13	2	93.7318	94.1033
TI2	2013_06_DSG133_001	2863	0	40	6	10	13	2	94.2017	94.7408
TI2	2013_06_DSG133_001	2864	0	50	6	10	13	2	94.1874	94.5995
TI2	2013_06_DSG133_001	2865	1	0	6	10	13	2	94.5963	93.1703
TI2	2013_06_DSG133_001	2866	1	10	6	10	13	2	93.6511	92.1973
TI2	2013_06_DSG133_001	2867	1	20	6	10	13	2	93.9151	93.4345
TI2	2013_06_DSG133_001	2868	1	30	6	10	13	2	93.7923	94.1571
TI2	2013_06_DSG133_001	2869	1	40	6	10	13	2	93.3845	92.1269
TI2	2013_06_DSG133_001	2870	1	50	6	10	13	2	93.6561	93.0823
TI2	2013_06_DSG133_001	2871	2	0	6	10	13	2	93.9572	92.6116
TI2	2013_06_DSG133_001	2872	2	10	6	10	13	2	94.1443	92.1055
TI2	2013_06_DSG133_001	2873	2	20	6	10	13	2	93.3044	92.2805
TI2	2013_06_DSG133_001	2874	2	30	6	10	13	2	93.8122	92.5025
TI2	2013_06_DSG133_001	2875	2	40	6	10	13	2	94.1525	91.2984
TI2	2013_06_DSG133_001	2876	2	50	6	10	13	2	93.9517	91.4981
TI2	2013_06_DSG133_001	2877	3	0	6	10	13	2	93.5646	90.4122
TI2	2013_06_DSG133_001	2878	3	10	6	10	13	2	93.8212	92.0201
TI2	2013_06_DSG133_001	2879	3	20	6	10	13	2	94.7542	91.8082
TI2	2013_06_DSG133_001	2880	3	30	6	10	13	2	94.3842	96.6795
TI2	2013_06_DSG133_001	2881	3	40	6	10	13	2	94.5807	91.5299
TI2	2013_06_DSG133_001	2882	3	50	6	10	13	2	94.6758	90.7585
TI2	2013_06_DSG133_001	2883	4	0	6	10	13	2	94.7638	92.3716
TI2	2013_06_DSG133_001	2884	4	10	6	10	13	2	94.4101	90.5184
TI2	2013_06_DSG133_001	2885	4	20	6	10	13	2	93.7662	90.768
TI2	2013_06_DSG133_001	2886	4	30	6	10	13	2	94.1193	91.3989
TI2	2013_06_DSG133_001	2887	4	40	6	10	13	2	93.94	89.4962
TI2	2013_06_DSG133_001	2888	4	50	6	10	13	2	94.5002	90.318
TI2	2013_06_DSG133_001	2889	5	0	6	10	13	2	94.2475	89.6642
TI2	2013_06_DSG133_001	2890	5	10	6	10	13	2	94.5959	89.2453
TI2	2013_06_DSG133_001	2891	5	20	6	10	13	2	94.5851	92.0245
TI2	2013_06_DSG133_001	2892	5	30	6	10	13	2	95.2856	90.1857
TI2	2013_06_DSG133_001	2893	5	40	6	10	13	2	95.152	88.7401
TI2	2013_06_DSG133_001	2894	5	50	6	10	13	2	95.7237	88.3158
TI2	2013_06_DSG133_001	2895	6	0	6	10	13	2	96.3998	88.6798
TI2	2013_06_DSG133_001	2896	6	10	6	10	13	2	95.7859	92.1065
TI2	2013_06_DSG133_001	2897	6	20	6	10	13	2	95.4324	87.6023
TI2	2013_06_DSG133_001	2898	6	30	6	10	13	2	94.8387	87.1149
TI2	2013_06_DSG133_001	2899	6	40	6	10	13	2	94.2604	86.4658
TI2	2013_06_DSG133_001	2900	6	50	6	10	13	2	93.971	87.4943
TI2	2013_06_DSG133_001	2901	7	0	6	10	13	2	93.5461	86.539
TI2	2013_06_DSG133_001	2902	7	10	6	10	13	2	93.9781	86.7502
TI2	2013_06_DSG133_001	2903	7	20	6	10	13	2	93.3679	88.5323
TI2	2013_06_DSG133_001	2904	7	30	6	10	13	2	93.4773	103.698
TI2	2013_06_DSG133_001	2905	7	40	6	10	13	2	92.9893	85.3306
TI2	2013_06_DSG133_001	2906	7	50	6	10	13	2	93.2983	88.1497
TI2	2013_06_DSG133_001	2907	8	0	6	10	13	1	93.7805	99.9085
TI2	2013_06_DSG133_001	2908	8	10	6	10	13	2	93.1252	93.867
TI2	2013_06_DSG133_001	2909	8	20	6	10	13	1	93.5475	125.75
TI2	2013_06_DSG133_001	2910	8	30	6	10	13	2	93.303	93.4625
TI2	2013_06_DSG133_001	2911	8	40	6	10	13	2	93.7569	92.8261
TI2	2013_06_DSG133_001	2912	8	50	6	10	13	2	92.1958	86.0132
TI2	2013_06_DSG133_001	2913	9	0	6	10	13	2	92.7377	86.4152
TI2	2013_06_DSG133_001	2914	9	10	6	10	13	2	92.6447	98.4771
TI2	2013_06_DSG133_001	2915	9	20	6	10	13	3	92.8808	92.269
TI2	2013_06_DSG133_001	2916	9	30	6	10	13	2	91.9858	90.3809
TI2	2013_06_DSG133_001	2917	9	40	6	10	13	2	92.6576	88.0731
TI2	2013_06_DSG133_001	2918	9	50	6	10	13	2	92.6939	100.595
TI2	2013_06_DSG133_001	2919	10	0	6	10	13	2	92.7938	91.562
TI2	2013_06_DSG133_001	2920	10	10	6	10	13	2	92.3416	96.9175
TI2	2013_06_DSG133_001	2921	10	20	6	10	13	2	93.2992	88.8588
TI2	2013_06_DSG133_001	2922	10	30	6	10	13	2	93.487	90.4147
TI2	2013_06_DSG133_001	2923	10	40	6	10	13	2	92.6889	90.7409
TI2	2013_06_DSG133_001	2924	10	50	6	10	13	2	92.0736	88.6744
TI2	2013_06_DSG133_001	2925	11	0	6	10	13	2	92.8411	86.8032
TI2	2013_06_DSG133_001	2926	11	10	6	10	13	2	93.0244	86.6329
TI2	2013_06_DSG133_001	2927	11	20	6	10	13	2	92.5835	85.7246
TI2	2013_06_DSG133_001	2928	11	30	6	10	13	2	93.1362	86.0374
TI2	2013_06_DSG133_001	2929	11	40	6	10	13	2	92.5249	85.1208
TI2	2013_06_DSG133_001	2930	11	50	6	10	13	2	92.3706	85.0124
TI2	2013_06_DSG133_001	2931	12	0	6	10	13	2	92.3226	85.8476
TI2	2013_06_DSG133_001	2932	12	10	6	10	13	2	91.9303	85.7576
TI2	2013_06_DSG133_001	2933	12	20	6	10	13	2	92.3959	87.5259
TI2	2013_06_DSG133_001	2934	12	30	6	10	13	2	92.1438	85.3215
TI2	2013_06_DSG133_001	2935	12	40	6	10	13	2	92.0988	85.57
TI2	2013_06_DSG133_001	2936	12	50	6	10	13	2	91.6616	86.4961
TI2	2013_06_DSG133_001	2937	13	0	6	10	13	2	91.8483	85.7984
TI2	2013_06_DSG133_001	2938	13	10	6	10	13	2	91.6589	85.4702
TI2	2013_06_DSG133_001	2939	13	20	6	10	13	2	92.6829	85.751
TI2	2013_06_DSG133_001	2940	13	30	6	10	13	2	91.5504	85.6239
TI2	2013_06_DSG133_001	2941	13	40	6	10	13	2	92.5588	86.3476
TI2	2013_06_DSG133_001	2942	13	50	6	10	13	2	92.0287	85.2918
TI2	2013_06_DSG133_001	2943	14	0	6	10	13	2	92.5259	85.8759
TI2	2013_06_DSG133_001	2944	14	10	6	10	13	2	91.8791	91.6759
TI2	2013_06_DSG133_001	2945	14	20	6	10	13	2	93.142	86.1371
TI2	2013_06_DSG133_001	2946	14	30	6	10	13	2	92.3431	85.2088
TI2	2013_06_DSG133_001	2947	14	40	6	10	13	2	94.129	93.1614
TI2	2013_06_DSG133_001	2948	14	50	6	10	13	2	92.2253	87.6332
TI2	2013_06_DSG133_001	2949	15	0	6	10	13	2	92.5731	85.1922
TI2	2013_06_DSG133_001	2950	15	10	6	10	13	2	93.4723	83.9127
TI2	2013_06_DSG133_001	2951	15	20	6	10	13	2	92.5921	84.3879
TI2	2013_06_DSG133_001	2952	15	30	6	10	13	2	92.1419	86.9983
TI2	2013_06_DSG133_001	2953	15	40	6	10	13	2	92.7644	91.387
TI2	2013_06_DSG133_001	2954	15	50	6	10	13	2	92.9773	91.6248
TI2	2013_06_DSG133_001	2955	16	0	6	10	13	2	92.7714	86.7033
TI2	2013_06_DSG133_001	2956	16	10	6	10	13	2	92.0118	84.7515
TI2	2013_06_DSG133_001	2957	16	20	6	10	13	2	92.9453	100.491
TI2	2013_06_DSG133_001	2958	16	30	6	10	13	2	92.8525	88.3764
TI2	2013_06_DSG133_001	2959	16	40	6	10	13	2	92.4923	86.9286
TI2	2013_06_DSG133_001	2960	16	50	6	10	13	2	92.0845	89.877
TI2	2013_06_DSG133_001	2961	17	0	6	10	13	2	91.9249	89.2896
TI2	2013_06_DSG133_001	2962	17	10	6	10	13	2	92.6495	90.3499
TI2	2013_06_DSG133_001	2963	17	20	6	10	13	2	92.2116	89.7543
TI2	2013_06_DSG133_001	2964	17	30	6	10	13	2	92.6689	89.279
TI2	2013_06_DSG133_001	2965	17	40	6	10	13	2	93.0122	90.8437
TI2	2013_06_DSG133_001	2966	17	50	6	10	13	2	93.4046	91.2179
TI2	2013_06_DSG133_001	2967	18	0	6	10	13	2	93.2786	90.0694
TI2	2013_06_DSG133_001	2968	18	10	6	10	13	2	93.7288	89.0474
TI2	2013_06_DSG133_001	2969	18	20	6	10	13	2	94.7409	87.0885
TI2	2013_06_DSG133_001	2970	18	30	6	10	13	2	95.0386	91.4588
TI2	2013_06_DSG133_001	2971	18	40	6	10	13	2	95.9488	94.9742
TI2	2013_06_DSG133_001	2972	18	50	6	10	13	2	95.0907	94.4391
TI2	2013_06_DSG133_001	2973	19	0	6	10	13	2	95.4444	96.102
TI2	2013_06_DSG133_001	2974	19	10	6	10	13	2	96.0482	93.4519
TI2	2013_06_DSG133_001	2975	19	20	6	10	13	2	95.5184	92.364
TI2	2013_06_DSG133_001	2976	19	30	6	10	13	2	95.2599	89.8121
TI2	2013_06_DSG133_001	2977	19	40	6	10	13	2	95.0866	90.147
TI2	2013_06_DSG133_001	2978	19	50	6	10	13	2	95.3593	89.282
TI2	2013_06_DSG133_001	2979	20	0	6	10	13	2	95.1117	92.4213
TI2	2013_06_DSG133_001	2980	20	10	6	10	13	2	95.4913	100.491
TI2	2013_06_DSG133_001	2981	20	20	6	10	13	2	94.8822	93.4888
TI2	2013_06_DSG133_001	2982	20	30	6	10	13	2	94.2647	101.771
TI2	2013_06_DSG133_001	2983	20	40	6	10	13	2	93.8639	93.4703
TI2	2013_06_DSG133_001	2984	20	50	6	10	13	2	95.1601	98.0689
TI2	2013_06_DSG133_001	2985	21	0	6	10	13	2	94.1625	92.5922
TI2	2013_06_DSG133_001	2986	21	10	6	10	13	2	94.2798	101.452
TI2	2013_06_DSG133_001	2987	21	20	6	10	13	2	93.9781	88.9028
TI2	2013_06_DSG133_001	2988	21	30	6	10	13	2	94.4096	95.3585
TI2	2013_06_DSG133_001	2989	21	40	6	10	13	2	94.445	95.6245
TI2	2013_06_DSG133_001	2990	21	50	6	10	13	2	94.7688	87.2746
TI2	2013_06_DSG133_001	2991	22	0	6	10	13	2	94.8737	87.0317
TI2	2013_06_DSG133_001	2992	22	10	6	10	13	2	94.1667	111.875
TI2	2013_06_DSG133_001	2993	22	20	6	10	13	2	94.6405	86.9666
TI2	2013_06_DSG133_001	2994	22	30	6	10	13	2	94.2285	88.809
TI2	2013_06_DSG133_001	2995	22	40	6	10	13	2	94.3429	88.3256
TI2	2013_06_DSG133_001	2996	22	50	6	10	13	2	95.0014	88.2458
TI2	2013_06_DSG133_001	2997	23	0	6	10	13	2	95.1513	88.5833
TI2	2013_06_DSG133_001	2998	23	10	6	10	13	2	94.605	89.0975
TI2	2013_06_DSG133_001	2999	23	20	6	10	13	2	94.1859	89.5096
TI2	2013_06_DSG133_001	3000	23	30	6	10	13	2	94.268	90.3663
TI2	2013_06_DSG133_001	3001	23	40	6	10	13	2	94.1975	91.1149
TI2	2013_06_DSG133_001	3002	23	50	6	10	13	2	94.3787	91.5597
TI2	2013_06_DSG133_001	3003	0	0	7	10	13	2	95.2603	105.917
TI2	2013_06_DSG133_001	3004	0	10	7	10	13	2	94.9505	92.7697
TI2	2013_06_DSG133_001	3005	0	20	7	10	13	2	95.0203	91.1299
TI2	2013_06_DSG133_001	3006	0	30	7	10	13	2	94.4826	89.5467
TI2	2013_06_DSG133_001	3007	0	40	7	10	13	2	94.4946	89.4685
TI2	2013_06_DSG133_001	3008	0	50	7	10	13	2	94.4962	89.9379
TI2	2013_06_DSG133_001	3009	1	0	7	10	13	2	95.2024	89.7385
TI2	2013_06_DSG133_001	3010	1	10	7	10	13	2	94.0236	89.5189
TI2	2013_06_DSG133_001	3011	1	20	7	10	13	2	94.7474	97.952
TI2	2013_06_DSG133_001	3012	1	30	7	10	13	2	93.8878	95.7358
TI2	2013_06_DSG133_001	3013	1	40	7	10	13	2	94.7973	92.3284
TI2	2013_06_DSG133_001	3014	1	50	7	10	13	2	95.7447	90.4275
TI2	2013_06_DSG133_001	3015	2	0	7	10	13	2	95.8109	89.3883
TI2	2013_06_DSG133_001	3016	2	10	7	10	13	2	95.8485	91.5281
TI2	2013_06_DSG133_001	3017	2	20	7	10	13	2	94.7162	86.569
TI2	2013_06_DSG133_001	3018	2	30	7	10	13	2	94.1711	85.3382
TI2	2013_06_DSG133_001	3019	2	40	7	10	13	2	94.7428	86.9337
TI2	2013_06_DSG133_001	3020	2	50	7	10	13	2	94.464	84.3971
TI2	2013_06_DSG133_001	3021	3	0	7	10	13	2	94.5377	84.1572
TI2	2013_06_DSG133_001	3022	3	10	7	10	13	2	94.6539	88.9016
TI2	2013_06_DSG133_001	3023	3	20	7	10	13	2	94.8007	84.7073
TI2	2013_06_DSG133_001	3024	3	30	7	10	13	2	94.4938	84.9557
TI2	2013_06_DSG133_001	3025	3	40	7	10	13	2	94.5307	88.3904
TI2	2013_06_DSG133_001	3026	3	50	7	10	13	2	94.504	86.054
TI2	2013_06_DSG133_001	3027	4	0	7	10	13	2	94.2365	85.0565
TI2	2013_06_DSG133_001	3028	4	10	7	10	13	2	94.3842	86.1955
TI2	2013_06_DSG133_001	3029	4	20	7	10	13	2	93.9095	84.595
TI2	2013_06_DSG133_001	3030	4	30	7	10	13	2	94.1223	87.1069
TI2	2013_06_DSG133_001	3031	4	40	7	10	13	2	94.4701	88.0799
TI2	2013_06_DSG133_001	3032	4	50	7	10	13	2	94.4356	88.2891
TI2	2013_06_DSG133_001	3033	5	0	7	10	13	2	94.1131	89.9963
TI2	2013_06_DSG133_001	3034	5	10	7	10	13	2	95.0498	92.5381
TI2	2013_06_DSG133_001	3035	5	20	7	10	13	2	94.5495	92.3648
TI2	2013_06_DSG133_001	3036	5	30	7	10	13	2	94.9831	93.2591
TI2	2013_06_DSG133_001	3037	5	40	7	10	13	2	94.871	93.3939
TI2	2013_06_DSG133_001	3038	5	50	7	10	13	2	95.3149	93.9314
TI2	2013_06_DSG133_001	3039	6	0	7	10	13	2	94.6762	96.7578
TI2	2013_06_DSG133_001	3040	6	10	7	10	13	2	96.045	94.7877
TI2	2013_06_DSG133_001	3041	6	20	7	10	13	1	95.2254	96.2672
TI2	2013_06_DSG133_001	3042	6	30	7	10	13	2	93.7087	95.1867
TI2	2013_06_DSG133_001	3043	6	40	7	10	13	1	93.0183	96.499
TI2	2013_06_DSG133_001	3044	6	50	7	10	13	1	92.3533	96.8565
TI2	2013_06_DSG133_001	3045	7	0	7	10	13	1	92.0009	96.6236
TI2	2013_06_DSG133_001	3046	7	10	7	10	13	1	91.7481	96.7856
TI2	2013_06_DSG133_001	3047	7	20	7	10	13	1	91.7291	97.5464
TI2	2013_06_DSG133_001	3048	7	30	7	10	13	1	91.5803	98.9112
TI2	2013_06_DSG133_001	3049	7	40	7	10	13	1	90.9717	97.1842
TI2	2013_06_DSG133_001	3050	7	50	7	10	13	1	91.7532	97.558
TI2	2013_06_DSG133_001	3051	8	0	7	10	13	1	92.567	128.182
TI2	2013_06_DSG133_001	3052	8	10	7	10	13	1	92.4005	96.7818
TI2	2013_06_DSG133_001	3053	8	20	7	10	13	1	92.3299	126.382
TI2	2013_06_DSG133_001	3054	8	30	7	10	13	1	92.102	126.486
TI2	2013_06_DSG133_001	3055	8	40	7	10	13	1	92.4379	102.37
TI2	2013_06_DSG133_001	3056	8	50	7	10	13	1	92.1343	97.2037
TI2	2013_06_DSG133_001	3057	9	0	7	10	13	1	92.6848	100.717
TI2	2013_06_DSG133_001	3058	9	10	7	10	13	1	91.7147	119.257
TI2	2013_06_DSG133_001	3059	9	20	7	10	13	1	91.2586	99.2987
TI2	2013_06_DSG133_001	3060	9	30	7	10	13	1	91.8891	107.192
TI2	2013_06_DSG133_001	3061	9	40	7	10	13	1	92.3376	104.915
TI2	2013_06_DSG133_001	3062	9	50	7	10	13	1	91.8526	120.944
TI2	2013_06_DSG133_001	3063	10	0	7	10	13	1	91.6483	99.9394
TI2	2013_06_DSG133_001	3064	10	10	7	10	13	1	91.8338	101.408
TI2	2013_06_DSG133_001	3065	10	20	7	10	13	1	92.0681	113.358
TI2	2013_06_DSG133_001	3066	10	30	7	10	13	1	92.1798	97.461
TI2	2013_06_DSG133_001	3067	10	40	7	10	13	1	91.5412	98.1958
TI2	2013_06_DSG133_001	3068	10	50	7	10	13	1	92.0331	98.3251
TI2	2013_06_DSG133_001	3069	11	0	7	10	13	1	91.1164	120.254
TI2	2013_06_DSG133_001	3070	11	10	7	10	13	1	91.8378	95.8533
TI2	2013_06_DSG133_001	3071	11	20	7	10	13	1	91.3172	101.428
TI2	2013_06_DSG133_001	3072	11	30	7	10	13	1	92.5671	100.555
TI2	2013_06_DSG133_001	3073	11	40	7	10	13	1	91.4462	116.97
TI2	2013_06_DSG133_001	3074	11	50	7	10	13	1	91.9047	96.9205
TI2	2013_06_DSG133_001	3075	12	0	7	10	13	1	92.5043	116.038
TI2	2013_06_DSG133_001	3076	12	10	7	10	13	1	91.8507	97.6735
TI2	2013_06_DSG133_001	3077	12	20	7	10	13	1	91.5803	94.5472
TI2	2013_06_DSG133_001	3078	12	30	7	10	13	1	91.4686	124.775
TI2	2013_06_DSG133_001	3079	12	40	7	10	13	1	91.7282	118.972
TI2	2013_06_DSG133_001	3080	12	50	7	10	13	2	91.3893	111.959
TI2	2013_06_DSG133_001	3081	13	0	7	10	13	1	91.9873	98.1618
TI2	2013_06_DSG133_001	3082	13	10	7	10	13	1	91.6941	119.58
TI2	2013_06_DSG133_001	3083	13	20	7	10	13	1	91.22	101.673
TI2	2013_06_DSG133_001	3084	13	30	7	10	13	1	91.2429	95.9129
TI2	2013_06_DSG133_001	3085	13	40	7	10	13	1	91.7632	95.2306
TI2	2013_06_DSG133_001	3086	13	50	7	10	13	2	91.297	93.5469
TI2	2013_06_DSG133_001	3087	14	0	7	10	13	1	92.0309	101.399
TI2	2013_06_DSG133_001	3088	14	10	7	10	13	1	91.4841	95.6188
TI2	2013_06_DSG133_001	3089	14	20	7	10	13	1	90.8251	93.9001
TI2	2013_06_DSG133_001	3090	14	30	7	10	13	1	91.9257	95.0343
TI2	2013_06_DSG133_001	3091	14	40	7	10	13	1	91.6005	94.9668
TI2	2013_06_DSG133_001	3092	14	50	7	10	13	1	91.7526	109.546
TI2	2013_06_DSG133_001	3093	15	0	7	10	13	1	90.8059	94.992
TI2	2013_06_DSG133_001	3094	15	10	7	10	13	1	90.4093	99.5581
TI2	2013_06_DSG133_001	3095	15	20	7	10	13	1	89.9827	101.278
TI2	2013_06_DSG133_001	3096	15	30	7	10	13	1	89.7833	97.405
TI2	2013_06_DSG133_001	3097	15	40	7	10	13	1	91.4337	95.3634
TI2	2013_06_DSG133_001	3098	15	50	7	10	13	1	91.2691	95.6882
TI2	2013_06_DSG133_001	3099	16	0	7	10	13	1	91.4278	94.7676
TI2	2013_06_DSG133_001	3100	16	10	7	10	13	1	91.098	95.6329
TI2	2013_06_DSG133_001	3101	16	20	7	10	13	1	91.2024	95.9451
TI2	2013_06_DSG133_001	3102	16	30	7	10	13	1	92.5637	101.783
TI2	2013_06_DSG133_001	3103	16	40	7	10	13	1	92.4479	105.982
TI2	2013_06_DSG133_001	3104	16	50	7	10	13	2	92.7427	93.436
TI2	2013_06_DSG133_001	3105	17	0	7	10	13	1	91.3431	94.5947
TI2	2013_06_DSG133_001	3106	17	10	7	10	13	1	93.1427	94.8775
TI2	2013_06_DSG133_001	3107	17	20	7	10	13	1	93.0269	103.332
TI2	2013_06_DSG133_001	3108	17	30	7	10	13	2	92.8741	98.5074
TI2	2013_06_DSG133_001	3109	17	40	7	10	13	1	93.0184	96.4399
TI2	2013_06_DSG133_001	3110	17	50	7	10	13	2	93.2924	92.8576
TI2	2013_06_DSG133_001	3111	18	0	7	10	13	2	92.7332	98.2547
TI2	2013_06_DSG133_001	3112	18	10	7	10	13	2	93.7877	95.4865
TI2	2013_06_DSG133_001	3113	18	20	7	10	13	2	94.6757	93.943
TI2	2013_06_DSG133_001	3114	18	30	7	10	13	2	94.7947	94.8896
TI2	2013_06_DSG133_001	3115	18	40	7	10	13	1	95.0179	96.7126
TI2	2013_06_DSG133_001	3116	18	50	7	10	13	2	94.9731	105.651
TI2	2013_06_DSG133_001	3117	19	0	7	10	13	2	94.6559	98.1637
TI2	2013_06_DSG133_001	3118	19	10	7	10	13	2	94.8399	96.6821
TI2	2013_06_DSG133_001	3119	19	20	7	10	13	2	94.1018	105.637
TI2	2013_06_DSG133_001	3120	19	30	7	10	13	2	94.354	98.2754
TI2	2013_06_DSG133_001	3121	19	40	7	10	13	2	95.0154	97.2221
TI2	2013_06_DSG133_001	3122	19	50	7	10	13	2	94.0197	97.7018
TI2	2013_06_DSG133_001	3123	20	0	7	10	13	2	93.9364	100.064
TI2	2013_06_DSG133_001	3124	20	10	7	10	13	2	93.5101	107.033
TI2	2013_06_DSG133_001	3125	20	20	7	10	13	2	93.4776	102.485
TI2	2013_06_DSG133_001	3126	20	30	7	10	13	2	94.1359	104.235
TI2	2013_06_DSG133_001	3127	20	40	7	10	13	2	93.1381	109.623
TI2	2013_06_DSG133_001	3128	20	50	7	10	13	2	94.0622	99.5377
TI2	2013_06_DSG133_001	3129	21	0	7	10	13	2	94.1749	119.791
TI2	2013_06_DSG133_001	3130	21	10	7	10	13	2	93.6235	123.099
TI2	2013_06_DSG133_001	3131	21	20	7	10	13	2	93.3169	123.972
TI2	2013_06_DSG133_001	3132	21	30	7	10	13	2	94.0721	115.675
TI2	2013_06_DSG133_001	3133	21	40	7	10	13	2	93.7811	101.242
TI2	2013_06_DSG133_001	3134	21	50	7	10	13	2	93.8106	127.513
TI2	2013_06_DSG133_001	3135	22	0	7	10	13	2	93.1041	95.0189
TI2	2013_06_DSG133_001	3136	22	10	7	10	13	2	93.4283	102.285
TI2	2013_06_DSG133_001	3137	22	20	7	10	13	1	93.803	125.363
TI2	2013_06_DSG133_001	3138	22	30	7	10	13	2	94.1668	121.406
TI2	2013_06_DSG133_001	3139	22	40	7	10	13	2	93.5988	96.6381
TI2	2013_06_DSG133_001	3140	22	50	7	10	13	1	93.6502	124.024
TI2	2013_06_DSG133_001	3141	23	0	7	10	13	2	93.3798	98.4691
TI2	2013_06_DSG133_001	3142	23	10	7	10	13	2	93.422	93.9123
TI2	2013_06_DSG133_001	3143	23	20	7	10	13	2	93.5453	106.154
TI2	2013_06_DSG133_001	3144	23	30	7	10	13	2	93.3228	107.88
TI2	2013_06_DSG133_001	3145	23	40	7	10	13	2	93.1713	93.4239
TI2	2013_06_DSG133_001	3146	23	50	7	10	13	2	93.0767	93.9509
TI2	2013_06_DSG133_001	3147	0	0	8	10	13	2	93.5615	119.129
TI2	2013_06_DSG133_001	3148	0	10	8	10	13	2	93.916	109.817
TI2	2013_06_DSG133_001	3149	0	20	8	10	13	2	94.248	109.216
TI2	2013_06_DSG133_001	3150	0	30	8	10	13	2	94.3229	110.893
TI2	2013_06_DSG133_001	3151	0	40	8	10	13	2	93.4788	93.7506
TI2	2013_06_DSG133_001	3152	0	50	8	10	13	2	94.3148	108.651
TI2	2013_06_DSG133_001	3153	1	0	8	10	13	2	94.1688	94.6106
TI2	2013_06_DSG133_001	3154	1	10	8	10	13	2	93.6118	107.306
TI2	2013_06_DSG133_001	3155	1	20	8	10	13	2	93.5165	112.401
TI2	2013_06_DSG133_001	3156	1	30	8	10	13	2	94.042	98.5026
TI2	2013_06_DSG133_001	3157	1	40	8	10	13	2	94.0815	98.3881
TI2	2013_06_DSG133_001	3158	1	50	8	10	13	2	93.676	108.984
TI2	2013_06_DSG133_001	3159	2	0	8	10	13	2	93.9261	105.102
TI2	2013_06_DSG133_001	3160	2	10	8	10	13	2	94.3238	101.349
TI2	2013_06_DSG133_001	3161	2	20	8	10	13	2	94.0539	109.188
TI2	2013_06_DSG133_001	3162	2	30	8	10	13	2	94.0996	101.287
TI2	2013_06_DSG133_001	3163	2	40	8	10	13	2	93.4589	95.6236
TI2	2013_06_DSG133_001	3164	2	50	8	10	13	2	93.9366	103.46
TI2	2013_06_DSG133_001	3165	3	0	8	10	13	2	93.3308	103.443
TI2	2013_06_DSG133_001	3166	3	10	8	10	13	2	93.7441	115.907
TI2	2013_06_DSG133_001	3167	3	20	8	10	13	2	93.4645	112.193
TI2	2013_06_DSG133_001	3168	3	30	8	10	13	2	93.1665	98.5841
TI2	2013_06_DSG133_001	3169	3	40	8	10	13	2	94.2029	95.7515
TI2	2013_06_DSG133_001	3170	3	50	8	10	13	2	93.3738	92.7142
TI2	2013_06_DSG133_001	3171	4	0	8	10	13	2	93.7834	94.1365
TI2	2013_06_DSG133_001	3172	4	10	8	10	13	2	93.7243	92.4687
TI2	2013_06_DSG133_001	3173	4	20	8	10	13	2	93.3813	99.0483
TI2	2013_06_DSG133_001	3174	4	30	8	10	13	2	94.1312	102.461
TI2	2013_06_DSG133_001	3175	4	40	8	10	13	2	93.5961	97.3998
TI2	2013_06_DSG133_001	3176	4	50	8	10	13	2	93.8779	94.191
TI2	2013_06_DSG133_001	3177	5	0	8	10	13	2	93.5035	92.9464
TI2	2013_06_DSG133_001	3178	5	10	8	10	13	2	93.7411	93.1653
TI2	2013_06_DSG133_001	3179	5	20	8	10	13	2	93.932	120.513
TI2	2013_06_DSG133_001	3180	5	30	8	10	13	2	93.9836	106.639
TI2	2013_06_DSG133_001	3181	5	40	8	10	13	2	94.5405	96.5797
TI2	2013_06_DSG133_001	3182	5	50	8	10	13	2	95.1752	97.4477
TI2	2013_06_DSG133_001	3183	6	0	8	10	13	2	96.0075	94.6816
TI2	2013_06_DSG133_001	3184	6	10	8	10	13	2	95.6445	114.33
TI2	2013_06_DSG133_001	3185	6	20	8	10	13	2	95.7745	111.149
TI2	2013_06_DSG133_001	3186	6	30	8	10	13	2	94.9452	92.3195
TI2	2013_06_DSG133_001	3187	6	40	8	10	13	2	94.1592	99.2255
TI2	2013_06_DSG133_001	3188	6	50	8	10	13	2	94.8178	103.426
TI2	2013_06_DSG133_001	3189	7	0	8	10	13	2	93.6019	119.466
TI2	2013_06_DSG133_001	3190	7	10	8	10	13	2	94.4809	98.555
TI2	2013_06_DSG133_001	3191	7	20	8	10	13	2	93.7341	93.8926
TI2	2013_06_DSG133_001	3192	7	30	8	10	13	2	93.5517	106.91
TI2	2013_06_DSG133_001	3193	7	40	8	10	13	2	93.7067	88.3641
TI2	2013_06_DSG133_001	3194	7	50	8	10	13	2	94.0673	86.1658
TI2	2013_06_DSG133_001	3195	8	0	8	10	13	2	93.6977	85.8235
TI2	2013_06_DSG133_001	3196	8	10	8	10	13	2	93.2094	85.8362
TI2	2013_06_DSG133_001	3197	8	20	8	10	13	2	92.5228	87.6379
TI2	2013_06_DSG133_001	3198	8	30	8	10	13	2	92.957	87.7306
TI2	2013_06_DSG133_001	3199	8	40	8	10	13	2	93.002	87.3655
TI2	2013_06_DSG133_001	3200	8	50	8	10	13	2	93.4987	88.6896
TI2	2013_06_DSG133_001	3201	9	0	8	10	13	2	92.6109	97.452
TI2	2013_06_DSG133_001	3202	9	10	8	10	13	2	93.5068	88.2604
TI2	2013_06_DSG133_001	3203	9	20	8	10	13	2	92.4519	89.9027
TI2	2013_06_DSG133_001	3204	9	30	8	10	13	2	92.6689	89.0437
TI2	2013_06_DSG133_001	3205	9	40	8	10	13	2	92.2045	88.2953
TI2	2013_06_DSG133_001	3206	9	50	8	10	13	2	93.0944	98.8749
TI2	2013_06_DSG133_001	3207	10	0	8	10	13	2	92.2768	88.1237
TI2	2013_06_DSG133_001	3208	10	10	8	10	13	2	93.1969	87.6275
TI2	2013_06_DSG133_001	3209	10	20	8	10	13	2	93.5758	86.3626
TI2	2013_06_DSG133_001	3210	10	30	8	10	13	2	92.597	92.1487
TI2	2013_06_DSG133_001	3211	10	40	8	10	13	2	93.4585	85.5621
TI2	2013_06_DSG133_001	3212	10	50	8	10	13	2	93.7929	87.7367
TI2	2013_06_DSG133_001	3213	11	0	8	10	13	2	91.6229	83.841
TI2	2013_06_DSG133_001	3214	11	10	8	10	13	2	92.588	91.4301
TI2	2013_06_DSG133_001	3215	11	20	8	10	13	2	93.1559	113.391
TI2	2013_06_DSG133_001	3216	11	30	8	10	13	2	92.6138	82.8972
TI2	2013_06_DSG133_001	3217	11	40	8	10	13	2	92.8654	90.5187
TI2	2013_06_DSG133_001	3218	11	50	8	10	13	2	92.7784	92.5853
TI2	2013_06_DSG133_001	3219	12	0	8	10	13	2	93.0148	96.3529
TI2	2013_06_DSG133_001	3220	12	10	8	10	13	2	92.7484	96.1508
TI2	2013_06_DSG133_001	3221	12	20	8	10	13	2	92.6381	84.3467
TI2	2013_06_DSG133_001	3222	12	30	8	10	13	2	91.8602	86.7365
TI2	2013_06_DSG133_001	3223	12	40	8	10	13	2	92.1957	91.1542
TI2	2013_06_DSG133_001	3224	12	50	8	10	13	2	92.4088	81.8651
TI2	2013_06_DSG133_001	3225	13	0	8	10	13	2	92.4583	82.2343
TI2	2013_06_DSG133_001	3226	13	10	8	10	13	2	92.6458	95.4466
TI2	2013_06_DSG133_001	3227	13	20	8	10	13	2	92.4658	84.5088
TI2	2013_06_DSG133_001	3228	13	30	8	10	13	2	92.164	97.0991
TI2	2013_06_DSG133_001	3229	13	40	8	10	13	2	92.4262	85.7418
TI2	2013_06_DSG133_001	3230	13	50	8	10	13	2	91.9118	96.3661
TI2	2013_06_DSG133_001	3231	14	0	8	10	13	2	92.5214	100.859
TI2	2013_06_DSG133_001	3232	14	10	8	10	13	2	92.315	83.7198
TI2	2013_06_DSG133_001	3233	14	20	8	10	13	2	92.8568	104.723
TI2	2013_06_DSG133_001	3234	14	30	8	10	13	2	92.5406	99.1021
TI2	2013_06_DSG133_001	3235	14	40	8	10	13	2	91.7261	99.573
TI2	2013_06_DSG133_001	3236	14	50	8	10	13	2	92.8307	117.461
TI2	2013_06_DSG133_001	3237	15	0	8	10	13	2	92.6623	82.7417
TI2	2013_06_DSG133_001	3238	15	10	8	10	13	2	92.3122	98.3228
TI2	2013_06_DSG133_001	3239	15	20	8	10	13	2	93.0324	98.7867
TI2	2013_06_DSG133_001	3240	15	30	8	10	13	2	92.5924	115.343
TI2	2013_06_DSG133_001	3241	15	40	8	10	13	2	93.4042	84.603
TI2	2013_06_DSG133_001	3242	15	50	8	10	13	2	93.0452	84.7929
TI2	2013_06_DSG133_001	3243	16	0	8	10	13	2	92.6259	85.2085
TI2	2013_06_DSG133_001	3244	16	10	8	10	13	2	92.9128	109.377
TI2	2013_06_DSG133_001	3245	16	20	8	10	13	2	93.218	98.1463
TI2	2013_06_DSG133_001	3246	16	30	8	10	13	2	92.7629	95.1994
TI2	2013_06_DSG133_001	3247	16	40	8	10	13	2	92.3843	110.076
TI2	2013_06_DSG133_001	3248	16	50	8	10	13	2	92.9779	116.899
TI2	2013_06_DSG133_001	3249	17	0	8	10	13	2	92.7761	86.7501
TI2	2013_06_DSG133_001	3250	17	10	8	10	13	2	92.7598	86.7671
TI2	2013_06_DSG133_001	3251	17	20	8	10	13	2	94.0025	111.13
TI2	2013_06_DSG133_001	3252	17	30	8	10	13	2	93.3084	88.242
TI2	2013_06_DSG133_001	3253	17	40	8	10	13	2	93.5939	88.3482
TI2	2013_06_DSG133_001	3254	17	50	8	10	13	2	93.4023	90.0024
TI2	2013_06_DSG133_001	3255	18	0	8	10	13	2	93.8868	120.022
TI2	2013_06_DSG133_001	3256	18	10	8	10	13	2	93.8651	89.5577
TI2	2013_06_DSG133_001	3257	18	20	8	10	13	2	93.5678	90.949
TI2	2013_06_DSG133_001	3258	18	30	8	10	13	2	94.7375	95.5684
TI2	2013_06_DSG133_001	3259	18	40	8	10	13	2	95.2544	96.6789
TI2	2013_06_DSG133_001	3260	18	50	8	10	13	2	95.3534	98.1653
TI2	2013_06_DSG133_001	3261	19	0	8	10	13	2	94.4912	99.3487
TI2	2013_06_DSG133_001	3262	19	10	8	10	13	2	94.488	97.7823
TI2	2013_06_DSG133_001	3263	19	20	8	10	13	2	94.9523	95.2124
TI2	2013_06_DSG133_001	3264	19	30	8	10	13	2	94.4383	94.6675
TI2	2013_06_DSG133_001	3265	19	40	8	10	13	2	94.5416	93.7294
TI2	2013_06_DSG133_001	3266	19	50	8	10	13	2	94.0751	107.08
TI2	2013_06_DSG133_001	3267	20	0	8	10	13	2	93.9063	100.146
TI2	2013_06_DSG133_001	3268	20	10	8	10	13	2	93.6101	99.2693
TI2	2013_06_DSG133_001	3269	20	20	8	10	13	2	93.7078	102.948
TI2	2013_06_DSG133_001	3270	20	30	8	10	13	1	93.6791	106.896
TI2	2013_06_DSG133_001	3271	20	40	8	10	13	1	93.7882	109.056
TI2	2013_06_DSG133_001	3272	20	50	8	10	13	2	93.9211	105.316
TI2	2013_06_DSG133_001	3273	21	0	8	10	13	2	93.3721	100.916
TI2	2013_06_DSG133_001	3274	21	10	8	10	13	2	93.4913	116.062
TI2	2013_06_DSG133_001	3275	21	20	8	10	13	2	93.4198	99.8238
TI2	2013_06_DSG133_001	3276	21	30	8	10	13	2	93.8981	105.222
TI2	2013_06_DSG133_001	3277	21	40	8	10	13	2	93.331	124.534
TI2	2013_06_DSG133_001	3278	21	50	8	10	13	2	93.9655	119.316
TI2	2013_06_DSG133_001	3279	22	0	8	10	13	2	92.9784	95.5357
TI2	2013_06_DSG133_001	3280	22	10	8	10	13	2	93.0958	106.141
TI2	2013_06_DSG133_001	3281	22	20	8	10	13	2	92.9245	111.074
TI2	2013_06_DSG133_001	3282	22	30	8	10	13	2	92.9386	99.3777
TI2	2013_06_DSG133_001	3283	22	40	8	10	13	2	92.7796	102.834
TI2	2013_06_DSG133_001	3284	22	50	8	10	13	2	93.1829	122.986
TI2	2013_06_DSG133_001	3285	23	0	8	10	13	2	93.4299	96.1701
TI2	2013_06_DSG133_001	3286	23	10	8	10	13	2	93.1809	95.4899
TI2	2013_06_DSG133_001	3287	23	20	8	10	13	2	93.43	102.306
TI2	2013_06_DSG133_001	3288	23	30	8	10	13	2	93.7919	93.6717
TI2	2013_06_DSG133_001	3289	23	40	8	10	13	2	94.0253	92.7012
TI2	2013_06_DSG133_001	3290	23	50	8	10	13	2	93.5816	92.6176
TI2	2013_06_DSG133_001	3291	0	0	9	10	13	2	93.7359	93.4486
TI2	2013_06_DSG133_001	3292	0	10	9	10	13	2	93.328	92.4834
TI2	2013_06_DSG133_001	3293	0	20	9	10	13	2	93.3194	91.8133
TI2	2013_06_DSG133_001	3294	0	30	9	10	13	2	94.21	93.0452
TI2	2013_06_DSG133_001	3295	0	40	9	10	13	2	93.5265	90.6231
TI2	2013_06_DSG133_001	3296	0	50	9	10	13	2	93.8839	90.9355
TI2	2013_06_DSG133_001	3297	1	0	9	10	13	2	93.7439	91.6848
TI2	2013_06_DSG133_001	3298	1	10	9	10	13	2	92.9132	89.4261
TI2	2013_06_DSG133_001	3299	1	20	9	10	13	2	93.7375	91.0109
TI2	2013_06_DSG133_001	3300	1	30	9	10	13	2	94.244	90.333
TI2	2013_06_DSG133_001	3301	1	40	9	10	13	2	93.7978	89.5628
TI2	2013_06_DSG133_001	3302	1	50	9	10	13	2	94.2019	90.6187
TI2	2013_06_DSG133_001	3303	2	0	9	10	13	2	94.0017	89.4299
TI2	2013_06_DSG133_001	3304	2	10	9	10	13	2	93.6441	88.9143
TI2	2013_06_DSG133_001	3305	2	20	9	10	13	2	93.9933	92.4009
TI2	2013_06_DSG133_001	3306	2	30	9	10	13	2	93.5129	90.4324
TI2	2013_06_DSG133_001	3307	2	40	9	10	13	2	93.9247	90.6281
TI2	2013_06_DSG133_001	3308	2	50	9	10	13	2	92.7673	90.3754
TI2	2013_06_DSG133_001	3309	3	0	9	10	13	2	93.3124	89.7902
TI2	2013_06_DSG133_001	3310	3	10	9	10	13	2	93.4419	90.7043
TI2	2013_06_DSG133_001	3311	3	20	9	10	13	2	94.1624	89.149
TI2	2013_06_DSG133_001	3312	3	30	9	10	13	2	94.0036	90.4717
TI2	2013_06_DSG133_001	3313	3	40	9	10	13	2	93.5358	90.0575
TI2	2013_06_DSG133_001	3314	3	50	9	10	13	2	93.6409	91.3396
TI2	2013_06_DSG133_001	3315	4	0	9	10	13	2	94.0513	89.5585
TI2	2013_06_DSG133_001	3316	4	10	9	10	13	2	94.4662	90.3317
TI2	2013_06_DSG133_001	3317	4	20	9	10	13	2	93.8516	90.5002
TI2	2013_06_DSG133_001	3318	4	30	9	10	13	2	93.171	89.9472
TI2	2013_06_DSG133_001	3319	4	40	9	10	13	2	93.676	89.4734
TI2	2013_06_DSG133_001	3320	4	50	9	10	13	2	93.9139	90.2145
TI2	2013_06_DSG133_001	3321	5	0	9	10	13	2	93.4983	89.6161
TI2	2013_06_DSG133_001	3322	5	10	9	10	13	2	93.7382	89.3108
TI2	2013_06_DSG133_001	3323	5	20	9	10	13	2	93.9012	88.596
TI2	2013_06_DSG133_001	3324	5	30	9	10	13	2	94.4336	89.2982
TI2	2013_06_DSG133_001	3325	5	40	9	10	13	2	94.6677	90.0204
TI2	2013_06_DSG133_001	3326	5	50	9	10	13	2	94.0619	89.1527
TI2	2013_06_DSG133_001	3327	6	0	9	10	13	2	94.7859	88.499
TI2	2013_06_DSG133_001	3328	6	10	9	10	13	2	95.7786	94.8841
TI2	2013_06_DSG133_001	3329	6	20	9	10	13	2	94.7734	117.382
TI2	2013_06_DSG133_001	3330	6	30	9	10	13	2	94.5682	92.938
TI2	2013_06_DSG133_001	3331	6	40	9	10	13	2	94.1144	88.2614
TI2	2013_06_DSG133_001	3332	6	50	9	10	13	2	93.5724	88.5228
TI2	2013_06_DSG133_001	3333	7	0	9	10	13	2	92.9964	87.439
TI2	2013_06_DSG133_001	3334	7	10	9	10	13	2	93.9961	87.9759
TI2	2013_06_DSG133_001	3335	7	20	9	10	13	2	93.6485	89.8515
TI2	2013_06_DSG133_001	3336	7	30	9	10	13	2	94.1733	88.0903
TI2	2013_06_DSG133_001	3337	7	40	9	10	13	2	93.3092	88.4516
TI2	2013_06_DSG133_001	3338	7	50	9	10	13	2	93.3697	88.2023
TI2	2013_06_DSG133_001	3339	8	0	9	10	13	2	92.9003	90.0787
TI2	2013_06_DSG133_001	3340	8	10	9	10	13	2	92.9251	90.0224
TI2	2013_06_DSG133_001	3341	8	20	9	10	13	2	93.1776	90.7423
TI2	2013_06_DSG133_001	3342	8	30	9	10	13	2	92.4299	89.2469
TI2	2013_06_DSG133_001	3343	8	40	9	10	13	2	92.0506	87.628
TI2	2013_06_DSG133_001	3344	8	50	9	10	13	2	92.6627	89.2332
TI2	2013_06_DSG133_001	3345	9	0	9	10	13	2	92.3246	87.8419
TI2	2013_06_DSG133_001	3346	9	10	9	10	13	2	92.6974	87.9186
TI2	2013_06_DSG133_001	3347	9	20	9	10	13	2	92.2011	88.4863
TI2	2013_06_DSG133_001	3348	9	30	9	10	13	2	92.0652	88.2217
TI2	2013_06_DSG133_001	3349	9	40	9	10	13	2	92.6436	88.0886
TI2	2013_06_DSG133_001	3350	9	50	9	10	13	2	93.2744	88.6332
TI2	2013_06_DSG133_001	3351	10	0	9	10	13	2	93.1242	88.3751
TI2	2013_06_DSG133_001	3352	10	10	9	10	13	2	92.1852	88.1989
TI2	2013_06_DSG133_001	3353	10	20	9	10	13	2	92.7136	88.1058
TI2	2013_06_DSG133_001	3354	10	30	9	10	13	2	93.2292	89.1185
TI2	2013_06_DSG133_001	3355	10	40	9	10	13	2	93.4107	89.3903
TI2	2013_06_DSG133_001	3356	10	50	9	10	13	2	92.2123	87.9376
TI2	2013_06_DSG133_001	3357	11	0	9	10	13	2	92.5444	88.2805
TI2	2013_06_DSG133_001	3358	11	10	9	10	13	2	92.7161	87.3676
TI2	2013_06_DSG133_001	3359	11	20	9	10	13	2	93.0457	87.1835
TI2	2013_06_DSG133_001	3360	11	30	9	10	13	2	91.7899	87.6635
TI2	2013_06_DSG133_001	3361	11	40	9	10	13	2	92.6813	88.0048
TI2	2013_06_DSG133_001	3362	11	50	9	10	13	2	92.1226	87.0076
TI2	2013_06_DSG133_001	3363	12	0	9	10	13	2	92.8651	87.1996
TI2	2013_06_DSG133_001	3364	12	10	9	10	13	2	92.5655	85.7007
TI2	2013_06_DSG133_001	3365	12	20	9	10	13	2	92.1615	85.7052
TI2	2013_06_DSG133_001	3366	12	30	9	10	13	2	92.0983	85.7862
TI2	2013_06_DSG133_001	3367	12	40	9	10	13	2	92.3674	86.4157
TI2	2013_06_DSG133_001	3368	12	50	9	10	13	2	92.4675	85.5998
TI2	2013_06_DSG133_001	3369	13	0	9	10	13	2	91.9917	86.5043
TI2	2013_06_DSG133_001	3370	13	10	9	10	13	2	92.3031	88.149
TI2	2013_06_DSG133_001	3371	13	20	9	10	13	3	92.4373	88.8231
TI2	2013_06_DSG133_001	3372	13	30	9	10	13	3	92.3165	101.551
TI2	2013_06_DSG133_001	3373	13	40	9	10	13	2	92.625	87.1786
TI2	2013_06_DSG133_001	3374	13	50	9	10	13	2	92.403	97.8116
TI2	2013_06_DSG133_001	3375	14	0	9	10	13	2	92.4005	88.6686
TI2	2013_06_DSG133_001	3376	14	10	9	10	13	2	93.2164	88.777
TI2	2013_06_DSG133_001	3377	14	20	9	10	13	2	92.0944	86.3297
TI2	2013_06_DSG133_001	3378	14	30	9	10	13	2	91.8296	86.6631
TI2	2013_06_DSG133_001	3379	14	40	9	10	13	2	92.1365	88.4025
TI2	2013_06_DSG133_001	3380	14	50	9	10	13	2	91.9368	87.4613
TI2	2013_06_DSG133_001	3381	15	0	9	10	13	2	92.2771	87.2828
TI2	2013_06_DSG133_001	3382	15	10	9	10	13	2	91.8732	85.4657
TI2	2013_06_DSG133_001	3383	15	20	9	10	13	2	91.8987	86.2488
TI2	2013_06_DSG133_001	3384	15	30	9	10	13	2	92.101	87.2324
TI2	2013_06_DSG133_001	3385	15	40	9	10	13	2	92.3388	87.7855
TI2	2013_06_DSG133_001	3386	15	50	9	10	13	2	92.9133	90.5716
TI2	2013_06_DSG133_001	3387	16	0	9	10	13	2	91.5273	87.6688
TI2	2013_06_DSG133_001	3388	16	10	9	10	13	2	92.0937	87.1237
TI2	2013_06_DSG133_001	3389	16	20	9	10	13	2	92.6466	86.7739
TI2	2013_06_DSG133_001	3390	16	30	9	10	13	2	92.525	86.1355
TI2	2013_06_DSG133_001	3391	16	40	9	10	13	2	92.6519	90.0673
TI2	2013_06_DSG133_001	3392	16	50	9	10	13	2	92.8553	85.9699
TI2	2013_06_DSG133_001	3393	17	0	9	10	13	2	92.4893	85.2849
TI2	2013_06_DSG133_001	3394	17	10	9	10	13	2	92.2196	87.1525
TI2	2013_06_DSG133_001	3395	17	20	9	10	13	2	92.2888	86.4455
TI2	2013_06_DSG133_001	3396	17	30	9	10	13	2	92.7203	86.8771
TI2	2013_06_DSG133_001	3397	17	40	9	10	13	2	92.9626	87.3948
TI2	2013_06_DSG133_001	3398	17	50	9	10	13	2	93.3505	88.6216
TI2	2013_06_DSG133_001	3399	18	0	9	10	13	2	93.6532	88.2951
TI2	2013_06_DSG133_001	3400	18	10	9	10	13	2	93.4335	87.867
TI2	2013_06_DSG133_001	3401	18	20	9	10	13	2	94.5816	88.5672
TI2	2013_06_DSG133_001	3402	18	30	9	10	13	2	94.8476	91.9294
TI2	2013_06_DSG133_001	3403	18	40	9	10	13	2	95.1534	95.2664
TI2	2013_06_DSG133_001	3404	18	50	9	10	13	2	94.9603	97.0977
TI2	2013_06_DSG133_001	3405	19	0	9	10	13	2	94.9172	96.7112
TI2	2013_06_DSG133_001	3406	19	10	9	10	13	2	94.7212	94.1652
TI2	2013_06_DSG133_001	3407	19	20	9	10	13	2	95.1725	94.6539
TI2	2013_06_DSG133_001	3408	19	30	9	10	13	2	94.5173	92.4449
TI2	2013_06_DSG133_001	3409	19	40	9	10	13	2	94.9062	92.5038
TI2	2013_06_DSG133_001	3410	19	50	9	10	13	2	94.0816	91.5689
TI2	2013_06_DSG133_001	3411	20	0	9	10	13	2	93.5944	93.0161
TI2	2013_06_DSG133_001	3412	20	10	9	10	13	2	94.0418	100.302
TI2	2013_06_DSG133_001	3413	20	20	9	10	13	2	93.6918	107.71
TI2	2013_06_DSG133_001	3414	20	30	9	10	13	2	93.8625	103.473
TI2	2013_06_DSG133_001	3415	20	40	9	10	13	2	93.6566	101.759
TI2	2013_06_DSG133_001	3416	20	50	9	10	13	2	93.988	102.944
TI2	2013_06_DSG133_001	3417	21	0	9	10	13	2	93.6785	100.269
TI2	2013_06_DSG133_001	3418	21	10	9	10	13	2	93.3994	102.18
TI2	2013_06_DSG133_001	3419	21	20	9	10	13	2	93.6177	94.3805
TI2	2013_06_DSG133_001	3420	21	30	9	10	13	2	93.8309	95.1171
TI2	2013_06_DSG133_001	3421	21	40	9	10	13	2	92.9651	98.6972
TI2	2013_06_DSG133_001	3422	21	50	9	10	13	2	93.2261	93.2544
TI2	2013_06_DSG133_001	3423	22	0	9	10	13	2	93.386	93.2234
TI2	2013_06_DSG133_001	3424	22	10	9	10	13	2	93.6045	92.6866
TI2	2013_06_DSG133_001	3425	22	20	9	10	13	2	93.394	92.9474
TI2	2013_06_DSG133_001	3426	22	30	9	10	13	2	94.2328	92.2897
TI2	2013_06_DSG133_001	3427	22	40	9	10	13	2	93.4936	92.071
TI2	2013_06_DSG133_001	3428	22	50	9	10	13	2	93.6849	92.3328
TI2	2013_06_DSG133_001	3429	23	0	9	10	13	2	93.6822	91.7335
TI2	2013_06_DSG133_001	3430	23	10	9	10	13	2	94.159	91.2636
TI2	2013_06_DSG133_001	3431	23	20	9	10	13	2	93.9592	92.3713
TI2	2013_06_DSG133_001	3432	23	30	9	10	13	2	94.0308	92.2272
TI2	2013_06_DSG133_001	3433	23	40	9	10	13	2	93.6522	91.5078
TI2	2013_06_DSG133_001	3434	23	50	9	10	13	2	93.8001	93.0191
TI2	2013_06_DSG133_001	3435	0	0	10	10	13	2	93.0298	92.8023
TI2	2013_06_DSG133_001	3436	0	10	10	10	13	2	94.2885	92.2034
TI2	2013_06_DSG133_001	3437	0	20	10	10	13	2	93.0195	92.5966
TI2	2013_06_DSG133_001	3438	0	30	10	10	13	2	93.6282	92.5468
TI2	2013_06_DSG133_001	3439	0	40	10	10	13	2	93.3709	95.1847
TI2	2013_06_DSG133_001	3440	0	50	10	10	13	2	92.935	91.8454
TI2	2013_06_DSG133_001	3441	1	0	10	10	13	2	93.3534	92.0741
TI2	2013_06_DSG133_001	3442	1	10	10	10	13	2	93.4938	92.3697
TI2	2013_06_DSG133_001	3443	1	20	10	10	13	2	93.1589	91.7743
TI2	2013_06_DSG133_001	3444	1	30	10	10	13	2	92.932	92.5387
TI2	2013_06_DSG133_001	3445	1	40	10	10	13	2	93.4063	91.9229
TI2	2013_06_DSG133_001	3446	1	50	10	10	13	2	94.5122	92.9274
TI2	2013_06_DSG133_001	3447	2	0	10	10	13	2	92.9965	92.06
TI2	2013_06_DSG133_001	3448	2	10	10	10	13	2	93.5567	92.0342
TI2	2013_06_DSG133_001	3449	2	20	10	10	13	2	94.1086	91.3192
TI2	2013_06_DSG133_001	3450	2	30	10	10	13	2	93.6181	92.2025
TI2	2013_06_DSG133_001	3451	2	40	10	10	13	2	92.8436	93.0835
TI2	2013_06_DSG133_001	3452	2	50	10	10	13	2	93.1122	92.0005
TI2	2013_06_DSG133_001	3453	3	0	10	10	13	2	93.2913	91.5172
TI2	2013_06_DSG133_001	3454	3	10	10	10	13	2	93.4794	91.6512
TI2	2013_06_DSG133_001	3455	3	20	10	10	13	2	93.3476	92.1818
TI2	2013_06_DSG133_001	3456	3	30	10	10	13	2	93.3598	90.8884
TI2	2013_06_DSG133_001	3457	3	40	10	10	13	2	93.2283	91.7454
TI2	2013_06_DSG133_001	3458	3	50	10	10	13	2	93.4076	90.8628
TI2	2013_06_DSG133_001	3459	4	0	10	10	13	2	93.7141	91.1129
TI2	2013_06_DSG133_001	3460	4	10	10	10	13	2	93.5741	92.4886
TI2	2013_06_DSG133_001	3461	4	20	10	10	13	2	93.6042	100.399
TI2	2013_06_DSG133_001	3462	4	30	10	10	13	2	93.2333	92.3984
TI2	2013_06_DSG133_001	3463	4	40	10	10	13	2	93.5274	90.807
TI2	2013_06_DSG133_001	3464	4	50	10	10	13	2	93.1898	96.494
TI2	2013_06_DSG133_001	3465	5	0	10	10	13	2	93.6696	90.3642
TI2	2013_06_DSG133_001	3466	5	10	10	10	13	2	93.8329	89.8958
TI2	2013_06_DSG133_001	3467	5	20	10	10	13	2	93.4783	90.2009
TI2	2013_06_DSG133_001	3468	5	30	10	10	13	2	94.0112	89.5344
TI2	2013_06_DSG133_001	3469	5	40	10	10	13	2	94.3866	91.1268
TI2	2013_06_DSG133_001	3470	5	50	10	10	13	2	94.6919	89.3761
TI2	2013_06_DSG133_001	3471	6	0	10	10	13	2	95.7927	89.0951
TI2	2013_06_DSG133_001	3472	6	10	10	10	13	2	95.7883	88.3973
TI2	2013_06_DSG133_001	3473	6	20	10	10	13	2	94.9841	89.4234
TI2	2013_06_DSG133_001	3474	6	30	10	10	13	2	94.6979	87.8075
TI2	2013_06_DSG133_001	3475	6	40	10	10	13	2	93.6742	87.8215
TI2	2013_06_DSG133_001	3476	6	50	10	10	13	2	93.1937	87.5367
TI2	2013_06_DSG133_001	3477	7	0	10	10	13	2	93.2365	88.8021
TI2	2013_06_DSG133_001	3478	7	10	10	10	13	2	93.384	87.6534
TI2	2013_06_DSG133_001	3479	7	20	10	10	13	2	94.3438	89.0401
TI2	2013_06_DSG133_001	3480	7	30	10	10	13	2	93.1259	87.2421
TI2	2013_06_DSG133_001	3481	7	40	10	10	13	2	93.3244	88.2513
TI2	2013_06_DSG133_001	3482	7	50	10	10	13	2	92.891	87.8872
TI2	2013_06_DSG133_001	3483	8	0	10	10	13	2	92.689	88.615
TI2	2013_06_DSG133_001	3484	8	10	10	10	13	2	93.5327	94.8472
TI2	2013_06_DSG133_001	3485	8	20	10	10	13	2	92.2951	92.7714
TI2	2013_06_DSG133_001	3486	8	30	10	10	13	2	93.6125	96.2742
TI2	2013_06_DSG133_001	3487	8	40	10	10	13	2	93.1986	93.5921
TI2	2013_06_DSG133_001	3488	8	50	10	10	13	2	92.2767	92.7612
TI2	2013_06_DSG133_001	3489	9	0	10	10	13	2	91.8513	90.5814
TI2	2013_06_DSG133_001	3490	9	10	10	10	13	2	92.6696	90.8735
TI2	2013_06_DSG133_001	3491	9	20	10	10	13	2	92.2368	88.7089
TI2	2013_06_DSG133_001	3492	9	30	10	10	13	2	91.9326	88.0242
TI2	2013_06_DSG133_001	3493	9	40	10	10	13	2	92.8751	88.2153
TI2	2013_06_DSG133_001	3494	9	50	10	10	13	2	92.3518	87.6877
TI2	2013_06_DSG133_001	3495	10	0	10	10	13	2	91.4815	88.0283
TI2	2013_06_DSG133_001	3496	10	10	10	10	13	2	92.6329	88.651
TI2	2013_06_DSG133_001	3497	10	20	10	10	13	2	91.476	88.6663
TI2	2013_06_DSG133_001	3498	10	30	10	10	13	2	92.1929	88.5333
TI2	2013_06_DSG133_001	3499	10	40	10	10	13	2	91.9402	89.6089
TI2	2013_06_DSG133_001	3500	10	50	10	10	13	2	92.209	86.4518
TI2	2013_06_DSG133_001	3501	11	0	10	10	13	2	92.8347	91.3586
TI2	2013_06_DSG133_001	3502	11	10	10	10	13	2	92.266	87.456
TI2	2013_06_DSG133_001	3503	11	20	10	10	13	2	91.556	86.7103
TI2	2013_06_DSG133_001	3504	11	30	10	10	13	2	92.1736	86.2264
TI2	2013_06_DSG133_001	3505	11	40	10	10	13	2	92.4715	95.3544
TI2	2013_06_DSG133_001	3506	11	50	10	10	13	2	91.4937	91.478
TI2	2013_06_DSG133_001	3507	12	0	10	10	13	2	91.3857	86.6874
TI2	2013_06_DSG133_001	3508	12	10	10	10	13	2	92.3082	85.2952
TI2	2013_06_DSG133_001	3509	12	20	10	10	13	2	91.571	86.7927
TI2	2013_06_DSG133_001	3510	12	30	10	10	13	2	92.475	89.7148
TI2	2013_06_DSG133_001	3511	12	40	10	10	13	2	92.5101	92.4016
TI2	2013_06_DSG133_001	3512	12	50	10	10	13	2	92.3748	93.905
TI2	2013_06_DSG133_001	3513	13	0	10	10	13	2	92.4712	90.6908
TI2	2013_06_DSG133_001	3514	13	10	10	10	13	2	92.033	87.9158
TI2	2013_06_DSG133_001	3515	13	20	10	10	13	2	92.6758	86.3856
TI2	2013_06_DSG133_001	3516	13	30	10	10	13	2	91.6338	83.437
TI2	2013_06_DSG133_001	3517	13	40	10	10	13	2	92.4554	84.3308
TI2	2013_06_DSG133_001	3518	13	50	10	10	13	2	91.7866	82.5273
TI2	2013_06_DSG133_001	3519	14	0	10	10	13	2	91.8957	84.1851
TI2	2013_06_DSG133_001	3520	14	10	10	10	13	2	92.776	82.4039
TI2	2013_06_DSG133_001	3521	14	20	10	10	13	2	92.2928	81.8952
TI2	2013_06_DSG133_001	3522	14	30	10	10	13	2	92.278	84.5124
TI2	2013_06_DSG133_001	3523	14	40	10	10	13	2	92.2865	86.7058
TI2	2013_06_DSG133_001	3524	14	50	10	10	13	2	91.9702	89.2296
TI2	2013_06_DSG133_001	3525	15	0	10	10	13	1	92.2684	96.6901
TI2	2013_06_DSG133_001	3526	15	10	10	10	13	1	92.918	101.442
TI2	2013_06_DSG133_001	3527	15	20	10	10	13	2	92.0335	94.7145
TI2	2013_06_DSG133_001	3528	15	30	10	10	13	2	91.9585	89.7487
TI2	2013_06_DSG133_001	3529	15	40	10	10	13	2	92.6962	85.6495
TI2	2013_06_DSG133_001	3530	15	50	10	10	13	1	93.1224	104.2
TI2	2013_06_DSG133_001	3531	16	0	10	10	13	2	91.8221	83.7809
TI2	2013_06_DSG133_001	3532	16	10	10	10	13	2	92.0187	82.6828
TI2	2013_06_DSG133_001	3533	16	20	10	10	13	2	92.441	85.1677
TI2	2013_06_DSG133_001	3534	16	30	10	10	13	3	92.9019	90.4805
TI2	2013_06_DSG133_001	3535	16	40	10	10	13	2	93.291	108.948
TI2	2013_06_DSG133_001	3536	16	50	10	10	13	2	91.538	84.6356
TI2	2013_06_DSG133_001	3537	17	0	10	10	13	2	92.843	87.9114
TI2	2013_06_DSG133_001	3538	17	10	10	10	13	2	92.3315	86.0409
TI2	2013_06_DSG133_001	3539	17	20	10	10	13	2	92.5512	85.6063
TI2	2013_06_DSG133_001	3540	17	30	10	10	13	2	92.7258	86.4506
TI2	2013_06_DSG133_001	3541	17	40	10	10	13	2	93.0327	86.9272
TI2	2013_06_DSG133_001	3542	17	50	10	10	13	2	93.2427	87.1901
TI2	2013_06_DSG133_001	3543	18	0	10	10	13	2	93.5056	87.5014
TI2	2013_06_DSG133_001	3544	18	10	10	10	13	2	93.8778	86.7738
TI2	2013_06_DSG133_001	3545	18	20	10	10	13	2	94.0825	88.0882
TI2	2013_06_DSG133_001	3546	18	30	10	10	13	2	94.5948	89.8296
TI2	2013_06_DSG133_001	3547	18	40	10	10	13	2	95.6096	93.5511
TI2	2013_06_DSG133_001	3548	18	50	10	10	13	2	94.5344	96.9825
TI2	2013_06_DSG133_001	3549	19	0	10	10	13	2	94.6477	94.5018
TI2	2013_06_DSG133_001	3550	19	10	10	10	13	2	94.3209	91.8104
TI2	2013_06_DSG133_001	3551	19	20	10	10	13	2	94.5097	92.1109
TI2	2013_06_DSG133_001	3552	19	30	10	10	13	2	94.5365	92.2031
TI2	2013_06_DSG133_001	3553	19	40	10	10	13	2	94.206	93.0287
TI2	2013_06_DSG133_001	3554	19	50	10	10	13	2	93.7556	92.377
TI2	2013_06_DSG133_001	3555	20	0	10	10	13	2	94.2073	91.4297
TI2	2013_06_DSG133_001	3556	20	10	10	10	13	2	94.015	91.8107
TI2	2013_06_DSG133_001	3557	20	20	10	10	13	2	93.6547	90.7924
TI2	2013_06_DSG133_001	3558	20	30	10	10	13	2	93.5802	90.7616
TI2	2013_06_DSG133_001	3559	20	40	10	10	13	2	93.1539	91.2639
TI2	2013_06_DSG133_001	3560	20	50	10	10	13	2	93.0333	90.1538
TI2	2013_06_DSG133_001	3561	21	0	10	10	13	2	93.8839	89.0736
TI2	2013_06_DSG133_001	3562	21	10	10	10	13	2	93.8743	89.1617
TI2	2013_06_DSG133_001	3563	21	20	10	10	13	2	93.1913	89.3106
TI2	2013_06_DSG133_001	3564	21	30	10	10	13	2	93.3541	88.8962
TI2	2013_06_DSG133_001	3565	21	40	10	10	13	2	93.9761	88.3005
TI2	2013_06_DSG133_001	3566	21	50	10	10	13	2	93.5509	88.0142
TI2	2013_06_DSG133_001	3567	22	0	10	10	13	2	93.4569	88.2544
TI2	2013_06_DSG133_001	3568	22	10	10	10	13	2	93.6342	89.1618
TI2	2013_06_DSG133_001	3569	22	20	10	10	13	2	93.2301	88.7207
TI2	2013_06_DSG133_001	3570	22	30	10	10	13	2	93.7812	94.3276
TI2	2013_06_DSG133_001	3571	22	40	10	10	13	2	94.0233	88.1883
TI2	2013_06_DSG133_001	3572	22	50	10	10	13	2	93.9764	88.2327
TI2	2013_06_DSG133_001	3573	23	0	10	10	13	2	93.6924	88.2992
TI2	2013_06_DSG133_001	3574	23	10	10	10	13	2	94.6863	87.2049
TI2	2013_06_DSG133_001	3575	23	20	10	10	13	2	93.6627	88.2246
TI2	2013_06_DSG133_001	3576	23	30	10	10	13	2	94.2464	90.3108
TI2	2013_06_DSG133_001	3577	23	40	10	10	13	2	94.1963	90.9205
TI2	2013_06_DSG133_001	3578	23	50	10	10	13	2	94.5329	95.5384
TI2	2013_06_DSG133_001	3579	0	0	11	10	13	2	94.3503	93.9364
TI2	2013_06_DSG133_001	3580	0	10	11	10	13	2	93.5903	90.5899
TI2	2013_06_DSG133_001	3581	0	20	11	10	13	2	94.2071	89.6338
TI2	2013_06_DSG133_001	3582	0	30	11	10	13	2	93.67	87.314
TI2	2013_06_DSG133_001	3583	0	40	11	10	13	2	93.8072	89.0309
TI2	2013_06_DSG133_001	3584	0	50	11	10	13	2	94.2454	89.0755
TI2	2013_06_DSG133_001	3585	1	0	11	10	13	2	94.0193	89.77
TI2	2013_06_DSG133_001	3586	1	10	11	10	13	2	93.8921	91.8632
TI2	2013_06_DSG133_001	3587	1	20	11	10	13	2	93.3683	90.6934
TI2	2013_06_DSG133_001	3588	1	30	11	10	13	2	93.4785	91.451
TI2	2013_06_DSG133_001	3589	1	40	11	10	13	2	93.3625	89.2728
TI2	2013_06_DSG133_001	3590	1	50	11	10	13	2	93.4194	89.5606
TI2	2013_06_DSG133_001	3591	2	0	11	10	13	2	93.1065	91.9748
TI2	2013_06_DSG133_001	3592	2	10	11	10	13	2	93.8103	91.3794
TI2	2013_06_DSG133_001	3593	2	20	11	10	13	2	93.8929	89.0252
TI2	2013_06_DSG133_001	3594	2	30	11	10	13	2	93.451	88.755
TI2	2013_06_DSG133_001	3595	2	40	11	10	13	2	93.3395	93.2975
TI2	2013_06_DSG133_001	3596	2	50	11	10	13	2	93.7306	86.6621
TI2	2013_06_DSG133_001	3597	3	0	11	10	13	2	93.5592	88.2447
TI2	2013_06_DSG133_001	3598	3	10	11	10	13	2	94.1715	87.0038
TI2	2013_06_DSG133_001	3599	3	20	11	10	13	2	93.8512	87.2606
TI2	2013_06_DSG133_001	3600	3	30	11	10	13	2	93.6725	85.884
TI2	2013_06_DSG133_001	3601	3	40	11	10	13	2	93.7264	86.7519
TI2	2013_06_DSG133_001	3602	3	50	11	10	13	2	93.3588	85.9048
TI2	2013_06_DSG133_001	3603	4	0	11	10	13	2	93.2522	86.856
TI2	2013_06_DSG133_001	3604	4	10	11	10	13	2	93.7847	87.4668
TI2	2013_06_DSG133_001	3605	4	20	11	10	13	2	94.026	87.8257
TI2	2013_06_DSG133_001	3606	4	30	11	10	13	2	93.2903	86.9819
TI2	2013_06_DSG133_001	3607	4	40	11	10	13	2	93.6597	85.4837
TI2	2013_06_DSG133_001	3608	4	50	11	10	13	2	93.9035	86.3864
TI2	2013_06_DSG133_001	3609	5	0	11	10	13	2	93.3473	85.5743
TI2	2013_06_DSG133_001	3610	5	10	11	10	13	2	93.8798	86.0683
TI2	2013_06_DSG133_001	3611	5	20	11	10	13	2	94.187	86.5721
TI2	2013_06_DSG133_001	3612	5	30	11	10	13	2	93.8345	85.9064
TI2	2013_06_DSG133_001	3613	5	40	11	10	13	2	93.9128	85.8259
TI2	2013_06_DSG133_001	3614	5	50	11	10	13	2	95.1292	85.1614
TI2	2013_06_DSG133_001	3615	6	0	11	10	13	2	95.316	85.8021
TI2	2013_06_DSG133_001	3616	6	10	11	10	13	2	95.7002	84.5892
TI2	2013_06_DSG133_001	3617	6	20	11	10	13	2	94.5756	86.2476
TI2	2013_06_DSG133_001	3618	6	30	11	10	13	2	94.4209	88.0327
TI2	2013_06_DSG133_001	3619	6	40	11	10	13	2	94.4351	84.4752
TI2	2013_06_DSG133_001	3620	6	50	11	10	13	2	94.7462	86.8522
TI2	2013_06_DSG133_001	3621	7	0	11	10	13	2	93.5134	83.8431
TI2	2013_06_DSG133_001	3622	7	10	11	10	13	2	93.3539	87.4964
TI2	2013_06_DSG133_001	3623	7	20	11	10	13	2	94.2306	95.6082
TI2	2013_06_DSG133_001	3624	7	30	11	10	13	2	93.4712	87.1266
TI2	2013_06_DSG133_001	3625	7	40	11	10	13	3	93.0998	94.5301
TI2	2013_06_DSG133_001	3626	7	50	11	10	13	2	92.8021	87.5555
TI2	2013_06_DSG133_001	3627	8	0	11	10	13	2	92.8239	84.9835
TI2	2013_06_DSG133_001	3628	8	10	11	10	13	2	92.5358	86.748
TI2	2013_06_DSG133_001	3629	8	20	11	10	13	1	93.324	93.3344
TI2	2013_06_DSG133_001	3630	8	30	11	10	13	2	92.432	87.4857
TI2	2013_06_DSG133_001	3631	8	40	11	10	13	2	92.1804	88.7871
TI2	2013_06_DSG133_001	3632	8	50	11	10	13	2	92.2056	88.6597
TI2	2013_06_DSG133_001	3633	9	0	11	10	13	2	92.9427	87.4961
TI2	2013_06_DSG133_001	3634	9	10	11	10	13	2	92.234	87.4957
TI2	2013_06_DSG133_001	3635	9	20	11	10	13	2	92.0328	88.2255
TI2	2013_06_DSG133_001	3636	9	30	11	10	13	2	92.0851	84.7044
TI2	2013_06_DSG133_001	3637	9	40	11	10	13	2	92.4519	84.9659
TI2	2013_06_DSG133_001	3638	9	50	11	10	13	3	93.0614	84.73
TI2	2013_06_DSG133_001	3639	10	0	11	10	13	3	92.4364	90.1818
TI2	2013_06_DSG133_001	3640	10	10	11	10	13	2	92.1849	85.1374
TI2	2013_06_DSG133_001	3641	10	20	11	10	13	2	92.3873	86.3254
TI2	2013_06_DSG133_001	3642	10	30	11	10	13	2	92.2173	86.8316
TI2	2013_06_DSG133_001	3643	10	40	11	10	13	2	92.0101	86.3684
TI2	2013_06_DSG133_001	3644	10	50	11	10	13	2	92.0957	86.3708
TI2	2013_06_DSG133_001	3645	11	0	11	10	13	2	91.5532	84.7959
TI2	2013_06_DSG133_001	3646	11	10	11	10	13	2	92.025	85.0794
TI2	2013_06_DSG133_001	3647	11	20	11	10	13	2	92.4724	85.4961
TI2	2013_06_DSG133_001	3648	11	30	11	10	13	2	92.8077	93.388
TI2	2013_06_DSG133_001	3649	11	40	11	10	13	2	92.1969	86.0579
TI2	2013_06_DSG133_001	3650	11	50	11	10	13	2	92.2217	86.9984
TI2	2013_06_DSG133_001	3651	12	0	11	10	13	2	92.4153	86.1481
TI2	2013_06_DSG133_001	3652	12	10	11	10	13	2	92.8431	83.5193
TI2	2013_06_DSG133_001	3653	12	20	11	10	13	1	92.3936	91.4699
TI2	2013_06_DSG133_001	3654	12	30	11	10	13	1	92.4806	94.9713
TI2	2013_06_DSG133_001	3655	12	40	11	10	13	2	92.8189	85.4836
TI2	2013_06_DSG133_001	3656	12	50	11	10	13	2	92.507	85.8905
TI2	2013_06_DSG133_001	3657	13	0	11	10	13	2	92.483	82.3245
TI2	2013_06_DSG133_001	3658	13	10	11	10	13	2	92.1365	83.9671
TI2	2013_06_DSG133_001	3659	13	20	11	10	13	2	92.8859	87.8719
TI2	2013_06_DSG133_001	3660	13	30	11	10	13	2	91.9512	85.4748
TI2	2013_06_DSG133_001	3661	13	40	11	10	13	2	92.5376	85.3188
TI2	2013_06_DSG133_001	3662	13	50	11	10	13	2	92.2645	84.2044
TI2	2013_06_DSG133_001	3663	14	0	11	10	13	2	92.8688	82.1766
TI2	2013_06_DSG133_001	3664	14	10	11	10	13	2	92.4612	82.7343
TI2	2013_06_DSG133_001	3665	14	20	11	10	13	2	92.5155	82.7842
TI2	2013_06_DSG133_001	3666	14	30	11	10	13	2	92.2397	87.1995
TI2	2013_06_DSG133_001	3667	14	40	11	10	13	2	92.8151	80.7258
TI2	2013_06_DSG133_001	3668	14	50	11	10	13	2	91.5464	81.9499
TI2	2013_06_DSG133_001	3669	15	0	11	10	13	2	91.9539	82.882
TI2	2013_06_DSG133_001	3670	15	10	11	10	13	2	91.9561	79.7316
TI2	2013_06_DSG133_001	3671	15	20	11	10	13	2	93.2705	81.0455
TI2	2013_06_DSG133_001	3672	15	30	11	10	13	2	92.8452	81.8028
TI2	2013_06_DSG133_001	3673	15	40	11	10	13	2	92.7961	87.3436
TI2	2013_06_DSG133_001	3674	15	50	11	10	13	2	93.7207	105.156
TI2	2013_06_DSG133_001	3675	16	0	11	10	13	1	92.7028	91.9166
TI2	2013_06_DSG133_001	3676	16	10	11	10	13	2	91.9128	82.9547
TI2	2013_06_DSG133_001	3677	16	20	11	10	13	2	92.4427	81.5757
TI2	2013_06_DSG133_001	3678	16	30	11	10	13	2	92.7308	93.6515
TI2	2013_06_DSG133_001	3679	16	40	11	10	13	2	94.1223	80.811
TI2	2013_06_DSG133_001	3680	16	50	11	10	13	2	93.3846	80.9136
TI2	2013_06_DSG133_001	3681	17	0	11	10	13	2	92.7017	79.789
TI2	2013_06_DSG133_001	3682	17	10	11	10	13	2	92.6902	80.3219
TI2	2013_06_DSG133_001	3683	17	20	11	10	13	2	92.9952	80.0436
TI2	2013_06_DSG133_001	3684	17	30	11	10	13	2	93.5465	80.7013
TI2	2013_06_DSG133_001	3685	17	40	11	10	13	3	94.3115	86.4266
TI2	2013_06_DSG133_001	3686	17	50	11	10	13	3	93.8812	90.1093
TI2	2013_06_DSG133_001	3687	18	0	11	10	13	2	93.4777	81.4615
TI2	2013_06_DSG133_001	3688	18	10	11	10	13	2	94.2955	81.9184
TI2	2013_06_DSG133_001	3689	18	20	11	10	13	2	94.837	83.3342
TI2	2013_06_DSG133_001	3690	18	30	11	10	13	2	95.2891	87.9574
TI2	2013_06_DSG133_001	3691	18	40	11	10	13	2	94.804	92.5523
TI2	2013_06_DSG133_001	3692	18	50	11	10	13	2	95.1748	96.9288
TI2	2013_06_DSG133_001	3693	19	0	11	10	13	2	94.8586	93.4296
TI2	2013_06_DSG133_001	3694	19	10	11	10	13	2	94.5447	92.5218
TI2	2013_06_DSG133_001	3695	19	20	11	10	13	2	94.0269	89.1476
TI2	2013_06_DSG133_001	3696	19	30	11	10	13	2	94.0948	89.8176
TI2	2013_06_DSG133_001	3697	19	40	11	10	13	2	93.4316	88.3446
TI2	2013_06_DSG133_001	3698	19	50	11	10	13	2	93.1247	89.1999
TI2	2013_06_DSG133_001	3699	20	0	11	10	13	2	93.5804	89.5983
TI2	2013_06_DSG133_001	3700	20	10	11	10	13	2	93.3144	91.6658
TI2	2013_06_DSG133_001	3701	20	20	11	10	13	2	93.2519	92.1623
TI2	2013_06_DSG133_001	3702	20	30	11	10	13	2	93.2555	92.4638
TI2	2013_06_DSG133_001	3703	20	40	11	10	13	2	93.424	95.451
TI2	2013_06_DSG133_001	3704	20	50	11	10	13	2	93.8695	93.4014
TI2	2013_06_DSG133_001	3705	21	0	11	10	13	1	93.2454	104.584
TI2	2013_06_DSG133_001	3706	21	10	11	10	13	1	93.3206	107.228
TI2	2013_06_DSG133_001	3707	21	20	11	10	13	2	93.7341	92.9908
TI2	2013_06_DSG133_001	3708	21	30	11	10	13	2	93.0707	88.633
TI2	2013_06_DSG133_001	3709	21	40	11	10	13	2	93.6062	86.6068
TI2	2013_06_DSG133_001	3710	21	50	11	10	13	2	93.2287	85.2795
TI2	2013_06_DSG133_001	3711	22	0	11	10	13	2	93.0453	84.1624
TI2	2013_06_DSG133_001	3712	22	10	11	10	13	2	94.142	84.179
TI2	2013_06_DSG133_001	3713	22	20	11	10	13	2	93.5919	86.1775
TI2	2013_06_DSG133_001	3714	22	30	11	10	13	2	92.863	86.3831
TI2	2013_06_DSG133_001	3715	22	40	11	10	13	2	93.4562	86.1424
TI2	2013_06_DSG133_001	3716	22	50	11	10	13	2	93.9878	87.7053
TI2	2013_06_DSG133_001	3717	23	0	11	10	13	2	93.3356	83.7713
TI2	2013_06_DSG133_001	3718	23	10	11	10	13	2	93.3151	85.9041
TI2	2013_06_DSG133_001	3719	23	20	11	10	13	2	93.6187	84.0836
TI2	2013_06_DSG133_001	3720	23	30	11	10	13	2	93.4787	86.7487
TI2	2013_06_DSG133_001	3721	23	40	11	10	13	2	93.4833	88.9881
TI2	2013_06_DSG133_001	3722	23	50	11	10	13	2	93.6767	85.2984
TI2	2013_06_DSG133_001	3723	0	0	12	10	13	2	93.6117	85.5458
TI2	2013_06_DSG133_001	3724	0	10	12	10	13	2	93.9501	85.2901
TI2	2013_06_DSG133_001	3725	0	20	12	10	13	2	93.6946	85.8093
TI2	2013_06_DSG133_001	3726	0	30	12	10	13	2	94.1836	106.56
TI2	2013_06_DSG133_001	3727	0	40	12	10	13	2	93.6159	92.8346
TI2	2013_06_DSG133_001	3728	0	50	12	10	13	2	94.1468	85.1767
TI2	2013_06_DSG133_001	3729	1	0	12	10	13	2	93.7204	87.1395
TI2	2013_06_DSG133_001	3730	1	10	12	10	13	2	94.2092	85.8437
TI2	2013_06_DSG133_001	3731	1	20	12	10	13	2	94.7892	87.5608
TI2	2013_06_DSG133_001	3732	1	30	12	10	13	2	93.8219	85.6292
TI2	2013_06_DSG133_001	3733	1	40	12	10	13	2	93.7125	88.1707
TI2	2013_06_DSG133_001	3734	1	50	12	10	13	2	93.4317	87.9145
TI2	2013_06_DSG133_001	3735	2	0	12	10	13	2	94.3655	85.9283
TI2	2013_06_DSG133_001	3736	2	10	12	10	13	2	93.3512	84.4057
TI2	2013_06_DSG133_001	3737	2	20	12	10	13	2	93.8316	86.6853
TI2	2013_06_DSG133_001	3738	2	30	12	10	13	2	93.8643	87.4086
TI2	2013_06_DSG133_001	3739	2	40	12	10	13	2	94.1653	86.0199
TI2	2013_06_DSG133_001	3740	2	50	12	10	13	2	93.7472	85.2109
TI2	2013_06_DSG133_001	3741	3	0	12	10	13	2	93.7706	85.5588
TI2	2013_06_DSG133_001	3742	3	10	12	10	13	2	93.9996	85.8207
TI2	2013_06_DSG133_001	3743	3	20	12	10	13	2	93.7507	86.3137
TI2	2013_06_DSG133_001	3744	3	30	12	10	13	2	94.0216	86.6364
TI2	2013_06_DSG133_001	3745	3	40	12	10	13	2	93.1518	85.8079
TI2	2013_06_DSG133_001	3746	3	50	12	10	13	2	93.9329	86.7706
TI2	2013_06_DSG133_001	3747	4	0	12	10	13	2	94.0372	88.2011
TI2	2013_06_DSG133_001	3748	4	10	12	10	13	2	94.2219	87.3993
TI2	2013_06_DSG133_001	3749	4	20	12	10	13	2	93.0239	87.6185
TI2	2013_06_DSG133_001	3750	4	30	12	10	13	2	93.7235	87.0799
TI2	2013_06_DSG133_001	3751	4	40	12	10	13	2	93.8181	90.0086
TI2	2013_06_DSG133_001	3752	4	50	12	10	13	2	93.4461	90.5161
TI2	2013_06_DSG133_001	3753	5	0	12	10	13	2	94.2523	92.4031
TI2	2013_06_DSG133_001	3754	5	10	12	10	13	2	94.7277	91.8527
TI2	2013_06_DSG133_001	3755	5	20	12	10	13	2	94.3782	94.6297
TI2	2013_06_DSG133_001	3756	5	30	12	10	13	2	95.003	92.2547
TI2	2013_06_DSG133_001	3757	5	40	12	10	13	2	95.3361	92.7298
TI2	2013_06_DSG133_001	3758	5	50	12	10	13	2	95.0614	91.3678
TI2	2013_06_DSG133_001	3759	6	0	12	10	13	2	95.319	88.1287
TI2	2013_06_DSG133_001	3760	6	10	12	10	13	2	95.6944	87.1381
TI2	2013_06_DSG133_001	3761	6	20	12	10	13	2	95.618	85.9959
TI2	2013_06_DSG133_001	3762	6	30	12	10	13	2	95.3243	88.7335
TI2	2013_06_DSG133_001	3763	6	40	12	10	13	2	94.3293	95.7056
TI2	2013_06_DSG133_001	3764	6	50	12	10	13	2	94.2045	86.2193
TI2	2013_06_DSG133_001	3765	7	0	12	10	13	2	93.4692	85.8184
TI2	2013_06_DSG133_001	3766	7	10	12	10	13	2	93.6595	86.062
TI2	2013_06_DSG133_001	3767	7	20	12	10	13	2	93.3742	88.3852
TI2	2013_06_DSG133_001	3768	7	30	12	10	13	3	93.7156	93.6193
TI2	2013_06_DSG133_001	3769	7	40	12	10	13	3	98.4782	106.944
TI2	2013_06_DSG133_001	3770	7	50	12	10	13	2	94.7646	100.119
TI2	2013_06_DSG133_001	3771	8	0	12	10	13	1	93.6651	97.3917
TI2	2013_06_DSG133_001	3772	8	10	12	10	13	2	93.1742	93.7924
TI2	2013_06_DSG133_001	3773	8	20	12	10	13	2	93.4036	91.1277
TI2	2013_06_DSG133_001	3774	8	30	12	10	13	2	94.0701	106.457
TI2	2013_06_DSG133_001	3775	8	40	12	10	13	2	93.0374	90.8141
TI2	2013_06_DSG133_001	3776	8	50	12	10	13	2	93.4721	87.3629
TI2	2013_06_DSG133_001	3777	9	0	12	10	13	2	93.4366	85.7556
TI2	2013_06_DSG133_001	3778	9	10	12	10	13	2	93.1836	85.9042
TI2	2013_06_DSG133_001	3779	9	20	12	10	13	2	92.7107	85.4147
TI2	2013_06_DSG133_001	3780	9	30	12	10	13	2	93.4525	90.6552
TI2	2013_06_DSG133_001	3781	9	40	12	10	13	2	93.2772	87.0351
TI2	2013_06_DSG133_001	3782	9	50	12	10	13	2	93.382	88.7641
TI2	2013_06_DSG133_001	3783	10	0	12	10	13	2	93.2371	85.9196
TI2	2013_06_DSG133_001	3784	10	10	12	10	13	3	92.7144	89.024
TI2	2013_06_DSG133_001	3785	10	20	12	10	13	2	91.9076	88.8257
TI2	2013_06_DSG133_001	3786	10	30	12	10	13	2	93.3618	100.631
TI2	2013_06_DSG133_001	3787	10	40	12	10	13	2	94.0142	97.6825
TI2	2013_06_DSG133_001	3788	10	50	12	10	13	2	91.9295	89.3711
TI2	2013_06_DSG133_001	3789	11	0	12	10	13	2	92.0607	88.1725
TI2	2013_06_DSG133_001	3790	11	10	12	10	13	2	92.2896	82.9967
TI2	2013_06_DSG133_001	3791	11	20	12	10	13	1	93.5032	99.8896
TI2	2013_06_DSG133_001	3792	11	30	12	10	13	2	91.6697	83.9164
TI2	2013_06_DSG133_001	3793	11	40	12	10	13	2	92.0921	92.5715
TI2	2013_06_DSG133_001	3794	11	50	12	10	13	2	92.3118	83.605
TI2	2013_06_DSG133_001	3795	12	0	12	10	13	2	92.2981	83.7444
TI2	2013_06_DSG133_001	3796	12	10	12	10	13	2	91.8207	91.594
TI2	2013_06_DSG133_001	3797	12	20	12	10	13	2	92.4176	84.0913
TI2	2013_06_DSG133_001	3798	12	30	12	10	13	2	93.1845	82.7664
TI2	2013_06_DSG133_001	3799	12	40	12	10	13	1	92.3319	93.0095
TI2	2013_06_DSG133_001	3800	12	50	12	10	13	2	93.2346	88.7302
TI2	2013_06_DSG133_001	3801	13	0	12	10	13	2	93.002	90.1106
TI2	2013_06_DSG133_001	3802	13	10	12	10	13	2	98.4076	107.395
TI2	2013_06_DSG133_001	3803	13	20	12	10	13	2	95.7479	110.753
TI2	2013_06_DSG133_001	3804	13	30	12	10	13	3	92.2866	87.4655
TI2	2013_06_DSG133_001	3805	13	40	12	10	13	2	92.3689	81.6016
TI2	2013_06_DSG133_001	3806	13	50	12	10	13	2	93.3159	83.053
TI2	2013_06_DSG133_001	3807	14	0	12	10	13	2	92.6297	84.611
TI2	2013_06_DSG133_001	3808	14	10	12	10	13	2	92.8677	86.4245
TI2	2013_06_DSG133_001	3809	14	20	12	10	13	2	92.6514	92.14
TI2	2013_06_DSG133_001	3810	14	30	12	10	13	1	92.5681	106.311
TI2	2013_06_DSG133_001	3811	14	40	12	10	13	1	93.1142	97.9975
TI2	2013_06_DSG133_001	3812	14	50	12	10	13	2	93.2258	86.8279
TI2	2013_06_DSG133_001	3813	15	0	12	10	13	2	93.3359	83.1777
TI2	2013_06_DSG133_001	3814	15	10	12	10	13	2	92.5756	84.6111
TI2	2013_06_DSG133_001	3815	15	20	12	10	13	2	92.4029	83.8124
TI2	2013_06_DSG133_001	3816	15	30	12	10	13	2	92.4974	84.2949
TI2	2013_06_DSG133_001	3817	15	40	12	10	13	2	93.1109	85.9145
TI2	2013_06_DSG133_001	3818	15	50	12	10	13	2	92.5627	86.4056
TI2	2013_06_DSG133_001	3819	16	0	12	10	13	2	93.4404	96.3805
TI2	2013_06_DSG133_001	3820	16	10	12	10	13	3	95.6191	96.7241
TI2	2013_06_DSG133_001	3821	16	20	12	10	13	2	92.7436	86.1424
TI2	2013_06_DSG133_001	3822	16	30	12	10	13	2	93.1453	90.0717
TI2	2013_06_DSG133_001	3823	16	40	12	10	13	2	93.5921	87.9893
TI2	2013_06_DSG133_001	3824	16	50	12	10	13	2	92.951	94.5045
TI2	2013_06_DSG133_001	3825	17	0	12	10	13	1	93.4571	103.476
TI2	2013_06_DSG133_001	3826	17	10	12	10	13	1	93.5198	100.346
TI2	2013_06_DSG133_001	3827	17	20	12	10	13	2	93.3245	91.1787
TI2	2013_06_DSG133_001	3828	17	30	12	10	13	2	93.2208	86.1151
TI2	2013_06_DSG133_001	3829	17	40	12	10	13	1	93.8823	93.6592
TI2	2013_06_DSG133_001	3830	17	50	12	10	13	2	93.4278	87.0797
TI2	2013_06_DSG133_001	3831	18	0	12	10	13	2	93.4951	85.0268
TI2	2013_06_DSG133_001	3832	18	10	12	10	13	2	93.7838	84.2331
TI2	2013_06_DSG133_001	3833	18	20	12	10	13	2	94.3722	85.3299
TI2	2013_06_DSG133_001	3834	18	30	12	10	13	2	94.7243	91.3276
TI2	2013_06_DSG133_001	3835	18	40	12	10	13	2	95.4547	97.1885
TI2	2013_06_DSG133_001	3836	18	50	12	10	13	2	95.225	97.6032
TI2	2013_06_DSG133_001	3837	19	0	12	10	13	2	94.5942	95.7327
TI2	2013_06_DSG133_001	3838	19	10	12	10	13	2	94.6831	93.0106
TI2	2013_06_DSG133_001	3839	19	20	12	10	13	2	94.6027	91.3532
TI2	2013_06_DSG133_001	3840	19	30	12	10	13	2	93.6356	100.703
TI2	2013_06_DSG133_001	3841	19	40	12	10	13	2	93.8105	91.5957
TI2	2013_06_DSG133_001	3842	19	50	12	10	13	2	94.0283	100.26
TI2	2013_06_DSG133_001	3843	20	0	12	10	13	2	93.963	95.9206
TI2	2013_06_DSG133_001	3844	20	10	12	10	13	2	93.8526	103.795
TI2	2013_06_DSG133_001	3845	20	20	12	10	13	2	94.2368	93.5561
TI2	2013_06_DSG133_001	3846	20	30	12	10	13	2	93.6537	104.712
TI2	2013_06_DSG133_001	3847	20	40	12	10	13	2	94.3252	98.8865
TI2	2013_06_DSG133_001	3848	20	50	12	10	13	2	93.967	95.4335
TI2	2013_06_DSG133_001	3849	21	0	12	10	13	2	93.5869	100.989
TI2	2013_06_DSG133_001	3850	21	10	12	10	13	2	93.2514	104.543
TI2	2013_06_DSG133_001	3851	21	20	12	10	13	2	94.1951	96.1515
TI2	2013_06_DSG133_001	3852	21	30	12	10	13	2	93.9807	89.0939
TI2	2013_06_DSG133_001	3853	21	40	12	10	13	2	94.0406	88.3163
TI2	2013_06_DSG133_001	3854	21	50	12	10	13	2	94.1656	88.2052
TI2	2013_06_DSG133_001	3855	22	0	12	10	13	2	93.8892	85.4667
TI2	2013_06_DSG133_001	3856	22	10	12	10	13	2	94.7345	86.8529
TI2	2013_06_DSG133_001	3857	22	20	12	10	13	2	94.0112	85.3943
TI2	2013_06_DSG133_001	3858	22	30	12	10	13	2	93.7997	83.5547
TI2	2013_06_DSG133_001	3859	22	40	12	10	13	2	94.1182	83.8574
TI2	2013_06_DSG133_001	3860	22	50	12	10	13	2	94.1184	87.2143
TI2	2013_06_DSG133_001	3861	23	0	12	10	13	2	93.4123	89.6713
TI2	2013_06_DSG133_001	3862	23	10	12	10	13	2	94.1893	82.8571
TI2	2013_06_DSG133_001	3863	23	20	12	10	13	2	93.4242	88.6195
TI2	2013_06_DSG133_001	3864	23	30	12	10	13	2	93.7119	84.3161
TI2	2013_06_DSG133_001	3865	23	40	12	10	13	2	93.5415	84.7651
TI2	2013_06_DSG133_001	3866	23	50	12	10	13	2	93.3265	89.2902
TI2	2013_06_DSG133_001	3867	0	0	13	10	13	2	93.7548	85.5194
TI2	2013_06_DSG133_001	3868	0	10	13	10	13	2	93.7582	86.3238
TI2	2013_06_DSG133_001	3869	0	20	13	10	13	2	94.3564	85.2994
TI2	2013_06_DSG133_001	3870	0	30	13	10	13	2	93.9727	85.3707
TI2	2013_06_DSG133_001	3871	0	40	13	10	13	2	94.4613	84.6487
TI2	2013_06_DSG133_001	3872	0	50	13	10	13	2	93.8062	85.1348
TI2	2013_06_DSG133_001	3873	1	0	13	10	13	2	93.1524	88.004
TI2	2013_06_DSG133_001	3874	1	10	13	10	13	2	94.2514	85.3069
TI2	2013_06_DSG133_001	3875	1	20	13	10	13	2	93.9957	86.0026
TI2	2013_06_DSG133_001	3876	1	30	13	10	13	2	94.7162	85.3766
TI2	2013_06_DSG133_001	3877	1	40	13	10	13	2	94.2847	88.7875
TI2	2013_06_DSG133_001	3878	1	50	13	10	13	2	94.1827	85.3659
TI2	2013_06_DSG133_001	3879	2	0	13	10	13	2	94.6364	84.5014
TI2	2013_06_DSG133_001	3880	2	10	13	10	13	2	94.0914	85.7675
TI2	2013_06_DSG133_001	3881	2	20	13	10	13	2	94.4276	85.9553
TI2	2013_06_DSG133_001	3882	2	30	13	10	13	2	93.7119	86.45
TI2	2013_06_DSG133_001	3883	2	40	13	10	13	2	94.0385	87.4084
TI2	2013_06_DSG133_001	3884	2	50	13	10	13	2	94.5299	84.774
TI2	2013_06_DSG133_001	3885	3	0	13	10	13	2	94.1168	85.8078
TI2	2013_06_DSG133_001	3886	3	10	13	10	13	2	93.6197	84.4524
TI2	2013_06_DSG133_001	3887	3	20	13	10	13	2	93.9608	85.6129
TI2	2013_06_DSG133_001	3888	3	30	13	10	13	2	94.0023	88.787
TI2	2013_06_DSG133_001	3889	3	40	13	10	13	2	93.5688	87.8516
TI2	2013_06_DSG133_001	3890	3	50	13	10	13	2	93.9519	88.4645
TI2	2013_06_DSG133_001	3891	4	0	13	10	13	2	93.1412	86.6251
TI2	2013_06_DSG133_001	3892	4	10	13	10	13	2	93.2481	86.6646
TI2	2013_06_DSG133_001	3893	4	20	13	10	13	2	93.6822	87.7056
TI2	2013_06_DSG133_001	3894	4	30	13	10	13	2	92.8717	88.3479
TI2	2013_06_DSG133_001	3895	4	40	13	10	13	2	94.6267	88.4672
TI2	2013_06_DSG133_001	3896	4	50	13	10	13	2	93.5248	89.399
TI2	2013_06_DSG133_001	3897	5	0	13	10	13	2	93.9791	88.6312
TI2	2013_06_DSG133_001	3898	5	10	13	10	13	2	93.418	87.905
TI2	2013_06_DSG133_001	3899	5	20	13	10	13	2	94.2303	86.9231
TI2	2013_06_DSG133_001	3900	5	30	13	10	13	2	94.6909	88.2142
TI2	2013_06_DSG133_001	3901	5	40	13	10	13	2	94.8493	86.3887
TI2	2013_06_DSG133_001	3902	5	50	13	10	13	2	95.5389	86.3194
TI2	2013_06_DSG133_001	3903	6	0	13	10	13	2	95.9723	85.2574
TI2	2013_06_DSG133_001	3904	6	10	13	10	13	2	95.8359	85.1578
TI2	2013_06_DSG133_001	3905	6	20	13	10	13	2	94.8258	84.6061
TI2	2013_06_DSG133_001	3906	6	30	13	10	13	2	94.3442	84.6048
TI2	2013_06_DSG133_001	3907	6	40	13	10	13	2	93.9311	85.1095
TI2	2013_06_DSG133_001	3908	6	50	13	10	13	2	94.3002	84.3237
TI2	2013_06_DSG133_001	3909	7	0	13	10	13	2	93.9805	85.0985
TI2	2013_06_DSG133_001	3910	7	10	13	10	13	2	93.361	84.7389
TI2	2013_06_DSG133_001	3911	7	20	13	10	13	2	93.6589	85.6529
TI2	2013_06_DSG133_001	3912	7	30	13	10	13	2	93.8653	98.238
TI2	2013_06_DSG133_001	3913	7	40	13	10	13	2	93.766	96.8681
TI2	2013_06_DSG133_001	3914	7	50	13	10	13	2	93.6926	90.6439
TI2	2013_06_DSG133_001	3915	8	0	13	10	13	3	94.088	99.5372
TI2	2013_06_DSG133_001	3916	8	10	13	10	13	2	93.3847	91.2275
TI2	2013_06_DSG133_001	3917	8	20	13	10	13	2	105.505	108.275
TI2	2013_06_DSG133_001	3918	8	30	13	10	13	2	92.847	89.182
TI2	2013_06_DSG133_001	3919	8	40	13	10	13	2	93.9841	89.8999
TI2	2013_06_DSG133_001	3920	8	50	13	10	13	3	92.5677	86.8545
TI2	2013_06_DSG133_001	3921	9	0	13	10	13	2	93.4086	86.1811
TI2	2013_06_DSG133_001	3922	9	10	13	10	13	2	92.9429	86.5228
TI2	2013_06_DSG133_001	3923	9	20	13	10	13	2	92.5936	84.3854
TI2	2013_06_DSG133_001	3924	9	30	13	10	13	2	92.7853	83.4718
TI2	2013_06_DSG133_001	3925	9	40	13	10	13	2	92.116	84.3023
TI2	2013_06_DSG133_001	3926	9	50	13	10	13	2	93.7434	85.2875
TI2	2013_06_DSG133_001	3927	10	0	13	10	13	2	92.7675	83.3486
TI2	2013_06_DSG133_001	3928	10	10	13	10	13	2	92.6747	85.7201
TI2	2013_06_DSG133_001	3929	10	20	13	10	13	2	92.9543	85.0342
TI2	2013_06_DSG133_001	3930	10	30	13	10	13	2	92.629	81.9895
TI2	2013_06_DSG133_001	3931	10	40	13	10	13	2	92.5177	81.6094
TI2	2013_06_DSG133_001	3932	10	50	13	10	13	2	93.56	83.3148
TI2	2013_06_DSG133_001	3933	11	0	13	10	13	2	92.4396	82.3653
TI2	2013_06_DSG133_001	3934	11	10	13	10	13	2	92.5864	82.0677
TI2	2013_06_DSG133_001	3935	11	20	13	10	13	2	93.3045	86.8894
TI2	2013_06_DSG133_001	3936	11	30	13	10	13	2	93.2549	82.4422
TI2	2013_06_DSG133_001	3937	11	40	13	10	13	2	93.1069	82.9913
TI2	2013_06_DSG133_001	3938	11	50	13	10	13	2	92.3731	82.6766
TI2	2013_06_DSG133_001	3939	12	0	13	10	13	2	93.0099	85.0095
TI2	2013_06_DSG133_001	3940	12	10	13	10	13	2	92.3851	84.0265
TI2	2013_06_DSG133_001	3941	12	20	13	10	13	2	92.4389	85.892
TI2	2013_06_DSG133_001	3942	12	30	13	10	13	2	92.3207	83.9349
TI2	2013_06_DSG133_001	3943	12	40	13	10	13	1	93.1948	99.0636
TI2	2013_06_DSG133_001	3944	12	50	13	10	13	2	92.5365	96.932
TI2	2013_06_DSG133_001	3945	13	0	13	10	13	2	92.3783	86.4866
TI2	2013_06_DSG133_001	3946	13	10	13	10	13	2	92.6014	93.4657
TI2	2013_06_DSG133_001	3947	13	20	13	10	13	3	92.5022	89.8782
TI2	2013_06_DSG133_001	3948	13	30	13	10	13	2	92.063	84.1179
TI2	2013_06_DSG133_001	3949	13	40	13	10	13	2	92.8066	87.2872
TI2	2013_06_DSG133_001	3950	13	50	13	10	13	2	92.4376	87.1283
TI2	2013_06_DSG133_001	3951	14	0	13	10	13	2	92.5091	84.6923
TI2	2013_06_DSG133_001	3952	14	10	13	10	13	2	92.9479	88.5109
TI2	2013_06_DSG133_001	3953	14	20	13	10	13	2	93.1881	89.8201
TI2	2013_06_DSG133_001	3954	14	30	13	10	13	2	92.9855	86.4537
TI2	2013_06_DSG133_001	3955	14	40	13	10	13	2	95.2327	87.0492
TI2	2013_06_DSG133_001	3956	14	50	13	10	13	2	92.318	91.2583
TI2	2013_06_DSG133_001	3957	15	0	13	10	13	1	92.5743	96.3762
TI2	2013_06_DSG133_001	3958	15	10	13	10	13	1	93.4855	95.7388
TI2	2013_06_DSG133_001	3959	15	20	13	10	13	2	93.9293	100.842
TI2	2013_06_DSG133_001	3960	15	30	13	10	13	2	93.0563	86.5469
TI2	2013_06_DSG133_001	3961	15	40	13	10	13	2	93.1379	84.7118
TI2	2013_06_DSG133_001	3962	15	50	13	10	13	2	93.2397	85.4555
TI2	2013_06_DSG133_001	3963	16	0	13	10	13	2	92.8925	90.0463
TI2	2013_06_DSG133_001	3964	16	10	13	10	13	2	93.5796	94.6174
TI2	2013_06_DSG133_001	3965	16	20	13	10	13	3	93.1175	94.8696
TI2	2013_06_DSG133_001	3966	16	30	13	10	13	2	93.0821	86.7666
TI2	2013_06_DSG133_001	3967	16	40	13	10	13	2	92.7318	87.0381
TI2	2013_06_DSG133_001	3968	16	50	13	10	13	2	92.7496	87.441
TI2	2013_06_DSG133_001	3969	17	0	13	10	13	2	93.1578	87.922
TI2	2013_06_DSG133_001	3970	17	10	13	10	13	2	93.5453	88.2015
TI2	2013_06_DSG133_001	3971	17	20	13	10	13	2	93.1881	88.9103
TI2	2013_06_DSG133_001	3972	17	30	13	10	13	2	92.9122	88.488
TI2	2013_06_DSG133_001	3973	17	40	13	10	13	2	92.7615	88.9253
TI2	2013_06_DSG133_001	3974	17	50	13	10	13	2	93.6383	89.8888
TI2	2013_06_DSG133_001	3975	18	0	13	10	13	2	93.8657	89.9163
TI2	2013_06_DSG133_001	3976	18	10	13	10	13	2	93.8891	88.2862
TI2	2013_06_DSG133_001	3977	18	20	13	10	13	2	95.2398	91.5472
TI2	2013_06_DSG133_001	3978	18	30	13	10	13	2	96.0065	96.355
TI2	2013_06_DSG133_001	3979	18	40	13	10	13	2	94.9497	99.8276
TI2	2013_06_DSG133_001	3980	18	50	13	10	13	2	95.6104	98.9799
TI2	2013_06_DSG133_001	3981	19	0	13	10	13	2	94.8123	97.0379
TI2	2013_06_DSG133_001	3982	19	10	13	10	13	2	94.4041	94.0761
TI2	2013_06_DSG133_001	3983	19	20	13	10	13	2	94.203	96.4403
TI2	2013_06_DSG133_001	3984	19	30	13	10	13	2	94.2247	96.853
TI2	2013_06_DSG133_001	3985	19	40	13	10	13	2	93.714	95.8329
TI2	2013_06_DSG133_001	3986	19	50	13	10	13	2	93.415	92.0809
TI2	2013_06_DSG133_001	3987	20	0	13	10	13	2	93.2581	99.3858
TI2	2013_06_DSG133_001	3988	20	10	13	10	13	2	94.147	101.667
TI2	2013_06_DSG133_001	3989	20	20	13	10	13	2	94.3827	99.7283
TI2	2013_06_DSG133_001	3990	20	30	13	10	13	2	94.3193	96.542
TI2	2013_06_DSG133_001	3991	20	40	13	10	13	2	93.6903	96.4522
TI2	2013_06_DSG133_001	3992	20	50	13	10	13	2	93.2578	97.3135
TI2	2013_06_DSG133_001	3993	21	0	13	10	13	2	92.9992	94.9278
TI2	2013_06_DSG133_001	3994	21	10	13	10	13	2	93.3074	92.7482
TI2	2013_06_DSG133_001	3995	21	20	13	10	13	2	94.754	93.1616
TI2	2013_06_DSG133_001	3996	21	30	13	10	13	2	94.1061	91.2271
TI2	2013_06_DSG133_001	3997	21	40	13	10	13	2	93.8836	90.0226
TI2	2013_06_DSG133_001	3998	21	50	13	10	13	2	93.83	91.8565
TI2	2013_06_DSG133_001	3999	22	0	13	10	13	2	93.7712	101.979
TI2	2013_06_DSG133_001	4000	22	10	13	10	13	2	94.16	90.5406
TI2	2013_06_DSG133_001	4001	22	20	13	10	13	2	93.9174	88.0911
TI2	2013_06_DSG133_001	4002	22	30	13	10	13	2	93.5261	88.3172
TI2	2013_06_DSG133_001	4003	22	40	13	10	13	2	94.0462	89.564
TI2	2013_06_DSG133_001	4004	22	50	13	10	13	2	93.6066	88.3679
TI2	2013_06_DSG133_001	4005	23	0	13	10	13	2	93.7298	88.9367
TI2	2013_06_DSG133_001	4006	23	10	13	10	13	2	93.8959	97.3304
TI2	2013_06_DSG133_001	4007	23	20	13	10	13	2	94.481	89.1184
TI2	2013_06_DSG133_001	4008	23	30	13	10	13	2	93.7449	88.6955
TI2	2013_06_DSG133_001	4009	23	40	13	10	13	2	93.5093	88.8368
TI2	2013_06_DSG133_001	4010	23	50	13	10	13	2	93.4365	88.5863
TI2	2013_06_DSG133_001	4011	0	0	14	10	13	2	93.684	88.129
TI2	2013_06_DSG133_001	4012	0	10	14	10	13	2	93.488	90.3041
TI2	2013_06_DSG133_001	4013	0	20	14	10	13	2	94.2002	91.3719
TI2	2013_06_DSG133_001	4014	0	30	14	10	13	2	93.9235	90.5989
TI2	2013_06_DSG133_001	4015	0	40	14	10	13	2	93.4718	90.5439
TI2	2013_06_DSG133_001	4016	0	50	14	10	13	2	93.0449	91.0758
TI2	2013_06_DSG133_001	4017	1	0	14	10	13	2	92.6918	91.7968
TI2	2013_06_DSG133_001	4018	1	10	14	10	13	2	93.88	91.6306
TI2	2013_06_DSG133_001	4019	1	20	14	10	13	2	93.9514	91.1476
TI2	2013_06_DSG133_001	4020	1	30	14	10	13	2	93.0316	90.8634
TI2	2013_06_DSG133_001	4021	1	40	14	10	13	2	93.8581	90.3237
TI2	2013_06_DSG133_001	4022	1	50	14	10	13	2	93.2695	90.004
TI2	2013_06_DSG133_001	4023	2	0	14	10	13	2	93.7145	90.4358
TI2	2013_06_DSG133_001	4024	2	10	14	10	13	2	94.2572	108.718
TI2	2013_06_DSG133_001	4025	2	20	14	10	13	2	94.3269	90.7548
TI2	2013_06_DSG133_001	4026	2	30	14	10	13	2	94.1787	91.0969
TI2	2013_06_DSG133_001	4027	2	40	14	10	13	2	94.3878	90.0437
TI2	2013_06_DSG133_001	4028	2	50	14	10	13	2	93.3294	89.783
TI2	2013_06_DSG133_001	4029	3	0	14	10	13	2	93.9845	88.6947
TI2	2013_06_DSG133_001	4030	3	10	14	10	13	2	94.2705	88.3953
TI2	2013_06_DSG133_001	4031	3	20	14	10	13	2	93.3259	88.8537
TI2	2013_06_DSG133_001	4032	3	30	14	10	13	2	93.3749	88.8589
TI2	2013_06_DSG133_001	4033	3	40	14	10	13	2	93.714	89.0134
TI2	2013_06_DSG133_001	4034	3	50	14	10	13	2	93.3923	88.7971
TI2	2013_06_DSG133_001	4035	4	0	14	10	13	2	93.8654	87.9722
TI2	2013_06_DSG133_001	4036	4	10	14	10	13	2	93.4157	89.1016
TI2	2013_06_DSG133_001	4037	4	20	14	10	13	2	93.5894	87.3526
TI2	2013_06_DSG133_001	4038	4	30	14	10	13	2	93.2472	88.6681
TI2	2013_06_DSG133_001	4039	4	40	14	10	13	2	93.7553	89.5797
TI2	2013_06_DSG133_001	4040	4	50	14	10	13	2	94.2074	90.6226
TI2	2013_06_DSG133_001	4041	5	0	14	10	13	2	93.6458	90.2302
TI2	2013_06_DSG133_001	4042	5	10	14	10	13	2	94.0649	89.8812
TI2	2013_06_DSG133_001	4043	5	20	14	10	13	2	94.0128	88.7756
TI2	2013_06_DSG133_001	4044	5	30	14	10	13	2	94.5081	89.5324
TI2	2013_06_DSG133_001	4045	5	40	14	10	13	2	94.6209	89.0235
TI2	2013_06_DSG133_001	4046	5	50	14	10	13	2	95.237	89.4008
TI2	2013_06_DSG133_001	4047	6	0	14	10	13	2	95.7733	92.1139
TI2	2013_06_DSG133_001	4048	6	10	14	10	13	2	95.6284	94.9414
TI2	2013_06_DSG133_001	4049	6	20	14	10	13	1	95.3604	98.3856
TI2	2013_06_DSG133_001	4050	6	30	14	10	13	1	94.3497	100.507
TI2	2013_06_DSG133_001	4051	6	40	14	10	13	1	93.5373	100.936
TI2	2013_06_DSG133_001	4052	6	50	14	10	13	1	94.5347	94.6861
TI2	2013_06_DSG133_001	4053	7	0	14	10	13	2	93.8261	91.9997
TI2	2013_06_DSG133_001	4054	7	10	14	10	13	2	93.5962	88.6579
TI2	2013_06_DSG133_001	4055	7	20	14	10	13	2	93.5949	90.9558
TI2	2013_06_DSG133_001	4056	7	30	14	10	13	2	94.0353	87.7909
TI2	2013_06_DSG133_001	4057	7	40	14	10	13	2	93.078	87.4507
TI2	2013_06_DSG133_001	4058	7	50	14	10	13	2	93.2732	88.6434
TI2	2013_06_DSG133_001	4059	8	0	14	10	13	2	92.3915	88.0072
TI2	2013_06_DSG133_001	4060	8	10	14	10	13	2	92.7064	88.0479
TI2	2013_06_DSG133_001	4061	8	20	14	10	13	2	93.3176	88.7848
TI2	2013_06_DSG133_001	4062	8	30	14	10	13	2	92.9748	88.7523
TI2	2013_06_DSG133_001	4063	8	40	14	10	13	2	92.5617	89.2894
TI2	2013_06_DSG133_001	4064	8	50	14	10	13	2	93.137	88.9895
TI2	2013_06_DSG133_001	4065	9	0	14	10	13	2	92.449	88.5513
TI2	2013_06_DSG133_001	4066	9	10	14	10	13	2	92.5132	89.0528
TI2	2013_06_DSG133_001	4067	9	20	14	10	13	2	92.8416	88.4196
TI2	2013_06_DSG133_001	4068	9	30	14	10	13	2	92.0872	87.9996
TI2	2013_06_DSG133_001	4069	9	40	14	10	13	2	92.3976	88.6705
TI2	2013_06_DSG133_001	4070	9	50	14	10	13	2	93.4648	88.351
TI2	2013_06_DSG133_001	4071	10	0	14	10	13	2	92.9743	88.9067
TI2	2013_06_DSG133_001	4072	10	10	14	10	13	2	93.034	90.1977
TI2	2013_06_DSG133_001	4073	10	20	14	10	13	2	93.1871	90.0682
TI2	2013_06_DSG133_001	4074	10	30	14	10	13	2	92.2035	88.4512
TI2	2013_06_DSG133_001	4075	10	40	14	10	13	2	91.9899	87.6783
TI2	2013_06_DSG133_001	4076	10	50	14	10	13	2	92.4853	88.8839
TI2	2013_06_DSG133_001	4077	11	0	14	10	13	2	92.5386	89.3341
TI2	2013_06_DSG133_001	4078	11	10	14	10	13	2	92.5026	92.1713
TI2	2013_06_DSG133_001	4079	11	20	14	10	13	1	92.7033	92.5376
TI2	2013_06_DSG133_001	4080	11	30	14	10	13	2	92.9537	92.9409
TI2	2013_06_DSG133_001	4081	11	40	14	10	13	1	91.9705	91.5231
TI2	2013_06_DSG133_001	4082	11	50	14	10	13	2	92.8653	90.4312
TI2	2013_06_DSG133_001	4083	12	0	14	10	13	2	92.7572	91.0906
TI2	2013_06_DSG133_001	4084	12	10	14	10	13	2	92.7807	88.7189
TI2	2013_06_DSG133_001	4085	12	20	14	10	13	2	92.9051	89.0482
TI2	2013_06_DSG133_001	4086	12	30	14	10	13	2	92.6863	88.1571
TI2	2013_06_DSG133_001	4087	12	40	14	10	13	2	91.985	88.4337
TI2	2013_06_DSG133_001	4088	12	50	14	10	13	2	92.1467	88.8045
TI2	2013_06_DSG133_001	4089	13	0	14	10	13	2	92.0858	89.2228
TI2	2013_06_DSG133_001	4090	13	10	14	10	13	2	91.9333	88.9907
TI2	2013_06_DSG133_001	4091	13	20	14	10	13	2	92.585	90.5411
TI2	2013_06_DSG133_001	4092	13	30	14	10	13	2	92.0872	89.7054
TI2	2013_06_DSG133_001	4093	13	40	14	10	13	2	92.0816	88.8312
TI2	2013_06_DSG133_001	4094	13	50	14	10	13	2	92.5438	89.9748
TI2	2013_06_DSG133_001	4095	14	0	14	10	13	2	92.2973	88.8481
TI2	2013_06_DSG133_001	4096	14	10	14	10	13	2	92.028	90.2894
TI2	2013_06_DSG133_001	4097	14	20	14	10	13	2	91.5796	90.103
TI2	2013_06_DSG133_001	4098	14	30	14	10	13	2	92.2146	89.126
TI2	2013_06_DSG133_001	4099	14	40	14	10	13	2	92.2773	88.4081
TI2	2013_06_DSG133_001	4100	14	50	14	10	13	2	92.521	89.5815
TI2	2013_06_DSG133_001	4101	15	0	14	10	13	2	92.3529	89.5593
TI2	2013_06_DSG133_001	4102	15	10	14	10	13	2	92.2234	89.7783
TI2	2013_06_DSG133_001	4103	15	20	14	10	13	2	93.5693	90.4172
TI2	2013_06_DSG133_001	4104	15	30	14	10	13	2	92.6866	90.3222
TI2	2013_06_DSG133_001	4105	15	40	14	10	13	2	92.4924	90.6234
TI2	2013_06_DSG133_001	4106	15	50	14	10	13	2	92.6326	91.9779
TI2	2013_06_DSG133_001	4107	16	0	14	10	13	2	93.4922	93.285
TI2	2013_06_DSG133_001	4108	16	10	14	10	13	2	93.2291	92.424
TI2	2013_06_DSG133_001	4109	16	20	14	10	13	2	92.5822	90.9709
TI2	2013_06_DSG133_001	4110	16	30	14	10	13	1	93.5795	93.7106
TI2	2013_06_DSG133_001	4111	16	40	14	10	13	2	92.6396	90.2089
TI2	2013_06_DSG133_001	4112	16	50	14	10	13	2	93.5364	96.4869
TI2	2013_06_DSG133_001	4113	17	0	14	10	13	2	93.6386	91.1111
TI2	2013_06_DSG133_001	4114	17	10	14	10	13	2	93.2345	91.3526
TI2	2013_06_DSG133_001	4115	17	20	14	10	13	2	93.0665	94.8156
TI2	2013_06_DSG133_001	4116	17	30	14	10	13	2	93.5085	90.3347
TI2	2013_06_DSG133_001	4117	17	40	14	10	13	2	92.7339	90.758
TI2	2013_06_DSG133_001	4118	17	50	14	10	13	2	93.8013	93.2792
TI2	2013_06_DSG133_001	4119	18	0	14	10	13	2	93.332	91.3885
TI2	2013_06_DSG133_001	4120	18	10	14	10	13	2	93.8721	90.5478
TI2	2013_06_DSG133_001	4121	18	20	14	10	13	2	94.5272	92.9053
TI2	2013_06_DSG133_001	4122	18	30	14	10	13	2	95.0992	93.0288
TI2	2013_06_DSG133_001	4123	18	40	14	10	13	2	94.7085	95.589
TI2	2013_06_DSG133_001	4124	18	50	14	10	13	2	95.6166	97.0898
TI2	2013_06_DSG133_001	4125	19	0	14	10	13	2	94.1935	97.158
TI2	2013_06_DSG133_001	4126	19	10	14	10	13	2	94.4559	93.842
TI2	2013_06_DSG133_001	4127	19	20	14	10	13	2	93.9661	93.8463
TI2	2013_06_DSG133_001	4128	19	30	14	10	13	2	93.9369	93.2269
TI2	2013_06_DSG133_001	4129	19	40	14	10	13	2	93.579	93.8195
TI2	2013_06_DSG133_001	4130	19	50	14	10	13	2	93.2559	103.214
TI2	2013_06_DSG133_001	4131	20	0	14	10	13	2	93.927	104.676
TI2	2013_06_DSG133_001	4132	20	10	14	10	13	2	93.8339	96.6003
TI2	2013_06_DSG133_001	4133	20	20	14	10	13	2	93.358	98.7214
TI2	2013_06_DSG133_001	4134	20	30	14	10	13	2	93.7543	97.1865
TI2	2013_06_DSG133_001	4135	20	40	14	10	13	2	93.0732	94.4771
TI2	2013_06_DSG133_001	4136	20	50	14	10	13	2	93.4065	93.4039
TI2	2013_06_DSG133_001	4137	21	0	14	10	13	2	93.5513	93.3294
[truncated: 10,961 more rows]

## Sheet: TI2_2014_01-03
Station	Folder	File	Hour	Minute	Day	Month	Year	Peaks	High	Low
TI2	2013_10_DSG140_001	1112	0	0	1	1	14	1	89.7133	99.0492
TI2	2013_10_DSG140_001	1113	0	10	1	1	14	1	89.0195	91.6578
TI2	2013_10_DSG140_001	1114	0	20	1	1	14	1	88.6939	90.5833
TI2	2013_10_DSG140_001	1115	0	30	1	1	14	1	89.2881	91.3863
TI2	2013_10_DSG140_001	1116	0	40	1	1	14	1	89.0419	92.5041
TI2	2013_10_DSG140_001	1117	0	50	1	1	14	1	88.7513	92.1585
TI2	2013_10_DSG140_001	1118	1	0	1	1	14	1	89.0827	92.7596
TI2	2013_10_DSG140_001	1119	1	10	1	1	14	1	89.4767	94.0559
TI2	2013_10_DSG140_001	1120	1	20	1	1	14	1	90.1125	93.6371
TI2	2013_10_DSG140_001	1121	1	30	1	1	14	1	89.9972	91.5044
TI2	2013_10_DSG140_001	1122	1	40	1	1	14	2	89.5435	91.8407
TI2	2013_10_DSG140_001	1123	1	50	1	1	14	1	89.5833	96.7532
TI2	2013_10_DSG140_001	1124	2	0	1	1	14	2	89.5705	99.7936
TI2	2013_10_DSG140_001	1125	2	10	1	1	14	1	88.648	109.422
TI2	2013_10_DSG140_001	1126	2	20	1	1	14	1	89.2932	104.337
TI2	2013_10_DSG140_001	1127	2	30	1	1	14	1	89.7754	91.8395
TI2	2013_10_DSG140_001	1128	2	40	1	1	14	1	88.348	124.543
TI2	2013_10_DSG140_001	1129	2	50	1	1	14	1	89.5254	100.842
TI2	2013_10_DSG140_001	1130	3	0	1	1	14	1	89.3266	93.2309
TI2	2013_10_DSG140_001	1131	3	10	1	1	14	1	88.9474	91.9373
TI2	2013_10_DSG140_001	1132	3	20	1	1	14	1	89.1275	92.4847
TI2	2013_10_DSG140_001	1133	3	30	1	1	14	1	90.412	94.4286
TI2	2013_10_DSG140_001	1134	3	40	1	1	14	1	89.1976	93.1609
TI2	2013_10_DSG140_001	1135	3	50	1	1	14	1	89.7128	93.1243
TI2	2013_10_DSG140_001	1136	4	0	1	1	14	1	89.5815	93.2509
TI2	2013_10_DSG140_001	1137	4	10	1	1	14	1	89.8289	94.0402
TI2	2013_10_DSG140_001	1138	4	20	1	1	14	1	89.5732	93.0778
TI2	2013_10_DSG140_001	1139	4	30	1	1	14	1	89.2579	93.2473
TI2	2013_10_DSG140_001	1140	4	40	1	1	14	1	88.7558	93.0353
TI2	2013_10_DSG140_001	1141	4	50	1	1	14	1	90.2177	92.3431
TI2	2013_10_DSG140_001	1142	5	0	1	1	14	1	89.6713	92.3744
TI2	2013_10_DSG140_001	1143	5	10	1	1	14	1	90.5419	92.4251
TI2	2013_10_DSG140_001	1144	5	20	1	1	14	1	90.0491	93.2021
TI2	2013_10_DSG140_001	1145	5	30	1	1	14	1	91.3099	92.1446
TI2	2013_10_DSG140_001	1146	5	40	1	1	14	1	90.0068	92.9725
TI2	2013_10_DSG140_001	1147	5	50	1	1	14	1	90.8129	93.5419
TI2	2013_10_DSG140_001	1148	6	0	1	1	14	1	89.0175	94.3647
TI2	2013_10_DSG140_001	1149	6	10	1	1	14	1	90.1414	94.4867
TI2	2013_10_DSG140_001	1150	6	20	1	1	14	1	90.1214	94.1875
TI2	2013_10_DSG140_001	1151	6	30	1	1	14	1	90.4639	94.069
TI2	2013_10_DSG140_001	1152	6	40	1	1	14	1	90.1036	96.2868
TI2	2013_10_DSG140_001	1153	6	50	1	1	14	1	91.4264	94.6477
TI2	2013_10_DSG140_001	1154	7	0	1	1	14	1	89.4335	97.4929
TI2	2013_10_DSG140_001	1155	7	10	1	1	14	1	91.4749	96.267
TI2	2013_10_DSG140_001	1156	7	20	1	1	14	1	89.3107	96.3679
TI2	2013_10_DSG140_001	1157	7	30	1	1	14	1	88.6883	101.325
TI2	2013_10_DSG140_001	1158	7	40	1	1	14	1	89.0508	97.2783
TI2	2013_10_DSG140_001	1159	7	50	1	1	14	1	89.6046	92.9355
TI2	2013_10_DSG140_001	1160	8	0	1	1	14	1	88.823	111.764
TI2	2013_10_DSG140_001	1161	8	10	1	1	14	1	88.7297	102.401
TI2	2013_10_DSG140_001	1162	8	20	1	1	14	1	89.6833	100.508
TI2	2013_10_DSG140_001	1163	8	30	1	1	14	1	88.2045	108.677
TI2	2013_10_DSG140_001	1164	8	40	1	1	14	1	88.1496	109.683
TI2	2013_10_DSG140_001	1165	8	50	1	1	14	1	88.4868	102.895
TI2	2013_10_DSG140_001	1166	9	0	1	1	14	1	87.6705	106.899
TI2	2013_10_DSG140_001	1167	9	10	1	1	14	1	88.5204	105.455
TI2	2013_10_DSG140_001	1168	9	20	1	1	14	1	88.5226	107.745
TI2	2013_10_DSG140_001	1169	9	30	1	1	14	1	88.0285	92.2101
TI2	2013_10_DSG140_001	1170	9	40	1	1	14	1	88.0651	119.396
TI2	2013_10_DSG140_001	1171	9	50	1	1	14	1	88.1886	109.346
TI2	2013_10_DSG140_001	1172	10	0	1	1	14	1	87.4444	105.855
TI2	2013_10_DSG140_001	1173	10	10	1	1	14	1	87.3574	101.391
TI2	2013_10_DSG140_001	1174	10	20	1	1	14	1	87.7514	93.4728
TI2	2013_10_DSG140_001	1175	10	30	1	1	14	1	87.0749	94.2329
TI2	2013_10_DSG140_001	1176	10	40	1	1	14	1	86.7516	110.255
TI2	2013_10_DSG140_001	1177	10	50	1	1	14	1	87.7067	99.5345
TI2	2013_10_DSG140_001	1178	11	0	1	1	14	1	87.4885	100.209
TI2	2013_10_DSG140_001	1179	11	10	1	1	14	1	87.2068	93.2468
TI2	2013_10_DSG140_001	1180	11	20	1	1	14	1	87.4898	97.3115
TI2	2013_10_DSG140_001	1181	11	30	1	1	14	1	87.942	94.8634
TI2	2013_10_DSG140_001	1182	11	40	1	1	14	1	88.0123	94.2057
TI2	2013_10_DSG140_001	1183	11	50	1	1	14	1	86.8042	95.3957
TI2	2013_10_DSG140_001	1184	12	0	1	1	14	1	87.5736	94.9147
TI2	2013_10_DSG140_001	1185	12	10	1	1	14	1	87.4406	95.2758
TI2	2013_10_DSG140_001	1186	12	20	1	1	14	1	87.1343	94.5299
TI2	2013_10_DSG140_001	1187	12	30	1	1	14	1	87.9853	95.5006
TI2	2013_10_DSG140_001	1188	12	40	1	1	14	1	88.902	94.5106
TI2	2013_10_DSG140_001	1189	12	50	1	1	14	1	87.3711	93.6183
TI2	2013_10_DSG140_001	1190	13	0	1	1	14	1	87.4344	96.1587
TI2	2013_10_DSG140_001	1191	13	10	1	1	14	1	86.4779	95.2001
TI2	2013_10_DSG140_001	1192	13	20	1	1	14	1	85.94	95.015
TI2	2013_10_DSG140_001	1193	13	30	1	1	14	1	87.6705	94.3766
TI2	2013_10_DSG140_001	1194	13	40	1	1	14	1	89.5017	98.797
TI2	2013_10_DSG140_001	1195	13	50	1	1	14	1	86.4175	94.5584
TI2	2013_10_DSG140_001	1196	14	0	1	1	14	1	87.3481	95.3911
TI2	2013_10_DSG140_001	1197	14	10	1	1	14	1	89.1304	95.5111
TI2	2013_10_DSG140_001	1198	14	20	1	1	14	1	87.3984	97.6045
TI2	2013_10_DSG140_001	1199	14	30	1	1	14	1	86.7457	94.8542
TI2	2013_10_DSG140_001	1200	14	40	1	1	14	1	86.4084	94.6574
TI2	2013_10_DSG140_001	1201	14	50	1	1	14	1	86.988	94.3168
TI2	2013_10_DSG140_001	1202	15	0	1	1	14	1	89.0952	94.2177
TI2	2013_10_DSG140_001	1203	15	10	1	1	14	1	86.1706	95.4264
TI2	2013_10_DSG140_001	1204	15	20	1	1	14	1	85.7179	94.1952
TI2	2013_10_DSG140_001	1205	15	30	1	1	14	1	87.7623	94.6513
TI2	2013_10_DSG140_001	1206	15	40	1	1	14	1	87.4491	94.869
TI2	2013_10_DSG140_001	1207	15	50	1	1	14	1	86.5808	95.8281
TI2	2013_10_DSG140_001	1208	16	0	1	1	14	1	86.912	95.4284
TI2	2013_10_DSG140_001	1209	16	10	1	1	14	1	86.8176	93.7319
TI2	2013_10_DSG140_001	1210	16	20	1	1	14	1	88.5956	94.2264
TI2	2013_10_DSG140_001	1211	16	30	1	1	14	1	87.6049	95.1311
TI2	2013_10_DSG140_001	1212	16	40	1	1	14	1	87.3669	94.4177
TI2	2013_10_DSG140_001	1213	16	50	1	1	14	1	88.1731	94.3214
TI2	2013_10_DSG140_001	1214	17	0	1	1	14	1	87.3745	94.0837
TI2	2013_10_DSG140_001	1215	17	10	1	1	14	1	87.1031	93.7473
TI2	2013_10_DSG140_001	1216	17	20	1	1	14	1	87.576	94.4357
TI2	2013_10_DSG140_001	1217	17	30	1	1	14	1	87.8403	95.8931
TI2	2013_10_DSG140_001	1218	17	40	1	1	14	1	89.0713	94.0856
TI2	2013_10_DSG140_001	1219	17	50	1	1	14	1	89.491	93.9797
TI2	2013_10_DSG140_001	1220	18	0	1	1	14	1	88.4121	94.3213
TI2	2013_10_DSG140_001	1221	18	10	1	1	14	1	90.0613	95.6304
TI2	2013_10_DSG140_001	1222	18	20	1	1	14	1	90.9732	106.483
TI2	2013_10_DSG140_001	1223	18	30	1	1	14	1	90.3063	96.7326
TI2	2013_10_DSG140_001	1224	18	40	1	1	14	2	89.7351	96.9531
TI2	2013_10_DSG140_001	1225	18	50	1	1	14	2	89.3506	94.7361
TI2	2013_10_DSG140_001	1226	19	0	1	1	14	2	89.3577	94.5903
TI2	2013_10_DSG140_001	1227	19	10	1	1	14	2	90.2562	94.5082
TI2	2013_10_DSG140_001	1228	19	20	1	1	14	1	89.4393	99.7157
TI2	2013_10_DSG140_001	1229	19	30	1	1	14	1	89.2523	102.803
TI2	2013_10_DSG140_001	1230	19	40	1	1	14	1	89.0241	94.8068
TI2	2013_10_DSG140_001	1231	19	50	1	1	14	1	89.4577	97.6588
TI2	2013_10_DSG140_001	1232	20	0	1	1	14	1	87.8609	98.6538
TI2	2013_10_DSG140_001	1233	20	10	1	1	14	1	88.508	106.231
TI2	2013_10_DSG140_001	1234	20	20	1	1	14	1	88.7079	101.174
TI2	2013_10_DSG140_001	1235	20	30	1	1	14	1	89.189	101.077
TI2	2013_10_DSG140_001	1236	20	40	1	1	14	1	88.3728	96.2416
TI2	2013_10_DSG140_001	1237	20	50	1	1	14	1	89.9862	102.371
TI2	2013_10_DSG140_001	1238	21	0	1	1	14	1	88.7012	110.271
TI2	2013_10_DSG140_001	1239	21	10	1	1	14	1	88.4366	93.0112
TI2	2013_10_DSG140_001	1240	21	20	1	1	14	1	88.8308	92.7852
TI2	2013_10_DSG140_001	1241	21	30	1	1	14	1	89.1636	95.6504
TI2	2013_10_DSG140_001	1242	21	40	1	1	14	1	88.6774	93.1874
TI2	2013_10_DSG140_001	1243	21	50	1	1	14	1	88.7764	94.0107
TI2	2013_10_DSG140_001	1244	22	0	1	1	14	1	88.9908	94.0702
TI2	2013_10_DSG140_001	1245	22	10	1	1	14	1	89.4821	94.7414
TI2	2013_10_DSG140_001	1246	22	20	1	1	14	1	89.0814	93.1781
TI2	2013_10_DSG140_001	1247	22	30	1	1	14	1	89.8586	91.3439
TI2	2013_10_DSG140_001	1248	22	40	1	1	14	1	89.346	92.8852
TI2	2013_10_DSG140_001	1249	22	50	1	1	14	1	89.7706	92.6001
TI2	2013_10_DSG140_001	1250	23	0	1	1	14	1	88.0377	93.6212
TI2	2013_10_DSG140_001	1251	23	10	1	1	14	1	88.2374	93.1718
TI2	2013_10_DSG140_001	1252	23	20	1	1	14	1	88.7125	92.6837
TI2	2013_10_DSG140_001	1253	23	30	1	1	14	1	88.8424	92.3657
TI2	2013_10_DSG140_001	1254	23	40	1	1	14	1	88.8618	93.2764
TI2	2013_10_DSG140_001	1255	23	50	1	1	14	1	88.0633	92.8614
TI2	2013_10_DSG140_001	1256	0	0	2	1	14	1	89.5004	92.6178
TI2	2013_10_DSG140_001	1257	0	10	2	1	14	1	89.4366	92.7539
TI2	2013_10_DSG140_001	1258	0	20	2	1	14	1	88.6304	92.4307
TI2	2013_10_DSG140_001	1259	0	30	2	1	14	1	90.202	93.0176
TI2	2013_10_DSG140_001	1260	0	40	2	1	14	1	88.283	92.3759
TI2	2013_10_DSG140_001	1261	0	50	2	1	14	1	88.6309	92.0238
TI2	2013_10_DSG140_001	1262	1	0	2	1	14	1	88.2321	91.8991
TI2	2013_10_DSG140_001	1263	1	10	2	1	14	1	89.4372	91.9489
TI2	2013_10_DSG140_001	1264	1	20	2	1	14	1	89.599	92.7482
TI2	2013_10_DSG140_001	1265	1	30	2	1	14	1	89.0879	92.4585
TI2	2013_10_DSG140_001	1266	1	40	2	1	14	2	89.769	92.2864
TI2	2013_10_DSG140_001	1267	1	50	2	1	14	2	89.0208	91.1028
TI2	2013_10_DSG140_001	1268	2	0	2	1	14	1	89.4411	92.1977
TI2	2013_10_DSG140_001	1269	2	10	2	1	14	1	89.579	92.0783
TI2	2013_10_DSG140_001	1270	2	20	2	1	14	1	90.3585	93.6364
TI2	2013_10_DSG140_001	1271	2	30	2	1	14	1	88.9356	91.3088
TI2	2013_10_DSG140_001	1272	2	40	2	1	14	1	88.9977	92.172
TI2	2013_10_DSG140_001	1273	2	50	2	1	14	1	89.6944	91.4392
TI2	2013_10_DSG140_001	1274	3	0	2	1	14	1	88.8806	92.4217
TI2	2013_10_DSG140_001	1275	3	10	2	1	14	2	90.61	90.7215
TI2	2013_10_DSG140_001	1276	3	20	2	1	14	2	89.4198	90.4822
TI2	2013_10_DSG140_001	1277	3	30	2	1	14	2	90.5607	90.0881
TI2	2013_10_DSG140_001	1278	3	40	2	1	14	2	89.5501	89.777
TI2	2013_10_DSG140_001	1279	3	50	2	1	14	2	90.0688	89.6632
TI2	2013_10_DSG140_001	1280	4	0	2	1	14	2	89.9461	89.6683
TI2	2013_10_DSG140_001	1281	4	10	2	1	14	2	90.1061	88.6065
TI2	2013_10_DSG140_001	1282	4	20	2	1	14	2	89.3681	90.6445
TI2	2013_10_DSG140_001	1283	4	30	2	1	14	2	89.3907	88.1249
TI2	2013_10_DSG140_001	1284	4	40	2	1	14	2	89.8948	88.8179
TI2	2013_10_DSG140_001	1285	4	50	2	1	14	2	89.9613	90.3057
TI2	2013_10_DSG140_001	1286	5	0	2	1	14	2	90.0163	89.9623
TI2	2013_10_DSG140_001	1287	5	10	2	1	14	3	88.9732	89.3399
TI2	2013_10_DSG140_001	1288	5	20	2	1	14	2	89.3105	90.9495
TI2	2013_10_DSG140_001	1289	5	30	2	1	14	2	88.9126	90.1267
TI2	2013_10_DSG140_001	1290	5	40	2	1	14	2	89.767	91.5494
TI2	2013_10_DSG140_001	1291	5	50	2	1	14	2	90.8005	88.6195
TI2	2013_10_DSG140_001	1292	6	0	2	1	14	2	89.7218	91.4684
TI2	2013_10_DSG140_001	1293	6	10	2	1	14	2	89.8357	90.8224
TI2	2013_10_DSG140_001	1294	6	20	2	1	14	3	90.0687	90.2689
TI2	2013_10_DSG140_001	1295	6	30	2	1	14	2	91.014	88.3383
TI2	2013_10_DSG140_001	1296	6	40	2	1	14	2	90.8855	89.4779
TI2	2013_10_DSG140_001	1297	6	50	2	1	14	2	91.0588	88.983
TI2	2013_10_DSG140_001	1298	7	0	2	1	14	2	90.4212	88.0942
TI2	2013_10_DSG140_001	1299	7	10	2	1	14	2	89.917	87.5633
TI2	2013_10_DSG140_001	1300	7	20	2	1	14	2	89.4991	87.0861
TI2	2013_10_DSG140_001	1301	7	30	2	1	14	2	90.2619	90.7884
TI2	2013_10_DSG140_001	1302	7	40	2	1	14	2	89.0846	89.6428
TI2	2013_10_DSG140_001	1303	7	50	2	1	14	2	89.5586	88.1791
TI2	2013_10_DSG140_001	1304	8	0	2	1	14	2	88.3035	88.3066
TI2	2013_10_DSG140_001	1305	8	10	2	1	14	2	89.6509	88.913
TI2	2013_10_DSG140_001	1306	8	20	2	1	14	2	87.9252	95.5139
TI2	2013_10_DSG140_001	1307	8	30	2	1	14	1	88.1319	92.5585
TI2	2013_10_DSG140_001	1308	8	40	2	1	14	2	89.6768	93.5178
TI2	2013_10_DSG140_001	1309	8	50	2	1	14	1	87.6617	98.7569
TI2	2013_10_DSG140_001	1310	9	0	2	1	14	2	87.4922	97.9381
TI2	2013_10_DSG140_001	1311	9	10	2	1	14	1	87.0321	103.284
TI2	2013_10_DSG140_001	1312	9	20	2	1	14	1	88.1885	109.702
TI2	2013_10_DSG140_001	1313	9	30	2	1	14	1	87.332	98.4343
TI2	2013_10_DSG140_001	1314	9	40	2	1	14	1	87.1608	104.846
TI2	2013_10_DSG140_001	1315	9	50	2	1	14	1	87.5947	97.8062
TI2	2013_10_DSG140_001	1316	10	0	2	1	14	1	88.4516	99.9751
TI2	2013_10_DSG140_001	1317	10	10	2	1	14	2	88.4496	94.3431
TI2	2013_10_DSG140_001	1318	10	20	2	1	14	1	88.56	96.5839
TI2	2013_10_DSG140_001	1319	10	30	2	1	14	1	87.6849	94.4249
TI2	2013_10_DSG140_001	1320	10	40	2	1	14	2	87.9916	98.7817
TI2	2013_10_DSG140_001	1321	10	50	2	1	14	2	88.3112	94.5459
TI2	2013_10_DSG140_001	1322	11	0	2	1	14	1	88.193	90.3104
TI2	2013_10_DSG140_001	1323	11	10	2	1	14	2	87.5843	89.3901
TI2	2013_10_DSG140_001	1324	11	20	2	1	14	1	87.5963	90.6679
TI2	2013_10_DSG140_001	1325	11	30	2	1	14	2	87.0043	89.1933
TI2	2013_10_DSG140_001	1326	11	40	2	1	14	2	87.0572	89.4038
TI2	2013_10_DSG140_001	1327	11	50	2	1	14	2	87.2707	89.8383
TI2	2013_10_DSG140_001	1328	12	0	2	1	14	1	86.307	90.7754
TI2	2013_10_DSG140_001	1329	12	10	2	1	14	2	87.8073	88.9373
TI2	2013_10_DSG140_001	1330	12	20	2	1	14	2	89.0017	87.4718
TI2	2013_10_DSG140_001	1331	12	30	2	1	14	2	86.8209	89.8889
TI2	2013_10_DSG140_001	1332	12	40	2	1	14	2	87.6186	89.8072
TI2	2013_10_DSG140_001	1333	12	50	2	1	14	2	93.0555	100.541
TI2	2013_10_DSG140_001	1334	13	0	2	1	14	2	90.5192	90.4442
TI2	2013_10_DSG140_001	1335	13	10	2	1	14	2	89.8926	91.3771
TI2	2013_10_DSG140_001	1336	13	20	2	1	14	2	87.2027	82.8155
TI2	2013_10_DSG140_001	1337	13	30	2	1	14	2	88.7244	81.3625
TI2	2013_10_DSG140_001	1338	13	40	2	1	14	2	87.1437	88.7401
TI2	2013_10_DSG140_001	1339	13	50	2	1	14	2	88.2765	85.6747
TI2	2013_10_DSG140_001	1340	14	0	2	1	14	2	87.7851	88.3802
TI2	2013_10_DSG140_001	1341	14	10	2	1	14	2	87.0582	88.0581
TI2	2013_10_DSG140_001	1342	14	20	2	1	14	2	87.5174	89.4724
TI2	2013_10_DSG140_001	1343	14	30	2	1	14	2	87.1396	86.9735
TI2	2013_10_DSG140_001	1344	14	40	2	1	14	2	87.5267	91.0235
TI2	2013_10_DSG140_001	1345	14	50	2	1	14	2	87.3089	86.8643
TI2	2013_10_DSG140_001	1346	15	0	2	1	14	2	87.4705	94.4675
TI2	2013_10_DSG140_001	1347	15	10	2	1	14	2	87.6283	86.9979
TI2	2013_10_DSG140_001	1348	15	20	2	1	14	2	87.2846	82.9301
TI2	2013_10_DSG140_001	1349	15	30	2	1	14	2	87.7238	79.7735
TI2	2013_10_DSG140_001	1350	15	40	2	1	14	2	87.9647	82.096
TI2	2013_10_DSG140_001	1351	15	50	2	1	14	2	88.1535	89.4993
TI2	2013_10_DSG140_001	1352	16	0	2	1	14	2	87.3874	77.6913
TI2	2013_10_DSG140_001	1353	16	10	2	1	14	2	88.4754	78.1362
TI2	2013_10_DSG140_001	1354	16	20	2	1	14	2	87.4902	78.9834
TI2	2013_10_DSG140_001	1355	16	30	2	1	14	2	90.1074	86.6096
TI2	2013_10_DSG140_001	1356	16	40	2	1	14	2	89.6349	84.6487
TI2	2013_10_DSG140_001	1357	16	50	2	1	14	2	87.7557	85.9572
TI2	2013_10_DSG140_001	1358	17	0	2	1	14	2	88.5331	87.4535
TI2	2013_10_DSG140_001	1359	17	10	2	1	14	2	88.1818	87.384
TI2	2013_10_DSG140_001	1360	17	20	2	1	14	2	89.8316	88.3143
TI2	2013_10_DSG140_001	1361	17	30	2	1	14	1	88.3575	89.7618
TI2	2013_10_DSG140_001	1362	17	40	2	1	14	1	88.2165	91.45
TI2	2013_10_DSG140_001	1363	17	50	2	1	14	1	89.5107	94.5739
TI2	2013_10_DSG140_001	1364	18	0	2	1	14	1	90.3687	98.2831
TI2	2013_10_DSG140_001	1365	18	10	2	1	14	1	91.0859	97.6395
TI2	2013_10_DSG140_001	1366	18	20	2	1	14	1	88.9391	95.4482
TI2	2013_10_DSG140_001	1367	18	30	2	1	14	1	87.9012	96.6677
TI2	2013_10_DSG140_001	1368	18	40	2	1	14	2	90.1888	92.989
TI2	2013_10_DSG140_001	1369	18	50	2	1	14	2	89.2944	93.2763
TI2	2013_10_DSG140_001	1370	19	0	2	1	14	2	89.9387	90.3973
TI2	2013_10_DSG140_001	1371	19	10	2	1	14	2	90.7334	88.8685
TI2	2013_10_DSG140_001	1372	19	20	2	1	14	3	89.1114	88.4653
TI2	2013_10_DSG140_001	1373	19	30	2	1	14	3	89.675	94.893
TI2	2013_10_DSG140_001	1374	19	40	2	1	14	2	89.0082	90.8254
TI2	2013_10_DSG140_001	1375	19	50	2	1	14	2	88.6185	88.7388
TI2	2013_10_DSG140_001	1376	20	0	2	1	14	2	88.9167	89.3497
TI2	2013_10_DSG140_001	1377	20	10	2	1	14	2	88.6088	87.6488
TI2	2013_10_DSG140_001	1378	20	20	2	1	14	2	89.3625	93.4112
TI2	2013_10_DSG140_001	1379	20	30	2	1	14	1	89.631	98.628
TI2	2013_10_DSG140_001	1380	20	40	2	1	14	1	88.8949	88.5871
TI2	2013_10_DSG140_001	1381	20	50	2	1	14	1	87.9325	98.2409
TI2	2013_10_DSG140_001	1382	21	0	2	1	14	1	87.3589	99.1484
TI2	2013_10_DSG140_001	1383	21	10	2	1	14	1	86.9872	98.7914
TI2	2013_10_DSG140_001	1384	21	20	2	1	14	1	85.1743	99.1807
TI2	2013_10_DSG140_001	1385	21	30	2	1	14	1	87.7028	96.9751
TI2	2013_10_DSG140_001	1386	21	40	2	1	14	1	87.3383	98.2033
TI2	2013_10_DSG140_001	1387	21	50	2	1	14	1	87.4299	98.2618
TI2	2013_10_DSG140_001	1388	22	0	2	1	14	1	86.3968	100.148
TI2	2013_10_DSG140_001	1389	22	10	2	1	14	1	86.2424	98.1078
TI2	2013_10_DSG140_001	1390	22	20	2	1	14	1	86.7019	99.084
TI2	2013_10_DSG140_001	1391	22	30	2	1	14	1	85.4047	99.1876
TI2	2013_10_DSG140_001	1392	22	40	2	1	14	1	86.4888	99.1098
TI2	2013_10_DSG140_001	1393	22	50	2	1	14	1	86.8606	98.1675
TI2	2013_10_DSG140_001	1394	23	0	2	1	14	1	85.785	98.3153
TI2	2013_10_DSG140_001	1395	23	10	2	1	14	1	86.2216	104.714
TI2	2013_10_DSG140_001	1396	23	20	2	1	14	1	86.8031	99.6566
TI2	2013_10_DSG140_001	1397	23	30	2	1	14	1	86.4911	107.611
TI2	2013_10_DSG140_001	1398	23	40	2	1	14	1	86.435	98.3378
TI2	2013_10_DSG140_001	1399	23	50	2	1	14	1	86.7074	113.876
TI2	2013_10_DSG140_001	1400	0	0	3	1	14	1	87.1914	100.639
TI2	2013_10_DSG140_001	1401	0	10	3	1	14	1	87.1935	98.2761
TI2	2013_10_DSG140_001	1402	0	20	3	1	14	1	86.4547	112.434
TI2	2013_10_DSG140_001	1403	0	30	3	1	14	1	87.5993	104.281
TI2	2013_10_DSG140_001	1404	0	40	3	1	14	1	86.9007	101.939
TI2	2013_10_DSG140_001	1405	0	50	3	1	14	1	83.9388	109.772
TI2	2013_10_DSG140_001	1406	1	0	3	1	14	1	87.7458	100.665
TI2	2013_10_DSG140_001	1407	1	10	3	1	14	1	86.6502	103.86
TI2	2013_10_DSG140_001	1408	1	20	3	1	14	1	84.7586	103.12
TI2	2013_10_DSG140_001	1409	1	30	3	1	14	1	83.8047	120.126
TI2	2013_10_DSG140_001	1410	1	40	3	1	14	1	86.6295	100.419
TI2	2013_10_DSG140_001	1411	1	50	3	1	14	1	87.063	107.425
TI2	2013_10_DSG140_001	1412	2	0	3	1	14	1	87.8719	111.747
TI2	2013_10_DSG140_001	1413	2	10	3	1	14	1	85.5146	102.21
TI2	2013_10_DSG140_001	1414	2	20	3	1	14	1	88.0498	103.005
TI2	2013_10_DSG140_001	1415	2	30	3	1	14	1	86.6357	103.982
TI2	2013_10_DSG140_001	1416	2	40	3	1	14	1	86.5032	106.043
TI2	2013_10_DSG140_001	1417	2	50	3	1	14	1	86.7832	105.686
TI2	2013_10_DSG140_001	1418	3	0	3	1	14	1	87.8927	106.752
TI2	2013_10_DSG140_001	1419	3	10	3	1	14	1	87.3051	105.778
TI2	2013_10_DSG140_001	1420	3	20	3	1	14	1	88.0716	101.482
TI2	2013_10_DSG140_001	1421	3	30	3	1	14	1	88.5345	103.836
TI2	2013_10_DSG140_001	1422	3	40	3	1	14	1	88.7632	108.271
TI2	2013_10_DSG140_001	1423	3	50	3	1	14	1	88.1064	104.467
TI2	2013_10_DSG140_001	1424	4	0	3	1	14	1	86.9091	106.195
TI2	2013_10_DSG140_001	1425	4	10	3	1	14	1	88.3796	100.015
TI2	2013_10_DSG140_001	1426	4	20	3	1	14	1	89.1524	108.019
TI2	2013_10_DSG140_001	1427	4	30	3	1	14	1	88.1802	108.17
TI2	2013_10_DSG140_001	1428	4	40	3	1	14	1	88.6025	108.484
TI2	2013_10_DSG140_001	1429	4	50	3	1	14	1	89.1983	106.788
TI2	2013_10_DSG140_001	1430	5	0	3	1	14	1	89.4725	110.487
TI2	2013_10_DSG140_001	1431	5	10	3	1	14	1	88.8936	104.431
TI2	2013_10_DSG140_001	1432	5	20	3	1	14	1	88.7017	109.127
TI2	2013_10_DSG140_001	1433	5	30	3	1	14	1	88.644	117.755
TI2	2013_10_DSG140_001	1434	5	40	3	1	14	1	88.3714	105.302
TI2	2013_10_DSG140_001	1435	5	50	3	1	14	1	87.3157	121.696
TI2	2013_10_DSG140_001	1436	6	0	3	1	14	1	89.2288	110.208
TI2	2013_10_DSG140_001	1437	6	10	3	1	14	1	88.6323	100.415
TI2	2013_10_DSG140_001	1438	6	20	3	1	14	1	88.0081	111.603
TI2	2013_10_DSG140_001	1439	6	30	3	1	14	1	87.8363	110.263
TI2	2013_10_DSG140_001	1440	6	40	3	1	14	1	89.0279	111.97
TI2	2013_10_DSG140_001	1441	6	50	3	1	14	1	88.097	105.928
TI2	2013_10_DSG140_001	1442	7	0	3	1	14	1	87.9401	123
TI2	2013_10_DSG140_001	1443	7	10	3	1	14	1	88.4959	113.555
TI2	2013_10_DSG140_001	1444	7	20	3	1	14	1	87.3976	111.492
TI2	2013_10_DSG140_001	1445	7	30	3	1	14	1	86.9606	127.315
TI2	2013_10_DSG140_001	1446	7	40	3	1	14	1	87.625	114.098
TI2	2013_10_DSG140_001	1447	7	50	3	1	14	1	87.8176	114.543
TI2	2013_10_DSG140_001	1448	8	0	3	1	14	1	87.5616	100.82
TI2	2013_10_DSG140_001	1449	8	10	3	1	14	1	86.8386	109.849
TI2	2013_10_DSG140_001	1450	8	20	3	1	14	1	88.0529	100.795
TI2	2013_10_DSG140_001	1451	8	30	3	1	14	1	86.273	126.128
TI2	2013_10_DSG140_001	1452	8	40	3	1	14	1	87.7889	108.067
TI2	2013_10_DSG140_001	1453	8	50	3	1	14	1	88.0444	122.139
TI2	2013_10_DSG140_001	1454	9	0	3	1	14	1	86.9742	106.586
TI2	2013_10_DSG140_001	1455	9	10	3	1	14	1	86.2902	109.11
TI2	2013_10_DSG140_001	1456	9	20	3	1	14	1	86.7024	104.834
TI2	2013_10_DSG140_001	1457	9	30	3	1	14	1	88.557	107.251
TI2	2013_10_DSG140_001	1458	9	40	3	1	14	1	87.0341	108.697
TI2	2013_10_DSG140_001	1459	9	50	3	1	14	1	88.6047	115.233
TI2	2013_10_DSG140_001	1460	10	0	3	1	14	1	86.7837	124.741
TI2	2013_10_DSG140_001	1461	10	10	3	1	14	1	86.2839	112.496
TI2	2013_10_DSG140_001	1462	10	20	3	1	14	1	87.6292	105.952
TI2	2013_10_DSG140_001	1463	10	30	3	1	14	1	87.165	108.317
TI2	2013_10_DSG140_001	1464	10	40	3	1	14	1	87.1351	115.448
TI2	2013_10_DSG140_001	1465	10	50	3	1	14	1	88.0112	113.41
TI2	2013_10_DSG140_001	1466	11	0	3	1	14	1	87.7522	114.829
TI2	2013_10_DSG140_001	1467	11	10	3	1	14	1	86.6029	106.639
TI2	2013_10_DSG140_001	1468	11	20	3	1	14	1	88.7384	112.583
TI2	2013_10_DSG140_001	1469	11	30	3	1	14	1	87.6185	103.335
TI2	2013_10_DSG140_001	1470	11	40	3	1	14	1	87.5016	127.975
TI2	2013_10_DSG140_001	1471	11	50	3	1	14	1	86.3241	114.617
TI2	2013_10_DSG140_001	1472	12	0	3	1	14	1	87.3436	104.153
TI2	2013_10_DSG140_001	1473	12	10	3	1	14	1	86.1476	125.994
TI2	2013_10_DSG140_001	1474	12	20	3	1	14	1	87.7003	102.185
TI2	2013_10_DSG140_001	1475	12	30	3	1	14	1	87.8175	111.898
TI2	2013_10_DSG140_001	1476	12	40	3	1	14	1	87.8453	96.5812
TI2	2013_10_DSG140_001	1477	12	50	3	1	14	1	86.9714	126.817
TI2	2013_10_DSG140_001	1478	13	0	3	1	14	1	87.8493	111.526
TI2	2013_10_DSG140_001	1479	13	10	3	1	14	1	87.0713	122.751
TI2	2013_10_DSG140_001	1480	13	20	3	1	14	1	86.9991	114.725
TI2	2013_10_DSG140_001	1481	13	30	3	1	14	1	87.1337	109.668
TI2	2013_10_DSG140_001	1482	13	40	3	1	14	1	88.0721	105.905
TI2	2013_10_DSG140_001	1483	13	50	3	1	14	1	88.4196	123.267
TI2	2013_10_DSG140_001	1484	14	0	3	1	14	1	88.6664	125.611
TI2	2013_10_DSG140_001	1485	14	10	3	1	14	1	87.7934	128.721
TI2	2013_10_DSG140_001	1486	14	20	3	1	14	1	89.0767	102.288
TI2	2013_10_DSG140_001	1487	14	30	3	1	14	1	87.496	107.215
TI2	2013_10_DSG140_001	1488	14	40	3	1	14	1	88.7064	100.573
TI2	2013_10_DSG140_001	1489	14	50	3	1	14	1	89.0543	108.103
TI2	2013_10_DSG140_001	1490	15	0	3	1	14	1	88.1367	100.774
TI2	2013_10_DSG140_001	1491	15	10	3	1	14	1	89.0329	107.604
TI2	2013_10_DSG140_001	1492	15	20	3	1	14	1	88.6641	123.199
TI2	2013_10_DSG140_001	1493	15	30	3	1	14	1	88.8308	109.634
TI2	2013_10_DSG140_001	1494	15	40	3	1	14	2	88.7257	98.7925
TI2	2013_10_DSG140_001	1495	15	50	3	1	14	1	89.4916	121.073
TI2	2013_10_DSG140_001	1496	16	0	3	1	14	1	89.4782	127.576
TI2	2013_10_DSG140_001	1497	16	10	3	1	14	1	89.2494	105.838
TI2	2013_10_DSG140_001	1498	16	20	3	1	14	2	88.9213	96.2049
TI2	2013_10_DSG140_001	1499	16	30	3	1	14	1	89.7309	102.989
TI2	2013_10_DSG140_001	1500	16	40	3	1	14	2	89.5638	93.6264
TI2	2013_10_DSG140_001	1501	16	50	3	1	14	2	89.6391	104.536
TI2	2013_10_DSG140_001	1502	17	0	3	1	14	1	89.2719	126.254
TI2	2013_10_DSG140_001	1503	17	10	3	1	14	1	89.6206	126.207
TI2	2013_10_DSG140_001	1504	17	20	3	1	14	1	89.661	95.0704
TI2	2013_10_DSG140_001	1505	17	30	3	1	14	1	91.1411	100.633
TI2	2013_10_DSG140_001	1506	17	40	3	1	14	1	90.0848	103.208
TI2	2013_10_DSG140_001	1507	17	50	3	1	14	1	89.9945	101.358
TI2	2013_10_DSG140_001	1508	18	0	3	1	14	1	91.1618	103.314
TI2	2013_10_DSG140_001	1509	18	10	3	1	14	1	90.3205	98.206
TI2	2013_10_DSG140_001	1510	18	20	3	1	14	1	90.566	95.3306
TI2	2013_10_DSG140_001	1511	18	30	3	1	14	1	91.8072	104.505
TI2	2013_10_DSG140_001	1512	18	40	3	1	14	1	91.3184	101.771
TI2	2013_10_DSG140_001	1513	18	50	3	1	14	1	91.5863	107.878
TI2	2013_10_DSG140_001	1514	19	0	3	1	14	1	90.7059	126.626
TI2	2013_10_DSG140_001	1515	19	10	3	1	14	1	89.9737	95.5595
TI2	2013_10_DSG140_001	1516	19	20	3	1	14	1	90.2033	104.009
TI2	2013_10_DSG140_001	1517	19	30	3	1	14	1	91.3645	96.5449
TI2	2013_10_DSG140_001	1518	19	40	3	1	14	1	89.8742	130.634
TI2	2013_10_DSG140_001	1519	19	50	3	1	14	1	91.7174	108.585
TI2	2013_10_DSG140_001	1520	20	0	3	1	14	1	90.0247	96.2121
TI2	2013_10_DSG140_001	1521	20	10	3	1	14	1	90.9213	100.138
TI2	2013_10_DSG140_001	1522	20	20	3	1	14	1	90.1359	95.0191
TI2	2013_10_DSG140_001	1523	20	30	3	1	14	1	90.2756	108.903
TI2	2013_10_DSG140_001	1524	20	40	3	1	14	1	89.281	114.94
TI2	2013_10_DSG140_001	1525	20	50	3	1	14	1	90.3759	96.7524
TI2	2013_10_DSG140_001	1526	21	0	3	1	14	1	90.5753	110.447
TI2	2013_10_DSG140_001	1527	21	10	3	1	14	1	89.0944	125.975
TI2	2013_10_DSG140_001	1528	21	20	3	1	14	1	89.3854	102.123
TI2	2013_10_DSG140_001	1529	21	30	3	1	14	1	89.2934	129.041
TI2	2013_10_DSG140_001	1530	21	40	3	1	14	1	89.684	103.213
TI2	2013_10_DSG140_001	1531	21	50	3	1	14	1	88.5305	119.592
TI2	2013_10_DSG140_001	1532	22	0	3	1	14	1	90.6407	132.532
TI2	2013_10_DSG140_001	1533	22	10	3	1	14	1	90.7144	105.924
TI2	2013_10_DSG140_001	1534	22	20	3	1	14	1	89.4178	129.902
TI2	2013_10_DSG140_001	1535	22	30	3	1	14	1	89.6691	122.24
TI2	2013_10_DSG140_001	1536	22	40	3	1	14	1	88.5928	131.185
TI2	2013_10_DSG140_001	1537	22	50	3	1	14	1	89.2476	112.39
TI2	2013_10_DSG140_001	1538	23	0	3	1	14	1	89.158	96.0879
TI2	2013_10_DSG140_001	1539	23	10	3	1	14	1	89.451	115.47
TI2	2013_10_DSG140_001	1540	23	20	3	1	14	1	89.6113	99.8076
TI2	2013_10_DSG140_001	1541	23	30	3	1	14	1	89.0979	96.3593
TI2	2013_10_DSG140_001	1542	23	40	3	1	14	1	89.8809	113.653
TI2	2013_10_DSG140_001	1543	23	50	3	1	14	1	88.7772	108.964
TI2	2013_10_DSG140_001	1544	0	0	4	1	14	1	88.6642	97.2757
TI2	2013_10_DSG140_001	1545	0	10	4	1	14	1	89.2545	95.8488
TI2	2013_10_DSG140_001	1546	0	20	4	1	14	1	89.8231	106.995
TI2	2013_10_DSG140_001	1547	0	30	4	1	14	1	89.9194	96.549
TI2	2013_10_DSG140_001	1548	0	40	4	1	14	1	89.5116	97.3594
TI2	2013_10_DSG140_001	1549	0	50	4	1	14	1	88.4229	96.84
TI2	2013_10_DSG140_001	1550	1	0	4	1	14	1	88.0247	95.1871
TI2	2013_10_DSG140_001	1551	1	10	4	1	14	1	88.4096	99.6047
TI2	2013_10_DSG140_001	1552	1	20	4	1	14	1	87.7277	96.7709
TI2	2013_10_DSG140_001	1553	1	30	4	1	14	1	89.5518	99.0466
TI2	2013_10_DSG140_001	1554	1	40	4	1	14	1	89.1681	99.3005
TI2	2013_10_DSG140_001	1555	1	50	4	1	14	1	88.2323	95.2621
TI2	2013_10_DSG140_001	1556	2	0	4	1	14	1	88.5902	95.7145
TI2	2013_10_DSG140_001	1557	2	10	4	1	14	1	87.9021	98.8451
TI2	2013_10_DSG140_001	1558	2	20	4	1	14	1	88.7932	96.2587
TI2	2013_10_DSG140_001	1559	2	30	4	1	14	1	88.8779	94.4495
TI2	2013_10_DSG140_001	1560	2	40	4	1	14	1	88.3828	96.6279
TI2	2013_10_DSG140_001	1561	2	50	4	1	14	1	88.4355	97.199
TI2	2013_10_DSG140_001	1562	3	0	4	1	14	1	89.3303	102.836
TI2	2013_10_DSG140_001	1563	3	10	4	1	14	1	89.3211	95.8983
TI2	2013_10_DSG140_001	1564	3	20	4	1	14	1	88.4153	95.257
TI2	2013_10_DSG140_001	1565	3	30	4	1	14	1	88.762	93.9373
TI2	2013_10_DSG140_001	1566	3	40	4	1	14	1	89.5523	93.6246
TI2	2013_10_DSG140_001	1567	3	50	4	1	14	1	91.2751	94.7349
TI2	2013_10_DSG140_001	1568	4	0	4	1	14	1	90.0757	105.533
TI2	2013_10_DSG140_001	1569	4	10	4	1	14	1	89.681	94.0345
TI2	2013_10_DSG140_001	1570	4	20	4	1	14	1	88.8544	92.763
TI2	2013_10_DSG140_001	1571	4	30	4	1	14	1	89.3638	93.0221
TI2	2013_10_DSG140_001	1572	4	40	4	1	14	1	88.5016	93.1039
TI2	2013_10_DSG140_001	1573	4	50	4	1	14	1	90.0162	93.0713
TI2	2013_10_DSG140_001	1574	5	0	4	1	14	1	90.1296	92.9418
TI2	2013_10_DSG140_001	1575	5	10	4	1	14	1	89.8529	93.4576
TI2	2013_10_DSG140_001	1576	5	20	4	1	14	1	89.7459	92.6617
TI2	2013_10_DSG140_001	1577	5	30	4	1	14	1	90.489	93.9363
TI2	2013_10_DSG140_001	1578	5	40	4	1	14	1	90.9809	93.614
TI2	2013_10_DSG140_001	1579	5	50	4	1	14	1	89.5357	96.6848
TI2	2013_10_DSG140_001	1580	6	0	4	1	14	1	89.8121	95.5477
TI2	2013_10_DSG140_001	1581	6	10	4	1	14	1	91.0693	93.7653
TI2	2013_10_DSG140_001	1582	6	20	4	1	14	1	90.2043	94.8011
TI2	2013_10_DSG140_001	1583	6	30	4	1	14	1	90.8987	93.0444
TI2	2013_10_DSG140_001	1584	6	40	4	1	14	1	90.4947	93.337
TI2	2013_10_DSG140_001	1585	6	50	4	1	14	1	91.7198	93.1833
TI2	2013_10_DSG140_001	1586	7	0	4	1	14	1	90.4209	92.6314
TI2	2013_10_DSG140_001	1587	7	10	4	1	14	2	89.828	101.755
TI2	2013_10_DSG140_001	1588	7	20	4	1	14	1	90.5864	91.928
TI2	2013_10_DSG140_001	1589	7	30	4	1	14	1	90.5515	92.7498
TI2	2013_10_DSG140_001	1590	7	40	4	1	14	1	89.7214	94.575
TI2	2013_10_DSG140_001	1591	7	50	4	1	14	1	89.1877	94.0952
TI2	2013_10_DSG140_001	1592	8	0	4	1	14	1	89.5015	93.8555
TI2	2013_10_DSG140_001	1593	8	10	4	1	14	1	88.5812	94.8979
TI2	2013_10_DSG140_001	1594	8	20	4	1	14	1	88.992	92.5499
TI2	2013_10_DSG140_001	1595	8	30	4	1	14	1	88.4219	92.4984
TI2	2013_10_DSG140_001	1596	8	40	4	1	14	1	88.7487	93.2123
TI2	2013_10_DSG140_001	1597	8	50	4	1	14	1	87.4264	94.7937
TI2	2013_10_DSG140_001	1598	9	0	4	1	14	1	88.5346	93.7812
TI2	2013_10_DSG140_001	1599	9	10	4	1	14	1	88.2148	96.8214
TI2	2013_10_DSG140_001	1600	9	20	4	1	14	1	88.1056	109.743
TI2	2013_10_DSG140_001	1601	9	30	4	1	14	1	89.1754	100.998
TI2	2013_10_DSG140_001	1602	9	40	4	1	14	1	88.0147	98.992
TI2	2013_10_DSG140_001	1603	9	50	4	1	14	1	87.7119	93.7563
TI2	2013_10_DSG140_001	1604	10	0	4	1	14	1	87.6618	97.0562
TI2	2013_10_DSG140_001	1605	10	10	4	1	14	1	86.99	106.492
TI2	2013_10_DSG140_001	1606	10	20	4	1	14	1	87.8068	99.9969
TI2	2013_10_DSG140_001	1607	10	30	4	1	14	1	87.5198	99.5969
TI2	2013_10_DSG140_001	1608	10	40	4	1	14	1	88.391	115.834
TI2	2013_10_DSG140_001	1609	10	50	4	1	14	1	87.6486	111.404
TI2	2013_10_DSG140_001	1610	11	0	4	1	14	1	87.2817	102.684
TI2	2013_10_DSG140_001	1611	11	10	4	1	14	1	88.0999	115.938
TI2	2013_10_DSG140_001	1612	11	20	4	1	14	1	88.4063	98.1067
TI2	2013_10_DSG140_001	1613	11	30	4	1	14	1	87.1955	93.4424
TI2	2013_10_DSG140_001	1614	11	40	4	1	14	1	87.2189	93.9366
TI2	2013_10_DSG140_001	1615	11	50	4	1	14	1	87.3348	91.5198
TI2	2013_10_DSG140_001	1616	12	0	4	1	14	1	87.4268	100.35
TI2	2013_10_DSG140_001	1617	12	10	4	1	14	1	87.0087	115.491
TI2	2013_10_DSG140_001	1618	12	20	4	1	14	1	87.0883	95.7129
TI2	2013_10_DSG140_001	1619	12	30	4	1	14	1	88.6586	94.9118
TI2	2013_10_DSG140_001	1620	12	40	4	1	14	1	88.042	93.2284
TI2	2013_10_DSG140_001	1621	12	50	4	1	14	1	87.8341	93.5555
TI2	2013_10_DSG140_001	1622	13	0	4	1	14	1	87.8705	93.9047
TI2	2013_10_DSG140_001	1623	13	10	4	1	14	1	87.3597	90.2061
TI2	2013_10_DSG140_001	1624	13	20	4	1	14	1	88.974	111.217
TI2	2013_10_DSG140_001	1625	13	30	4	1	14	1	87.5027	94.9325
TI2	2013_10_DSG140_001	1626	13	40	4	1	14	1	88.6928	92.1633
TI2	2013_10_DSG140_001	1627	13	50	4	1	14	1	87.3678	92.428
TI2	2013_10_DSG140_001	1628	14	0	4	1	14	1	87.9053	90.1822
TI2	2013_10_DSG140_001	1629	14	10	4	1	14	2	87.2771	90.5494
TI2	2013_10_DSG140_001	1630	14	20	4	1	14	1	87.4528	98.5493
TI2	2013_10_DSG140_001	1631	14	30	4	1	14	1	93.2775	118.972
TI2	2013_10_DSG140_001	1632	14	40	4	1	14	1	87.0049	96.9438
TI2	2013_10_DSG140_001	1633	14	50	4	1	14	1	87.863	90.6083
TI2	2013_10_DSG140_001	1634	15	0	4	1	14	2	89.3269	88.2045
TI2	2013_10_DSG140_001	1635	15	10	4	1	14	2	89.1	87.8852
TI2	2013_10_DSG140_001	1636	15	20	4	1	14	2	87.9992	87.4503
TI2	2013_10_DSG140_001	1637	15	30	4	1	14	2	87.8083	86.9351
TI2	2013_10_DSG140_001	1638	15	40	4	1	14	2	87.7503	86.8605
TI2	2013_10_DSG140_001	1639	15	50	4	1	14	2	89.0253	87.0427
TI2	2013_10_DSG140_001	1640	16	0	4	1	14	2	88.265	85.9939
TI2	2013_10_DSG140_001	1641	16	10	4	1	14	2	88.2589	85.5207
TI2	2013_10_DSG140_001	1642	16	20	4	1	14	2	88.3885	84.2763
TI2	2013_10_DSG140_001	1643	16	30	4	1	14	2	88.6284	85.0686
TI2	2013_10_DSG140_001	1644	16	40	4	1	14	2	89.1172	84.8561
TI2	2013_10_DSG140_001	1645	16	50	4	1	14	2	88.8909	85.5407
TI2	2013_10_DSG140_001	1646	17	0	4	1	14	2	89.5039	84.9544
TI2	2013_10_DSG140_001	1647	17	10	4	1	14	2	88.7485	84.2253
TI2	2013_10_DSG140_001	1648	17	20	4	1	14	2	90.5638	84.607
TI2	2013_10_DSG140_001	1649	17	30	4	1	14	2	90.098	84.4965
TI2	2013_10_DSG140_001	1650	17	40	4	1	14	2	90.4562	84.924
TI2	2013_10_DSG140_001	1651	17	50	4	1	14	2	89.1952	84.6977
TI2	2013_10_DSG140_001	1652	18	0	4	1	14	2	89.6083	87.6178
TI2	2013_10_DSG140_001	1653	18	10	4	1	14	2	90.3963	90.1756
TI2	2013_10_DSG140_001	1654	18	20	4	1	14	2	89.7361	92.2035
TI2	2013_10_DSG140_001	1655	18	30	4	1	14	2	90.8165	94.6359
TI2	2013_10_DSG140_001	1656	18	40	4	1	14	2	91.0675	93.5112
TI2	2013_10_DSG140_001	1657	18	50	4	1	14	2	91.1571	92.6189
TI2	2013_10_DSG140_001	1658	19	0	4	1	14	2	90.4301	91.8411
TI2	2013_10_DSG140_001	1659	19	10	4	1	14	2	89.5068	91.6468
TI2	2013_10_DSG140_001	1660	19	20	4	1	14	2	90.24	92.7932
TI2	2013_10_DSG140_001	1661	19	30	4	1	14	1	90.5661	92.5638
TI2	2013_10_DSG140_001	1662	19	40	4	1	14	1	90.2075	90.259
TI2	2013_10_DSG140_001	1663	19	50	4	1	14	2	89.3968	90.5176
TI2	2013_10_DSG140_001	1664	20	0	4	1	14	1	88.9426	90.6582
TI2	2013_10_DSG140_001	1665	20	10	4	1	14	2	89.3646	88.5646
TI2	2013_10_DSG140_001	1666	20	20	4	1	14	2	88.87	89.3893
TI2	2013_10_DSG140_001	1667	20	30	4	1	14	1	89.7964	89.2637
TI2	2013_10_DSG140_001	1668	20	40	4	1	14	1	88.7502	90.2793
TI2	2013_10_DSG140_001	1669	20	50	4	1	14	1	89.4021	91.4933
TI2	2013_10_DSG140_001	1670	21	0	4	1	14	1	89.2225	89.513
TI2	2013_10_DSG140_001	1671	21	10	4	1	14	1	88.6585	90.3622
TI2	2013_10_DSG140_001	1672	21	20	4	1	14	1	88.7269	92.2567
TI2	2013_10_DSG140_001	1673	21	30	4	1	14	1	88.6337	93.2213
TI2	2013_10_DSG140_001	1674	21	40	4	1	14	1	88.8951	90.3992
TI2	2013_10_DSG140_001	1675	21	50	4	1	14	1	88.8586	94.1245
TI2	2013_10_DSG140_001	1676	22	0	4	1	14	2	89.693	90.3359
TI2	2013_10_DSG140_001	1677	22	10	4	1	14	2	89.5267	89.2165
TI2	2013_10_DSG140_001	1678	22	20	4	1	14	2	88.4657	90.7756
TI2	2013_10_DSG140_001	1679	22	30	4	1	14	2	89.1718	102.92
TI2	2013_10_DSG140_001	1680	22	40	4	1	14	2	89.0205	87.8863
TI2	2013_10_DSG140_001	1681	22	50	4	1	14	2	89.6415	89.8991
TI2	2013_10_DSG140_001	1682	23	0	4	1	14	2	89.5196	90.7352
TI2	2013_10_DSG140_001	1683	23	10	4	1	14	2	89.3405	92.898
TI2	2013_10_DSG140_001	1684	23	20	4	1	14	2	88.7965	89.7793
TI2	2013_10_DSG140_001	1685	23	30	4	1	14	2	88.848	93.6861
TI2	2013_10_DSG140_001	1686	23	40	4	1	14	2	88.7061	91.6531
TI2	2013_10_DSG140_001	1687	23	50	4	1	14	2	88.4813	92.9588
TI2	2013_10_DSG140_001	1688	0	0	5	1	14	2	88.2612	91.2871
TI2	2013_10_DSG140_001	1689	0	10	5	1	14	2	89.323	89.341
TI2	2013_10_DSG140_001	1690	0	20	5	1	14	2	91.877	90.62
TI2	2013_10_DSG140_001	1691	0	30	5	1	14	1	89.7809	92.7826
TI2	2013_10_DSG140_001	1692	0	40	5	1	14	2	88.7594	89.9154
TI2	2013_10_DSG140_001	1693	0	50	5	1	14	2	89.5974	91.2048
TI2	2013_10_DSG140_001	1694	1	0	5	1	14	2	88.7787	90.7824
TI2	2013_10_DSG140_001	1695	1	10	5	1	14	2	88.4044	89.1429
TI2	2013_10_DSG140_001	1696	1	20	5	1	14	2	88.9883	91.2107
TI2	2013_10_DSG140_001	1697	1	30	5	1	14	2	89.972	87.9521
TI2	2013_10_DSG140_001	1698	1	40	5	1	14	2	90.4743	88.5409
TI2	2013_10_DSG140_001	1699	1	50	5	1	14	2	89.2246	88.3687
TI2	2013_10_DSG140_001	1700	2	0	5	1	14	2	90.5626	88.7092
TI2	2013_10_DSG140_001	1701	2	10	5	1	14	2	89.5656	89.5416
TI2	2013_10_DSG140_001	1702	2	20	5	1	14	2	89.8376	89.0802
TI2	2013_10_DSG140_001	1703	2	30	5	1	14	2	89.2281	90.1711
TI2	2013_10_DSG140_001	1704	2	40	5	1	14	2	89.4189	86.6102
TI2	2013_10_DSG140_001	1705	2	50	5	1	14	2	89.37	87.9685
TI2	2013_10_DSG140_001	1706	3	0	5	1	14	2	90.3999	88.0732
TI2	2013_10_DSG140_001	1707	3	10	5	1	14	2	89.5526	90.1835
TI2	2013_10_DSG140_001	1708	3	20	5	1	14	2	89.0801	89.0678
TI2	2013_10_DSG140_001	1709	3	30	5	1	14	2	89.5619	88.5179
TI2	2013_10_DSG140_001	1710	3	40	5	1	14	2	90.7501	86.5188
TI2	2013_10_DSG140_001	1711	3	50	5	1	14	2	89.6648	87.473
TI2	2013_10_DSG140_001	1712	4	0	5	1	14	2	89.6228	89.4537
TI2	2013_10_DSG140_001	1713	4	10	5	1	14	2	89.7448	84.3307
TI2	2013_10_DSG140_001	1714	4	20	5	1	14	2	89.5678	85.0052
TI2	2013_10_DSG140_001	1715	4	30	5	1	14	2	89.7623	86.9744
TI2	2013_10_DSG140_001	1716	4	40	5	1	14	2	90.4939	86.122
TI2	2013_10_DSG140_001	1717	4	50	5	1	14	2	89.6765	87.4126
TI2	2013_10_DSG140_001	1718	5	0	5	1	14	2	89.7552	84.8175
TI2	2013_10_DSG140_001	1719	5	10	5	1	14	2	89.6536	87.614
TI2	2013_10_DSG140_001	1720	5	20	5	1	14	2	91.0659	84.13
TI2	2013_10_DSG140_001	1721	5	30	5	1	14	2	90.0878	90.0345
TI2	2013_10_DSG140_001	1722	5	40	5	1	14	2	89.9432	87.6186
TI2	2013_10_DSG140_001	1723	5	50	5	1	14	2	90.3172	90.8705
TI2	2013_10_DSG140_001	1724	6	0	5	1	14	2	91.6433	90.1304
TI2	2013_10_DSG140_001	1725	6	10	5	1	14	2	90.0727	90.2251
TI2	2013_10_DSG140_001	1726	6	20	5	1	14	2	91.1829	91.7217
TI2	2013_10_DSG140_001	1727	6	30	5	1	14	2	90.2712	89.5708
TI2	2013_10_DSG140_001	1728	6	40	5	1	14	2	91.4202	91.9441
TI2	2013_10_DSG140_001	1729	6	50	5	1	14	2	90.5081	86.3262
TI2	2013_10_DSG140_001	1730	7	0	5	1	14	2	90.6906	82.1173
TI2	2013_10_DSG140_001	1731	7	10	5	1	14	2	91.4977	83.8666
TI2	2013_10_DSG140_001	1732	7	20	5	1	14	2	89.9515	79.7434
TI2	2013_10_DSG140_001	1733	7	30	5	1	14	2	92.1545	81.3842
TI2	2013_10_DSG140_001	1734	7	40	5	1	14	2	89.8054	84.1104
TI2	2013_10_DSG140_001	1735	7	50	5	1	14	2	89.7292	82.7335
TI2	2013_10_DSG140_001	1736	8	0	5	1	14	2	89.2769	82.9094
TI2	2013_10_DSG140_001	1737	8	10	5	1	14	2	88.4834	83.371
TI2	2013_10_DSG140_001	1738	8	20	5	1	14	2	89.0886	82.7829
TI2	2013_10_DSG140_001	1739	8	30	5	1	14	2	88.4626	85.087
TI2	2013_10_DSG140_001	1740	8	40	5	1	14	2	88.6893	82.7607
TI2	2013_10_DSG140_001	1741	8	50	5	1	14	2	89.2162	83.4027
TI2	2013_10_DSG140_001	1742	9	0	5	1	14	2	88.2689	84.015
TI2	2013_10_DSG140_001	1743	9	10	5	1	14	2	87.796	82.1844
TI2	2013_10_DSG140_001	1744	9	20	5	1	14	2	87.4575	82.04
TI2	2013_10_DSG140_001	1745	9	30	5	1	14	2	88.118	82.7987
TI2	2013_10_DSG140_001	1746	9	40	5	1	14	2	87.6234	84.8144
TI2	2013_10_DSG140_001	1747	9	50	5	1	14	2	88.1134	82.4293
TI2	2013_10_DSG140_001	1748	10	0	5	1	14	2	87.876	79.5103
TI2	2013_10_DSG140_001	1749	10	10	5	1	14	2	88.103	81.6942
TI2	2013_10_DSG140_001	1750	10	20	5	1	14	2	87.8311	79.8002
TI2	2013_10_DSG140_001	1751	10	30	5	1	14	1	87.9854	96.8562
TI2	2013_10_DSG140_001	1752	10	40	5	1	14	2	87.8654	89.5942
TI2	2013_10_DSG140_001	1753	10	50	5	1	14	2	87.5684	93.8547
TI2	2013_10_DSG140_001	1754	11	0	5	1	14	2	87.7032	77.779
TI2	2013_10_DSG140_001	1755	11	10	5	1	14	2	87.0547	91.4791
TI2	2013_10_DSG140_001	1756	11	20	5	1	14	3	98.3666	111.58
TI2	2013_10_DSG140_001	1757	11	30	5	1	14	1	87.6812	97.0924
TI2	2013_10_DSG140_001	1758	11	40	5	1	14	1	88.3248	91.5215
TI2	2013_10_DSG140_001	1759	11	50	5	1	14	2	87.6456	94.2182
TI2	2013_10_DSG140_001	1760	12	0	5	1	14	1	87.9056	110.449
TI2	2013_10_DSG140_001	1761	12	10	5	1	14	2	87.5974	107.775
TI2	2013_10_DSG140_001	1762	12	20	5	1	14	2	87.2091	107.272
TI2	2013_10_DSG140_001	1763	12	30	5	1	14	2	86.7639	108.694
TI2	2013_10_DSG140_001	1764	12	40	5	1	14	2	96.14	109.346
TI2	2013_10_DSG140_001	1765	12	50	5	1	14	2	87.0632	104.798
TI2	2013_10_DSG140_001	1766	13	0	5	1	14	2	87.4949	90.1659
TI2	2013_10_DSG140_001	1767	13	10	5	1	14	2	88.359	97.1497
TI2	2013_10_DSG140_001	1768	13	20	5	1	14	2	88.5255	90.3027
TI2	2013_10_DSG140_001	1769	13	30	5	1	14	2	88.3914	93.811
TI2	2013_10_DSG140_001	1770	13	40	5	1	14	2	87.1984	88.5204
TI2	2013_10_DSG140_001	1771	13	50	5	1	14	3	88.4187	83.1573
TI2	2013_10_DSG140_001	1772	14	0	5	1	14	1	87.2103	115.863
TI2	2013_10_DSG140_001	1773	14	10	5	1	14	2	87.8812	86.3931
TI2	2013_10_DSG140_001	1774	14	20	5	1	14	2	88.0303	92.4139
TI2	2013_10_DSG140_001	1775	14	30	5	1	14	2	87.7056	96.1639
TI2	2013_10_DSG140_001	1776	14	40	5	1	14	1	86.8232	99.8863
TI2	2013_10_DSG140_001	1777	14	50	5	1	14	1	87.6541	94.9528
TI2	2013_10_DSG140_001	1778	15	0	5	1	14	2	87.1993	93.722
TI2	2013_10_DSG140_001	1779	15	10	5	1	14	2	88.1419	83.6313
TI2	2013_10_DSG140_001	1780	15	20	5	1	14	2	88.2125	82.3897
TI2	2013_10_DSG140_001	1781	15	30	5	1	14	2	87.2839	80.0402
TI2	2013_10_DSG140_001	1782	15	40	5	1	14	2	87.4325	92.5104
TI2	2013_10_DSG140_001	1783	15	50	5	1	14	2	87.5054	89.7948
TI2	2013_10_DSG140_001	1784	16	0	5	1	14	2	88.0915	92.6086
TI2	2013_10_DSG140_001	1785	16	10	5	1	14	1	88.4766	95.7747
TI2	2013_10_DSG140_001	1786	16	20	5	1	14	1	88.0892	92.52
TI2	2013_10_DSG140_001	1787	16	30	5	1	14	1	87.7253	93.4178
TI2	2013_10_DSG140_001	1788	16	40	5	1	14	1	87.9394	88.8892
TI2	2013_10_DSG140_001	1789	16	50	5	1	14	2	90.9158	105.69
TI2	2013_10_DSG140_001	1790	17	0	5	1	14	2	88.5886	80.9937
TI2	2013_10_DSG140_001	1791	17	10	5	1	14	2	89.2547	79.5332
TI2	2013_10_DSG140_001	1792	17	20	5	1	14	2	88.9185	81.8014
TI2	2013_10_DSG140_001	1793	17	30	5	1	14	2	89.1375	82.0042
TI2	2013_10_DSG140_001	1794	17	40	5	1	14	2	89.0511	85.225
TI2	2013_10_DSG140_001	1795	17	50	5	1	14	1	89.0989	91.5228
TI2	2013_10_DSG140_001	1796	18	0	5	1	14	2	89.9479	90.3287
TI2	2013_10_DSG140_001	1797	18	10	5	1	14	2	90.6916	90.2437
TI2	2013_10_DSG140_001	1798	18	20	5	1	14	2	89.9779	92.3839
TI2	2013_10_DSG140_001	1799	18	30	5	1	14	3	89.9908	92.2486
TI2	2013_10_DSG140_001	1800	18	40	5	1	14	2	91.2062	92.4534
TI2	2013_10_DSG140_001	1801	18	50	5	1	14	2	89.9138	90.5483
TI2	2013_10_DSG140_001	1802	19	0	5	1	14	2	90.1654	92.3308
TI2	2013_10_DSG140_001	1803	19	10	5	1	14	2	89.7324	87.8095
TI2	2013_10_DSG140_001	1804	19	20	5	1	14	2	90.1167	87.652
TI2	2013_10_DSG140_001	1805	19	30	5	1	14	3	89.5508	85.1984
TI2	2013_10_DSG140_001	1806	19	40	5	1	14	2	90.0292	90.4982
TI2	2013_10_DSG140_001	1807	19	50	5	1	14	2	89.5411	87.9071
TI2	2013_10_DSG140_001	1808	20	0	5	1	14	2	89.9966	90.8385
TI2	2013_10_DSG140_001	1809	20	10	5	1	14	2	89.8626	87.0081
TI2	2013_10_DSG140_001	1810	20	20	5	1	14	2	89.0446	90.4043
TI2	2013_10_DSG140_001	1811	20	30	5	1	14	2	90.0155	89.0527
TI2	2013_10_DSG140_001	1812	20	40	5	1	14	2	89.2722	88.2217
TI2	2013_10_DSG140_001	1813	20	50	5	1	14	2	89.1618	91.2021
TI2	2013_10_DSG140_001	1814	21	0	5	1	14	2	90.3422	88.1544
TI2	2013_10_DSG140_001	1815	21	10	5	1	14	2	89.5277	91.8052
TI2	2013_10_DSG140_001	1816	21	20	5	1	14	2	89.5853	88.9874
TI2	2013_10_DSG140_001	1817	21	30	5	1	14	2	89.6762	96.2579
TI2	2013_10_DSG140_001	1818	21	40	5	1	14	2	90.8015	90.9488
TI2	2013_10_DSG140_001	1819	21	50	5	1	14	2	91.064	97.8878
TI2	2013_10_DSG140_001	1820	22	0	5	1	14	2	88.8991	88.8021
TI2	2013_10_DSG140_001	1821	22	10	5	1	14	2	90.2456	86.675
TI2	2013_10_DSG140_001	1822	22	20	5	1	14	2	89.909	90.467
TI2	2013_10_DSG140_001	1823	22	30	5	1	14	2	88.915	86.8204
TI2	2013_10_DSG140_001	1824	22	40	5	1	14	2	88.9972	85.8805
TI2	2013_10_DSG140_001	1825	22	50	5	1	14	2	89.4423	87.4974
TI2	2013_10_DSG140_001	1826	23	0	5	1	14	2	88.6544	106.057
TI2	2013_10_DSG140_001	1827	23	10	5	1	14	2	89.977	87.5666
TI2	2013_10_DSG140_001	1828	23	20	5	1	14	2	89.9951	90.4066
TI2	2013_10_DSG140_001	1829	23	30	5	1	14	2	90.1871	84.502
TI2	2013_10_DSG140_001	1830	23	40	5	1	14	2	90.4173	88.5275
TI2	2013_10_DSG140_001	1831	23	50	5	1	14	2	89.2542	86.2017
TI2	2013_10_DSG140_001	1832	0	0	6	1	14	2	89.2458	91.9609
TI2	2013_10_DSG140_001	1833	0	10	6	1	14	2	89.9283	88.3098
TI2	2013_10_DSG140_001	1834	0	20	6	1	14	2	90.224	88.4222
TI2	2013_10_DSG140_001	1835	0	30	6	1	14	2	89.7671	84.3772
TI2	2013_10_DSG140_001	1836	0	40	6	1	14	2	89.1512	92.273
TI2	2013_10_DSG140_001	1837	0	50	6	1	14	2	90.1667	91.9451
TI2	2013_10_DSG140_001	1838	1	0	6	1	14	2	89.85	88.5667
TI2	2013_10_DSG140_001	1839	1	10	6	1	14	2	89.897	88.3828
TI2	2013_10_DSG140_001	1840	1	20	6	1	14	2	90.3093	84.7826
TI2	2013_10_DSG140_001	1841	1	30	6	1	14	2	89.537	87.5778
TI2	2013_10_DSG140_001	1842	1	40	6	1	14	2	90.3938	83.7363
TI2	2013_10_DSG140_001	1843	1	50	6	1	14	2	89.3235	88.1505
TI2	2013_10_DSG140_001	1844	2	0	6	1	14	2	89.6149	86.5414
TI2	2013_10_DSG140_001	1845	2	10	6	1	14	2	90.225	87.6665
TI2	2013_10_DSG140_001	1846	2	20	6	1	14	2	90.8439	85.7635
TI2	2013_10_DSG140_001	1847	2	30	6	1	14	2	91.3928	85.6886
TI2	2013_10_DSG140_001	1848	2	40	6	1	14	2	89.6558	85.965
TI2	2013_10_DSG140_001	1849	2	50	6	1	14	2	90.3915	86.4948
TI2	2013_10_DSG140_001	1850	3	0	6	1	14	2	90.5148	86.5004
TI2	2013_10_DSG140_001	1851	3	10	6	1	14	2	90.019	86.1408
TI2	2013_10_DSG140_001	1852	3	20	6	1	14	2	90.059	87.5101
TI2	2013_10_DSG140_001	1853	3	30	6	1	14	2	89.2826	87.3198
TI2	2013_10_DSG140_001	1854	3	40	6	1	14	2	91.0955	89.2908
TI2	2013_10_DSG140_001	1855	3	50	6	1	14	2	90.1685	88.5034
TI2	2013_10_DSG140_001	1856	4	0	6	1	14	2	89.3537	92.5644
TI2	2013_10_DSG140_001	1857	4	10	6	1	14	2	89.6884	89.0562
TI2	2013_10_DSG140_001	1858	4	20	6	1	14	2	91.3891	90.7194
TI2	2013_10_DSG140_001	1859	4	30	6	1	14	2	89.391	87.7476
TI2	2013_10_DSG140_001	1860	4	40	6	1	14	2	90.0373	88.1542
TI2	2013_10_DSG140_001	1861	4	50	6	1	14	2	89.7667	87.6613
TI2	2013_10_DSG140_001	1862	5	0	6	1	14	2	90.0663	85.0858
TI2	2013_10_DSG140_001	1863	5	10	6	1	14	2	90.1962	87.8713
TI2	2013_10_DSG140_001	1864	5	20	6	1	14	2	90.5943	84.8807
TI2	2013_10_DSG140_001	1865	5	30	6	1	14	2	90.349	88.9021
TI2	2013_10_DSG140_001	1866	5	40	6	1	14	2	91.268	88.8962
TI2	2013_10_DSG140_001	1867	5	50	6	1	14	3	90.0145	91.1417
TI2	2013_10_DSG140_001	1868	6	0	6	1	14	2	90.0629	89.4809
TI2	2013_10_DSG140_001	1869	6	10	6	1	14	2	90.8281	87.443
TI2	2013_10_DSG140_001	1870	6	20	6	1	14	2	89.415	88.2079
TI2	2013_10_DSG140_001	1871	6	30	6	1	14	2	90.8216	88.8984
TI2	2013_10_DSG140_001	1872	6	40	6	1	14	2	90.12	93.5821
TI2	2013_10_DSG140_001	1873	6	50	6	1	14	2	90.7693	91.794
TI2	2013_10_DSG140_001	1874	7	0	6	1	14	2	91.0096	89.4128
TI2	2013_10_DSG140_001	1875	7	10	6	1	14	2	90.2712	84.1161
TI2	2013_10_DSG140_001	1876	7	20	6	1	14	2	89.9441	83.0246
TI2	2013_10_DSG140_001	1877	7	30	6	1	14	2	90.544	87.1504
TI2	2013_10_DSG140_001	1878	7	40	6	1	14	2	89.9666	82.399
TI2	2013_10_DSG140_001	1879	7	50	6	1	14	2	89.3486	80.9081
TI2	2013_10_DSG140_001	1880	8	0	6	1	14	2	89.0656	83.2274
TI2	2013_10_DSG140_001	1881	8	10	6	1	14	2	89.2047	83.8352
TI2	2013_10_DSG140_001	1882	8	20	6	1	14	2	89.6983	83.9847
TI2	2013_10_DSG140_001	1883	8	30	6	1	14	2	88.5377	84.3418
TI2	2013_10_DSG140_001	1884	8	40	6	1	14	2	88.1793	84.6319
TI2	2013_10_DSG140_001	1885	8	50	6	1	14	2	88.5538	84.2187
TI2	2013_10_DSG140_001	1886	9	0	6	1	14	2	89.2504	84.0361
TI2	2013_10_DSG140_001	1887	9	10	6	1	14	2	87.7547	84.9159
TI2	2013_10_DSG140_001	1888	9	20	6	1	14	1	88.0164	90.7871
TI2	2013_10_DSG140_001	1889	9	30	6	1	14	1	86.9812	98.0613
TI2	2013_10_DSG140_001	1890	9	40	6	1	14	1	86.2827	96.7789
TI2	2013_10_DSG140_001	1891	9	50	6	1	14	1	85.373	96.8784
TI2	2013_10_DSG140_001	1892	10	0	6	1	14	1	85.9562	96.4381
TI2	2013_10_DSG140_001	1893	10	10	6	1	14	1	84.9252	96.4935
TI2	2013_10_DSG140_001	1894	10	20	6	1	14	1	85.1829	98.1468
TI2	2013_10_DSG140_001	1895	10	30	6	1	14	1	86.1132	96.5242
TI2	2013_10_DSG140_001	1896	10	40	6	1	14	1	86.6266	96.9418
TI2	2013_10_DSG140_001	1897	10	50	6	1	14	1	84.9646	96.7755
TI2	2013_10_DSG140_001	1898	11	0	6	1	14	1	86.6127	95.8541
TI2	2013_10_DSG140_001	1899	11	10	6	1	14	1	84.4013	97.5032
[truncated: 12,028 more rows]

## Sheet: TI2_2014_04-06
Station	Folder	File	Hour	Minute	Day	Month	Year	Peaks	High	Low
[truncated: 12,960 more rows]

[truncated: 3 more sheets: TI2_2014_07-09, TI2_2014_10-12, TI2_2015_01-03]
