# Supplementary material for: Quantification of Boat Visitation Rates at Artificial and Natural Reefs in the Eastern Gulf of Mexico Using Acoustic Recorders
Source: PLoS One. 2016 Aug 8;11(8):e0160695. doi: 10.1371/journal.pone.0160695 (PMC4976885; doi:10.1371/journal.pone.0160695)
Supplement: S8 Appendix — Appendix includes the station name, the folder name in the original analysis, the file number of the recording, the time (Eastern Standard Time) and date of the recording, the number of harmonic peaks detected by the algorithm, and the root-mean-square noise level (RMS, dB re 1 μPa, 500–1000 Hz). Each tab contains data from three months of the study. (XLSX) [file pone.0160695.s008.xlsx]

## Sheet: FFL_2013_04-06
Station	Folder	File	Hour	Minute	Day	Month	Year	Peaks	High	Low
FFL	2013_04_DSG149_000	193	0	0	17	4	13	2	82.3254	87.2267
FFL	2013_04_DSG149_000	194	0	10	17	4	13	2	82.4369	90.3564
FFL	2013_04_DSG149_000	195	0	20	17	4	13	2	82.029	88.599
FFL	2013_04_DSG149_000	196	0	30	17	4	13	2	82.0954	87.6938
FFL	2013_04_DSG149_000	197	0	40	17	4	13	2	82.1009	90.1042
FFL	2013_04_DSG149_000	198	0	50	17	4	13	2	82.1138	87.9131
FFL	2013_04_DSG149_000	199	1	0	17	4	13	2	82.4871	91.713
FFL	2013_04_DSG149_000	200	1	10	17	4	13	2	82.1452	88.2933
FFL	2013_04_DSG149_000	201	1	20	17	4	13	2	82.2259	85.6671
FFL	2013_04_DSG149_000	202	1	30	17	4	13	2	82.2241	86.5505
FFL	2013_04_DSG149_000	203	1	40	17	4	13	2	81.9656	85.3111
FFL	2013_04_DSG149_000	204	1	50	17	4	13	2	82.3238	88.0616
FFL	2013_04_DSG149_000	205	2	0	17	4	13	2	82.0589	88.2302
FFL	2013_04_DSG149_000	206	2	10	17	4	13	2	82.4373	88.7725
FFL	2013_04_DSG149_000	207	2	20	17	4	13	2	81.8439	86.621
FFL	2013_04_DSG149_000	208	2	30	17	4	13	2	82.3057	89.2134
FFL	2013_04_DSG149_000	209	2	40	17	4	13	2	81.9781	85.7099
FFL	2013_04_DSG149_000	210	2	50	17	4	13	2	82.0095	86.1633
FFL	2013_04_DSG149_000	211	3	0	17	4	13	2	82.3241	86.0468
FFL	2013_04_DSG149_000	212	3	10	17	4	13	2	82.0805	86.897
FFL	2013_04_DSG149_000	213	3	20	17	4	13	2	82.1163	84.7003
FFL	2013_04_DSG149_000	214	3	30	17	4	13	2	82.2518	85.6988
FFL	2013_04_DSG149_000	215	3	40	17	4	13	2	82.5455	83.792
FFL	2013_04_DSG149_000	216	3	50	17	4	13	2	82.2782	84.0778
FFL	2013_04_DSG149_000	217	4	0	17	4	13	2	82.2334	84.4062
FFL	2013_04_DSG149_000	218	4	10	17	4	13	2	82.6158	83.5246
FFL	2013_04_DSG149_000	219	4	20	17	4	13	2	82.6492	85.5904
FFL	2013_04_DSG149_000	220	4	30	17	4	13	2	82.2861	83.7511
FFL	2013_04_DSG149_000	221	4	40	17	4	13	2	82.5688	85.3448
FFL	2013_04_DSG149_000	222	4	50	17	4	13	2	82.6069	85.8987
FFL	2013_04_DSG149_000	223	5	0	17	4	13	2	83.268	85.4409
FFL	2013_04_DSG149_000	224	5	10	17	4	13	2	83.9265	82.0515
FFL	2013_04_DSG149_000	225	5	20	17	4	13	2	84.1985	86.6942
FFL	2013_04_DSG149_000	226	5	30	17	4	13	2	84.4164	87.9711
FFL	2013_04_DSG149_000	227	5	40	17	4	13	2	84.2327	85.7452
FFL	2013_04_DSG149_000	228	5	50	17	4	13	2	84.0451	85.2901
FFL	2013_04_DSG149_000	229	6	0	17	4	13	2	83.2728	86.3459
FFL	2013_04_DSG149_000	230	6	10	17	4	13	2	82.8827	83.4985
FFL	2013_04_DSG149_000	231	6	20	17	4	13	2	82.3747	83.3442
FFL	2013_04_DSG149_000	232	6	30	17	4	13	2	82.494	84.5624
FFL	2013_04_DSG149_000	233	6	40	17	4	13	2	82.2035	83.9895
FFL	2013_04_DSG149_000	234	6	50	17	4	13	2	82.3044	82.5268
FFL	2013_04_DSG149_000	235	7	0	17	4	13	2	82.1134	84.6672
FFL	2013_04_DSG149_000	236	7	10	17	4	13	2	81.8763	85.4389
FFL	2013_04_DSG149_000	237	7	20	17	4	13	2	82.9959	83.7256
FFL	2013_04_DSG149_000	238	7	30	17	4	13	2	81.9893	84.0772
FFL	2013_04_DSG149_000	239	7	40	17	4	13	2	82.2597	85.067
FFL	2013_04_DSG149_000	240	7	50	17	4	13	2	81.7	84.3383
FFL	2013_04_DSG149_000	241	8	0	17	4	13	2	81.8925	86.5361
FFL	2013_04_DSG149_000	242	8	10	17	4	13	2	81.77	85.0453
FFL	2013_04_DSG149_000	243	8	20	17	4	13	2	81.6978	85.0684
FFL	2013_04_DSG149_000	244	8	30	17	4	13	2	80.8628	83.6641
FFL	2013_04_DSG149_000	245	8	40	17	4	13	2	81.5081	84.8454
FFL	2013_04_DSG149_000	246	8	50	17	4	13	2	81.7199	86.3394
FFL	2013_04_DSG149_000	247	9	0	17	4	13	2	81.1555	83.3172
FFL	2013_04_DSG149_000	248	9	10	17	4	13	2	81.7295	84.5691
FFL	2013_04_DSG149_000	249	9	20	17	4	13	2	81.5433	83.7183
FFL	2013_04_DSG149_000	250	9	30	17	4	13	2	80.9989	83.664
FFL	2013_04_DSG149_000	251	9	40	17	4	13	2	81.5363	82.8578
FFL	2013_04_DSG149_000	252	9	50	17	4	13	2	81.0586	81.2759
FFL	2013_04_DSG149_000	253	10	0	17	4	13	2	81.2824	81.026
FFL	2013_04_DSG149_000	254	10	10	17	4	13	2	81.0105	79.9547
FFL	2013_04_DSG149_000	255	10	20	17	4	13	2	81.2829	76.5404
FFL	2013_04_DSG149_000	256	10	30	17	4	13	2	81.1623	76.3433
FFL	2013_04_DSG149_000	257	10	40	17	4	13	2	81.1519	73.7618
FFL	2013_04_DSG149_000	258	10	50	17	4	13	2	80.797	74.7788
FFL	2013_04_DSG149_000	259	11	0	17	4	13	2	80.8569	75.9252
FFL	2013_04_DSG149_000	260	11	10	17	4	13	2	80.9152	72.131
FFL	2013_04_DSG149_000	261	11	20	17	4	13	2	81.1196	73.4996
FFL	2013_04_DSG149_000	262	11	30	17	4	13	2	80.6351	73.8184
FFL	2013_04_DSG149_000	263	11	40	17	4	13	2	80.668	75.3851
FFL	2013_04_DSG149_000	264	11	50	17	4	13	2	80.6994	74.2385
FFL	2013_04_DSG149_000	265	12	0	17	4	13	2	80.864	73.0982
FFL	2013_04_DSG149_000	266	12	10	17	4	13	2	80.7657	77.4699
FFL	2013_04_DSG149_000	267	12	20	17	4	13	2	80.8622	78.3362
FFL	2013_04_DSG149_000	268	12	30	17	4	13	2	80.9721	75.2186
FFL	2013_04_DSG149_000	269	12	40	17	4	13	2	80.7634	74.6254
FFL	2013_04_DSG149_000	270	12	50	17	4	13	2	80.9925	73.595
FFL	2013_04_DSG149_000	271	13	0	17	4	13	2	80.8046	73.3467
FFL	2013_04_DSG149_000	272	13	10	17	4	13	2	81.1761	75.689
FFL	2013_04_DSG149_000	273	13	20	17	4	13	2	80.8431	78.9389
FFL	2013_04_DSG149_000	274	13	30	17	4	13	2	81.1248	79.6483
FFL	2013_04_DSG149_000	275	13	40	17	4	13	2	81.1366	81.1671
FFL	2013_04_DSG149_000	276	13	50	17	4	13	2	81.1434	81.6857
FFL	2013_04_DSG149_000	277	14	0	17	4	13	2	80.8472	80.9699
FFL	2013_04_DSG149_000	278	14	10	17	4	13	2	81.5518	83.1186
FFL	2013_04_DSG149_000	279	14	20	17	4	13	2	81.6935	80.0403
FFL	2013_04_DSG149_000	280	14	30	17	4	13	2	81.086	79.8357
FFL	2013_04_DSG149_000	281	14	40	17	4	13	2	81.4196	79.3046
FFL	2013_04_DSG149_000	282	14	50	17	4	13	2	80.9193	79.3106
FFL	2013_04_DSG149_000	283	15	0	17	4	13	2	81.5656	81.5084
FFL	2013_04_DSG149_000	284	15	10	17	4	13	2	81.5038	80.1402
FFL	2013_04_DSG149_000	285	15	20	17	4	13	2	81.0404	79.5961
FFL	2013_04_DSG149_000	286	15	30	17	4	13	2	81.4492	81.2916
FFL	2013_04_DSG149_000	287	15	40	17	4	13	2	81.4282	80.9784
FFL	2013_04_DSG149_000	288	15	50	17	4	13	2	81.3125	81.8739
FFL	2013_04_DSG149_000	289	16	0	17	4	13	2	80.9657	81.7383
FFL	2013_04_DSG149_000	290	16	10	17	4	13	2	81.3308	81.8293
FFL	2013_04_DSG149_000	291	16	20	17	4	13	2	81.7607	80.9481
FFL	2013_04_DSG149_000	292	16	30	17	4	13	2	81.1381	82.4533
FFL	2013_04_DSG149_000	293	16	40	17	4	13	2	81.3006	80.4071
FFL	2013_04_DSG149_000	294	16	50	17	4	13	2	81.5088	80.4989
FFL	2013_04_DSG149_000	295	17	0	17	4	13	2	82.2236	79.9354
FFL	2013_04_DSG149_000	296	17	10	17	4	13	2	81.5891	79.6437
FFL	2013_04_DSG149_000	297	17	20	17	4	13	2	81.5547	82.0648
FFL	2013_04_DSG149_000	298	17	30	17	4	13	2	82.4018	84.9835
FFL	2013_04_DSG149_000	299	17	40	17	4	13	2	81.4549	83.9613
FFL	2013_04_DSG149_000	300	17	50	17	4	13	2	81.6803	84.8238
FFL	2013_04_DSG149_000	301	18	0	17	4	13	2	83.3355	84.9933
FFL	2013_04_DSG149_000	302	18	10	17	4	13	2	82.269	83.448
FFL	2013_04_DSG149_000	303	18	20	17	4	13	2	81.7302	82.5425
FFL	2013_04_DSG149_000	304	18	30	17	4	13	2	82.5047	84.8376
FFL	2013_04_DSG149_000	305	18	40	17	4	13	2	82.405	83.3604
FFL	2013_04_DSG149_000	306	18	50	17	4	13	2	82.5324	84.5426
FFL	2013_04_DSG149_000	307	19	0	17	4	13	2	83.7854	87.5883
FFL	2013_04_DSG149_000	308	19	10	17	4	13	2	83.6617	96.7272
FFL	2013_04_DSG149_000	309	19	20	17	4	13	1	84.3387	99.3963
FFL	2013_04_DSG149_000	310	19	30	17	4	13	2	84.4878	100.325
FFL	2013_04_DSG149_000	311	19	40	17	4	13	2	83.9891	96.4249
FFL	2013_04_DSG149_000	312	19	50	17	4	13	2	83.7199	92.6043
FFL	2013_04_DSG149_000	313	20	0	17	4	13	2	83.5949	91.5212
FFL	2013_04_DSG149_000	314	20	10	17	4	13	2	82.9321	87.0249
FFL	2013_04_DSG149_000	315	20	20	17	4	13	2	82.6928	86.4837
FFL	2013_04_DSG149_000	316	20	30	17	4	13	2	82.9349	86.8248
FFL	2013_04_DSG149_000	317	20	40	17	4	13	2	82.1343	88.6896
FFL	2013_04_DSG149_000	318	20	50	17	4	13	2	83.3428	86.1176
FFL	2013_04_DSG149_000	319	21	0	17	4	13	2	82.7484	89.5496
FFL	2013_04_DSG149_000	320	21	10	17	4	13	2	82.5732	86.5031
FFL	2013_04_DSG149_000	321	21	20	17	4	13	2	82.4479	83.7003
FFL	2013_04_DSG149_000	322	21	30	17	4	13	2	82.3905	84.2362
FFL	2013_04_DSG149_000	323	21	40	17	4	13	2	82.4716	85.3733
FFL	2013_04_DSG149_000	324	21	50	17	4	13	2	82.7926	88.9413
FFL	2013_04_DSG149_000	325	22	0	17	4	13	2	82.6033	89.9574
FFL	2013_04_DSG149_000	326	22	10	17	4	13	2	82.1379	89.5259
FFL	2013_04_DSG149_000	327	22	20	17	4	13	2	82.7498	91.4251
FFL	2013_04_DSG149_000	328	22	30	17	4	13	2	82.2127	90.3445
FFL	2013_04_DSG149_000	329	22	40	17	4	13	2	82.542	90.9347
FFL	2013_04_DSG149_000	330	22	50	17	4	13	2	82.5571	91.6887
FFL	2013_04_DSG149_000	331	23	0	17	4	13	2	82.3344	92.827
FFL	2013_04_DSG149_000	332	23	10	17	4	13	1	82.2266	92.2081
FFL	2013_04_DSG149_000	333	23	20	17	4	13	2	82.1784	89.8914
FFL	2013_04_DSG149_000	334	23	30	17	4	13	1	82.4566	90.3495
FFL	2013_04_DSG149_000	335	23	40	17	4	13	1	82.4995	90.553
FFL	2013_04_DSG149_000	336	23	50	17	4	13	1	82.3782	90.7422
FFL	2013_04_DSG149_000	337	0	0	18	4	13	1	82.8074	92.3364
FFL	2013_04_DSG149_000	338	0	10	18	4	13	1	82.855	88.9817
FFL	2013_04_DSG149_000	339	0	20	18	4	13	1	82.7681	89.7794
FFL	2013_04_DSG149_000	340	0	30	18	4	13	2	82.5301	89.1115
FFL	2013_04_DSG149_000	341	0	40	18	4	13	2	82.7147	90.8016
FFL	2013_04_DSG149_000	342	0	50	18	4	13	2	82.6196	90.6102
FFL	2013_04_DSG149_000	343	1	0	18	4	13	2	82.7693	90.7707
FFL	2013_04_DSG149_000	344	1	10	18	4	13	2	82.6348	88.7222
FFL	2013_04_DSG149_000	345	1	20	18	4	13	2	83.1655	89.4696
FFL	2013_04_DSG149_000	346	1	30	18	4	13	2	82.4554	89.6149
FFL	2013_04_DSG149_000	347	1	40	18	4	13	2	82.5143	90.1929
FFL	2013_04_DSG149_000	348	1	50	18	4	13	2	82.6511	89.9741
FFL	2013_04_DSG149_000	349	2	0	18	4	13	2	82.3779	89.8436
FFL	2013_04_DSG149_000	350	2	10	18	4	13	2	82.4174	89.7849
FFL	2013_04_DSG149_000	351	2	20	18	4	13	2	82.2985	89.9437
FFL	2013_04_DSG149_000	352	2	30	18	4	13	2	82.1168	87.7216
FFL	2013_04_DSG149_000	353	2	40	18	4	13	2	82.6097	90.3062
FFL	2013_04_DSG149_000	354	2	50	18	4	13	2	82.5788	91.6798
FFL	2013_04_DSG149_000	355	3	0	18	4	13	2	81.9786	89.8766
FFL	2013_04_DSG149_000	356	3	10	18	4	13	2	82.031	89.6336
FFL	2013_04_DSG149_000	357	3	20	18	4	13	2	82.0978	88.4356
FFL	2013_04_DSG149_000	358	3	30	18	4	13	2	82.2089	88.2535
FFL	2013_04_DSG149_000	359	3	40	18	4	13	2	82.283	88.6104
FFL	2013_04_DSG149_000	360	3	50	18	4	13	2	82.0926	90.2095
FFL	2013_04_DSG149_000	361	4	0	18	4	13	2	82.1099	88.8807
FFL	2013_04_DSG149_000	362	4	10	18	4	13	2	82.2628	88.3321
FFL	2013_04_DSG149_000	363	4	20	18	4	13	2	82.2824	88.7017
FFL	2013_04_DSG149_000	364	4	30	18	4	13	2	82.2864	88.9756
FFL	2013_04_DSG149_000	365	4	40	18	4	13	2	82.6506	88.6871
FFL	2013_04_DSG149_000	366	4	50	18	4	13	2	82.2817	87.7838
FFL	2013_04_DSG149_000	367	5	0	18	4	13	2	83.0754	87.3935
FFL	2013_04_DSG149_000	368	5	10	18	4	13	2	83.5977	87.6365
FFL	2013_04_DSG149_000	369	5	20	18	4	13	2	84.3348	88.2541
FFL	2013_04_DSG149_000	370	5	30	18	4	13	1	84.1588	88.6309
FFL	2013_04_DSG149_000	371	5	40	18	4	13	2	84.5013	88.062
FFL	2013_04_DSG149_000	372	5	50	18	4	13	2	83.7636	88.0033
FFL	2013_04_DSG149_000	373	6	0	18	4	13	2	83.2255	88.0815
FFL	2013_04_DSG149_000	374	6	10	18	4	13	2	82.6811	86.4072
FFL	2013_04_DSG149_000	375	6	20	18	4	13	2	82.4641	87.6488
FFL	2013_04_DSG149_000	376	6	30	18	4	13	2	82.6909	87.0941
FFL	2013_04_DSG149_000	377	6	40	18	4	13	2	81.9704	85.7093
FFL	2013_04_DSG149_000	378	6	50	18	4	13	2	82.0973	87.2856
FFL	2013_04_DSG149_000	379	7	0	18	4	13	2	81.6543	85.9716
FFL	2013_04_DSG149_000	380	7	10	18	4	13	2	82.2445	86.245
FFL	2013_04_DSG149_000	381	7	20	18	4	13	1	81.811	88.7694
FFL	2013_04_DSG149_000	382	7	30	18	4	13	2	81.7755	85.5763
FFL	2013_04_DSG149_000	383	7	40	18	4	13	1	81.6633	87.8845
FFL	2013_04_DSG149_000	384	7	50	18	4	13	2	81.6121	87.3514
FFL	2013_04_DSG149_000	385	8	0	18	4	13	2	81.8682	88.0375
FFL	2013_04_DSG149_000	386	8	10	18	4	13	2	81.7436	85.8633
FFL	2013_04_DSG149_000	387	8	20	18	4	13	1	81.9151	87.2528
FFL	2013_04_DSG149_000	388	8	30	18	4	13	2	81.4355	86.9324
FFL	2013_04_DSG149_000	389	8	40	18	4	13	2	81.5998	86.18
FFL	2013_04_DSG149_000	390	8	50	18	4	13	2	81.6593	85.5702
FFL	2013_04_DSG149_000	391	9	0	18	4	13	2	81.4502	87.1177
FFL	2013_04_DSG149_000	392	9	10	18	4	13	2	82.0408	86.4848
FFL	2013_04_DSG149_000	393	9	20	18	4	13	1	81.4668	88.4294
FFL	2013_04_DSG149_000	394	9	30	18	4	13	2	81.8349	85.5731
FFL	2013_04_DSG149_000	395	9	40	18	4	13	2	81.6476	85.0379
FFL	2013_04_DSG149_000	396	9	50	18	4	13	2	81.7614	84.6944
FFL	2013_04_DSG149_000	397	10	0	18	4	13	2	81.7681	87.4131
FFL	2013_04_DSG149_000	398	10	10	18	4	13	2	81.8487	82.2447
FFL	2013_04_DSG149_000	399	10	20	18	4	13	2	81.6671	79.8676
FFL	2013_04_DSG149_000	400	10	30	18	4	13	2	81.1706	80.0418
FFL	2013_04_DSG149_000	401	10	40	18	4	13	2	81.6015	77.6988
FFL	2013_04_DSG149_000	402	10	50	18	4	13	2	81.1787	74.3036
FFL	2013_04_DSG149_000	403	11	0	18	4	13	2	81.5682	75.0043
FFL	2013_04_DSG149_000	404	11	10	18	4	13	2	81.5209	74.2409
FFL	2013_04_DSG149_000	405	11	20	18	4	13	2	81.5904	73.0278
FFL	2013_04_DSG149_000	406	11	30	18	4	13	2	81.4789	90.0119
FFL	2013_04_DSG149_000	407	11	40	18	4	13	2	81.5263	73.8104
FFL	2013_04_DSG149_000	408	11	50	18	4	13	2	81.1799	73.8703
FFL	2013_04_DSG149_000	409	12	0	18	4	13	2	81.3779	76.327
FFL	2013_04_DSG149_000	410	12	10	18	4	13	3	80.7415	78.5326
FFL	2013_04_DSG149_000	411	12	20	18	4	13	2	81.9038	80.0555
FFL	2013_04_DSG149_000	412	12	30	18	4	13	2	81.3912	74.6362
FFL	2013_04_DSG149_000	413	12	40	18	4	13	1	84.477	92.1938
FFL	2013_04_DSG149_000	414	12	50	18	4	13	2	80.8941	73.967
FFL	2013_04_DSG149_000	415	13	0	18	4	13	2	81.4696	72.108
FFL	2013_04_DSG149_000	416	13	10	18	4	13	2	81.3009	72.5099
FFL	2013_04_DSG149_000	417	13	20	18	4	13	2	81.8846	72.9382
FFL	2013_04_DSG149_000	418	13	30	18	4	13	2	81.1637	71.9045
FFL	2013_04_DSG149_000	419	13	40	18	4	13	2	81.341	72.5527
FFL	2013_04_DSG149_000	420	13	50	18	4	13	2	81.2012	74.2401
FFL	2013_04_DSG149_000	421	14	0	18	4	13	2	81.257	72.6143
FFL	2013_04_DSG149_000	422	14	10	18	4	13	2	81.0418	71.0523
FFL	2013_04_DSG149_000	423	14	20	18	4	13	2	81.8671	71.8666
FFL	2013_04_DSG149_000	424	14	30	18	4	13	2	82.2712	71.837
FFL	2013_04_DSG149_000	425	14	40	18	4	13	2	81.067	72.0517
FFL	2013_04_DSG149_000	426	14	50	18	4	13	2	81.0401	72.3708
FFL	2013_04_DSG149_000	427	15	0	18	4	13	2	81.543	71.8256
FFL	2013_04_DSG149_000	428	15	10	18	4	13	2	81.4046	72.1546
FFL	2013_04_DSG149_000	429	15	20	18	4	13	2	81.294	76.1313
FFL	2013_04_DSG149_000	430	15	30	18	4	13	2	81.0787	85.0315
FFL	2013_04_DSG149_000	431	15	40	18	4	13	2	81.2378	79.051
FFL	2013_04_DSG149_000	432	15	50	18	4	13	2	82.2437	86.5221
FFL	2013_04_DSG149_000	433	16	0	18	4	13	2	81.3287	81.7315
FFL	2013_04_DSG149_000	434	16	10	18	4	13	2	81.0444	74.906
FFL	2013_04_DSG149_000	435	16	20	18	4	13	2	81.3602	74.3298
FFL	2013_04_DSG149_000	436	16	30	18	4	13	2	81.5886	74.2918
FFL	2013_04_DSG149_000	437	16	40	18	4	13	2	81.5342	73.4618
FFL	2013_04_DSG149_000	438	16	50	18	4	13	2	81.309	73.3252
FFL	2013_04_DSG149_000	439	17	0	18	4	13	2	81.4189	72.4384
FFL	2013_04_DSG149_000	440	17	10	18	4	13	2	81.1149	72.636
FFL	2013_04_DSG149_000	441	17	20	18	4	13	2	81.218	73.1001
FFL	2013_04_DSG149_000	442	17	30	18	4	13	2	81.9971	73.1431
FFL	2013_04_DSG149_000	443	17	40	18	4	13	2	81.8967	75.049
FFL	2013_04_DSG149_000	444	17	50	18	4	13	2	81.4964	85.8461
FFL	2013_04_DSG149_000	445	18	0	18	4	13	2	81.8143	77.5616
FFL	2013_04_DSG149_000	446	18	10	18	4	13	2	82.0897	75.5735
FFL	2013_04_DSG149_000	447	18	20	18	4	13	2	81.7934	75.3721
FFL	2013_04_DSG149_000	448	18	30	18	4	13	2	82.5535	74.6407
FFL	2013_04_DSG149_000	449	18	40	18	4	13	2	82.6091	80.86
FFL	2013_04_DSG149_000	450	18	50	18	4	13	2	82.6003	80.0139
FFL	2013_04_DSG149_000	451	19	0	18	4	13	2	83.2747	83.7013
FFL	2013_04_DSG149_000	452	19	10	18	4	13	2	84.1188	94.8006
FFL	2013_04_DSG149_000	453	19	20	18	4	13	2	85.0004	97.3213
FFL	2013_04_DSG149_000	454	19	30	18	4	13	1	84.5888	99.2775
FFL	2013_04_DSG149_000	455	19	40	18	4	13	2	84.5126	96.4962
FFL	2013_04_DSG149_000	456	19	50	18	4	13	2	83.8706	92.0493
FFL	2013_04_DSG149_000	457	20	0	18	4	13	2	83.7002	89.5408
FFL	2013_04_DSG149_000	458	20	10	18	4	13	2	83.3073	85.2632
FFL	2013_04_DSG149_000	459	20	20	18	4	13	2	83.459	86.6926
FFL	2013_04_DSG149_000	460	20	30	18	4	13	2	82.9484	90.2453
FFL	2013_04_DSG149_000	461	20	40	18	4	13	2	82.9911	84.9043
FFL	2013_04_DSG149_000	462	20	50	18	4	13	2	82.7563	82.7694
FFL	2013_04_DSG149_000	463	21	0	18	4	13	2	82.5879	81.2269
FFL	2013_04_DSG149_000	464	21	10	18	4	13	2	83.2829	80.5546
FFL	2013_04_DSG149_000	465	21	20	18	4	13	2	82.565	78.0601
FFL	2013_04_DSG149_000	466	21	30	18	4	13	2	82.8236	78.6087
FFL	2013_04_DSG149_000	467	21	40	18	4	13	2	82.7376	85.0884
FFL	2013_04_DSG149_000	468	21	50	18	4	13	2	83.9175	78.7791
FFL	2013_04_DSG149_000	469	22	0	18	4	13	2	82.1439	82.7095
FFL	2013_04_DSG149_000	470	22	10	18	4	13	2	82.6351	77.6839
FFL	2013_04_DSG149_000	471	22	20	18	4	13	2	82.3199	79.5048
FFL	2013_04_DSG149_000	472	22	30	18	4	13	2	82.4506	82.227
FFL	2013_04_DSG149_000	473	22	40	18	4	13	2	82.4914	77.2822
FFL	2013_04_DSG149_000	474	22	50	18	4	13	2	82.8605	78.9264
FFL	2013_04_DSG149_000	475	23	0	18	4	13	2	82.6012	82.3282
FFL	2013_04_DSG149_000	476	23	10	18	4	13	2	82.4719	80.5596
FFL	2013_04_DSG149_000	477	23	20	18	4	13	2	82.646	78.0155
FFL	2013_04_DSG149_000	478	23	30	18	4	13	2	83.0811	82.2849
FFL	2013_04_DSG149_000	479	23	40	18	4	13	2	82.5096	81.1138
FFL	2013_04_DSG149_000	480	23	50	18	4	13	2	82.6904	78.4556
FFL	2013_04_DSG149_000	481	0	0	19	4	13	2	82.7542	82.1807
FFL	2013_04_DSG149_000	482	0	10	19	4	13	2	82.7902	79.0591
FFL	2013_04_DSG149_000	483	0	20	19	4	13	2	85.4874	82.6884
FFL	2013_04_DSG149_000	484	0	30	19	4	13	2	82.6149	82.4519
FFL	2013_04_DSG149_000	485	0	40	19	4	13	2	83.1335	80.2416
FFL	2013_04_DSG149_000	486	0	50	19	4	13	2	82.7606	80.6703
FFL	2013_04_DSG149_000	487	1	0	19	4	13	2	82.4207	79.6768
FFL	2013_04_DSG149_000	488	1	10	19	4	13	2	82.4266	81.4358
FFL	2013_04_DSG149_000	489	1	20	19	4	13	2	82.7422	84.5339
FFL	2013_04_DSG149_000	490	1	30	19	4	13	2	82.5963	82.3989
FFL	2013_04_DSG149_000	491	1	40	19	4	13	2	82.272	82.5443
FFL	2013_04_DSG149_000	492	1	50	19	4	13	2	82.3804	82.2313
FFL	2013_04_DSG149_000	493	2	0	19	4	13	2	82.4284	78.6535
FFL	2013_04_DSG149_000	494	2	10	19	4	13	2	82.3109	76.5725
FFL	2013_04_DSG149_000	495	2	20	19	4	13	2	82.1165	81.8145
FFL	2013_04_DSG149_000	496	2	30	19	4	13	2	82.273	81.4319
FFL	2013_04_DSG149_000	497	2	40	19	4	13	2	82.5341	82.713
FFL	2013_04_DSG149_000	498	2	50	19	4	13	2	82.4196	81.5697
FFL	2013_04_DSG149_000	499	3	0	19	4	13	2	82.4515	81.0757
FFL	2013_04_DSG149_000	500	3	10	19	4	13	2	82.4958	83.6504
FFL	2013_04_DSG149_000	501	3	20	19	4	13	2	82.4513	81.8299
FFL	2013_04_DSG149_000	502	3	30	19	4	13	2	82.6105	84.0024
FFL	2013_04_DSG149_000	503	3	40	19	4	13	2	82.6698	83.0807
FFL	2013_04_DSG149_000	504	3	50	19	4	13	2	82.6928	84.4067
FFL	2013_04_DSG149_000	505	4	0	19	4	13	2	82.4058	83.5934
FFL	2013_04_DSG149_000	506	4	10	19	4	13	2	82.8504	84.1141
FFL	2013_04_DSG149_000	507	4	20	19	4	13	2	82.7148	80.9638
FFL	2013_04_DSG149_000	508	4	30	19	4	13	2	83.1555	85.3905
FFL	2013_04_DSG149_000	509	4	40	19	4	13	2	83.1466	79.7674
FFL	2013_04_DSG149_000	510	4	50	19	4	13	2	82.9442	84.94
FFL	2013_04_DSG149_000	511	5	0	19	4	13	2	83.5529	82.0497
FFL	2013_04_DSG149_000	512	5	10	19	4	13	2	84.0182	82.8811
FFL	2013_04_DSG149_000	513	5	20	19	4	13	2	84.5041	84.4719
FFL	2013_04_DSG149_000	514	5	30	19	4	13	2	84.7272	82.0278
FFL	2013_04_DSG149_000	515	5	40	19	4	13	2	84.5924	81.7535
FFL	2013_04_DSG149_000	516	5	50	19	4	13	2	84.2546	81.4551
FFL	2013_04_DSG149_000	517	6	0	19	4	13	2	83.8594	82.933
FFL	2013_04_DSG149_000	518	6	10	19	4	13	2	83.193	83.9489
FFL	2013_04_DSG149_000	519	6	20	19	4	13	2	82.9179	85.021
FFL	2013_04_DSG149_000	520	6	30	19	4	13	2	82.9584	83.8326
FFL	2013_04_DSG149_000	521	6	40	19	4	13	2	82.6118	84.3695
FFL	2013_04_DSG149_000	522	6	50	19	4	13	2	82.4572	86.0605
FFL	2013_04_DSG149_000	523	7	0	19	4	13	2	82.6519	85.835
FFL	2013_04_DSG149_000	524	7	10	19	4	13	2	82.3096	84.735
FFL	2013_04_DSG149_000	525	7	20	19	4	13	2	82.3705	84.7288
FFL	2013_04_DSG149_000	526	7	30	19	4	13	2	81.9209	85.6016
FFL	2013_04_DSG149_000	527	7	40	19	4	13	2	82.1481	86.804
FFL	2013_04_DSG149_000	528	7	50	19	4	13	2	82.2879	84.5989
FFL	2013_04_DSG149_000	529	8	0	19	4	13	2	82.1376	84.6866
FFL	2013_04_DSG149_000	530	8	10	19	4	13	2	81.8619	85.1583
FFL	2013_04_DSG149_000	531	8	20	19	4	13	2	82.1744	83.8337
FFL	2013_04_DSG149_000	532	8	30	19	4	13	2	83.1803	85.7355
FFL	2013_04_DSG149_000	533	8	40	19	4	13	2	82.0161	86.3043
FFL	2013_04_DSG149_000	534	8	50	19	4	13	2	82.2552	85.4906
FFL	2013_04_DSG149_000	535	9	0	19	4	13	2	82.1248	86.0204
FFL	2013_04_DSG149_000	536	9	10	19	4	13	2	81.9943	87.2433
FFL	2013_04_DSG149_000	537	9	20	19	4	13	2	81.9828	86.9514
FFL	2013_04_DSG149_000	538	9	30	19	4	13	2	81.7571	86.9063
FFL	2013_04_DSG149_000	539	9	40	19	4	13	2	81.6625	87.5378
FFL	2013_04_DSG149_000	540	9	50	19	4	13	1	82.1195	88.975
FFL	2013_04_DSG149_000	541	10	0	19	4	13	1	81.7374	88.2896
FFL	2013_04_DSG149_000	542	10	10	19	4	13	1	81.9589	89.6396
FFL	2013_04_DSG149_000	543	10	20	19	4	13	2	81.9485	87.7404
FFL	2013_04_DSG149_000	544	10	30	19	4	13	2	81.805	88.0649
FFL	2013_04_DSG149_000	545	10	40	19	4	13	1	81.8157	87.1408
FFL	2013_04_DSG149_000	546	10	50	19	4	13	2	81.8276	86.8296
FFL	2013_04_DSG149_000	547	11	0	19	4	13	2	81.8695	86.2384
FFL	2013_04_DSG149_000	548	11	10	19	4	13	2	81.6435	85.1188
FFL	2013_04_DSG149_000	549	11	20	19	4	13	2	81.8953	86.2137
FFL	2013_04_DSG149_000	550	11	30	19	4	13	2	81.565	86.2128
FFL	2013_04_DSG149_000	551	11	40	19	4	13	2	81.6666	85.4193
FFL	2013_04_DSG149_000	552	11	50	19	4	13	2	81.398	84.539
FFL	2013_04_DSG149_000	553	12	0	19	4	13	2	81.5435	84.631
FFL	2013_04_DSG149_000	554	12	10	19	4	13	2	81.823	83.7075
FFL	2013_04_DSG149_000	555	12	20	19	4	13	2	81.6086	81.7445
FFL	2013_04_DSG149_000	556	12	30	19	4	13	2	81.7877	84.2023
FFL	2013_04_DSG149_000	557	12	40	19	4	13	2	81.8145	82.688
FFL	2013_04_DSG149_000	558	12	50	19	4	13	2	81.7339	83.3869
FFL	2013_04_DSG149_000	559	13	0	19	4	13	2	81.4016	82.2191
FFL	2013_04_DSG149_000	560	13	10	19	4	13	2	81.4466	82.1791
FFL	2013_04_DSG149_000	561	13	20	19	4	13	2	81.5705	82.0671
FFL	2013_04_DSG149_000	562	13	30	19	4	13	2	81.2626	83.4032
FFL	2013_04_DSG149_000	563	13	40	19	4	13	2	81.187	83.6668
FFL	2013_04_DSG149_000	564	13	50	19	4	13	2	81.2624	84.2977
FFL	2013_04_DSG149_000	565	14	0	19	4	13	2	81.4498	83.8292
FFL	2013_04_DSG149_000	566	14	10	19	4	13	2	81.7261	84.7309
FFL	2013_04_DSG149_000	567	14	20	19	4	13	2	83.1725	86.1928
FFL	2013_04_DSG149_000	568	14	30	19	4	13	2	81.4248	85.0129
FFL	2013_04_DSG149_000	569	14	40	19	4	13	1	81.5145	87.5174
FFL	2013_04_DSG149_000	570	14	50	19	4	13	2	82.184	86.228
FFL	2013_04_DSG149_000	571	15	0	19	4	13	1	81.0771	88.331
FFL	2013_04_DSG149_000	572	15	10	19	4	13	2	81.6594	85.7256
FFL	2013_04_DSG149_000	573	15	20	19	4	13	2	81.3997	85.8002
FFL	2013_04_DSG149_000	574	15	30	19	4	13	2	81.0207	85.3472
FFL	2013_04_DSG149_000	575	15	40	19	4	13	2	81.4312	85.2192
FFL	2013_04_DSG149_000	576	15	50	19	4	13	2	81.0633	82.6551
FFL	2013_04_DSG149_000	577	16	0	19	4	13	2	81.7917	82.7939
FFL	2013_04_DSG149_000	578	16	10	19	4	13	2	81.5134	81.8189
FFL	2013_04_DSG149_000	579	16	20	19	4	13	2	81.6904	82.0191
FFL	2013_04_DSG149_000	580	16	30	19	4	13	2	81.6131	82.3261
FFL	2013_04_DSG149_000	581	16	40	19	4	13	2	81.5328	80.8712
FFL	2013_04_DSG149_000	582	16	50	19	4	13	2	81.8712	80.2525
FFL	2013_04_DSG149_000	583	17	0	19	4	13	2	82.2976	83.3252
FFL	2013_04_DSG149_000	584	17	10	19	4	13	2	83.7038	81.8086
FFL	2013_04_DSG149_000	585	17	20	19	4	13	2	82.5825	81.4769
FFL	2013_04_DSG149_000	586	17	30	19	4	13	2	81.9667	82.7981
FFL	2013_04_DSG149_000	587	17	40	19	4	13	2	82.2519	82.5537
FFL	2013_04_DSG149_000	588	17	50	19	4	13	2	82.3129	82.9555
FFL	2013_04_DSG149_000	589	18	0	19	4	13	2	82.198	86.9725
FFL	2013_04_DSG149_000	590	18	10	19	4	13	2	82.1659	86.9431
FFL	2013_04_DSG149_000	591	18	20	19	4	13	2	82.1345	88.5822
FFL	2013_04_DSG149_000	592	18	30	19	4	13	2	82.4549	90.6655
FFL	2013_04_DSG149_000	593	18	40	19	4	13	2	82.8975	90.5759
FFL	2013_04_DSG149_000	594	18	50	19	4	13	2	82.668	91.4063
FFL	2013_04_DSG149_000	595	19	0	19	4	13	2	83.3775	95.0801
FFL	2013_04_DSG149_000	596	19	10	19	4	13	2	83.8253	98.656
FFL	2013_04_DSG149_000	597	19	20	19	4	13	1	84.3499	100.879
FFL	2013_04_DSG149_000	598	19	30	19	4	13	1	84.6112	101.682
FFL	2013_04_DSG149_000	599	19	40	19	4	13	2	84.5537	98.6429
FFL	2013_04_DSG149_000	600	19	50	19	4	13	2	84.5365	95.5522
FFL	2013_04_DSG149_000	601	20	0	19	4	13	2	83.4026	91.9882
FFL	2013_04_DSG149_000	602	20	10	19	4	13	2	83.3731	90.9346
FFL	2013_04_DSG149_000	603	20	20	19	4	13	2	83.7659	89.7431
FFL	2013_04_DSG149_000	604	20	30	19	4	13	2	83.3659	89.8795
FFL	2013_04_DSG149_000	605	20	40	19	4	13	2	82.9993	88.7823
FFL	2013_04_DSG149_000	606	20	50	19	4	13	2	83.2793	88.3687
FFL	2013_04_DSG149_000	607	21	0	19	4	13	2	83.0114	89.2449
FFL	2013_04_DSG149_000	608	21	10	19	4	13	2	82.9375	89.0415
FFL	2013_04_DSG149_000	609	21	20	19	4	13	2	83.2993	88.7787
FFL	2013_04_DSG149_000	610	21	30	19	4	13	2	83.3963	86.7229
FFL	2013_04_DSG149_000	611	21	40	19	4	13	2	83.2409	85.6993
FFL	2013_04_DSG149_000	612	21	50	19	4	13	2	83.059	84.9936
FFL	2013_04_DSG149_000	613	22	0	19	4	13	2	82.9622	82.8804
FFL	2013_04_DSG149_000	614	22	10	19	4	13	2	83.0555	84.3598
FFL	2013_04_DSG149_000	615	22	20	19	4	13	2	83.0748	83.4235
FFL	2013_04_DSG149_000	616	22	30	19	4	13	2	83.1986	82.9461
FFL	2013_04_DSG149_000	617	22	40	19	4	13	2	83.0749	81.617
FFL	2013_04_DSG149_000	618	22	50	19	4	13	2	82.9281	82.0396
FFL	2013_04_DSG149_000	619	23	0	19	4	13	2	82.768	83.4058
FFL	2013_04_DSG149_000	620	23	10	19	4	13	2	82.8402	82.6599
FFL	2013_04_DSG149_000	621	23	20	19	4	13	2	83.1777	82.5866
FFL	2013_04_DSG149_000	622	23	30	19	4	13	2	82.7278	80.0321
FFL	2013_04_DSG149_000	623	23	40	19	4	13	2	82.9551	81.0533
FFL	2013_04_DSG149_000	624	23	50	19	4	13	2	81.8818	80.2314
FFL	2013_04_DSG149_000	625	0	0	20	4	13	2	82.5286	86.9506
FFL	2013_04_DSG149_000	626	0	10	20	4	13	2	82.4029	88.0762
FFL	2013_04_DSG149_000	627	0	20	20	4	13	2	82.1837	91.5902
FFL	2013_04_DSG149_000	628	0	30	20	4	13	2	82.1466	93.7191
FFL	2013_04_DSG149_000	629	0	40	20	4	13	2	81.6385	92.9702
FFL	2013_04_DSG149_000	630	0	50	20	4	13	2	81.8115	93.0938
FFL	2013_04_DSG149_000	631	1	0	20	4	13	2	81.6658	92.6427
FFL	2013_04_DSG149_000	632	1	10	20	4	13	2	81.72	94.7669
FFL	2013_04_DSG149_000	633	1	20	20	4	13	2	81.5432	93.1752
FFL	2013_04_DSG149_000	634	1	30	20	4	13	2	81.962	94.6996
FFL	2013_04_DSG149_000	635	1	40	20	4	13	2	81.6141	94.5566
FFL	2013_04_DSG149_000	636	1	50	20	4	13	2	81.0356	93.4783
FFL	2013_04_DSG149_000	637	2	0	20	4	13	2	81.2288	92.7428
FFL	2013_04_DSG149_000	638	2	10	20	4	13	2	81.1119	93.6534
FFL	2013_04_DSG149_000	639	2	20	20	4	13	2	80.6845	94.8389
FFL	2013_04_DSG149_000	640	2	30	20	4	13	2	81.2036	94.9681
FFL	2013_04_DSG149_000	641	2	40	20	4	13	2	80.6436	94.6338
FFL	2013_04_DSG149_000	642	2	50	20	4	13	2	83.0421	94.9898
FFL	2013_04_DSG149_000	643	3	0	20	4	13	2	80.9161	95.0742
FFL	2013_04_DSG149_000	644	3	10	20	4	13	2	81.3414	96.4116
FFL	2013_04_DSG149_000	645	3	20	20	4	13	2	81.3188	94.2501
FFL	2013_04_DSG149_000	646	3	30	20	4	13	2	81.3424	95.0394
FFL	2013_04_DSG149_000	647	3	40	20	4	13	2	81.4223	95.3833
FFL	2013_04_DSG149_000	648	3	50	20	4	13	2	81.2304	92.543
FFL	2013_04_DSG149_000	649	4	0	20	4	13	2	81.5704	93.0086
FFL	2013_04_DSG149_000	650	4	10	20	4	13	2	81.804	95.3694
FFL	2013_04_DSG149_000	651	4	20	20	4	13	2	81.8698	93.4636
FFL	2013_04_DSG149_000	652	4	30	20	4	13	2	82.2174	98.307
FFL	2013_04_DSG149_000	653	4	40	20	4	13	2	82.328	94.8622
FFL	2013_04_DSG149_000	654	4	50	20	4	13	2	82.1875	101.225
FFL	2013_04_DSG149_000	655	5	0	20	4	13	2	82.6572	112.307
FFL	2013_04_DSG149_000	656	5	10	20	4	13	2	83.086	107.772
FFL	2013_04_DSG149_000	657	5	20	20	4	13	2	83.576	107.625
FFL	2013_04_DSG149_000	658	5	30	20	4	13	1	84.3617	94.0097
FFL	2013_04_DSG149_000	659	5	40	20	4	13	1	83.2006	108.003
FFL	2013_04_DSG149_000	660	5	50	20	4	13	1	83.221	109.337
FFL	2013_04_DSG149_000	661	6	0	20	4	13	1	83.189	114.806
FFL	2013_04_DSG149_000	662	6	10	20	4	13	1	82.9001	106.292
FFL	2013_04_DSG149_000	663	6	20	20	4	13	1	82.5802	106.26
FFL	2013_04_DSG149_000	664	6	30	20	4	13	1	81.8617	108.273
FFL	2013_04_DSG149_000	665	6	40	20	4	13	1	81.5923	108.9
FFL	2013_04_DSG149_000	666	6	50	20	4	13	1	81.8469	100.02
FFL	2013_04_DSG149_000	667	7	0	20	4	13	1	82.3323	98.9342
FFL	2013_04_DSG149_000	668	7	10	20	4	13	1	82.0697	118.861
FFL	2013_04_DSG149_000	669	7	20	20	4	13	1	82.1108	109.631
FFL	2013_04_DSG149_000	670	7	30	20	4	13	1	81.6786	108.89
FFL	2013_04_DSG149_000	671	7	40	20	4	13	1	81.1284	114.127
FFL	2013_04_DSG149_000	672	7	50	20	4	13	1	81.6802	103.739
FFL	2013_04_DSG149_000	673	8	0	20	4	13	1	81.0507	103.551
FFL	2013_04_DSG149_000	674	8	10	20	4	13	1	80.6472	99.05
FFL	2013_04_DSG149_000	675	8	20	20	4	13	1	81.2851	109.484
FFL	2013_04_DSG149_000	676	8	30	20	4	13	1	81.3989	102.188
FFL	2013_04_DSG149_000	677	8	40	20	4	13	1	81.4783	94.5338
FFL	2013_04_DSG149_000	678	8	50	20	4	13	1	81.5829	112.73
FFL	2013_04_DSG149_000	679	9	0	20	4	13	1	81.5191	106.716
FFL	2013_04_DSG149_000	680	9	10	20	4	13	1	81.0945	104.528
FFL	2013_04_DSG149_000	681	9	20	20	4	13	1	81.2628	106.697
FFL	2013_04_DSG149_000	682	9	30	20	4	13	1	81.6758	95.4115
FFL	2013_04_DSG149_000	683	9	40	20	4	13	1	81.783	112.296
FFL	2013_04_DSG149_000	684	9	50	20	4	13	1	81.5691	93.4474
FFL	2013_04_DSG149_000	685	10	0	20	4	13	1	81.3288	103.309
FFL	2013_04_DSG149_000	686	10	10	20	4	13	1	81.2426	111.136
FFL	2013_04_DSG149_000	687	10	20	20	4	13	1	81.4828	109.729
FFL	2013_04_DSG149_000	688	10	30	20	4	13	1	81.5443	103.658
FFL	2013_04_DSG149_000	689	10	40	20	4	13	1	81.6767	110.62
FFL	2013_04_DSG149_000	690	10	50	20	4	13	1	81.4451	93.7122
FFL	2013_04_DSG149_000	691	11	0	20	4	13	1	81.3504	99.512
FFL	2013_04_DSG149_000	692	11	10	20	4	13	1	80.9476	100.922
FFL	2013_04_DSG149_000	693	11	20	20	4	13	1	81.7372	103.446
FFL	2013_04_DSG149_000	694	11	30	20	4	13	1	81.8249	109.791
FFL	2013_04_DSG149_000	695	11	40	20	4	13	1	81.9441	104.835
FFL	2013_04_DSG149_000	696	11	50	20	4	13	1	82.0879	103.931
FFL	2013_04_DSG149_000	697	12	0	20	4	13	1	81.421	104.165
FFL	2013_04_DSG149_000	698	12	10	20	4	13	1	81.6684	104.017
FFL	2013_04_DSG149_000	699	12	20	20	4	13	1	81.7129	91.8088
FFL	2013_04_DSG149_000	700	12	30	20	4	13	1	81.901	93.5484
FFL	2013_04_DSG149_000	701	12	40	20	4	13	1	81.8181	94.27
FFL	2013_04_DSG149_000	702	12	50	20	4	13	1	81.7807	112.424
FFL	2013_04_DSG149_000	703	13	0	20	4	13	1	81.6316	102.465
FFL	2013_04_DSG149_000	704	13	10	20	4	13	1	82.0309	95.8458
FFL	2013_04_DSG149_000	705	13	20	20	4	13	1	81.5282	92.1552
FFL	2013_04_DSG149_000	706	13	30	20	4	13	1	81.6146	104.714
FFL	2013_04_DSG149_000	707	13	40	20	4	13	1	82.026	105.447
FFL	2013_04_DSG149_000	708	13	50	20	4	13	1	82.0724	100.766
FFL	2013_04_DSG149_000	709	14	0	20	4	13	1	82.0159	106.219
FFL	2013_04_DSG149_000	710	14	10	20	4	13	1	81.7937	100.603
FFL	2013_04_DSG149_000	711	14	20	20	4	13	2	82.167	92.4924
FFL	2013_04_DSG149_000	712	14	30	20	4	13	1	82.3865	103.001
FFL	2013_04_DSG149_000	713	14	40	20	4	13	1	82.0993	112.936
FFL	2013_04_DSG149_000	714	14	50	20	4	13	1	82.0546	100.565
FFL	2013_04_DSG149_000	715	15	0	20	4	13	1	84.7105	103.425
FFL	2013_04_DSG149_000	716	15	10	20	4	13	1	82.0399	93.9078
FFL	2013_04_DSG149_000	717	15	20	20	4	13	1	82.2812	91.3656
FFL	2013_04_DSG149_000	718	15	30	20	4	13	1	81.9144	92.6968
FFL	2013_04_DSG149_000	719	15	40	20	4	13	1	82.1381	104.294
FFL	2013_04_DSG149_000	720	15	50	20	4	13	1	82.0823	96.3828
FFL	2013_04_DSG149_000	721	16	0	20	4	13	1	82.0134	98.4322
FFL	2013_04_DSG149_000	722	16	10	20	4	13	1	82.0743	104.172
FFL	2013_04_DSG149_000	723	16	20	20	4	13	1	82.1628	98.7413
FFL	2013_04_DSG149_000	724	16	30	20	4	13	1	82.128	108.642
FFL	2013_04_DSG149_000	725	16	40	20	4	13	1	81.9219	104.73
FFL	2013_04_DSG149_000	726	16	50	20	4	13	1	82.3287	107.293
FFL	2013_04_DSG149_000	727	17	0	20	4	13	1	82.2673	102.396
FFL	2013_04_DSG149_000	728	17	10	20	4	13	1	81.9158	97.2438
FFL	2013_04_DSG149_000	729	17	20	20	4	13	1	81.8098	94.461
FFL	2013_04_DSG149_000	730	17	30	20	4	13	1	81.6322	96.3991
FFL	2013_04_DSG149_000	731	17	40	20	4	13	1	82.2467	90.9798
FFL	2013_04_DSG149_000	732	17	50	20	4	13	1	82.451	95.9532
FFL	2013_04_DSG149_000	733	18	0	20	4	13	1	82.2291	96.2878
FFL	2013_04_DSG149_000	734	18	10	20	4	13	1	82.2976	91.9553
FFL	2013_04_DSG149_000	735	18	20	20	4	13	1	82.4463	107.117
FFL	2013_04_DSG149_000	736	18	30	20	4	13	1	82.3063	92.014
FFL	2013_04_DSG149_000	737	18	40	20	4	13	1	82.9126	108.349
FFL	2013_04_DSG149_000	738	18	50	20	4	13	1	82.5143	98.2874
FFL	2013_04_DSG149_000	739	19	0	20	4	13	1	83.7462	100.173
FFL	2013_04_DSG149_000	740	19	10	20	4	13	1	84.3005	105.008
FFL	2013_04_DSG149_000	741	19	20	20	4	13	1	84.4262	109.488
FFL	2013_04_DSG149_000	742	19	30	20	4	13	1	84.0696	105.508
FFL	2013_04_DSG149_000	743	19	40	20	4	13	2	84.2352	114.222
FFL	2013_04_DSG149_000	744	19	50	20	4	13	2	83.6921	103.759
FFL	2013_04_DSG149_000	745	20	0	20	4	13	2	83.5184	97.2021
FFL	2013_04_DSG149_000	746	20	10	20	4	13	2	83.0424	106.165
FFL	2013_04_DSG149_000	747	20	20	20	4	13	2	85.1649	109.658
FFL	2013_04_DSG149_000	748	20	30	20	4	13	2	83.1516	102.1
FFL	2013_04_DSG149_000	749	20	40	20	4	13	2	84.1396	107.907
FFL	2013_04_DSG149_000	750	20	50	20	4	13	2	83.086	97.525
FFL	2013_04_DSG149_000	751	21	0	20	4	13	2	83.1151	95.1381
FFL	2013_04_DSG149_000	752	21	10	20	4	13	2	82.7177	110.004
FFL	2013_04_DSG149_000	753	21	20	20	4	13	2	83.027	98.7845
FFL	2013_04_DSG149_000	754	21	30	20	4	13	1	83.0565	106.945
FFL	2013_04_DSG149_000	755	21	40	20	4	13	2	83.2283	104.096
FFL	2013_04_DSG149_000	756	21	50	20	4	13	2	83.4316	92.8419
FFL	2013_04_DSG149_000	757	22	0	20	4	13	2	83.1549	99.3188
FFL	2013_04_DSG149_000	758	22	10	20	4	13	2	82.7037	92.6199
FFL	2013_04_DSG149_000	759	22	20	20	4	13	1	83.8206	94.4459
FFL	2013_04_DSG149_000	760	22	30	20	4	13	2	82.6609	97.0634
FFL	2013_04_DSG149_000	761	22	40	20	4	13	2	83.0534	99.9176
FFL	2013_04_DSG149_000	762	22	50	20	4	13	2	82.8227	99.1082
FFL	2013_04_DSG149_000	763	23	0	20	4	13	2	82.6898	103.519
FFL	2013_04_DSG149_000	764	23	10	20	4	13	2	82.8204	101.963
FFL	2013_04_DSG149_000	765	23	20	20	4	13	1	83.598	105.269
FFL	2013_04_DSG149_000	766	23	30	20	4	13	2	82.6153	98.8562
FFL	2013_04_DSG149_000	767	23	40	20	4	13	2	82.3253	92.2659
FFL	2013_04_DSG149_000	768	23	50	20	4	13	2	82.8626	93.8007
FFL	2013_04_DSG149_000	769	0	0	21	4	13	2	83.4669	97.0767
FFL	2013_04_DSG149_000	770	0	10	21	4	13	2	82.7732	93.5672
FFL	2013_04_DSG149_000	771	0	20	21	4	13	2	82.7724	101.932
FFL	2013_04_DSG149_000	772	0	30	21	4	13	2	82.4775	93.7545
FFL	2013_04_DSG149_000	773	0	40	21	4	13	2	82.6006	93.6258
FFL	2013_04_DSG149_000	774	0	50	21	4	13	2	82.7541	92.499
FFL	2013_04_DSG149_000	775	1	0	21	4	13	2	82.4755	91.4477
FFL	2013_04_DSG149_000	776	1	10	21	4	13	2	82.4901	92.3288
FFL	2013_04_DSG149_000	777	1	20	21	4	13	2	82.7691	90.8706
FFL	2013_04_DSG149_000	778	1	30	21	4	13	2	82.4202	91.5398
FFL	2013_04_DSG149_000	779	1	40	21	4	13	2	82.3223	91.8606
FFL	2013_04_DSG149_000	780	1	50	21	4	13	2	83.8709	92.5579
FFL	2013_04_DSG149_000	781	2	0	21	4	13	2	82.2977	91.8316
FFL	2013_04_DSG149_000	782	2	10	21	4	13	2	82.5426	92.5395
FFL	2013_04_DSG149_000	783	2	20	21	4	13	2	81.9345	92.5213
FFL	2013_04_DSG149_000	784	2	30	21	4	13	2	81.6281	90.6629
FFL	2013_04_DSG149_000	785	2	40	21	4	13	2	82.1939	92.3276
FFL	2013_04_DSG149_000	786	2	50	21	4	13	2	82.7684	91.3357
FFL	2013_04_DSG149_000	787	3	0	21	4	13	2	81.3512	91.0579
FFL	2013_04_DSG149_000	788	3	10	21	4	13	2	81.4653	90.5662
FFL	2013_04_DSG149_000	789	3	20	21	4	13	2	81.7181	91.6379
FFL	2013_04_DSG149_000	790	3	30	21	4	13	2	81.7044	91.6235
FFL	2013_04_DSG149_000	791	3	40	21	4	13	2	82.1442	91.4065
FFL	2013_04_DSG149_000	792	3	50	21	4	13	2	83.2473	90.5458
FFL	2013_04_DSG149_000	793	4	0	21	4	13	2	81.8234	91.5931
FFL	2013_04_DSG149_000	794	4	10	21	4	13	2	82.2073	92.3138
FFL	2013_04_DSG149_000	795	4	20	21	4	13	2	82.1709	91.1665
FFL	2013_04_DSG149_000	796	4	30	21	4	13	2	82.4364	91.684
FFL	2013_04_DSG149_000	797	4	40	21	4	13	2	82.8028	90.7035
FFL	2013_04_DSG149_000	798	4	50	21	4	13	2	82.4024	91.1486
FFL	2013_04_DSG149_000	799	5	0	21	4	13	2	83.264	91.1731
FFL	2013_04_DSG149_000	800	5	10	21	4	13	2	83.5418	89.7257
FFL	2013_04_DSG149_000	801	5	20	21	4	13	2	84.2162	91.284
FFL	2013_04_DSG149_000	802	5	30	21	4	13	1	84.6288	91.4057
FFL	2013_04_DSG149_000	803	5	40	21	4	13	2	84.1234	90.608
FFL	2013_04_DSG149_000	804	5	50	21	4	13	1	83.8388	92.1687
FFL	2013_04_DSG149_000	805	6	0	21	4	13	2	82.9386	88.7028
FFL	2013_04_DSG149_000	806	6	10	21	4	13	1	83.1043	89.9794
FFL	2013_04_DSG149_000	807	6	20	21	4	13	1	83.6162	89.6805
FFL	2013_04_DSG149_000	808	6	30	21	4	13	1	82.6396	91.3617
FFL	2013_04_DSG149_000	809	6	40	21	4	13	1	82.3167	92.9543
FFL	2013_04_DSG149_000	810	6	50	21	4	13	1	82.5129	91.4911
FFL	2013_04_DSG149_000	811	7	0	21	4	13	1	82.4654	92.512
FFL	2013_04_DSG149_000	812	7	10	21	4	13	1	82.2469	91.3169
FFL	2013_04_DSG149_000	813	7	20	21	4	13	1	82.1428	92.6343
FFL	2013_04_DSG149_000	814	7	30	21	4	13	1	81.9367	90.7903
FFL	2013_04_DSG149_000	815	7	40	21	4	13	1	81.4381	89.9473
FFL	2013_04_DSG149_000	816	7	50	21	4	13	1	82.026	92.3304
FFL	2013_04_DSG149_000	817	8	0	21	4	13	1	81.5639	91.7774
FFL	2013_04_DSG149_000	818	8	10	21	4	13	1	81.3794	90.6945
FFL	2013_04_DSG149_000	819	8	20	21	4	13	1	81.5558	92.3833
FFL	2013_04_DSG149_000	820	8	30	21	4	13	1	81.6741	92.3327
FFL	2013_04_DSG149_000	821	8	40	21	4	13	1	81.8782	91.9307
FFL	2013_04_DSG149_000	822	8	50	21	4	13	1	81.3124	89.8887
FFL	2013_04_DSG149_000	823	9	0	21	4	13	1	81.7743	89.6896
FFL	2013_04_DSG149_000	824	9	10	21	4	13	1	81.5978	90.1171
FFL	2013_04_DSG149_000	825	9	20	21	4	13	1	81.5721	90.6187
FFL	2013_04_DSG149_000	826	9	30	21	4	13	1	81.5735	90.775
FFL	2013_04_DSG149_000	827	9	40	21	4	13	1	81.19	88.0587
FFL	2013_04_DSG149_000	828	9	50	21	4	13	1	81.4337	87.6782
FFL	2013_04_DSG149_000	829	10	0	21	4	13	1	81.7808	87.5402
FFL	2013_04_DSG149_000	830	10	10	21	4	13	1	81.5027	86.9755
FFL	2013_04_DSG149_000	831	10	20	21	4	13	2	80.9393	84.6671
FFL	2013_04_DSG149_000	832	10	30	21	4	13	2	82.1698	85.8455
FFL	2013_04_DSG149_000	833	10	40	21	4	13	2	81.6557	85.4088
FFL	2013_04_DSG149_000	834	10	50	21	4	13	2	81.1613	85.2039
FFL	2013_04_DSG149_000	835	11	0	21	4	13	2	81.3769	86.1633
FFL	2013_04_DSG149_000	836	11	10	21	4	13	2	81.3842	92.1865
FFL	2013_04_DSG149_000	837	11	20	21	4	13	2	81.4226	91.0061
FFL	2013_04_DSG149_000	838	11	30	21	4	13	2	82.3402	86.1998
FFL	2013_04_DSG149_000	839	11	40	21	4	13	2	80.9402	89.1344
FFL	2013_04_DSG149_000	840	11	50	21	4	13	2	81.9279	79.5574
FFL	2013_04_DSG149_000	841	12	0	21	4	13	2	81.0967	79.3226
FFL	2013_04_DSG149_000	842	12	10	21	4	13	2	81.8253	79.2434
FFL	2013_04_DSG149_000	843	12	20	21	4	13	2	81.4534	78.5385
FFL	2013_04_DSG149_000	844	12	30	21	4	13	2	81.4326	77.5981
FFL	2013_04_DSG149_000	845	12	40	21	4	13	2	81.693	76.2578
FFL	2013_04_DSG149_000	846	12	50	21	4	13	2	81.625	73.6862
FFL	2013_04_DSG149_000	847	13	0	21	4	13	2	81.3494	72.7675
FFL	2013_04_DSG149_000	848	13	10	21	4	13	2	81.5223	80.647
FFL	2013_04_DSG149_000	849	13	20	21	4	13	2	81.6666	82.8898
FFL	2013_04_DSG149_000	850	13	30	21	4	13	2	82.4402	76.0842
FFL	2013_04_DSG149_000	851	13	40	21	4	13	2	82.1397	72.5825
FFL	2013_04_DSG149_000	852	13	50	21	4	13	2	81.9163	71.6302
FFL	2013_04_DSG149_000	853	14	0	21	4	13	2	81.5334	73.4004
FFL	2013_04_DSG149_000	854	14	10	21	4	13	2	82.1218	76.6841
FFL	2013_04_DSG149_000	855	14	20	21	4	13	2	81.742	76.3157
FFL	2013_04_DSG149_000	856	14	30	21	4	13	2	81.7647	81.5553
FFL	2013_04_DSG149_000	857	14	40	21	4	13	2	86.3174	77.4448
FFL	2013_04_DSG149_000	858	14	50	21	4	13	2	85.982	84.4195
FFL	2013_04_DSG149_000	859	15	0	21	4	13	2	81.7918	83.5048
FFL	2013_04_DSG149_000	860	15	10	21	4	13	2	81.2466	85.5917
FFL	2013_04_DSG149_000	861	15	20	21	4	13	1	81.0615	87.6633
FFL	2013_04_DSG149_000	862	15	30	21	4	13	1	81.4323	90.8783
FFL	2013_04_DSG149_000	863	15	40	21	4	13	1	81.121	90.7075
FFL	2013_04_DSG149_000	864	15	50	21	4	13	1	81.4599	92.7455
FFL	2013_04_DSG149_000	865	16	0	21	4	13	1	80.5535	88.4988
FFL	2013_04_DSG149_000	866	16	10	21	4	13	1	81.0039	88.0665
FFL	2013_04_DSG149_000	867	16	20	21	4	13	1	81.1399	90.4707
FFL	2013_04_DSG149_000	868	16	30	21	4	13	1	81.0028	91.9033
FFL	2013_04_DSG149_000	869	16	40	21	4	13	1	81.0167	90.2504
FFL	2013_04_DSG149_000	870	16	50	21	4	13	1	81.6647	88.9777
FFL	2013_04_DSG149_000	871	17	0	21	4	13	1	82.7683	89.919
FFL	2013_04_DSG149_000	872	17	10	21	4	13	1	81.92	91.0267
FFL	2013_04_DSG149_000	873	17	20	21	4	13	1	81.2892	90.5014
FFL	2013_04_DSG149_000	874	17	30	21	4	13	1	81.8082	90.938
FFL	2013_04_DSG149_000	875	17	40	21	4	13	1	81.5404	92.2259
FFL	2013_04_DSG149_000	876	17	50	21	4	13	1	81.8454	90.8079
FFL	2013_04_DSG149_000	877	18	0	21	4	13	1	82.0154	90.0851
FFL	2013_04_DSG149_000	878	18	10	21	4	13	1	81.8749	89.4669
FFL	2013_04_DSG149_000	879	18	20	21	4	13	1	82.6088	91.6953
FFL	2013_04_DSG149_000	880	18	30	21	4	13	1	82.2569	91.0386
FFL	2013_04_DSG149_000	881	18	40	21	4	13	1	83.1751	93.8664
FFL	2013_04_DSG149_000	882	18	50	21	4	13	1	82.8399	92.564
FFL	2013_04_DSG149_000	883	19	0	21	4	13	1	83.2708	97.0259
FFL	2013_04_DSG149_000	884	19	10	21	4	13	1	83.3064	99.3149
FFL	2013_04_DSG149_000	885	19	20	21	4	13	1	83.6864	101.36
FFL	2013_04_DSG149_000	886	19	30	21	4	13	1	83.8685	101.588
FFL	2013_04_DSG149_000	887	19	40	21	4	13	2	83.5452	99.7452
FFL	2013_04_DSG149_000	888	19	50	21	4	13	2	83.196	96.6177
FFL	2013_04_DSG149_000	889	20	0	21	4	13	2	83.0722	96.6939
FFL	2013_04_DSG149_000	890	20	10	21	4	13	2	82.8694	94.4643
FFL	2013_04_DSG149_000	891	20	20	21	4	13	2	82.8726	92.9153
FFL	2013_04_DSG149_000	892	20	30	21	4	13	2	83.0078	92.9722
FFL	2013_04_DSG149_000	893	20	40	21	4	13	2	82.7659	92.3876
FFL	2013_04_DSG149_000	894	20	50	21	4	13	2	82.7922	92.3278
FFL	2013_04_DSG149_000	895	21	0	21	4	13	2	83.0673	92.1865
FFL	2013_04_DSG149_000	896	21	10	21	4	13	2	82.9238	90.6699
FFL	2013_04_DSG149_000	897	21	20	21	4	13	2	82.8962	87.9348
FFL	2013_04_DSG149_000	898	21	30	21	4	13	2	83.3849	89.7016
FFL	2013_04_DSG149_000	899	21	40	21	4	13	2	83.4492	87.8779
FFL	2013_04_DSG149_000	900	21	50	21	4	13	2	83.0493	89.8107
FFL	2013_04_DSG149_000	901	22	0	21	4	13	2	83.6016	88.8522
FFL	2013_04_DSG149_000	902	22	10	21	4	13	2	82.6358	86.3571
FFL	2013_04_DSG149_000	903	22	20	21	4	13	2	82.6262	86.8679
FFL	2013_04_DSG149_000	904	22	30	21	4	13	2	82.2668	89.2411
FFL	2013_04_DSG149_000	905	22	40	21	4	13	2	82.3176	89.8882
FFL	2013_04_DSG149_000	906	22	50	21	4	13	2	82.1607	90.6782
FFL	2013_04_DSG149_000	907	23	0	21	4	13	2	82.137	91.7273
FFL	2013_04_DSG149_000	908	23	10	21	4	13	2	82.3143	87.978
FFL	2013_04_DSG149_000	909	23	20	21	4	13	2	82.0823	86.5714
FFL	2013_04_DSG149_000	910	23	30	21	4	13	2	81.9178	86.38
FFL	2013_04_DSG149_000	911	23	40	21	4	13	2	81.9452	86.0633
FFL	2013_04_DSG149_000	912	23	50	21	4	13	2	81.4033	84.9358
FFL	2013_04_DSG149_000	913	0	0	22	4	13	2	82.1148	85.8152
FFL	2013_04_DSG149_000	914	0	10	22	4	13	2	82.0944	89.8005
FFL	2013_04_DSG149_000	915	0	20	22	4	13	2	82.2725	87.6945
FFL	2013_04_DSG149_000	916	0	30	22	4	13	2	82.6914	88.4716
FFL	2013_04_DSG149_000	917	0	40	22	4	13	2	82.9954	88.8698
FFL	2013_04_DSG149_000	918	0	50	22	4	13	2	82.0688	88.3841
FFL	2013_04_DSG149_000	919	1	0	22	4	13	2	84.541	86.0303
FFL	2013_04_DSG149_000	920	1	10	22	4	13	2	84.6581	85.3993
FFL	2013_04_DSG149_000	921	1	20	22	4	13	2	86.7019	88.805
FFL	2013_04_DSG149_000	922	1	30	22	4	13	1	87.3037	92.8517
FFL	2013_04_DSG149_000	923	1	40	22	4	13	1	89.5778	96.164
FFL	2013_04_DSG149_000	924	1	50	22	4	13	2	88.6742	90.3765
FFL	2013_04_DSG149_000	925	2	0	22	4	13	1	96.1346	100.846
FFL	2013_04_DSG149_000	926	2	10	22	4	13	2	87.4825	90.8555
FFL	2013_04_DSG149_000	927	2	20	22	4	13	1	89.0405	94.1376
FFL	2013_04_DSG149_000	928	2	30	22	4	13	2	89.7413	84.4213
FFL	2013_04_DSG149_000	929	2	40	22	4	13	2	83.0053	79.5648
FFL	2013_04_DSG149_000	930	2	50	22	4	13	2	83.1156	81.1243
FFL	2013_04_DSG149_000	931	3	0	22	4	13	2	89.031	84.6357
FFL	2013_04_DSG149_000	932	3	10	22	4	13	2	82.193	80.8283
FFL	2013_04_DSG149_000	933	3	20	22	4	13	2	82.2663	79.8596
FFL	2013_04_DSG149_000	934	3	30	22	4	13	2	82.2149	82.1604
FFL	2013_04_DSG149_000	935	3	40	22	4	13	2	82.1703	84.6684
FFL	2013_04_DSG149_000	936	3	50	22	4	13	2	82.113	84.8613
FFL	2013_04_DSG149_000	937	4	0	22	4	13	2	82.4816	82.1478
FFL	2013_04_DSG149_000	938	4	10	22	4	13	2	83.1486	83.2122
FFL	2013_04_DSG149_000	939	4	20	22	4	13	2	82.5775	83.3815
FFL	2013_04_DSG149_000	940	4	30	22	4	13	2	82.5453	80.9027
FFL	2013_04_DSG149_000	941	4	40	22	4	13	2	82.8765	84.6986
FFL	2013_04_DSG149_000	942	4	50	22	4	13	2	83.6858	81.1531
FFL	2013_04_DSG149_000	943	5	0	22	4	13	2	83.2519	83.6965
FFL	2013_04_DSG149_000	944	5	10	22	4	13	2	84.4174	85.4289
FFL	2013_04_DSG149_000	945	5	20	22	4	13	3	84.5552	87.6343
FFL	2013_04_DSG149_000	946	5	30	22	4	13	2	84.3583	84.4924
FFL	2013_04_DSG149_000	947	5	40	22	4	13	2	84.2302	84.7043
FFL	2013_04_DSG149_000	948	5	50	22	4	13	2	83.4529	85.91
FFL	2013_04_DSG149_000	949	6	0	22	4	13	2	83.2264	86.0009
FFL	2013_04_DSG149_000	950	6	10	22	4	13	2	82.8493	86.6176
FFL	2013_04_DSG149_000	951	6	20	22	4	13	2	82.1376	85.7528
FFL	2013_04_DSG149_000	952	6	30	22	4	13	1	82.431	88.2058
FFL	2013_04_DSG149_000	953	6	40	22	4	13	2	82.2847	84.0731
FFL	2013_04_DSG149_000	954	6	50	22	4	13	2	81.961	84.4707
FFL	2013_04_DSG149_000	955	7	0	22	4	13	2	81.958	85.7604
FFL	2013_04_DSG149_000	956	7	10	22	4	13	2	81.8985	86.9287
FFL	2013_04_DSG149_000	957	7	20	22	4	13	1	81.6515	88.1417
FFL	2013_04_DSG149_000	958	7	30	22	4	13	1	81.2622	87.6473
FFL	2013_04_DSG149_000	959	7	40	22	4	13	1	81.7291	94.021
FFL	2013_04_DSG149_000	960	7	50	22	4	13	1	81.6647	100.876
FFL	2013_04_DSG149_000	961	8	0	22	4	13	1	81.6312	91.2192
FFL	2013_04_DSG149_000	962	8	10	22	4	13	1	81.5413	91.1189
FFL	2013_04_DSG149_000	963	8	20	22	4	13	1	81.3139	87.593
FFL	2013_04_DSG149_000	964	8	30	22	4	13	1	80.8273	88.2483
FFL	2013_04_DSG149_000	965	8	40	22	4	13	1	81.0092	88.8586
FFL	2013_04_DSG149_000	966	8	50	22	4	13	1	81.2177	89.7273
FFL	2013_04_DSG149_000	967	9	0	22	4	13	1	81.3954	89.0329
FFL	2013_04_DSG149_000	968	9	10	22	4	13	1	81.7134	89.9381
FFL	2013_04_DSG149_000	969	9	20	22	4	13	1	81.3987	88.9575
FFL	2013_04_DSG149_000	970	9	30	22	4	13	1	81.2386	89.6825
FFL	2013_04_DSG149_000	971	9	40	22	4	13	1	81.3833	89.4623
FFL	2013_04_DSG149_000	972	9	50	22	4	13	1	81.0095	88.3769
FFL	2013_04_DSG149_000	973	10	0	22	4	13	1	81.83	91.3501
FFL	2013_04_DSG149_000	974	10	10	22	4	13	1	81.6607	88.4407
FFL	2013_04_DSG149_000	975	10	20	22	4	13	1	81.4629	88.4315
FFL	2013_04_DSG149_000	976	10	30	22	4	13	1	81.593	89.1131
FFL	2013_04_DSG149_000	977	10	40	22	4	13	1	81.7116	88.7005
FFL	2013_04_DSG149_000	978	10	50	22	4	13	1	81.7745	88.3878
FFL	2013_04_DSG149_000	979	11	0	22	4	13	2	81.3564	87.4375
FFL	2013_04_DSG149_000	980	11	10	22	4	13	2	81.2551	86.5252
FFL	2013_04_DSG149_000	981	11	20	22	4	13	1	81.4787	86.6281
FFL	2013_04_DSG149_000	982	11	30	22	4	13	2	81.8383	86.3229
FFL	2013_04_DSG149_000	983	11	40	22	4	13	2	81.4969	86.9327
FFL	2013_04_DSG149_000	984	11	50	22	4	13	2	81.5022	84.1157
FFL	2013_04_DSG149_000	985	12	0	22	4	13	2	81.3057	86.3244
FFL	2013_04_DSG149_000	986	12	10	22	4	13	2	81.8501	84.0073
FFL	2013_04_DSG149_000	987	12	20	22	4	13	2	81.307	83.6885
FFL	2013_04_DSG149_000	988	12	30	22	4	13	2	81.3622	84.1664
FFL	2013_04_DSG149_000	989	12	40	22	4	13	2	81.3889	80.8679
FFL	2013_04_DSG149_000	990	12	50	22	4	13	2	81.7157	80.2567
FFL	2013_04_DSG149_000	991	13	0	22	4	13	2	81.4184	82.0125
FFL	2013_04_DSG149_000	992	13	10	22	4	13	2	81.804	82.7065
FFL	2013_04_DSG149_000	993	13	20	22	4	13	2	81.7634	82.9257
FFL	2013_04_DSG149_000	994	13	30	22	4	13	2	81.737	82.0221
FFL	2013_04_DSG149_000	995	13	40	22	4	13	2	81.503	81.9295
FFL	2013_04_DSG149_000	996	13	50	22	4	13	2	81.5106	82.5783
FFL	2013_04_DSG149_000	997	14	0	22	4	13	2	81.6041	82.7889
FFL	2013_04_DSG149_000	998	14	10	22	4	13	2	81.2942	83.5589
FFL	2013_04_DSG149_000	999	14	20	22	4	13	2	81.782	83.8859
FFL	2013_04_DSG149_000	1000	14	30	22	4	13	2	81.2794	85.6785
FFL	2013_04_DSG149_000	1001	14	40	22	4	13	1	81.2757	87.1911
FFL	2013_04_DSG149_000	1002	14	50	22	4	13	2	80.9155	84.564
FFL	2013_04_DSG149_000	1003	15	0	22	4	13	2	81.2617	85.3269
FFL	2013_04_DSG149_000	1004	15	10	22	4	13	1	81.2745	87.8734
FFL	2013_04_DSG149_000	1005	15	20	22	4	13	1	81.5272	87.7772
FFL	2013_04_DSG149_000	1006	15	30	22	4	13	1	81.0597	88.8281
FFL	2013_04_DSG149_000	1007	15	40	22	4	13	1	80.7149	87.5227
FFL	2013_04_DSG149_000	1008	15	50	22	4	13	1	81.1608	90.16
FFL	2013_04_DSG149_000	1009	16	0	22	4	13	1	80.6401	89.6892
FFL	2013_04_DSG149_000	1010	16	10	22	4	13	1	81.3076	93.4629
FFL	2013_04_DSG149_000	1011	16	20	22	4	13	1	81.1099	88.8809
FFL	2013_04_DSG149_000	1012	16	30	22	4	13	1	81.0598	88.849
FFL	2013_04_DSG149_000	1013	16	40	22	4	13	1	80.9431	90.1077
FFL	2013_04_DSG149_000	1014	16	50	22	4	13	1	81.3939	91.1343
FFL	2013_04_DSG149_000	1015	17	0	22	4	13	1	81.2053	90.9112
FFL	2013_04_DSG149_000	1016	17	10	22	4	13	1	81.9196	94.5751
FFL	2013_04_DSG149_000	1017	17	20	22	4	13	1	81.6819	90.8864
FFL	2013_04_DSG149_000	1018	17	30	22	4	13	1	81.2519	91.2927
FFL	2013_04_DSG149_000	1019	17	40	22	4	13	1	81.4484	91.4838
FFL	2013_04_DSG149_000	1020	17	50	22	4	13	1	81.4594	93.6853
FFL	2013_04_DSG149_000	1021	18	0	22	4	13	1	81.0392	92.8047
FFL	2013_04_DSG149_000	1022	18	10	22	4	13	1	81.4499	92.9102
FFL	2013_04_DSG149_000	1023	18	20	22	4	13	1	81.8136	91.7603
FFL	2013_04_DSG149_000	1024	18	30	22	4	13	1	82.0059	93.8776
FFL	2013_04_DSG149_000	1025	18	40	22	4	13	1	81.587	93.391
FFL	2013_04_DSG149_000	1026	18	50	22	4	13	1	82.5104	94.1759
FFL	2013_04_DSG149_000	1027	19	0	22	4	13	1	83.3106	93.3614
FFL	2013_04_DSG149_000	1028	19	10	22	4	13	1	83.5078	95.232
FFL	2013_04_DSG149_000	1029	19	20	22	4	13	1	83.668	97.1915
FFL	2013_04_DSG149_000	1030	19	30	22	4	13	1	83.7826	100.433
FFL	2013_04_DSG149_000	1031	19	40	22	4	13	2	83.6547	99.7224
FFL	2013_04_DSG149_000	1032	19	50	22	4	13	2	83.0119	98.6822
FFL	2013_04_DSG149_000	1033	20	0	22	4	13	2	82.8657	95.1797
FFL	2013_04_DSG149_000	1034	20	10	22	4	13	2	82.496	95.3497
FFL	2013_04_DSG149_000	1035	20	20	22	4	13	2	82.6844	94.3485
FFL	2013_04_DSG149_000	1036	20	30	22	4	13	2	83.1092	96.0622
FFL	2013_04_DSG149_000	1037	20	40	22	4	13	2	82.6172	92.1799
FFL	2013_04_DSG149_000	1038	20	50	22	4	13	2	82.4455	93.2864
FFL	2013_04_DSG149_000	1039	21	0	22	4	13	2	82.291	93.8925
FFL	2013_04_DSG149_000	1040	21	10	22	4	13	2	82.2416	93.3014
FFL	2013_04_DSG149_000	1041	21	20	22	4	13	2	82.4626	93.3253
FFL	2013_04_DSG149_000	1042	21	30	22	4	13	2	82.2669	94.7467
FFL	2013_04_DSG149_000	1043	21	40	22	4	13	2	82.2741	92.7029
FFL	2013_04_DSG149_000	1044	21	50	22	4	13	2	82.2859	93.5231
FFL	2013_04_DSG149_000	1045	22	0	22	4	13	2	82.2475	93.1181
FFL	2013_04_DSG149_000	1046	22	10	22	4	13	2	82.5087	92.3263
FFL	2013_04_DSG149_000	1047	22	20	22	4	13	2	82.8811	92.2269
FFL	2013_04_DSG149_000	1048	22	30	22	4	13	2	82.1398	91.4047
FFL	2013_04_DSG149_000	1049	22	40	22	4	13	2	82.5346	92.7985
FFL	2013_04_DSG149_000	1050	22	50	22	4	13	2	82.5066	93.537
FFL	2013_04_DSG149_000	1051	23	0	22	4	13	2	82.3494	90.6747
FFL	2013_04_DSG149_000	1052	23	10	22	4	13	2	82.4839	92.4185
FFL	2013_04_DSG149_000	1053	23	20	22	4	13	2	82.4786	92.6788
FFL	2013_04_DSG149_000	1054	23	30	22	4	13	2	83.3124	91.5066
FFL	2013_04_DSG149_000	1055	23	40	22	4	13	2	84.4496	90.9956
FFL	2013_04_DSG149_000	1056	23	50	22	4	13	2	83.8283	92.6475
FFL	2013_04_DSG149_000	1057	0	0	23	4	13	2	83.201	91.5865
FFL	2013_04_DSG149_000	1058	0	10	23	4	13	2	82.8341	89.4593
FFL	2013_04_DSG149_000	1059	0	20	23	4	13	2	83.7206	91.4845
FFL	2013_04_DSG149_000	1060	0	30	23	4	13	2	82.4657	91.1214
FFL	2013_04_DSG149_000	1061	0	40	23	4	13	2	82.5379	90.2846
FFL	2013_04_DSG149_000	1062	0	50	23	4	13	2	83.0536	93.5195
FFL	2013_04_DSG149_000	1063	1	0	23	4	13	2	82.3205	91.3209
FFL	2013_04_DSG149_000	1064	1	10	23	4	13	2	82.7805	93.0069
FFL	2013_04_DSG149_000	1065	1	20	23	4	13	2	82.6178	90.0954
FFL	2013_04_DSG149_000	1066	1	30	23	4	13	2	82.4045	89.8555
FFL	2013_04_DSG149_000	1067	1	40	23	4	13	2	82.4904	89.8467
FFL	2013_04_DSG149_000	1068	1	50	23	4	13	2	83.0147	90.991
FFL	2013_04_DSG149_000	1069	2	0	23	4	13	2	82.8846	91.0049
FFL	2013_04_DSG149_000	1070	2	10	23	4	13	2	82.4769	90.3275
FFL	2013_04_DSG149_000	1071	2	20	23	4	13	2	82.6103	89.3787
FFL	2013_04_DSG149_000	1072	2	30	23	4	13	2	82.6142	90.9341
FFL	2013_04_DSG149_000	1073	2	40	23	4	13	2	82.6665	90.0523
FFL	2013_04_DSG149_000	1074	2	50	23	4	13	2	82.3669	90.0519
FFL	2013_04_DSG149_000	1075	3	0	23	4	13	2	82.5579	91.184
FFL	2013_04_DSG149_000	1076	3	10	23	4	13	2	82.5695	92.145
FFL	2013_04_DSG149_000	1077	3	20	23	4	13	2	82.2038	90.718
FFL	2013_04_DSG149_000	1078	3	30	23	4	13	2	82.369	89.9344
FFL	2013_04_DSG149_000	1079	3	40	23	4	13	2	81.8583	89.8189
FFL	2013_04_DSG149_000	1080	3	50	23	4	13	2	81.9323	89.0942
FFL	2013_04_DSG149_000	1081	4	0	23	4	13	2	81.9213	91.3366
FFL	2013_04_DSG149_000	1082	4	10	23	4	13	2	82.7787	90.484
FFL	2013_04_DSG149_000	1083	4	20	23	4	13	2	81.4556	88.5817
FFL	2013_04_DSG149_000	1084	4	30	23	4	13	2	81.2943	89.3979
FFL	2013_04_DSG149_000	1085	4	40	23	4	13	2	81.567	88.676
FFL	2013_04_DSG149_000	1086	4	50	23	4	13	2	82.4944	89.5469
FFL	2013_04_DSG149_000	1087	5	0	23	4	13	2	82.6533	88.4289
FFL	2013_04_DSG149_000	1088	5	10	23	4	13	2	83.1939	88.4846
FFL	2013_04_DSG149_000	1089	5	20	23	4	13	2	83.8455	87.8092
FFL	2013_04_DSG149_000	1090	5	30	23	4	13	2	84.3763	86.0876
FFL	2013_04_DSG149_000	1091	5	40	23	4	13	2	84.1501	88.741
FFL	2013_04_DSG149_000	1092	5	50	23	4	13	2	84.6965	86.7896
FFL	2013_04_DSG149_000	1093	6	0	23	4	13	2	83.5899	87.1191
FFL	2013_04_DSG149_000	1094	6	10	23	4	13	2	83.1356	86.2864
FFL	2013_04_DSG149_000	1095	6	20	23	4	13	2	82.9906	85.7909
FFL	2013_04_DSG149_000	1096	6	30	23	4	13	2	82.4284	86.7818
FFL	2013_04_DSG149_000	1097	6	40	23	4	13	2	82.2823	87.138
FFL	2013_04_DSG149_000	1098	6	50	23	4	13	2	82.1317	85.8484
FFL	2013_04_DSG149_000	1099	7	0	23	4	13	2	82.6282	87.4039
FFL	2013_04_DSG149_000	1100	7	10	23	4	13	2	81.868	85.3401
FFL	2013_04_DSG149_000	1101	7	20	23	4	13	2	81.7025	87.5066
FFL	2013_04_DSG149_000	1102	7	30	23	4	13	2	81.4665	86.6174
FFL	2013_04_DSG149_000	1103	7	40	23	4	13	2	81.555	84.6468
FFL	2013_04_DSG149_000	1104	7	50	23	4	13	2	81.5812	85.4884
FFL	2013_04_DSG149_000	1105	8	0	23	4	13	2	81.5826	83.1182
FFL	2013_04_DSG149_000	1106	8	10	23	4	13	2	81.3512	82.7446
FFL	2013_04_DSG149_000	1107	8	20	23	4	13	2	81.1524	85.1909
FFL	2013_04_DSG149_000	1108	8	30	23	4	13	2	81.6862	85.072
FFL	2013_04_DSG149_000	1109	8	40	23	4	13	2	81.2996	83.5377
FFL	2013_04_DSG149_000	1110	8	50	23	4	13	2	81.979	81.8234
FFL	2013_04_DSG149_000	1111	9	0	23	4	13	2	80.9678	80.9831
FFL	2013_04_DSG149_000	1112	9	10	23	4	13	2	81.181	81.6632
FFL	2013_04_DSG149_000	1113	9	20	23	4	13	2	81.1523	78.8528
FFL	2013_04_DSG149_000	1114	9	30	23	4	13	2	81.5478	81.3238
FFL	2013_04_DSG149_000	1115	9	40	23	4	13	2	81.5398	77.61
FFL	2013_04_DSG149_000	1116	9	50	23	4	13	2	81.2095	78.2652
FFL	2013_04_DSG149_000	1117	10	0	23	4	13	2	80.8317	78.6865
FFL	2013_04_DSG149_000	1118	10	10	23	4	13	2	81.3079	83.1442
FFL	2013_04_DSG149_000	1119	10	20	23	4	13	2	81.2543	79.9725
FFL	2013_04_DSG149_000	1120	10	30	23	4	13	2	81.6237	79.0954
FFL	2013_04_DSG149_000	1121	10	40	23	4	13	2	81.5582	80.001
FFL	2013_04_DSG149_000	1122	10	50	23	4	13	2	81.5647	78.1822
FFL	2013_04_DSG149_000	1123	11	0	23	4	13	2	81.4422	77.7565
FFL	2013_04_DSG149_000	1124	11	10	23	4	13	2	82.0165	76.4548
FFL	2013_04_DSG149_000	1125	11	20	23	4	13	2	81.6872	75.9882
FFL	2013_04_DSG149_000	1126	11	30	23	4	13	2	81.9999	79.5119
FFL	2013_04_DSG149_000	1127	11	40	23	4	13	2	81.7364	75.9104
FFL	2013_04_DSG149_000	1128	11	50	23	4	13	2	81.7951	77.5682
FFL	2013_04_DSG149_000	1129	12	0	23	4	13	2	81.6024	79.4212
FFL	2013_04_DSG149_000	1130	12	10	23	4	13	2	82.1823	76.5189
FFL	2013_04_DSG149_000	1131	12	20	23	4	13	2	82.0887	76.5385
FFL	2013_04_DSG149_000	1132	12	30	23	4	13	2	81.905	74.3859
FFL	2013_04_DSG149_000	1133	12	40	23	4	13	2	81.8909	73.5211
FFL	2013_04_DSG149_000	1134	12	50	23	4	13	2	81.9258	72.817
FFL	2013_04_DSG149_000	1135	13	0	23	4	13	2	82.1068	73.1313
FFL	2013_04_DSG149_000	1136	13	10	23	4	13	2	81.9952	73.8224
FFL	2013_04_DSG149_000	1137	13	20	23	4	13	2	82.0534	73.8033
FFL	2013_04_DSG149_000	1138	13	30	23	4	13	2	83.7478	90.6133
FFL	2013_04_DSG149_000	1139	13	40	23	4	13	2	82.2243	77.4756
FFL	2013_04_DSG149_000	1140	13	50	23	4	13	2	81.8204	76.3738
FFL	2013_04_DSG149_000	1141	14	0	23	4	13	2	81.9094	79.3439
FFL	2013_04_DSG149_000	1142	14	10	23	4	13	2	81.9035	80.2875
FFL	2013_04_DSG149_000	1143	14	20	23	4	13	2	81.5343	83.1964
FFL	2013_04_DSG149_000	1144	14	30	23	4	13	2	81.5636	81.2098
FFL	2013_04_DSG149_000	1145	14	40	23	4	13	2	82.0955	83.0902
FFL	2013_04_DSG149_000	1146	14	50	23	4	13	2	82.49	88.7168
FFL	2013_04_DSG149_000	1147	15	0	23	4	13	2	81.7422	81.9904
FFL	2013_04_DSG149_000	1148	15	10	23	4	13	2	81.4475	83.313
FFL	2013_04_DSG149_000	1149	15	20	23	4	13	2	81.5051	84.763
FFL	2013_04_DSG149_000	1150	15	30	23	4	13	2	81.4829	83.3496
FFL	2013_04_DSG149_000	1151	15	40	23	4	13	2	81.3995	85.1604
FFL	2013_04_DSG149_000	1152	15	50	23	4	13	2	81.4383	87.0195
FFL	2013_04_DSG149_000	1153	16	0	23	4	13	1	81.2496	86.8085
FFL	2013_04_DSG149_000	1154	16	10	23	4	13	1	81.1776	88.4021
FFL	2013_04_DSG149_000	1155	16	20	23	4	13	2	81.0511	85.1793
FFL	2013_04_DSG149_000	1156	16	30	23	4	13	2	81.1755	86.4296
FFL	2013_04_DSG149_000	1157	16	40	23	4	13	1	81.318	87.462
FFL	2013_04_DSG149_000	1158	16	50	23	4	13	2	81.6813	86.8023
FFL	2013_04_DSG149_000	1159	17	0	23	4	13	1	82.213	87.6547
FFL	2013_04_DSG149_000	1160	17	10	23	4	13	1	81.9627	86.7794
FFL	2013_04_DSG149_000	1161	17	20	23	4	13	2	81.8792	86.0673
FFL	2013_04_DSG149_000	1162	17	30	23	4	13	2	81.8956	86.545
FFL	2013_04_DSG149_000	1163	17	40	23	4	13	1	81.8762	87.6416
FFL	2013_04_DSG149_000	1164	17	50	23	4	13	2	82.4587	87.2381
FFL	2013_04_DSG149_000	1165	18	0	23	4	13	1	82.381	90.1186
FFL	2013_04_DSG149_000	1166	18	10	23	4	13	1	82.3549	88.5074
FFL	2013_04_DSG149_000	1167	18	20	23	4	13	2	82.3529	86.5565
FFL	2013_04_DSG149_000	1168	18	30	23	4	13	2	82.5036	89.0584
FFL	2013_04_DSG149_000	1169	18	40	23	4	13	2	83.2192	87.605
FFL	2013_04_DSG149_000	1170	18	50	23	4	13	2	82.5652	88.0012
FFL	2013_04_DSG149_000	1171	19	0	23	4	13	2	83.1113	89.9284
FFL	2013_04_DSG149_000	1172	19	10	23	4	13	2	84.1569	92.0622
FFL	2013_04_DSG149_000	1173	19	20	23	4	13	2	84.4584	97.0258
FFL	2013_04_DSG149_000	1174	19	30	23	4	13	1	84.8125	101.165
FFL	2013_04_DSG149_000	1175	19	40	23	4	13	2	84.7274	100.136
FFL	2013_04_DSG149_000	1176	19	50	23	4	13	2	84.192	97.4258
FFL	2013_04_DSG149_000	1177	20	0	23	4	13	2	83.5531	93.4601
FFL	2013_04_DSG149_000	1178	20	10	23	4	13	2	83.4307	89.1389
FFL	2013_04_DSG149_000	1179	20	20	23	4	13	2	83.4012	89.9711
FFL	2013_04_DSG149_000	1180	20	30	23	4	13	2	83.2625	89.3595
FFL	2013_04_DSG149_000	1181	20	40	23	4	13	2	83.0081	87.9142
FFL	2013_04_DSG149_000	1182	20	50	23	4	13	2	82.8891	87.7352
FFL	2013_04_DSG149_000	1183	21	0	23	4	13	2	82.9434	88.7696
FFL	2013_04_DSG149_000	1184	21	10	23	4	13	2	84.3754	88.9119
FFL	2013_04_DSG149_000	1185	21	20	23	4	13	2	83.1785	87.3377
FFL	2013_04_DSG149_000	1186	21	30	23	4	13	2	83.2139	85.487
FFL	2013_04_DSG149_000	1187	21	40	23	4	13	2	82.9354	85.0731
FFL	2013_04_DSG149_000	1188	21	50	23	4	13	2	82.6662	86.3856
FFL	2013_04_DSG149_000	1189	22	0	23	4	13	2	82.9241	89.979
FFL	2013_04_DSG149_000	1190	22	10	23	4	13	2	84.4412	90.3627
FFL	2013_04_DSG149_000	1191	22	20	23	4	13	2	82.4998	91.4191
FFL	2013_04_DSG149_000	1192	22	30	23	4	13	2	82.0454	91.1636
FFL	2013_04_DSG149_000	1193	22	40	23	4	13	2	82.3067	92.36
FFL	2013_04_DSG149_000	1194	22	50	23	4	13	2	82.1215	92.6767
FFL	2013_04_DSG149_000	1195	23	0	23	4	13	2	81.7192	91.9578
FFL	2013_04_DSG149_000	1196	23	10	23	4	13	2	81.8094	92.5764
FFL	2013_04_DSG149_000	1197	23	20	23	4	13	2	81.5333	92.8515
FFL	2013_04_DSG149_000	1198	23	30	23	4	13	2	81.1923	92.5099
FFL	2013_04_DSG149_000	1199	23	40	23	4	13	2	81.8559	93.4013
FFL	2013_04_DSG149_000	1200	23	50	23	4	13	2	81.1428	91.1534
FFL	2013_04_DSG149_000	1201	0	0	24	4	13	2	81.401	92.9924
FFL	2013_04_DSG149_000	1202	0	10	24	4	13	2	83.012	91.576
FFL	2013_04_DSG149_000	1203	0	20	24	4	13	2	81.529	91.8647
FFL	2013_04_DSG149_000	1204	0	30	24	4	13	2	81.5903	92.9024
FFL	2013_04_DSG149_000	1205	0	40	24	4	13	2	81.9163	92.9284
FFL	2013_04_DSG149_000	1206	0	50	24	4	13	2	81.8505	91.1545
FFL	2013_04_DSG149_000	1207	1	0	24	4	13	2	82.1655	92.3711
FFL	2013_04_DSG149_000	1208	1	10	24	4	13	2	82.1226	91.5899
FFL	2013_04_DSG149_000	1209	1	20	24	4	13	2	82.1087	92.5706
FFL	2013_04_DSG149_000	1210	1	30	24	4	13	2	81.8663	90.0898
FFL	2013_04_DSG149_000	1211	1	40	24	4	13	2	82.17	92.1227
FFL	2013_04_DSG149_000	1212	1	50	24	4	13	2	82.3716	92.032
FFL	2013_04_DSG149_000	1213	2	0	24	4	13	2	81.9319	90.4438
FFL	2013_04_DSG149_000	1214	2	10	24	4	13	2	82.0279	91.8889
FFL	2013_04_DSG149_000	1215	2	20	24	4	13	2	82.206	91.3811
FFL	2013_04_DSG149_000	1216	2	30	24	4	13	2	81.9994	91.0474
FFL	2013_04_DSG149_000	1217	2	40	24	4	13	2	82.5799	90.1716
FFL	2013_04_DSG149_000	1218	2	50	24	4	13	2	82.5036	91.2267
FFL	2013_04_DSG149_000	1219	3	0	24	4	13	2	82.4085	92.9277
FFL	2013_04_DSG149_000	1220	3	10	24	4	13	2	82.4499	90.1285
FFL	2013_04_DSG149_000	1221	3	20	24	4	13	2	82.2934	90.4021
FFL	2013_04_DSG149_000	1222	3	30	24	4	13	2	82.5258	89.2726
FFL	2013_04_DSG149_000	1223	3	40	24	4	13	2	82.4943	91.4449
FFL	2013_04_DSG149_000	1224	3	50	24	4	13	2	82.0911	89.8298
FFL	2013_04_DSG149_000	1225	4	0	24	4	13	2	82.3088	90.2507
FFL	2013_04_DSG149_000	1226	4	10	24	4	13	2	82.6788	91.8257
FFL	2013_04_DSG149_000	1227	4	20	24	4	13	2	82.0296	90.1027
FFL	2013_04_DSG149_000	1228	4	30	24	4	13	2	82.1435	90.3452
FFL	2013_04_DSG149_000	1229	4	40	24	4	13	2	82.1119	90.6947
FFL	2013_04_DSG149_000	1230	4	50	24	4	13	2	81.9982	90.7915
FFL	2013_04_DSG149_000	1231	5	0	24	4	13	2	82.7782	93.0926
FFL	2013_04_DSG149_000	1232	5	10	24	4	13	2	83.3201	91.1006
FFL	2013_04_DSG149_000	1233	5	20	24	4	13	1	83.6597	90.2474
FFL	2013_04_DSG149_000	1234	5	30	24	4	13	1	84.359	92.5486
FFL	2013_04_DSG149_000	1235	5	40	24	4	13	2	83.2928	89.6234
FFL	2013_04_DSG149_000	1236	5	50	24	4	13	1	83.2352	90.2477
FFL	2013_04_DSG149_000	1237	6	0	24	4	13	1	82.9337	90.6831
FFL	2013_04_DSG149_000	1238	6	10	24	4	13	1	82.5194	90.1511
FFL	2013_04_DSG149_000	1239	6	20	24	4	13	1	82.5264	91.5742
FFL	2013_04_DSG149_000	1240	6	30	24	4	13	1	82.4503	91.3693
FFL	2013_04_DSG149_000	1241	6	40	24	4	13	1	82.1432	91.677
FFL	2013_04_DSG149_000	1242	6	50	24	4	13	1	82.2705	90.2617
FFL	2013_04_DSG149_000	1243	7	0	24	4	13	1	82.1001	90.4555
FFL	2013_04_DSG149_000	1244	7	10	24	4	13	1	82.1412	89.3628
FFL	2013_04_DSG149_000	1245	7	20	24	4	13	1	82.0578	90.6097
FFL	2013_04_DSG149_000	1246	7	30	24	4	13	1	83.3107	90.0199
FFL	2013_04_DSG149_000	1247	7	40	24	4	13	1	81.597	89.2819
FFL	2013_04_DSG149_000	1248	7	50	24	4	13	1	81.6391	90.8329
FFL	2013_04_DSG149_000	1249	8	0	24	4	13	1	81.5355	88.2157
FFL	2013_04_DSG149_000	1250	8	10	24	4	13	1	81.4056	89.4673
FFL	2013_04_DSG149_000	1251	8	20	24	4	13	1	81.2945	89.6343
FFL	2013_04_DSG149_000	1252	8	30	24	4	13	1	81.4615	88.6847
FFL	2013_04_DSG149_000	1253	8	40	24	4	13	1	81.1244	89.022
FFL	2013_04_DSG149_000	1254	8	50	24	4	13	1	81.0928	88.6888
FFL	2013_04_DSG149_000	1255	9	0	24	4	13	1	80.9873	88.5854
FFL	2013_04_DSG149_000	1256	9	10	24	4	13	1	81.1205	88.6804
FFL	2013_04_DSG149_000	1257	9	20	24	4	13	1	81.2644	87.8866
FFL	2013_04_DSG149_000	1258	9	30	24	4	13	1	81.2824	88.7667
FFL	2013_04_DSG149_000	1259	9	40	24	4	13	2	81.0877	87.0824
FFL	2013_04_DSG149_000	1260	9	50	24	4	13	1	81.5086	88.1745
FFL	2013_04_DSG149_000	1261	10	0	24	4	13	2	81.5251	87.5406
FFL	2013_04_DSG149_000	1262	10	10	24	4	13	2	81.7661	87.6523
FFL	2013_04_DSG149_000	1263	10	20	24	4	13	1	82.0492	88.3754
FFL	2013_04_DSG149_000	1264	10	30	24	4	13	2	81.8452	86.8478
FFL	2013_04_DSG149_000	1265	10	40	24	4	13	2	82.1808	87.368
FFL	2013_04_DSG149_000	1266	10	50	24	4	13	1	82.4887	88.815
FFL	2013_04_DSG149_000	1267	11	0	24	4	13	2	82.5294	87.4224
FFL	2013_04_DSG149_000	1268	11	10	24	4	13	2	82.4496	86.45
FFL	2013_04_DSG149_000	1269	11	20	24	4	13	2	82.6246	86.7348
FFL	2013_04_DSG149_000	1270	11	30	24	4	13	2	82.6046	87.146
FFL	2013_04_DSG149_000	1271	11	40	24	4	13	2	82.6838	94.3143
FFL	2013_04_DSG149_000	1272	11	50	24	4	13	2	82.2813	108.126
FFL	2013_04_DSG149_000	1273	12	0	24	4	13	2	82.2767	83.3979
FFL	2013_04_DSG149_000	1274	12	10	24	4	13	1	82.5379	108.415
FFL	2013_04_DSG149_000	1275	12	20	24	4	13	2	83.3628	110.135
FFL	2013_04_DSG149_000	1276	12	30	24	4	13	2	82.4462	101.273
FFL	2013_04_DSG149_000	1277	12	40	24	4	13	2	82.5482	104.903
FFL	2013_04_DSG149_000	1278	12	50	24	4	13	2	82.2674	96.1878
FFL	2013_04_DSG149_000	1279	13	0	24	4	13	2	82.1517	106.447
FFL	2013_04_DSG149_000	1280	13	10	24	4	13	2	82.4521	100.55
FFL	2013_04_DSG149_000	1281	13	20	24	4	13	2	82.7185	103.905
FFL	2013_04_DSG149_000	1282	13	30	24	4	13	1	82.4748	112.695
FFL	2013_04_DSG149_000	1283	13	40	24	4	13	2	82.9687	99.0714
FFL	2013_04_DSG149_000	1284	13	50	24	4	13	2	82.6289	101.183
FFL	2013_04_DSG149_000	1285	14	0	24	4	13	2	82.5183	98.5212
FFL	2013_04_DSG149_000	1286	14	10	24	4	13	2	82.6724	100.14
FFL	2013_04_DSG149_000	1287	14	20	24	4	13	2	83.0377	73.8315
FFL	2013_04_DSG149_000	1288	14	30	24	4	13	2	83.0202	99.3229
FFL	2013_04_DSG149_000	1289	14	40	24	4	13	2	82.9545	104.285
FFL	2013_04_DSG149_000	1290	14	50	24	4	13	2	85.3129	75.8999
FFL	2013_04_DSG149_000	1291	15	0	24	4	13	2	82.7125	72.4949
FFL	2013_04_DSG149_000	1292	15	10	24	4	13	2	82.4604	72.4706
FFL	2013_04_DSG149_000	1293	15	20	24	4	13	2	82.3103	72.4572
FFL	2013_04_DSG149_000	1294	15	30	24	4	13	2	81.9652	73.4761
FFL	2013_04_DSG149_000	1295	15	40	24	4	13	2	81.9981	75.8927
FFL	2013_04_DSG149_000	1296	15	50	24	4	13	2	82.3026	77.433
FFL	2013_04_DSG149_000	1297	16	0	24	4	13	2	82.4323	78.2279
FFL	2013_04_DSG149_000	1298	16	10	24	4	13	2	81.9967	79.1295
FFL	2013_04_DSG149_000	1299	16	20	24	4	13	2	82.5526	80.6978
FFL	2013_04_DSG149_000	1300	16	30	24	4	13	2	81.9978	80.9989
FFL	2013_04_DSG149_000	1301	16	40	24	4	13	2	82.0935	81.5756
FFL	2013_04_DSG149_000	1302	16	50	24	4	13	2	82.1338	83.2719
FFL	2013_04_DSG149_000	1303	17	0	24	4	13	2	81.6366	82.5077
FFL	2013_04_DSG149_000	1304	17	10	24	4	13	2	82.0359	82.3008
FFL	2013_04_DSG149_000	1305	17	20	24	4	13	2	81.6098	81.3062
FFL	2013_04_DSG149_000	1306	17	30	24	4	13	2	81.7983	82.3684
FFL	2013_04_DSG149_000	1307	17	40	24	4	13	2	81.9024	83.8079
FFL	2013_04_DSG149_000	1308	17	50	24	4	13	2	81.8928	82.4366
FFL	2013_04_DSG149_000	1309	18	0	24	4	13	2	81.8844	83.1354
FFL	2013_04_DSG149_000	1310	18	10	24	4	13	2	82.2606	85.5524
FFL	2013_04_DSG149_000	1311	18	20	24	4	13	2	82.0923	85.6149
FFL	2013_04_DSG149_000	1312	18	30	24	4	13	2	82.4328	86.0313
FFL	2013_04_DSG149_000	1313	18	40	24	4	13	2	82.6987	86.984
FFL	2013_04_DSG149_000	1314	18	50	24	4	13	2	82.8823	88.1421
FFL	2013_04_DSG149_000	1315	19	0	24	4	13	2	83.3145	88.2293
FFL	2013_04_DSG149_000	1316	19	10	24	4	13	2	84.3396	91.9266
FFL	2013_04_DSG149_000	1317	19	20	24	4	13	1	84.6044	99.1046
FFL	2013_04_DSG149_000	1318	19	30	24	4	13	1	84.9178	101.038
FFL	2013_04_DSG149_000	1319	19	40	24	4	13	2	84.7758	100.836
FFL	2013_04_DSG149_000	1320	19	50	24	4	13	2	84.1909	97.7876
FFL	2013_04_DSG149_000	1321	20	0	24	4	13	2	83.8569	92.265
FFL	2013_04_DSG149_000	1322	20	10	24	4	13	2	83.4466	89.6772
FFL	2013_04_DSG149_000	1323	20	20	24	4	13	2	83.2197	85.7855
FFL	2013_04_DSG149_000	1324	20	30	24	4	13	2	85.1595	83.6485
FFL	2013_04_DSG149_000	1325	20	40	24	4	13	2	83.5004	82.237
FFL	2013_04_DSG149_000	1326	20	50	24	4	13	2	83.1801	86.5206
FFL	2013_04_DSG149_000	1327	21	0	24	4	13	2	83.095	84.4413
FFL	2013_04_DSG149_000	1328	21	10	24	4	13	2	84.0684	82.8081
FFL	2013_04_DSG149_000	1329	21	20	24	4	13	2	83.32	83.611
FFL	2013_04_DSG149_000	1330	21	30	24	4	13	2	82.7903	82.7517
FFL	2013_04_DSG149_000	1331	21	40	24	4	13	2	82.3709	82.8622
FFL	2013_04_DSG149_000	1332	21	50	24	4	13	2	83.3438	84.0369
FFL	2013_04_DSG149_000	1333	22	0	24	4	13	2	82.6426	81.3719
FFL	2013_04_DSG149_000	1334	22	10	24	4	13	2	83.081	80.0173
FFL	2013_04_DSG149_000	1335	22	20	24	4	13	2	82.3472	78.1937
FFL	2013_04_DSG149_000	1336	22	30	24	4	13	2	82.7518	83.2655
FFL	2013_04_DSG149_000	1337	22	40	24	4	13	2	81.9944	81.4063
FFL	2013_04_DSG149_000	1338	22	50	24	4	13	2	82.7346	77.8928
FFL	2013_04_DSG149_000	1339	23	0	24	4	13	2	82.3061	79.3624
FFL	2013_04_DSG149_000	1340	23	10	24	4	13	2	81.6882	80.7645
FFL	2013_04_DSG149_000	1341	23	20	24	4	13	2	81.7771	80.7859
FFL	2013_04_DSG149_000	1342	23	30	24	4	13	2	82.0355	76.6854
FFL	2013_04_DSG149_000	1343	23	40	24	4	13	2	81.9997	78.2525
FFL	2013_04_DSG149_000	1344	23	50	24	4	13	2	81.6549	77.4051
FFL	2013_04_DSG149_000	1345	0	0	25	4	13	2	82.2303	83.0078
FFL	2013_04_DSG149_000	1346	0	10	25	4	13	2	82.316	74.2742
FFL	2013_04_DSG149_000	1347	0	20	25	4	13	2	82.3828	83.3616
FFL	2013_04_DSG149_000	1348	0	30	25	4	13	2	82.5498	76.566
FFL	2013_04_DSG149_000	1349	0	40	25	4	13	2	82.7899	78.9452
FFL	2013_04_DSG149_000	1350	0	50	25	4	13	2	83.7453	81.8603
FFL	2013_04_DSG149_000	1351	1	0	25	4	13	2	82.6613	81.2864
FFL	2013_04_DSG149_000	1352	1	10	25	4	13	2	83.6975	79.0661
FFL	2013_04_DSG149_000	1353	1	20	25	4	13	2	82.5634	77.3268
FFL	2013_04_DSG149_000	1354	1	30	25	4	13	2	82.9414	79.3792
FFL	2013_04_DSG149_000	1355	1	40	25	4	13	2	82.9681	79.9546
FFL	2013_04_DSG149_000	1356	1	50	25	4	13	2	83.186	78.4682
FFL	2013_04_DSG149_000	1357	2	0	25	4	13	2	83.0189	80.0173
FFL	2013_04_DSG149_000	1358	2	10	25	4	13	2	82.9526	81.1144
FFL	2013_04_DSG149_000	1359	2	20	25	4	13	2	83.1638	83.592
FFL	2013_04_DSG149_000	1360	2	30	25	4	13	2	83.0349	83.6067
FFL	2013_04_DSG149_000	1361	2	40	25	4	13	2	83.5139	83.4411
FFL	2013_04_DSG149_000	1362	2	50	25	4	13	2	82.9614	84.6594
FFL	2013_04_DSG149_000	1363	3	0	25	4	13	2	82.7568	84.0107
FFL	2013_04_DSG149_000	1364	3	10	25	4	13	2	82.8542	84.091
FFL	2013_04_DSG149_000	1365	3	20	25	4	13	2	82.6695	81.9396
FFL	2013_04_DSG149_000	1366	3	30	25	4	13	2	82.7603	82.0311
FFL	2013_04_DSG149_000	1367	3	40	25	4	13	2	84.1482	80.2242
FFL	2013_04_DSG149_000	1368	3	50	25	4	13	2	82.2259	81.5193
FFL	2013_04_DSG149_000	1369	4	0	25	4	13	2	82.7406	81.244
FFL	2013_04_DSG149_000	1370	4	10	25	4	13	2	82.6497	80.6492
FFL	2013_04_DSG149_000	1371	4	20	25	4	13	2	82.1179	79.3752
FFL	2013_04_DSG149_000	1372	4	30	25	4	13	2	83.0804	78.3166
FFL	2013_04_DSG149_000	1373	4	40	25	4	13	2	82.2952	81.5117
FFL	2013_04_DSG149_000	1374	4	50	25	4	13	2	82.8075	82.5213
FFL	2013_04_DSG149_000	1375	5	0	25	4	13	2	82.4825	87.4601
FFL	2013_04_DSG149_000	1376	5	10	25	4	13	2	82.9611	81.9727
FFL	2013_04_DSG149_000	1377	5	20	25	4	13	3	83.743	83.4327
FFL	2013_04_DSG149_000	1378	5	30	25	4	13	2	84.1118	83.6844
FFL	2013_04_DSG149_000	1379	5	40	25	4	13	2	83.8286	81.6754
FFL	2013_04_DSG149_000	1380	5	50	25	4	13	2	83.6337	81.5572
FFL	2013_04_DSG149_000	1381	6	0	25	4	13	2	86.3074	80.3933
FFL	2013_04_DSG149_000	1382	6	10	25	4	13	2	83.044	80.0892
FFL	2013_04_DSG149_000	1383	6	20	25	4	13	2	83.1684	78.5722
FFL	2013_04_DSG149_000	1384	6	30	25	4	13	2	83.1601	79.871
FFL	2013_04_DSG149_000	1385	6	40	25	4	13	2	82.8279	81.1694
FFL	2013_04_DSG149_000	1386	6	50	25	4	13	2	82.5952	78.8551
FFL	2013_04_DSG149_000	1387	7	0	25	4	13	2	82.4989	79.8363
FFL	2013_04_DSG149_000	1388	7	10	25	4	13	2	82.4221	79.2493
FFL	2013_04_DSG149_000	1389	7	20	25	4	13	2	82.6892	77.3883
FFL	2013_04_DSG149_000	1390	7	30	25	4	13	2	82.4567	77.4885
FFL	2013_04_DSG149_000	1391	7	40	25	4	13	2	82.6046	75.1282
FFL	2013_04_DSG149_000	1392	7	50	25	4	13	2	82.2853	76.1259
FFL	2013_04_DSG149_000	1393	8	0	25	4	13	2	82.3711	74.1228
FFL	2013_04_DSG149_000	1394	8	10	25	4	13	2	82.0445	73.5255
FFL	2013_04_DSG149_000	1395	8	20	25	4	13	2	82.6554	74.0914
FFL	2013_04_DSG149_000	1396	8	30	25	4	13	2	82.1199	71.8753
FFL	2013_04_DSG149_000	1397	8	40	25	4	13	2	82.3617	72.7277
FFL	2013_04_DSG149_000	1398	8	50	25	4	13	3	82.2749	80.2914
FFL	2013_04_DSG149_000	1399	9	0	25	4	13	2	82.2027	74.6905
FFL	2013_04_DSG149_000	1400	9	10	25	4	13	2	82.1528	71.4352
FFL	2013_04_DSG149_000	1401	9	20	25	4	13	2	82.2862	74.7453
FFL	2013_04_DSG149_000	1402	9	30	25	4	13	2	82.1869	74.7107
FFL	2013_04_DSG149_000	1403	9	40	25	4	13	2	81.8695	72.3243
FFL	2013_04_DSG149_000	1404	9	50	25	4	13	2	81.4074	72.6721
FFL	2013_04_DSG149_000	1405	10	0	25	4	13	2	81.5789	72.5097
FFL	2013_04_DSG149_000	1406	10	10	25	4	13	2	81.6888	71.5818
FFL	2013_04_DSG149_000	1407	10	20	25	4	13	2	82.1293	72.2135
FFL	2013_04_DSG149_000	1408	10	30	25	4	13	2	82.0782	74.0618
FFL	2013_04_DSG149_000	1409	10	40	25	4	13	2	82.1845	73.793
FFL	2013_04_DSG149_000	1410	10	50	25	4	13	2	81.9492	71.9452
FFL	2013_04_DSG149_000	1411	11	0	25	4	13	2	81.5006	71.6655
FFL	2013_04_DSG149_000	1412	11	10	25	4	13	2	82.0653	74.757
FFL	2013_04_DSG149_000	1413	11	20	25	4	13	2	81.7164	73.8853
FFL	2013_04_DSG149_000	1414	11	30	25	4	13	2	82.0173	72.4497
FFL	2013_04_DSG149_000	1415	11	40	25	4	13	2	82.056	73.0034
FFL	2013_04_DSG149_000	1416	11	50	25	4	13	3	84.5306	86.1117
FFL	2013_04_DSG149_000	1417	12	0	25	4	13	2	82.5192	71.9797
FFL	2013_04_DSG149_000	1418	12	10	25	4	13	2	82.0429	71.741
FFL	2013_04_DSG149_000	1419	12	20	25	4	13	2	83.0782	73.7493
FFL	2013_04_DSG149_000	1420	12	30	25	4	13	2	82.36	71.8861
FFL	2013_04_DSG149_000	1421	12	40	25	4	13	2	82.2399	74.7359
FFL	2013_04_DSG149_000	1422	12	50	25	4	13	2	82.6631	102.707
FFL	2013_04_DSG149_000	1423	13	0	25	4	13	2	82.5596	75.4206
FFL	2013_04_DSG149_000	1424	13	10	25	4	13	1	82.5484	116.674
FFL	2013_04_DSG149_000	1425	13	20	25	4	13	2	83.6925	111.459
FFL	2013_04_DSG149_000	1426	13	30	25	4	13	1	82.8609	118.698
FFL	2013_04_DSG149_000	1427	13	40	25	4	13	2	82.2847	71.7632
FFL	2013_04_DSG149_000	1428	13	50	25	4	13	2	82.5599	79.3108
FFL	2013_04_DSG149_000	1429	14	0	25	4	13	1	82.7078	116.955
FFL	2013_04_DSG149_000	1430	14	10	25	4	13	2	82.6369	94.7547
FFL	2013_04_DSG149_000	1431	14	20	25	4	13	2	82.6994	90.3379
FFL	2013_04_DSG149_000	1432	14	30	25	4	13	1	82.8634	114.493
FFL	2013_04_DSG149_000	1433	14	40	25	4	13	2	84.1478	87.7605
FFL	2013_04_DSG149_000	1434	14	50	25	4	13	2	82.6801	93.9269
FFL	2013_04_DSG149_000	1435	15	0	25	4	13	2	83.256	101.877
FFL	2013_04_DSG149_000	1436	15	10	25	4	13	2	82.5583	99.9888
FFL	2013_04_DSG149_000	1437	15	20	25	4	13	2	82.7682	80.4453
FFL	2013_04_DSG149_000	1438	15	30	25	4	13	2	82.6524	76.8308
FFL	2013_04_DSG149_000	1439	15	40	25	4	13	2	82.6555	78.1616
FFL	2013_04_DSG149_000	1440	15	50	25	4	13	2	82.318	79.1354
FFL	2013_04_DSG149_000	1441	16	0	25	4	13	2	82.8308	80.6708
FFL	2013_04_DSG149_000	1442	16	10	25	4	13	2	83.6577	80.6315
FFL	2013_04_DSG149_000	1443	16	20	25	4	13	2	82.9954	83.8738
FFL	2013_04_DSG149_000	1444	16	30	25	4	13	2	82.1791	82.5384
FFL	2013_04_DSG149_000	1445	16	40	25	4	13	2	81.7349	82.9928
FFL	2013_04_DSG149_000	1446	16	50	25	4	13	2	81.6612	82.0638
FFL	2013_04_DSG149_000	1447	17	0	25	4	13	2	81.369	82.7674
FFL	2013_04_DSG149_000	1448	17	10	25	4	13	2	81.1973	83.011
FFL	2013_04_DSG149_000	1449	17	20	25	4	13	2	82.8763	82.9753
FFL	2013_04_DSG149_000	1450	17	30	25	4	13	2	81.2676	85.3365
FFL	2013_04_DSG149_000	1451	17	40	25	4	13	2	81.496	86.2789
FFL	2013_04_DSG149_000	1452	17	50	25	4	13	2	81.3114	85.613
FFL	2013_04_DSG149_000	1453	18	0	25	4	13	1	82.9861	86.275
FFL	2013_04_DSG149_000	1454	18	10	25	4	13	2	81.8527	85.5059
FFL	2013_04_DSG149_000	1455	18	20	25	4	13	2	82.1014	85.4582
FFL	2013_04_DSG149_000	1456	18	30	25	4	13	2	82.3296	86.1575
FFL	2013_04_DSG149_000	1457	18	40	25	4	13	2	82.3236	85.978
FFL	2013_04_DSG149_000	1458	18	50	25	4	13	2	83.4043	84.5441
FFL	2013_04_DSG149_000	1459	19	0	25	4	13	2	83.6306	84.4238
FFL	2013_04_DSG149_000	1460	19	10	25	4	13	2	83.6389	88.2741
FFL	2013_04_DSG149_000	1461	19	20	25	4	13	2	84.6535	93.8224
FFL	2013_04_DSG149_000	1462	19	30	25	4	13	1	84.9868	99.2839
FFL	2013_04_DSG149_000	1463	19	40	25	4	13	2	84.8145	99.843
FFL	2013_04_DSG149_000	1464	19	50	25	4	13	2	84.1397	97.4241
FFL	2013_04_DSG149_000	1465	20	0	25	4	13	2	83.7289	92.336
FFL	2013_04_DSG149_000	1466	20	10	25	4	13	2	83.5229	90.1572
FFL	2013_04_DSG149_000	1467	20	20	25	4	13	2	83.6137	94.6457
FFL	2013_04_DSG149_000	1468	20	30	25	4	13	2	83.7606	87.1936
FFL	2013_04_DSG149_000	1469	20	40	25	4	13	2	83.467	85.5182
FFL	2013_04_DSG149_000	1470	20	50	25	4	13	2	83.5281	87.1183
FFL	2013_04_DSG149_000	1471	21	0	25	4	13	2	84.1628	87.1333
FFL	2013_04_DSG149_000	1472	21	10	25	4	13	2	83.3132	86.1036
FFL	2013_04_DSG149_000	1473	21	20	25	4	13	2	83.405	85.7478
FFL	2013_04_DSG149_000	1474	21	30	25	4	13	2	83.5446	83.7254
FFL	2013_04_DSG149_000	1475	21	40	25	4	13	2	83.4408	84.4281
FFL	2013_04_DSG149_000	1476	21	50	25	4	13	2	83.3533	85.366
FFL	2013_04_DSG149_000	1477	22	0	25	4	13	2	83.2206	89.3578
FFL	2013_04_DSG149_000	1478	22	10	25	4	13	2	82.8901	84.3863
FFL	2013_04_DSG149_000	1479	22	20	25	4	13	2	82.8922	86.2748
FFL	2013_04_DSG149_000	1480	22	30	25	4	13	2	82.8551	85.9349
FFL	2013_04_DSG149_000	1481	22	40	25	4	13	2	82.6876	86.202
FFL	2013_04_DSG149_000	1482	22	50	25	4	13	2	82.8607	83.8466
FFL	2013_04_DSG149_000	1483	23	0	25	4	13	2	82.6815	86.2342
FFL	2013_04_DSG149_000	1484	23	10	25	4	13	2	82.2237	85.9947
FFL	2013_04_DSG149_000	1485	23	20	25	4	13	2	82.4577	83.8133
FFL	2013_04_DSG149_000	1486	23	30	25	4	13	2	81.8608	83.6775
FFL	2013_04_DSG149_000	1487	23	40	25	4	13	2	81.7599	83.7595
FFL	2013_04_DSG149_000	1488	23	50	25	4	13	2	82.1302	82.6261
FFL	2013_04_DSG149_000	1489	0	0	26	4	13	2	82.4426	83.215
FFL	2013_04_DSG149_000	1490	0	10	26	4	13	2	82.0549	86.5722
FFL	2013_04_DSG149_000	1491	0	20	26	4	13	2	82.7395	83.4434
FFL	2013_04_DSG149_000	1492	0	30	26	4	13	2	82.3269	83.0499
FFL	2013_04_DSG149_000	1493	0	40	26	4	13	2	82.6218	82.7801
FFL	2013_04_DSG149_000	1494	0	50	26	4	13	2	82.4854	83.2625
FFL	2013_04_DSG149_000	1495	1	0	26	4	13	2	82.5634	82.6614
FFL	2013_04_DSG149_000	1496	1	10	26	4	13	2	82.7269	83.7978
FFL	2013_04_DSG149_000	1497	1	20	26	4	13	2	83.1413	83.7434
FFL	2013_04_DSG149_000	1498	1	30	26	4	13	2	82.9782	85.036
FFL	2013_04_DSG149_000	1499	1	40	26	4	13	2	83.232	84.7058
FFL	2013_04_DSG149_000	1500	1	50	26	4	13	2	83.2693	82.2282
FFL	2013_04_DSG149_000	1501	2	0	26	4	13	2	83.2289	82.3858
FFL	2013_04_DSG149_000	1502	2	10	26	4	13	2	83.3139	83.209
FFL	2013_04_DSG149_000	1503	2	20	26	4	13	2	83.4046	84.7777
FFL	2013_04_DSG149_000	1504	2	30	26	4	13	2	83.4261	85.1088
FFL	2013_04_DSG149_000	1505	2	40	26	4	13	2	83.5029	84.5927
FFL	2013_04_DSG149_000	1506	2	50	26	4	13	2	83.1498	82.0953
FFL	2013_04_DSG149_000	1507	3	0	26	4	13	2	83.5188	81.5319
FFL	2013_04_DSG149_000	1508	3	10	26	4	13	2	83.2442	80.4784
FFL	2013_04_DSG149_000	1509	3	20	26	4	13	2	83.4437	77.9488
FFL	2013_04_DSG149_000	1510	3	30	26	4	13	2	83.7495	77.4134
FFL	2013_04_DSG149_000	1511	3	40	26	4	13	2	83.337	80.8328
FFL	2013_04_DSG149_000	1512	3	50	26	4	13	2	83.5202	77.3509
FFL	2013_04_DSG149_000	1513	4	0	26	4	13	2	83.2069	77.06
FFL	2013_04_DSG149_000	1514	4	10	26	4	13	2	83.0907	78.9432
FFL	2013_04_DSG149_000	1515	4	20	26	4	13	2	83.1412	83.1769
FFL	2013_04_DSG149_000	1516	4	30	26	4	13	2	83.1721	81.1382
FFL	2013_04_DSG149_000	1517	4	40	26	4	13	2	83.0396	76.1883
FFL	2013_04_DSG149_000	1518	4	50	26	4	13	2	83.0291	78.1942
FFL	2013_04_DSG149_000	1519	5	0	26	4	13	2	82.8227	81.4103
FFL	2013_04_DSG149_000	1520	5	10	26	4	13	2	83.5937	78.1951
FFL	2013_04_DSG149_000	1521	5	20	26	4	13	2	83.5667	78.4919
FFL	2013_04_DSG149_000	1522	5	30	26	4	13	2	84.0452	77.0523
FFL	2013_04_DSG149_000	1523	5	40	26	4	13	2	83.6808	76.0816
FFL	2013_04_DSG149_000	1524	5	50	26	4	13	2	83.2456	73.1745
FFL	2013_04_DSG149_000	1525	6	0	26	4	13	2	82.8031	74.5828
FFL	2013_04_DSG149_000	1526	6	10	26	4	13	2	82.6772	74.6228
FFL	2013_04_DSG149_000	1527	6	20	26	4	13	2	82.6191	72.8792
FFL	2013_04_DSG149_000	1528	6	30	26	4	13	2	82.8277	74.0503
FFL	2013_04_DSG149_000	1529	6	40	26	4	13	2	82.4939	75.2528
FFL	2013_04_DSG149_000	1530	6	50	26	4	13	2	82.6675	74.5055
FFL	2013_04_DSG149_000	1531	7	0	26	4	13	2	82.6269	76.2593
FFL	2013_04_DSG149_000	1532	7	10	26	4	13	2	82.6957	74.3976
FFL	2013_04_DSG149_000	1533	7	20	26	4	13	2	82.7169	72.2228
FFL	2013_04_DSG149_000	1534	7	30	26	4	13	2	82.5232	71.7388
FFL	2013_04_DSG149_000	1535	7	40	26	4	13	2	82.5134	73.0101
FFL	2013_04_DSG149_000	1536	7	50	26	4	13	2	82.6623	74.0724
FFL	2013_04_DSG149_000	1537	8	0	26	4	13	2	83.356	72.7167
FFL	2013_04_DSG149_000	1538	8	10	26	4	13	2	82.8596	71.7189
FFL	2013_04_DSG149_000	1539	8	20	26	4	13	2	82.4764	74.0445
FFL	2013_04_DSG149_000	1540	8	30	26	4	13	2	82.3864	71.7909
FFL	2013_04_DSG149_000	1541	8	40	26	4	13	2	82.5706	71.7337
FFL	2013_04_DSG149_000	1542	8	50	26	4	13	2	82.2728	71.7251
FFL	2013_04_DSG149_000	1543	9	0	26	4	13	2	82.3706	73.6061
FFL	2013_04_DSG149_000	1544	9	10	26	4	13	2	82.2201	72.4442
FFL	2013_04_DSG149_000	1545	9	20	26	4	13	2	82.3023	73.5807
FFL	2013_04_DSG149_000	1546	9	30	26	4	13	2	81.8534	71.4107
FFL	2013_04_DSG149_000	1547	9	40	26	4	13	2	82.1478	72.2352
FFL	2013_04_DSG149_000	1548	9	50	26	4	13	2	82.7946	73.7638
FFL	2013_04_DSG149_000	1549	10	0	26	4	13	2	82.5673	72.9645
FFL	2013_04_DSG149_000	1550	10	10	26	4	13	2	81.8828	71.3275
FFL	2013_04_DSG149_000	1551	10	20	26	4	13	2	81.5807	74.1345
FFL	2013_04_DSG149_000	1552	10	30	26	4	13	2	81.4133	71.6277
FFL	2013_04_DSG149_000	1553	10	40	26	4	13	2	81.465	73.1863
FFL	2013_04_DSG149_000	1554	10	50	26	4	13	2	81.4538	71.7476
FFL	2013_04_DSG149_000	1555	11	0	26	4	13	2	82.1434	71.8182
FFL	2013_04_DSG149_000	1556	11	10	26	4	13	2	81.6549	78.1748
FFL	2013_04_DSG149_000	1557	11	20	26	4	13	2	81.2144	71.9605
FFL	2013_04_DSG149_000	1558	11	30	26	4	13	2	81.1837	72.2043
FFL	2013_04_DSG149_000	1559	11	40	26	4	13	2	81.359	71.9376
FFL	2013_04_DSG149_000	1560	11	50	26	4	13	2	81.1741	71.943
FFL	2013_04_DSG149_000	1561	12	0	26	4	13	2	81.4432	71.7875
FFL	2013_04_DSG149_000	1562	12	10	26	4	13	2	81.5535	71.8444
FFL	2013_04_DSG149_000	1563	12	20	26	4	13	2	81.5041	72.3108
FFL	2013_04_DSG149_000	1564	12	30	26	4	13	2	82.0248	71.7375
FFL	2013_04_DSG149_000	1565	12	40	26	4	13	2	81.7525	72.8499
FFL	2013_04_DSG149_000	1566	12	50	26	4	13	2	82.1029	71.8502
FFL	2013_04_DSG149_000	1567	13	0	26	4	13	2	82.1307	71.8737
FFL	2013_04_DSG149_000	1568	13	10	26	4	13	3	82.145	76.0568
FFL	2013_04_DSG149_000	1569	13	20	26	4	13	2	82.1401	75.4549
FFL	2013_04_DSG149_000	1570	13	30	26	4	13	2	82.5303	72.5252
FFL	2013_04_DSG149_000	1571	13	40	26	4	13	2	82.6534	72.5216
FFL	2013_04_DSG149_000	1572	13	50	26	4	13	2	82.6744	72.3443
FFL	2013_04_DSG149_000	1573	14	0	26	4	13	2	82.6558	88.5397
FFL	2013_04_DSG149_000	1574	14	10	26	4	13	2	82.9322	72.5878
FFL	2013_04_DSG149_000	1575	14	20	26	4	13	2	82.8893	112.096
FFL	2013_04_DSG149_000	1576	14	30	26	4	13	2	82.875	109.069
FFL	2013_04_DSG149_000	1577	14	40	26	4	13	2	83.1318	111.748
FFL	2013_04_DSG149_000	1578	14	50	26	4	13	1	82.6682	120.567
FFL	2013_04_DSG149_000	1579	15	0	26	4	13	2	82.8122	87.0952
FFL	2013_04_DSG149_000	1580	15	10	26	4	13	2	83.4678	107.456
FFL	2013_04_DSG149_000	1581	15	20	26	4	13	2	83.0489	109.339
FFL	2013_04_DSG149_000	1582	15	30	26	4	13	2	82.8533	77.9119
FFL	2013_04_DSG149_000	1583	15	40	26	4	13	2	83.0814	109.665
FFL	2013_04_DSG149_000	1584	15	50	26	4	13	2	82.9233	79.2609
FFL	2013_04_DSG149_000	1585	16	0	26	4	13	2	82.7773	80.055
FFL	2013_04_DSG149_000	1586	16	10	26	4	13	2	82.9467	80.4236
FFL	2013_04_DSG149_000	1587	16	20	26	4	13	2	82.9595	82.395
FFL	2013_04_DSG149_000	1588	16	30	26	4	13	2	82.8258	83.9858
FFL	2013_04_DSG149_000	1589	16	40	26	4	13	2	82.6114	83.6626
FFL	2013_04_DSG149_000	1590	16	50	26	4	13	2	82.494	83.544
FFL	2013_04_DSG149_000	1591	17	0	26	4	13	2	82.1774	83.2431
FFL	2013_04_DSG149_000	1592	17	10	26	4	13	2	82.2004	83.9366
FFL	2013_04_DSG149_000	1593	17	20	26	4	13	2	82.0676	84.7195
FFL	2013_04_DSG149_000	1594	17	30	26	4	13	2	81.6974	85.733
FFL	2013_04_DSG149_000	1595	17	40	26	4	13	1	81.6535	87.4525
FFL	2013_04_DSG149_000	1596	17	50	26	4	13	2	81.8602	87.386
FFL	2013_04_DSG149_000	1597	18	0	26	4	13	2	81.6204	85.882
FFL	2013_04_DSG149_000	1598	18	10	26	4	13	1	81.8673	87.6208
FFL	2013_04_DSG149_000	1599	18	20	26	4	13	2	81.8811	86.7931
FFL	2013_04_DSG149_000	1600	18	30	26	4	13	2	82.2718	85.766
FFL	2013_04_DSG149_000	1601	18	40	26	4	13	2	82.7683	86.5413
FFL	2013_04_DSG149_000	1602	18	50	26	4	13	2	82.3975	88.0625
FFL	2013_04_DSG149_000	1603	19	0	26	4	13	2	83.1001	85.8577
FFL	2013_04_DSG149_000	1604	19	10	26	4	13	2	83.8967	88.1264
FFL	2013_04_DSG149_000	1605	19	20	26	4	13	2	84.4109	90.6259
FFL	2013_04_DSG149_000	1606	19	30	26	4	13	2	84.5933	96.0951
FFL	2013_04_DSG149_000	1607	19	40	26	4	13	2	84.5134	96.0568
FFL	2013_04_DSG149_000	1608	19	50	26	4	13	2	84.1726	95.3764
FFL	2013_04_DSG149_000	1609	20	0	26	4	13	2	83.8019	91.6804
FFL	2013_04_DSG149_000	1610	20	10	26	4	13	2	83.393	91.9218
FFL	2013_04_DSG149_000	1611	20	20	26	4	13	2	83.1745	89.1465
FFL	2013_04_DSG149_000	1612	20	30	26	4	13	2	83.5496	89.2882
FFL	2013_04_DSG149_000	1613	20	40	26	4	13	2	83.285	87.8337
FFL	2013_04_DSG149_000	1614	20	50	26	4	13	2	83.3787	88.4599
FFL	2013_04_DSG149_000	1615	21	0	26	4	13	2	83.8481	86.7379
FFL	2013_04_DSG149_000	1616	21	10	26	4	13	2	83.5309	87.7018
FFL	2013_04_DSG149_000	1617	21	20	26	4	13	2	83.5687	88.2918
FFL	2013_04_DSG149_000	1618	21	30	26	4	13	2	83.5347	89.7666
FFL	2013_04_DSG149_000	1619	21	40	26	4	13	2	83.7189	90.6895
FFL	2013_04_DSG149_000	1620	21	50	26	4	13	2	83.5385	87.103
FFL	2013_04_DSG149_000	1621	22	0	26	4	13	2	83.5525	88.0662
FFL	2013_04_DSG149_000	1622	22	10	26	4	13	2	83.4077	87.904
FFL	2013_04_DSG149_000	1623	22	20	26	4	13	2	83.9387	88.5143
FFL	2013_04_DSG149_000	1624	22	30	26	4	13	2	83.4255	87.6759
FFL	2013_04_DSG149_000	1625	22	40	26	4	13	2	83.2621	88.2547
FFL	2013_04_DSG149_000	1626	22	50	26	4	13	2	83.5125	87.3277
FFL	2013_04_DSG149_000	1627	23	0	26	4	13	2	83.3711	87.8109
FFL	2013_04_DSG149_000	1628	23	10	26	4	13	2	83.4495	88.7087
FFL	2013_04_DSG149_000	1629	23	20	26	4	13	2	83.2751	87.337
FFL	2013_04_DSG149_000	1630	23	30	26	4	13	2	83.4152	87.4287
FFL	2013_04_DSG149_000	1631	23	40	26	4	13	2	83.2781	88.8667
FFL	2013_04_DSG149_000	1632	23	50	26	4	13	2	82.708	85.4448
FFL	2013_04_DSG149_000	1633	0	0	27	4	13	2	82.6737	85.562
FFL	2013_04_DSG149_000	1634	0	10	27	4	13	2	82.732	87.7067
FFL	2013_04_DSG149_000	1635	0	20	27	4	13	2	82.5061	87.5921
FFL	2013_04_DSG149_000	1636	0	30	27	4	13	2	82.5628	90.4984
FFL	2013_04_DSG149_000	1637	0	40	27	4	13	2	82.3912	89.5223
FFL	2013_04_DSG149_000	1638	0	50	27	4	13	2	81.9722	90.0305
FFL	2013_04_DSG149_000	1639	1	0	27	4	13	2	82.1428	91.4722
FFL	2013_04_DSG149_000	1640	1	10	27	4	13	2	82.2502	89.5768
FFL	2013_04_DSG149_000	1641	1	20	27	4	13	2	82.0241	90.3509
FFL	2013_04_DSG149_000	1642	1	30	27	4	13	2	82.224	90.1015
FFL	2013_04_DSG149_000	1643	1	40	27	4	13	2	82.1813	89.817
FFL	2013_04_DSG149_000	1644	1	50	27	4	13	2	81.8699	88.5808
FFL	2013_04_DSG149_000	1645	2	0	27	4	13	2	82.2319	88.5843
FFL	2013_04_DSG149_000	1646	2	10	27	4	13	2	82.2376	89.3237
FFL	2013_04_DSG149_000	1647	2	20	27	4	13	2	82.4352	88.2739
FFL	2013_04_DSG149_000	1648	2	30	27	4	13	2	82.8	88.0934
FFL	2013_04_DSG149_000	1649	2	40	27	4	13	2	82.737	89.1663
FFL	2013_04_DSG149_000	1650	2	50	27	4	13	2	82.6714	89.9669
FFL	2013_04_DSG149_000	1651	3	0	27	4	13	2	82.6929	87.7796
FFL	2013_04_DSG149_000	1652	3	10	27	4	13	2	83.3155	89.5601
FFL	2013_04_DSG149_000	1653	3	20	27	4	13	2	82.9808	88.0712
FFL	2013_04_DSG149_000	1654	3	30	27	4	13	2	82.7914	88.8846
FFL	2013_04_DSG149_000	1655	3	40	27	4	13	2	83.3737	89.4946
FFL	2013_04_DSG149_000	1656	3	50	27	4	13	2	83.2905	89.9826
FFL	2013_04_DSG149_000	1657	4	0	27	4	13	2	83.0341	90.6771
FFL	2013_04_DSG149_000	1658	4	10	27	4	13	2	83.1499	89.3163
FFL	2013_04_DSG149_000	1659	4	20	27	4	13	2	82.9306	89.7016
FFL	2013_04_DSG149_000	1660	4	30	27	4	13	2	82.8151	90.3016
FFL	2013_04_DSG149_000	1661	4	40	27	4	13	2	83.423	89.5879
FFL	2013_04_DSG149_000	1662	4	50	27	4	13	2	83.6659	88.9903
FFL	2013_04_DSG149_000	1663	5	0	27	4	13	2	83.2695	88.6724
FFL	2013_04_DSG149_000	1664	5	10	27	4	13	2	83.422	88.5861
FFL	2013_04_DSG149_000	1665	5	20	27	4	13	2	84.0354	89.2652
FFL	2013_04_DSG149_000	1666	5	30	27	4	13	2	84.4519	88.0805
FFL	2013_04_DSG149_000	1667	5	40	27	4	13	2	84.1198	86.3762
FFL	2013_04_DSG149_000	1668	5	50	27	4	13	2	83.6221	88.1422
FFL	2013_04_DSG149_000	1669	6	0	27	4	13	2	83.3741	86.3188
FFL	2013_04_DSG149_000	1670	6	10	27	4	13	2	82.8224	87.2744
FFL	2013_04_DSG149_000	1671	6	20	27	4	13	2	82.5453	85.4912
FFL	2013_04_DSG149_000	1672	6	30	27	4	13	1	82.3749	87.3387
FFL	2013_04_DSG149_000	1673	6	40	27	4	13	2	82.4659	86.4863
FFL	2013_04_DSG149_000	1674	6	50	27	4	13	2	82.4879	86.0002
FFL	2013_04_DSG149_000	1675	7	0	27	4	13	2	82.3297	86.2732
FFL	2013_04_DSG149_000	1676	7	10	27	4	13	2	82.5552	85.2587
FFL	2013_04_DSG149_000	1677	7	20	27	4	13	2	82.2823	85.9051
FFL	2013_04_DSG149_000	1678	7	30	27	4	13	2	82.3158	87.0534
FFL	2013_04_DSG149_000	1679	7	40	27	4	13	2	83.8495	88.7158
FFL	2013_04_DSG149_000	1680	7	50	27	4	13	2	85.7606	115.985
FFL	2013_04_DSG149_000	1681	8	0	27	4	13	2	82.6517	86.7238
FFL	2013_04_DSG149_000	1682	8	10	27	4	13	2	82.5211	85.721
FFL	2013_04_DSG149_000	1683	8	20	27	4	13	2	84.3741	92.1458
FFL	2013_04_DSG149_000	1684	8	30	27	4	13	2	82.3607	86.6248
FFL	2013_04_DSG149_000	1685	8	40	27	4	13	2	82.5091	85.1856
FFL	2013_04_DSG149_000	1686	8	50	27	4	13	2	82.5749	85.7054
FFL	2013_04_DSG149_000	1687	9	0	27	4	13	3	82.8097	86.0131
FFL	2013_04_DSG149_000	1688	9	10	27	4	13	2	82.3129	82.5653
FFL	2013_04_DSG149_000	1689	9	20	27	4	13	2	81.819	82.4292
FFL	2013_04_DSG149_000	1690	9	30	27	4	13	2	82.81	83.5232
FFL	2013_04_DSG149_000	1691	9	40	27	4	13	2	82.3658	80.917
FFL	2013_04_DSG149_000	1692	9	50	27	4	13	2	83.2629	83.2704
FFL	2013_04_DSG149_000	1693	10	0	27	4	13	2	81.9222	83.1841
FFL	2013_04_DSG149_000	1694	10	10	27	4	13	1	82.6081	91.4481
FFL	2013_04_DSG149_000	1695	10	20	27	4	13	2	82.4753	80.5961
FFL	2013_04_DSG149_000	1696	10	30	27	4	13	2	82.5081	76.9623
FFL	2013_04_DSG149_000	1697	10	40	27	4	13	1	81.9696	94.3775
FFL	2013_04_DSG149_000	1698	10	50	27	4	13	1	81.9964	86.5731
FFL	2013_04_DSG149_000	1699	11	0	27	4	13	1	81.9404	90.4151
FFL	2013_04_DSG149_000	1700	11	10	27	4	13	1	81.6756	87.2326
FFL	2013_04_DSG149_000	1701	11	20	27	4	13	2	81.7928	76.3083
FFL	2013_04_DSG149_000	1702	11	30	27	4	13	2	81.4449	73.965
FFL	2013_04_DSG149_000	1703	11	40	27	4	13	2	81.4402	75.6388
FFL	2013_04_DSG149_000	1704	11	50	27	4	13	2	81.1416	86.2205
FFL	2013_04_DSG149_000	1705	12	0	27	4	13	2	81.4345	75.2648
FFL	2013_04_DSG149_000	1706	12	10	27	4	13	2	81.7468	85.5917
FFL	2013_04_DSG149_000	1707	12	20	27	4	13	2	81.6535	92.6106
FFL	2013_04_DSG149_000	1708	12	30	27	4	13	2	82.0395	72.7911
FFL	2013_04_DSG149_000	1709	12	40	27	4	13	2	82.384	73.9098
FFL	2013_04_DSG149_000	1710	12	50	27	4	13	2	82.5536	72.1749
FFL	2013_04_DSG149_000	1711	13	0	27	4	13	2	82.566	72.5734
FFL	2013_04_DSG149_000	1712	13	10	27	4	13	2	96.3475	107.685
FFL	2013_04_DSG149_000	1713	13	20	27	4	13	2	82.4605	73.2985
FFL	2013_04_DSG149_000	1714	13	30	27	4	13	2	81.6134	75.7774
FFL	2013_04_DSG149_000	1715	13	40	27	4	13	2	82.9799	75.8671
FFL	2013_04_DSG149_000	1716	13	50	27	4	13	2	82.9029	73.4402
FFL	2013_04_DSG149_000	1717	14	0	27	4	13	2	83.4012	80.2142
FFL	2013_04_DSG149_000	1718	14	10	27	4	13	2	82.9031	74.9428
FFL	2013_04_DSG149_000	1719	14	20	27	4	13	2	83.0377	76.1693
FFL	2013_04_DSG149_000	1720	14	30	27	4	13	2	83.2049	76.5633
FFL	2013_04_DSG149_000	1721	14	40	27	4	13	2	82.7009	78.4456
FFL	2013_04_DSG149_000	1722	14	50	27	4	13	2	83.2065	80.695
FFL	2013_04_DSG149_000	1723	15	0	27	4	13	2	83.0355	81.9161
FFL	2013_04_DSG149_000	1724	15	10	27	4	13	2	82.9227	81.7258
FFL	2013_04_DSG149_000	1725	15	20	27	4	13	2	83.058	91.8147
FFL	2013_04_DSG149_000	1726	15	30	27	4	13	2	82.8592	85.0387
FFL	2013_04_DSG149_000	1727	15	40	27	4	13	2	82.8924	85.9429
FFL	2013_04_DSG149_000	1728	15	50	27	4	13	2	83.1681	86.5896
FFL	2013_04_DSG149_000	1729	16	0	27	4	13	2	83.005	87.6567
FFL	2013_04_DSG149_000	1730	16	10	27	4	13	2	82.9981	88.1431
FFL	2013_04_DSG149_000	1731	16	20	27	4	13	2	82.8083	88.3212
FFL	2013_04_DSG149_000	1732	16	30	27	4	13	2	83.531	87.9178
FFL	2013_04_DSG149_000	1733	16	40	27	4	13	2	82.9923	88.2765
FFL	2013_04_DSG149_000	1734	16	50	27	4	13	2	83.1113	90.2239
FFL	2013_04_DSG149_000	1735	17	0	27	4	13	2	82.6383	87.6221
FFL	2013_04_DSG149_000	1736	17	10	27	4	13	2	82.6579	87.4139
FFL	2013_04_DSG149_000	1737	17	20	27	4	13	2	83.0244	86.3811
FFL	2013_04_DSG149_000	1738	17	30	27	4	13	2	82.2338	86.4527
FFL	2013_04_DSG149_000	1739	17	40	27	4	13	2	82.6348	87.0601
FFL	2013_04_DSG149_000	1740	17	50	27	4	13	2	82.4084	87.9145
FFL	2013_04_DSG149_000	1741	18	0	27	4	13	2	83.4509	87.0692
FFL	2013_04_DSG149_000	1742	18	10	27	4	13	2	82.3324	86.6621
FFL	2013_04_DSG149_000	1743	18	20	27	4	13	2	83.0385	85.3335
FFL	2013_04_DSG149_000	1744	18	30	27	4	13	2	82.0123	84.8832
FFL	2013_04_DSG149_000	1745	18	40	27	4	13	1	82.5437	88.153
FFL	2013_04_DSG149_000	1746	18	50	27	4	13	2	82.8601	84.2483
FFL	2013_04_DSG149_000	1747	19	0	27	4	13	2	82.8695	86.33
FFL	2013_04_DSG149_000	1748	19	10	27	4	13	2	83.5504	84.9511
FFL	2013_04_DSG149_000	1749	19	20	27	4	13	2	84.9132	91.638
FFL	2013_04_DSG149_000	1750	19	30	27	4	13	2	85.1381	97.8521
FFL	2013_04_DSG149_000	1751	19	40	27	4	13	2	84.9764	97.3456
FFL	2013_04_DSG149_000	1752	19	50	27	4	13	2	84.6664	94.2363
FFL	2013_04_DSG149_000	1753	20	0	27	4	13	2	83.716	92.084
FFL	2013_04_DSG149_000	1754	20	10	27	4	13	2	83.1421	88.0134
FFL	2013_04_DSG149_000	1755	20	20	27	4	13	2	83.0066	88.3606
FFL	2013_04_DSG149_000	1756	20	30	27	4	13	2	82.9253	88.0546
FFL	2013_04_DSG149_000	1757	20	40	27	4	13	2	82.9	86.4442
FFL	2013_04_DSG149_000	1758	20	50	27	4	13	2	83.395	89.3962
FFL	2013_04_DSG149_000	1759	21	0	27	4	13	2	82.8308	86.5418
FFL	2013_04_DSG149_000	1760	21	10	27	4	13	2	83.0662	88.024
FFL	2013_04_DSG149_000	1761	21	20	27	4	13	2	83.7259	88.6181
FFL	2013_04_DSG149_000	1762	21	30	27	4	13	2	83.6402	87.9465
FFL	2013_04_DSG149_000	1763	21	40	27	4	13	2	83.8571	89.6009
FFL	2013_04_DSG149_000	1764	21	50	27	4	13	2	83.7306	88.5443
FFL	2013_04_DSG149_000	1765	22	0	27	4	13	2	83.7615	92.396
FFL	2013_04_DSG149_000	1766	22	10	27	4	13	2	84.0074	88.6889
FFL	2013_04_DSG149_000	1767	22	20	27	4	13	2	83.9802	87.8489
FFL	2013_04_DSG149_000	1768	22	30	27	4	13	2	83.7221	87.5516
FFL	2013_04_DSG149_000	1769	22	40	27	4	13	2	83.7659	86.5973
FFL	2013_04_DSG149_000	1770	22	50	27	4	13	2	83.9924	89.404
FFL	2013_04_DSG149_000	1771	23	0	27	4	13	2	83.9732	89.1544
FFL	2013_04_DSG149_000	1772	23	10	27	4	13	2	83.7193	92.1716
FFL	2013_04_DSG149_000	1773	23	20	27	4	13	2	83.7357	91.5936
FFL	2013_04_DSG149_000	1774	23	30	27	4	13	2	83.7885	92.9566
FFL	2013_04_DSG149_000	1775	23	40	27	4	13	2	84.2483	91.2974
FFL	2013_04_DSG149_000	1776	23	50	27	4	13	2	83.3446	92.2383
FFL	2013_04_DSG149_000	1777	0	0	28	4	13	2	83.0407	90.8271
FFL	2013_04_DSG149_000	1778	0	10	28	4	13	2	83.2629	93.7026
FFL	2013_04_DSG149_000	1779	0	20	28	4	13	2	83.1787	93.7046
FFL	2013_04_DSG149_000	1780	0	30	28	4	13	2	83.3101	93.2005
FFL	2013_04_DSG149_000	1781	0	40	28	4	13	2	82.7148	94.4454
FFL	2013_04_DSG149_000	1782	0	50	28	4	13	2	82.2564	92.2128
FFL	2013_04_DSG149_000	1783	1	0	28	4	13	2	82.9453	95.7888
FFL	2013_04_DSG149_000	1784	1	10	28	4	13	2	82.7735	93.1233
FFL	2013_04_DSG149_000	1785	1	20	28	4	13	2	82.4979	92.2408
FFL	2013_04_DSG149_000	1786	1	30	28	4	13	2	82.212	93.7107
FFL	2013_04_DSG149_000	1787	1	40	28	4	13	2	82.8834	92.4793
FFL	2013_04_DSG149_000	1788	1	50	28	4	13	2	82.4212	92.5493
FFL	2013_04_DSG149_000	1789	2	0	28	4	13	2	82.2935	93.4798
FFL	2013_04_DSG149_000	1790	2	10	28	4	13	2	82.6027	94.1096
FFL	2013_04_DSG149_000	1791	2	20	28	4	13	2	82.5847	92.4243
FFL	2013_04_DSG149_000	1792	2	30	28	4	13	2	82.6256	90.8821
FFL	2013_04_DSG149_000	1793	2	40	28	4	13	2	82.5654	90.3811
FFL	2013_04_DSG149_000	1794	2	50	28	4	13	2	82.5742	92.0591
FFL	2013_04_DSG149_000	1795	3	0	28	4	13	2	83.1184	93.7095
FFL	2013_04_DSG149_000	1796	3	10	28	4	13	2	82.8359	90.5105
FFL	2013_04_DSG149_000	1797	3	20	28	4	13	2	82.7151	91.1742
FFL	2013_04_DSG149_000	1798	3	30	28	4	13	2	83.1399	93.7804
FFL	2013_04_DSG149_000	1799	3	40	28	4	13	2	83.3596	92.8159
FFL	2013_04_DSG149_000	1800	3	50	28	4	13	2	83.7973	96.3019
FFL	2013_04_DSG149_000	1801	4	0	28	4	13	2	83.5795	91.3208
FFL	2013_04_DSG149_000	1802	4	10	28	4	13	2	83.1484	92.0219
FFL	2013_04_DSG149_000	1803	4	20	28	4	13	2	83.2907	89.182
FFL	2013_04_DSG149_000	1804	4	30	28	4	13	2	83.8342	91.4667
FFL	2013_04_DSG149_000	1805	4	40	28	4	13	2	84.7258	92.3765
FFL	2013_04_DSG149_000	1806	4	50	28	4	13	2	83.8852	91.7138
FFL	2013_04_DSG149_000	1807	5	0	28	4	13	2	83.2255	94.4564
FFL	2013_04_DSG149_000	1808	5	10	28	4	13	1	83.8183	94.3462
FFL	2013_04_DSG149_000	1809	5	20	28	4	13	1	84.4533	93.0006
FFL	2013_04_DSG149_000	1810	5	30	28	4	13	1	84.5587	93.0013
FFL	2013_04_DSG149_000	1811	5	40	28	4	13	2	84.1785	89.978
FFL	2013_04_DSG149_000	1812	5	50	28	4	13	1	84.033	90.9782
FFL	2013_04_DSG149_000	1813	6	0	28	4	13	1	83.2426	91.3128
FFL	2013_04_DSG149_000	1814	6	10	28	4	13	1	83.0328	89.8061
FFL	2013_04_DSG149_000	1815	6	20	28	4	13	1	83.0895	91.8582
FFL	2013_04_DSG149_000	1816	6	30	28	4	13	1	82.9212	89.4716
FFL	2013_04_DSG149_000	1817	6	40	28	4	13	1	82.7348	92.4293
FFL	2013_04_DSG149_000	1818	6	50	28	4	13	1	82.7072	91.4319
FFL	2013_04_DSG149_000	1819	7	0	28	4	13	1	82.8347	93.491
FFL	2013_04_DSG149_000	1820	7	10	28	4	13	1	82.4914	90.6798
FFL	2013_04_DSG149_000	1821	7	20	28	4	13	1	82.7026	89.5491
FFL	2013_04_DSG149_000	1822	7	30	28	4	13	1	82.1818	89.2252
FFL	2013_04_DSG149_000	1823	7	40	28	4	13	1	82.1181	88.529
FFL	2013_04_DSG149_000	1824	7	50	28	4	13	1	82.421	91.3103
FFL	2013_04_DSG149_000	1825	8	0	28	4	13	1	82.0914	89.2858
FFL	2013_04_DSG149_000	1826	8	10	28	4	13	1	81.9594	99.2617
FFL	2013_04_DSG149_000	1827	8	20	28	4	13	1	81.8492	89.6019
FFL	2013_04_DSG149_000	1828	8	30	28	4	13	2	81.5165	87.2575
FFL	2013_04_DSG149_000	1829	8	40	28	4	13	1	81.5237	88.819
FFL	2013_04_DSG149_000	1830	8	50	28	4	13	1	82.0197	88.4036
FFL	2013_04_DSG149_000	1831	9	0	28	4	13	1	81.9321	89.0481
FFL	2013_04_DSG149_000	1832	9	10	28	4	13	1	81.6015	88.3265
FFL	2013_04_DSG149_000	1833	9	20	28	4	13	2	81.8479	87.0126
FFL	2013_04_DSG149_000	1834	9	30	28	4	13	1	81.9131	101.687
FFL	2013_04_DSG149_000	1835	9	40	28	4	13	2	81.6091	86.6102
FFL	2013_04_DSG149_000	1836	9	50	28	4	13	1	81.4394	87.8143
FFL	2013_04_DSG149_000	1837	10	0	28	4	13	2	81.586	86.4288
FFL	2013_04_DSG149_000	1838	10	10	28	4	13	2	82.0248	86.3261
FFL	2013_04_DSG149_000	1839	10	20	28	4	13	2	81.7281	86.577
FFL	2013_04_DSG149_000	1840	10	30	28	4	13	1	81.9919	90.3519
FFL	2013_04_DSG149_000	1841	10	40	28	4	13	2	81.7164	86.3691
FFL	2013_04_DSG149_000	1842	10	50	28	4	13	2	81.6686	85.8047
FFL	2013_04_DSG149_000	1843	11	0	28	4	13	1	81.9947	88.8614
FFL	2013_04_DSG149_000	1844	11	10	28	4	13	1	81.9868	89.9718
FFL	2013_04_DSG149_000	1845	11	20	28	4	13	1	81.997	87.6545
FFL	2013_04_DSG149_000	1846	11	30	28	4	13	1	81.9819	87.5801
FFL	2013_04_DSG149_000	1847	11	40	28	4	13	1	81.8802	86.903
FFL	2013_04_DSG149_000	1848	11	50	28	4	13	2	82.1291	88.1297
FFL	2013_04_DSG149_000	1849	12	0	28	4	13	1	81.943	100.055
FFL	2013_04_DSG149_000	1850	12	10	28	4	13	2	84.9859	94.9128
FFL	2013_04_DSG149_000	1851	12	20	28	4	13	2	82.2001	84.8725
FFL	2013_04_DSG149_000	1852	12	30	28	4	13	1	82.2142	87.8625
FFL	2013_04_DSG149_000	1853	12	40	28	4	13	2	83.0959	82.7266
FFL	2013_04_DSG149_000	1854	12	50	28	4	13	2	82.8081	84.7178
FFL	2013_04_DSG149_000	1855	13	0	28	4	13	2	83.3201	80.4184
FFL	2013_04_DSG149_000	1856	13	10	28	4	13	2	82.7226	80.9966
FFL	2013_04_DSG149_000	1857	13	20	28	4	13	2	82.7167	80.3758
FFL	2013_04_DSG149_000	1858	13	30	28	4	13	2	82.8105	77.3951
FFL	2013_04_DSG149_000	1859	13	40	28	4	13	2	82.8006	75.9284
FFL	2013_04_DSG149_000	1860	13	50	28	4	13	2	83.8931	75.3202
FFL	2013_04_DSG149_000	1861	14	0	28	4	13	3	82.893	76.9619
FFL	2013_04_DSG149_000	1862	14	10	28	4	13	2	83.0353	84.8358
FFL	2013_04_DSG149_000	1863	14	20	28	4	13	2	83.0607	75.5163
FFL	2013_04_DSG149_000	1864	14	30	28	4	13	2	82.9561	78.4999
FFL	2013_04_DSG149_000	1865	14	40	28	4	13	2	83.6619	78.0654
FFL	2013_04_DSG149_000	1866	14	50	28	4	13	2	83.3451	80.6121
FFL	2013_04_DSG149_000	1867	15	0	28	4	13	2	83.0797	82.0974
FFL	2013_04_DSG149_000	1868	15	10	28	4	13	2	83.0804	82.7704
FFL	2013_04_DSG149_000	1869	15	20	28	4	13	2	83.2154	86.588
FFL	2013_04_DSG149_000	1870	15	30	28	4	13	2	83.4283	82.9067
FFL	2013_04_DSG149_000	1871	15	40	28	4	13	2	83.3129	82.985
FFL	2013_04_DSG149_000	1872	15	50	28	4	13	2	83.2918	82.8784
FFL	2013_04_DSG149_000	1873	16	0	28	4	13	2	83.0862	84.9006
FFL	2013_04_DSG149_000	1874	16	10	28	4	13	2	85.2363	84.496
FFL	2013_04_DSG149_000	1875	16	20	28	4	13	2	83.3969	85.3884
FFL	2013_04_DSG149_000	1876	16	30	28	4	13	2	83.0615	84.5041
FFL	2013_04_DSG149_000	1877	16	40	28	4	13	2	83.7529	91.0887
FFL	2013_04_DSG149_000	1878	16	50	28	4	13	2	83.603	84.6266
FFL	2013_04_DSG149_000	1879	17	0	28	4	13	2	83.2046	86.0605
FFL	2013_04_DSG149_000	1880	17	10	28	4	13	2	83.2045	85.4531
FFL	2013_04_DSG149_000	1881	17	20	28	4	13	2	83.1438	84.2139
FFL	2013_04_DSG149_000	1882	17	30	28	4	13	2	83.8124	86.9361
FFL	2013_04_DSG149_000	1883	17	40	28	4	13	2	83.4185	83.9037
FFL	2013_04_DSG149_000	1884	17	50	28	4	13	2	88.5012	84.114
FFL	2013_04_DSG149_000	1885	18	0	28	4	13	2	83.2457	83.342
FFL	2013_04_DSG149_000	1886	18	10	28	4	13	2	83.2317	83.6699
FFL	2013_04_DSG149_000	1887	18	20	28	4	13	2	83.3339	83.1418
FFL	2013_04_DSG149_000	1888	18	30	28	4	13	2	83.7941	82.6516
FFL	2013_04_DSG149_000	1889	18	40	28	4	13	2	83.3444	81.3435
FFL	2013_04_DSG149_000	1890	18	50	28	4	13	2	83.6709	80.5492
FFL	2013_04_DSG149_000	1891	19	0	28	4	13	2	84.301	79.4729
FFL	2013_04_DSG149_000	1892	19	10	28	4	13	2	84.5909	86.4792
FFL	2013_04_DSG149_000	1893	19	20	28	4	13	2	85.13	92.5222
FFL	2013_04_DSG149_000	1894	19	30	28	4	13	2	85.4889	99.4817
FFL	2013_04_DSG149_000	1895	19	40	28	4	13	2	85.3926	100.22
FFL	2013_04_DSG149_000	1896	19	50	28	4	13	2	84.8415	100.709
FFL	2013_04_DSG149_000	1897	20	0	28	4	13	2	85.2144	96.639
FFL	2013_04_DSG149_000	1898	20	10	28	4	13	2	83.3397	92.5904
FFL	2013_04_DSG149_000	1899	20	20	28	4	13	2	83.8681	88.3049
FFL	2013_04_DSG149_000	1900	20	30	28	4	13	2	83.3391	89.3973
FFL	2013_04_DSG149_000	1901	20	40	28	4	13	2	83.3318	86.117
FFL	2013_04_DSG149_000	1902	20	50	28	4	13	2	83.3777	86.3787
FFL	2013_04_DSG149_000	1903	21	0	28	4	13	2	83.2354	85.4319
FFL	2013_04_DSG149_000	1904	21	10	28	4	13	2	83.069	81.0556
FFL	2013_04_DSG149_000	1905	21	20	28	4	13	2	83.1874	81.0985
FFL	2013_04_DSG149_000	1906	21	30	28	4	13	2	83.4279	83.3185
FFL	2013_04_DSG149_000	1907	21	40	28	4	13	2	83.6105	81.7185
FFL	2013_04_DSG149_000	1908	21	50	28	4	13	2	83.3908	97.0969
FFL	2013_04_DSG149_000	1909	22	0	28	4	13	2	83.5722	79.5013
FFL	2013_04_DSG149_000	1910	22	10	28	4	13	2	84.0585	78.6267
FFL	2013_04_DSG149_000	1911	22	20	28	4	13	2	84.0226	80.1828
FFL	2013_04_DSG149_000	1912	22	30	28	4	13	2	84.3976	78.3694
FFL	2013_04_DSG149_000	1913	22	40	28	4	13	2	84.3981	78.9362
FFL	2013_04_DSG149_000	1914	22	50	28	4	13	2	84.1411	82.6056
FFL	2013_04_DSG149_000	1915	23	0	28	4	13	2	84.5219	79.5135
FFL	2013_04_DSG149_000	1916	23	10	28	4	13	2	84.3718	79.3609
FFL	2013_04_DSG149_000	1917	23	20	28	4	13	2	84.1418	101.214
FFL	2013_04_DSG149_000	1918	23	30	28	4	13	2	84.7132	80.1271
FFL	2013_04_DSG149_000	1919	23	40	28	4	13	2	84.2377	80.4495
FFL	2013_04_DSG149_000	1920	23	50	28	4	13	2	84.2511	83.4201
FFL	2013_04_DSG149_000	1921	0	0	29	4	13	2	84.4275	82.508
FFL	2013_04_DSG149_000	1922	0	10	29	4	13	2	84.5685	81.8547
FFL	2013_04_DSG149_000	1923	0	20	29	4	13	2	84.3994	83.4824
FFL	2013_04_DSG149_000	1924	0	30	29	4	13	2	83.8392	82.7058
FFL	2013_04_DSG149_000	1925	0	40	29	4	13	3	89.1911	92.6262
FFL	2013_04_DSG149_000	1926	0	50	29	4	13	2	88.6467	82.4023
FFL	2013_04_DSG149_000	1927	1	0	29	4	13	2	89.8612	91.6211
FFL	2013_04_DSG149_000	1928	1	10	29	4	13	2	80.7694	96.6726
FFL	2013_04_DSG149_000	1929	1	20	29	4	13	2	83.1278	93.5183
FFL	2013_04_DSG149_000	1930	1	30	29	4	13	2	83.055	91.1917
FFL	2013_04_DSG149_000	1931	1	40	29	4	13	2	82.8337	89.1888
FFL	2013_04_DSG149_000	1932	1	50	29	4	13	2	82.9368	88.5437
FFL	2013_04_DSG149_000	1933	2	0	29	4	13	2	83.0735	91.057
FFL	2013_04_DSG149_000	1934	2	10	29	4	13	2	82.8886	91.603
FFL	2013_04_DSG149_000	1935	2	20	29	4	13	2	83.2273	89.0581
FFL	2013_04_DSG149_000	1936	2	30	29	4	13	2	83.1397	89.9034
FFL	2013_04_DSG149_000	1937	2	40	29	4	13	2	83.8263	91.7053
FFL	2013_04_DSG149_000	1938	2	50	29	4	13	2	83.6883	89.5079
FFL	2013_04_DSG149_000	1939	3	0	29	4	13	2	82.6352	87.555
FFL	2013_04_DSG149_000	1940	3	10	29	4	13	2	83.3697	87.865
FFL	2013_04_DSG149_000	1941	3	20	29	4	13	2	83.2699	91.267
FFL	2013_04_DSG149_000	1942	3	30	29	4	13	2	83.721	91.4154
FFL	2013_04_DSG149_000	1943	3	40	29	4	13	2	83.3692	90.084
FFL	2013_04_DSG149_000	1944	3	50	29	4	13	2	83.9948	87.0666
FFL	2013_04_DSG149_000	1945	4	0	29	4	13	2	84.1411	89.3883
FFL	2013_04_DSG149_000	1946	4	10	29	4	13	2	83.9169	87.3806
FFL	2013_04_DSG149_000	1947	4	20	29	4	13	2	88.3868	85.6067
FFL	2013_04_DSG149_000	1948	4	30	29	4	13	2	84.2888	86.9163
FFL	2013_04_DSG149_000	1949	4	40	29	4	13	2	84.2133	88.936
FFL	2013_04_DSG149_000	1950	4	50	29	4	13	2	83.8365	86.1188
FFL	2013_04_DSG149_000	1951	5	0	29	4	13	2	83.9919	87.6273
FFL	2013_04_DSG149_000	1952	5	10	29	4	13	3	84.2897	87.0687
FFL	2013_04_DSG149_000	1953	5	20	29	4	13	1	85.6207	90.4091
FFL	2013_04_DSG149_000	1954	5	30	29	4	13	2	84.868	95.2189
FFL	2013_04_DSG149_000	1955	5	40	29	4	13	2	84.4777	86.9928
FFL	2013_04_DSG149_000	1956	5	50	29	4	13	1	84.628	89.3722
FFL	2013_04_DSG149_000	1957	6	0	29	4	13	2	84.3477	88.9021
FFL	2013_04_DSG149_000	1958	6	10	29	4	13	1	86.7282	89.9946
FFL	2013_04_DSG149_000	1959	6	20	29	4	13	2	83.4424	85.3722
FFL	2013_04_DSG149_000	1960	6	30	29	4	13	2	83.3919	86.2928
FFL	2013_04_DSG149_000	1961	6	40	29	4	13	2	83.0827	86.822
FFL	2013_04_DSG149_000	1962	6	50	29	4	13	2	83.5157	86.9412
FFL	2013_04_DSG149_000	1963	7	0	29	4	13	2	83.1355	86.1844
FFL	2013_04_DSG149_000	1964	7	10	29	4	13	2	82.3815	87.1819
FFL	2013_04_DSG149_000	1965	7	20	29	4	13	2	82.4862	86.5338
FFL	2013_04_DSG149_000	1966	7	30	29	4	13	2	82.2287	86.6526
FFL	2013_04_DSG149_000	1967	7	40	29	4	13	2	83.2372	88.6473
FFL	2013_04_DSG149_000	1968	7	50	29	4	13	2	82.7853	87.2513
FFL	2013_04_DSG149_000	1969	8	0	29	4	13	2	82.0418	85.5925
FFL	2013_04_DSG149_000	1970	8	10	29	4	13	2	82.0608	86.8579
FFL	2013_04_DSG149_000	1971	8	20	29	4	13	1	82.1543	88.4272
FFL	2013_04_DSG149_000	1972	8	30	29	4	13	1	81.8377	88.0638
FFL	2013_04_DSG149_000	1973	8	40	29	4	13	1	82.3255	89.262
FFL	2013_04_DSG149_000	1974	8	50	29	4	13	2	82.5095	87.9247
FFL	2013_04_DSG149_000	1975	9	0	29	4	13	1	82.4579	88.2378
FFL	2013_04_DSG149_000	1976	9	10	29	4	13	2	81.7661	87.2272
FFL	2013_04_DSG149_000	1977	9	20	29	4	13	1	82.1251	88.4485
FFL	2013_04_DSG149_000	1978	9	30	29	4	13	2	81.928	87.6528
FFL	2013_04_DSG149_000	1979	9	40	29	4	13	1	82.7291	88.8173
FFL	2013_04_DSG149_000	1980	9	50	29	4	13	1	82.0733	88.7656
FFL	2013_04_DSG149_000	1981	10	0	29	4	13	2	82.3571	86.8851
FFL	2013_04_DSG149_000	1982	10	10	29	4	13	1	82.1691	89.5037
FFL	2013_04_DSG149_000	1983	10	20	29	4	13	1	82.3202	88.5268
FFL	2013_04_DSG149_000	1984	10	30	29	4	13	2	81.97	86.7964
FFL	2013_04_DSG149_000	1985	10	40	29	4	13	1	82.3039	88.3875
FFL	2013_04_DSG149_000	1986	10	50	29	4	13	2	82.5952	87.4494
FFL	2013_04_DSG149_000	1987	11	0	29	4	13	2	82.3919	88.1978
FFL	2013_04_DSG149_000	1988	11	10	29	4	13	1	82.7798	89.4092
FFL	2013_04_DSG149_000	1989	11	20	29	4	13	1	82.4658	89.0972
FFL	2013_04_DSG149_000	1990	11	30	29	4	13	2	82.678	87.3667
FFL	2013_04_DSG149_000	1991	11	40	29	4	13	2	83.064	86.6525
FFL	2013_04_DSG149_000	1992	11	50	29	4	13	2	82.5079	85.319
FFL	2013_04_DSG149_000	1993	12	0	29	4	13	2	82.3488	85.2217
FFL	2013_04_DSG149_000	1994	12	10	29	4	13	2	82.3857	86.1265
FFL	2013_04_DSG149_000	1995	12	20	29	4	13	2	82.9996	83.7439
FFL	2013_04_DSG149_000	1996	12	30	29	4	13	2	82.6922	82.5571
FFL	2013_04_DSG149_000	1997	12	40	29	4	13	2	82.8334	84.2432
FFL	2013_04_DSG149_000	1998	12	50	29	4	13	2	82.9136	79.8926
FFL	2013_04_DSG149_000	1999	13	0	29	4	13	2	82.5617	80.2457
FFL	2013_04_DSG149_000	2000	13	10	29	4	13	2	82.3574	79.5945
FFL	2013_04_DSG149_000	2001	13	20	29	4	13	2	82.5927	82.6012
FFL	2013_04_DSG149_000	2002	13	30	29	4	13	2	83.2203	79.2803
FFL	2013_04_DSG149_000	2003	13	40	29	4	13	2	82.6669	77.1345
FFL	2013_04_DSG149_000	2004	13	50	29	4	13	2	82.5859	77.8342
FFL	2013_04_DSG149_000	2005	14	0	29	4	13	2	82.8751	79.9385
FFL	2013_04_DSG149_000	2006	14	10	29	4	13	2	83.8575	80.779
FFL	2013_04_DSG149_000	2007	14	20	29	4	13	2	82.9449	82.2729
FFL	2013_04_DSG149_000	2008	14	30	29	4	13	2	83.5773	84.4317
FFL	2013_04_DSG149_000	2009	14	40	29	4	13	2	83.2168	86.5069
FFL	2013_04_DSG149_000	2010	14	50	29	4	13	2	83.4345	89.2535
FFL	2013_04_DSG149_000	2011	15	0	29	4	13	2	83.1343	89.23
FFL	2013_04_DSG149_000	2012	15	10	29	4	13	1	83.0152	89.6326
FFL	2013_04_DSG149_000	2013	15	20	29	4	13	1	83.6051	91.8282
FFL	2013_04_DSG149_000	2014	15	30	29	4	13	1	83.5084	91.5223
FFL	2013_04_DSG149_000	2015	15	40	29	4	13	1	83.092	91.8945
FFL	2013_04_DSG149_000	2016	15	50	29	4	13	1	83.2615	92.097
FFL	2013_04_DSG149_000	2017	16	0	29	4	13	1	83.724	91.9301
FFL	2013_04_DSG149_000	2018	16	10	29	4	13	1	83.0165	91.9246
FFL	2013_04_DSG149_000	2019	16	20	29	4	13	1	83.216	92.3205
FFL	2013_04_DSG149_000	2020	16	30	29	4	13	1	83.1925	92.7528
FFL	2013_04_DSG149_000	2021	16	40	29	4	13	1	82.9889	91.767
FFL	2013_04_DSG149_000	2022	16	50	29	4	13	1	83.7549	91.0354
FFL	2013_04_DSG149_000	2023	17	0	29	4	13	2	83.6553	89.8722
FFL	2013_04_DSG149_000	2024	17	10	29	4	13	2	84.0902	88.8959
FFL	2013_04_DSG149_000	2025	17	20	29	4	13	2	84.2425	84.7947
FFL	2013_04_DSG149_000	2026	17	30	29	4	13	2	83.4831	87.5632
FFL	2013_04_DSG149_000	2027	17	40	29	4	13	2	83.5227	84.778
FFL	2013_04_DSG149_000	2028	17	50	29	4	13	2	83.7298	82.9343
FFL	2013_04_DSG149_000	2029	18	0	29	4	13	2	83.8326	83.1628
FFL	2013_04_DSG149_000	2030	18	10	29	4	13	2	83.5607	84.0406
FFL	2013_04_DSG149_000	2031	18	20	29	4	13	2	84.2088	77.9747
FFL	2013_04_DSG149_000	2032	18	30	29	4	13	2	84.2961	78.1598
FFL	2013_04_DSG149_000	2033	18	40	29	4	13	2	86.0788	79.1346
FFL	2013_04_DSG149_000	2034	18	50	29	4	13	2	84.3498	78.4435
FFL	2013_04_DSG149_000	2035	19	0	29	4	13	2	84.3837	80.3706
FFL	2013_04_DSG149_000	2036	19	10	29	4	13	2	84.6861	80.0644
FFL	2013_04_DSG149_000	2037	19	20	29	4	13	2	85.389	95.0291
FFL	2013_04_DSG149_000	2038	19	30	29	4	13	2	86.056	98.6404
FFL	2013_04_DSG149_000	2039	19	40	29	4	13	2	85.6922	96.6996
FFL	2013_04_DSG149_000	2040	19	50	29	4	13	2	85.1498	91.232
FFL	2013_04_DSG149_000	2041	20	0	29	4	13	2	85.1693	87.6559
FFL	2013_04_DSG149_000	2042	20	10	29	4	13	2	84.2634	86.7111
FFL	2013_04_DSG149_000	2043	20	20	29	4	13	2	84.0805	83.8809
FFL	2013_04_DSG149_000	2044	20	30	29	4	13	2	83.753	88.0573
FFL	2013_04_DSG149_000	2045	20	40	29	4	13	2	83.5344	84.005
FFL	2013_04_DSG149_000	2046	20	50	29	4	13	2	83.7761	82.0263
FFL	2013_04_DSG149_000	2047	21	0	29	4	13	2	83.2128	78.5916
FFL	2013_04_DSG149_000	2048	21	10	29	4	13	2	83.6822	84.128
FFL	2013_04_DSG149_000	2049	21	20	29	4	13	2	83.4522	86.0646
FFL	2013_04_DSG149_000	2050	21	30	29	4	13	2	83.92	83.4937
FFL	2013_04_DSG149_000	2051	21	40	29	4	13	2	83.6957	82.7975
FFL	2013_04_DSG149_000	2052	21	50	29	4	13	2	84.0501	83.0191
FFL	2013_04_DSG149_000	2053	22	0	29	4	13	2	84.14	81.6213
FFL	2013_04_DSG149_000	2054	22	10	29	4	13	2	84.0959	82.9735
FFL	2013_04_DSG149_000	2055	22	20	29	4	13	2	84.017	79.0278
FFL	2013_04_DSG149_000	2056	22	30	29	4	13	2	83.9339	78.6319
FFL	2013_04_DSG149_000	2057	22	40	29	4	13	2	84.3575	77.1879
FFL	2013_04_DSG149_000	2058	22	50	29	4	13	2	84.5478	76.32
FFL	2013_04_DSG149_000	2059	23	0	29	4	13	2	84.1115	85.525
FFL	2013_04_DSG149_000	2060	23	10	29	4	13	2	84.7224	79.9936
FFL	2013_04_DSG149_000	2061	23	20	29	4	13	2	84.555	78.1017
FFL	2013_04_DSG149_000	2062	23	30	29	4	13	2	84.5029	78.561
FFL	2013_04_DSG149_000	2063	23	40	29	4	13	2	84.7006	87.3119
FFL	2013_04_DSG149_000	2064	23	50	29	4	13	2	84.9024	83.4374
FFL	2013_04_DSG149_000	2065	0	0	30	4	13	2	84.6259	76.8903
FFL	2013_04_DSG149_000	2066	0	10	30	4	13	2	85.1054	78.2993
FFL	2013_04_DSG149_000	2067	0	20	30	4	13	2	84.8715	76.1964
FFL	2013_04_DSG149_000	2068	0	30	30	4	13	2	84.7961	82.576
FFL	2013_04_DSG149_000	2069	0	40	30	4	13	2	84.7317	90.0784
FFL	2013_04_DSG149_000	2070	0	50	30	4	13	2	85.056	77.4798
FFL	2013_04_DSG149_000	2071	1	0	30	4	13	2	84.7227	78.8826
FFL	2013_04_DSG149_000	2072	1	10	30	4	13	2	85.0338	101.414
FFL	2013_04_DSG149_000	2073	1	20	30	4	13	2	84.7906	88.9189
FFL	2013_04_DSG149_000	2074	1	30	30	4	13	2	84.4678	81.9868
FFL	2013_04_DSG149_000	2075	1	40	30	4	13	2	84.3269	78.2264
FFL	2013_04_DSG149_000	2076	1	50	30	4	13	2	84.5679	87.9688
FFL	2013_04_DSG149_000	2077	2	0	30	4	13	2	84.7859	81.8507
FFL	2013_04_DSG149_000	2078	2	10	30	4	13	2	84.1155	88.3317
FFL	2013_04_DSG149_000	2079	2	20	30	4	13	2	84.1537	77.9529
FFL	2013_04_DSG149_000	2080	2	30	30	4	13	2	84.1722	83.0958
FFL	2013_04_DSG149_000	2081	2	40	30	4	13	2	84.9554	83.4738
FFL	2013_04_DSG149_000	2082	2	50	30	4	13	2	84.924	80.883
FFL	2013_04_DSG149_000	2083	3	0	30	4	13	2	84.3674	79.0816
FFL	2013_04_DSG149_000	2084	3	10	30	4	13	2	84.267	81.3512
FFL	2013_04_DSG149_000	2085	3	20	30	4	13	2	84.1107	81.6592
FFL	2013_04_DSG149_000	2086	3	30	30	4	13	2	83.6894	85.5816
FFL	2013_04_DSG149_000	2087	3	40	30	4	13	2	85.2851	79.6777
FFL	2013_04_DSG149_000	2088	3	50	30	4	13	2	84.2788	83.3037
FFL	2013_04_DSG149_000	2089	4	0	30	4	13	2	84.1837	81.6147
FFL	2013_04_DSG149_000	2090	4	10	30	4	13	2	84.3811	85.0694
FFL	2013_04_DSG149_000	2091	4	20	30	4	13	2	84.6007	83.625
FFL	2013_04_DSG149_000	2092	4	30	30	4	13	2	84.4706	83.0623
FFL	2013_04_DSG149_000	2093	4	40	30	4	13	2	84.5065	81.6345
FFL	2013_04_DSG149_000	2094	4	50	30	4	13	2	84.2055	78.6842
FFL	2013_04_DSG149_000	2095	5	0	30	4	13	2	84.5488	84.5906
FFL	2013_04_DSG149_000	2096	5	10	30	4	13	3	84.7836	78.2156
FFL	2013_04_DSG149_000	2097	5	20	30	4	13	2	85.7632	85.9893
FFL	2013_04_DSG149_000	2098	5	30	30	4	13	2	85.5467	78.3114
FFL	2013_04_DSG149_000	2099	5	40	30	4	13	2	84.8371	78.2153
FFL	2013_04_DSG149_000	2100	5	50	30	4	13	2	84.8681	74.7956
FFL	2013_04_DSG149_000	2101	6	0	30	4	13	2	84.1278	74.8613
FFL	2013_04_DSG149_000	2102	6	10	30	4	13	2	83.6307	73.2603
FFL	2013_04_DSG149_000	2103	6	20	30	4	13	2	83.442	78.3299
FFL	2013_04_DSG149_000	2104	6	30	30	4	13	2	84.0765	74.7348
FFL	2013_04_DSG149_000	2105	6	40	30	4	13	2	83.0822	73.2061
FFL	2013_04_DSG149_000	2106	6	50	30	4	13	2	83.4634	74.8706
FFL	2013_04_DSG149_000	2107	7	0	30	4	13	2	82.9758	85.4034
FFL	2013_04_DSG149_000	2108	7	10	30	4	13	1	83.0898	89.1807
FFL	2013_04_DSG149_000	2109	7	20	30	4	13	1	83.0423	92.3684
FFL	2013_04_DSG149_000	2110	7	30	30	4	13	1	82.3868	91.1072
FFL	2013_04_DSG149_000	2111	7	40	30	4	13	1	82.0815	89.1416
FFL	2013_04_DSG149_000	2112	7	50	30	4	13	1	82.2463	90.1694
FFL	2013_04_DSG149_000	2113	8	0	30	4	13	2	81.948	87.3714
FFL	2013_04_DSG149_000	2114	8	10	30	4	13	1	82.4155	91.338
FFL	2013_04_DSG149_000	2115	8	20	30	4	13	1	82.0587	89.5682
FFL	2013_04_DSG149_000	2116	8	30	30	4	13	2	82.0622	88.3575
FFL	2013_04_DSG149_000	2117	8	40	30	4	13	2	82.8385	88.6687
FFL	2013_04_DSG149_000	2118	8	50	30	4	13	1	82.8818	90.1182
FFL	2013_04_DSG149_000	2119	9	0	30	4	13	1	82.4559	88.0649
FFL	2013_04_DSG149_000	2120	9	10	30	4	13	1	82.6102	89.646
FFL	2013_04_DSG149_000	2121	9	20	30	4	13	1	82.5746	89.4855
FFL	2013_04_DSG149_000	2122	9	30	30	4	13	2	82.5738	87.0637
FFL	2013_04_DSG149_000	2123	9	40	30	4	13	1	82.69	88.0657
FFL	2013_04_DSG149_000	2124	9	50	30	4	13	2	82.5351	86.2887
FFL	2013_04_DSG149_000	2125	10	0	30	4	13	2	82.4427	86.4372
FFL	2013_04_DSG149_000	2126	10	10	30	4	13	2	82.621	86.692
FFL	2013_04_DSG149_000	2127	10	20	30	4	13	2	82.6183	87.9173
FFL	2013_04_DSG149_000	2128	10	30	30	4	13	2	82.6708	86.6866
FFL	2013_04_DSG149_000	2129	10	40	30	4	13	2	82.8318	86.8899
FFL	2013_04_DSG149_000	2130	10	50	30	4	13	2	82.7075	85.7416
FFL	2013_04_DSG149_000	2131	11	0	30	4	13	2	82.7658	85.6906
FFL	2013_04_DSG149_000	2132	11	10	30	4	13	2	82.6202	85.6172
FFL	2013_04_DSG149_000	2133	11	20	30	4	13	2	82.7288	84.6757
FFL	2013_04_DSG149_000	2134	11	30	30	4	13	2	82.697	86.4986
FFL	2013_04_DSG149_000	2135	11	40	30	4	13	2	82.8085	84.3997
FFL	2013_04_DSG149_000	2136	11	50	30	4	13	2	82.6225	84.1558
FFL	2013_04_DSG149_000	2137	12	0	30	4	13	2	82.5119	84.4654
FFL	2013_04_DSG149_000	2138	12	10	30	4	13	2	82.393	82.7601
FFL	2013_04_DSG149_000	2139	12	20	30	4	13	2	82.5598	81.7641
FFL	2013_04_DSG149_000	2140	12	30	30	4	13	2	82.2046	81.6523
FFL	2013_04_DSG149_000	2141	12	40	30	4	13	2	82.5605	79.831
FFL	2013_04_DSG149_000	2142	12	50	30	4	13	2	82.9064	78.8966
FFL	2013_04_DSG149_000	2143	13	0	30	4	13	2	82.2882	78.7675
FFL	2013_04_DSG149_000	2144	13	10	30	4	13	2	82.3579	76.4228
FFL	2013_04_DSG149_000	2145	13	20	30	4	13	2	82.147	76.5776
FFL	2013_04_DSG149_000	2146	13	30	30	4	13	2	82.4915	76.4113
FFL	2013_04_DSG149_000	2147	13	40	30	4	13	2	82.3574	77.1297
FFL	2013_04_DSG149_000	2148	13	50	30	4	13	2	82.3349	79.6983
FFL	2013_04_DSG149_000	2149	14	0	30	4	13	2	82.3863	79.465
FFL	2013_04_DSG149_000	2150	14	10	30	4	13	2	82.2448	81.6295
FFL	2013_04_DSG149_000	2151	14	20	30	4	13	2	82.7185	89.2766
FFL	2013_04_DSG149_000	2152	14	30	30	4	13	2	82.2968	83.2438
FFL	2013_04_DSG149_000	2153	14	40	30	4	13	2	82.6502	83.7557
FFL	2013_04_DSG149_000	2154	14	50	30	4	13	2	82.7399	85.2744
FFL	2013_04_DSG149_000	2155	15	0	30	4	13	2	82.8255	87.0543
FFL	2013_04_DSG149_000	2156	15	10	30	4	13	2	83.1155	85.8179
FFL	2013_04_DSG149_000	2157	15	20	30	4	13	2	83.0113	86.0375
FFL	2013_04_DSG149_000	2158	15	30	30	4	13	2	83.1384	87.2546
FFL	2013_04_DSG149_000	2159	15	40	30	4	13	2	83.3772	86.8267
FFL	2013_04_DSG149_000	2160	15	50	30	4	13	2	83.3751	88.0205
FFL	2013_04_DSG149_000	2161	16	0	30	4	13	2	83.3226	86.8099
FFL	2013_04_DSG149_000	2162	16	10	30	4	13	2	83.6229	87.9102
FFL	2013_04_DSG149_000	2163	16	20	30	4	13	2	83.3822	87.7742
FFL	2013_04_DSG149_000	2164	16	30	30	4	13	2	83.3224	86.2426
FFL	2013_04_DSG149_000	2165	16	40	30	4	13	2	83.7644	85.9966
FFL	2013_04_DSG149_000	2166	16	50	30	4	13	2	83.7441	85.554
FFL	2013_04_DSG149_000	2167	17	0	30	4	13	2	83.9243	84.0515
FFL	2013_04_DSG149_000	2168	17	10	30	4	13	2	83.8297	83.0263
FFL	2013_04_DSG149_000	2169	17	20	30	4	13	2	83.6642	81.6171
FFL	2013_04_DSG149_000	2170	17	30	30	4	13	2	83.8039	81.7211
FFL	2013_04_DSG149_000	2171	17	40	30	4	13	2	84.0397	79.034
FFL	2013_04_DSG149_000	2172	17	50	30	4	13	2	84.3273	79.1621
FFL	2013_04_DSG149_000	2173	18	0	30	4	13	2	84.4528	77.2681
FFL	2013_04_DSG149_000	2174	18	10	30	4	13	2	85.0935	80.0247
FFL	2013_04_DSG149_000	2175	18	20	30	4	13	2	83.7942	74.2731
FFL	2013_04_DSG149_000	2176	18	30	30	4	13	2	83.8681	77.7208
FFL	2013_04_DSG149_000	2177	18	40	30	4	13	2	84.0866	76.5023
FFL	2013_04_DSG149_000	2178	18	50	30	4	13	2	84.1599	77.3574
FFL	2013_04_DSG149_000	2179	19	0	30	4	13	2	84.6993	78.2059
FFL	2013_04_DSG149_000	2180	19	10	30	4	13	2	85.3353	88.0881
FFL	2013_04_DSG149_000	2181	19	20	30	4	13	2	85.7633	91.411
FFL	2013_04_DSG149_000	2182	19	30	30	4	13	2	86.2041	99.1202
FFL	2013_04_DSG149_000	2183	19	40	30	4	13	2	86.1235	97.0423
FFL	2013_04_DSG149_000	2184	19	50	30	4	13	2	85.6691	91.7539
FFL	2013_04_DSG149_000	2185	20	0	30	4	13	2	85.1199	90.5759
FFL	2013_04_DSG149_000	2186	20	10	30	4	13	2	84.689	89.2761
FFL	2013_04_DSG149_000	2187	20	20	30	4	13	2	84.2992	88.663
FFL	2013_04_DSG149_000	2188	20	30	30	4	13	2	83.7566	85.8164
FFL	2013_04_DSG149_000	2189	20	40	30	4	13	2	83.5231	89.733
FFL	2013_04_DSG149_000	2190	20	50	30	4	13	2	83.0714	90.868
FFL	2013_04_DSG149_000	2191	21	0	30	4	13	2	83.5125	86.9681
[truncated: 8,801 more rows]

## Sheet: FFL_2013_07-09
Station	Folder	File	Hour	Minute	Day	Month	Year	Peaks	High	Low
FFL	2013_04_DSG149_001	994	0	0	1	7	13	2	86.1852	97.5091
FFL	2013_04_DSG149_001	995	0	10	1	7	13	2	86.0561	99.0497
FFL	2013_04_DSG149_001	996	0	20	1	7	13	2	85.4402	100.896
FFL	2013_04_DSG149_001	997	0	30	1	7	13	2	85.8956	92.7997
FFL	2013_04_DSG149_001	998	0	40	1	7	13	2	85.5367	98.0533
FFL	2013_04_DSG149_001	999	0	50	1	7	13	2	86.8216	97.1411
FFL	2013_04_DSG149_001	1000	1	0	1	7	13	2	86.5187	109.676
FFL	2013_04_DSG149_001	1001	1	10	1	7	13	2	86.3322	112.036
FFL	2013_04_DSG149_001	1002	1	20	1	7	13	2	86.4257	106.471
FFL	2013_04_DSG149_001	1003	1	30	1	7	13	2	85.8693	91.3261
FFL	2013_04_DSG149_001	1004	1	40	1	7	13	2	86.5203	112.618
FFL	2013_04_DSG149_001	1005	1	50	1	7	13	2	86.3827	102.41
FFL	2013_04_DSG149_001	1006	2	0	1	7	13	2	85.9469	107.885
FFL	2013_04_DSG149_001	1007	2	10	1	7	13	2	85.9065	96.8109
FFL	2013_04_DSG149_001	1008	2	20	1	7	13	2	87.2276	109.026
FFL	2013_04_DSG149_001	1009	2	30	1	7	13	2	87.0319	113.037
FFL	2013_04_DSG149_001	1010	2	40	1	7	13	2	87.1304	93.4787
FFL	2013_04_DSG149_001	1011	2	50	1	7	13	2	86.8806	96.4393
FFL	2013_04_DSG149_001	1012	3	0	1	7	13	2	86.2657	115.535
FFL	2013_04_DSG149_001	1013	3	10	1	7	13	2	86.1641	108.018
FFL	2013_04_DSG149_001	1014	3	20	1	7	13	2	86.5336	106.682
FFL	2013_04_DSG149_001	1015	3	30	1	7	13	1	87.4944	106.014
FFL	2013_04_DSG149_001	1016	3	40	1	7	13	1	85.899	115.025
FFL	2013_04_DSG149_001	1017	3	50	1	7	13	2	85.5193	109.281
FFL	2013_04_DSG149_001	1018	4	0	1	7	13	2	85.8655	103.929
FFL	2013_04_DSG149_001	1019	4	10	1	7	13	2	85.8417	111.734
FFL	2013_04_DSG149_001	1020	4	20	1	7	13	2	86.3681	97.5506
FFL	2013_04_DSG149_001	1021	4	30	1	7	13	2	86.1728	91.9331
FFL	2013_04_DSG149_001	1022	4	40	1	7	13	2	85.7486	110.258
FFL	2013_04_DSG149_001	1023	4	50	1	7	13	2	86.9481	93.1897
FFL	2013_04_DSG149_001	1024	5	0	1	7	13	2	86.8076	104.807
FFL	2013_04_DSG149_001	1025	5	10	1	7	13	1	87.9789	116.188
FFL	2013_04_DSG149_001	1026	5	20	1	7	13	2	87.5252	102.654
FFL	2013_04_DSG149_001	1027	5	30	1	7	13	2	87.1715	113.378
FFL	2013_04_DSG149_001	1028	5	40	1	7	13	2	87.9958	92.3533
FFL	2013_04_DSG149_001	1029	5	50	1	7	13	1	86.6848	114.133
FFL	2013_04_DSG149_001	1030	6	0	1	7	13	2	85.9665	91.2415
FFL	2013_04_DSG149_001	1031	6	10	1	7	13	2	86.405	105.591
FFL	2013_04_DSG149_001	1032	6	20	1	7	13	1	85.1963	95.2102
FFL	2013_04_DSG149_001	1033	6	30	1	7	13	1	84.7613	111.504
FFL	2013_04_DSG149_001	1034	6	40	1	7	13	1	85.2926	102.082
FFL	2013_04_DSG149_001	1035	6	50	1	7	13	1	84.7405	114.285
FFL	2013_04_DSG149_001	1036	7	0	1	7	13	1	84.4329	112.624
FFL	2013_04_DSG149_001	1037	7	10	1	7	13	1	84.8948	118.536
FFL	2013_04_DSG149_001	1038	7	20	1	7	13	1	85.7157	111.316
FFL	2013_04_DSG149_001	1039	7	30	1	7	13	1	85.3813	100.875
FFL	2013_04_DSG149_001	1040	7	40	1	7	13	1	85.4988	117.698
FFL	2013_04_DSG149_001	1041	7	50	1	7	13	1	85.2675	116.481
FFL	2013_04_DSG149_001	1042	8	0	1	7	13	1	85.3704	108.066
FFL	2013_04_DSG149_001	1043	8	10	1	7	13	1	85.4461	94.2229
FFL	2013_04_DSG149_001	1044	8	20	1	7	13	1	85.1022	113.179
FFL	2013_04_DSG149_001	1045	8	30	1	7	13	1	85.0296	108.363
FFL	2013_04_DSG149_001	1046	8	40	1	7	13	1	85.7019	92.1499
FFL	2013_04_DSG149_001	1047	8	50	1	7	13	1	85.4405	111.623
FFL	2013_04_DSG149_001	1048	9	0	1	7	13	2	84.9768	91.819
FFL	2013_04_DSG149_001	1049	9	10	1	7	13	1	85.1019	108.836
FFL	2013_04_DSG149_001	1050	9	20	1	7	13	1	84.8287	93.4732
FFL	2013_04_DSG149_001	1051	9	30	1	7	13	1	84.6363	95.4981
FFL	2013_04_DSG149_001	1052	9	40	1	7	13	1	84.6688	114.477
FFL	2013_04_DSG149_001	1053	9	50	1	7	13	1	86.4279	114.204
FFL	2013_04_DSG149_001	1054	10	0	1	7	13	1	84.8513	108.464
FFL	2013_04_DSG149_001	1055	10	10	1	7	13	1	83.9434	98.5129
FFL	2013_04_DSG149_001	1056	10	20	1	7	13	1	85.1451	111.068
FFL	2013_04_DSG149_001	1057	10	30	1	7	13	1	85.1018	111.679
FFL	2013_04_DSG149_001	1058	10	40	1	7	13	1	85.8751	103.251
FFL	2013_04_DSG149_001	1059	10	50	1	7	13	1	85.3738	114.119
FFL	2013_04_DSG149_001	1060	11	0	1	7	13	1	84.9688	96.0216
FFL	2013_04_DSG149_001	1061	11	10	1	7	13	1	85.6743	106.928
FFL	2013_04_DSG149_001	1062	11	20	1	7	13	1	85.2073	117.872
FFL	2013_04_DSG149_001	1063	11	30	1	7	13	1	85.9039	102.67
FFL	2013_04_DSG149_001	1064	11	40	1	7	13	2	85.2482	109.918
FFL	2013_04_DSG149_001	1065	11	50	1	7	13	1	85.514	92.7112
FFL	2013_04_DSG149_001	1066	12	0	1	7	13	1	84.6506	113.587
FFL	2013_04_DSG149_001	1067	12	10	1	7	13	1	85.1826	113.035
FFL	2013_04_DSG149_001	1068	12	20	1	7	13	1	85.35	93.888
FFL	2013_04_DSG149_001	1069	12	30	1	7	13	2	84.8776	97.1373
FFL	2013_04_DSG149_001	1070	12	40	1	7	13	1	85.3779	94.3923
FFL	2013_04_DSG149_001	1071	12	50	1	7	13	2	85.1223	93.5073
FFL	2013_04_DSG149_001	1072	13	0	1	7	13	2	85.5573	101.383
FFL	2013_04_DSG149_001	1073	13	10	1	7	13	1	85.2746	97.9383
FFL	2013_04_DSG149_001	1074	13	20	1	7	13	2	85.5297	95.9443
FFL	2013_04_DSG149_001	1075	13	30	1	7	13	1	85.1893	94.1931
FFL	2013_04_DSG149_001	1076	13	40	1	7	13	1	85.6031	93.469
FFL	2013_04_DSG149_001	1077	13	50	1	7	13	1	85.185	98.1268
FFL	2013_04_DSG149_001	1078	14	0	1	7	13	1	85.7778	101.794
FFL	2013_04_DSG149_001	1079	14	10	1	7	13	1	84.3798	94.8239
FFL	2013_04_DSG149_001	1080	14	20	1	7	13	1	87.9448	98.9108
FFL	2013_04_DSG149_001	1081	14	30	1	7	13	2	85.9642	89.6358
FFL	2013_04_DSG149_001	1082	14	40	1	7	13	2	86.5178	91.1518
FFL	2013_04_DSG149_001	1083	14	50	1	7	13	1	84.9725	93.8921
FFL	2013_04_DSG149_001	1084	15	0	1	7	13	1	84.5323	93.5245
FFL	2013_04_DSG149_001	1085	15	10	1	7	13	1	85.9594	93.4432
FFL	2013_04_DSG149_001	1086	15	20	1	7	13	1	84.5098	94.8303
FFL	2013_04_DSG149_001	1087	15	30	1	7	13	2	85.1766	106.384
FFL	2013_04_DSG149_001	1088	15	40	1	7	13	1	84.7549	94.3998
FFL	2013_04_DSG149_001	1089	15	50	1	7	13	2	84.9791	92.133
FFL	2013_04_DSG149_001	1090	16	0	1	7	13	1	84.445	96.9507
FFL	2013_04_DSG149_001	1091	16	10	1	7	13	1	84.9963	92.5468
FFL	2013_04_DSG149_001	1092	16	20	1	7	13	2	85.1744	91.1618
FFL	2013_04_DSG149_001	1093	16	30	1	7	13	2	85.095	96.8374
FFL	2013_04_DSG149_001	1094	16	40	1	7	13	2	85.2109	91.9873
FFL	2013_04_DSG149_001	1095	16	50	1	7	13	1	85.0775	95.0359
FFL	2013_04_DSG149_001	1096	17	0	1	7	13	1	85.6879	93.7677
FFL	2013_04_DSG149_001	1097	17	10	1	7	13	2	85.9533	92.1247
FFL	2013_04_DSG149_001	1098	17	20	1	7	13	2	85.9239	91.4534
FFL	2013_04_DSG149_001	1099	17	30	1	7	13	2	85.4739	91.6078
FFL	2013_04_DSG149_001	1100	17	40	1	7	13	2	85.672	91.758
FFL	2013_04_DSG149_001	1101	17	50	1	7	13	1	84.903	92.6775
FFL	2013_04_DSG149_001	1102	18	0	1	7	13	1	84.8995	92.7326
FFL	2013_04_DSG149_001	1103	18	10	1	7	13	2	84.9276	98.0031
FFL	2013_04_DSG149_001	1104	18	20	1	7	13	1	85.1246	93.7686
FFL	2013_04_DSG149_001	1105	18	30	1	7	13	2	85.2222	92.7277
FFL	2013_04_DSG149_001	1106	18	40	1	7	13	2	85.397	91.3038
FFL	2013_04_DSG149_001	1107	18	50	1	7	13	2	84.9629	90.7125
FFL	2013_04_DSG149_001	1108	19	0	1	7	13	1	85.5078	93.4501
FFL	2013_04_DSG149_001	1109	19	10	1	7	13	2	87.1476	92.0803
FFL	2013_04_DSG149_001	1110	19	20	1	7	13	2	87.3716	92.4644
FFL	2013_04_DSG149_001	1111	19	30	1	7	13	2	85.9056	92.667
FFL	2013_04_DSG149_001	1112	19	40	1	7	13	2	86.0518	91.1465
FFL	2013_04_DSG149_001	1113	19	50	1	7	13	2	86.8058	89.8498
FFL	2013_04_DSG149_001	1114	20	0	1	7	13	2	87.0296	89.7418
FFL	2013_04_DSG149_001	1115	20	10	1	7	13	2	86.925	90.5423
FFL	2013_04_DSG149_001	1116	20	20	1	7	13	2	86.923	88.4596
FFL	2013_04_DSG149_001	1117	20	30	1	7	13	2	86.627	89.0963
FFL	2013_04_DSG149_001	1118	20	40	1	7	13	2	85.9655	92.0445
FFL	2013_04_DSG149_001	1119	20	50	1	7	13	2	85.6773	92.8586
FFL	2013_04_DSG149_001	1120	21	0	1	7	13	2	88.3809	93.8697
FFL	2013_04_DSG149_001	1121	21	10	1	7	13	2	85.626	90.3391
FFL	2013_04_DSG149_001	1122	21	20	1	7	13	2	85.7644	92.149
FFL	2013_04_DSG149_001	1123	21	30	1	7	13	2	85.8141	90.2589
FFL	2013_04_DSG149_001	1124	21	40	1	7	13	2	86.0955	92.2394
FFL	2013_04_DSG149_001	1125	21	50	1	7	13	1	86.6613	126.6
FFL	2013_04_DSG149_001	1126	22	0	1	7	13	2	85.4781	90.6903
FFL	2013_04_DSG149_001	1127	22	10	1	7	13	2	86.0307	90.3556
FFL	2013_04_DSG149_001	1128	22	20	1	7	13	2	85.7815	106.353
FFL	2013_04_DSG149_001	1129	22	30	1	7	13	2	85.295	92.6737
FFL	2013_04_DSG149_001	1130	22	40	1	7	13	2	85.1963	95.9783
FFL	2013_04_DSG149_001	1131	22	50	1	7	13	2	87.3197	89.6187
FFL	2013_04_DSG149_001	1132	23	0	1	7	13	2	86.4644	88.5503
FFL	2013_04_DSG149_001	1133	23	10	1	7	13	2	86.3531	88.6391
FFL	2013_04_DSG149_001	1134	23	20	1	7	13	2	87.2176	89.5137
FFL	2013_04_DSG149_001	1135	23	30	1	7	13	2	86.6531	94.1679
FFL	2013_04_DSG149_001	1136	23	40	1	7	13	2	86.5995	92.8857
FFL	2013_04_DSG149_001	1137	23	50	1	7	13	2	89.2279	92.1808
FFL	2013_04_DSG149_001	1138	0	0	2	7	13	2	86.3172	107.78
FFL	2013_04_DSG149_001	1139	0	10	2	7	13	2	87.1483	112.368
FFL	2013_04_DSG149_001	1140	0	20	2	7	13	2	86.0951	90.1812
FFL	2013_04_DSG149_001	1141	0	30	2	7	13	2	85.749	109.308
FFL	2013_04_DSG149_001	1142	0	40	2	7	13	2	85.7006	107.537
FFL	2013_04_DSG149_001	1143	0	50	2	7	13	2	87.8625	101.292
FFL	2013_04_DSG149_001	1144	1	0	2	7	13	2	86.0611	91.379
FFL	2013_04_DSG149_001	1145	1	10	2	7	13	2	85.4946	90.4812
FFL	2013_04_DSG149_001	1146	1	20	2	7	13	2	85.6635	91.7446
FFL	2013_04_DSG149_001	1147	1	30	2	7	13	2	85.592	104.993
FFL	2013_04_DSG149_001	1148	1	40	2	7	13	2	85.3871	89.8073
FFL	2013_04_DSG149_001	1149	1	50	2	7	13	2	85.8473	90.7309
FFL	2013_04_DSG149_001	1150	2	0	2	7	13	2	85.6097	89.9851
FFL	2013_04_DSG149_001	1151	2	10	2	7	13	2	85.6929	89.6462
FFL	2013_04_DSG149_001	1152	2	20	2	7	13	2	87.3269	90.0726
FFL	2013_04_DSG149_001	1153	2	30	2	7	13	2	85.9719	89.6227
FFL	2013_04_DSG149_001	1154	2	40	2	7	13	2	86.237	88.4708
FFL	2013_04_DSG149_001	1155	2	50	2	7	13	2	86.5718	92.4908
FFL	2013_04_DSG149_001	1156	3	0	2	7	13	2	86.6611	87.4856
FFL	2013_04_DSG149_001	1157	3	10	2	7	13	2	87.9415	104.166
FFL	2013_04_DSG149_001	1158	3	20	2	7	13	2	86.2417	87.4302
FFL	2013_04_DSG149_001	1159	3	30	2	7	13	2	86.5156	112.617
FFL	2013_04_DSG149_001	1160	3	40	2	7	13	2	86.2184	101.136
FFL	2013_04_DSG149_001	1161	3	50	2	7	13	2	85.7346	88.19
FFL	2013_04_DSG149_001	1162	4	0	2	7	13	2	86.3882	97.644
FFL	2013_04_DSG149_001	1163	4	10	2	7	13	2	87.4116	87.2677
FFL	2013_04_DSG149_001	1164	4	20	2	7	13	2	86.2524	87.1217
FFL	2013_04_DSG149_001	1165	4	30	2	7	13	2	86.5876	92.4767
FFL	2013_04_DSG149_001	1166	4	40	2	7	13	2	87.4862	101.142
FFL	2013_04_DSG149_001	1167	4	50	2	7	13	2	86.8656	91.9736
FFL	2013_04_DSG149_001	1168	5	0	2	7	13	2	87.9931	98.3509
FFL	2013_04_DSG149_001	1169	5	10	2	7	13	2	87.3042	89.6709
FFL	2013_04_DSG149_001	1170	5	20	2	7	13	2	87.3744	89.0708
FFL	2013_04_DSG149_001	1171	5	30	2	7	13	2	87.4135	87.8167
FFL	2013_04_DSG149_001	1172	5	40	2	7	13	2	87.076	99.0196
FFL	2013_04_DSG149_001	1173	5	50	2	7	13	2	86.2222	88.892
FFL	2013_04_DSG149_001	1174	6	0	2	7	13	2	85.914	92.4176
FFL	2013_04_DSG149_001	1175	6	10	2	7	13	2	86.7088	98.8117
FFL	2013_04_DSG149_001	1176	6	20	2	7	13	2	85.9077	89.6659
FFL	2013_04_DSG149_001	1177	6	30	2	7	13	2	86.2374	91.3227
FFL	2013_04_DSG149_001	1178	6	40	2	7	13	2	85.747	89.0435
FFL	2013_04_DSG149_001	1179	6	50	2	7	13	1	85.3726	111.603
FFL	2013_04_DSG149_001	1180	7	0	2	7	13	2	87.2084	89.4034
FFL	2013_04_DSG149_001	1181	7	10	2	7	13	1	86.8511	113.529
FFL	2013_04_DSG149_001	1182	7	20	2	7	13	2	85.2494	89.4749
FFL	2013_04_DSG149_001	1183	7	30	2	7	13	2	86.7571	90.2272
FFL	2013_04_DSG149_001	1184	7	40	2	7	13	2	85.0826	93.9305
FFL	2013_04_DSG149_001	1185	7	50	2	7	13	2	85.0936	90.5759
FFL	2013_04_DSG149_001	1186	8	0	2	7	13	2	85.2095	89.8991
FFL	2013_04_DSG149_001	1187	8	10	2	7	13	2	85.3943	89.6219
FFL	2013_04_DSG149_001	1188	8	20	2	7	13	2	85.7634	91.6466
FFL	2013_04_DSG149_001	1189	8	30	2	7	13	2	85.6827	91.6443
FFL	2013_04_DSG149_001	1190	8	40	2	7	13	2	84.8436	89.5044
FFL	2013_04_DSG149_001	1191	8	50	2	7	13	2	85.2679	90.6156
FFL	2013_04_DSG149_001	1192	9	0	2	7	13	2	86.1805	92.6017
FFL	2013_04_DSG149_001	1193	9	10	2	7	13	2	84.7787	97.7631
FFL	2013_04_DSG149_001	1194	9	20	2	7	13	2	84.9614	93.6451
FFL	2013_04_DSG149_001	1195	9	30	2	7	13	2	84.5923	93.6879
FFL	2013_04_DSG149_001	1196	9	40	2	7	13	2	87.3701	97.2007
FFL	2013_04_DSG149_001	1197	9	50	2	7	13	2	84.8324	94.5864
FFL	2013_04_DSG149_001	1198	10	0	2	7	13	2	84.6285	105.561
FFL	2013_04_DSG149_001	1199	10	10	2	7	13	1	84.7908	96.5694
FFL	2013_04_DSG149_001	1200	10	20	2	7	13	2	84.9665	89.1755
FFL	2013_04_DSG149_001	1201	10	30	2	7	13	2	85.0337	90.3559
FFL	2013_04_DSG149_001	1202	10	40	2	7	13	1	85.0236	98.1229
FFL	2013_04_DSG149_001	1203	10	50	2	7	13	2	84.4522	89.4731
FFL	2013_04_DSG149_001	1204	11	0	2	7	13	2	84.7762	89.4357
FFL	2013_04_DSG149_001	1205	11	10	2	7	13	2	85.1348	93.9545
FFL	2013_04_DSG149_001	1206	11	20	2	7	13	2	84.7882	91.5984
FFL	2013_04_DSG149_001	1207	11	30	2	7	13	2	86.4341	90.3369
FFL	2013_04_DSG149_001	1208	11	40	2	7	13	2	85.4745	89.5167
FFL	2013_04_DSG149_001	1209	11	50	2	7	13	2	85.5183	96.7317
FFL	2013_04_DSG149_001	1210	12	0	2	7	13	2	85.2489	90.69
FFL	2013_04_DSG149_001	1211	12	10	2	7	13	2	85.0791	90.6543
FFL	2013_04_DSG149_001	1212	12	20	2	7	13	1	84.982	98.6681
FFL	2013_04_DSG149_001	1213	12	30	2	7	13	2	84.9337	94.3001
FFL	2013_04_DSG149_001	1214	12	40	2	7	13	1	89.7517	101.74
FFL	2013_04_DSG149_001	1215	12	50	2	7	13	2	95.6041	102.851
FFL	2013_04_DSG149_001	1216	13	0	2	7	13	2	87.3575	92.2926
FFL	2013_04_DSG149_001	1217	13	10	2	7	13	2	86.1699	87.2928
FFL	2013_04_DSG149_001	1218	13	20	2	7	13	2	85.635	90.4414
FFL	2013_04_DSG149_001	1219	13	30	2	7	13	2	85.4936	88.627
FFL	2013_04_DSG149_001	1220	13	40	2	7	13	2	86.9381	93.9897
FFL	2013_04_DSG149_001	1221	13	50	2	7	13	2	86.1129	89.4915
FFL	2013_04_DSG149_001	1222	14	0	2	7	13	2	86.1159	86.7889
FFL	2013_04_DSG149_001	1223	14	10	2	7	13	2	87.9639	85.6407
FFL	2013_04_DSG149_001	1224	14	20	2	7	13	2	85.2003	97.6704
FFL	2013_04_DSG149_001	1225	14	30	2	7	13	2	84.7542	84.845
FFL	2013_04_DSG149_001	1226	14	40	2	7	13	2	84.8501	85.2366
FFL	2013_04_DSG149_001	1227	14	50	2	7	13	2	85.3121	85.7673
FFL	2013_04_DSG149_001	1228	15	0	2	7	13	2	85.034	85.9174
FFL	2013_04_DSG149_001	1229	15	10	2	7	13	2	85.705	85.5131
FFL	2013_04_DSG149_001	1230	15	20	2	7	13	2	84.6588	82.773
FFL	2013_04_DSG149_001	1231	15	30	2	7	13	2	85.2773	83.9696
FFL	2013_04_DSG149_001	1232	15	40	2	7	13	2	85.3102	90.1216
FFL	2013_04_DSG149_001	1233	15	50	2	7	13	2	85.0791	86.7228
FFL	2013_04_DSG149_001	1234	16	0	2	7	13	2	85.0714	88.4874
FFL	2013_04_DSG149_001	1235	16	10	2	7	13	2	85.2197	89.1392
FFL	2013_04_DSG149_001	1236	16	20	2	7	13	2	85.2883	85.8788
FFL	2013_04_DSG149_001	1237	16	30	2	7	13	2	85.1675	90.3945
FFL	2013_04_DSG149_001	1238	16	40	2	7	13	2	85.057	88.2642
FFL	2013_04_DSG149_001	1239	16	50	2	7	13	2	85.2011	87.9279
FFL	2013_04_DSG149_001	1240	17	0	2	7	13	2	86.3865	88.6412
FFL	2013_04_DSG149_001	1241	17	10	2	7	13	2	85.5736	85.446
FFL	2013_04_DSG149_001	1242	17	20	2	7	13	2	85.0811	86.5006
FFL	2013_04_DSG149_001	1243	17	30	2	7	13	2	85.3954	87.5877
FFL	2013_04_DSG149_001	1244	17	40	2	7	13	2	85.3437	91.745
FFL	2013_04_DSG149_001	1245	17	50	2	7	13	2	85.4194	92.675
FFL	2013_04_DSG149_001	1246	18	0	2	7	13	2	85.646	88.5031
FFL	2013_04_DSG149_001	1247	18	10	2	7	13	2	85.352	92.1565
FFL	2013_04_DSG149_001	1248	18	20	2	7	13	2	85.3399	89.4979
FFL	2013_04_DSG149_001	1249	18	30	2	7	13	2	85.5059	90.0596
FFL	2013_04_DSG149_001	1250	18	40	2	7	13	2	85.5761	90.609
FFL	2013_04_DSG149_001	1251	18	50	2	7	13	2	85.707	92.5991
FFL	2013_04_DSG149_001	1252	19	0	2	7	13	2	85.968	92.3845
FFL	2013_04_DSG149_001	1253	19	10	2	7	13	2	86.2384	101.396
FFL	2013_04_DSG149_001	1254	19	20	2	7	13	1	87.2384	100.331
FFL	2013_04_DSG149_001	1255	19	30	2	7	13	1	86.7229	100.882
FFL	2013_04_DSG149_001	1256	19	40	2	7	13	1	86.8492	98.0484
FFL	2013_04_DSG149_001	1257	19	50	2	7	13	2	87.5788	99.2747
FFL	2013_04_DSG149_001	1258	20	0	2	7	13	1	87.2643	100.705
FFL	2013_04_DSG149_001	1259	20	10	2	7	13	2	87.3875	96.2607
FFL	2013_04_DSG149_001	1260	20	20	2	7	13	2	86.9782	96.4475
FFL	2013_04_DSG149_001	1261	20	30	2	7	13	2	87.5654	94.5386
FFL	2013_04_DSG149_001	1262	20	40	2	7	13	2	87.4355	92.1848
FFL	2013_04_DSG149_001	1263	20	50	2	7	13	2	86.5837	91.7856
FFL	2013_04_DSG149_001	1264	21	0	2	7	13	2	86.405	90.8585
FFL	2013_04_DSG149_001	1265	21	10	2	7	13	2	86.2122	93.011
FFL	2013_04_DSG149_001	1266	21	20	2	7	13	2	86.2216	92.82
FFL	2013_04_DSG149_001	1267	21	30	2	7	13	2	86.0586	89.565
FFL	2013_04_DSG149_001	1268	21	40	2	7	13	2	85.828	109.475
FFL	2013_04_DSG149_001	1269	21	50	2	7	13	2	85.9863	92.9406
FFL	2013_04_DSG149_001	1270	22	0	2	7	13	2	85.8725	91.7517
FFL	2013_04_DSG149_001	1271	22	10	2	7	13	2	85.3395	90.8605
FFL	2013_04_DSG149_001	1272	22	20	2	7	13	2	85.4624	90.741
FFL	2013_04_DSG149_001	1273	22	30	2	7	13	2	86.9417	91.6433
FFL	2013_04_DSG149_001	1274	22	40	2	7	13	2	86.1115	93.5941
FFL	2013_04_DSG149_001	1275	22	50	2	7	13	2	85.5146	90.933
FFL	2013_04_DSG149_001	1276	23	0	2	7	13	2	85.3791	90.3763
FFL	2013_04_DSG149_001	1277	23	10	2	7	13	2	85.4768	90.0416
FFL	2013_04_DSG149_001	1278	23	20	2	7	13	2	86.1656	93.0347
FFL	2013_04_DSG149_001	1279	23	30	2	7	13	2	85.9477	92.1693
FFL	2013_04_DSG149_001	1280	23	40	2	7	13	2	86.3993	91.8304
FFL	2013_04_DSG149_001	1281	23	50	2	7	13	2	84.9915	90.4951
FFL	2013_04_DSG149_001	1282	0	0	3	7	13	2	85.0274	89.9149
FFL	2013_04_DSG149_001	1283	0	10	3	7	13	2	85.2413	90.4593
FFL	2013_04_DSG149_001	1284	0	20	3	7	13	2	85.7377	93.8684
FFL	2013_04_DSG149_001	1285	0	30	3	7	13	2	86.4043	91.2929
FFL	2013_04_DSG149_001	1286	0	40	3	7	13	2	84.9228	90.6538
FFL	2013_04_DSG149_001	1287	0	50	3	7	13	2	85.1534	91.3041
FFL	2013_04_DSG149_001	1288	1	0	3	7	13	2	85.123	89.5139
FFL	2013_04_DSG149_001	1289	1	10	3	7	13	2	84.5964	91.3514
FFL	2013_04_DSG149_001	1290	1	20	3	7	13	2	86.0141	90.9661
FFL	2013_04_DSG149_001	1291	1	30	3	7	13	2	85.7493	91.2187
FFL	2013_04_DSG149_001	1292	1	40	3	7	13	2	84.945	93.9305
FFL	2013_04_DSG149_001	1293	1	50	3	7	13	2	86.0349	98.3687
FFL	2013_04_DSG149_001	1294	2	0	3	7	13	2	86.4997	90.4052
FFL	2013_04_DSG149_001	1295	2	10	3	7	13	2	84.8742	92.0653
FFL	2013_04_DSG149_001	1296	2	20	3	7	13	2	85.3268	91.5942
FFL	2013_04_DSG149_001	1297	2	30	3	7	13	2	85.4703	89.9831
FFL	2013_04_DSG149_001	1298	2	40	3	7	13	2	85.6905	89.5572
FFL	2013_04_DSG149_001	1299	2	50	3	7	13	2	85.7599	90.6509
FFL	2013_04_DSG149_001	1300	3	0	3	7	13	2	85.9067	89.3761
FFL	2013_04_DSG149_001	1301	3	10	3	7	13	2	85.899	88.8461
FFL	2013_04_DSG149_001	1302	3	20	3	7	13	2	85.593	90.0382
FFL	2013_04_DSG149_001	1303	3	30	3	7	13	2	85.4968	88.7336
FFL	2013_04_DSG149_001	1304	3	40	3	7	13	2	85.5754	98.4684
FFL	2013_04_DSG149_001	1305	3	50	3	7	13	2	86.2537	91.7623
FFL	2013_04_DSG149_001	1306	4	0	3	7	13	2	85.5118	96.5239
FFL	2013_04_DSG149_001	1307	4	10	3	7	13	2	86.2894	90.6368
FFL	2013_04_DSG149_001	1308	4	20	3	7	13	2	85.4293	93.4928
FFL	2013_04_DSG149_001	1309	4	30	3	7	13	2	86.2044	90.9009
FFL	2013_04_DSG149_001	1310	4	40	3	7	13	2	86.1452	90.446
FFL	2013_04_DSG149_001	1311	4	50	3	7	13	2	86.2496	90.3953
FFL	2013_04_DSG149_001	1312	5	0	3	7	13	2	86.4691	92.1511
FFL	2013_04_DSG149_001	1313	5	10	3	7	13	1	86.3895	97.2536
FFL	2013_04_DSG149_001	1314	5	20	3	7	13	2	86.4107	94.8527
FFL	2013_04_DSG149_001	1315	5	30	3	7	13	2	87.3233	89.6067
FFL	2013_04_DSG149_001	1316	5	40	3	7	13	2	86.3481	90.5136
FFL	2013_04_DSG149_001	1317	5	50	3	7	13	2	86.7018	91.9876
FFL	2013_04_DSG149_001	1318	6	0	3	7	13	2	86.0093	95.5972
FFL	2013_04_DSG149_001	1319	6	10	3	7	13	2	85.4297	90.3255
FFL	2013_04_DSG149_001	1320	6	20	3	7	13	2	85.1073	92.6589
FFL	2013_04_DSG149_001	1321	6	30	3	7	13	2	84.5822	90.7325
FFL	2013_04_DSG149_001	1322	6	40	3	7	13	2	85.447	91.3974
FFL	2013_04_DSG149_001	1323	6	50	3	7	13	2	84.673	91.422
FFL	2013_04_DSG149_001	1324	7	0	3	7	13	2	84.4124	91.7349
FFL	2013_04_DSG149_001	1325	7	10	3	7	13	2	84.1899	93.2381
FFL	2013_04_DSG149_001	1326	7	20	3	7	13	1	84.7175	96.4237
FFL	2013_04_DSG149_001	1327	7	30	3	7	13	2	84.891	92.493
FFL	2013_04_DSG149_001	1328	7	40	3	7	13	2	85.3434	91.699
FFL	2013_04_DSG149_001	1329	7	50	3	7	13	2	84.4758	91.7045
FFL	2013_04_DSG149_001	1330	8	0	3	7	13	1	84.8281	92.6869
FFL	2013_04_DSG149_001	1331	8	10	3	7	13	1	84.6578	91.3581
FFL	2013_04_DSG149_001	1332	8	20	3	7	13	1	84.6066	95.0896
FFL	2013_04_DSG149_001	1333	8	30	3	7	13	1	84.9704	93.6133
FFL	2013_04_DSG149_001	1334	8	40	3	7	13	1	84.7774	93.8613
FFL	2013_04_DSG149_001	1335	8	50	3	7	13	2	84.742	91.7803
FFL	2013_04_DSG149_001	1336	9	0	3	7	13	2	84.9178	91.7086
FFL	2013_04_DSG149_001	1337	9	10	3	7	13	1	84.9841	92.6121
FFL	2013_04_DSG149_001	1338	9	20	3	7	13	2	84.9193	90.974
FFL	2013_04_DSG149_001	1339	9	30	3	7	13	2	85.2945	88.23
FFL	2013_04_DSG149_001	1340	9	40	3	7	13	2	85.2187	89.8336
FFL	2013_04_DSG149_001	1341	9	50	3	7	13	2	85.4287	87.5499
FFL	2013_04_DSG149_001	1342	10	0	3	7	13	2	85.3522	91.6166
FFL	2013_04_DSG149_001	1343	10	10	3	7	13	2	85.1745	92.5923
FFL	2013_04_DSG149_001	1344	10	20	3	7	13	2	85.3713	88.2912
FFL	2013_04_DSG149_001	1345	10	30	3	7	13	2	85.2899	91.2347
FFL	2013_04_DSG149_001	1346	10	40	3	7	13	2	85.6572	88.5281
FFL	2013_04_DSG149_001	1347	10	50	3	7	13	2	85.5098	89.2724
FFL	2013_04_DSG149_001	1348	11	0	3	7	13	2	85.679	87.845
FFL	2013_04_DSG149_001	1349	11	10	3	7	13	2	85.3534	87.8119
FFL	2013_04_DSG149_001	1350	11	20	3	7	13	2	85.9634	88.8627
FFL	2013_04_DSG149_001	1351	11	30	3	7	13	2	85.233	90.2296
FFL	2013_04_DSG149_001	1352	11	40	3	7	13	2	85.0163	89.0007
FFL	2013_04_DSG149_001	1353	11	50	3	7	13	2	85.2501	89.6565
FFL	2013_04_DSG149_001	1354	12	0	3	7	13	2	85.3584	89.2677
FFL	2013_04_DSG149_001	1355	12	10	3	7	13	2	85.133	93.4948
FFL	2013_04_DSG149_001	1356	12	20	3	7	13	2	85.3122	93.3496
FFL	2013_04_DSG149_001	1357	12	30	3	7	13	2	85.0228	89.2727
FFL	2013_04_DSG149_001	1358	12	40	3	7	13	2	84.866	91.0585
FFL	2013_04_DSG149_001	1359	12	50	3	7	13	2	85.1696	91.0692
FFL	2013_04_DSG149_001	1360	13	0	3	7	13	1	85.1671	91.6017
FFL	2013_04_DSG149_001	1361	13	10	3	7	13	1	85.2659	103.194
FFL	2013_04_DSG149_001	1362	13	20	3	7	13	1	85.0558	96.2377
FFL	2013_04_DSG149_001	1363	13	30	3	7	13	2	85.2964	89.4198
FFL	2013_04_DSG149_001	1364	13	40	3	7	13	2	85.0141	104.069
FFL	2013_04_DSG149_001	1365	13	50	3	7	13	2	84.2222	89.5436
FFL	2013_04_DSG149_001	1366	14	0	3	7	13	2	84.8314	91.74
FFL	2013_04_DSG149_001	1367	14	10	3	7	13	1	84.1598	96.1959
FFL	2013_04_DSG149_001	1368	14	20	3	7	13	1	83.6878	93.0995
FFL	2013_04_DSG149_001	1369	14	30	3	7	13	1	84.9158	91.5483
FFL	2013_04_DSG149_001	1370	14	40	3	7	13	1	84.8112	92.9039
FFL	2013_04_DSG149_001	1371	14	50	3	7	13	1	85.2596	94.0098
FFL	2013_04_DSG149_001	1372	15	0	3	7	13	1	83.7043	92.8064
FFL	2013_04_DSG149_001	1373	15	10	3	7	13	1	84.1411	93.2361
FFL	2013_04_DSG149_001	1374	15	20	3	7	13	1	84.6546	97.4814
FFL	2013_04_DSG149_001	1375	15	30	3	7	13	1	84.1402	95.0475
FFL	2013_04_DSG149_001	1376	15	40	3	7	13	2	85.3445	94.1155
FFL	2013_04_DSG149_001	1377	15	50	3	7	13	1	85.2236	93.6284
FFL	2013_04_DSG149_001	1378	16	0	3	7	13	2	84.3223	91.2208
FFL	2013_04_DSG149_001	1379	16	10	3	7	13	2	84.5166	99.8157
FFL	2013_04_DSG149_001	1380	16	20	3	7	13	2	86.4166	91.3855
FFL	2013_04_DSG149_001	1381	16	30	3	7	13	1	85.5812	92.8411
FFL	2013_04_DSG149_001	1382	16	40	3	7	13	2	85.1443	100.929
FFL	2013_04_DSG149_001	1383	16	50	3	7	13	2	85.0595	88.8122
FFL	2013_04_DSG149_001	1384	17	0	3	7	13	2	85.1572	89.0799
FFL	2013_04_DSG149_001	1385	17	10	3	7	13	2	85.2848	91.1488
FFL	2013_04_DSG149_001	1386	17	20	3	7	13	2	85.3704	92.0256
FFL	2013_04_DSG149_001	1387	17	30	3	7	13	2	85.4636	89.7168
FFL	2013_04_DSG149_001	1388	17	40	3	7	13	2	86.393	92.3958
FFL	2013_04_DSG149_001	1389	17	50	3	7	13	1	86.3167	97.2014
FFL	2013_04_DSG149_001	1390	18	0	3	7	13	2	85.3211	91.9959
FFL	2013_04_DSG149_001	1391	18	10	3	7	13	2	85.1213	90.0029
FFL	2013_04_DSG149_001	1392	18	20	3	7	13	2	85.4198	91.0101
FFL	2013_04_DSG149_001	1393	18	30	3	7	13	2	85.8135	90.2559
FFL	2013_04_DSG149_001	1394	18	40	3	7	13	2	85.5947	89.4516
FFL	2013_04_DSG149_001	1395	18	50	3	7	13	2	86.1127	90.8556
FFL	2013_04_DSG149_001	1396	19	0	3	7	13	2	86.3687	92.4122
FFL	2013_04_DSG149_001	1397	19	10	3	7	13	2	85.7448	92.3781
FFL	2013_04_DSG149_001	1398	19	20	3	7	13	2	86.2982	92.9456
FFL	2013_04_DSG149_001	1399	19	30	3	7	13	2	86.4675	94.2067
FFL	2013_04_DSG149_001	1400	19	40	3	7	13	2	86.1995	96.5881
FFL	2013_04_DSG149_001	1401	19	50	3	7	13	2	86.7478	98.5863
FFL	2013_04_DSG149_001	1402	20	0	3	7	13	1	87.3335	97.8871
FFL	2013_04_DSG149_001	1403	20	10	3	7	13	2	87.1281	97.0688
FFL	2013_04_DSG149_001	1404	20	20	3	7	13	2	86.5909	95.6433
FFL	2013_04_DSG149_001	1405	20	30	3	7	13	2	85.3518	95.68
FFL	2013_04_DSG149_001	1406	20	40	3	7	13	2	84.9534	93.6772
FFL	2013_04_DSG149_001	1407	20	50	3	7	13	2	85.5607	95.7053
FFL	2013_04_DSG149_001	1408	21	0	3	7	13	2	85.39	91.6702
FFL	2013_04_DSG149_001	1409	21	10	3	7	13	2	85.7975	93.4423
FFL	2013_04_DSG149_001	1410	21	20	3	7	13	2	85.1647	91.2118
FFL	2013_04_DSG149_001	1411	21	30	3	7	13	2	84.2999	92.1908
FFL	2013_04_DSG149_001	1412	21	40	3	7	13	2	84.1423	91.7652
FFL	2013_04_DSG149_001	1413	21	50	3	7	13	2	85.5172	93.2173
FFL	2013_04_DSG149_001	1414	22	0	3	7	13	1	84.6409	93.4443
FFL	2013_04_DSG149_001	1415	22	10	3	7	13	2	85.392	93.2729
FFL	2013_04_DSG149_001	1416	22	20	3	7	13	2	84.9586	92.1194
FFL	2013_04_DSG149_001	1417	22	30	3	7	13	2	85.0487	94.1424
FFL	2013_04_DSG149_001	1418	22	40	3	7	13	2	84.0722	92.1232
FFL	2013_04_DSG149_001	1419	22	50	3	7	13	1	83.4837	98.4394
FFL	2013_04_DSG149_001	1420	23	0	3	7	13	1	84.837	98.4161
FFL	2013_04_DSG149_001	1421	23	10	3	7	13	1	84.2137	94.907
FFL	2013_04_DSG149_001	1422	23	20	3	7	13	2	84.4045	92.4233
FFL	2013_04_DSG149_001	1423	23	30	3	7	13	2	86.1668	94.1153
FFL	2013_04_DSG149_001	1424	23	40	3	7	13	2	85.0198	95.853
FFL	2013_04_DSG149_001	1425	23	50	3	7	13	2	85.0078	98.5605
FFL	2013_04_DSG149_001	1426	0	0	4	7	13	1	84.4011	92.9181
FFL	2013_04_DSG149_001	1427	0	10	4	7	13	2	84.9206	93.6916
FFL	2013_04_DSG149_001	1428	0	20	4	7	13	2	84.8761	93.9812
FFL	2013_04_DSG149_001	1429	0	30	4	7	13	1	85.4542	106.272
FFL	2013_04_DSG149_001	1430	0	40	4	7	13	2	85.6429	94.52
FFL	2013_04_DSG149_001	1431	0	50	4	7	13	2	85.396	93.9887
FFL	2013_04_DSG149_001	1432	1	0	4	7	13	2	85.0413	102.527
FFL	2013_04_DSG149_001	1433	1	10	4	7	13	2	84.9347	93.1597
FFL	2013_04_DSG149_001	1434	1	20	4	7	13	2	85.9689	93.657
FFL	2013_04_DSG149_001	1435	1	30	4	7	13	2	86.2993	91.034
FFL	2013_04_DSG149_001	1436	1	40	4	7	13	2	86.2287	91.3273
FFL	2013_04_DSG149_001	1437	1	50	4	7	13	2	86.4479	90.4023
FFL	2013_04_DSG149_001	1438	2	0	4	7	13	2	85.1302	90.9791
FFL	2013_04_DSG149_001	1439	2	10	4	7	13	2	85.1444	91.4055
FFL	2013_04_DSG149_001	1440	2	20	4	7	13	2	85.1263	91.5715
FFL	2013_04_DSG149_001	1441	2	30	4	7	13	2	86.0044	91.8424
FFL	2013_04_DSG149_001	1442	2	40	4	7	13	2	85.3479	90.1266
FFL	2013_04_DSG149_001	1443	2	50	4	7	13	2	85.7055	92.5154
FFL	2013_04_DSG149_001	1444	3	0	4	7	13	2	84.9048	100.164
FFL	2013_04_DSG149_001	1445	3	10	4	7	13	2	84.938	92.4189
FFL	2013_04_DSG149_001	1446	3	20	4	7	13	2	85.0995	92.73
FFL	2013_04_DSG149_001	1447	3	30	4	7	13	2	85.2576	93.142
FFL	2013_04_DSG149_001	1448	3	40	4	7	13	2	84.4709	91.6964
FFL	2013_04_DSG149_001	1449	3	50	4	7	13	2	84.7169	91.8657
FFL	2013_04_DSG149_001	1450	4	0	4	7	13	2	84.6905	97.5933
FFL	2013_04_DSG149_001	1451	4	10	4	7	13	2	86.299	90.2992
FFL	2013_04_DSG149_001	1452	4	20	4	7	13	2	85.5455	106.9
FFL	2013_04_DSG149_001	1453	4	30	4	7	13	2	85.5181	90.1992
FFL	2013_04_DSG149_001	1454	4	40	4	7	13	2	86.2216	93.9308
FFL	2013_04_DSG149_001	1455	4	50	4	7	13	2	85.4906	94.343
FFL	2013_04_DSG149_001	1456	5	0	4	7	13	2	85.7519	92.2197
FFL	2013_04_DSG149_001	1457	5	10	4	7	13	1	86.7578	99.8845
FFL	2013_04_DSG149_001	1458	5	20	4	7	13	1	86.4233	106.936
FFL	2013_04_DSG149_001	1459	5	30	4	7	13	2	86.4828	93.6921
FFL	2013_04_DSG149_001	1460	5	40	4	7	13	2	85.6544	100.705
FFL	2013_04_DSG149_001	1461	5	50	4	7	13	2	85.5222	90.753
FFL	2013_04_DSG149_001	1462	6	0	4	7	13	2	85.5293	93.5965
FFL	2013_04_DSG149_001	1463	6	10	4	7	13	1	85.3421	105.251
FFL	2013_04_DSG149_001	1464	6	20	4	7	13	1	84.8213	101.719
FFL	2013_04_DSG149_001	1465	6	30	4	7	13	2	84.802	91.8635
FFL	2013_04_DSG149_001	1466	6	40	4	7	13	2	84.6025	91.8352
FFL	2013_04_DSG149_001	1467	6	50	4	7	13	1	90.094	102.01
FFL	2013_04_DSG149_001	1468	7	0	4	7	13	2	86.5402	91.4356
FFL	2013_04_DSG149_001	1469	7	10	4	7	13	1	84.3974	98.2646
FFL	2013_04_DSG149_001	1470	7	20	4	7	13	1	84.4878	91.9557
FFL	2013_04_DSG149_001	1471	7	30	4	7	13	1	84.7996	92.7386
FFL	2013_04_DSG149_001	1472	7	40	4	7	13	1	84.2607	98.3434
FFL	2013_04_DSG149_001	1473	7	50	4	7	13	1	84.4117	94.345
FFL	2013_04_DSG149_001	1474	8	0	4	7	13	1	84.2629	92.1964
FFL	2013_04_DSG149_001	1475	8	10	4	7	13	1	84.9344	92.7243
FFL	2013_04_DSG149_001	1476	8	20	4	7	13	1	84.3076	94.0771
FFL	2013_04_DSG149_001	1477	8	30	4	7	13	2	84.4285	92.2906
FFL	2013_04_DSG149_001	1478	8	40	4	7	13	1	85.7667	92.9807
FFL	2013_04_DSG149_001	1479	8	50	4	7	13	1	85.008	95.4213
FFL	2013_04_DSG149_001	1480	9	0	4	7	13	1	83.6802	107.448
FFL	2013_04_DSG149_001	1481	9	10	4	7	13	2	83.8676	91.5235
FFL	2013_04_DSG149_001	1482	9	20	4	7	13	1	83.7699	92.723
FFL	2013_04_DSG149_001	1483	9	30	4	7	13	1	83.2747	94.0687
FFL	2013_04_DSG149_001	1484	9	40	4	7	13	1	83.3194	91.487
FFL	2013_04_DSG149_001	1485	9	50	4	7	13	1	83.3811	93.3252
FFL	2013_04_DSG149_001	1486	10	0	4	7	13	1	83.4734	95.7815
FFL	2013_04_DSG149_001	1487	10	10	4	7	13	1	83.7083	93.242
FFL	2013_04_DSG149_001	1488	10	20	4	7	13	1	83.1944	93.8563
FFL	2013_04_DSG149_001	1489	10	30	4	7	13	1	85.6191	92.9815
FFL	2013_04_DSG149_001	1490	10	40	4	7	13	1	84.3034	97.4164
FFL	2013_04_DSG149_001	1491	10	50	4	7	13	1	84.5453	92.9877
FFL	2013_04_DSG149_001	1492	11	0	4	7	13	1	83.5911	97.3506
FFL	2013_04_DSG149_001	1493	11	10	4	7	13	1	83.7739	96.2399
FFL	2013_04_DSG149_001	1494	11	20	4	7	13	1	83.9843	93.1289
FFL	2013_04_DSG149_001	1495	11	30	4	7	13	1	85.284	94.1169
FFL	2013_04_DSG149_001	1496	11	40	4	7	13	1	83.8179	97.9999
FFL	2013_04_DSG149_001	1497	11	50	4	7	13	1	84.3163	108.625
FFL	2013_04_DSG149_001	1498	12	0	4	7	13	1	84.1557	114.416
FFL	2013_04_DSG149_001	1499	12	10	4	7	13	1	85.1048	94.092
FFL	2013_04_DSG149_001	1500	12	20	4	7	13	1	83.7569	110.625
FFL	2013_04_DSG149_001	1501	12	30	4	7	13	2	84.084	90.995
FFL	2013_04_DSG149_001	1502	12	40	4	7	13	1	85.128	95.515
FFL	2013_04_DSG149_001	1503	12	50	4	7	13	1	84.6823	93.0649
FFL	2013_04_DSG149_001	1504	13	0	4	7	13	2	84.0951	93.2178
FFL	2013_04_DSG149_001	1505	13	10	4	7	13	2	84.7218	90.5189
FFL	2013_04_DSG149_001	1506	13	20	4	7	13	1	85.6904	96.0413
FFL	2013_04_DSG149_001	1507	13	30	4	7	13	1	83.5141	108.166
FFL	2013_04_DSG149_001	1508	13	40	4	7	13	1	84.0133	98.7911
FFL	2013_04_DSG149_001	1509	13	50	4	7	13	1	84.9855	99.0517
FFL	2013_04_DSG149_001	1510	14	0	4	7	13	1	84.4411	92.699
FFL	2013_04_DSG149_001	1511	14	10	4	7	13	2	85.1331	95.6144
FFL	2013_04_DSG149_001	1512	14	20	4	7	13	2	84.6511	97.1216
FFL	2013_04_DSG149_001	1513	14	30	4	7	13	2	86.1128	92.8236
FFL	2013_04_DSG149_001	1514	14	40	4	7	13	2	84.8659	89.9638
FFL	2013_04_DSG149_001	1515	14	50	4	7	13	2	85.5817	96.2516
FFL	2013_04_DSG149_001	1516	15	0	4	7	13	2	86.6396	95.0508
FFL	2013_04_DSG149_001	1517	15	10	4	7	13	2	88.1935	98.3999
FFL	2013_04_DSG149_001	1518	15	20	4	7	13	2	84.9856	91.2574
FFL	2013_04_DSG149_001	1519	15	30	4	7	13	2	85.5712	87.5252
FFL	2013_04_DSG149_001	1520	15	40	4	7	13	2	85.2492	102.478
FFL	2013_04_DSG149_001	1521	15	50	4	7	13	2	85.9154	91.6321
FFL	2013_04_DSG149_001	1522	16	0	4	7	13	2	85.1946	104.779
FFL	2013_04_DSG149_001	1523	16	10	4	7	13	2	86.2786	89.2571
FFL	2013_04_DSG149_001	1524	16	20	4	7	13	2	85.5109	98.326
FFL	2013_04_DSG149_001	1525	16	30	4	7	13	2	85.5883	91.2424
FFL	2013_04_DSG149_001	1526	16	40	4	7	13	2	85.5054	92.98
FFL	2013_04_DSG149_001	1527	16	50	4	7	13	2	85.2178	89.8124
FFL	2013_04_DSG149_001	1528	17	0	4	7	13	2	85.1873	93.8455
FFL	2013_04_DSG149_001	1529	17	10	4	7	13	2	85.3555	98.6613
FFL	2013_04_DSG149_001	1530	17	20	4	7	13	2	86.444	91.4183
FFL	2013_04_DSG149_001	1531	17	30	4	7	13	2	86.1955	90.4403
FFL	2013_04_DSG149_001	1532	17	40	4	7	13	2	85.2136	103.384
FFL	2013_04_DSG149_001	1533	17	50	4	7	13	2	86.3248	91.4314
FFL	2013_04_DSG149_001	1534	18	0	4	7	13	2	85.502	97.8207
FFL	2013_04_DSG149_001	1535	18	10	4	7	13	2	86.2529	87.872
FFL	2013_04_DSG149_001	1536	18	20	4	7	13	2	85.8597	109.764
FFL	2013_04_DSG149_001	1537	18	30	4	7	13	2	86.8785	104.956
FFL	2013_04_DSG149_001	1538	18	40	4	7	13	2	86.0978	85.9226
FFL	2013_04_DSG149_001	1539	18	50	4	7	13	2	86.4254	97.4808
FFL	2013_04_DSG149_001	1540	19	0	4	7	13	2	86.3798	88.7167
FFL	2013_04_DSG149_001	1541	19	10	4	7	13	2	86.7357	88.1457
FFL	2013_04_DSG149_001	1542	19	20	4	7	13	2	86.7577	97.0184
FFL	2013_04_DSG149_001	1543	19	30	4	7	13	2	87.1308	90.9414
FFL	2013_04_DSG149_001	1544	19	40	4	7	13	2	90.0004	94.2455
FFL	2013_04_DSG149_001	1545	19	50	4	7	13	2	87.75	93.5799
FFL	2013_04_DSG149_001	1546	20	0	4	7	13	2	89.4628	94.2093
FFL	2013_04_DSG149_001	1547	20	10	4	7	13	2	87.7444	96.9923
FFL	2013_04_DSG149_001	1548	20	20	4	7	13	2	87.569	91.0951
FFL	2013_04_DSG149_001	1549	20	30	4	7	13	2	87.3232	95.1982
FFL	2013_04_DSG149_001	1550	20	40	4	7	13	2	86.9131	100.182
FFL	2013_04_DSG149_001	1551	20	50	4	7	13	2	86.7908	90.7227
FFL	2013_04_DSG149_001	1552	21	0	4	7	13	2	86.4984	91.5936
FFL	2013_04_DSG149_001	1553	21	10	4	7	13	2	86.4615	87.9654
FFL	2013_04_DSG149_001	1554	21	20	4	7	13	2	86.7707	88.3522
FFL	2013_04_DSG149_001	1555	21	30	4	7	13	2	86.5456	99.2981
FFL	2013_04_DSG149_001	1556	21	40	4	7	13	2	87.3009	95.3848
FFL	2013_04_DSG149_001	1557	21	50	4	7	13	2	86.663	86.5522
FFL	2013_04_DSG149_001	1558	22	0	4	7	13	2	87.1673	87.0466
FFL	2013_04_DSG149_001	1559	22	10	4	7	13	2	86.5892	86.3893
FFL	2013_04_DSG149_001	1560	22	20	4	7	13	2	86.8429	86.3387
FFL	2013_04_DSG149_001	1561	22	30	4	7	13	2	86.3675	86.8676
FFL	2013_04_DSG149_001	1562	22	40	4	7	13	2	86.1819	86.351
FFL	2013_04_DSG149_001	1563	22	50	4	7	13	2	86.0961	87.6617
FFL	2013_04_DSG149_001	1564	23	0	4	7	13	2	86.149	89.5313
FFL	2013_04_DSG149_001	1565	23	10	4	7	13	2	86.1029	86.9951
FFL	2013_04_DSG149_001	1566	23	20	4	7	13	2	87.613	87.7284
FFL	2013_04_DSG149_001	1567	23	30	4	7	13	2	86.2374	87.5223
FFL	2013_04_DSG149_001	1568	23	40	4	7	13	2	85.9141	86.9576
FFL	2013_04_DSG149_001	1569	23	50	4	7	13	2	86.2628	88.1083
FFL	2013_04_DSG149_001	1570	0	0	5	7	13	2	86.7101	90.7194
FFL	2013_04_DSG149_001	1571	0	10	5	7	13	2	86.2441	88.4327
FFL	2013_04_DSG149_001	1572	0	20	5	7	13	2	85.774	88.4142
FFL	2013_04_DSG149_001	1573	0	30	5	7	13	2	85.9861	93.8181
FFL	2013_04_DSG149_001	1574	0	40	5	7	13	2	85.6429	88.8575
FFL	2013_04_DSG149_001	1575	0	50	5	7	13	2	87.0362	87.5746
FFL	2013_04_DSG149_001	1576	1	0	5	7	13	2	85.5738	88.8173
FFL	2013_04_DSG149_001	1577	1	10	5	7	13	2	86.6046	87.0119
FFL	2013_04_DSG149_001	1578	1	20	5	7	13	2	85.8862	85.1464
FFL	2013_04_DSG149_001	1579	1	30	5	7	13	2	85.6609	86.9972
FFL	2013_04_DSG149_001	1580	1	40	5	7	13	2	86.7818	89.3731
FFL	2013_04_DSG149_001	1581	1	50	5	7	13	2	85.6863	88.0239
FFL	2013_04_DSG149_001	1582	2	0	5	7	13	2	85.4509	87.5203
FFL	2013_04_DSG149_001	1583	2	10	5	7	13	2	85.5688	86.9706
FFL	2013_04_DSG149_001	1584	2	20	5	7	13	2	85.5782	88.0526
FFL	2013_04_DSG149_001	1585	2	30	5	7	13	2	85.6042	87.6869
FFL	2013_04_DSG149_001	1586	2	40	5	7	13	2	85.5477	88.2677
FFL	2013_04_DSG149_001	1587	2	50	5	7	13	2	86.4994	90.5318
FFL	2013_04_DSG149_001	1588	3	0	5	7	13	2	85.198	89.9602
FFL	2013_04_DSG149_001	1589	3	10	5	7	13	2	85.8421	89.6196
FFL	2013_04_DSG149_001	1590	3	20	5	7	13	2	87.2279	89.7913
FFL	2013_04_DSG149_001	1591	3	30	5	7	13	2	85.5758	88.5036
FFL	2013_04_DSG149_001	1592	3	40	5	7	13	2	85.4434	89.3463
FFL	2013_04_DSG149_001	1593	3	50	5	7	13	2	85.5344	98.4796
FFL	2013_04_DSG149_001	1594	4	0	5	7	13	2	85.4725	89.7725
FFL	2013_04_DSG149_001	1595	4	10	5	7	13	2	85.4821	89.349
FFL	2013_04_DSG149_001	1596	4	20	5	7	13	2	85.5251	89.5402
FFL	2013_04_DSG149_001	1597	4	30	5	7	13	2	86.3731	89.9074
FFL	2013_04_DSG149_001	1598	4	40	5	7	13	2	86.8261	90.5015
FFL	2013_04_DSG149_001	1599	4	50	5	7	13	2	86.2015	91.4646
FFL	2013_04_DSG149_001	1600	5	0	5	7	13	2	86.7562	91.094
FFL	2013_04_DSG149_001	1601	5	10	5	7	13	2	87.1423	90.2058
FFL	2013_04_DSG149_001	1602	5	20	5	7	13	2	86.8821	91.3693
FFL	2013_04_DSG149_001	1603	5	30	5	7	13	2	86.1798	91.6554
FFL	2013_04_DSG149_001	1604	5	40	5	7	13	2	85.5353	91.9063
FFL	2013_04_DSG149_001	1605	5	50	5	7	13	2	85.1175	92.1089
FFL	2013_04_DSG149_001	1606	6	0	5	7	13	2	85.0053	91.8897
FFL	2013_04_DSG149_001	1607	6	10	5	7	13	2	85.4364	93.403
FFL	2013_04_DSG149_001	1608	6	20	5	7	13	2	85.1737	96.4569
FFL	2013_04_DSG149_001	1609	6	30	5	7	13	1	84.9479	92.6462
FFL	2013_04_DSG149_001	1610	6	40	5	7	13	1	84.6857	92.8457
FFL	2013_04_DSG149_001	1611	6	50	5	7	13	1	84.9677	92.3275
FFL	2013_04_DSG149_001	1612	7	0	5	7	13	2	84.5772	89.7594
FFL	2013_04_DSG149_001	1613	7	10	5	7	13	2	84.4347	93.101
FFL	2013_04_DSG149_001	1614	7	20	5	7	13	1	85.1057	92.6581
FFL	2013_04_DSG149_001	1615	7	30	5	7	13	1	84.7688	92.7272
FFL	2013_04_DSG149_001	1616	7	40	5	7	13	1	84.8922	91.9258
FFL	2013_04_DSG149_001	1617	7	50	5	7	13	2	84.9446	90.1362
FFL	2013_04_DSG149_001	1618	8	0	5	7	13	2	84.785	91.4023
FFL	2013_04_DSG149_001	1619	8	10	5	7	13	1	84.4732	93.9754
FFL	2013_04_DSG149_001	1620	8	20	5	7	13	2	84.4295	89.8505
FFL	2013_04_DSG149_001	1621	8	30	5	7	13	2	84.8453	92.1763
FFL	2013_04_DSG149_001	1622	8	40	5	7	13	2	84.771	90.2102
FFL	2013_04_DSG149_001	1623	8	50	5	7	13	2	84.7061	91.7767
FFL	2013_04_DSG149_001	1624	9	0	5	7	13	1	84.2284	91.1003
FFL	2013_04_DSG149_001	1625	9	10	5	7	13	2	85.1514	90.9823
FFL	2013_04_DSG149_001	1626	9	20	5	7	13	1	84.4454	95.1399
FFL	2013_04_DSG149_001	1627	9	30	5	7	13	2	84.2517	91.6473
FFL	2013_04_DSG149_001	1628	9	40	5	7	13	1	84.5784	92.5098
FFL	2013_04_DSG149_001	1629	9	50	5	7	13	1	85.6845	91.9487
FFL	2013_04_DSG149_001	1630	10	0	5	7	13	1	84.702	91.8685
FFL	2013_04_DSG149_001	1631	10	10	5	7	13	1	85.0141	94.0515
FFL	2013_04_DSG149_001	1632	10	20	5	7	13	2	84.8281	90.2864
FFL	2013_04_DSG149_001	1633	10	30	5	7	13	2	84.6176	91.0707
FFL	2013_04_DSG149_001	1634	10	40	5	7	13	1	84.8131	91.8277
FFL	2013_04_DSG149_001	1635	10	50	5	7	13	2	84.4379	89.5524
FFL	2013_04_DSG149_001	1636	11	0	5	7	13	2	84.4952	90.4744
FFL	2013_04_DSG149_001	1637	11	10	5	7	13	2	85.0415	96.643
FFL	2013_04_DSG149_001	1638	11	20	5	7	13	2	84.7143	90.926
FFL	2013_04_DSG149_001	1639	11	30	5	7	13	2	84.2419	92.7643
FFL	2013_04_DSG149_001	1640	11	40	5	7	13	2	85.3135	89.2222
FFL	2013_04_DSG149_001	1641	11	50	5	7	13	1	85.7752	91.8724
FFL	2013_04_DSG149_001	1642	12	0	5	7	13	2	85.1637	89.9352
FFL	2013_04_DSG149_001	1643	12	10	5	7	13	2	84.9803	89.8042
FFL	2013_04_DSG149_001	1644	12	20	5	7	13	2	85.2632	95.8124
FFL	2013_04_DSG149_001	1645	12	30	5	7	13	2	85.5936	98.2993
FFL	2013_04_DSG149_001	1646	12	40	5	7	13	2	85.2368	89.2638
FFL	2013_04_DSG149_001	1647	12	50	5	7	13	2	85.1494	89.093
FFL	2013_04_DSG149_001	1648	13	0	5	7	13	2	86.6332	96.6251
FFL	2013_04_DSG149_001	1649	13	10	5	7	13	2	85.2068	103.215
FFL	2013_04_DSG149_001	1650	13	20	5	7	13	1	84.9224	98.8554
FFL	2013_04_DSG149_001	1651	13	30	5	7	13	2	85.1389	93.1907
FFL	2013_04_DSG149_001	1652	13	40	5	7	13	1	84.6881	97.42
FFL	2013_04_DSG149_001	1653	13	50	5	7	13	1	84.4214	100.208
FFL	2013_04_DSG149_001	1654	14	0	5	7	13	1	84.6515	101.084
FFL	2013_04_DSG149_001	1655	14	10	5	7	13	1	84.6667	95.4456
FFL	2013_04_DSG149_001	1656	14	20	5	7	13	1	85.0246	92.8606
FFL	2013_04_DSG149_001	1657	14	30	5	7	13	1	85.4798	96.3851
FFL	2013_04_DSG149_001	1658	14	40	5	7	13	1	80.4925	98.8818
FFL	2013_04_DSG149_001	1659	14	50	5	7	13	1	79.5415	94.786
FFL	2013_04_DSG149_001	1660	15	0	5	7	13	1	81.629	103.248
FFL	2013_04_DSG149_001	1661	15	10	5	7	13	1	82.3111	95.7046
FFL	2013_04_DSG149_001	1662	15	20	5	7	13	1	85.1175	95.2165
FFL	2013_04_DSG149_001	1663	15	30	5	7	13	1	84.8264	108.238
FFL	2013_04_DSG149_001	1664	15	40	5	7	13	2	84.488	90.7334
FFL	2013_04_DSG149_001	1665	15	50	5	7	13	2	85.3123	90.8104
FFL	2013_04_DSG149_001	1666	16	0	5	7	13	2	85.5359	89.9208
FFL	2013_04_DSG149_001	1667	16	10	5	7	13	2	85.3908	88.5555
FFL	2013_04_DSG149_001	1668	16	20	5	7	13	2	86.3617	91.8285
FFL	2013_04_DSG149_001	1669	16	30	5	7	13	2	85.9424	91.9892
FFL	2013_04_DSG149_001	1670	16	40	5	7	13	2	85.3947	88.9444
FFL	2013_04_DSG149_001	1671	16	50	5	7	13	2	86.3273	87.9113
FFL	2013_04_DSG149_001	1672	17	0	5	7	13	2	85.3801	91.2459
FFL	2013_04_DSG149_001	1673	17	10	5	7	13	2	85.6194	95.2473
FFL	2013_04_DSG149_001	1674	17	20	5	7	13	2	85.3554	86.49
FFL	2013_04_DSG149_001	1675	17	30	5	7	13	2	85.188	88.5515
FFL	2013_04_DSG149_001	1676	17	40	5	7	13	2	86.7294	92.4064
FFL	2013_04_DSG149_001	1677	17	50	5	7	13	2	85.8122	89.858
FFL	2013_04_DSG149_001	1678	18	0	5	7	13	2	85.6066	89.9046
FFL	2013_04_DSG149_001	1679	18	10	5	7	13	2	85.5638	90.6464
FFL	2013_04_DSG149_001	1680	18	20	5	7	13	2	85.3465	96.3327
FFL	2013_04_DSG149_001	1681	18	30	5	7	13	1	85.2776	91.6566
FFL	2013_04_DSG149_001	1682	18	40	5	7	13	2	85.334	90.0134
FFL	2013_04_DSG149_001	1683	18	50	5	7	13	2	85.3271	91.1369
FFL	2013_04_DSG149_001	1684	19	0	5	7	13	2	88.9489	91.2231
FFL	2013_04_DSG149_001	1685	19	10	5	7	13	2	86.2685	89.3013
FFL	2013_04_DSG149_001	1686	19	20	5	7	13	2	86.0904	91.2744
FFL	2013_04_DSG149_001	1687	19	30	5	7	13	2	86.5396	91.3566
FFL	2013_04_DSG149_001	1688	19	40	5	7	13	2	87.0001	90.6611
FFL	2013_04_DSG149_001	1689	19	50	5	7	13	2	87.6147	97.4061
FFL	2013_04_DSG149_001	1690	20	0	5	7	13	2	87.7635	93.8179
FFL	2013_04_DSG149_001	1691	20	10	5	7	13	2	87.3259	93.2256
FFL	2013_04_DSG149_001	1692	20	20	5	7	13	2	86.4687	94.4221
FFL	2013_04_DSG149_001	1693	20	30	5	7	13	2	86.7424	93.7901
FFL	2013_04_DSG149_001	1694	20	40	5	7	13	2	86.3858	92.1769
FFL	2013_04_DSG149_001	1695	20	50	5	7	13	2	86.3016	89.474
FFL	2013_04_DSG149_001	1696	21	0	5	7	13	2	86.2925	88.1925
FFL	2013_04_DSG149_001	1697	21	10	5	7	13	2	86.5057	89.9293
FFL	2013_04_DSG149_001	1698	21	20	5	7	13	2	86.9411	92.4986
FFL	2013_04_DSG149_001	1699	21	30	5	7	13	2	86.4324	88.8081
FFL	2013_04_DSG149_001	1700	21	40	5	7	13	2	85.8865	89.647
FFL	2013_04_DSG149_001	1701	21	50	5	7	13	2	86.024	98.2074
FFL	2013_04_DSG149_001	1702	22	0	5	7	13	2	86.0641	89.5454
FFL	2013_04_DSG149_001	1703	22	10	5	7	13	2	86.376	90.7713
FFL	2013_04_DSG149_001	1704	22	20	5	7	13	2	86.2444	91.795
FFL	2013_04_DSG149_001	1705	22	30	5	7	13	2	86.366	90.58
FFL	2013_04_DSG149_001	1706	22	40	5	7	13	2	86.2029	90.2668
FFL	2013_04_DSG149_001	1707	22	50	5	7	13	2	86.7059	87.7455
FFL	2013_04_DSG149_001	1708	23	0	5	7	13	2	85.9746	86.9295
FFL	2013_04_DSG149_001	1709	23	10	5	7	13	2	86.2605	87.7799
FFL	2013_04_DSG149_001	1710	23	20	5	7	13	2	86.6301	89.3712
FFL	2013_04_DSG149_001	1711	23	30	5	7	13	2	86.074	86.9675
FFL	2013_04_DSG149_001	1712	23	40	5	7	13	2	86.913	88.1573
FFL	2013_04_DSG149_001	1713	23	50	5	7	13	2	86.5768	86.0756
FFL	2013_04_DSG149_001	1714	0	0	6	7	13	2	86.4139	88.1025
FFL	2013_04_DSG149_001	1715	0	10	6	7	13	2	86.0595	87.7212
FFL	2013_04_DSG149_001	1716	0	20	6	7	13	2	85.7337	91.4146
FFL	2013_04_DSG149_001	1717	0	30	6	7	13	2	85.9555	88.9979
FFL	2013_04_DSG149_001	1718	0	40	6	7	13	2	85.7379	92.2532
FFL	2013_04_DSG149_001	1719	0	50	6	7	13	2	85.3269	93.3344
FFL	2013_04_DSG149_001	1720	1	0	6	7	13	2	85.77	90.5201
FFL	2013_04_DSG149_001	1721	1	10	6	7	13	2	85.9361	90.6432
FFL	2013_04_DSG149_001	1722	1	20	6	7	13	2	86.1477	88.3331
FFL	2013_04_DSG149_001	1723	1	30	6	7	13	2	88.1321	90.3195
FFL	2013_04_DSG149_001	1724	1	40	6	7	13	2	86.2951	92.7172
FFL	2013_04_DSG149_001	1725	1	50	6	7	13	2	86.0183	87.3773
FFL	2013_04_DSG149_001	1726	2	0	6	7	13	2	86.4051	89.7623
FFL	2013_04_DSG149_001	1727	2	10	6	7	13	2	87.1973	90.6478
FFL	2013_04_DSG149_001	1728	2	20	6	7	13	2	85.8147	88.0447
FFL	2013_04_DSG149_001	1729	2	30	6	7	13	2	85.5064	87.611
FFL	2013_04_DSG149_001	1730	2	40	6	7	13	2	85.726	87.5338
FFL	2013_04_DSG149_001	1731	2	50	6	7	13	2	85.6182	88.2701
FFL	2013_04_DSG149_001	1732	3	0	6	7	13	2	85.5016	87.9841
FFL	2013_04_DSG149_001	1733	3	10	6	7	13	2	85.5192	89.7726
FFL	2013_04_DSG149_001	1734	3	20	6	7	13	2	85.5621	88.622
FFL	2013_04_DSG149_001	1735	3	30	6	7	13	2	85.5631	88.4989
FFL	2013_04_DSG149_001	1736	3	40	6	7	13	2	85.5443	88.4768
FFL	2013_04_DSG149_001	1737	3	50	6	7	13	2	85.5585	97.3482
FFL	2013_04_DSG149_001	1738	4	0	6	7	13	2	85.3724	91.2838
FFL	2013_04_DSG149_001	1739	4	10	6	7	13	2	85.3056	90.2449
FFL	2013_04_DSG149_001	1740	4	20	6	7	13	2	85.8045	91.3039
FFL	2013_04_DSG149_001	1741	4	30	6	7	13	2	85.3975	91.4675
FFL	2013_04_DSG149_001	1742	4	40	6	7	13	2	86.4452	89.9573
FFL	2013_04_DSG149_001	1743	4	50	6	7	13	2	86.3065	90.0196
FFL	2013_04_DSG149_001	1744	5	0	6	7	13	2	86.7967	93.8109
FFL	2013_04_DSG149_001	1745	5	10	6	7	13	2	86.7177	93.1958
FFL	2013_04_DSG149_001	1746	5	20	6	7	13	2	87.0465	91.961
FFL	2013_04_DSG149_001	1747	5	30	6	7	13	2	86.5163	92.0495
FFL	2013_04_DSG149_001	1748	5	40	6	7	13	2	85.9487	92.9325
FFL	2013_04_DSG149_001	1749	5	50	6	7	13	2	85.4839	90.7357
FFL	2013_04_DSG149_001	1750	6	0	6	7	13	2	86.7386	92.3732
FFL	2013_04_DSG149_001	1751	6	10	6	7	13	1	85.4906	98.003
FFL	2013_04_DSG149_001	1752	6	20	6	7	13	2	85.6471	90.541
FFL	2013_04_DSG149_001	1753	6	30	6	7	13	2	85.8613	93.3771
FFL	2013_04_DSG149_001	1754	6	40	6	7	13	2	85.2007	90.3903
FFL	2013_04_DSG149_001	1755	6	50	6	7	13	2	87.6625	90.0372
FFL	2013_04_DSG149_001	1756	7	0	6	7	13	2	85.562	91.4036
FFL	2013_04_DSG149_001	1757	7	10	6	7	13	1	85.1165	91.6485
FFL	2013_04_DSG149_001	1758	7	20	6	7	13	2	85.4426	89.6315
FFL	2013_04_DSG149_001	1759	7	30	6	7	13	2	84.9406	91.0205
FFL	2013_04_DSG149_001	1760	7	40	6	7	13	1	84.7268	90.9887
FFL	2013_04_DSG149_001	1761	7	50	6	7	13	1	84.166	91.836
FFL	2013_04_DSG149_001	1762	8	0	6	7	13	1	85.1695	92.7854
FFL	2013_04_DSG149_001	1763	8	10	6	7	13	1	84.0938	94.5307
FFL	2013_04_DSG149_001	1764	8	20	6	7	13	1	83.595	91.7335
FFL	2013_04_DSG149_001	1765	8	30	6	7	13	1	85.1227	93.1217
FFL	2013_04_DSG149_001	1766	8	40	6	7	13	1	84	93.1804
FFL	2013_04_DSG149_001	1767	8	50	6	7	13	1	84.7539	94.2792
FFL	2013_04_DSG149_001	1768	9	0	6	7	13	1	84.2208	97.601
FFL	2013_04_DSG149_001	1769	9	10	6	7	13	2	84.4346	91.0308
FFL	2013_04_DSG149_001	1770	9	20	6	7	13	1	84.2477	92.5799
FFL	2013_04_DSG149_001	1771	9	30	6	7	13	1	84.4216	93.2394
FFL	2013_04_DSG149_001	1772	9	40	6	7	13	1	83.7414	94.0941
FFL	2013_04_DSG149_001	1773	9	50	6	7	13	1	85.4944	102.359
FFL	2013_04_DSG149_001	1774	10	0	6	7	13	1	84.1897	95.2274
FFL	2013_04_DSG149_001	1775	10	10	6	7	13	1	84.0712	95.4452
FFL	2013_04_DSG149_001	1776	10	20	6	7	13	1	85.2015	92.8817
FFL	2013_04_DSG149_001	1777	10	30	6	7	13	1	84.1298	90.8619
FFL	2013_04_DSG149_001	1778	10	40	6	7	13	1	83.8113	93.613
FFL	2013_04_DSG149_001	1779	10	50	6	7	13	1	88.6218	93.4444
FFL	2013_04_DSG149_001	1780	11	0	6	7	13	2	84.6767	92.2481
FFL	2013_04_DSG149_001	1781	11	10	6	7	13	1	85.1694	101.816
FFL	2013_04_DSG149_001	1782	11	20	6	7	13	1	84.783	92.1348
FFL	2013_04_DSG149_001	1783	11	30	6	7	13	2	85.2511	92.5386
FFL	2013_04_DSG149_001	1784	11	40	6	7	13	2	84.8167	89.3513
FFL	2013_04_DSG149_001	1785	11	50	6	7	13	2	85.0834	97.5433
FFL	2013_04_DSG149_001	1786	12	0	6	7	13	2	85.2943	89.9822
FFL	2013_04_DSG149_001	1787	12	10	6	7	13	2	85.2288	97.4921
FFL	2013_04_DSG149_001	1788	12	20	6	7	13	2	89.0372	90.1938
FFL	2013_04_DSG149_001	1789	12	30	6	7	13	2	86.0318	102.035
FFL	2013_04_DSG149_001	1790	12	40	6	7	13	2	85.4832	97.5722
FFL	2013_04_DSG149_001	1791	12	50	6	7	13	2	85.8037	85.03
FFL	2013_04_DSG149_001	1792	13	0	6	7	13	2	85.7444	96.0873
FFL	2013_04_DSG149_001	1793	13	10	6	7	13	2	86.3616	103.02
FFL	2013_04_DSG149_001	1794	13	20	6	7	13	2	86.3698	102.665
FFL	2013_04_DSG149_001	1795	13	30	6	7	13	2	85.4438	91.5778
FFL	2013_04_DSG149_001	1796	13	40	6	7	13	2	85.8672	107.045
FFL	2013_04_DSG149_001	1797	13	50	6	7	13	2	85.772	91.8987
FFL	2013_04_DSG149_001	1798	14	0	6	7	13	2	85.4051	99.6092
FFL	2013_04_DSG149_001	1799	14	10	6	7	13	2	86.1029	87.6166
FFL	2013_04_DSG149_001	1800	14	20	6	7	13	2	85.7151	86.6466
FFL	2013_04_DSG149_001	1801	14	30	6	7	13	2	85.5428	102.8
FFL	2013_04_DSG149_001	1802	14	40	6	7	13	2	85.5485	83.349
FFL	2013_04_DSG149_001	1803	14	50	6	7	13	2	85.5349	80.2915
FFL	2013_04_DSG149_001	1804	15	0	6	7	13	2	85.1564	83.3116
FFL	2013_04_DSG149_001	1805	15	10	6	7	13	2	86.8534	92.3799
FFL	2013_04_DSG149_001	1806	15	20	6	7	13	2	85.6131	87.3525
FFL	2013_04_DSG149_001	1807	15	30	6	7	13	2	85.7739	95.0153
FFL	2013_04_DSG149_001	1808	15	40	6	7	13	2	85.502	89.2548
FFL	2013_04_DSG149_001	1809	15	50	6	7	13	2	85.5937	82.8757
FFL	2013_04_DSG149_001	1810	16	0	6	7	13	2	85.4017	82.2954
FFL	2013_04_DSG149_001	1811	16	10	6	7	13	2	85.6854	80.6698
FFL	2013_04_DSG149_001	1812	16	20	6	7	13	2	85.3381	89.0381
FFL	2013_04_DSG149_001	1813	16	30	6	7	13	2	85.246	94.0961
FFL	2013_04_DSG149_001	1814	16	40	6	7	13	2	85.286	99.9757
FFL	2013_04_DSG149_001	1815	16	50	6	7	13	2	85.0227	80.5615
FFL	2013_04_DSG149_001	1816	17	0	6	7	13	2	85.4312	86.3043
FFL	2013_04_DSG149_001	1817	17	10	6	7	13	2	84.8682	78.234
FFL	2013_04_DSG149_001	1818	17	20	6	7	13	2	86.4291	82.9336
FFL	2013_04_DSG149_001	1819	17	30	6	7	13	2	85.1991	81.6691
FFL	2013_04_DSG149_001	1820	17	40	6	7	13	2	85.6476	78.0259
FFL	2013_04_DSG149_001	1821	17	50	6	7	13	2	84.8273	75.641
FFL	2013_04_DSG149_001	1822	18	0	6	7	13	2	85.4915	78.4537
FFL	2013_04_DSG149_001	1823	18	10	6	7	13	2	85.7895	88.3972
FFL	2013_04_DSG149_001	1824	18	20	6	7	13	2	86.0575	79.2186
FFL	2013_04_DSG149_001	1825	18	30	6	7	13	2	85.8192	85.0436
FFL	2013_04_DSG149_001	1826	18	40	6	7	13	2	85.3626	85.3777
FFL	2013_04_DSG149_001	1827	18	50	6	7	13	2	85.4741	81.9057
FFL	2013_04_DSG149_001	1828	19	0	6	7	13	2	85.8284	83.4871
FFL	2013_04_DSG149_001	1829	19	10	6	7	13	2	86.0374	83.1911
FFL	2013_04_DSG149_001	1830	19	20	6	7	13	2	86.0697	86.7734
FFL	2013_04_DSG149_001	1831	19	30	6	7	13	2	86.8674	88.6889
FFL	2013_04_DSG149_001	1832	19	40	6	7	13	1	90.2283	97.1012
FFL	2013_04_DSG149_001	1833	19	50	6	7	13	2	89.017	96.5625
FFL	2013_04_DSG149_001	1834	20	0	6	7	13	2	88.0625	93.3995
FFL	2013_04_DSG149_001	1835	20	10	6	7	13	2	87.6088	92.2638
FFL	2013_04_DSG149_001	1836	20	20	6	7	13	2	87.8098	91.0554
FFL	2013_04_DSG149_001	1837	20	30	6	7	13	2	87.1542	90.1112
FFL	2013_04_DSG149_001	1838	20	40	6	7	13	2	87.3812	90.0845
FFL	2013_04_DSG149_001	1839	20	50	6	7	13	2	86.7546	85.9113
FFL	2013_04_DSG149_001	1840	21	0	6	7	13	2	86.5327	85.0147
FFL	2013_04_DSG149_001	1841	21	10	6	7	13	2	86.7284	80.2122
FFL	2013_04_DSG149_001	1842	21	20	6	7	13	2	86.1803	84.4578
FFL	2013_04_DSG149_001	1843	21	30	6	7	13	2	86.9812	84.2688
FFL	2013_04_DSG149_001	1844	21	40	6	7	13	2	86.808	82.6675
FFL	2013_04_DSG149_001	1845	21	50	6	7	13	2	86.3956	82.8863
FFL	2013_04_DSG149_001	1846	22	0	6	7	13	2	86.4835	84.3015
FFL	2013_04_DSG149_001	1847	22	10	6	7	13	2	86.4825	82.9697
FFL	2013_04_DSG149_001	1848	22	20	6	7	13	2	86.3439	80.782
FFL	2013_04_DSG149_001	1849	22	30	6	7	13	2	86.1423	82.7994
FFL	2013_04_DSG149_001	1850	22	40	6	7	13	2	86.2649	83.9945
FFL	2013_04_DSG149_001	1851	22	50	6	7	13	2	86.3234	80.6105
FFL	2013_04_DSG149_001	1852	23	0	6	7	13	2	86.8934	79.58
FFL	2013_04_DSG149_001	1853	23	10	6	7	13	2	86.912	85.6017
FFL	2013_04_DSG149_001	1854	23	20	6	7	13	2	86.4362	78.6332
FFL	2013_04_DSG149_001	1855	23	30	6	7	13	2	86.1356	81.8702
FFL	2013_04_DSG149_001	1856	23	40	6	7	13	2	86.1485	81.4886
FFL	2013_04_DSG149_001	1857	23	50	6	7	13	2	87.0186	78.9434
FFL	2013_04_DSG149_001	1858	0	0	7	7	13	2	87.3675	81.6818
FFL	2013_04_DSG149_001	1859	0	10	7	7	13	2	86.7984	77.9508
FFL	2013_04_DSG149_001	1860	0	20	7	7	13	2	87.5372	78.1277
FFL	2013_04_DSG149_001	1861	0	30	7	7	13	2	86.5699	78.0175
FFL	2013_04_DSG149_001	1862	0	40	7	7	13	2	86.291	82.6627
FFL	2013_04_DSG149_001	1863	0	50	7	7	13	2	88.1658	78.6746
FFL	2013_04_DSG149_001	1864	1	0	7	7	13	2	86.4453	78.6174
FFL	2013_04_DSG149_001	1865	1	10	7	7	13	2	88.4577	83.813
FFL	2013_04_DSG149_001	1866	1	20	7	7	13	3	90.2628	100.861
FFL	2013_04_DSG149_001	1867	1	30	7	7	13	2	86.344	85.0243
FFL	2013_04_DSG149_001	1868	1	40	7	7	13	2	87.6244	88.6431
FFL	2013_04_DSG149_001	1869	1	50	7	7	13	2	85.8116	85.1844
FFL	2013_04_DSG149_001	1870	2	0	7	7	13	2	85.6351	86.5872
FFL	2013_04_DSG149_001	1871	2	10	7	7	13	2	85.3537	86.5572
FFL	2013_04_DSG149_001	1872	2	20	7	7	13	2	86.7073	86.679
FFL	2013_04_DSG149_001	1873	2	30	7	7	13	2	85.495	87.409
FFL	2013_04_DSG149_001	1874	2	40	7	7	13	2	85.559	87.7787
FFL	2013_04_DSG149_001	1875	2	50	7	7	13	2	85.6147	86.6446
FFL	2013_04_DSG149_001	1876	3	0	7	7	13	2	85.3497	86.7704
FFL	2013_04_DSG149_001	1877	3	10	7	7	13	2	85.0207	86.5342
FFL	2013_04_DSG149_001	1878	3	20	7	7	13	2	86.1232	89.6273
FFL	2013_04_DSG149_001	1879	3	30	7	7	13	2	85.7164	87.4448
FFL	2013_04_DSG149_001	1880	3	40	7	7	13	2	86.1786	86.8537
FFL	2013_04_DSG149_001	1881	3	50	7	7	13	2	85.8547	94.7237
FFL	2013_04_DSG149_001	1882	4	0	7	7	13	2	85.1854	87.2533
FFL	2013_04_DSG149_001	1883	4	10	7	7	13	2	86.0144	109.845
FFL	2013_04_DSG149_001	1884	4	20	7	7	13	2	86.0487	94.1708
FFL	2013_04_DSG149_001	1885	4	30	7	7	13	2	85.5858	90.6994
FFL	2013_04_DSG149_001	1886	4	40	7	7	13	2	85.9948	103.341
FFL	2013_04_DSG149_001	1887	4	50	7	7	13	2	86.9332	89.2279
FFL	2013_04_DSG149_001	1888	5	0	7	7	13	2	86.7157	86.466
FFL	2013_04_DSG149_001	1889	5	10	7	7	13	2	86.9096	87.2709
FFL	2013_04_DSG149_001	1890	5	20	7	7	13	2	86.6451	86.0768
FFL	2013_04_DSG149_001	1891	5	30	7	7	13	2	86.6668	85.6764
FFL	2013_04_DSG149_001	1892	5	40	7	7	13	2	86.4796	86.4726
FFL	2013_04_DSG149_001	1893	5	50	7	7	13	2	85.9043	86.8142
FFL	2013_04_DSG149_001	1894	6	0	7	7	13	2	85.5731	89.7323
FFL	2013_04_DSG149_001	1895	6	10	7	7	13	2	85.3778	88.878
FFL	2013_04_DSG149_001	1896	6	20	7	7	13	2	85.3682	87.402
FFL	2013_04_DSG149_001	1897	6	30	7	7	13	2	86.3468	89.1502
FFL	2013_04_DSG149_001	1898	6	40	7	7	13	2	85.9085	91.652
FFL	2013_04_DSG149_001	1899	6	50	7	7	13	2	84.8818	90.2616
FFL	2013_04_DSG149_001	1900	7	0	7	7	13	2	85.794	87.5277
FFL	2013_04_DSG149_001	1901	7	10	7	7	13	1	86.03	91.6691
FFL	2013_04_DSG149_001	1902	7	20	7	7	13	2	84.925	91.3148
FFL	2013_04_DSG149_001	1903	7	30	7	7	13	2	84.876	90.2349
FFL	2013_04_DSG149_001	1904	7	40	7	7	13	2	84.7055	89.8324
FFL	2013_04_DSG149_001	1905	7	50	7	7	13	1	84.631	92.7451
FFL	2013_04_DSG149_001	1906	8	0	7	7	13	2	85.6388	89.4999
FFL	2013_04_DSG149_001	1907	8	10	7	7	13	2	85.4551	89.8252
FFL	2013_04_DSG149_001	1908	8	20	7	7	13	2	84.6651	90.8521
FFL	2013_04_DSG149_001	1909	8	30	7	7	13	1	84.8612	91.967
FFL	2013_04_DSG149_001	1910	8	40	7	7	13	1	83.562	91.5105
FFL	2013_04_DSG149_001	1911	8	50	7	7	13	2	84.6022	90.6424
FFL	2013_04_DSG149_001	1912	9	0	7	7	13	2	84.8041	90.3228
FFL	2013_04_DSG149_001	1913	9	10	7	7	13	2	84.4003	90.5413
FFL	2013_04_DSG149_001	1914	9	20	7	7	13	2	84.8028	89.434
FFL	2013_04_DSG149_001	1915	9	30	7	7	13	2	85.6853	91.0274
FFL	2013_04_DSG149_001	1916	9	40	7	7	13	1	85.1003	91.6803
FFL	2013_04_DSG149_001	1917	9	50	7	7	13	2	84.5945	90.0608
FFL	2013_04_DSG149_001	1918	10	0	7	7	13	2	84.5745	90.8963
FFL	2013_04_DSG149_001	1919	10	10	7	7	13	2	84.9646	90.2281
FFL	2013_04_DSG149_001	1920	10	20	7	7	13	2	84.4296	89.0139
FFL	2013_04_DSG149_001	1921	10	30	7	7	13	2	84.4517	88.8087
FFL	2013_04_DSG149_001	1922	10	40	7	7	13	2	84.7855	88.4865
FFL	2013_04_DSG149_001	1923	10	50	7	7	13	2	86.9566	89.3177
FFL	2013_04_DSG149_001	1924	11	0	7	7	13	2	84.9243	88.9256
FFL	2013_04_DSG149_001	1925	11	10	7	7	13	2	85.2061	88.8668
FFL	2013_04_DSG149_001	1926	11	20	7	7	13	2	86.0561	88.6164
FFL	2013_04_DSG149_001	1927	11	30	7	7	13	2	85.3323	87.633
FFL	2013_04_DSG149_001	1928	11	40	7	7	13	2	85.979	87.2563
FFL	2013_04_DSG149_001	1929	11	50	7	7	13	2	85.7888	88.9842
FFL	2013_04_DSG149_001	1930	12	0	7	7	13	2	85.6882	86.5997
FFL	2013_04_DSG149_001	1931	12	10	7	7	13	2	85.8268	90.3613
FFL	2013_04_DSG149_001	1932	12	20	7	7	13	2	86.2052	84.6465
FFL	2013_04_DSG149_001	1933	12	30	7	7	13	2	86.7096	83.5042
FFL	2013_04_DSG149_001	1934	12	40	7	7	13	2	85.8494	88.0888
FFL	2013_04_DSG149_001	1935	12	50	7	7	13	2	86.0626	90.2088
FFL	2013_04_DSG149_001	1936	13	0	7	7	13	2	85.8793	88.2762
FFL	2013_04_DSG149_001	1937	13	10	7	7	13	2	85.894	82.0709
FFL	2013_04_DSG149_001	1938	13	20	7	7	13	2	85.9353	83.5269
FFL	2013_04_DSG149_001	1939	13	30	7	7	13	2	85.965	85.7982
FFL	2013_04_DSG149_001	1940	13	40	7	7	13	3	88.0747	84.9124
FFL	2013_04_DSG149_001	1941	13	50	7	7	13	2	86.2356	80.8413
FFL	2013_04_DSG149_001	1942	14	0	7	7	13	2	86.0553	85.0381
FFL	2013_04_DSG149_001	1943	14	10	7	7	13	2	87.0374	76.0871
FFL	2013_04_DSG149_001	1944	14	20	7	7	13	2	86.4653	91.331
FFL	2013_04_DSG149_001	1945	14	30	7	7	13	2	86.0541	87.578
FFL	2013_04_DSG149_001	1946	14	40	7	7	13	3	86.6291	96.7859
FFL	2013_04_DSG149_001	1947	14	50	7	7	13	2	86.3818	81.3191
FFL	2013_04_DSG149_001	1948	15	0	7	7	13	2	85.7734	94.8819
FFL	2013_04_DSG149_001	1949	15	10	7	7	13	2	85.7447	85.898
FFL	2013_04_DSG149_001	1950	15	20	7	7	13	2	85.8326	99.7297
FFL	2013_04_DSG149_001	1951	15	30	7	7	13	2	85.6869	80.7322
FFL	2013_04_DSG149_001	1952	15	40	7	7	13	2	85.5556	81.01
FFL	2013_04_DSG149_001	1953	15	50	7	7	13	2	85.9075	80.2512
FFL	2013_04_DSG149_001	1954	16	0	7	7	13	2	86.3663	86.1482
FFL	2013_04_DSG149_001	1955	16	10	7	7	13	2	86.8367	82.558
FFL	2013_04_DSG149_001	1956	16	20	7	7	13	2	85.4827	84.9362
FFL	2013_04_DSG149_001	1957	16	30	7	7	13	2	85.6216	83.1072
FFL	2013_04_DSG149_001	1958	16	40	7	7	13	2	85.5579	94.3449
FFL	2013_04_DSG149_001	1959	16	50	7	7	13	2	85.5835	84.1314
FFL	2013_04_DSG149_001	1960	17	0	7	7	13	2	85.3464	84.9753
FFL	2013_04_DSG149_001	1961	17	10	7	7	13	2	85.7877	83.8788
FFL	2013_04_DSG149_001	1962	17	20	7	7	13	2	85.3263	87.343
FFL	2013_04_DSG149_001	1963	17	30	7	7	13	2	85.1033	86.4423
FFL	2013_04_DSG149_001	1964	17	40	7	7	13	2	96.4987	97.2988
FFL	2013_04_DSG149_001	1965	17	50	7	7	13	2	97.5265	101.236
FFL	2013_04_DSG149_001	1966	18	0	7	7	13	2	89.4454	92.936
FFL	2013_04_DSG149_001	1967	18	10	7	7	13	2	87.304	81.9323
FFL	2013_04_DSG149_001	1968	18	20	7	7	13	2	85.9831	90.307
FFL	2013_04_DSG149_001	1969	18	30	7	7	13	2	86.4381	80.1226
FFL	2013_04_DSG149_001	1970	18	40	7	7	13	2	85.5335	80.1854
FFL	2013_04_DSG149_001	1971	18	50	7	7	13	2	85.9141	83.3171
FFL	2013_04_DSG149_001	1972	19	0	7	7	13	2	85.926	82.3624
FFL	2013_04_DSG149_001	1973	19	10	7	7	13	2	86.6805	86.4111
FFL	2013_04_DSG149_001	1974	19	20	7	7	13	2	85.9432	82.143
FFL	2013_04_DSG149_001	1975	19	30	7	7	13	2	86.7666	87.62
FFL	2013_04_DSG149_001	1976	19	40	7	7	13	2	87.3908	86.9877
FFL	2013_04_DSG149_001	1977	19	50	7	7	13	2	87.4193	83.8891
FFL	2013_04_DSG149_001	1978	20	0	7	7	13	2	88.2711	86.4701
FFL	2013_04_DSG149_001	1979	20	10	7	7	13	2	87.3712	83.8928
FFL	2013_04_DSG149_001	1980	20	20	7	7	13	2	86.4261	85.5421
FFL	2013_04_DSG149_001	1981	20	30	7	7	13	2	86.8343	86.6134
FFL	2013_04_DSG149_001	1982	20	40	7	7	13	2	87.274	89.1648
FFL	2013_04_DSG149_001	1983	20	50	7	7	13	2	86.0468	87.7864
FFL	2013_04_DSG149_001	1984	21	0	7	7	13	2	86.6888	93.5337
FFL	2013_04_DSG149_001	1985	21	10	7	7	13	2	86.0173	90.1029
FFL	2013_04_DSG149_001	1986	21	20	7	7	13	2	86.0391	87.8379
FFL	2013_04_DSG149_001	1987	21	30	7	7	13	2	85.5769	89.0678
FFL	2013_04_DSG149_001	1988	21	40	7	7	13	2	84.7745	89.5904
FFL	2013_04_DSG149_001	1989	21	50	7	7	13	2	86.1026	87.3553
FFL	2013_04_DSG149_001	1990	22	0	7	7	13	2	86.0569	88.6484
FFL	2013_04_DSG149_001	1991	22	10	7	7	13	2	86.3169	87.624
FFL	2013_04_DSG149_001	1992	22	20	7	7	13	2	85.9832	87.1569
FFL	2013_04_DSG149_001	1993	22	30	7	7	13	2	86.7849	87.2712
FFL	2013_04_DSG149_001	1994	22	40	7	7	13	2	85.7064	88.3916
FFL	2013_04_DSG149_001	1995	22	50	7	7	13	2	85.8897	86.0147
FFL	2013_04_DSG149_001	1996	23	0	7	7	13	2	85.9849	83.2117
FFL	2013_04_DSG149_001	1997	23	10	7	7	13	2	85.8959	87.9693
FFL	2013_04_DSG149_001	1998	23	20	7	7	13	2	86.2792	83.9015
FFL	2013_04_DSG149_001	1999	23	30	7	7	13	2	85.3593	83.8544
FFL	2013_04_DSG149_001	2000	23	40	7	7	13	2	88.0745	84.2066
FFL	2013_04_DSG149_001	2001	23	50	7	7	13	2	85.5944	91.5525
FFL	2013_04_DSG149_001	2002	0	0	8	7	13	2	85.837	82.9215
FFL	2013_04_DSG149_001	2003	0	10	8	7	13	2	85.8022	84.36
FFL	2013_04_DSG149_001	2004	0	20	8	7	13	2	85.3653	84.3367
FFL	2013_04_DSG149_001	2005	0	30	8	7	13	2	85.7675	84.8999
FFL	2013_04_DSG149_001	2006	0	40	8	7	13	2	86.2882	86.3652
FFL	2013_04_DSG149_001	2007	0	50	8	7	13	2	85.8767	83.0404
FFL	2013_04_DSG149_001	2008	1	0	8	7	13	2	87.5295	83.3701
FFL	2013_04_DSG149_001	2009	1	10	8	7	13	2	85.3897	84.9936
FFL	2013_04_DSG149_001	2010	1	20	8	7	13	2	85.7646	81.9378
FFL	2013_04_DSG149_001	2011	1	30	8	7	13	2	85.8572	81.4484
FFL	2013_04_DSG149_001	2012	1	40	8	7	13	2	86.0792	83.9571
FFL	2013_04_DSG149_001	2013	1	50	8	7	13	2	86.4271	78.4331
FFL	2013_04_DSG149_001	2014	2	0	8	7	13	2	86.4858	77.8939
FFL	2013_04_DSG149_001	2015	2	10	8	7	13	2	86.0824	76.7107
FFL	2013_04_DSG149_001	2016	2	20	8	7	13	2	86.3147	76.3539
FFL	2013_04_DSG149_001	2017	2	30	8	7	13	2	85.8272	76.3597
FFL	2013_04_DSG149_001	2018	2	40	8	7	13	2	87.2658	80.09
FFL	2013_04_DSG149_001	2019	2	50	8	7	13	2	85.8739	83.4518
FFL	2013_04_DSG149_001	2020	3	0	8	7	13	2	85.8406	85.6544
FFL	2013_04_DSG149_001	2021	3	10	8	7	13	2	85.7335	84.2471
FFL	2013_04_DSG149_001	2022	3	20	8	7	13	2	87.8285	84.9128
FFL	2013_04_DSG149_001	2023	3	30	8	7	13	2	86.2669	84.7856
FFL	2013_04_DSG149_001	2024	3	40	8	7	13	2	86.0639	86.9555
FFL	2013_04_DSG149_001	2025	3	50	8	7	13	2	85.5715	85.7529
FFL	2013_04_DSG149_001	2026	4	0	8	7	13	2	85.5325	87.1246
FFL	2013_04_DSG149_001	2027	4	10	8	7	13	2	86.324	88.3576
FFL	2013_04_DSG149_001	2028	4	20	8	7	13	2	85.4459	85.8196
FFL	2013_04_DSG149_001	2029	4	30	8	7	13	2	86.4775	87.1992
FFL	2013_04_DSG149_001	2030	4	40	8	7	13	2	87.247	87.1676
FFL	2013_04_DSG149_001	2031	4	50	8	7	13	2	87.1403	88.0611
FFL	2013_04_DSG149_001	2032	5	0	8	7	13	2	86.6531	87.8733
FFL	2013_04_DSG149_001	2033	5	10	8	7	13	2	86.791	87.4199
FFL	2013_04_DSG149_001	2034	5	20	8	7	13	2	88.2545	88.1153
FFL	2013_04_DSG149_001	2035	5	30	8	7	13	2	86.2546	88.8336
FFL	2013_04_DSG149_001	2036	5	40	8	7	13	2	85.8745	91.3016
FFL	2013_04_DSG149_001	2037	5	50	8	7	13	2	85.523	88.9911
FFL	2013_04_DSG149_001	2038	6	0	8	7	13	2	84.9186	88.6747
FFL	2013_04_DSG149_001	2039	6	10	8	7	13	2	85.0158	88.6839
FFL	2013_04_DSG149_001	2040	6	20	8	7	13	2	84.5695	90.6435
FFL	2013_04_DSG149_001	2041	6	30	8	7	13	2	84.8692	88.0122
FFL	2013_04_DSG149_001	2042	6	40	8	7	13	2	85.5296	88.877
FFL	2013_04_DSG149_001	2043	6	50	8	7	13	2	85.1995	87.9228
FFL	2013_04_DSG149_001	2044	7	0	8	7	13	2	84.8809	88.9211
FFL	2013_04_DSG149_001	2045	7	10	8	7	13	2	85.487	87.6417
FFL	2013_04_DSG149_001	2046	7	20	8	7	13	2	85.9874	87.4336
FFL	2013_04_DSG149_001	2047	7	30	8	7	13	2	85.3922	86.5771
FFL	2013_04_DSG149_001	2048	7	40	8	7	13	2	85.3941	87.8896
FFL	2013_04_DSG149_001	2049	7	50	8	7	13	2	85.0736	84.7326
FFL	2013_04_DSG149_001	2050	8	0	8	7	13	2	85.4189	85.2732
FFL	2013_04_DSG149_001	2051	8	10	8	7	13	2	85.9219	84.9441
FFL	2013_04_DSG149_001	2052	8	20	8	7	13	2	85.5764	83.1174
FFL	2013_04_DSG149_001	2053	8	30	8	7	13	2	85.3139	83.4803
FFL	2013_04_DSG149_001	2054	8	40	8	7	13	2	85.5055	82.9734
FFL	2013_04_DSG149_001	2055	8	50	8	7	13	2	86.5488	82.6948
FFL	2013_04_DSG149_001	2056	9	0	8	7	13	2	85.3279	87.4094
FFL	2013_04_DSG149_001	2057	9	10	8	7	13	2	85.7705	79.9729
FFL	2013_04_DSG149_001	2058	9	20	8	7	13	2	85.3873	80.276
FFL	2013_04_DSG149_001	2059	9	30	8	7	13	2	85.4732	80.4879
FFL	2013_04_DSG149_001	2060	9	40	8	7	13	2	85.4386	78.4213
FFL	2013_04_DSG149_001	2061	9	50	8	7	13	2	85.1689	81.656
FFL	2013_04_DSG149_001	2062	10	0	8	7	13	2	85.3931	79.6459
FFL	2013_04_DSG149_001	2063	10	10	8	7	13	2	85.3206	78.3262
FFL	2013_04_DSG149_001	2064	10	20	8	7	13	2	85.4294	81.7186
FFL	2013_04_DSG149_001	2065	10	30	8	7	13	2	85.7349	79.6653
FFL	2013_04_DSG149_001	2066	10	40	8	7	13	2	85.4517	78.2361
FFL	2013_04_DSG149_001	2067	10	50	8	7	13	2	85.5897	78.487
FFL	2013_04_DSG149_001	2068	11	0	8	7	13	2	85.8863	78.7352
FFL	2013_04_DSG149_001	2069	11	10	8	7	13	2	86.0274	76.3826
FFL	2013_04_DSG149_001	2070	11	20	8	7	13	2	85.8448	77.7584
FFL	2013_04_DSG149_001	2071	11	30	8	7	13	2	86.036	83.0402
FFL	2013_04_DSG149_001	2072	11	40	8	7	13	2	85.6014	77.5015
FFL	2013_04_DSG149_001	2073	11	50	8	7	13	2	86.0758	76.7578
FFL	2013_04_DSG149_001	2074	12	0	8	7	13	2	85.9267	81.171
FFL	2013_04_DSG149_001	2075	12	10	8	7	13	2	87.0915	77.9175
FFL	2013_04_DSG149_001	2076	12	20	8	7	13	2	86.4612	97.9444
FFL	2013_04_DSG149_001	2077	12	30	8	7	13	2	86.2929	79.5751
FFL	2013_04_DSG149_001	2078	12	40	8	7	13	2	86.6388	91.223
FFL	2013_04_DSG149_001	2079	12	50	8	7	13	2	86.6789	76.8878
FFL	2013_04_DSG149_001	2080	13	0	8	7	13	2	86.0826	75.0224
FFL	2013_04_DSG149_001	2081	13	10	8	7	13	2	86.0805	79.0959
FFL	2013_04_DSG149_001	2082	13	20	8	7	13	2	86.0451	76.3064
FFL	2013_04_DSG149_001	2083	13	30	8	7	13	2	86.4854	80.0215
FFL	2013_04_DSG149_001	2084	13	40	8	7	13	2	86.5128	76.5964
FFL	2013_04_DSG149_001	2085	13	50	8	7	13	2	86.2897	75.3669
FFL	2013_04_DSG149_001	2086	14	0	8	7	13	2	86.4688	75.1078
FFL	2013_04_DSG149_001	2087	14	10	8	7	13	2	86.3965	95.7305
FFL	2013_04_DSG149_001	2088	14	20	8	7	13	2	86.8996	76.9069
FFL	2013_04_DSG149_001	2089	14	30	8	7	13	3	87.7705	94.2755
FFL	2013_04_DSG149_001	2090	14	40	8	7	13	2	86.6824	78.8573
FFL	2013_04_DSG149_001	2091	14	50	8	7	13	2	87.9802	77.2347
FFL	2013_04_DSG149_001	2092	15	0	8	7	13	2	86.3386	74.4388
FFL	2013_04_DSG149_001	2093	15	10	8	7	13	2	86.7677	83.3098
FFL	2013_04_DSG149_001	2094	15	20	8	7	13	2	86.3436	81.2511
FFL	2013_04_DSG149_001	2095	15	30	8	7	13	2	86.0033	74.2065
FFL	2013_04_DSG149_001	2096	15	40	8	7	13	2	86.0901	76.4946
FFL	2013_04_DSG149_001	2097	15	50	8	7	13	2	85.9077	80.8662
FFL	2013_04_DSG149_001	2098	16	0	8	7	13	2	85.9904	74.3653
FFL	2013_04_DSG149_001	2099	16	10	8	7	13	2	86.1406	80.3272
FFL	2013_04_DSG149_001	2100	16	20	8	7	13	2	86.0344	77.5048
FFL	2013_04_DSG149_001	2101	16	30	8	7	13	2	86.1003	89.1592
FFL	2013_04_DSG149_001	2102	16	40	8	7	13	2	85.8242	75.9414
FFL	2013_04_DSG149_001	2103	16	50	8	7	13	2	85.8127	79.0331
FFL	2013_04_DSG149_001	2104	17	0	8	7	13	2	85.7698	87.8501
FFL	2013_04_DSG149_001	2105	17	10	8	7	13	2	86.2573	77.5742
FFL	2013_04_DSG149_001	2106	17	20	8	7	13	2	85.9568	79.1305
FFL	2013_04_DSG149_001	2107	17	30	8	7	13	2	87.1145	81.5559
FFL	2013_04_DSG149_001	2108	17	40	8	7	13	2	85.7861	79.7403
FFL	2013_04_DSG149_001	2109	17	50	8	7	13	2	84.9814	79.8341
FFL	2013_04_DSG149_001	2110	18	0	8	7	13	2	85.244	84.697
FFL	2013_04_DSG149_001	2111	18	10	8	7	13	2	85.6542	82.3335
FFL	2013_04_DSG149_001	2112	18	20	8	7	13	2	85.7187	80.4309
FFL	2013_04_DSG149_001	2113	18	30	8	7	13	2	86.7098	79.9815
FFL	2013_04_DSG149_001	2114	18	40	8	7	13	2	85.5952	82.857
FFL	2013_04_DSG149_001	2115	18	50	8	7	13	2	85.4577	83.0736
FFL	2013_04_DSG149_001	2116	19	0	8	7	13	2	86.3551	85.7034
FFL	2013_04_DSG149_001	2117	19	10	8	7	13	2	89.3199	83.8433
FFL	2013_04_DSG149_001	2118	19	20	8	7	13	2	85.9049	82.7144
FFL	2013_04_DSG149_001	2119	19	30	8	7	13	2	86.6982	86.3046
FFL	2013_04_DSG149_001	2120	19	40	8	7	13	2	87.4269	86.729
FFL	2013_04_DSG149_001	2121	19	50	8	7	13	2	87.6818	84.5954
FFL	2013_04_DSG149_001	2122	20	0	8	7	13	2	88.5903	86.0432
FFL	2013_04_DSG149_001	2123	20	10	8	7	13	2	87.5578	85.0244
FFL	2013_04_DSG149_001	2124	20	20	8	7	13	2	88.9971	83.7003
FFL	2013_04_DSG149_001	2125	20	30	8	7	13	2	87.2738	84.019
FFL	2013_04_DSG149_001	2126	20	40	8	7	13	2	88.25	83.112
FFL	2013_04_DSG149_001	2127	20	50	8	7	13	2	87.7411	84.0715
FFL	2013_04_DSG149_001	2128	21	0	8	7	13	2	86.5315	82.3063
FFL	2013_04_DSG149_001	2129	21	10	8	7	13	2	86.4477	82.2932
FFL	2013_04_DSG149_001	2130	21	20	8	7	13	2	86.2717	82.2446
FFL	2013_04_DSG149_001	2131	21	30	8	7	13	2	86.4318	93.4997
FFL	2013_04_DSG149_001	2132	21	40	8	7	13	2	86.0715	83.1583
FFL	2013_04_DSG149_001	2133	21	50	8	7	13	2	86.5551	84.1199
FFL	2013_04_DSG149_001	2134	22	0	8	7	13	2	86.5971	84.5303
FFL	2013_04_DSG149_001	2135	22	10	8	7	13	2	85.7525	85.1334
FFL	2013_04_DSG149_001	2136	22	20	8	7	13	2	87.5066	83.798
FFL	2013_04_DSG149_001	2137	22	30	8	7	13	2	86.6396	85.9365
FFL	2013_04_DSG149_001	2138	22	40	8	7	13	2	85.8221	83.1997
FFL	2013_04_DSG149_001	2139	22	50	8	7	13	2	86.0163	82.6234
FFL	2013_04_DSG149_001	2140	23	0	8	7	13	2	87.3084	81.195
FFL	2013_04_DSG149_001	2141	23	10	8	7	13	2	85.5826	91.6306
FFL	2013_04_DSG149_001	2142	23	20	8	7	13	2	85.6503	80.38
FFL	2013_04_DSG149_001	2143	23	30	8	7	13	2	86.5142	80.9964
FFL	2013_04_DSG149_001	2144	23	40	8	7	13	2	85.9703	81.4603
FFL	2013_04_DSG149_001	2145	23	50	8	7	13	2	85.5739	81.3051
FFL	2013_06_DSG152_000	187	0	0	10	7	13	2	86.0192	79.4667
FFL	2013_06_DSG152_000	188	0	10	10	7	13	2	85.5975	83.7989
FFL	2013_06_DSG152_000	189	0	20	10	7	13	2	86.8091	80.0474
FFL	2013_06_DSG152_000	190	0	30	10	7	13	2	85.6902	78.3752
FFL	2013_06_DSG152_000	191	0	40	10	7	13	2	85.5671	80.559
FFL	2013_06_DSG152_000	192	0	50	10	7	13	2	86.4786	84.0094
FFL	2013_06_DSG152_000	193	1	0	10	7	13	2	86.3914	85.2679
FFL	2013_06_DSG152_000	194	1	10	10	7	13	2	85.5523	79.5067
FFL	2013_06_DSG152_000	195	1	20	10	7	13	2	85.573	84.859
FFL	2013_06_DSG152_000	196	1	30	10	7	13	2	85.4511	79.9724
FFL	2013_06_DSG152_000	197	1	40	10	7	13	2	86.0871	79.8855
FFL	2013_06_DSG152_000	198	1	50	10	7	13	2	85.3466	79.8254
FFL	2013_06_DSG152_000	199	2	0	10	7	13	2	85.6594	81.8014
FFL	2013_06_DSG152_000	200	2	10	10	7	13	2	85.6376	78.5832
FFL	2013_06_DSG152_000	201	2	20	10	7	13	2	85.5115	79.3297
FFL	2013_06_DSG152_000	202	2	30	10	7	13	2	85.4439	79.4362
FFL	2013_06_DSG152_000	203	2	40	10	7	13	2	86.0834	80.4413
FFL	2013_06_DSG152_000	204	2	50	10	7	13	2	86.1282	78.8376
FFL	2013_06_DSG152_000	205	3	0	10	7	13	2	86.0308	80.4871
FFL	2013_06_DSG152_000	206	3	10	10	7	13	2	85.5909	81.9479
FFL	2013_06_DSG152_000	207	3	20	10	7	13	2	86.0506	80.7049
FFL	2013_06_DSG152_000	208	3	30	10	7	13	2	86.1099	83.6175
FFL	2013_06_DSG152_000	209	3	40	10	7	13	2	85.8268	87.3114
FFL	2013_06_DSG152_000	210	3	50	10	7	13	2	85.8698	85.0148
FFL	2013_06_DSG152_000	211	4	0	10	7	13	2	85.5145	86.1099
FFL	2013_06_DSG152_000	212	4	10	10	7	13	2	85.3867	84.8925
FFL	2013_06_DSG152_000	213	4	20	10	7	13	2	85.7272	83.3713
FFL	2013_06_DSG152_000	214	4	30	10	7	13	2	86.3067	84.2636
FFL	2013_06_DSG152_000	215	4	40	10	7	13	2	86.4226	82.5361
FFL	2013_06_DSG152_000	216	4	50	10	7	13	2	86.8593	85.0127
FFL	2013_06_DSG152_000	217	5	0	10	7	13	2	87.1528	80.8401
FFL	2013_06_DSG152_000	218	5	10	10	7	13	2	87.1004	79.3021
FFL	2013_06_DSG152_000	219	5	20	10	7	13	2	86.7623	81.9649
FFL	2013_06_DSG152_000	220	5	30	10	7	13	2	86.7192	85.1472
FFL	2013_06_DSG152_000	221	5	40	10	7	13	2	86.8607	81.3156
FFL	2013_06_DSG152_000	222	5	50	10	7	13	2	85.7927	80.7572
FFL	2013_06_DSG152_000	223	6	0	10	7	13	2	85.4899	84.6236
FFL	2013_06_DSG152_000	224	6	10	10	7	13	2	85.3723	80.8584
FFL	2013_06_DSG152_000	225	6	20	10	7	13	2	85.8741	82.3136
FFL	2013_06_DSG152_000	226	6	30	10	7	13	2	84.8265	77.4909
FFL	2013_06_DSG152_000	227	6	40	10	7	13	2	85.114	77.1954
FFL	2013_06_DSG152_000	228	6	50	10	7	13	2	85.2862	76.3556
FFL	2013_06_DSG152_000	229	7	0	10	7	13	2	85.0571	75.8202
FFL	2013_06_DSG152_000	230	7	10	10	7	13	2	85.0153	79.7918
FFL	2013_06_DSG152_000	231	7	20	10	7	13	2	85.382	77.0385
FFL	2013_06_DSG152_000	232	7	30	10	7	13	2	85.2428	75.3035
FFL	2013_06_DSG152_000	233	7	40	10	7	13	2	85.1652	75.5318
FFL	2013_06_DSG152_000	234	7	50	10	7	13	2	85.3181	75.6258
FFL	2013_06_DSG152_000	235	8	0	10	7	13	2	85.4114	75.298
FFL	2013_06_DSG152_000	236	8	10	10	7	13	2	86.0573	76.3005
FFL	2013_06_DSG152_000	237	8	20	10	7	13	2	85.5364	75.1299
FFL	2013_06_DSG152_000	238	8	30	10	7	13	2	85.668	77.3107
FFL	2013_06_DSG152_000	239	8	40	10	7	13	2	85.8889	76.5274
FFL	2013_06_DSG152_000	240	8	50	10	7	13	2	86.9392	75.5725
FFL	2013_06_DSG152_000	241	9	0	10	7	13	2	85.7332	76.1186
FFL	2013_06_DSG152_000	242	9	10	10	7	13	2	86.0076	77.6757
FFL	2013_06_DSG152_000	243	9	20	10	7	13	2	85.9603	77.139
FFL	2013_06_DSG152_000	244	9	30	10	7	13	2	85.866	77.5845
FFL	2013_06_DSG152_000	245	9	40	10	7	13	2	86.2043	78.7073
FFL	2013_06_DSG152_000	246	9	50	10	7	13	2	85.5193	88.7243
FFL	2013_06_DSG152_000	247	10	0	10	7	13	1	86.5391	93.1119
FFL	2013_06_DSG152_000	248	10	10	10	7	13	2	85.7282	81.2907
FFL	2013_06_DSG152_000	249	10	20	10	7	13	1	85.9166	92.1026
FFL	2013_06_DSG152_000	250	10	30	10	7	13	2	85.7563	75.4676
FFL	2013_06_DSG152_000	251	10	40	10	7	13	2	85.6829	74.6479
FFL	2013_06_DSG152_000	252	10	50	10	7	13	2	85.5116	74.074
FFL	2013_06_DSG152_000	253	11	0	10	7	13	2	85.5855	74.8998
FFL	2013_06_DSG152_000	254	11	10	10	7	13	2	85.5717	74.6791
FFL	2013_06_DSG152_000	255	11	20	10	7	13	2	85.6047	75.4619
FFL	2013_06_DSG152_000	256	11	30	10	7	13	2	85.5857	74.7669
FFL	2013_06_DSG152_000	257	11	40	10	7	13	2	85.0007	74.5101
FFL	2013_06_DSG152_000	258	11	50	10	7	13	2	85.1313	85.2974
FFL	2013_06_DSG152_000	259	12	0	10	7	13	2	85.5216	80.0584
FFL	2013_06_DSG152_000	260	12	10	10	7	13	2	85.0089	84.4953
FFL	2013_06_DSG152_000	261	12	20	10	7	13	2	85.7401	73.7155
FFL	2013_06_DSG152_000	262	12	30	10	7	13	2	85.4729	76.9977
FFL	2013_06_DSG152_000	263	12	40	10	7	13	2	85.4871	75.6177
FFL	2013_06_DSG152_000	264	12	50	10	7	13	2	85.6614	75.7737
FFL	2013_06_DSG152_000	265	13	0	10	7	13	2	85.6218	74.0639
FFL	2013_06_DSG152_000	266	13	10	10	7	13	2	85.8424	74.2539
FFL	2013_06_DSG152_000	267	13	20	10	7	13	2	85.4369	74.1796
FFL	2013_06_DSG152_000	268	13	30	10	7	13	2	85.3908	74.5397
FFL	2013_06_DSG152_000	269	13	40	10	7	13	3	85.9416	75.9468
FFL	2013_06_DSG152_000	270	13	50	10	7	13	3	86.4066	78.1002
FFL	2013_06_DSG152_000	271	14	0	10	7	13	2	86.2434	90.4053
FFL	2013_06_DSG152_000	272	14	10	10	7	13	2	86.0133	73.9072
FFL	2013_06_DSG152_000	273	14	20	10	7	13	2	87.1057	74.4491
FFL	2013_06_DSG152_000	274	14	30	10	7	13	2	85.9056	74.2883
FFL	2013_06_DSG152_000	275	14	40	10	7	13	2	86.0055	74.8582
FFL	2013_06_DSG152_000	276	14	50	10	7	13	2	85.9436	77.039
FFL	2013_06_DSG152_000	277	15	0	10	7	13	2	85.806	76.0568
FFL	2013_06_DSG152_000	278	15	10	10	7	13	2	85.8692	75.6231
FFL	2013_06_DSG152_000	279	15	20	10	7	13	2	85.9588	77.6926
FFL	2013_06_DSG152_000	280	15	30	10	7	13	2	85.8485	77.9478
FFL	2013_06_DSG152_000	281	15	40	10	7	13	3	87.2899	86.895
FFL	2013_06_DSG152_000	282	15	50	10	7	13	3	86.1922	90.3226
FFL	2013_06_DSG152_000	283	16	0	10	7	13	2	85.936	75.0259
FFL	2013_06_DSG152_000	284	16	10	10	7	13	2	85.8112	77.9546
FFL	2013_06_DSG152_000	285	16	20	10	7	13	2	85.9105	76.5725
FFL	2013_06_DSG152_000	286	16	30	10	7	13	2	86.1195	80.3897
FFL	2013_06_DSG152_000	287	16	40	10	7	13	2	85.8109	80.6221
FFL	2013_06_DSG152_000	288	16	50	10	7	13	2	85.83	79.5168
FFL	2013_06_DSG152_000	289	17	0	10	7	13	2	85.6746	83.5616
FFL	2013_06_DSG152_000	290	17	10	10	7	13	2	85.6232	81.0037
FFL	2013_06_DSG152_000	291	17	20	10	7	13	2	85.1593	84.0003
FFL	2013_06_DSG152_000	292	17	30	10	7	13	2	85.3842	82.2935
FFL	2013_06_DSG152_000	293	17	40	10	7	13	2	85.185	84.7724
FFL	2013_06_DSG152_000	294	17	50	10	7	13	2	85.1576	84.4975
FFL	2013_06_DSG152_000	295	18	0	10	7	13	2	84.9869	82.7721
FFL	2013_06_DSG152_000	296	18	10	10	7	13	2	85.112	81.3773
FFL	2013_06_DSG152_000	297	18	20	10	7	13	2	85.773	82.9733
FFL	2013_06_DSG152_000	298	18	30	10	7	13	2	84.9088	82.093
FFL	2013_06_DSG152_000	299	18	40	10	7	13	2	85.5954	85.266
FFL	2013_06_DSG152_000	300	18	50	10	7	13	2	84.8152	81.3505
FFL	2013_06_DSG152_000	301	19	0	10	7	13	2	84.8844	82.1361
FFL	2013_06_DSG152_000	302	19	10	10	7	13	2	85.3768	83.3308
FFL	2013_06_DSG152_000	303	19	20	10	7	13	2	85.3901	83.3106
FFL	2013_06_DSG152_000	304	19	30	10	7	13	2	86.6687	82.898
FFL	2013_06_DSG152_000	305	19	40	10	7	13	2	86.8996	84.4069
FFL	2013_06_DSG152_000	306	19	50	10	7	13	2	87.1126	84.8731
FFL	2013_06_DSG152_000	307	20	0	10	7	13	2	87.1012	86.9083
FFL	2013_06_DSG152_000	308	20	10	10	7	13	2	87.3198	84.6411
FFL	2013_06_DSG152_000	309	20	20	10	7	13	2	88.4334	86.5055
FFL	2013_06_DSG152_000	310	20	30	10	7	13	2	87.066	86.8121
FFL	2013_06_DSG152_000	311	20	40	10	7	13	2	86.1432	84.6095
FFL	2013_06_DSG152_000	312	20	50	10	7	13	2	87.763	85.2451
FFL	2013_06_DSG152_000	313	21	0	10	7	13	2	85.9136	87.4752
FFL	2013_06_DSG152_000	314	21	10	10	7	13	2	85.8218	85.0016
FFL	2013_06_DSG152_000	315	21	20	10	7	13	2	86.0943	85.787
FFL	2013_06_DSG152_000	316	21	30	10	7	13	2	86.2948	85.9284
FFL	2013_06_DSG152_000	317	21	40	10	7	13	2	86.3686	87.3354
FFL	2013_06_DSG152_000	318	21	50	10	7	13	2	86.1191	82.0595
FFL	2013_06_DSG152_000	319	22	0	10	7	13	2	86.3959	82.3068
FFL	2013_06_DSG152_000	320	22	10	10	7	13	2	85.1019	90.7751
FFL	2013_06_DSG152_000	321	22	20	10	7	13	2	90.7305	107.647
FFL	2013_06_DSG152_000	322	22	30	10	7	13	2	85.7601	111.521
FFL	2013_06_DSG152_000	323	22	40	10	7	13	1	91.7247	99.3063
FFL	2013_06_DSG152_000	324	22	50	10	7	13	2	87.9823	91.7668
FFL	2013_06_DSG152_000	325	23	0	10	7	13	2	85.7339	83.6553
FFL	2013_06_DSG152_000	326	23	10	10	7	13	1	96.9263	101.155
FFL	2013_06_DSG152_000	327	23	20	10	7	13	2	87.0269	84.2355
FFL	2013_06_DSG152_000	328	23	30	10	7	13	2	85.8574	79.9299
FFL	2013_06_DSG152_000	329	23	40	10	7	13	2	86.4379	81.3194
FFL	2013_06_DSG152_000	330	23	50	10	7	13	2	86.1292	82.2512
FFL	2013_06_DSG152_000	331	0	0	11	7	13	2	86.2538	102.359
FFL	2013_06_DSG152_000	332	0	10	11	7	13	2	86.1073	80.0199
FFL	2013_06_DSG152_000	333	0	20	11	7	13	2	85.6641	80.2236
FFL	2013_06_DSG152_000	334	0	30	11	7	13	2	85.6072	79.8597
FFL	2013_06_DSG152_000	335	0	40	11	7	13	2	85.5951	78.4364
FFL	2013_06_DSG152_000	336	0	50	11	7	13	2	85.3857	78.2174
FFL	2013_06_DSG152_000	337	1	0	11	7	13	2	85.7625	80.9527
FFL	2013_06_DSG152_000	338	1	10	11	7	13	2	85.2106	79.5905
FFL	2013_06_DSG152_000	339	1	20	11	7	13	2	85.1819	87.3229
FFL	2013_06_DSG152_000	340	1	30	11	7	13	2	85.2904	79.4786
FFL	2013_06_DSG152_000	341	1	40	11	7	13	2	85.4869	82.708
FFL	2013_06_DSG152_000	342	1	50	11	7	13	2	85.2468	82.308
FFL	2013_06_DSG152_000	343	2	0	11	7	13	2	85.6754	84.3594
FFL	2013_06_DSG152_000	344	2	10	11	7	13	2	85.618	99.0365
FFL	2013_06_DSG152_000	345	2	20	11	7	13	2	85.5984	78.8498
FFL	2013_06_DSG152_000	346	2	30	11	7	13	2	85.7029	79.6311
FFL	2013_06_DSG152_000	347	2	40	11	7	13	2	85.9939	84.5368
FFL	2013_06_DSG152_000	348	2	50	11	7	13	2	85.634	78.4708
FFL	2013_06_DSG152_000	349	3	0	11	7	13	2	86.2601	79.3196
FFL	2013_06_DSG152_000	350	3	10	11	7	13	2	85.9618	80.1245
FFL	2013_06_DSG152_000	351	3	20	11	7	13	2	86.8227	81.8004
FFL	2013_06_DSG152_000	352	3	30	11	7	13	2	87.0385	82.8852
FFL	2013_06_DSG152_000	353	3	40	11	7	13	2	87.1095	92.8613
FFL	2013_06_DSG152_000	354	3	50	11	7	13	2	86.9642	86.0926
FFL	2013_06_DSG152_000	355	4	0	11	7	13	2	88.2216	87.0123
FFL	2013_06_DSG152_000	356	4	10	11	7	13	2	86.1362	85.625
FFL	2013_06_DSG152_000	357	4	20	11	7	13	2	85.9473	86.5285
FFL	2013_06_DSG152_000	358	4	30	11	7	13	2	86.4865	107.312
FFL	2013_06_DSG152_000	359	4	40	11	7	13	2	86.7834	85.3067
FFL	2013_06_DSG152_000	360	4	50	11	7	13	2	86.8536	83.9038
FFL	2013_06_DSG152_000	361	5	0	11	7	13	2	87.1193	84.7811
FFL	2013_06_DSG152_000	362	5	10	11	7	13	2	87.3456	84.9584
FFL	2013_06_DSG152_000	363	5	20	11	7	13	2	88.7311	84.2028
FFL	2013_06_DSG152_000	364	5	30	11	7	13	2	86.9899	86.6468
FFL	2013_06_DSG152_000	365	5	40	11	7	13	2	86.53	83.7549
FFL	2013_06_DSG152_000	366	5	50	11	7	13	2	86.6491	84.8306
FFL	2013_06_DSG152_000	367	6	0	11	7	13	2	87.5808	82.7555
FFL	2013_06_DSG152_000	368	6	10	11	7	13	2	86.3107	82.6254
FFL	2013_06_DSG152_000	369	6	20	11	7	13	2	85.6683	84.2057
FFL	2013_06_DSG152_000	370	6	30	11	7	13	2	85.4012	84.2079
FFL	2013_06_DSG152_000	371	6	40	11	7	13	3	85.6968	87.6109
FFL	2013_06_DSG152_000	372	6	50	11	7	13	2	85.0546	85.7452
FFL	2013_06_DSG152_000	373	7	0	11	7	13	2	84.6447	87.208
FFL	2013_06_DSG152_000	374	7	10	11	7	13	2	85.3398	84.8857
FFL	2013_06_DSG152_000	375	7	20	11	7	13	2	84.3872	87.4629
FFL	2013_06_DSG152_000	376	7	30	11	7	13	2	84.4449	86.0967
FFL	2013_06_DSG152_000	377	7	40	11	7	13	2	84.0935	85.6897
FFL	2013_06_DSG152_000	378	7	50	11	7	13	1	85.1838	90.0395
FFL	2013_06_DSG152_000	379	8	0	11	7	13	2	84.1353	95.0563
FFL	2013_06_DSG152_000	380	8	10	11	7	13	2	85.0763	89.3036
FFL	2013_06_DSG152_000	381	8	20	11	7	13	2	84.7148	85.8252
FFL	2013_06_DSG152_000	382	8	30	11	7	13	2	85.8769	84.8358
FFL	2013_06_DSG152_000	383	8	40	11	7	13	2	88.137	82.1904
FFL	2013_06_DSG152_000	384	8	50	11	7	13	2	85.4141	86.6551
FFL	2013_06_DSG152_000	385	9	0	11	7	13	2	87.6172	86.9438
FFL	2013_06_DSG152_000	386	9	10	11	7	13	2	85.3243	83.8993
FFL	2013_06_DSG152_000	387	9	20	11	7	13	2	85.5637	84.7405
FFL	2013_06_DSG152_000	388	9	30	11	7	13	2	85.6121	83.8295
FFL	2013_06_DSG152_000	389	9	40	11	7	13	2	85.1456	83.6628
FFL	2013_06_DSG152_000	390	9	50	11	7	13	2	85.5701	81.0364
FFL	2013_06_DSG152_000	391	10	0	11	7	13	2	85.3947	82.6969
FFL	2013_06_DSG152_000	392	10	10	11	7	13	2	87.1748	83.6107
FFL	2013_06_DSG152_000	393	10	20	11	7	13	2	85.3728	81.7356
FFL	2013_06_DSG152_000	394	10	30	11	7	13	2	85.7607	80.9501
FFL	2013_06_DSG152_000	395	10	40	11	7	13	2	85.4644	79.489
FFL	2013_06_DSG152_000	396	10	50	11	7	13	2	85.3916	78.6048
FFL	2013_06_DSG152_000	397	11	0	11	7	13	2	85.4836	77.4506
FFL	2013_06_DSG152_000	398	11	10	11	7	13	2	85.5732	78.1593
FFL	2013_06_DSG152_000	399	11	20	11	7	13	2	85.6378	79.2111
FFL	2013_06_DSG152_000	400	11	30	11	7	13	2	85.8247	78.6209
FFL	2013_06_DSG152_000	401	11	40	11	7	13	2	85.5512	76.0142
FFL	2013_06_DSG152_000	402	11	50	11	7	13	2	85.1837	77.9041
FFL	2013_06_DSG152_000	403	12	0	11	7	13	2	85.166	78.0714
FFL	2013_06_DSG152_000	404	12	10	11	7	13	2	85.2499	77.7015
FFL	2013_06_DSG152_000	405	12	20	11	7	13	2	85.1068	79.3939
FFL	2013_06_DSG152_000	406	12	30	11	7	13	2	85.1878	78.9916
FFL	2013_06_DSG152_000	407	12	40	11	7	13	2	85.4844	77.3371
FFL	2013_06_DSG152_000	408	12	50	11	7	13	4	86.2517	90.845
FFL	2013_06_DSG152_000	409	13	0	11	7	13	1	88.6189	103.912
FFL	2013_06_DSG152_000	410	13	10	11	7	13	2	85.395	86.0959
FFL	2013_06_DSG152_000	411	13	20	11	7	13	2	85.6062	83.5569
FFL	2013_06_DSG152_000	412	13	30	11	7	13	2	85.5524	85.3926
FFL	2013_06_DSG152_000	413	13	40	11	7	13	2	85.4946	77.8737
FFL	2013_06_DSG152_000	414	13	50	11	7	13	2	85.9426	77.6491
FFL	2013_06_DSG152_000	415	14	0	11	7	13	2	85.9247	77.4765
FFL	2013_06_DSG152_000	416	14	10	11	7	13	2	86.1136	76.8166
FFL	2013_06_DSG152_000	417	14	20	11	7	13	2	85.9511	76.3621
FFL	2013_06_DSG152_000	418	14	30	11	7	13	3	85.9981	80.9921
FFL	2013_06_DSG152_000	419	14	40	11	7	13	2	86.0439	77.8011
FFL	2013_06_DSG152_000	420	14	50	11	7	13	2	86.1615	78.6855
FFL	2013_06_DSG152_000	421	15	0	11	7	13	2	85.9862	77.8456
FFL	2013_06_DSG152_000	422	15	10	11	7	13	2	85.7172	75.2294
FFL	2013_06_DSG152_000	423	15	20	11	7	13	2	86.0585	74.7871
FFL	2013_06_DSG152_000	424	15	30	11	7	13	2	85.8596	82.1522
FFL	2013_06_DSG152_000	425	15	40	11	7	13	2	86.6005	76.1348
FFL	2013_06_DSG152_000	426	15	50	11	7	13	2	86.0689	74.379
FFL	2013_06_DSG152_000	427	16	0	11	7	13	2	86.0999	74.3807
FFL	2013_06_DSG152_000	428	16	10	11	7	13	2	86.0659	75.8701
FFL	2013_06_DSG152_000	429	16	20	11	7	13	2	86.6868	75.1773
FFL	2013_06_DSG152_000	430	16	30	11	7	13	2	86.515	76.6522
FFL	2013_06_DSG152_000	431	16	40	11	7	13	2	86.018	74.9238
FFL	2013_06_DSG152_000	432	16	50	11	7	13	2	85.9666	76.6962
FFL	2013_06_DSG152_000	433	17	0	11	7	13	2	86.0583	76.2002
FFL	2013_06_DSG152_000	434	17	10	11	7	13	2	85.8087	76.2426
FFL	2013_06_DSG152_000	435	17	20	11	7	13	2	85.9703	76.9516
FFL	2013_06_DSG152_000	436	17	30	11	7	13	2	85.8907	74.4274
FFL	2013_06_DSG152_000	437	17	40	11	7	13	2	85.6532	76.5674
FFL	2013_06_DSG152_000	438	17	50	11	7	13	2	85.8158	75.6242
FFL	2013_06_DSG152_000	439	18	0	11	7	13	2	85.7821	75.6917
FFL	2013_06_DSG152_000	440	18	10	11	7	13	2	85.6678	86.8764
FFL	2013_06_DSG152_000	441	18	20	11	7	13	2	85.7765	77.0224
FFL	2013_06_DSG152_000	442	18	30	11	7	13	2	85.7665	75.9847
FFL	2013_06_DSG152_000	443	18	40	11	7	13	2	85.8	79.1887
FFL	2013_06_DSG152_000	444	18	50	11	7	13	2	85.8744	84.0023
FFL	2013_06_DSG152_000	445	19	0	11	7	13	2	86.1378	75.7342
FFL	2013_06_DSG152_000	446	19	10	11	7	13	2	86.4732	78.4409
FFL	2013_06_DSG152_000	447	19	20	11	7	13	2	85.9859	79.8598
FFL	2013_06_DSG152_000	448	19	30	11	7	13	2	86.6014	78.8661
FFL	2013_06_DSG152_000	449	19	40	11	7	13	2	87.0089	79.881
FFL	2013_06_DSG152_000	450	19	50	11	7	13	2	87.5871	79.5451
FFL	2013_06_DSG152_000	451	20	0	11	7	13	2	88.0019	80.3869
FFL	2013_06_DSG152_000	452	20	10	11	7	13	2	87.6322	81.282
FFL	2013_06_DSG152_000	453	20	20	11	7	13	2	88.131	79.9647
FFL	2013_06_DSG152_000	454	20	30	11	7	13	2	87.1128	82.7196
FFL	2013_06_DSG152_000	455	20	40	11	7	13	2	87.0234	81.8364
FFL	2013_06_DSG152_000	456	20	50	11	7	13	2	86.8609	81.7109
FFL	2013_06_DSG152_000	457	21	0	11	7	13	2	86.4494	80.6482
FFL	2013_06_DSG152_000	458	21	10	11	7	13	2	86.8516	85.7514
FFL	2013_06_DSG152_000	459	21	20	11	7	13	2	86.5804	83.1721
FFL	2013_06_DSG152_000	460	21	30	11	7	13	2	86.5742	82.1631
FFL	2013_06_DSG152_000	461	21	40	11	7	13	2	86.7373	80.1968
FFL	2013_06_DSG152_000	462	21	50	11	7	13	2	86.8999	81.8708
FFL	2013_06_DSG152_000	463	22	0	11	7	13	2	86.7662	82.1932
FFL	2013_06_DSG152_000	464	22	10	11	7	13	2	86.4453	83.6924
FFL	2013_06_DSG152_000	465	22	20	11	7	13	2	86.3327	82.1633
FFL	2013_06_DSG152_000	466	22	30	11	7	13	2	86.4945	81.3823
FFL	2013_06_DSG152_000	467	22	40	11	7	13	2	86.3196	82.697
FFL	2013_06_DSG152_000	468	22	50	11	7	13	2	86.437	89.9959
FFL	2013_06_DSG152_000	469	23	0	11	7	13	2	86.2435	95.4709
FFL	2013_06_DSG152_000	470	23	10	11	7	13	2	86.0827	84.0402
FFL	2013_06_DSG152_000	471	23	20	11	7	13	2	86.0325	85.3144
FFL	2013_06_DSG152_000	472	23	30	11	7	13	2	86.1753	83.5255
FFL	2013_06_DSG152_000	473	23	40	11	7	13	2	86.1277	82.9442
FFL	2013_06_DSG152_000	474	23	50	11	7	13	2	86.0906	82.9366
FFL	2013_06_DSG152_000	475	0	0	12	7	13	2	85.6521	81.5945
FFL	2013_06_DSG152_000	476	0	10	12	7	13	2	85.6739	81.0636
FFL	2013_06_DSG152_000	477	0	20	12	7	13	2	85.8215	84.9591
FFL	2013_06_DSG152_000	478	0	30	12	7	13	2	85.5146	82.8234
FFL	2013_06_DSG152_000	479	0	40	12	7	13	2	85.1007	83.7061
FFL	2013_06_DSG152_000	480	0	50	12	7	13	2	85.3108	84.3043
FFL	2013_06_DSG152_000	481	1	0	12	7	13	2	85.212	83.3911
FFL	2013_06_DSG152_000	482	1	10	12	7	13	2	85.5545	82.619
FFL	2013_06_DSG152_000	483	1	20	12	7	13	2	84.9871	86.5658
FFL	2013_06_DSG152_000	484	1	30	12	7	13	2	85.0661	83.6624
FFL	2013_06_DSG152_000	485	1	40	12	7	13	2	85.0512	82.9589
FFL	2013_06_DSG152_000	486	1	50	12	7	13	2	85.272	81.5548
FFL	2013_06_DSG152_000	487	2	0	12	7	13	2	85.4171	81.9066
FFL	2013_06_DSG152_000	488	2	10	12	7	13	2	85.3573	83.5758
FFL	2013_06_DSG152_000	489	2	20	12	7	13	2	85.0581	85.1858
FFL	2013_06_DSG152_000	490	2	30	12	7	13	2	85.3432	82.8789
FFL	2013_06_DSG152_000	491	2	40	12	7	13	2	85.2136	82.3372
FFL	2013_06_DSG152_000	492	2	50	12	7	13	2	85.6633	82.3353
FFL	2013_06_DSG152_000	493	3	0	12	7	13	2	85.5585	82.8488
FFL	2013_06_DSG152_000	494	3	10	12	7	13	2	85.514	82.1316
FFL	2013_06_DSG152_000	495	3	20	12	7	13	2	85.7765	83.2788
FFL	2013_06_DSG152_000	496	3	30	12	7	13	2	85.4921	83.3794
FFL	2013_06_DSG152_000	497	3	40	12	7	13	2	86.2111	82.6776
FFL	2013_06_DSG152_000	498	3	50	12	7	13	2	85.8855	86.6315
FFL	2013_06_DSG152_000	499	4	0	12	7	13	2	86.1633	84.6585
FFL	2013_06_DSG152_000	500	4	10	12	7	13	2	85.9087	85.1299
FFL	2013_06_DSG152_000	501	4	20	12	7	13	2	86.7221	83.9016
FFL	2013_06_DSG152_000	502	4	30	12	7	13	2	85.9595	83.5033
FFL	2013_06_DSG152_000	503	4	40	12	7	13	2	86.3776	83.8018
FFL	2013_06_DSG152_000	504	4	50	12	7	13	2	87.1069	82.0247
FFL	2013_06_DSG152_000	505	5	0	12	7	13	2	86.9749	83.2136
FFL	2013_06_DSG152_000	506	5	10	12	7	13	2	87.0629	81.2878
FFL	2013_06_DSG152_000	507	5	20	12	7	13	2	87.5292	80.8553
FFL	2013_06_DSG152_000	508	5	30	12	7	13	2	87.0331	93.1697
FFL	2013_06_DSG152_000	509	5	40	12	7	13	2	86.5741	80.1332
FFL	2013_06_DSG152_000	510	5	50	12	7	13	2	86.259	80.8374
FFL	2013_06_DSG152_000	511	6	0	12	7	13	2	86.3932	79.8392
FFL	2013_06_DSG152_000	512	6	10	12	7	13	2	86.275	81.1881
FFL	2013_06_DSG152_000	513	6	20	12	7	13	2	85.5244	80.6309
FFL	2013_06_DSG152_000	514	6	30	12	7	13	2	86.0137	81.2019
FFL	2013_06_DSG152_000	515	6	40	12	7	13	2	86.0398	78.9987
FFL	2013_06_DSG152_000	516	6	50	12	7	13	2	87.2108	82.2109
FFL	2013_06_DSG152_000	517	7	0	12	7	13	2	85.4651	81.8825
FFL	2013_06_DSG152_000	518	7	10	12	7	13	2	85.114	78.5586
FFL	2013_06_DSG152_000	519	7	20	12	7	13	2	85.5351	79.0387
FFL	2013_06_DSG152_000	520	7	30	12	7	13	2	84.966	77.8458
FFL	2013_06_DSG152_000	521	7	40	12	7	13	2	84.7924	78.0577
FFL	2013_06_DSG152_000	522	7	50	12	7	13	2	84.7666	76.9806
FFL	2013_06_DSG152_000	523	8	0	12	7	13	2	84.894	81.0548
FFL	2013_06_DSG152_000	524	8	10	12	7	13	2	85.2872	79.0992
FFL	2013_06_DSG152_000	525	8	20	12	7	13	3	85.2372	79.275
FFL	2013_06_DSG152_000	526	8	30	12	7	13	2	85.1709	78.9194
FFL	2013_06_DSG152_000	527	8	40	12	7	13	2	86.0953	79.4033
FFL	2013_06_DSG152_000	528	8	50	12	7	13	2	85.4777	78.6205
FFL	2013_06_DSG152_000	529	9	0	12	7	13	2	85.5736	77.2482
FFL	2013_06_DSG152_000	530	9	10	12	7	13	2	85.5308	76.5633
FFL	2013_06_DSG152_000	531	9	20	12	7	13	2	85.6685	77.3156
FFL	2013_06_DSG152_000	532	9	30	12	7	13	2	85.6112	75.38
FFL	2013_06_DSG152_000	533	9	40	12	7	13	2	85.5466	76.2068
FFL	2013_06_DSG152_000	534	9	50	12	7	13	2	85.9165	76.1436
FFL	2013_06_DSG152_000	535	10	0	12	7	13	2	85.7786	76.4128
FFL	2013_06_DSG152_000	536	10	10	12	7	13	2	85.9284	75.6833
FFL	2013_06_DSG152_000	537	10	20	12	7	13	2	86.0697	76.693
FFL	2013_06_DSG152_000	538	10	30	12	7	13	2	86.8274	77.007
FFL	2013_06_DSG152_000	539	10	40	12	7	13	2	85.8501	77.257
FFL	2013_06_DSG152_000	540	10	50	12	7	13	2	85.9267	76.5947
FFL	2013_06_DSG152_000	541	11	0	12	7	13	2	86.3837	78.0877
FFL	2013_06_DSG152_000	542	11	10	12	7	13	2	85.9908	77.7526
FFL	2013_06_DSG152_000	543	11	20	12	7	13	2	85.7514	77.3518
FFL	2013_06_DSG152_000	544	11	30	12	7	13	2	87.9464	77.3092
FFL	2013_06_DSG152_000	545	11	40	12	7	13	2	85.5713	78.5541
FFL	2013_06_DSG152_000	546	11	50	12	7	13	2	86.0726	77.0115
FFL	2013_06_DSG152_000	547	12	0	12	7	13	2	85.7207	78.0885
FFL	2013_06_DSG152_000	548	12	10	12	7	13	2	85.5369	77.2638
FFL	2013_06_DSG152_000	549	12	20	12	7	13	2	85.6011	74.9019
FFL	2013_06_DSG152_000	550	12	30	12	7	13	2	85.5879	78.201
FFL	2013_06_DSG152_000	551	12	40	12	7	13	2	85.8749	77.2612
FFL	2013_06_DSG152_000	552	12	50	12	7	13	2	85.5426	77.0093
FFL	2013_06_DSG152_000	553	13	0	12	7	13	2	85.5403	77.4063
FFL	2013_06_DSG152_000	554	13	10	12	7	13	2	85.5865	79.1675
FFL	2013_06_DSG152_000	555	13	20	12	7	13	2	85.3304	79.9363
FFL	2013_06_DSG152_000	556	13	30	12	7	13	2	85.3603	80.3527
FFL	2013_06_DSG152_000	557	13	40	12	7	13	2	85.3946	83.8598
FFL	2013_06_DSG152_000	558	13	50	12	7	13	2	85.4315	75.6565
FFL	2013_06_DSG152_000	559	14	0	12	7	13	2	85.5785	76.3203
FFL	2013_06_DSG152_000	560	14	10	12	7	13	2	85.8529	78.0988
FFL	2013_06_DSG152_000	561	14	20	12	7	13	2	85.798	79.3692
FFL	2013_06_DSG152_000	562	14	30	12	7	13	2	85.5297	80.8634
FFL	2013_06_DSG152_000	563	14	40	12	7	13	2	85.6143	81.5259
FFL	2013_06_DSG152_000	564	14	50	12	7	13	2	85.6461	80.2225
FFL	2013_06_DSG152_000	565	15	0	12	7	13	2	85.7641	80.5159
FFL	2013_06_DSG152_000	566	15	10	12	7	13	2	85.6919	82.3857
FFL	2013_06_DSG152_000	567	15	20	12	7	13	2	85.7158	82.3245
FFL	2013_06_DSG152_000	568	15	30	12	7	13	2	85.5651	83.1069
FFL	2013_06_DSG152_000	569	15	40	12	7	13	2	85.7802	80.8482
FFL	2013_06_DSG152_000	570	15	50	12	7	13	2	85.7174	81.5895
FFL	2013_06_DSG152_000	571	16	0	12	7	13	2	85.7729	79.6139
FFL	2013_06_DSG152_000	572	16	10	12	7	13	2	85.8012	80.0542
FFL	2013_06_DSG152_000	573	16	20	12	7	13	2	85.7859	80.6297
FFL	2013_06_DSG152_000	574	16	30	12	7	13	2	86.1307	80.7089
FFL	2013_06_DSG152_000	575	16	40	12	7	13	2	85.9052	81.0182
FFL	2013_06_DSG152_000	576	16	50	12	7	13	2	86.1656	79.9844
FFL	2013_06_DSG152_000	577	17	0	12	7	13	2	86.2897	79.8506
FFL	2013_06_DSG152_000	578	17	10	12	7	13	2	85.8497	82.688
FFL	2013_06_DSG152_000	579	17	20	12	7	13	2	86.2585	82.416
FFL	2013_06_DSG152_000	580	17	30	12	7	13	2	85.796	81.2045
FFL	2013_06_DSG152_000	581	17	40	12	7	13	2	85.806	80.1744
FFL	2013_06_DSG152_000	582	17	50	12	7	13	2	85.8553	81.0478
FFL	2013_06_DSG152_000	583	18	0	12	7	13	2	85.947	80.3474
FFL	2013_06_DSG152_000	584	18	10	12	7	13	2	85.7362	80.2238
FFL	2013_06_DSG152_000	585	18	20	12	7	13	2	86.1444	79.1196
FFL	2013_06_DSG152_000	586	18	30	12	7	13	2	87.4178	80.4499
FFL	2013_06_DSG152_000	587	18	40	12	7	13	2	86.1319	76.9321
FFL	2013_06_DSG152_000	588	18	50	12	7	13	2	86.4561	85.2447
FFL	2013_06_DSG152_000	589	19	0	12	7	13	2	86.0423	80.917
FFL	2013_06_DSG152_000	590	19	10	12	7	13	2	97.2017	105.553
FFL	2013_06_DSG152_000	591	19	20	12	7	13	2	85.3532	83.2523
FFL	2013_06_DSG152_000	592	19	30	12	7	13	2	85.7425	81.5106
FFL	2013_06_DSG152_000	593	19	40	12	7	13	2	86.6019	83.7872
FFL	2013_06_DSG152_000	594	19	50	12	7	13	2	87.1324	79.7473
FFL	2013_06_DSG152_000	595	20	0	12	7	13	2	88.0451	84.4896
FFL	2013_06_DSG152_000	596	20	10	12	7	13	2	87.4799	81.5011
FFL	2013_06_DSG152_000	597	20	20	12	7	13	2	86.8124	84.2391
FFL	2013_06_DSG152_000	598	20	30	12	7	13	2	87.4128	84.9468
FFL	2013_06_DSG152_000	599	20	40	12	7	13	2	86.3379	94.4365
FFL	2013_06_DSG152_000	600	20	50	12	7	13	2	86.4926	86.6132
FFL	2013_06_DSG152_000	601	21	0	12	7	13	2	86.2378	85.2008
FFL	2013_06_DSG152_000	602	21	10	12	7	13	2	86.6321	85.3744
FFL	2013_06_DSG152_000	603	21	20	12	7	13	2	86.495	86.6341
FFL	2013_06_DSG152_000	604	21	30	12	7	13	2	86.6393	82.5712
FFL	2013_06_DSG152_000	605	21	40	12	7	13	2	86.3034	83.7296
FFL	2013_06_DSG152_000	606	21	50	12	7	13	2	86.5665	82.7886
FFL	2013_06_DSG152_000	607	22	0	12	7	13	2	86.5198	82.5689
FFL	2013_06_DSG152_000	608	22	10	12	7	13	2	88.3076	84.9524
FFL	2013_06_DSG152_000	609	22	20	12	7	13	2	86.5161	81.6133
FFL	2013_06_DSG152_000	610	22	30	12	7	13	2	87.1598	83.9379
FFL	2013_06_DSG152_000	611	22	40	12	7	13	2	86.5057	80.734
FFL	2013_06_DSG152_000	612	22	50	12	7	13	2	86.3059	80.9835
FFL	2013_06_DSG152_000	613	23	0	12	7	13	2	86.4767	82.213
FFL	2013_06_DSG152_000	614	23	10	12	7	13	2	86.1718	82.9799
FFL	2013_06_DSG152_000	615	23	20	12	7	13	2	86.1706	86.0933
FFL	2013_06_DSG152_000	616	23	30	12	7	13	2	86.7852	85.0296
FFL	2013_06_DSG152_000	617	23	40	12	7	13	2	86.3974	82.14
FFL	2013_06_DSG152_000	618	23	50	12	7	13	2	86.4545	84.068
FFL	2013_06_DSG152_000	619	0	0	13	7	13	2	86.3254	85.9039
FFL	2013_06_DSG152_000	620	0	10	13	7	13	2	85.978	80.8517
FFL	2013_06_DSG152_000	621	0	20	13	7	13	2	85.9791	81.3684
FFL	2013_06_DSG152_000	622	0	30	13	7	13	2	85.7476	80.0609
FFL	2013_06_DSG152_000	623	0	40	13	7	13	2	85.856	81.3005
FFL	2013_06_DSG152_000	624	0	50	13	7	13	2	87.9774	86.0478
FFL	2013_06_DSG152_000	625	1	0	13	7	13	2	85.564	83.0829
FFL	2013_06_DSG152_000	626	1	10	13	7	13	2	85.6194	80.2747
FFL	2013_06_DSG152_000	627	1	20	13	7	13	2	85.4003	81.6625
FFL	2013_06_DSG152_000	628	1	30	13	7	13	2	85.6354	80.5655
FFL	2013_06_DSG152_000	629	1	40	13	7	13	2	85.2768	80.3627
FFL	2013_06_DSG152_000	630	1	50	13	7	13	2	84.9804	82.5234
FFL	2013_06_DSG152_000	631	2	0	13	7	13	2	84.9375	82.5523
FFL	2013_06_DSG152_000	632	2	10	13	7	13	2	85.238	80.4795
FFL	2013_06_DSG152_000	633	2	20	13	7	13	2	85.4775	82.185
FFL	2013_06_DSG152_000	634	2	30	13	7	13	2	84.9532	81.1242
FFL	2013_06_DSG152_000	635	2	40	13	7	13	2	85.158	80.5318
FFL	2013_06_DSG152_000	636	2	50	13	7	13	2	85.5471	81.6081
FFL	2013_06_DSG152_000	637	3	0	13	7	13	2	85.3765	79.9699
FFL	2013_06_DSG152_000	638	3	10	13	7	13	2	86.8461	82.2814
FFL	2013_06_DSG152_000	639	3	20	13	7	13	2	85.6216	81.0536
FFL	2013_06_DSG152_000	640	3	30	13	7	13	2	86.4407	82.5951
FFL	2013_06_DSG152_000	641	3	40	13	7	13	2	85.7686	84.1914
FFL	2013_06_DSG152_000	642	3	50	13	7	13	2	86.0292	82.3358
FFL	2013_06_DSG152_000	643	4	0	13	7	13	2	85.7268	81.6263
FFL	2013_06_DSG152_000	644	4	10	13	7	13	2	85.8606	83.1649
FFL	2013_06_DSG152_000	645	4	20	13	7	13	2	86.4846	83.2058
FFL	2013_06_DSG152_000	646	4	30	13	7	13	2	86.9219	82.5009
FFL	2013_06_DSG152_000	647	4	40	13	7	13	2	86.7457	82.269
FFL	2013_06_DSG152_000	648	4	50	13	7	13	2	86.9254	81.0577
FFL	2013_06_DSG152_000	649	5	0	13	7	13	2	87.1998	81.2668
FFL	2013_06_DSG152_000	650	5	10	13	7	13	2	87.595	77.5032
FFL	2013_06_DSG152_000	651	5	20	13	7	13	2	87.9679	77.6184
FFL	2013_06_DSG152_000	652	5	30	13	7	13	2	87.4029	77.9477
FFL	2013_06_DSG152_000	653	5	40	13	7	13	2	86.7784	78.5459
FFL	2013_06_DSG152_000	654	5	50	13	7	13	2	86.4791	78.2431
FFL	2013_06_DSG152_000	655	6	0	13	7	13	2	86.675	76.0797
FFL	2013_06_DSG152_000	656	6	10	13	7	13	2	86.2098	77.6099
FFL	2013_06_DSG152_000	657	6	20	13	7	13	2	85.8296	76.1449
FFL	2013_06_DSG152_000	658	6	30	13	7	13	2	86.0636	78.8977
FFL	2013_06_DSG152_000	659	6	40	13	7	13	2	85.8364	77.983
FFL	2013_06_DSG152_000	660	6	50	13	7	13	2	86.4235	78.2582
FFL	2013_06_DSG152_000	661	7	0	13	7	13	2	85.6288	77.4677
FFL	2013_06_DSG152_000	662	7	10	13	7	13	2	85.3769	78.5503
FFL	2013_06_DSG152_000	663	7	20	13	7	13	2	85.8589	77.2152
FFL	2013_06_DSG152_000	664	7	30	13	7	13	2	86.098	75.7109
FFL	2013_06_DSG152_000	665	7	40	13	7	13	2	85.833	78.2133
FFL	2013_06_DSG152_000	666	7	50	13	7	13	2	85.3281	80.1621
FFL	2013_06_DSG152_000	667	8	0	13	7	13	2	85.3166	81.0998
FFL	2013_06_DSG152_000	668	8	10	13	7	13	2	86.291	82.5683
FFL	2013_06_DSG152_000	669	8	20	13	7	13	2	84.971	84.3782
FFL	2013_06_DSG152_000	670	8	30	13	7	13	2	85.329	83.979
FFL	2013_06_DSG152_000	671	8	40	13	7	13	3	85.9312	83.1705
FFL	2013_06_DSG152_000	672	8	50	13	7	13	2	85.1558	84.0047
FFL	2013_06_DSG152_000	673	9	0	13	7	13	2	85.1429	83.716
FFL	2013_06_DSG152_000	674	9	10	13	7	13	2	85.1664	84.697
FFL	2013_06_DSG152_000	675	9	20	13	7	13	2	85.3312	81.6023
FFL	2013_06_DSG152_000	676	9	30	13	7	13	2	85.4629	82.2872
FFL	2013_06_DSG152_000	677	9	40	13	7	13	2	85.7202	81.5246
FFL	2013_06_DSG152_000	678	9	50	13	7	13	2	85.5213	79.6489
FFL	2013_06_DSG152_000	679	10	0	13	7	13	2	85.8408	78.4735
FFL	2013_06_DSG152_000	680	10	10	13	7	13	3	85.8804	78.6404
FFL	2013_06_DSG152_000	681	10	20	13	7	13	2	86.1503	80.0228
FFL	2013_06_DSG152_000	682	10	30	13	7	13	2	86.2825	79.6824
FFL	2013_06_DSG152_000	683	10	40	13	7	13	2	85.9022	80.8716
FFL	2013_06_DSG152_000	684	10	50	13	7	13	2	85.8803	85.5733
FFL	2013_06_DSG152_000	685	11	0	13	7	13	2	86.3021	86.3455
FFL	2013_06_DSG152_000	686	11	10	13	7	13	2	86.0549	80.455
FFL	2013_06_DSG152_000	687	11	20	13	7	13	2	85.7712	76.3284
FFL	2013_06_DSG152_000	688	11	30	13	7	13	2	87.1186	76.1586
FFL	2013_06_DSG152_000	689	11	40	13	7	13	2	86.2136	76.1248
FFL	2013_06_DSG152_000	690	11	50	13	7	13	2	85.8896	75.4329
FFL	2013_06_DSG152_000	691	12	0	13	7	13	1	87.8398	104.682
FFL	2013_06_DSG152_000	692	12	10	13	7	13	2	86.5624	95.4253
FFL	2013_06_DSG152_000	693	12	20	13	7	13	2	85.0935	88.4373
FFL	2013_06_DSG152_000	694	12	30	13	7	13	2	85.5685	86.3674
FFL	2013_06_DSG152_000	695	12	40	13	7	13	2	85.4155	89.4014
FFL	2013_06_DSG152_000	696	12	50	13	7	13	2	85.9208	84.6144
FFL	2013_06_DSG152_000	697	13	0	13	7	13	2	87.0892	86.3776
FFL	2013_06_DSG152_000	698	13	10	13	7	13	2	85.9785	82.166
FFL	2013_06_DSG152_000	699	13	20	13	7	13	1	86.5629	93.0066
FFL	2013_06_DSG152_000	700	13	30	13	7	13	1	85.1024	101.618
FFL	2013_06_DSG152_000	701	13	40	13	7	13	2	84.8562	90.8461
FFL	2013_06_DSG152_000	702	13	50	13	7	13	2	84.9327	90.0041
FFL	2013_06_DSG152_000	703	14	0	13	7	13	2	85.5744	86.1905
FFL	2013_06_DSG152_000	704	14	10	13	7	13	2	85.6956	88.611
FFL	2013_06_DSG152_000	705	14	20	13	7	13	2	85.7862	80.7411
FFL	2013_06_DSG152_000	706	14	30	13	7	13	2	85.8596	78.2112
FFL	2013_06_DSG152_000	707	14	40	13	7	13	2	86.147	77.6969
FFL	2013_06_DSG152_000	708	14	50	13	7	13	2	85.9475	76.5894
FFL	2013_06_DSG152_000	709	15	0	13	7	13	2	86.1032	77.5446
FFL	2013_06_DSG152_000	710	15	10	13	7	13	2	85.9149	76.8397
FFL	2013_06_DSG152_000	711	15	20	13	7	13	2	86.3998	75.7226
FFL	2013_06_DSG152_000	712	15	30	13	7	13	2	85.8564	84.3994
FFL	2013_06_DSG152_000	713	15	40	13	7	13	2	86.2875	85.7523
FFL	2013_06_DSG152_000	714	15	50	13	7	13	2	85.9106	85.2432
FFL	2013_06_DSG152_000	715	16	0	13	7	13	2	85.9917	85.5021
FFL	2013_06_DSG152_000	716	16	10	13	7	13	2	86.2222	87.3583
FFL	2013_06_DSG152_000	717	16	20	13	7	13	2	85.8496	85.6834
FFL	2013_06_DSG152_000	718	16	30	13	7	13	2	85.8857	87.2401
FFL	2013_06_DSG152_000	719	16	40	13	7	13	2	86.185	87.676
FFL	2013_06_DSG152_000	720	16	50	13	7	13	2	86.0687	86.8027
FFL	2013_06_DSG152_000	721	17	0	13	7	13	2	86.3151	86.954
FFL	2013_06_DSG152_000	722	17	10	13	7	13	2	85.9292	87.1486
FFL	2013_06_DSG152_000	723	17	20	13	7	13	2	85.8493	88.1477
FFL	2013_06_DSG152_000	724	17	30	13	7	13	2	86.4126	86.6855
FFL	2013_06_DSG152_000	725	17	40	13	7	13	2	85.9177	87.0778
FFL	2013_06_DSG152_000	726	17	50	13	7	13	2	86.0557	88.0939
FFL	2013_06_DSG152_000	727	18	0	13	7	13	2	85.5221	87.9034
FFL	2013_06_DSG152_000	728	18	10	13	7	13	2	85.9511	86.9905
FFL	2013_06_DSG152_000	729	18	20	13	7	13	2	85.4595	88.2134
FFL	2013_06_DSG152_000	730	18	30	13	7	13	2	85.3682	89.2488
FFL	2013_06_DSG152_000	731	18	40	13	7	13	2	85.6922	89.546
FFL	2013_06_DSG152_000	732	18	50	13	7	13	2	85.9078	88.5993
FFL	2013_06_DSG152_000	733	19	0	13	7	13	2	85.8793	88.3549
FFL	2013_06_DSG152_000	734	19	10	13	7	13	2	85.9893	87.0673
FFL	2013_06_DSG152_000	735	19	20	13	7	13	2	85.7812	87.723
FFL	2013_06_DSG152_000	736	19	30	13	7	13	2	86.0363	86.7644
FFL	2013_06_DSG152_000	737	19	40	13	7	13	2	86.8542	87.749
FFL	2013_06_DSG152_000	738	19	50	13	7	13	2	87.0023	86.8499
FFL	2013_06_DSG152_000	739	20	0	13	7	13	2	87.4932	88.6662
FFL	2013_06_DSG152_000	740	20	10	13	7	13	2	87.1381	88.9614
FFL	2013_06_DSG152_000	741	20	20	13	7	13	2	87.2146	88.5325
FFL	2013_06_DSG152_000	742	20	30	13	7	13	2	86.2287	88.7791
FFL	2013_06_DSG152_000	743	20	40	13	7	13	2	86.0613	88.0811
FFL	2013_06_DSG152_000	744	20	50	13	7	13	2	86.5816	88.7445
FFL	2013_06_DSG152_000	745	21	0	13	7	13	2	85.8218	87.368
FFL	2013_06_DSG152_000	746	21	10	13	7	13	2	85.5952	87.5529
FFL	2013_06_DSG152_000	747	21	20	13	7	13	2	86.357	91.6849
FFL	2013_06_DSG152_000	748	21	30	13	7	13	2	85.7153	89.1165
FFL	2013_06_DSG152_000	749	21	40	13	7	13	2	85.9708	88.5919
FFL	2013_06_DSG152_000	750	21	50	13	7	13	2	85.6388	88.7168
FFL	2013_06_DSG152_000	751	22	0	13	7	13	2	85.6853	87.9374
FFL	2013_06_DSG152_000	752	22	10	13	7	13	2	86.0754	90.6775
FFL	2013_06_DSG152_000	753	22	20	13	7	13	2	85.9903	89.019
FFL	2013_06_DSG152_000	754	22	30	13	7	13	2	85.9589	90.3543
FFL	2013_06_DSG152_000	755	22	40	13	7	13	2	85.3663	90.2174
FFL	2013_06_DSG152_000	756	22	50	13	7	13	2	85.6246	91.0006
FFL	2013_06_DSG152_000	757	23	0	13	7	13	2	85.6141	90.864
FFL	2013_06_DSG152_000	758	23	10	13	7	13	2	85.2006	91.6084
FFL	2013_06_DSG152_000	759	23	20	13	7	13	2	87.3064	90.4876
FFL	2013_06_DSG152_000	760	23	30	13	7	13	2	86.1066	90.6362
FFL	2013_06_DSG152_000	761	23	40	13	7	13	2	85.4462	90.0779
FFL	2013_06_DSG152_000	762	23	50	13	7	13	2	85.2083	89.9003
FFL	2013_06_DSG152_000	763	0	0	14	7	13	2	85.1166	89.2649
FFL	2013_06_DSG152_000	764	0	10	14	7	13	2	85.4773	91.6514
FFL	2013_06_DSG152_000	765	0	20	14	7	13	2	86.8814	91.1337
FFL	2013_06_DSG152_000	766	0	30	14	7	13	2	85.213	90.2562
FFL	2013_06_DSG152_000	767	0	40	14	7	13	2	84.5955	90.9701
FFL	2013_06_DSG152_000	768	0	50	14	7	13	2	84.796	96.2632
FFL	2013_06_DSG152_000	769	1	0	14	7	13	2	84.967	91.6446
FFL	2013_06_DSG152_000	770	1	10	14	7	13	2	85.0717	90.1905
FFL	2013_06_DSG152_000	771	1	20	14	7	13	2	84.6693	89.1486
FFL	2013_06_DSG152_000	772	1	30	14	7	13	2	84.9564	90.1613
FFL	2013_06_DSG152_000	773	1	40	14	7	13	2	85.0776	90.2362
FFL	2013_06_DSG152_000	774	1	50	14	7	13	2	84.6629	90.9676
FFL	2013_06_DSG152_000	775	2	0	14	7	13	2	84.6739	90.8715
FFL	2013_06_DSG152_000	776	2	10	14	7	13	2	84.5045	89.8781
FFL	2013_06_DSG152_000	777	2	20	14	7	13	2	84.2317	90.5644
FFL	2013_06_DSG152_000	778	2	30	14	7	13	2	83.9723	89.3591
FFL	2013_06_DSG152_000	779	2	40	14	7	13	2	84.2293	90.9851
FFL	2013_06_DSG152_000	780	2	50	14	7	13	2	84.4492	89.0639
FFL	2013_06_DSG152_000	781	3	0	14	7	13	2	84.1392	90.2627
FFL	2013_06_DSG152_000	782	3	10	14	7	13	2	84.8337	90.3295
FFL	2013_06_DSG152_000	783	3	20	14	7	13	2	84.2874	90.0192
FFL	2013_06_DSG152_000	784	3	30	14	7	13	2	84.7442	93.0997
FFL	2013_06_DSG152_000	785	3	40	14	7	13	2	84.7221	90.7942
FFL	2013_06_DSG152_000	786	3	50	14	7	13	2	85.9392	93.7206
FFL	2013_06_DSG152_000	787	4	0	14	7	13	2	87.9016	94.2469
FFL	2013_06_DSG152_000	788	4	10	14	7	13	2	86.7793	91.288
FFL	2013_06_DSG152_000	789	4	20	14	7	13	2	85.3639	88.6865
FFL	2013_06_DSG152_000	790	4	30	14	7	13	2	85.8334	92.2465
FFL	2013_06_DSG152_000	791	4	40	14	7	13	2	85.91	92.5423
FFL	2013_06_DSG152_000	792	4	50	14	7	13	2	86.173	90.0616
FFL	2013_06_DSG152_000	793	5	0	14	7	13	2	86.3656	89.7516
FFL	2013_06_DSG152_000	794	5	10	14	7	13	1	86.8159	92.8255
FFL	2013_06_DSG152_000	795	5	20	14	7	13	2	86.9403	89.5374
FFL	2013_06_DSG152_000	796	5	30	14	7	13	2	86.6366	89.7099
FFL	2013_06_DSG152_000	797	5	40	14	7	13	2	86.2604	89.2752
FFL	2013_06_DSG152_000	798	5	50	14	7	13	2	86.0473	96.7031
FFL	2013_06_DSG152_000	799	6	0	14	7	13	1	87.1276	100.084
FFL	2013_06_DSG152_000	800	6	10	14	7	13	2	91.4264	96.0286
FFL	2013_06_DSG152_000	801	6	20	14	7	13	2	85.771	86.4259
FFL	2013_06_DSG152_000	802	6	30	14	7	13	2	85.8593	86.4774
FFL	2013_06_DSG152_000	803	6	40	14	7	13	2	85.9089	86.3995
FFL	2013_06_DSG152_000	804	6	50	14	7	13	1	85.5378	90.8386
FFL	2013_06_DSG152_000	805	7	0	14	7	13	2	85.3105	90.8027
FFL	2013_06_DSG152_000	806	7	10	14	7	13	1	84.7191	94.9887
FFL	2013_06_DSG152_000	807	7	20	14	7	13	1	85.1991	92.0954
FFL	2013_06_DSG152_000	808	7	30	14	7	13	1	85.6694	91.9417
FFL	2013_06_DSG152_000	809	7	40	14	7	13	2	87.1047	88.6955
FFL	2013_06_DSG152_000	810	7	50	14	7	13	2	86.5136	89.0753
FFL	2013_06_DSG152_000	811	8	0	14	7	13	2	86.0973	83.5797
FFL	2013_06_DSG152_000	812	8	10	14	7	13	2	86.0546	84.5585
FFL	2013_06_DSG152_000	813	8	20	14	7	13	1	84.9929	92.0641
FFL	2013_06_DSG152_000	814	8	30	14	7	13	1	84.8019	92.5943
FFL	2013_06_DSG152_000	815	8	40	14	7	13	2	85.4525	90.3962
FFL	2013_06_DSG152_000	816	8	50	14	7	13	2	86.8219	90.597
FFL	2013_06_DSG152_000	817	9	0	14	7	13	2	86.9247	83.5422
FFL	2013_06_DSG152_000	818	9	10	14	7	13	2	86.111	83.8779
FFL	2013_06_DSG152_000	819	9	20	14	7	13	2	85.9814	82.4169
FFL	2013_06_DSG152_000	820	9	30	14	7	13	2	85.7646	80.7454
FFL	2013_06_DSG152_000	821	9	40	14	7	13	2	86.1383	80.0301
FFL	2013_06_DSG152_000	822	9	50	14	7	13	2	86.2974	80.865
FFL	2013_06_DSG152_000	823	10	0	14	7	13	2	86.0528	83.754
FFL	2013_06_DSG152_000	824	10	10	14	7	13	2	85.9316	83.4309
FFL	2013_06_DSG152_000	825	10	20	14	7	13	2	87.6856	79.2265
FFL	2013_06_DSG152_000	826	10	30	14	7	13	2	86.4645	77.7842
FFL	2013_06_DSG152_000	827	10	40	14	7	13	2	86.8459	78.5055
FFL	2013_06_DSG152_000	828	10	50	14	7	13	2	88.5672	75.6817
FFL	2013_06_DSG152_000	829	11	0	14	7	13	2	86.6787	75.8747
FFL	2013_06_DSG152_000	830	11	10	14	7	13	2	86.3805	78.4998
FFL	2013_06_DSG152_000	831	11	20	14	7	13	2	86.6017	80.3923
FFL	2013_06_DSG152_000	832	11	30	14	7	13	2	86.8574	81.8976
FFL	2013_06_DSG152_000	833	11	40	14	7	13	2	86.6442	79.1252
FFL	2013_06_DSG152_000	834	11	50	14	7	13	2	86.4564	102.218
FFL	2013_06_DSG152_000	835	12	0	14	7	13	2	86.4429	78.7135
FFL	2013_06_DSG152_000	836	12	10	14	7	13	2	87.0582	81.1791
FFL	2013_06_DSG152_000	837	12	20	14	7	13	2	86.6884	82.8424
FFL	2013_06_DSG152_000	838	12	30	14	7	13	2	86.6784	113.384
FFL	2013_06_DSG152_000	839	12	40	14	7	13	2	86.7529	110.23
FFL	2013_06_DSG152_000	840	12	50	14	7	13	2	86.6018	119.518
FFL	2013_06_DSG152_000	841	13	0	14	7	13	2	86.8765	115.745
FFL	2013_06_DSG152_000	842	13	10	14	7	13	2	86.6639	120.406
FFL	2013_06_DSG152_000	843	13	20	14	7	13	2	86.7603	91.9698
FFL	2013_06_DSG152_000	844	13	30	14	7	13	2	86.9029	116.722
FFL	2013_06_DSG152_000	845	13	40	14	7	13	2	87.0564	121.8
FFL	2013_06_DSG152_000	846	13	50	14	7	13	2	86.8169	95.9343
FFL	2013_06_DSG152_000	847	14	0	14	7	13	2	87.0254	120.289
FFL	2013_06_DSG152_000	848	14	10	14	7	13	1	87.2294	119.605
FFL	2013_06_DSG152_000	849	14	20	14	7	13	2	87.232	76.1794
FFL	2013_06_DSG152_000	850	14	30	14	7	13	2	86.8217	121.099
FFL	2013_06_DSG152_000	851	14	40	14	7	13	2	86.8971	86.1861
FFL	2013_06_DSG152_000	852	14	50	14	7	13	2	86.8352	87.8954
FFL	2013_06_DSG152_000	853	15	0	14	7	13	2	87.1558	106.113
FFL	2013_06_DSG152_000	854	15	10	14	7	13	2	86.8999	108.058
FFL	2013_06_DSG152_000	855	15	20	14	7	13	2	86.674	96.3356
FFL	2013_06_DSG152_000	856	15	30	14	7	13	2	86.6763	77.2548
FFL	2013_06_DSG152_000	857	15	40	14	7	13	2	86.7133	79.7622
FFL	2013_06_DSG152_000	858	15	50	14	7	13	2	86.7372	75.808
FFL	2013_06_DSG152_000	859	16	0	14	7	13	2	87.6149	77.9835
FFL	2013_06_DSG152_000	860	16	10	14	7	13	2	86.9153	80.5301
FFL	2013_06_DSG152_000	861	16	20	14	7	13	2	86.7161	77.0166
FFL	2013_06_DSG152_000	862	16	30	14	7	13	2	86.9396	77.2116
FFL	2013_06_DSG152_000	863	16	40	14	7	13	2	86.5297	79.0437
FFL	2013_06_DSG152_000	864	16	50	14	7	13	2	86.665	77.6078
FFL	2013_06_DSG152_000	865	17	0	14	7	13	2	86.792	78.8323
FFL	2013_06_DSG152_000	866	17	10	14	7	13	2	86.4872	80.1015
FFL	2013_06_DSG152_000	867	17	20	14	7	13	2	86.5418	81.1918
FFL	2013_06_DSG152_000	868	17	30	14	7	13	2	86.5826	82.794
FFL	2013_06_DSG152_000	869	17	40	14	7	13	2	86.3804	84.1127
FFL	2013_06_DSG152_000	870	17	50	14	7	13	2	86.2706	82.7665
FFL	2013_06_DSG152_000	871	18	0	14	7	13	2	86.4195	84.0723
FFL	2013_06_DSG152_000	872	18	10	14	7	13	2	86.1154	82.6697
FFL	2013_06_DSG152_000	873	18	20	14	7	13	2	86.3175	82.5868
FFL	2013_06_DSG152_000	874	18	30	14	7	13	2	86.8179	82.8024
FFL	2013_06_DSG152_000	875	18	40	14	7	13	2	86.3252	82.6876
FFL	2013_06_DSG152_000	876	18	50	14	7	13	2	86.3751	84.285
FFL	2013_06_DSG152_000	877	19	0	14	7	13	2	86.6094	85.1822
FFL	2013_06_DSG152_000	878	19	10	14	7	13	2	86.8098	85.3537
FFL	2013_06_DSG152_000	879	19	20	14	7	13	2	86.7981	86.5368
FFL	2013_06_DSG152_000	880	19	30	14	7	13	2	87.1201	89.2161
FFL	2013_06_DSG152_000	881	19	40	14	7	13	2	87.446	88.7001
FFL	2013_06_DSG152_000	882	19	50	14	7	13	2	88.7742	89.3166
FFL	2013_06_DSG152_000	883	20	0	14	7	13	2	87.3176	88.2846
FFL	2013_06_DSG152_000	884	20	10	14	7	13	2	87.2901	89.4486
FFL	2013_06_DSG152_000	885	20	20	14	7	13	2	87.4236	89.3668
FFL	2013_06_DSG152_000	886	20	30	14	7	13	2	87.2579	90.6038
FFL	2013_06_DSG152_000	887	20	40	14	7	13	2	87.3219	93.2029
FFL	2013_06_DSG152_000	888	20	50	14	7	13	2	87.4247	93.1242
FFL	2013_06_DSG152_000	889	21	0	14	7	13	2	92.6397	105.215
FFL	2013_06_DSG152_000	890	21	10	14	7	13	2	96.5733	108.392
FFL	2013_06_DSG152_000	891	21	20	14	7	13	2	90.384	97.4305
FFL	2013_06_DSG152_000	892	21	30	14	7	13	2	86.0363	90.0084
FFL	2013_06_DSG152_000	893	21	40	14	7	13	2	86.7977	87.9824
FFL	2013_06_DSG152_000	894	21	50	14	7	13	2	86.7385	87.6473
FFL	2013_06_DSG152_000	895	22	0	14	7	13	2	88.2669	88.0328
FFL	2013_06_DSG152_000	896	22	10	14	7	13	2	87.0118	85.0162
FFL	2013_06_DSG152_000	897	22	20	14	7	13	2	86.3993	85.802
FFL	2013_06_DSG152_000	898	22	30	14	7	13	2	86.218	88.9661
FFL	2013_06_DSG152_000	899	22	40	14	7	13	2	86.5141	91.1992
FFL	2013_06_DSG152_000	900	22	50	14	7	13	2	85.6208	91.4911
FFL	2013_06_DSG152_000	901	23	0	14	7	13	2	85.1058	89.4074
FFL	2013_06_DSG152_000	902	23	10	14	7	13	2	86.0839	91.0993
FFL	2013_06_DSG152_000	903	23	20	14	7	13	2	85.4473	90.6723
FFL	2013_06_DSG152_000	904	23	30	14	7	13	2	85.8864	90.9713
FFL	2013_06_DSG152_000	905	23	40	14	7	13	2	85.1569	96.6481
FFL	2013_06_DSG152_000	906	23	50	14	7	13	2	85.8169	91.185
FFL	2013_06_DSG152_000	907	0	0	15	7	13	2	85.5907	92.6048
FFL	2013_06_DSG152_000	908	0	10	15	7	13	2	85.6899	108.245
FFL	2013_06_DSG152_000	909	0	20	15	7	13	2	86.1921	113.405
FFL	2013_06_DSG152_000	910	0	30	15	7	13	2	85.7158	90.3462
FFL	2013_06_DSG152_000	911	0	40	15	7	13	2	85.5784	93.4649
FFL	2013_06_DSG152_000	912	0	50	15	7	13	2	85.8402	101.671
FFL	2013_06_DSG152_000	913	1	0	15	7	13	2	85.5357	89.6976
FFL	2013_06_DSG152_000	914	1	10	15	7	13	1	85.6336	96.7147
FFL	2013_06_DSG152_000	915	1	20	15	7	13	2	86.9087	91.6168
FFL	2013_06_DSG152_000	916	1	30	15	7	13	2	85.4925	91.1757
FFL	2013_06_DSG152_000	917	1	40	15	7	13	2	85.3911	91.6496
FFL	2013_06_DSG152_000	918	1	50	15	7	13	2	84.8579	88.7991
FFL	2013_06_DSG152_000	919	2	0	15	7	13	2	85.0342	89.7351
FFL	2013_06_DSG152_000	920	2	10	15	7	13	2	85.2186	89.2471
FFL	2013_06_DSG152_000	921	2	20	15	7	13	2	85.8563	91.2407
FFL	2013_06_DSG152_000	922	2	30	15	7	13	2	86.1537	90.1215
FFL	2013_06_DSG152_000	923	2	40	15	7	13	2	85.2951	94.8831
FFL	2013_06_DSG152_000	924	2	50	15	7	13	2	87.5675	91.6021
FFL	2013_06_DSG152_000	925	3	0	15	7	13	1	83.3046	102.506
FFL	2013_06_DSG152_000	926	3	10	15	7	13	1	84.9555	92.98
FFL	2013_06_DSG152_000	927	3	20	15	7	13	2	85.0192	90.8517
FFL	2013_06_DSG152_000	928	3	30	15	7	13	2	85.7916	89.7275
FFL	2013_06_DSG152_000	929	3	40	15	7	13	2	85.0736	91.112
FFL	2013_06_DSG152_000	930	3	50	15	7	13	2	85.0146	91.6345
FFL	2013_06_DSG152_000	931	4	0	15	7	13	2	85.1666	87.434
FFL	2013_06_DSG152_000	932	4	10	15	7	13	2	85.2587	88.1255
FFL	2013_06_DSG152_000	933	4	20	15	7	13	2	84.8028	91.8477
FFL	2013_06_DSG152_000	934	4	30	15	7	13	2	84.6005	92.3472
FFL	2013_06_DSG152_000	935	4	40	15	7	13	2	86.0491	89.088
FFL	2013_06_DSG152_000	936	4	50	15	7	13	2	86.8163	87.9648
FFL	2013_06_DSG152_000	937	5	0	15	7	13	2	87.2527	89.6929
FFL	2013_06_DSG152_000	938	5	10	15	7	13	2	87.3955	87.3206
FFL	2013_06_DSG152_000	939	5	20	15	7	13	2	87.5356	102.25
FFL	2013_06_DSG152_000	940	5	30	15	7	13	2	87.2312	85.4538
FFL	2013_06_DSG152_000	941	5	40	15	7	13	2	87.4055	89.278
FFL	2013_06_DSG152_000	942	5	50	15	7	13	2	86.7342	89.3368
FFL	2013_06_DSG152_000	943	6	0	15	7	13	2	85.6716	90.778
FFL	2013_06_DSG152_000	944	6	10	15	7	13	2	85.2684	90.9315
FFL	2013_06_DSG152_000	945	6	20	15	7	13	1	85.7665	95.3565
FFL	2013_06_DSG152_000	946	6	30	15	7	13	2	86.5653	91.4108
FFL	2013_06_DSG152_000	947	6	40	15	7	13	2	85.4577	92.7108
FFL	2013_06_DSG152_000	948	6	50	15	7	13	2	86.0669	98.614
FFL	2013_06_DSG152_000	949	7	0	15	7	13	2	85.9142	89.1949
FFL	2013_06_DSG152_000	950	7	10	15	7	13	2	85.7606	89.8811
FFL	2013_06_DSG152_000	951	7	20	15	7	13	2	85.8721	88.865
FFL	2013_06_DSG152_000	952	7	30	15	7	13	2	86.0858	88.4301
FFL	2013_06_DSG152_000	953	7	40	15	7	13	2	86.2378	92.8706
FFL	2013_06_DSG152_000	954	7	50	15	7	13	2	86.1264	89.0756
FFL	2013_06_DSG152_000	955	8	0	15	7	13	2	86.0239	88.7369
FFL	2013_06_DSG152_000	956	8	10	15	7	13	2	85.921	89.6008
FFL	2013_06_DSG152_000	957	8	20	15	7	13	2	86.519	89.9027
FFL	2013_06_DSG152_000	958	8	30	15	7	13	2	85.9319	89.4907
FFL	2013_06_DSG152_000	959	8	40	15	7	13	2	85.8338	89.728
FFL	2013_06_DSG152_000	960	8	50	15	7	13	2	85.9197	92.8999
FFL	2013_06_DSG152_000	961	9	0	15	7	13	3	86.2953	90.2383
FFL	2013_06_DSG152_000	962	9	10	15	7	13	2	85.9664	90.3375
FFL	2013_06_DSG152_000	963	9	20	15	7	13	2	86.358	90.2397
FFL	2013_06_DSG152_000	964	9	30	15	7	13	2	85.8587	104.235
FFL	2013_06_DSG152_000	965	9	40	15	7	13	2	86.501	89.295
FFL	2013_06_DSG152_000	966	9	50	15	7	13	2	86.0747	88.7948
FFL	2013_06_DSG152_000	967	10	0	15	7	13	2	86.8857	88.5839
FFL	2013_06_DSG152_000	968	10	10	15	7	13	2	86.4628	96.8228
FFL	2013_06_DSG152_000	969	10	20	15	7	13	2	86.4211	87.764
FFL	2013_06_DSG152_000	970	10	30	15	7	13	2	87.0313	88.7189
FFL	2013_06_DSG152_000	971	10	40	15	7	13	2	86.4882	82.2098
FFL	2013_06_DSG152_000	972	10	50	15	7	13	2	86.7731	80.6116
FFL	2013_06_DSG152_000	973	11	0	15	7	13	2	86.9174	81.9737
FFL	2013_06_DSG152_000	974	11	10	15	7	13	2	86.4484	81.9109
FFL	2013_06_DSG152_000	975	11	20	15	7	13	2	86.4582	82.068
FFL	2013_06_DSG152_000	976	11	30	15	7	13	2	86.8389	84.6346
FFL	2013_06_DSG152_000	977	11	40	15	7	13	2	86.4645	85.055
FFL	2013_06_DSG152_000	978	11	50	15	7	13	2	86.3774	87.6843
FFL	2013_06_DSG152_000	979	12	0	15	7	13	2	86.8068	88.6712
FFL	2013_06_DSG152_000	980	12	10	15	7	13	2	86.4695	110.833
FFL	2013_06_DSG152_000	981	12	20	15	7	13	2	86.841	88.6414
FFL	2013_06_DSG152_000	982	12	30	15	7	13	2	86.6091	81.877
FFL	2013_06_DSG152_000	983	12	40	15	7	13	2	86.5687	81.9658
FFL	2013_06_DSG152_000	984	12	50	15	7	13	2	86.7907	92.1646
FFL	2013_06_DSG152_000	985	13	0	15	7	13	2	86.6703	84.2669
FFL	2013_06_DSG152_000	986	13	10	15	7	13	2	86.8847	79.6605
FFL	2013_06_DSG152_000	987	13	20	15	7	13	2	86.5606	87.2975
FFL	2013_06_DSG152_000	988	13	30	15	7	13	2	86.7361	108.887
FFL	2013_06_DSG152_000	989	13	40	15	7	13	2	86.5778	88.4893
FFL	2013_06_DSG152_000	990	13	50	15	7	13	2	86.9547	90.1959
FFL	2013_06_DSG152_000	991	14	0	15	7	13	2	86.637	86.6385
FFL	2013_06_DSG152_000	992	14	10	15	7	13	2	86.681	78.1923
FFL	2013_06_DSG152_000	993	14	20	15	7	13	2	86.8513	110.845
FFL	2013_06_DSG152_000	994	14	30	15	7	13	2	86.4522	76.5451
FFL	2013_06_DSG152_000	995	14	40	15	7	13	2	86.7566	90.297
FFL	2013_06_DSG152_000	996	14	50	15	7	13	2	86.5069	75.4128
FFL	2013_06_DSG152_000	997	15	0	15	7	13	2	86.7736	76.8952
FFL	2013_06_DSG152_000	998	15	10	15	7	13	2	86.3743	75.6274
FFL	2013_06_DSG152_000	999	15	20	15	7	13	2	86.3941	75.8578
FFL	2013_06_DSG152_000	1000	15	30	15	7	13	2	86.5922	77.9856
FFL	2013_06_DSG152_000	1001	15	40	15	7	13	2	86.7401	78.7926
FFL	2013_06_DSG152_000	1002	15	50	15	7	13	2	86.0307	77.402
FFL	2013_06_DSG152_000	1003	16	0	15	7	13	2	86.2152	76.4329
FFL	2013_06_DSG152_000	1004	16	10	15	7	13	2	86.0911	77.2695
FFL	2013_06_DSG152_000	1005	16	20	15	7	13	2	86.5319	76.8607
FFL	2013_06_DSG152_000	1006	16	30	15	7	13	2	86.3947	79.9559
FFL	2013_06_DSG152_000	1007	16	40	15	7	13	2	86.2409	78.4826
FFL	2013_06_DSG152_000	1008	16	50	15	7	13	2	85.9918	80.3846
FFL	2013_06_DSG152_000	1009	17	0	15	7	13	2	86.2631	81.6264
FFL	2013_06_DSG152_000	1010	17	10	15	7	13	2	85.8739	82.1368
FFL	2013_06_DSG152_000	1011	17	20	15	7	13	2	85.6937	84.9969
FFL	2013_06_DSG152_000	1012	17	30	15	7	13	2	86.0651	85.5028
FFL	2013_06_DSG152_000	1013	17	40	15	7	13	2	85.5933	86.0659
FFL	2013_06_DSG152_000	1014	17	50	15	7	13	2	85.5178	88.8824
FFL	2013_06_DSG152_000	1015	18	0	15	7	13	2	85.6274	88.8847
FFL	2013_06_DSG152_000	1016	18	10	15	7	13	2	85.5971	84.9205
FFL	2013_06_DSG152_000	1017	18	20	15	7	13	2	85.4477	88.2574
FFL	2013_06_DSG152_000	1018	18	30	15	7	13	2	85.5547	86.852
FFL	2013_06_DSG152_000	1019	18	40	15	7	13	2	85.649	86.1168
FFL	2013_06_DSG152_000	1020	18	50	15	7	13	2	86.0644	88.0577
FFL	2013_06_DSG152_000	1021	19	0	15	7	13	2	85.8717	85.1791
FFL	2013_06_DSG152_000	1022	19	10	15	7	13	2	86.0768	86.3512
FFL	2013_06_DSG152_000	1023	19	20	15	7	13	2	86.5559	86.9359
FFL	2013_06_DSG152_000	1024	19	30	15	7	13	3	87.1346	88.9677
FFL	2013_06_DSG152_000	1025	19	40	15	7	13	2	86.7583	89.9752
FFL	2013_06_DSG152_000	1026	19	50	15	7	13	2	87.578	88.5842
FFL	2013_06_DSG152_000	1027	20	0	15	7	13	2	89.4879	87.0622
FFL	2013_06_DSG152_000	1028	20	10	15	7	13	2	87.5934	88.1149
FFL	2013_06_DSG152_000	1029	20	20	15	7	13	2	86.7236	88.2738
FFL	2013_06_DSG152_000	1030	20	30	15	7	13	2	86.4373	88.6412
FFL	2013_06_DSG152_000	1031	20	40	15	7	13	2	86.3568	93.6082
FFL	2013_06_DSG152_000	1032	20	50	15	7	13	2	86.3106	94.3533
FFL	2013_06_DSG152_000	1033	21	0	15	7	13	2	85.9385	93.9147
[truncated: 11,105 more rows]

## Sheet: FFL_2013_10-12
Station	Folder	File	Hour	Minute	Day	Month	Year	Peaks	High	Low
FFL	2013_06_DSG152_001	2140	0	0	1	10	13	1	83.8164	92.5396
FFL	2013_06_DSG152_001	2141	0	10	1	10	13	1	88.1776	93.0988
FFL	2013_06_DSG152_001	2142	0	20	1	10	13	2	84.2135	91.4809
FFL	2013_06_DSG152_001	2143	0	30	1	10	13	1	85.0352	93.9801
FFL	2013_06_DSG152_001	2144	0	40	1	10	13	1	84.1367	94.6475
FFL	2013_06_DSG152_001	2145	0	50	1	10	13	1	83.7906	93.6418
FFL	2013_06_DSG152_001	2146	1	0	1	10	13	1	83.3596	94.1549
FFL	2013_06_DSG152_001	2147	1	10	1	10	13	1	83.6796	94.69
FFL	2013_06_DSG152_001	2148	1	20	1	10	13	1	84.6319	93.5636
FFL	2013_06_DSG152_001	2149	1	30	1	10	13	2	84.3127	92.2915
FFL	2013_06_DSG152_001	2150	1	40	1	10	13	2	85.4445	92.1845
FFL	2013_06_DSG152_001	2151	1	50	1	10	13	1	85.0343	93.0389
FFL	2013_06_DSG152_001	2152	2	0	1	10	13	2	84.5922	91.3229
FFL	2013_06_DSG152_001	2153	2	10	1	10	13	2	84.874	91.2484
FFL	2013_06_DSG152_001	2154	2	20	1	10	13	2	86.7172	90.0517
FFL	2013_06_DSG152_001	2155	2	30	1	10	13	2	84.8403	90.2947
FFL	2013_06_DSG152_001	2156	2	40	1	10	13	2	85.1122	90.1037
FFL	2013_06_DSG152_001	2157	2	50	1	10	13	2	85.9907	90.0208
FFL	2013_06_DSG152_001	2158	3	0	1	10	13	2	85.0701	90.7919
FFL	2013_06_DSG152_001	2159	3	10	1	10	13	2	85.3573	89.8144
FFL	2013_06_DSG152_001	2160	3	20	1	10	13	2	85.3075	88.1954
FFL	2013_06_DSG152_001	2161	3	30	1	10	13	2	85.3807	88.4278
FFL	2013_06_DSG152_001	2162	3	40	1	10	13	2	85.4393	89.8001
FFL	2013_06_DSG152_001	2163	3	50	1	10	13	2	85.463	89.6931
FFL	2013_06_DSG152_001	2164	4	0	1	10	13	2	85.2152	102.465
FFL	2013_06_DSG152_001	2165	4	10	1	10	13	2	85.8407	88.3724
FFL	2013_06_DSG152_001	2166	4	20	1	10	13	2	85.3383	109.658
FFL	2013_06_DSG152_001	2167	4	30	1	10	13	2	86.0534	108.391
FFL	2013_06_DSG152_001	2168	4	40	1	10	13	2	86.2785	115.752
FFL	2013_06_DSG152_001	2169	4	50	1	10	13	2	86.7334	92.4546
FFL	2013_06_DSG152_001	2170	5	0	1	10	13	2	85.8395	98.3801
FFL	2013_06_DSG152_001	2171	5	10	1	10	13	2	85.6572	115.258
FFL	2013_06_DSG152_001	2172	5	20	1	10	13	2	86.0504	111.655
FFL	2013_06_DSG152_001	2173	5	30	1	10	13	2	86.438	113.626
FFL	2013_06_DSG152_001	2174	5	40	1	10	13	2	86.9653	98.3624
FFL	2013_06_DSG152_001	2175	5	50	1	10	13	1	87.0842	117.418
FFL	2013_06_DSG152_001	2176	6	0	1	10	13	2	88.6385	100.573
FFL	2013_06_DSG152_001	2177	6	10	1	10	13	2	87.0331	106.95
FFL	2013_06_DSG152_001	2178	6	20	1	10	13	1	86.9917	104.2
FFL	2013_06_DSG152_001	2179	6	30	1	10	13	2	85.8161	93.0029
FFL	2013_06_DSG152_001	2180	6	40	1	10	13	2	85.8847	103.801
FFL	2013_06_DSG152_001	2181	6	50	1	10	13	1	86.5945	109.941
FFL	2013_06_DSG152_001	2182	7	0	1	10	13	2	85.9107	106.279
FFL	2013_06_DSG152_001	2183	7	10	1	10	13	1	87.0404	108.318
FFL	2013_06_DSG152_001	2184	7	20	1	10	13	2	86.077	93.2311
FFL	2013_06_DSG152_001	2185	7	30	1	10	13	2	90.1231	102.977
FFL	2013_06_DSG152_001	2186	7	40	1	10	13	1	86.0668	92.9615
FFL	2013_06_DSG152_001	2187	7	50	1	10	13	1	86.0886	94.9472
FFL	2013_06_DSG152_001	2188	8	0	1	10	13	2	86.2837	104.058
FFL	2013_06_DSG152_001	2189	8	10	1	10	13	2	86.1223	95.4037
FFL	2013_06_DSG152_001	2190	8	20	1	10	13	2	85.9126	89.0259
FFL	2013_06_DSG152_001	2191	8	30	1	10	13	2	86.832	90.6536
FFL	2013_06_DSG152_001	2192	8	40	1	10	13	2	85.9799	89.4253
FFL	2013_06_DSG152_001	2193	8	50	1	10	13	1	86.3902	90.2445
FFL	2013_06_DSG152_001	2194	9	0	1	10	13	2	86.8236	91.3913
FFL	2013_06_DSG152_001	2195	9	10	1	10	13	1	86.1195	91.6298
FFL	2013_06_DSG152_001	2196	9	20	1	10	13	2	88.735	92.3328
FFL	2013_06_DSG152_001	2197	9	30	1	10	13	2	86.0222	88.5416
FFL	2013_06_DSG152_001	2198	9	40	1	10	13	2	86.51	89.8054
FFL	2013_06_DSG152_001	2199	9	50	1	10	13	2	85.5682	88.8332
FFL	2013_06_DSG152_001	2200	10	0	1	10	13	1	85.2255	90.1978
FFL	2013_06_DSG152_001	2201	10	10	1	10	13	2	85.6976	90.1238
FFL	2013_06_DSG152_001	2202	10	20	1	10	13	2	85.303	89.5202
FFL	2013_06_DSG152_001	2203	10	30	1	10	13	2	86.5311	88.8268
FFL	2013_06_DSG152_001	2204	10	40	1	10	13	2	85.4614	89.7973
FFL	2013_06_DSG152_001	2205	10	50	1	10	13	2	85.3228	88.7512
FFL	2013_06_DSG152_001	2206	11	0	1	10	13	1	85.5742	114.791
FFL	2013_06_DSG152_001	2207	11	10	1	10	13	2	86.0997	87.7757
FFL	2013_06_DSG152_001	2208	11	20	1	10	13	2	85.6834	86.1374
FFL	2013_06_DSG152_001	2209	11	30	1	10	13	2	85.704	86.8909
FFL	2013_06_DSG152_001	2210	11	40	1	10	13	2	85.959	86.9772
FFL	2013_06_DSG152_001	2211	11	50	1	10	13	2	86.052	86.434
FFL	2013_06_DSG152_001	2212	12	0	1	10	13	2	86.0935	87.3794
FFL	2013_06_DSG152_001	2213	12	10	1	10	13	2	88.3825	86.0432
FFL	2013_06_DSG152_001	2214	12	20	1	10	13	2	87.9931	91.8759
FFL	2013_06_DSG152_001	2215	12	30	1	10	13	2	86.7176	84.9678
FFL	2013_06_DSG152_001	2216	12	40	1	10	13	2	86.2545	85.8518
FFL	2013_06_DSG152_001	2217	12	50	1	10	13	2	85.8645	85.6539
FFL	2013_06_DSG152_001	2218	13	0	1	10	13	2	86.0055	85.7011
FFL	2013_06_DSG152_001	2219	13	10	1	10	13	2	86.4235	85.9193
FFL	2013_06_DSG152_001	2220	13	20	1	10	13	2	86.6248	84.8993
FFL	2013_06_DSG152_001	2221	13	30	1	10	13	2	86.5141	86.097
FFL	2013_06_DSG152_001	2222	13	40	1	10	13	2	86.4145	84.1141
FFL	2013_06_DSG152_001	2223	13	50	1	10	13	2	86.1774	83.5351
FFL	2013_06_DSG152_001	2224	14	0	1	10	13	2	86.8289	79.9683
FFL	2013_06_DSG152_001	2225	14	10	1	10	13	2	86.6364	80.3287
FFL	2013_06_DSG152_001	2226	14	20	1	10	13	2	86.1767	78.5332
FFL	2013_06_DSG152_001	2227	14	30	1	10	13	2	86.0646	77.7424
FFL	2013_06_DSG152_001	2228	14	40	1	10	13	2	86.0075	77.7886
FFL	2013_06_DSG152_001	2229	14	50	1	10	13	3	86.0279	78.4326
FFL	2013_06_DSG152_001	2230	15	0	1	10	13	2	85.8118	79.6385
FFL	2013_06_DSG152_001	2231	15	10	1	10	13	3	85.6254	80.03
FFL	2013_06_DSG152_001	2232	15	20	1	10	13	2	85.6415	78.6504
FFL	2013_06_DSG152_001	2233	15	30	1	10	13	3	85.4527	78.0737
FFL	2013_06_DSG152_001	2234	15	40	1	10	13	2	86.8881	80.1693
FFL	2013_06_DSG152_001	2235	15	50	1	10	13	2	85.6462	80.3744
FFL	2013_06_DSG152_001	2236	16	0	1	10	13	2	85.7285	82.3283
FFL	2013_06_DSG152_001	2237	16	10	1	10	13	2	85.595	79.8393
FFL	2013_06_DSG152_001	2238	16	20	1	10	13	2	85.5277	107.268
FFL	2013_06_DSG152_001	2239	16	30	1	10	13	2	86.0374	81.8957
FFL	2013_06_DSG152_001	2240	16	40	1	10	13	2	85.8627	91.6258
FFL	2013_06_DSG152_001	2241	16	50	1	10	13	2	85.5456	81.1741
FFL	2013_06_DSG152_001	2242	17	0	1	10	13	2	86.4593	85.7007
FFL	2013_06_DSG152_001	2243	17	10	1	10	13	2	85.7887	82.9454
FFL	2013_06_DSG152_001	2244	17	20	1	10	13	2	85.5441	83.2659
FFL	2013_06_DSG152_001	2245	17	30	1	10	13	3	85.7365	84.7353
FFL	2013_06_DSG152_001	2246	17	40	1	10	13	2	85.5278	84.2304
FFL	2013_06_DSG152_001	2247	17	50	1	10	13	2	85.7224	86.5192
FFL	2013_06_DSG152_001	2248	18	0	1	10	13	2	85.6507	85.1622
FFL	2013_06_DSG152_001	2249	18	10	1	10	13	2	86.4261	85.6855
FFL	2013_06_DSG152_001	2250	18	20	1	10	13	2	86.5842	85.8361
FFL	2013_06_DSG152_001	2251	18	30	1	10	13	2	87.4006	87.4948
FFL	2013_06_DSG152_001	2252	18	40	1	10	13	2	87.6163	89.1327
FFL	2013_06_DSG152_001	2253	18	50	1	10	13	2	87.7478	92.1141
FFL	2013_06_DSG152_001	2254	19	0	1	10	13	2	87.5302	90.6739
FFL	2013_06_DSG152_001	2255	19	10	1	10	13	2	86.6438	90.467
FFL	2013_06_DSG152_001	2256	19	20	1	10	13	2	86.8505	88.5295
FFL	2013_06_DSG152_001	2257	19	30	1	10	13	2	86.2333	88.8357
FFL	2013_06_DSG152_001	2258	19	40	1	10	13	2	86.2434	87.3817
FFL	2013_06_DSG152_001	2259	19	50	1	10	13	2	86.2552	88.076
FFL	2013_06_DSG152_001	2260	20	0	1	10	13	2	86.1295	88.7059
FFL	2013_06_DSG152_001	2261	20	10	1	10	13	2	85.8971	88.385
FFL	2013_06_DSG152_001	2262	20	20	1	10	13	2	86.2734	91.4142
FFL	2013_06_DSG152_001	2263	20	30	1	10	13	2	85.2916	90.0077
FFL	2013_06_DSG152_001	2264	20	40	1	10	13	2	84.9182	88.716
FFL	2013_06_DSG152_001	2265	20	50	1	10	13	2	85.0817	89.7918
FFL	2013_06_DSG152_001	2266	21	0	1	10	13	2	84.9858	90.4067
FFL	2013_06_DSG152_001	2267	21	10	1	10	13	2	85.2929	92.9005
FFL	2013_06_DSG152_001	2268	21	20	1	10	13	1	84.2891	93.9481
FFL	2013_06_DSG152_001	2269	21	30	1	10	13	2	84.3018	93.8528
FFL	2013_06_DSG152_001	2270	21	40	1	10	13	1	84.7548	94.3567
FFL	2013_06_DSG152_001	2271	21	50	1	10	13	1	84.1178	95.3209
FFL	2013_06_DSG152_001	2272	22	0	1	10	13	1	84.3168	94.4264
FFL	2013_06_DSG152_001	2273	22	10	1	10	13	1	83.4313	93.7306
FFL	2013_06_DSG152_001	2274	22	20	1	10	13	1	83.8802	94.4182
FFL	2013_06_DSG152_001	2275	22	30	1	10	13	1	83.6332	94.1777
FFL	2013_06_DSG152_001	2276	22	40	1	10	13	1	83.6318	93.5768
FFL	2013_06_DSG152_001	2277	22	50	1	10	13	1	83.3608	93.5752
FFL	2013_06_DSG152_001	2278	23	0	1	10	13	1	84.1836	95.3879
FFL	2013_06_DSG152_001	2279	23	10	1	10	13	1	83.8626	93.4016
FFL	2013_06_DSG152_001	2280	23	20	1	10	13	1	83.2511	94.0679
FFL	2013_06_DSG152_001	2281	23	30	1	10	13	1	83.2048	94.3638
FFL	2013_06_DSG152_001	2282	23	40	1	10	13	1	83.716	92.2615
FFL	2013_06_DSG152_001	2283	23	50	1	10	13	1	84.2835	93.4811
FFL	2013_06_DSG152_001	2284	0	0	2	10	13	1	84.2026	92.8142
FFL	2013_06_DSG152_001	2285	0	10	2	10	13	1	83.8095	93.3817
FFL	2013_06_DSG152_001	2286	0	20	2	10	13	2	83.8614	91.7285
FFL	2013_06_DSG152_001	2287	0	30	2	10	13	2	83.9415	92.0651
FFL	2013_06_DSG152_001	2288	0	40	2	10	13	2	83.7014	92.2609
FFL	2013_06_DSG152_001	2289	0	50	2	10	13	2	83.5598	92.3331
FFL	2013_06_DSG152_001	2290	1	0	2	10	13	2	85.2167	92.3793
FFL	2013_06_DSG152_001	2291	1	10	2	10	13	1	83.572	93.0544
FFL	2013_06_DSG152_001	2292	1	20	2	10	13	1	83.9268	92.871
FFL	2013_06_DSG152_001	2293	1	30	2	10	13	1	84.6452	93.7378
FFL	2013_06_DSG152_001	2294	1	40	2	10	13	2	84.7969	100.774
FFL	2013_06_DSG152_001	2295	1	50	2	10	13	1	85.4319	108.9
FFL	2013_06_DSG152_001	2296	2	0	2	10	13	1	83.835	93.8449
FFL	2013_06_DSG152_001	2297	2	10	2	10	13	2	85.4269	92.4972
FFL	2013_06_DSG152_001	2298	2	20	2	10	13	2	84.5271	90.8498
FFL	2013_06_DSG152_001	2299	2	30	2	10	13	2	84.3493	90.5081
FFL	2013_06_DSG152_001	2300	2	40	2	10	13	2	84.4943	92.7382
FFL	2013_06_DSG152_001	2301	2	50	2	10	13	2	84.6736	92.5934
FFL	2013_06_DSG152_001	2302	3	0	2	10	13	1	84.7588	93.4613
FFL	2013_06_DSG152_001	2303	3	10	2	10	13	2	84.485	91.0427
FFL	2013_06_DSG152_001	2304	3	20	2	10	13	1	84.6215	93.7091
FFL	2013_06_DSG152_001	2305	3	30	2	10	13	1	84.629	93.9413
FFL	2013_06_DSG152_001	2306	3	40	2	10	13	1	84.9907	93.908
FFL	2013_06_DSG152_001	2307	3	50	2	10	13	2	85.4865	90.629
FFL	2013_06_DSG152_001	2308	4	0	2	10	13	2	85.6805	91.1163
FFL	2013_06_DSG152_001	2309	4	10	2	10	13	2	85.4801	92.7227
FFL	2013_06_DSG152_001	2310	4	20	2	10	13	2	85.3021	89.437
FFL	2013_06_DSG152_001	2311	4	30	2	10	13	2	85.9835	88.7562
FFL	2013_06_DSG152_001	2312	4	40	2	10	13	2	85.1098	102.168
FFL	2013_06_DSG152_001	2313	4	50	2	10	13	2	85.5844	92.0377
FFL	2013_06_DSG152_001	2314	5	0	2	10	13	2	85.5357	98.4898
FFL	2013_06_DSG152_001	2315	5	10	2	10	13	2	85.5091	108.597
FFL	2013_06_DSG152_001	2316	5	20	2	10	13	2	86.7368	92.2971
FFL	2013_06_DSG152_001	2317	5	30	2	10	13	2	86.784	105.031
FFL	2013_06_DSG152_001	2318	5	40	2	10	13	2	87.0004	108.196
FFL	2013_06_DSG152_001	2319	5	50	2	10	13	1	86.5187	96.2393
FFL	2013_06_DSG152_001	2320	6	0	2	10	13	2	87.3215	102.22
FFL	2013_06_DSG152_001	2321	6	10	2	10	13	2	86.5774	94.9956
FFL	2013_06_DSG152_001	2322	6	20	2	10	13	1	86.7058	108.622
FFL	2013_06_DSG152_001	2323	6	30	2	10	13	1	86.5589	96.3609
FFL	2013_06_DSG152_001	2324	6	40	2	10	13	1	86.3936	104.225
FFL	2013_06_DSG152_001	2325	6	50	2	10	13	2	85.5696	95.2077
FFL	2013_06_DSG152_001	2326	7	0	2	10	13	2	85.8637	98.8914
FFL	2013_06_DSG152_001	2327	7	10	2	10	13	2	86.1426	91.0013
FFL	2013_06_DSG152_001	2328	7	20	2	10	13	2	85.9513	102.473
FFL	2013_06_DSG152_001	2329	7	30	2	10	13	1	86.1816	101.452
FFL	2013_06_DSG152_001	2330	7	40	2	10	13	1	85.8626	104.019
FFL	2013_06_DSG152_001	2331	7	50	2	10	13	1	87.3801	96.9727
FFL	2013_06_DSG152_001	2332	8	0	2	10	13	2	85.8662	89.5078
FFL	2013_06_DSG152_001	2333	8	10	2	10	13	2	85.9642	89.9868
FFL	2013_06_DSG152_001	2334	8	20	2	10	13	2	85.8688	91.8002
FFL	2013_06_DSG152_001	2335	8	30	2	10	13	2	87.4024	99.8697
FFL	2013_06_DSG152_001	2336	8	40	2	10	13	2	86.6516	93.6064
FFL	2013_06_DSG152_001	2337	8	50	2	10	13	2	86.7291	92.0002
FFL	2013_06_DSG152_001	2338	9	0	2	10	13	2	85.6748	92.5158
FFL	2013_06_DSG152_001	2339	9	10	2	10	13	2	86.8178	90.2528
FFL	2013_06_DSG152_001	2340	9	20	2	10	13	1	85.9199	90.7113
FFL	2013_06_DSG152_001	2341	9	30	2	10	13	1	85.6937	90.2171
FFL	2013_06_DSG152_001	2342	9	40	2	10	13	2	85.8763	90.7153
FFL	2013_06_DSG152_001	2343	9	50	2	10	13	2	85.7896	90.9366
FFL	2013_06_DSG152_001	2344	10	0	2	10	13	2	85.9721	112.575
FFL	2013_06_DSG152_001	2345	10	10	2	10	13	1	85.8056	90.0707
FFL	2013_06_DSG152_001	2346	10	20	2	10	13	2	85.5361	90.0405
FFL	2013_06_DSG152_001	2347	10	30	2	10	13	1	85.6422	91.2525
FFL	2013_06_DSG152_001	2348	10	40	2	10	13	2	85.2456	89.2147
FFL	2013_06_DSG152_001	2349	10	50	2	10	13	2	85.2936	93.3662
FFL	2013_06_DSG152_001	2350	11	0	2	10	13	2	85.2382	89.3419
FFL	2013_06_DSG152_001	2351	11	10	2	10	13	2	85.3981	88.5125
FFL	2013_06_DSG152_001	2352	11	20	2	10	13	2	85.4371	86.8136
FFL	2013_06_DSG152_001	2353	11	30	2	10	13	2	86.0217	87.5235
FFL	2013_06_DSG152_001	2354	11	40	2	10	13	2	86.2729	86.5729
FFL	2013_06_DSG152_001	2355	11	50	2	10	13	2	86.13	86.8128
FFL	2013_06_DSG152_001	2356	12	0	2	10	13	2	85.8428	87.1834
FFL	2013_06_DSG152_001	2357	12	10	2	10	13	2	85.5885	85.6711
FFL	2013_06_DSG152_001	2358	12	20	2	10	13	2	85.687	84.5407
FFL	2013_06_DSG152_001	2359	12	30	2	10	13	2	86.0126	85.2284
FFL	2013_06_DSG152_001	2360	12	40	2	10	13	2	86.0136	82.2351
FFL	2013_06_DSG152_001	2361	12	50	2	10	13	2	86.2241	82.7719
FFL	2013_06_DSG152_001	2362	13	0	2	10	13	2	86.3892	84.5193
FFL	2013_06_DSG152_001	2363	13	10	2	10	13	2	86.429	83.3449
FFL	2013_06_DSG152_001	2364	13	20	2	10	13	2	85.8532	82.9332
FFL	2013_06_DSG152_001	2365	13	30	2	10	13	2	85.9718	86.881
FFL	2013_06_DSG152_001	2366	13	40	2	10	13	2	86.183	99.712
FFL	2013_06_DSG152_001	2367	13	50	2	10	13	2	87.0854	81.2796
FFL	2013_06_DSG152_001	2368	14	0	2	10	13	2	86.1996	97.4953
FFL	2013_06_DSG152_001	2369	14	10	2	10	13	2	85.9143	82.0924
FFL	2013_06_DSG152_001	2370	14	20	2	10	13	2	85.8413	82.2996
FFL	2013_06_DSG152_001	2371	14	30	2	10	13	2	87.3195	93.3572
FFL	2013_06_DSG152_001	2372	14	40	2	10	13	2	85.9731	88.2412
FFL	2013_06_DSG152_001	2373	14	50	2	10	13	2	85.8197	80.484
FFL	2013_06_DSG152_001	2374	15	0	2	10	13	2	86.8557	83.1277
FFL	2013_06_DSG152_001	2375	15	10	2	10	13	2	87.0769	85.7163
FFL	2013_06_DSG152_001	2376	15	20	2	10	13	2	86.009	83.5056
FFL	2013_06_DSG152_001	2377	15	30	2	10	13	2	85.5117	85.0677
FFL	2013_06_DSG152_001	2378	15	40	2	10	13	2	85.5087	84.36
FFL	2013_06_DSG152_001	2379	15	50	2	10	13	2	85.1252	86.0263
FFL	2013_06_DSG152_001	2380	16	0	2	10	13	2	85.1969	86.7364
FFL	2013_06_DSG152_001	2381	16	10	2	10	13	2	85.2611	87.3475
FFL	2013_06_DSG152_001	2382	16	20	2	10	13	2	85.9029	86.7986
FFL	2013_06_DSG152_001	2383	16	30	2	10	13	2	85.0729	88.0108
FFL	2013_06_DSG152_001	2384	16	40	2	10	13	2	84.8283	86.098
FFL	2013_06_DSG152_001	2385	16	50	2	10	13	2	85.0044	87.19
FFL	2013_06_DSG152_001	2386	17	0	2	10	13	2	84.9033	86.9304
FFL	2013_06_DSG152_001	2387	17	10	2	10	13	2	85.0855	87.489
FFL	2013_06_DSG152_001	2388	17	20	2	10	13	2	84.9175	89.1274
FFL	2013_06_DSG152_001	2389	17	30	2	10	13	2	86.0762	86.2551
FFL	2013_06_DSG152_001	2390	17	40	2	10	13	2	85.1381	87.3603
FFL	2013_06_DSG152_001	2391	17	50	2	10	13	2	85.45	87.2197
FFL	2013_06_DSG152_001	2392	18	0	2	10	13	2	85.6239	86.6044
FFL	2013_06_DSG152_001	2393	18	10	2	10	13	2	86.5083	98.2123
FFL	2013_06_DSG152_001	2394	18	20	2	10	13	2	86.5326	90.9302
FFL	2013_06_DSG152_001	2395	18	30	2	10	13	2	86.9	88.7841
FFL	2013_06_DSG152_001	2396	18	40	2	10	13	2	88.455	89.8488
FFL	2013_06_DSG152_001	2397	18	50	2	10	13	2	87.5223	87.9679
FFL	2013_06_DSG152_001	2398	19	0	2	10	13	2	86.6441	90.0624
FFL	2013_06_DSG152_001	2399	19	10	2	10	13	2	86.2914	89.1556
FFL	2013_06_DSG152_001	2400	19	20	2	10	13	2	86.2232	88.8802
FFL	2013_06_DSG152_001	2401	19	30	2	10	13	2	86.5156	91.779
FFL	2013_06_DSG152_001	2402	19	40	2	10	13	2	85.8332	87.5134
FFL	2013_06_DSG152_001	2403	19	50	2	10	13	2	85.6352	87.3057
FFL	2013_06_DSG152_001	2404	20	0	2	10	13	2	85.6758	90.7861
FFL	2013_06_DSG152_001	2405	20	10	2	10	13	2	85.4694	90.5242
FFL	2013_06_DSG152_001	2406	20	20	2	10	13	2	85.4571	89.7333
FFL	2013_06_DSG152_001	2407	20	30	2	10	13	2	87.019	89.7047
FFL	2013_06_DSG152_001	2408	20	40	2	10	13	2	85.4067	90.1168
FFL	2013_06_DSG152_001	2409	20	50	2	10	13	2	85.421	89.9999
FFL	2013_06_DSG152_001	2410	21	0	2	10	13	2	84.8594	91.6459
FFL	2013_06_DSG152_001	2411	21	10	2	10	13	2	85.7751	92.4843
FFL	2013_06_DSG152_001	2412	21	20	2	10	13	1	85.0413	92.7022
FFL	2013_06_DSG152_001	2413	21	30	2	10	13	1	83.6392	93.7234
FFL	2013_06_DSG152_001	2414	21	40	2	10	13	1	85.8254	94.8698
FFL	2013_06_DSG152_001	2415	21	50	2	10	13	2	85.2003	91.9669
FFL	2013_06_DSG152_001	2416	22	0	2	10	13	1	85.5923	93.1288
FFL	2013_06_DSG152_001	2417	22	10	2	10	13	1	83.6082	92.6256
FFL	2013_06_DSG152_001	2418	22	20	2	10	13	2	84.0485	92.483
FFL	2013_06_DSG152_001	2419	22	30	2	10	13	2	84.4421	92.685
FFL	2013_06_DSG152_001	2420	22	40	2	10	13	1	84.1883	92.9391
FFL	2013_06_DSG152_001	2421	22	50	2	10	13	2	84.6716	91.4546
FFL	2013_06_DSG152_001	2422	23	0	2	10	13	2	84.4613	90.5328
FFL	2013_06_DSG152_001	2423	23	10	2	10	13	2	84.3684	92.2692
FFL	2013_06_DSG152_001	2424	23	20	2	10	13	1	84.5269	92.6279
FFL	2013_06_DSG152_001	2425	23	30	2	10	13	1	84.3763	91.7414
FFL	2013_06_DSG152_001	2426	23	40	2	10	13	1	86.7504	93.56
FFL	2013_06_DSG152_001	2427	23	50	2	10	13	2	83.9337	91.2818
FFL	2013_06_DSG152_001	2428	0	0	3	10	13	1	84.7377	93.0836
FFL	2013_06_DSG152_001	2429	0	10	3	10	13	1	84.4696	92.2614
FFL	2013_06_DSG152_001	2430	0	20	3	10	13	1	88.2583	92.1996
FFL	2013_06_DSG152_001	2431	0	30	3	10	13	2	84.4148	91.4071
FFL	2013_06_DSG152_001	2432	0	40	3	10	13	1	84.6242	93.0525
FFL	2013_06_DSG152_001	2433	0	50	3	10	13	2	84.5413	90.5034
FFL	2013_06_DSG152_001	2434	1	0	3	10	13	1	85.1421	91.3742
FFL	2013_06_DSG152_001	2435	1	10	3	10	13	2	84.4735	91.269
FFL	2013_06_DSG152_001	2436	1	20	3	10	13	2	84.409	91.2026
FFL	2013_06_DSG152_001	2437	1	30	3	10	13	2	84.4159	91.5162
FFL	2013_06_DSG152_001	2438	1	40	3	10	13	2	84.2698	90.195
FFL	2013_06_DSG152_001	2439	1	50	3	10	13	2	84.7932	91.6065
FFL	2013_06_DSG152_001	2440	2	0	3	10	13	2	84.7326	100.217
FFL	2013_06_DSG152_001	2441	2	10	3	10	13	2	85.2018	93.3181
FFL	2013_06_DSG152_001	2442	2	20	3	10	13	2	84.8113	90.0183
FFL	2013_06_DSG152_001	2443	2	30	3	10	13	1	87.703	126.399
FFL	2013_06_DSG152_001	2444	2	40	3	10	13	2	85.829	89.4952
FFL	2013_06_DSG152_001	2445	2	50	3	10	13	2	84.7182	90.646
FFL	2013_06_DSG152_001	2446	3	0	3	10	13	2	85.1188	89.8892
FFL	2013_06_DSG152_001	2447	3	10	3	10	13	1	85.3961	118.608
FFL	2013_06_DSG152_001	2448	3	20	3	10	13	2	84.8086	91.952
FFL	2013_06_DSG152_001	2449	3	30	3	10	13	2	85.0505	91.2867
FFL	2013_06_DSG152_001	2450	3	40	3	10	13	1	88.9479	117.584
FFL	2013_06_DSG152_001	2451	3	50	3	10	13	2	85.5713	92.436
FFL	2013_06_DSG152_001	2452	4	0	3	10	13	2	85.1993	93.1669
FFL	2013_06_DSG152_001	2453	4	10	3	10	13	2	84.8986	96.0742
FFL	2013_06_DSG152_001	2454	4	20	3	10	13	2	85.5168	90.4614
FFL	2013_06_DSG152_001	2455	4	30	3	10	13	2	85.0334	89.7184
FFL	2013_06_DSG152_001	2456	4	40	3	10	13	2	85.1987	98.5482
FFL	2013_06_DSG152_001	2457	4	50	3	10	13	1	84.9495	121.613
FFL	2013_06_DSG152_001	2458	5	0	3	10	13	2	85.1173	100.201
FFL	2013_06_DSG152_001	2459	5	10	3	10	13	2	85.082	105.965
FFL	2013_06_DSG152_001	2460	5	20	3	10	13	2	85.9019	107.45
FFL	2013_06_DSG152_001	2461	5	30	3	10	13	2	86.1889	111.903
FFL	2013_06_DSG152_001	2462	5	40	3	10	13	1	86.2206	118.553
FFL	2013_06_DSG152_001	2463	5	50	3	10	13	2	87.1314	110.953
FFL	2013_06_DSG152_001	2464	6	0	3	10	13	2	87.4763	109.617
FFL	2013_06_DSG152_001	2465	6	10	3	10	13	1	87.2298	113.212
FFL	2013_06_DSG152_001	2466	6	20	3	10	13	2	86.0856	98.6238
FFL	2013_06_DSG152_001	2467	6	30	3	10	13	1	85.5839	116.071
FFL	2013_06_DSG152_001	2468	6	40	3	10	13	1	85.4637	104.789
FFL	2013_06_DSG152_001	2469	6	50	3	10	13	1	86.1144	103.089
FFL	2013_06_DSG152_001	2470	7	0	3	10	13	2	85.4411	95.7415
FFL	2013_06_DSG152_001	2471	7	10	3	10	13	1	85.6913	105.796
FFL	2013_06_DSG152_001	2472	7	20	3	10	13	1	85.7728	105.761
FFL	2013_06_DSG152_001	2473	7	30	3	10	13	1	86.2812	112.039
FFL	2013_06_DSG152_001	2474	7	40	3	10	13	1	90.9423	101.511
FFL	2013_06_DSG152_001	2475	7	50	3	10	13	1	85.9161	95.5793
FFL	2013_06_DSG152_001	2476	8	0	3	10	13	1	86.1398	102.601
FFL	2013_06_DSG152_001	2477	8	10	3	10	13	2	85.9287	94.3302
FFL	2013_06_DSG152_001	2478	8	20	3	10	13	1	86.8367	102.372
FFL	2013_06_DSG152_001	2479	8	30	3	10	13	1	87.3575	102.845
FFL	2013_06_DSG152_001	2480	8	40	3	10	13	1	85.8866	100.701
FFL	2013_06_DSG152_001	2481	8	50	3	10	13	2	85.5705	95.7959
FFL	2013_06_DSG152_001	2482	9	0	3	10	13	1	85.747	103.047
FFL	2013_06_DSG152_001	2483	9	10	3	10	13	1	85.755	93.115
FFL	2013_06_DSG152_001	2484	9	20	3	10	13	2	85.7789	93.8521
FFL	2013_06_DSG152_001	2485	9	30	3	10	13	2	85.7803	91.9567
FFL	2013_06_DSG152_001	2486	9	40	3	10	13	2	85.5387	94.3894
FFL	2013_06_DSG152_001	2487	9	50	3	10	13	2	85.3378	91.4292
FFL	2013_06_DSG152_001	2488	10	0	3	10	13	2	85.5461	91.6302
FFL	2013_06_DSG152_001	2489	10	10	3	10	13	1	85.6372	96.5752
FFL	2013_06_DSG152_001	2490	10	20	3	10	13	2	85.4824	101.332
FFL	2013_06_DSG152_001	2491	10	30	3	10	13	1	85.3715	112.903
FFL	2013_06_DSG152_001	2492	10	40	3	10	13	2	85.5754	103.635
FFL	2013_06_DSG152_001	2493	10	50	3	10	13	1	85.3686	91.849
FFL	2013_06_DSG152_001	2494	11	0	3	10	13	1	86.2732	92.0298
FFL	2013_06_DSG152_001	2495	11	10	3	10	13	2	85.2436	88.5005
FFL	2013_06_DSG152_001	2496	11	20	3	10	13	2	85.6306	88.6665
FFL	2013_06_DSG152_001	2497	11	30	3	10	13	2	85.0791	87.6307
FFL	2013_06_DSG152_001	2498	11	40	3	10	13	2	86.6536	90.5071
FFL	2013_06_DSG152_001	2499	11	50	3	10	13	2	88.6642	89.0491
FFL	2013_06_DSG152_001	2500	12	0	3	10	13	2	85.4983	86.5378
FFL	2013_06_DSG152_001	2501	12	10	3	10	13	2	85.2727	87.4349
FFL	2013_06_DSG152_001	2502	12	20	3	10	13	2	85.3859	88.6816
FFL	2013_06_DSG152_001	2503	12	30	3	10	13	2	85.8572	87.8755
FFL	2013_06_DSG152_001	2504	12	40	3	10	13	1	85.6614	120.151
FFL	2013_06_DSG152_001	2505	12	50	3	10	13	2	85.6589	87.4655
FFL	2013_06_DSG152_001	2506	13	0	3	10	13	2	85.6777	86.5189
FFL	2013_06_DSG152_001	2507	13	10	3	10	13	2	85.6675	87.8615
FFL	2013_06_DSG152_001	2508	13	20	3	10	13	2	85.6207	85.0966
FFL	2013_06_DSG152_001	2509	13	30	3	10	13	2	85.9741	83.572
FFL	2013_06_DSG152_001	2510	13	40	3	10	13	2	85.8418	84.0015
FFL	2013_06_DSG152_001	2511	13	50	3	10	13	2	85.3827	83.918
FFL	2013_06_DSG152_001	2512	14	0	3	10	13	2	85.6905	83.8992
FFL	2013_06_DSG152_001	2513	14	10	3	10	13	2	85.7457	84.104
FFL	2013_06_DSG152_001	2514	14	20	3	10	13	2	86.7994	83.6771
FFL	2013_06_DSG152_001	2515	14	30	3	10	13	1	85.5855	117.681
FFL	2013_06_DSG152_001	2516	14	40	3	10	13	2	85.7666	80.3318
FFL	2013_06_DSG152_001	2517	14	50	3	10	13	1	85.6404	123.962
FFL	2013_06_DSG152_001	2518	15	0	3	10	13	2	85.4713	81.0655
FFL	2013_06_DSG152_001	2519	15	10	3	10	13	2	86.1622	110.472
FFL	2013_06_DSG152_001	2520	15	20	3	10	13	2	85.8051	80.7044
FFL	2013_06_DSG152_001	2521	15	30	3	10	13	1	85.0116	121.163
FFL	2013_06_DSG152_001	2522	15	40	3	10	13	2	85.6049	77.0565
FFL	2013_06_DSG152_001	2523	15	50	3	10	13	3	87.1561	82.4703
FFL	2013_06_DSG152_001	2524	16	0	3	10	13	2	85.4316	96.1624
FFL	2013_06_DSG152_001	2525	16	10	3	10	13	2	85.767	85.4575
FFL	2013_06_DSG152_001	2526	16	20	3	10	13	2	87.4436	86.9975
FFL	2013_06_DSG152_001	2527	16	30	3	10	13	1	86.1873	116.413
FFL	2013_06_DSG152_001	2528	16	40	3	10	13	2	85.2613	78.2619
FFL	2013_06_DSG152_001	2529	16	50	3	10	13	2	85.4194	87.738
FFL	2013_06_DSG152_001	2530	17	0	3	10	13	2	85.4833	82.8603
FFL	2013_06_DSG152_001	2531	17	10	3	10	13	2	85.5967	103.63
FFL	2013_06_DSG152_001	2532	17	20	3	10	13	2	86.4268	80.7326
FFL	2013_06_DSG152_001	2533	17	30	3	10	13	2	86.6546	83.7517
FFL	2013_06_DSG152_001	2534	17	40	3	10	13	2	86.2882	82.295
FFL	2013_06_DSG152_001	2535	17	50	3	10	13	2	85.933	79.1607
FFL	2013_06_DSG152_001	2536	18	0	3	10	13	2	86.5102	77.9599
FFL	2013_06_DSG152_001	2537	18	10	3	10	13	2	86.7933	76.1262
FFL	2013_06_DSG152_001	2538	18	20	3	10	13	2	87.0272	101.593
FFL	2013_06_DSG152_001	2539	18	30	3	10	13	2	87.8745	85.1647
FFL	2013_06_DSG152_001	2540	18	40	3	10	13	2	88.143	88.6417
FFL	2013_06_DSG152_001	2541	18	50	3	10	13	2	87.7187	86.6737
FFL	2013_06_DSG152_001	2542	19	0	3	10	13	2	87.3201	88.9307
FFL	2013_06_DSG152_001	2543	19	10	3	10	13	2	87.3024	88.8669
FFL	2013_06_DSG152_001	2544	19	20	3	10	13	2	86.7102	87.1765
FFL	2013_06_DSG152_001	2545	19	30	3	10	13	2	86.5729	83.5364
FFL	2013_06_DSG152_001	2546	19	40	3	10	13	2	86.5515	82.7233
FFL	2013_06_DSG152_001	2547	19	50	3	10	13	2	86.3393	92.0768
FFL	2013_06_DSG152_001	2548	20	0	3	10	13	2	87.1554	111.765
FFL	2013_06_DSG152_001	2549	20	10	3	10	13	2	87.0948	84.2541
FFL	2013_06_DSG152_001	2550	20	20	3	10	13	2	89.4304	87.5235
FFL	2013_06_DSG152_001	2551	20	30	3	10	13	2	87.0376	89.1756
FFL	2013_06_DSG152_001	2552	20	40	3	10	13	2	86.8631	86.8601
FFL	2013_06_DSG152_001	2553	20	50	3	10	13	2	87.7946	86.003
FFL	2013_06_DSG152_001	2554	21	0	3	10	13	2	86.3063	87.7776
FFL	2013_06_DSG152_001	2555	21	10	3	10	13	2	85.8883	87.0564
FFL	2013_06_DSG152_001	2556	21	20	3	10	13	2	85.9367	84.2945
FFL	2013_06_DSG152_001	2557	21	30	3	10	13	2	85.6819	86.6421
FFL	2013_06_DSG152_001	2558	21	40	3	10	13	2	86.3426	95.5553
FFL	2013_06_DSG152_001	2559	21	50	3	10	13	2	85.6405	88.7402
FFL	2013_06_DSG152_001	2560	22	0	3	10	13	2	85.9102	96.2831
FFL	2013_06_DSG152_001	2561	22	10	3	10	13	2	85.8645	107.154
FFL	2013_06_DSG152_001	2562	22	20	3	10	13	2	85.7427	101.469
FFL	2013_06_DSG152_001	2563	22	30	3	10	13	2	87.777	90.7938
FFL	2013_06_DSG152_001	2564	22	40	3	10	13	2	86.0994	105.655
FFL	2013_06_DSG152_001	2565	22	50	3	10	13	2	85.5673	82.1688
FFL	2013_06_DSG152_001	2566	23	0	3	10	13	2	86.1532	106.204
FFL	2013_06_DSG152_001	2567	23	10	3	10	13	2	85.6257	89.8117
FFL	2013_06_DSG152_001	2568	23	20	3	10	13	2	85.6731	111.987
FFL	2013_06_DSG152_001	2569	23	30	3	10	13	2	86.2004	98.5279
FFL	2013_06_DSG152_001	2570	23	40	3	10	13	2	86.7931	92.9343
FFL	2013_06_DSG152_001	2571	23	50	3	10	13	2	88.2973	88.1569
FFL	2013_06_DSG152_001	2572	0	0	4	10	13	2	86.6189	94.1362
FFL	2013_06_DSG152_001	2573	0	10	4	10	13	2	86.4465	90.922
FFL	2013_06_DSG152_001	2574	0	20	4	10	13	2	85.7143	103.053
FFL	2013_06_DSG152_001	2575	0	30	4	10	13	2	88.291	87.1186
FFL	2013_06_DSG152_001	2576	0	40	4	10	13	2	85.8919	102.358
FFL	2013_06_DSG152_001	2577	0	50	4	10	13	2	86.2488	94.9988
FFL	2013_06_DSG152_001	2578	1	0	4	10	13	2	85.9128	82.1482
FFL	2013_06_DSG152_001	2579	1	10	4	10	13	2	86.1742	104.067
FFL	2013_06_DSG152_001	2580	1	20	4	10	13	2	86.4149	84.7261
FFL	2013_06_DSG152_001	2581	1	30	4	10	13	2	86.3063	104.725
FFL	2013_06_DSG152_001	2582	1	40	4	10	13	2	86.1047	104.695
FFL	2013_06_DSG152_001	2583	1	50	4	10	13	2	86.8328	91.9834
FFL	2013_06_DSG152_001	2584	2	0	4	10	13	2	86.2164	109.928
FFL	2013_06_DSG152_001	2585	2	10	4	10	13	2	85.805	97.3665
FFL	2013_06_DSG152_001	2586	2	20	4	10	13	2	86.4963	101.38
FFL	2013_06_DSG152_001	2587	2	30	4	10	13	2	88.2795	96.4126
FFL	2013_06_DSG152_001	2588	2	40	4	10	13	2	86.2197	113.099
FFL	2013_06_DSG152_001	2589	2	50	4	10	13	2	85.888	97.7346
FFL	2013_06_DSG152_001	2590	3	0	4	10	13	2	86.5336	104.961
FFL	2013_06_DSG152_001	2591	3	10	4	10	13	2	86.4642	107.045
FFL	2013_06_DSG152_001	2592	3	20	4	10	13	2	85.8477	106.851
FFL	2013_06_DSG152_001	2593	3	30	4	10	13	2	85.5445	101.681
FFL	2013_06_DSG152_001	2594	3	40	4	10	13	2	87.704	104.745
FFL	2013_06_DSG152_001	2595	3	50	4	10	13	2	86.3099	105.178
FFL	2013_06_DSG152_001	2596	4	0	4	10	13	2	89.2989	95.8744
FFL	2013_06_DSG152_001	2597	4	10	4	10	13	2	87.5328	106.723
FFL	2013_06_DSG152_001	2598	4	20	4	10	13	2	85.6648	103.209
FFL	2013_06_DSG152_001	2599	4	30	4	10	13	2	85.6902	106.009
FFL	2013_06_DSG152_001	2600	4	40	4	10	13	2	85.6831	106.145
FFL	2013_06_DSG152_001	2601	4	50	4	10	13	2	87.0566	106.506
FFL	2013_06_DSG152_001	2602	5	0	4	10	13	2	85.4018	101.165
FFL	2013_06_DSG152_001	2603	5	10	4	10	13	2	86.1362	103.832
FFL	2013_06_DSG152_001	2604	5	20	4	10	13	2	86.5017	121.496
FFL	2013_06_DSG152_001	2605	5	30	4	10	13	2	86.7725	97.115
FFL	2013_06_DSG152_001	2606	5	40	4	10	13	2	86.8391	91.2255
FFL	2013_06_DSG152_001	2607	5	50	4	10	13	2	87.1688	97.9216
FFL	2013_06_DSG152_001	2608	6	0	4	10	13	2	87.2538	89.1154
FFL	2013_06_DSG152_001	2609	6	10	4	10	13	2	87.5404	91.7131
FFL	2013_06_DSG152_001	2610	6	20	4	10	13	2	86.8183	90.9945
FFL	2013_06_DSG152_001	2611	6	30	4	10	13	1	87.6286	107.378
FFL	2013_06_DSG152_001	2612	6	40	4	10	13	1	85.944	91.6265
FFL	2013_06_DSG152_001	2613	6	50	4	10	13	2	85.938	90.5618
FFL	2013_06_DSG152_001	2614	7	0	4	10	13	2	86.4597	104.583
FFL	2013_06_DSG152_001	2615	7	10	4	10	13	2	85.9252	96.3348
FFL	2013_06_DSG152_001	2616	7	20	4	10	13	2	85.9865	89.4151
FFL	2013_06_DSG152_001	2617	7	30	4	10	13	2	86.2722	94.9666
FFL	2013_06_DSG152_001	2618	7	40	4	10	13	2	86.1131	88.7385
FFL	2013_06_DSG152_001	2619	7	50	4	10	13	2	87.5338	87.6214
FFL	2013_06_DSG152_001	2620	8	0	4	10	13	2	86.1304	90.6035
FFL	2013_06_DSG152_001	2621	8	10	4	10	13	2	86.3785	100.733
FFL	2013_06_DSG152_001	2622	8	20	4	10	13	2	86.382	89.9756
FFL	2013_06_DSG152_001	2623	8	30	4	10	13	2	86.9248	100.566
FFL	2013_06_DSG152_001	2624	8	40	4	10	13	2	86.5419	94.3186
FFL	2013_06_DSG152_001	2625	8	50	4	10	13	2	86.9111	107.664
FFL	2013_06_DSG152_001	2626	9	0	4	10	13	2	87.2662	98.7136
FFL	2013_06_DSG152_001	2627	9	10	4	10	13	2	87.6247	99.1845
FFL	2013_06_DSG152_001	2628	9	20	4	10	13	1	86.2245	114.089
FFL	2013_06_DSG152_001	2629	9	30	4	10	13	2	85.9903	114.737
FFL	2013_06_DSG152_001	2630	9	40	4	10	13	2	88.957	91.3466
FFL	2013_06_DSG152_001	2631	9	50	4	10	13	2	86.5062	86.0976
FFL	2013_06_DSG152_001	2632	10	0	4	10	13	2	86.1197	101.469
FFL	2013_06_DSG152_001	2633	10	10	4	10	13	2	86.0561	87.7125
FFL	2013_06_DSG152_001	2634	10	20	4	10	13	2	86.9877	87.1963
FFL	2013_06_DSG152_001	2635	10	30	4	10	13	2	86.2258	101.829
FFL	2013_06_DSG152_001	2636	10	40	4	10	13	2	86.1529	98.06
FFL	2013_06_DSG152_001	2637	10	50	4	10	13	2	86.0734	88.3722
FFL	2013_06_DSG152_001	2638	11	0	4	10	13	2	86.5391	94.1333
FFL	2013_06_DSG152_001	2639	11	10	4	10	13	2	86.0924	89.6737
FFL	2013_06_DSG152_001	2640	11	20	4	10	13	2	86.4237	96.0802
FFL	2013_06_DSG152_001	2641	11	30	4	10	13	2	86.3445	89.9928
FFL	2013_06_DSG152_001	2642	11	40	4	10	13	2	86.1215	92.7942
FFL	2013_06_DSG152_001	2643	11	50	4	10	13	2	86.9681	87.8461
FFL	2013_06_DSG152_001	2644	12	0	4	10	13	2	86.0254	89.5583
FFL	2013_06_DSG152_001	2645	12	10	4	10	13	2	86.2381	99.1867
FFL	2013_06_DSG152_001	2646	12	20	4	10	13	2	85.9791	98.9306
FFL	2013_06_DSG152_001	2647	12	30	4	10	13	2	87.6618	89.3064
FFL	2013_06_DSG152_001	2648	12	40	4	10	13	2	86.1521	114.923
FFL	2013_06_DSG152_001	2649	12	50	4	10	13	2	88.1959	94.1064
FFL	2013_06_DSG152_001	2650	13	0	4	10	13	2	87.0962	103.244
FFL	2013_06_DSG152_001	2651	13	10	4	10	13	2	86.1942	90.5807
FFL	2013_06_DSG152_001	2652	13	20	4	10	13	2	86.2082	81.1263
FFL	2013_06_DSG152_001	2653	13	30	4	10	13	2	87.2753	100.14
FFL	2013_06_DSG152_001	2654	13	40	4	10	13	2	86.4797	94.1894
FFL	2013_06_DSG152_001	2655	13	50	4	10	13	2	86.4856	89.474
FFL	2013_06_DSG152_001	2656	14	0	4	10	13	2	86.0922	99.0526
FFL	2013_06_DSG152_001	2657	14	10	4	10	13	2	86.07	76.2116
FFL	2013_06_DSG152_001	2658	14	20	4	10	13	2	86.2206	92.4203
FFL	2013_06_DSG152_001	2659	14	30	4	10	13	2	86.2401	78.1538
FFL	2013_06_DSG152_001	2660	14	40	4	10	13	2	86.5273	109.634
FFL	2013_06_DSG152_001	2661	14	50	4	10	13	2	86.205	94.8532
FFL	2013_06_DSG152_001	2662	15	0	4	10	13	2	86.0814	93.2671
FFL	2013_06_DSG152_001	2663	15	10	4	10	13	2	85.953	101.271
FFL	2013_06_DSG152_001	2664	15	20	4	10	13	2	86.0304	99.1983
FFL	2013_06_DSG152_001	2665	15	30	4	10	13	2	86.463	103.822
FFL	2013_06_DSG152_001	2666	15	40	4	10	13	2	85.8644	101.079
FFL	2013_06_DSG152_001	2667	15	50	4	10	13	2	86.4065	102.353
FFL	2013_06_DSG152_001	2668	16	0	4	10	13	2	86.1191	93.1146
FFL	2013_06_DSG152_001	2669	16	10	4	10	13	2	86.6057	90.7158
FFL	2013_06_DSG152_001	2670	16	20	4	10	13	2	86.031	93.3915
FFL	2013_06_DSG152_001	2671	16	30	4	10	13	2	85.919	102.774
FFL	2013_06_DSG152_001	2672	16	40	4	10	13	2	86.2822	102.013
FFL	2013_06_DSG152_001	2673	16	50	4	10	13	2	86.6347	98.8757
FFL	2013_06_DSG152_001	2674	17	0	4	10	13	2	85.918	101.968
FFL	2013_06_DSG152_001	2675	17	10	4	10	13	2	88.8166	88.8803
FFL	2013_06_DSG152_001	2676	17	20	4	10	13	2	86.2036	102.939
FFL	2013_06_DSG152_001	2677	17	30	4	10	13	2	85.5476	83.9705
FFL	2013_06_DSG152_001	2678	17	40	4	10	13	2	86.0457	88.7505
FFL	2013_06_DSG152_001	2679	17	50	4	10	13	2	85.8792	85.9375
FFL	2013_06_DSG152_001	2680	18	0	4	10	13	3	92.5638	105.685
FFL	2013_06_DSG152_001	2681	18	10	4	10	13	2	86.898	81.9709
FFL	2013_06_DSG152_001	2682	18	20	4	10	13	2	87.6586	96.2063
FFL	2013_06_DSG152_001	2683	18	30	4	10	13	2	88.1532	95.9951
FFL	2013_06_DSG152_001	2684	18	40	4	10	13	2	87.8813	90.2793
FFL	2013_06_DSG152_001	2685	18	50	4	10	13	2	88.7065	88.6948
FFL	2013_06_DSG152_001	2686	19	0	4	10	13	2	87.3816	97.6945
FFL	2013_06_DSG152_001	2687	19	10	4	10	13	2	87.2288	86.6858
FFL	2013_06_DSG152_001	2688	19	20	4	10	13	2	87.9266	85.8176
FFL	2013_06_DSG152_001	2689	19	30	4	10	13	2	86.8517	84.1965
FFL	2013_06_DSG152_001	2690	19	40	4	10	13	2	86.7003	103.389
FFL	2013_06_DSG152_001	2691	19	50	4	10	13	2	86.8587	114.831
FFL	2013_06_DSG152_001	2692	20	0	4	10	13	2	86.232	86.3036
FFL	2013_06_DSG152_001	2693	20	10	4	10	13	2	86.5115	111.268
FFL	2013_06_DSG152_001	2694	20	20	4	10	13	2	86.3785	86.1385
FFL	2013_06_DSG152_001	2695	20	30	4	10	13	2	86.3538	93.3789
FFL	2013_06_DSG152_001	2696	20	40	4	10	13	2	86.5824	104.583
FFL	2013_06_DSG152_001	2697	20	50	4	10	13	2	86.5673	85.3633
FFL	2013_06_DSG152_001	2698	21	0	4	10	13	2	86.3337	98.7627
FFL	2013_06_DSG152_001	2699	21	10	4	10	13	2	86.4081	90.2528
FFL	2013_06_DSG152_001	2700	21	20	4	10	13	2	86.6801	87.092
FFL	2013_06_DSG152_001	2701	21	30	4	10	13	2	86.1019	87.2697
FFL	2013_06_DSG152_001	2702	21	40	4	10	13	2	86.032	89.5389
FFL	2013_06_DSG152_001	2703	21	50	4	10	13	2	85.9294	91.3804
FFL	2013_06_DSG152_001	2704	22	0	4	10	13	2	85.7015	85.146
FFL	2013_06_DSG152_001	2705	22	10	4	10	13	2	86.1781	88.9198
FFL	2013_06_DSG152_001	2706	22	20	4	10	13	2	86.0453	97.9927
FFL	2013_06_DSG152_001	2707	22	30	4	10	13	2	86.8255	90.9836
FFL	2013_06_DSG152_001	2708	22	40	4	10	13	2	85.6585	86.8473
FFL	2013_06_DSG152_001	2709	22	50	4	10	13	2	86.3186	106.776
FFL	2013_06_DSG152_001	2710	23	0	4	10	13	2	88.3043	100.738
FFL	2013_06_DSG152_001	2711	23	10	4	10	13	2	85.6964	93.1564
FFL	2013_06_DSG152_001	2712	23	20	4	10	13	2	85.7017	97.1909
FFL	2013_06_DSG152_001	2713	23	30	4	10	13	2	85.2433	89.1787
FFL	2013_06_DSG152_001	2714	23	40	4	10	13	2	85.7986	90.5995
FFL	2013_06_DSG152_001	2715	23	50	4	10	13	2	85.7723	92.17
FFL	2013_06_DSG152_001	2716	0	0	5	10	13	2	89.9388	100.878
FFL	2013_06_DSG152_001	2717	0	10	5	10	13	2	87.8514	97.91
FFL	2013_06_DSG152_001	2718	0	20	5	10	13	2	85.9781	90.2274
FFL	2013_06_DSG152_001	2719	0	30	5	10	13	2	85.5077	93.2221
FFL	2013_06_DSG152_001	2720	0	40	5	10	13	2	87.3764	90.8342
FFL	2013_06_DSG152_001	2721	0	50	5	10	13	2	85.3196	97.1807
FFL	2013_06_DSG152_001	2722	1	0	5	10	13	2	86.6353	89.5737
FFL	2013_06_DSG152_001	2723	1	10	5	10	13	2	85.3447	90.8015
FFL	2013_06_DSG152_001	2724	1	20	5	10	13	2	85.2758	91.0111
FFL	2013_06_DSG152_001	2725	1	30	5	10	13	2	86.8513	94.5829
FFL	2013_06_DSG152_001	2726	1	40	5	10	13	2	86.0865	91.6043
FFL	2013_06_DSG152_001	2727	1	50	5	10	13	2	85.0757	89.7145
FFL	2013_06_DSG152_001	2728	2	0	5	10	13	2	85.9948	93.3663
FFL	2013_06_DSG152_001	2729	2	10	5	10	13	2	85.1995	89.5773
FFL	2013_06_DSG152_001	2730	2	20	5	10	13	2	85.3072	90.4849
FFL	2013_06_DSG152_001	2731	2	30	5	10	13	2	85.4167	92.3547
FFL	2013_06_DSG152_001	2732	2	40	5	10	13	2	85.2115	90.0155
FFL	2013_06_DSG152_001	2733	2	50	5	10	13	2	85.5246	92.081
FFL	2013_06_DSG152_001	2734	3	0	5	10	13	2	85.1313	92.0729
FFL	2013_06_DSG152_001	2735	3	10	5	10	13	2	85.4752	91.4744
FFL	2013_06_DSG152_001	2736	3	20	5	10	13	2	85.4101	88.8996
FFL	2013_06_DSG152_001	2737	3	30	5	10	13	2	85.8013	90.1945
FFL	2013_06_DSG152_001	2738	3	40	5	10	13	2	85.2647	89.3651
FFL	2013_06_DSG152_001	2739	3	50	5	10	13	2	84.8439	88.7352
FFL	2013_06_DSG152_001	2740	4	0	5	10	13	2	84.9399	89.072
FFL	2013_06_DSG152_001	2741	4	10	5	10	13	2	84.452	91.0363
FFL	2013_06_DSG152_001	2742	4	20	5	10	13	2	85.1324	89.508
FFL	2013_06_DSG152_001	2743	4	30	5	10	13	2	84.9537	91.2287
FFL	2013_06_DSG152_001	2744	4	40	5	10	13	2	85.0995	90.8145
FFL	2013_06_DSG152_001	2745	4	50	5	10	13	2	85.6668	89.0276
FFL	2013_06_DSG152_001	2746	5	0	5	10	13	2	85.0889	90.197
FFL	2013_06_DSG152_001	2747	5	10	5	10	13	2	86.1586	94.5472
FFL	2013_06_DSG152_001	2748	5	20	5	10	13	2	85.8411	88.0428
FFL	2013_06_DSG152_001	2749	5	30	5	10	13	2	85.4624	95.5038
FFL	2013_06_DSG152_001	2750	5	40	5	10	13	2	86.5512	89.2835
FFL	2013_06_DSG152_001	2751	5	50	5	10	13	2	87.552	87.9383
FFL	2013_06_DSG152_001	2752	6	0	5	10	13	2	87.2374	87.1322
FFL	2013_06_DSG152_001	2753	6	10	5	10	13	2	87.3193	88.8208
FFL	2013_06_DSG152_001	2754	6	20	5	10	13	2	86.5946	87.9574
FFL	2013_06_DSG152_001	2755	6	30	5	10	13	2	85.7837	88.0018
FFL	2013_06_DSG152_001	2756	6	40	5	10	13	2	85.8419	88.4029
FFL	2013_06_DSG152_001	2757	6	50	5	10	13	2	86.1063	91.6071
FFL	2013_06_DSG152_001	2758	7	0	5	10	13	2	85.6481	88.0254
FFL	2013_06_DSG152_001	2759	7	10	5	10	13	2	85.93	89.4753
FFL	2013_06_DSG152_001	2760	7	20	5	10	13	2	85.5977	88.4638
FFL	2013_06_DSG152_001	2761	7	30	5	10	13	2	86.4882	87.3062
FFL	2013_06_DSG152_001	2762	7	40	5	10	13	2	85.7213	86.2942
FFL	2013_06_DSG152_001	2763	7	50	5	10	13	2	85.8023	87.582
FFL	2013_06_DSG152_001	2764	8	0	5	10	13	2	85.9139	88.4006
FFL	2013_06_DSG152_001	2765	8	10	5	10	13	2	86.49	90.5389
FFL	2013_06_DSG152_001	2766	8	20	5	10	13	2	85.9626	90.145
FFL	2013_06_DSG152_001	2767	8	30	5	10	13	2	86.403	90.3268
FFL	2013_06_DSG152_001	2768	8	40	5	10	13	2	86.0965	88.6116
FFL	2013_06_DSG152_001	2769	8	50	5	10	13	2	85.9911	87.3
FFL	2013_06_DSG152_001	2770	9	0	5	10	13	2	86.0461	88.8436
FFL	2013_06_DSG152_001	2771	9	10	5	10	13	2	86.0237	88.2038
FFL	2013_06_DSG152_001	2772	9	20	5	10	13	2	86.8183	89.1282
FFL	2013_06_DSG152_001	2773	9	30	5	10	13	2	86.5882	88.6199
FFL	2013_06_DSG152_001	2774	9	40	5	10	13	2	85.9395	88.0644
FFL	2013_06_DSG152_001	2775	9	50	5	10	13	1	85.8644	90.6621
FFL	2013_06_DSG152_001	2776	10	0	5	10	13	2	85.9799	88.8701
FFL	2013_06_DSG152_001	2777	10	10	5	10	13	2	86.1191	87.1771
FFL	2013_06_DSG152_001	2778	10	20	5	10	13	2	87.2207	88.8686
FFL	2013_06_DSG152_001	2779	10	30	5	10	13	2	87.194	84.6753
FFL	2013_06_DSG152_001	2780	10	40	5	10	13	2	86.4541	86.7175
FFL	2013_06_DSG152_001	2781	10	50	5	10	13	2	86.3343	87.5036
FFL	2013_06_DSG152_001	2782	11	0	5	10	13	2	85.9157	97.259
FFL	2013_06_DSG152_001	2783	11	10	5	10	13	2	87.5045	83.5154
FFL	2013_06_DSG152_001	2784	11	20	5	10	13	2	87.2165	86.7043
FFL	2013_06_DSG152_001	2785	11	30	5	10	13	2	86.1169	84.6238
FFL	2013_06_DSG152_001	2786	11	40	5	10	13	2	86.0092	81.0879
FFL	2013_06_DSG152_001	2787	11	50	5	10	13	2	85.6149	84.7161
FFL	2013_06_DSG152_001	2788	12	0	5	10	13	2	86.3518	78.1588
FFL	2013_06_DSG152_001	2789	12	10	5	10	13	2	85.9258	89.9587
FFL	2013_06_DSG152_001	2790	12	20	5	10	13	2	86.6248	83.119
FFL	2013_06_DSG152_001	2791	12	30	5	10	13	2	86.0434	84.2619
FFL	2013_06_DSG152_001	2792	12	40	5	10	13	2	85.8078	80.669
FFL	2013_06_DSG152_001	2793	12	50	5	10	13	2	85.5036	80.351
FFL	2013_06_DSG152_001	2794	13	0	5	10	13	2	85.6365	74.9064
FFL	2013_06_DSG152_001	2795	13	10	5	10	13	3	86.7092	85.1171
FFL	2013_06_DSG152_001	2796	13	20	5	10	13	2	87.9425	102.391
FFL	2013_06_DSG152_001	2797	13	30	5	10	13	2	86.4854	91.1546
FFL	2013_06_DSG152_001	2798	13	40	5	10	13	2	87.1737	81.8583
FFL	2013_06_DSG152_001	2799	13	50	5	10	13	2	85.9045	75.7862
FFL	2013_06_DSG152_001	2800	14	0	5	10	13	2	86.1322	76.2694
FFL	2013_06_DSG152_001	2801	14	10	5	10	13	2	85.967	87.1854
FFL	2013_06_DSG152_001	2802	14	20	5	10	13	2	85.7034	78.895
FFL	2013_06_DSG152_001	2803	14	30	5	10	13	2	86.4271	88.7454
FFL	2013_06_DSG152_001	2804	14	40	5	10	13	2	87.2631	83.6895
FFL	2013_06_DSG152_001	2805	14	50	5	10	13	3	86.6519	79.5477
FFL	2013_06_DSG152_001	2806	15	0	5	10	13	2	86.7778	79.2353
FFL	2013_06_DSG152_001	2807	15	10	5	10	13	2	85.8699	86.3546
FFL	2013_06_DSG152_001	2808	15	20	5	10	13	2	85.8338	78.865
FFL	2013_06_DSG152_001	2809	15	30	5	10	13	2	85.4342	77.9163
FFL	2013_06_DSG152_001	2810	15	40	5	10	13	2	85.8021	95.7891
FFL	2013_06_DSG152_001	2811	15	50	5	10	13	2	85.9219	80.542
FFL	2013_06_DSG152_001	2812	16	0	5	10	13	2	85.644	80.4237
FFL	2013_06_DSG152_001	2813	16	10	5	10	13	2	85.7081	78.3334
FFL	2013_06_DSG152_001	2814	16	20	5	10	13	2	85.8796	97.5367
FFL	2013_06_DSG152_001	2815	16	30	5	10	13	2	85.8824	90.8992
FFL	2013_06_DSG152_001	2816	16	40	5	10	13	2	86.0657	91.8023
FFL	2013_06_DSG152_001	2817	16	50	5	10	13	2	85.5004	102.342
FFL	2013_06_DSG152_001	2818	17	0	5	10	13	2	85.4413	85.8955
FFL	2013_06_DSG152_001	2819	17	10	5	10	13	2	85.5658	85.5287
FFL	2013_06_DSG152_001	2820	17	20	5	10	13	2	85.1608	98.5444
FFL	2013_06_DSG152_001	2821	17	30	5	10	13	2	85.5038	93.4351
FFL	2013_06_DSG152_001	2822	17	40	5	10	13	2	85.6155	102.107
FFL	2013_06_DSG152_001	2823	17	50	5	10	13	2	87.4845	94.5894
FFL	2013_06_DSG152_001	2824	18	0	5	10	13	2	85.782	99.4809
FFL	2013_06_DSG152_001	2825	18	10	5	10	13	2	85.8941	82.4442
FFL	2013_06_DSG152_001	2826	18	20	5	10	13	2	86.7857	84.7749
FFL	2013_06_DSG152_001	2827	18	30	5	10	13	2	88.8757	86.3929
FFL	2013_06_DSG152_001	2828	18	40	5	10	13	2	87.7971	87.5335
FFL	2013_06_DSG152_001	2829	18	50	5	10	13	2	87.7282	86.8644
FFL	2013_06_DSG152_001	2830	19	0	5	10	13	2	88.3247	89.6235
FFL	2013_06_DSG152_001	2831	19	10	5	10	13	2	86.886	87.2772
FFL	2013_06_DSG152_001	2832	19	20	5	10	13	2	86.2827	87.5749
FFL	2013_06_DSG152_001	2833	19	30	5	10	13	2	86.4854	93.3754
FFL	2013_06_DSG152_001	2834	19	40	5	10	13	2	87.3683	90.0366
FFL	2013_06_DSG152_001	2835	19	50	5	10	13	2	86.0191	88.5672
FFL	2013_06_DSG152_001	2836	20	0	5	10	13	2	88.9943	89.5321
FFL	2013_06_DSG152_001	2837	20	10	5	10	13	2	86.2792	86.8633
FFL	2013_06_DSG152_001	2838	20	20	5	10	13	2	86.3119	88.5606
FFL	2013_06_DSG152_001	2839	20	30	5	10	13	2	86.3488	88.4638
FFL	2013_06_DSG152_001	2840	20	40	5	10	13	2	85.7673	86.0129
FFL	2013_06_DSG152_001	2841	20	50	5	10	13	2	88.3445	89.7375
FFL	2013_06_DSG152_001	2842	21	0	5	10	13	2	85.7509	87.5096
FFL	2013_06_DSG152_001	2843	21	10	5	10	13	2	86.0595	88.4724
FFL	2013_06_DSG152_001	2844	21	20	5	10	13	2	86.3471	86.4434
FFL	2013_06_DSG152_001	2845	21	30	5	10	13	2	85.9465	87.8981
FFL	2013_06_DSG152_001	2846	21	40	5	10	13	2	86.0047	89.0242
FFL	2013_06_DSG152_001	2847	21	50	5	10	13	2	85.4891	100.561
FFL	2013_06_DSG152_001	2848	22	0	5	10	13	2	86.7428	89.2954
FFL	2013_06_DSG152_001	2849	22	10	5	10	13	2	85.2772	88.4761
FFL	2013_06_DSG152_001	2850	22	20	5	10	13	2	86.7391	89.7629
FFL	2013_06_DSG152_001	2851	22	30	5	10	13	2	85.7904	91.379
FFL	2013_06_DSG152_001	2852	22	40	5	10	13	2	85.8704	91.211
FFL	2013_06_DSG152_001	2853	22	50	5	10	13	2	85.0227	92.2674
FFL	2013_06_DSG152_001	2854	23	0	5	10	13	2	84.9622	91.9835
FFL	2013_06_DSG152_001	2855	23	10	5	10	13	2	84.9123	92.919
FFL	2013_06_DSG152_001	2856	23	20	5	10	13	2	84.8128	90.619
FFL	2013_06_DSG152_001	2857	23	30	5	10	13	2	84.6761	94.9045
FFL	2013_06_DSG152_001	2858	23	40	5	10	13	2	84.812	90.7647
FFL	2013_06_DSG152_001	2859	23	50	5	10	13	1	84.4481	92.278
FFL	2013_06_DSG152_001	2860	0	0	6	10	13	1	84.3173	91.8294
FFL	2013_06_DSG152_001	2861	0	10	6	10	13	1	84.7788	93.7244
FFL	2013_06_DSG152_001	2862	0	20	6	10	13	2	84.6661	92.1204
FFL	2013_06_DSG152_001	2863	0	30	6	10	13	1	84.2591	93.9643
FFL	2013_06_DSG152_001	2864	0	40	6	10	13	1	84.9991	93.3523
FFL	2013_06_DSG152_001	2865	0	50	6	10	13	2	85.049	92.4137
FFL	2013_06_DSG152_001	2866	1	0	6	10	13	2	84.6942	92.298
FFL	2013_06_DSG152_001	2867	1	10	6	10	13	2	84.7949	91.5456
FFL	2013_06_DSG152_001	2868	1	20	6	10	13	2	84.631	91.7928
FFL	2013_06_DSG152_001	2869	1	30	6	10	13	2	85.3888	91.3223
FFL	2013_06_DSG152_001	2870	1	40	6	10	13	2	85.1483	92.166
FFL	2013_06_DSG152_001	2871	1	50	6	10	13	2	84.9763	91.5709
FFL	2013_06_DSG152_001	2872	2	0	6	10	13	2	84.7862	89.188
FFL	2013_06_DSG152_001	2873	2	10	6	10	13	2	85.031	89.6492
FFL	2013_06_DSG152_001	2874	2	20	6	10	13	2	85.4696	90.0462
FFL	2013_06_DSG152_001	2875	2	30	6	10	13	2	84.7765	90.68
FFL	2013_06_DSG152_001	2876	2	40	6	10	13	2	85.5586	90.1204
FFL	2013_06_DSG152_001	2877	2	50	6	10	13	2	86.1924	91.406
FFL	2013_06_DSG152_001	2878	3	0	6	10	13	2	85.0069	91.9241
FFL	2013_06_DSG152_001	2879	3	10	6	10	13	2	87.8798	90.9231
FFL	2013_06_DSG152_001	2880	3	20	6	10	13	2	86.1941	91.2333
FFL	2013_06_DSG152_001	2881	3	30	6	10	13	2	85.1385	89.4848
FFL	2013_06_DSG152_001	2882	3	40	6	10	13	2	85.1064	89.3645
FFL	2013_06_DSG152_001	2883	3	50	6	10	13	2	85.645	90.3064
FFL	2013_06_DSG152_001	2884	4	0	6	10	13	2	85.6719	88.9773
FFL	2013_06_DSG152_001	2885	4	10	6	10	13	2	85.3745	91.0936
FFL	2013_06_DSG152_001	2886	4	20	6	10	13	2	84.6569	88.9044
FFL	2013_06_DSG152_001	2887	4	30	6	10	13	2	85.353	89.4753
FFL	2013_06_DSG152_001	2888	4	40	6	10	13	2	84.6217	89.5337
FFL	2013_06_DSG152_001	2889	4	50	6	10	13	2	86.0048	88.4651
FFL	2013_06_DSG152_001	2890	5	0	6	10	13	2	84.7937	89.4608
FFL	2013_06_DSG152_001	2891	5	10	6	10	13	2	84.6948	89.2089
FFL	2013_06_DSG152_001	2892	5	20	6	10	13	2	88.2776	89.5326
FFL	2013_06_DSG152_001	2893	5	30	6	10	13	2	85.6643	87.7026
FFL	2013_06_DSG152_001	2894	5	40	6	10	13	2	87.7282	87.4807
FFL	2013_06_DSG152_001	2895	5	50	6	10	13	2	86.9156	86.0153
FFL	2013_06_DSG152_001	2896	6	0	6	10	13	2	88.2203	87.9678
FFL	2013_06_DSG152_001	2897	6	10	6	10	13	2	86.9911	85.2261
FFL	2013_06_DSG152_001	2898	6	20	6	10	13	2	87.2675	85.681
FFL	2013_06_DSG152_001	2899	6	30	6	10	13	2	86.3618	89.4576
FFL	2013_06_DSG152_001	2900	6	40	6	10	13	3	85.6763	85.9595
FFL	2013_06_DSG152_001	2901	6	50	6	10	13	2	85.3966	86.1766
FFL	2013_06_DSG152_001	2902	7	0	6	10	13	2	86.8823	85.9661
FFL	2013_06_DSG152_001	2903	7	10	6	10	13	2	85.485	86.6797
FFL	2013_06_DSG152_001	2904	7	20	6	10	13	2	87.8315	87.3854
FFL	2013_06_DSG152_001	2905	7	30	6	10	13	2	85.703	85.3812
FFL	2013_06_DSG152_001	2906	7	40	6	10	13	2	85.9872	84.3969
FFL	2013_06_DSG152_001	2907	7	50	6	10	13	2	85.621	84.4843
FFL	2013_06_DSG152_001	2908	8	0	6	10	13	2	85.7278	84.6845
FFL	2013_06_DSG152_001	2909	8	10	6	10	13	2	85.624	84.8487
FFL	2013_06_DSG152_001	2910	8	20	6	10	13	2	85.9029	85.4865
FFL	2013_06_DSG152_001	2911	8	30	6	10	13	2	86.4716	85.1149
FFL	2013_06_DSG152_001	2912	8	40	6	10	13	2	86.0915	86.3235
FFL	2013_06_DSG152_001	2913	8	50	6	10	13	2	85.9317	84.7984
FFL	2013_06_DSG152_001	2914	9	0	6	10	13	2	86.1834	86.2341
FFL	2013_06_DSG152_001	2915	9	10	6	10	13	2	85.8514	87.0081
FFL	2013_06_DSG152_001	2916	9	20	6	10	13	2	85.8842	84.9839
FFL	2013_06_DSG152_001	2917	9	30	6	10	13	2	85.8733	85.8393
FFL	2013_06_DSG152_001	2918	9	40	6	10	13	2	86.2953	83.2979
FFL	2013_06_DSG152_001	2919	9	50	6	10	13	2	86.3524	85.1023
FFL	2013_06_DSG152_001	2920	10	0	6	10	13	2	86.592	83.8435
FFL	2013_06_DSG152_001	2921	10	10	6	10	13	2	87.3061	84.0479
FFL	2013_06_DSG152_001	2922	10	20	6	10	13	2	85.8115	87.2289
FFL	2013_06_DSG152_001	2923	10	30	6	10	13	2	85.9809	84.3909
FFL	2013_06_DSG152_001	2924	10	40	6	10	13	2	85.8129	84.4709
FFL	2013_06_DSG152_001	2925	10	50	6	10	13	2	86.2391	85.3728
FFL	2013_06_DSG152_001	2926	11	0	6	10	13	2	86.1485	87.1158
FFL	2013_06_DSG152_001	2927	11	10	6	10	13	2	85.4458	86.7486
FFL	2013_06_DSG152_001	2928	11	20	6	10	13	2	85.9651	86.023
FFL	2013_06_DSG152_001	2929	11	30	6	10	13	2	85.8682	84.0401
FFL	2013_06_DSG152_001	2930	11	40	6	10	13	2	86.0044	82.7217
FFL	2013_06_DSG152_001	2931	11	50	6	10	13	2	86.412	84.2978
FFL	2013_06_DSG152_001	2932	12	0	6	10	13	2	85.7757	83.5583
FFL	2013_06_DSG152_001	2933	12	10	6	10	13	2	86.4623	82.8532
FFL	2013_06_DSG152_001	2934	12	20	6	10	13	2	85.8249	83.3785
FFL	2013_06_DSG152_001	2935	12	30	6	10	13	2	85.444	84.0377
FFL	2013_06_DSG152_001	2936	12	40	6	10	13	2	85.2575	82.605
FFL	2013_06_DSG152_001	2937	12	50	6	10	13	2	85.563	82.9919
FFL	2013_06_DSG152_001	2938	13	0	6	10	13	2	85.4858	85.6857
FFL	2013_06_DSG152_001	2939	13	10	6	10	13	2	86.4952	85.3133
FFL	2013_06_DSG152_001	2940	13	20	6	10	13	2	87.7387	87.5992
FFL	2013_06_DSG152_001	2941	13	30	6	10	13	2	86.391	83.4695
FFL	2013_06_DSG152_001	2942	13	40	6	10	13	2	85.8233	88.5157
FFL	2013_06_DSG152_001	2943	13	50	6	10	13	2	85.626	83.9211
FFL	2013_06_DSG152_001	2944	14	0	6	10	13	2	87.9269	87.4524
FFL	2013_06_DSG152_001	2945	14	10	6	10	13	2	85.5933	84.0203
FFL	2013_06_DSG152_001	2946	14	20	6	10	13	2	85.565	85.2618
FFL	2013_06_DSG152_001	2947	14	30	6	10	13	2	87.7564	84.7973
FFL	2013_06_DSG152_001	2948	14	40	6	10	13	2	85.4029	82.251
FFL	2013_06_DSG152_001	2949	14	50	6	10	13	2	86.414	82.9884
FFL	2013_06_DSG152_001	2950	15	0	6	10	13	2	85.4336	82.3568
FFL	2013_06_DSG152_001	2951	15	10	6	10	13	2	86.0535	85.1913
FFL	2013_06_DSG152_001	2952	15	20	6	10	13	2	85.9858	85.4751
FFL	2013_06_DSG152_001	2953	15	30	6	10	13	2	85.1227	89.0782
FFL	2013_06_DSG152_001	2954	15	40	6	10	13	3	93.0354	88.7465
FFL	2013_06_DSG152_001	2955	15	50	6	10	13	2	85.4338	82.7096
FFL	2013_06_DSG152_001	2956	16	0	6	10	13	2	85.3538	87.0575
FFL	2013_06_DSG152_001	2957	16	10	6	10	13	2	86.1488	87.675
FFL	2013_06_DSG152_001	2958	16	20	6	10	13	2	87.2319	86.5505
FFL	2013_06_DSG152_001	2959	16	30	6	10	13	2	85.0642	85.8695
FFL	2013_06_DSG152_001	2960	16	40	6	10	13	2	85.2608	83.9143
FFL	2013_06_DSG152_001	2961	16	50	6	10	13	2	85.8086	85.2303
FFL	2013_06_DSG152_001	2962	17	0	6	10	13	2	86.4798	86.8787
FFL	2013_06_DSG152_001	2963	17	10	6	10	13	2	85.0898	88.6768
FFL	2013_06_DSG152_001	2964	17	20	6	10	13	2	84.7149	88.506
FFL	2013_06_DSG152_001	2965	17	30	6	10	13	2	85.1913	88.2697
FFL	2013_06_DSG152_001	2966	17	40	6	10	13	2	84.9003	86.6951
FFL	2013_06_DSG152_001	2967	17	50	6	10	13	2	86.1678	85.8756
FFL	2013_06_DSG152_001	2968	18	0	6	10	13	2	85.2211	85.0365
FFL	2013_06_DSG152_001	2969	18	10	6	10	13	2	85.2615	84.3218
FFL	2013_06_DSG152_001	2970	18	20	6	10	13	2	88.13	90.471
FFL	2013_06_DSG152_001	2971	18	30	6	10	13	2	87.0807	88.352
FFL	2013_06_DSG152_001	2972	18	40	6	10	13	2	86.9154	91.6072
FFL	2013_06_DSG152_001	2973	18	50	6	10	13	2	86.7513	88.8849
FFL	2013_06_DSG152_001	2974	19	0	6	10	13	2	87.5867	89.5093
FFL	2013_06_DSG152_001	2975	19	10	6	10	13	2	85.6502	90.5048
FFL	2013_06_DSG152_001	2976	19	20	6	10	13	2	87.0143	89.2455
FFL	2013_06_DSG152_001	2977	19	30	6	10	13	2	85.8052	90.1084
FFL	2013_06_DSG152_001	2978	19	40	6	10	13	2	88.0729	90.559
FFL	2013_06_DSG152_001	2979	19	50	6	10	13	2	85.8815	88.814
FFL	2013_06_DSG152_001	2980	20	0	6	10	13	2	87.9423	91.7131
FFL	2013_06_DSG152_001	2981	20	10	6	10	13	2	87.8731	87.9673
FFL	2013_06_DSG152_001	2982	20	20	6	10	13	2	87.436	90.8112
FFL	2013_06_DSG152_001	2983	20	30	6	10	13	2	86.5874	88.8217
FFL	2013_06_DSG152_001	2984	20	40	6	10	13	2	86.165	88.9421
FFL	2013_06_DSG152_001	2985	20	50	6	10	13	2	86.7197	86.4491
FFL	2013_06_DSG152_001	2986	21	0	6	10	13	2	85.7279	87.5181
FFL	2013_06_DSG152_001	2987	21	10	6	10	13	2	86.1799	88.7003
FFL	2013_06_DSG152_001	2988	21	20	6	10	13	2	87.4417	86.8779
FFL	2013_06_DSG152_001	2989	21	30	6	10	13	2	86.5332	86.7393
FFL	2013_06_DSG152_001	2990	21	40	6	10	13	2	87.4047	87.5752
FFL	2013_06_DSG152_001	2991	21	50	6	10	13	2	85.8377	85.3471
FFL	2013_06_DSG152_001	2992	22	0	6	10	13	2	86.5347	85.9067
FFL	2013_06_DSG152_001	2993	22	10	6	10	13	2	85.9393	85.6669
FFL	2013_06_DSG152_001	2994	22	20	6	10	13	2	87.2524	84.6604
FFL	2013_06_DSG152_001	2995	22	30	6	10	13	2	86.0003	85.2111
FFL	2013_06_DSG152_001	2996	22	40	6	10	13	2	86.0419	86.0487
FFL	2013_06_DSG152_001	2997	22	50	6	10	13	2	85.8807	85.4662
FFL	2013_06_DSG152_001	2998	23	0	6	10	13	2	85.9606	87.853
FFL	2013_06_DSG152_001	2999	23	10	6	10	13	2	86.488	86.0414
FFL	2013_06_DSG152_001	3000	23	20	6	10	13	2	85.9088	87.2784
FFL	2013_06_DSG152_001	3001	23	30	6	10	13	2	85.3119	89.5943
FFL	2013_06_DSG152_001	3002	23	40	6	10	13	2	85.6956	89.3824
FFL	2013_06_DSG152_001	3003	23	50	6	10	13	2	85.8323	88.1182
FFL	2013_06_DSG152_001	3004	0	0	7	10	13	2	86.7643	87.8552
FFL	2013_06_DSG152_001	3005	0	10	7	10	13	2	85.282	87.6135
FFL	2013_06_DSG152_001	3006	0	20	7	10	13	2	85.1231	86.5366
FFL	2013_06_DSG152_001	3007	0	30	7	10	13	2	85.9635	86.013
FFL	2013_06_DSG152_001	3008	0	40	7	10	13	2	84.5616	86.7857
FFL	2013_06_DSG152_001	3009	0	50	7	10	13	2	85.9144	91.1533
FFL	2013_06_DSG152_001	3010	1	0	7	10	13	2	85.1074	88.423
FFL	2013_06_DSG152_001	3011	1	10	7	10	13	2	85.2181	89.543
FFL	2013_06_DSG152_001	3012	1	20	7	10	13	2	85.7692	88.0061
FFL	2013_06_DSG152_001	3013	1	30	7	10	13	2	84.3095	90.6909
FFL	2013_06_DSG152_001	3014	1	40	7	10	13	2	84.3756	92.8942
FFL	2013_06_DSG152_001	3015	1	50	7	10	13	2	85.8306	91.8101
FFL	2013_06_DSG152_001	3016	2	0	7	10	13	2	86.5818	89.3032
FFL	2013_06_DSG152_001	3017	2	10	7	10	13	2	85.9635	89.1794
FFL	2013_06_DSG152_001	3018	2	20	7	10	13	2	86.7314	88.1064
FFL	2013_06_DSG152_001	3019	2	30	7	10	13	2	86.3697	87.1646
FFL	2013_06_DSG152_001	3020	2	40	7	10	13	2	87.5618	91.7132
FFL	2013_06_DSG152_001	3021	2	50	7	10	13	2	86.2096	88.8661
FFL	2013_06_DSG152_001	3022	3	0	7	10	13	2	89.0702	88.6785
FFL	2013_06_DSG152_001	3023	3	10	7	10	13	2	90.5679	88.1076
FFL	2013_06_DSG152_001	3024	3	20	7	10	13	2	88.3973	88.7099
FFL	2013_06_DSG152_001	3025	3	30	7	10	13	2	85.5619	87.1774
FFL	2013_06_DSG152_001	3026	3	40	7	10	13	2	85.2515	87.3135
FFL	2013_06_DSG152_001	3027	3	50	7	10	13	2	85.5536	87.1365
FFL	2013_06_DSG152_001	3028	4	0	7	10	13	2	85.5795	87.3675
FFL	2013_06_DSG152_001	3029	4	10	7	10	13	2	85.7772	87.0125
FFL	2013_06_DSG152_001	3030	4	20	7	10	13	2	85.5527	83.9494
FFL	2013_06_DSG152_001	3031	4	30	7	10	13	2	85.3896	84.6327
FFL	2013_06_DSG152_001	3032	4	40	7	10	13	2	85.3071	85.5657
FFL	2013_06_DSG152_001	3033	4	50	7	10	13	2	85.4475	86.9788
FFL	2013_06_DSG152_001	3034	5	0	7	10	13	2	87.6248	88.061
FFL	2013_06_DSG152_001	3035	5	10	7	10	13	2	85.6415	90.1534
FFL	2013_06_DSG152_001	3036	5	20	7	10	13	2	85.7015	85.2939
FFL	2013_06_DSG152_001	3037	5	30	7	10	13	2	85.3923	85.2899
FFL	2013_06_DSG152_001	3038	5	40	7	10	13	2	85.8641	90.8462
FFL	2013_06_DSG152_001	3039	5	50	7	10	13	2	85.0227	92.778
FFL	2013_06_DSG152_001	3040	6	0	7	10	13	1	85.6076	92.8666
FFL	2013_06_DSG152_001	3041	6	10	7	10	13	1	85.7955	92.7413
FFL	2013_06_DSG152_001	3042	6	20	7	10	13	1	84.9528	92.8855
FFL	2013_06_DSG152_001	3043	6	30	7	10	13	1	85.8453	95.2093
FFL	2013_06_DSG152_001	3044	6	40	7	10	13	1	83.1009	96.2744
FFL	2013_06_DSG152_001	3045	6	50	7	10	13	1	83.4235	97.603
FFL	2013_06_DSG152_001	3046	7	0	7	10	13	1	83.9137	97.1402
FFL	2013_06_DSG152_001	3047	7	10	7	10	13	1	81.3495	96.8745
FFL	2013_06_DSG152_001	3048	7	20	7	10	13	1	81.4668	97.8222
FFL	2013_06_DSG152_001	3049	7	30	7	10	13	1	83.6707	96.6723
FFL	2013_06_DSG152_001	3050	7	40	7	10	13	1	82.3466	95.432
FFL	2013_06_DSG152_001	3051	7	50	7	10	13	1	82.3785	107.374
FFL	2013_06_DSG152_001	3052	8	0	7	10	13	1	82.9625	96.7809
FFL	2013_06_DSG152_001	3053	8	10	7	10	13	1	83.4686	96.1405
FFL	2013_06_DSG152_001	3054	8	20	7	10	13	1	83.4486	102.361
FFL	2013_06_DSG152_001	3055	8	30	7	10	13	1	83.6289	105.556
FFL	2013_06_DSG152_001	3056	8	40	7	10	13	1	84.0692	98.2091
FFL	2013_06_DSG152_001	3057	8	50	7	10	13	1	83.9151	101.014
FFL	2013_06_DSG152_001	3058	9	0	7	10	13	1	84.0075	101.212
FFL	2013_06_DSG152_001	3059	9	10	7	10	13	1	85.9813	100.721
FFL	2013_06_DSG152_001	3060	9	20	7	10	13	1	83.6657	96.6616
FFL	2013_06_DSG152_001	3061	9	30	7	10	13	1	83.837	96.8221
FFL	2013_06_DSG152_001	3062	9	40	7	10	13	1	84.3806	104.306
FFL	2013_06_DSG152_001	3063	9	50	7	10	13	1	84.5053	100.632
FFL	2013_06_DSG152_001	3064	10	0	7	10	13	1	86.1505	95.7732
FFL	2013_06_DSG152_001	3065	10	10	7	10	13	1	84.6082	103.412
FFL	2013_06_DSG152_001	3066	10	20	7	10	13	1	84.329	114.44
FFL	2013_06_DSG152_001	3067	10	30	7	10	13	1	84.4245	106.886
FFL	2013_06_DSG152_001	3068	10	40	7	10	13	1	84.5218	103.749
FFL	2013_06_DSG152_001	3069	10	50	7	10	13	1	84.201	105.547
FFL	2013_06_DSG152_001	3070	11	0	7	10	13	1	85.0482	118.132
FFL	2013_06_DSG152_001	3071	11	10	7	10	13	1	83.9354	110.64
FFL	2013_06_DSG152_001	3072	11	20	7	10	13	1	84.5799	102.057
FFL	2013_06_DSG152_001	3073	11	30	7	10	13	1	84.7829	106.358
FFL	2013_06_DSG152_001	3074	11	40	7	10	13	1	84.7905	116.8
FFL	2013_06_DSG152_001	3075	11	50	7	10	13	1	85.3751	106.784
FFL	2013_06_DSG152_001	3076	12	0	7	10	13	1	88.6231	113.105
FFL	2013_06_DSG152_001	3077	12	10	7	10	13	1	86.8972	119.296
FFL	2013_06_DSG152_001	3078	12	20	7	10	13	1	85.2751	121.091
FFL	2013_06_DSG152_001	3079	12	30	7	10	13	1	85.102	116.662
FFL	2013_06_DSG152_001	3080	12	40	7	10	13	2	84.6512	95.8884
FFL	2013_06_DSG152_001	3081	12	50	7	10	13	1	85.2843	108.361
FFL	2013_06_DSG152_001	3082	13	0	7	10	13	1	86.3133	109.411
FFL	2013_06_DSG152_001	3083	13	10	7	10	13	1	85.8569	107.202
FFL	2013_06_DSG152_001	3084	13	20	7	10	13	1	85.262	93.5765
FFL	2013_06_DSG152_001	3085	13	30	7	10	13	1	85.124	116.427
FFL	2013_06_DSG152_001	3086	13	40	7	10	13	1	84.5447	109.722
FFL	2013_06_DSG152_001	3087	13	50	7	10	13	1	85.0358	99.7616
FFL	2013_06_DSG152_001	3088	14	0	7	10	13	1	84.4793	112.174
FFL	2013_06_DSG152_001	3089	14	10	7	10	13	1	84.4869	104.539
FFL	2013_06_DSG152_001	3090	14	20	7	10	13	1	84.0008	110.616
FFL	2013_06_DSG152_001	3091	14	30	7	10	13	1	87.4865	94.4145
FFL	2013_06_DSG152_001	3092	14	40	7	10	13	1	84.6559	108.51
FFL	2013_06_DSG152_001	3093	14	50	7	10	13	1	84.1001	94.7781
FFL	2013_06_DSG152_001	3094	15	0	7	10	13	1	83.951	109.674
FFL	2013_06_DSG152_001	3095	15	10	7	10	13	1	83.0364	114.581
FFL	2013_06_DSG152_001	3096	15	20	7	10	13	1	83.9672	117.752
FFL	2013_06_DSG152_001	3097	15	30	7	10	13	1	86.4834	94.4788
FFL	2013_06_DSG152_001	3098	15	40	7	10	13	1	83.7253	107.713
FFL	2013_06_DSG152_001	3099	15	50	7	10	13	1	84.4078	106.142
FFL	2013_06_DSG152_001	3100	16	0	7	10	13	1	85.4602	107.42
FFL	2013_06_DSG152_001	3101	16	10	7	10	13	1	83.7347	118.878
FFL	2013_06_DSG152_001	3102	16	20	7	10	13	1	87.0555	117.647
FFL	2013_06_DSG152_001	3103	16	30	7	10	13	1	84.0729	94.3379
FFL	2013_06_DSG152_001	3104	16	40	7	10	13	1	86.4059	110.342
FFL	2013_06_DSG152_001	3105	16	50	7	10	13	1	84.7572	110.452
FFL	2013_06_DSG152_001	3106	17	0	7	10	13	1	85.5595	113.066
FFL	2013_06_DSG152_001	3107	17	10	7	10	13	1	85.6709	120.455
FFL	2013_06_DSG152_001	3108	17	20	7	10	13	1	84.7426	113.746
FFL	2013_06_DSG152_001	3109	17	30	7	10	13	1	84.8409	105.909
FFL	2013_06_DSG152_001	3110	17	40	7	10	13	1	87.3485	94.8187
FFL	2013_06_DSG152_001	3111	17	50	7	10	13	1	87.2442	114.725
FFL	2013_06_DSG152_001	3112	18	0	7	10	13	1	85.2184	99.5061
FFL	2013_06_DSG152_001	3113	18	10	7	10	13	1	87.951	112.304
FFL	2013_06_DSG152_001	3114	18	20	7	10	13	1	86.1157	117.727
FFL	2013_06_DSG152_001	3115	18	30	7	10	13	1	86.6158	114.906
FFL	2013_06_DSG152_001	3116	18	40	7	10	13	1	87.7738	110.898
FFL	2013_06_DSG152_001	3117	18	50	7	10	13	1	86.2145	115.332
FFL	2013_06_DSG152_001	3118	19	0	7	10	13	2	85.3786	109.919
FFL	2013_06_DSG152_001	3119	19	10	7	10	13	2	85.7768	113.117
FFL	2013_06_DSG152_001	3120	19	20	7	10	13	1	86.299	115.569
FFL	2013_06_DSG152_001	3121	19	30	7	10	13	2	85.2351	106.263
FFL	2013_06_DSG152_001	3122	19	40	7	10	13	1	85.3162	119.543
FFL	2013_06_DSG152_001	3123	19	50	7	10	13	1	86.5246	108.939
FFL	2013_06_DSG152_001	3124	20	0	7	10	13	1	85.3989	113.309
FFL	2013_06_DSG152_001	3125	20	10	7	10	13	1	85.9446	117.739
FFL	2013_06_DSG152_001	3126	20	20	7	10	13	1	85.482	113.928
FFL	2013_06_DSG152_001	3127	20	30	7	10	13	1	85.5416	111.312
FFL	2013_06_DSG152_001	3128	20	40	7	10	13	1	85.4234	118.061
FFL	2013_06_DSG152_001	3129	20	50	7	10	13	1	85.2043	117.083
FFL	2013_06_DSG152_001	3130	21	0	7	10	13	1	85.4454	110.559
FFL	2013_06_DSG152_001	3131	21	10	7	10	13	2	85.2452	105.472
FFL	2013_06_DSG152_001	3132	21	20	7	10	13	1	85.3814	121.465
FFL	2013_06_DSG152_001	3133	21	30	7	10	13	1	85.4537	98.8981
FFL	2013_06_DSG152_001	3134	21	40	7	10	13	1	84.7414	113.902
FFL	2013_06_DSG152_001	3135	21	50	7	10	13	2	85.0849	94.446
FFL	2013_06_DSG152_001	3136	22	0	7	10	13	1	84.9685	112.321
FFL	2013_06_DSG152_001	3137	22	10	7	10	13	1	84.8937	94.5905
FFL	2013_06_DSG152_001	3138	22	20	7	10	13	1	84.7154	119.607
FFL	2013_06_DSG152_001	3139	22	30	7	10	13	1	84.9206	108.887
FFL	2013_06_DSG152_001	3140	22	40	7	10	13	1	84.8766	119.274
FFL	2013_06_DSG152_001	3141	22	50	7	10	13	1	84.5809	115.629
FFL	2013_06_DSG152_001	3142	23	0	7	10	13	1	84.6666	110.796
FFL	2013_06_DSG152_001	3143	23	10	7	10	13	1	83.9548	116.933
FFL	2013_06_DSG152_001	3144	23	20	7	10	13	1	84.7848	97.2031
FFL	2013_06_DSG152_001	3145	23	30	7	10	13	1	85.8317	114.534
FFL	2013_06_DSG152_001	3146	23	40	7	10	13	2	84.9709	104.426
FFL	2013_06_DSG152_001	3147	23	50	7	10	13	1	85.5295	113.222
FFL	2013_06_DSG152_001	3148	0	0	8	10	13	1	84.8777	110.436
FFL	2013_06_DSG152_001	3149	0	10	8	10	13	1	84.8638	115.436
FFL	2013_06_DSG152_001	3150	0	20	8	10	13	1	86.6277	112.291
FFL	2013_06_DSG152_001	3151	0	30	8	10	13	1	84.8592	120.908
FFL	2013_06_DSG152_001	3152	0	40	8	10	13	1	84.7424	115.881
FFL	2013_06_DSG152_001	3153	0	50	8	10	13	1	85.0485	96.5886
FFL	2013_06_DSG152_001	3154	1	0	8	10	13	1	85.6616	106.527
FFL	2013_06_DSG152_001	3155	1	10	8	10	13	2	85.6033	94.7776
FFL	2013_06_DSG152_001	3156	1	20	8	10	13	1	85.1134	114.232
FFL	2013_06_DSG152_001	3157	1	30	8	10	13	1	85.6067	111.07
FFL	2013_06_DSG152_001	3158	1	40	8	10	13	1	84.7191	113.479
FFL	2013_06_DSG152_001	3159	1	50	8	10	13	2	85.0013	116.2
FFL	2013_06_DSG152_001	3160	2	0	8	10	13	1	85.0381	102.054
FFL	2013_06_DSG152_001	3161	2	10	8	10	13	1	84.84	111.469
FFL	2013_06_DSG152_001	3162	2	20	8	10	13	1	85.0576	102.061
FFL	2013_06_DSG152_001	3163	2	30	8	10	13	1	86.6473	115.433
FFL	2013_06_DSG152_001	3164	2	40	8	10	13	2	84.9274	92.6924
FFL	2013_06_DSG152_001	3165	2	50	8	10	13	1	85.5034	102.195
FFL	2013_06_DSG152_001	3166	3	0	8	10	13	1	85.0222	112.496
FFL	2013_06_DSG152_001	3167	3	10	8	10	13	1	85.371	93.5804
FFL	2013_06_DSG152_001	3168	3	20	8	10	13	1	85.1302	119.497
FFL	2013_06_DSG152_001	3169	3	30	8	10	13	1	85.7431	107.557
FFL	2013_06_DSG152_001	3170	3	40	8	10	13	2	86.4611	101.059
FFL	2013_06_DSG152_001	3171	3	50	8	10	13	2	85.1563	96.6252
FFL	2013_06_DSG152_001	3172	4	0	8	10	13	1	85.2347	100.978
FFL	2013_06_DSG152_001	3173	4	10	8	10	13	2	85.2384	99.9545
FFL	2013_06_DSG152_001	3174	4	20	8	10	13	2	85.2945	101.852
FFL	2013_06_DSG152_001	3175	4	30	8	10	13	1	85.3418	119.658
FFL	2013_06_DSG152_001	3176	4	40	8	10	13	2	86.355	119.49
FFL	2013_06_DSG152_001	3177	4	50	8	10	13	2	85.8751	105.791
FFL	2013_06_DSG152_001	3178	5	0	8	10	13	2	85.9829	99.3021
FFL	2013_06_DSG152_001	3179	5	10	8	10	13	2	86.3771	101.342
FFL	2013_06_DSG152_001	3180	5	20	8	10	13	2	86.3035	108.578
FFL	2013_06_DSG152_001	3181	5	30	8	10	13	2	86.9863	107.862
FFL	2013_06_DSG152_001	3182	5	40	8	10	13	2	86.7315	106.891
FFL	2013_06_DSG152_001	3183	5	50	8	10	13	2	87.7283	106.33
FFL	2013_06_DSG152_001	3184	6	0	8	10	13	2	87.7751	99.6402
FFL	2013_06_DSG152_001	3185	6	10	8	10	13	2	87.9284	104.142
FFL	2013_06_DSG152_001	3186	6	20	8	10	13	2	88.1985	109.686
FFL	2013_06_DSG152_001	3187	6	30	8	10	13	2	86.8399	88.6331
FFL	2013_06_DSG152_001	3188	6	40	8	10	13	2	86.3789	86.9157
FFL	2013_06_DSG152_001	3189	6	50	8	10	13	2	86.8166	94.0233
FFL	2013_06_DSG152_001	3190	7	0	8	10	13	2	86.4669	92.2994
FFL	2013_06_DSG152_001	3191	7	10	8	10	13	2	86.0507	102.877
FFL	2013_06_DSG152_001	3192	7	20	8	10	13	2	86.0003	111.264
FFL	2013_06_DSG152_001	3193	7	30	8	10	13	2	86.7778	97.0146
FFL	2013_06_DSG152_001	3194	7	40	8	10	13	2	87.0967	110.666
FFL	2013_06_DSG152_001	3195	7	50	8	10	13	2	85.4618	113.969
FFL	2013_06_DSG152_001	3196	8	0	8	10	13	2	86.6015	84.7605
FFL	2013_06_DSG152_001	3197	8	10	8	10	13	2	86.8479	89.2975
FFL	2013_06_DSG152_001	3198	8	20	8	10	13	1	86.3394	115.763
FFL	2013_06_DSG152_001	3199	8	30	8	10	13	2	85.8331	112.539
FFL	2013_06_DSG152_001	3200	8	40	8	10	13	2	86.0839	92.7222
FFL	2013_06_DSG152_001	3201	8	50	8	10	13	2	86.3456	93.1852
FFL	2013_06_DSG152_001	3202	9	0	8	10	13	2	86.0964	106.628
FFL	2013_06_DSG152_001	3203	9	10	8	10	13	2	86.2694	109.598
FFL	2013_06_DSG152_001	3204	9	20	8	10	13	2	86.226	90.9263
FFL	2013_06_DSG152_001	3205	9	30	8	10	13	2	87.1683	108.215
FFL	2013_06_DSG152_001	3206	9	40	8	10	13	2	86.2894	112.094
FFL	2013_06_DSG152_001	3207	9	50	8	10	13	1	86.0788	117.755
FFL	2013_06_DSG152_001	3208	10	0	8	10	13	1	86.0485	118.277
FFL	2013_06_DSG152_001	3209	10	10	8	10	13	2	87.7041	98.6095
FFL	2013_06_DSG152_001	3210	10	20	8	10	13	2	86.2414	85.8281
FFL	2013_06_DSG152_001	3211	10	30	8	10	13	1	86.2341	118.95
FFL	2013_06_DSG152_001	3212	10	40	8	10	13	1	86.5029	121.629
FFL	2013_06_DSG152_001	3213	10	50	8	10	13	2	86.555	119.065
FFL	2013_06_DSG152_001	3214	11	0	8	10	13	2	87.0764	109.289
FFL	2013_06_DSG152_001	3215	11	10	8	10	13	2	86.2609	104.332
FFL	2013_06_DSG152_001	3216	11	20	8	10	13	2	89.1074	111.969
FFL	2013_06_DSG152_001	3217	11	30	8	10	13	2	86.4918	100.019
FFL	2013_06_DSG152_001	3218	11	40	8	10	13	1	86.6858	121.47
FFL	2013_06_DSG152_001	3219	11	50	8	10	13	1	86.3029	118.405
FFL	2013_06_DSG152_001	3220	12	0	8	10	13	2	86.5494	112.077
FFL	2013_06_DSG152_001	3221	12	10	8	10	13	2	86.4276	110.929
FFL	2013_06_DSG152_001	3222	12	20	8	10	13	2	86.243	106.233
FFL	2013_06_DSG152_001	3223	12	30	8	10	13	1	86.9642	125.665
FFL	2013_06_DSG152_001	3224	12	40	8	10	13	2	86.002	111.924
FFL	2013_06_DSG152_001	3225	12	50	8	10	13	1	86.2826	120.38
FFL	2013_06_DSG152_001	3226	13	0	8	10	13	2	86.1299	111.59
FFL	2013_06_DSG152_001	3227	13	10	8	10	13	1	88.281	119.006
FFL	2013_06_DSG152_001	3228	13	20	8	10	13	1	86.2499	117.24
FFL	2013_06_DSG152_001	3229	13	30	8	10	13	2	86.2771	83.3613
FFL	2013_06_DSG152_001	3230	13	40	8	10	13	1	85.9201	123.008
FFL	2013_06_DSG152_001	3231	13	50	8	10	13	1	86.0952	119.947
FFL	2013_06_DSG152_001	3232	14	0	8	10	13	1	85.838	122.498
FFL	2013_06_DSG152_001	3233	14	10	8	10	13	2	86.7842	113.392
FFL	2013_06_DSG152_001	3234	14	20	8	10	13	2	86.0226	116.36
FFL	2013_06_DSG152_001	3235	14	30	8	10	13	2	86.6379	115.324
FFL	2013_06_DSG152_001	3236	14	40	8	10	13	1	85.873	118.917
FFL	2013_06_DSG152_001	3237	14	50	8	10	13	2	86.0261	115.972
FFL	2013_06_DSG152_001	3238	15	0	8	10	13	1	86.1586	121.3
FFL	2013_06_DSG152_001	3239	15	10	8	10	13	2	88.6355	106.217
FFL	2013_06_DSG152_001	3240	15	20	8	10	13	1	86.28	117.486
FFL	2013_06_DSG152_001	3241	15	30	8	10	13	2	86.7226	112.592
FFL	2013_06_DSG152_001	3242	15	40	8	10	13	1	85.9145	117.497
FFL	2013_06_DSG152_001	3243	15	50	8	10	13	2	85.7227	106.162
FFL	2013_06_DSG152_001	3244	16	0	8	10	13	2	85.9104	88.1103
FFL	2013_06_DSG152_001	3245	16	10	8	10	13	2	86.7632	94.3626
FFL	2013_06_DSG152_001	3246	16	20	8	10	13	2	86.7932	103.512
FFL	2013_06_DSG152_001	3247	16	30	8	10	13	2	86.6539	86.7448
FFL	2013_06_DSG152_001	3248	16	40	8	10	13	2	87.3598	90.7981
FFL	2013_06_DSG152_001	3249	16	50	8	10	13	2	85.9678	112.732
FFL	2013_06_DSG152_001	3250	17	0	8	10	13	2	86.403	93.5927
FFL	2013_06_DSG152_001	3251	17	10	8	10	13	2	85.6729	103.662
FFL	2013_06_DSG152_001	3252	17	20	8	10	13	2	86.6742	106.725
FFL	2013_06_DSG152_001	3253	17	30	8	10	13	2	85.4276	89.5269
FFL	2013_06_DSG152_001	3254	17	40	8	10	13	2	86.0075	91.1606
FFL	2013_06_DSG152_001	3255	17	50	8	10	13	2	85.7771	90.0097
FFL	2013_06_DSG152_001	3256	18	0	8	10	13	2	85.8211	95.7218
FFL	2013_06_DSG152_001	3257	18	10	8	10	13	1	86.1464	109.954
FFL	2013_06_DSG152_001	3258	18	20	8	10	13	1	88.2115	118.209
FFL	2013_06_DSG152_001	3259	18	30	8	10	13	2	87.6134	93.0341
FFL	2013_06_DSG152_001	3260	18	40	8	10	13	1	87.9012	116.328
FFL	2013_06_DSG152_001	3261	18	50	8	10	13	2	87.1387	103.015
FFL	2013_06_DSG152_001	3262	19	0	8	10	13	2	87.5862	120.039
FFL	2013_06_DSG152_001	3263	19	10	8	10	13	2	86.7299	105.34
FFL	2013_06_DSG152_001	3264	19	20	8	10	13	2	86.1253	116.795
FFL	2013_06_DSG152_001	3265	19	30	8	10	13	2	86.0608	92.4326
FFL	2013_06_DSG152_001	3266	19	40	8	10	13	2	86.5385	92.6028
FFL	2013_06_DSG152_001	3267	19	50	8	10	13	2	85.8006	91.146
FFL	2013_06_DSG152_001	3268	20	0	8	10	13	2	86.4179	115.143
FFL	2013_06_DSG152_001	3269	20	10	8	10	13	2	85.7769	90.6049
FFL	2013_06_DSG152_001	3270	20	20	8	10	13	1	85.7129	119.487
FFL	2013_06_DSG152_001	3271	20	30	8	10	13	1	86.1776	114.695
FFL	2013_06_DSG152_001	3272	20	40	8	10	13	1	87.0698	116.066
FFL	2013_06_DSG152_001	3273	20	50	8	10	13	1	85.744	117.125
FFL	2013_06_DSG152_001	3274	21	0	8	10	13	2	85.6988	112.427
FFL	2013_06_DSG152_001	3275	21	10	8	10	13	2	85.6583	92.0947
FFL	2013_06_DSG152_001	3276	21	20	8	10	13	1	85.0378	118.979
FFL	2013_06_DSG152_001	3277	21	30	8	10	13	2	85.363	103.918
FFL	2013_06_DSG152_001	3278	21	40	8	10	13	1	84.964	100.506
FFL	2013_06_DSG152_001	3279	21	50	8	10	13	1	85.6849	105.311
FFL	2013_06_DSG152_001	3280	22	0	8	10	13	1	84.6211	117.173
FFL	2013_06_DSG152_001	3281	22	10	8	10	13	1	84.4635	105.5
FFL	2013_06_DSG152_001	3282	22	20	8	10	13	1	84.9556	122.327
FFL	2013_06_DSG152_001	3283	22	30	8	10	13	1	85.133	99.8463
FFL	2013_06_DSG152_001	3284	22	40	8	10	13	1	84.7648	115.906
FFL	2013_06_DSG152_001	3285	22	50	8	10	13	2	85.0845	113.55
FFL	2013_06_DSG152_001	3286	23	0	8	10	13	1	85.3612	118.329
FFL	2013_06_DSG152_001	3287	23	10	8	10	13	1	84.6553	92.6281
FFL	2013_06_DSG152_001	3288	23	20	8	10	13	1	84.6407	117.759
FFL	2013_06_DSG152_001	3289	23	30	8	10	13	1	84.7007	116.245
FFL	2013_06_DSG152_001	3290	23	40	8	10	13	1	86.4058	98.6448
FFL	2013_06_DSG152_001	3291	23	50	8	10	13	2	84.8449	92.9905
FFL	2013_06_DSG152_001	3292	0	0	9	10	13	2	84.6213	93.2071
FFL	2013_06_DSG152_001	3293	0	10	9	10	13	2	86.7287	95.5837
FFL	2013_06_DSG152_001	3294	0	20	9	10	13	2	84.3376	93.1765
FFL	2013_06_DSG152_001	3295	0	30	9	10	13	2	86.1847	110.815
FFL	2013_06_DSG152_001	3296	0	40	9	10	13	2	84.4811	90.6672
FFL	2013_06_DSG152_001	3297	0	50	9	10	13	2	86.4787	89.444
FFL	2013_06_DSG152_001	3298	1	0	9	10	13	2	84.3778	91.3134
FFL	2013_06_DSG152_001	3299	1	10	9	10	13	2	85.1895	90.6662
FFL	2013_06_DSG152_001	3300	1	20	9	10	13	2	84.2654	96.9692
FFL	2013_06_DSG152_001	3301	1	30	9	10	13	2	85.7163	88.9793
FFL	2013_06_DSG152_001	3302	1	40	9	10	13	2	86.6558	104.502
FFL	2013_06_DSG152_001	3303	1	50	9	10	13	2	84.5082	91.0563
FFL	2013_06_DSG152_001	3304	2	0	9	10	13	2	84.7714	90.414
FFL	2013_06_DSG152_001	3305	2	10	9	10	13	2	85.0061	89.952
FFL	2013_06_DSG152_001	3306	2	20	9	10	13	2	85.056	103.865
FFL	2013_06_DSG152_001	3307	2	30	9	10	13	2	85.5298	91.0539
FFL	2013_06_DSG152_001	3308	2	40	9	10	13	2	85.0887	89.3927
FFL	2013_06_DSG152_001	3309	2	50	9	10	13	2	85.0885	89.6689
FFL	2013_06_DSG152_001	3310	3	0	9	10	13	2	85.2497	88.7206
FFL	2013_06_DSG152_001	3311	3	10	9	10	13	2	85.6216	91.6744
FFL	2013_06_DSG152_001	3312	3	20	9	10	13	2	85.4224	88.2369
FFL	2013_06_DSG152_001	3313	3	30	9	10	13	2	85.6313	89.5812
FFL	2013_06_DSG152_001	3314	3	40	9	10	13	2	85.2646	90.4694
FFL	2013_06_DSG152_001	3315	3	50	9	10	13	2	85.4226	87.6328
FFL	2013_06_DSG152_001	3316	4	0	9	10	13	2	85.5571	90.3588
FFL	2013_06_DSG152_001	3317	4	10	9	10	13	2	85.4474	91.4982
FFL	2013_06_DSG152_001	3318	4	20	9	10	13	2	87.7107	89.8551
FFL	2013_06_DSG152_001	3319	4	30	9	10	13	2	85.8323	89.4408
FFL	2013_06_DSG152_001	3320	4	40	9	10	13	2	85.9374	95.4371
FFL	2013_06_DSG152_001	3321	4	50	9	10	13	2	85.9123	90.7207
FFL	2013_06_DSG152_001	3322	5	0	9	10	13	2	85.8697	89.4321
FFL	2013_06_DSG152_001	3323	5	10	9	10	13	2	85.8335	87.3561
FFL	2013_06_DSG152_001	3324	5	20	9	10	13	2	85.97	86.7692
FFL	2013_06_DSG152_001	3325	5	30	9	10	13	2	86.5931	91.5877
FFL	2013_06_DSG152_001	3326	5	40	9	10	13	2	86.7924	87.8436
FFL	2013_06_DSG152_001	3327	5	50	9	10	13	2	86.6061	87.9006
FFL	2013_06_DSG152_001	3328	6	0	9	10	13	2	88.0891	87.6605
FFL	2013_06_DSG152_001	3329	6	10	9	10	13	2	87.4545	87.906
FFL	2013_06_DSG152_001	3330	6	20	9	10	13	2	86.7109	87.2266
FFL	2013_06_DSG152_001	3331	6	30	9	10	13	2	86.9147	85.8855
FFL	2013_06_DSG152_001	3332	6	40	9	10	13	2	86.5822	88.15
FFL	2013_06_DSG152_001	3333	6	50	9	10	13	2	85.8689	92.4865
FFL	2013_06_DSG152_001	3334	7	0	9	10	13	2	85.6428	85.8123
FFL	2013_06_DSG152_001	3335	7	10	9	10	13	2	85.6858	85.5314
FFL	2013_06_DSG152_001	3336	7	20	9	10	13	2	86.1308	113.27
FFL	2013_06_DSG152_001	3337	7	30	9	10	13	2	85.3608	88.2614
FFL	2013_06_DSG152_001	3338	7	40	9	10	13	2	85.4214	87.6623
FFL	2013_06_DSG152_001	3339	7	50	9	10	13	2	85.4795	89.9045
FFL	2013_06_DSG152_001	3340	8	0	9	10	13	2	85.4171	87.3898
FFL	2013_06_DSG152_001	3341	8	10	9	10	13	2	85.7335	88.3572
FFL	2013_06_DSG152_001	3342	8	20	9	10	13	2	85.9466	89.3209
FFL	2013_06_DSG152_001	3343	8	30	9	10	13	2	85.3896	87.5467
FFL	2013_06_DSG152_001	3344	8	40	9	10	13	2	85.6673	88.2297
FFL	2013_06_DSG152_001	3345	8	50	9	10	13	2	88.114	88.6797
FFL	2013_06_DSG152_001	3346	9	0	9	10	13	2	85.1658	88.2478
FFL	2013_06_DSG152_001	3347	9	10	9	10	13	2	85.6007	87.307
FFL	2013_06_DSG152_001	3348	9	20	9	10	13	2	85.8773	88.437
FFL	2013_06_DSG152_001	3349	9	30	9	10	13	2	86.6675	88.9865
FFL	2013_06_DSG152_001	3350	9	40	9	10	13	2	85.6146	94.9374
FFL	2013_06_DSG152_001	3351	9	50	9	10	13	2	86.6175	87.3895
FFL	2013_06_DSG152_001	3352	10	0	9	10	13	3	86.7419	87.647
FFL	2013_06_DSG152_001	3353	10	10	9	10	13	2	85.5489	85.122
FFL	2013_06_DSG152_001	3354	10	20	9	10	13	2	86.3066	84.8712
FFL	2013_06_DSG152_001	3355	10	30	9	10	13	2	85.7607	86.7734
FFL	2013_06_DSG152_001	3356	10	40	9	10	13	2	87.1932	90.6536
FFL	2013_06_DSG152_001	3357	10	50	9	10	13	2	86.1394	89.1067
FFL	2013_06_DSG152_001	3358	11	0	9	10	13	2	85.8162	86.5236
FFL	2013_06_DSG152_001	3359	11	10	9	10	13	2	86.2332	85.4059
FFL	2013_06_DSG152_001	3360	11	20	9	10	13	2	86.8814	89.2099
FFL	2013_06_DSG152_001	3361	11	30	9	10	13	2	86.7282	87.2253
FFL	2013_06_DSG152_001	3362	11	40	9	10	13	2	86.302	86.3637
FFL	2013_06_DSG152_001	3363	11	50	9	10	13	2	86.1646	85.5881
FFL	2013_06_DSG152_001	3364	12	0	9	10	13	2	86.4355	83.5908
FFL	2013_06_DSG152_001	3365	12	10	9	10	13	2	87.3222	85.7859
FFL	2013_06_DSG152_001	3366	12	20	9	10	13	2	87.041	87.851
FFL	2013_06_DSG152_001	3367	12	30	9	10	13	2	86.2344	84.8453
FFL	2013_06_DSG152_001	3368	12	40	9	10	13	2	86.6025	85.7557
FFL	2013_06_DSG152_001	3369	12	50	9	10	13	2	86.3782	85.7905
FFL	2013_06_DSG152_001	3370	13	0	9	10	13	2	86.669	85.5952
FFL	2013_06_DSG152_001	3371	13	10	9	10	13	2	86.9571	89.5311
FFL	2013_06_DSG152_001	3372	13	20	9	10	13	2	86.0903	83.3109
FFL	2013_06_DSG152_001	3373	13	30	9	10	13	2	86.0272	86.8487
FFL	2013_06_DSG152_001	3374	13	40	9	10	13	2	86.5673	86.1971
FFL	2013_06_DSG152_001	3375	13	50	9	10	13	2	86.8954	84.3079
FFL	2013_06_DSG152_001	3376	14	0	9	10	13	2	86.1784	86.2673
FFL	2013_06_DSG152_001	3377	14	10	9	10	13	2	86.0857	85.4357
FFL	2013_06_DSG152_001	3378	14	20	9	10	13	2	86.0447	84.8618
FFL	2013_06_DSG152_001	3379	14	30	9	10	13	2	85.885	84.9572
FFL	2013_06_DSG152_001	3380	14	40	9	10	13	2	85.5732	85.131
FFL	2013_06_DSG152_001	3381	14	50	9	10	13	2	85.7877	84.457
FFL	2013_06_DSG152_001	3382	15	0	9	10	13	2	86.0255	84.4537
FFL	2013_06_DSG152_001	3383	15	10	9	10	13	2	85.3344	83.9065
FFL	2013_06_DSG152_001	3384	15	20	9	10	13	2	85.2387	99.0532
FFL	2013_06_DSG152_001	3385	15	30	9	10	13	2	85.382	90.4636
FFL	2013_06_DSG152_001	3386	15	40	9	10	13	2	85.6197	84.4702
FFL	2013_06_DSG152_001	3387	15	50	9	10	13	2	85.9131	83.2198
FFL	2013_06_DSG152_001	3388	16	0	9	10	13	2	85.5426	83.6276
FFL	2013_06_DSG152_001	3389	16	10	9	10	13	2	85.7507	86.6624
FFL	2013_06_DSG152_001	3390	16	20	9	10	13	2	85.6896	83.1601
FFL	2013_06_DSG152_001	3391	16	30	9	10	13	2	86.5983	84.4128
FFL	2013_06_DSG152_001	3392	16	40	9	10	13	2	86.7858	83.8486
FFL	2013_06_DSG152_001	3393	16	50	9	10	13	2	85.6369	84.0312
FFL	2013_06_DSG152_001	3394	17	0	9	10	13	2	85.4726	83.5098
FFL	2013_06_DSG152_001	3395	17	10	9	10	13	2	85.5217	83.4613
FFL	2013_06_DSG152_001	3396	17	20	9	10	13	2	86.8669	85.1595
FFL	2013_06_DSG152_001	3397	17	30	9	10	13	2	85.4339	85.4946
FFL	2013_06_DSG152_001	3398	17	40	9	10	13	2	85.4588	86.1276
FFL	2013_06_DSG152_001	3399	17	50	9	10	13	2	85.3238	86.9944
FFL	2013_06_DSG152_001	3400	18	0	9	10	13	2	86.2854	88.0676
FFL	2013_06_DSG152_001	3401	18	10	9	10	13	2	86.9564	88.0719
FFL	2013_06_DSG152_001	3402	18	20	9	10	13	2	87.0783	86.6646
FFL	2013_06_DSG152_001	3403	18	30	9	10	13	2	87.0341	89.8737
FFL	2013_06_DSG152_001	3404	18	40	9	10	13	2	88.6603	92.0468
FFL	2013_06_DSG152_001	3405	18	50	9	10	13	2	86.7383	91.5614
FFL	2013_06_DSG152_001	3406	19	0	9	10	13	2	86.3712	90.3458
FFL	2013_06_DSG152_001	3407	19	10	9	10	13	2	86.0843	89.4604
FFL	2013_06_DSG152_001	3408	19	20	9	10	13	2	85.6535	89.2664
FFL	2013_06_DSG152_001	3409	19	30	9	10	13	2	85.3921	90.242
FFL	2013_06_DSG152_001	3410	19	40	9	10	13	2	87.3232	90.2263
FFL	2013_06_DSG152_001	3411	19	50	9	10	13	2	85.0604	90.3333
FFL	2013_06_DSG152_001	3412	20	0	9	10	13	2	85.5564	91.0244
FFL	2013_06_DSG152_001	3413	20	10	9	10	13	2	85.9291	90.5547
FFL	2013_06_DSG152_001	3414	20	20	9	10	13	2	85.0923	91.031
FFL	2013_06_DSG152_001	3415	20	30	9	10	13	2	85.4312	92.677
FFL	2013_06_DSG152_001	3416	20	40	9	10	13	2	84.8837	91.8612
FFL	2013_06_DSG152_001	3417	20	50	9	10	13	2	84.7278	92.8756
FFL	2013_06_DSG152_001	3418	21	0	9	10	13	1	84.657	93.0899
FFL	2013_06_DSG152_001	3419	21	10	9	10	13	2	84.9132	93.6596
FFL	2013_06_DSG152_001	3420	21	20	9	10	13	1	84.9107	92.7846
FFL	2013_06_DSG152_001	3421	21	30	9	10	13	2	84.5014	93.0222
FFL	2013_06_DSG152_001	3422	21	40	9	10	13	1	85.8205	93.4973
FFL	2013_06_DSG152_001	3423	21	50	9	10	13	1	84.2909	94.063
FFL	2013_06_DSG152_001	3424	22	0	9	10	13	2	84.2556	91.2643
FFL	2013_06_DSG152_001	3425	22	10	9	10	13	2	84.4138	91.1747
FFL	2013_06_DSG152_001	3426	22	20	9	10	13	2	84.6222	92.1596
FFL	2013_06_DSG152_001	3427	22	30	9	10	13	1	84.8157	94.0101
FFL	2013_06_DSG152_001	3428	22	40	9	10	13	1	84.3466	92.9452
FFL	2013_06_DSG152_001	3429	22	50	9	10	13	1	84.9939	95.0331
FFL	2013_06_DSG152_001	3430	23	0	9	10	13	2	84.8475	92.816
FFL	2013_06_DSG152_001	3431	23	10	9	10	13	2	84.7237	92.4626
FFL	2013_06_DSG152_001	3432	23	20	9	10	13	2	85.1684	90.872
FFL	2013_06_DSG152_001	3433	23	30	9	10	13	2	84.6555	92.5027
FFL	2013_06_DSG152_001	3434	23	40	9	10	13	2	84.9459	91.5468
FFL	2013_06_DSG152_001	3435	23	50	9	10	13	2	85.6225	92.0783
FFL	2013_06_DSG152_001	3436	0	0	10	10	13	2	84.235	89.7625
FFL	2013_06_DSG152_001	3437	0	10	10	10	13	2	84.4478	92.0217
FFL	2013_06_DSG152_001	3438	0	20	10	10	13	2	84.9381	92.1442
FFL	2013_06_DSG152_001	3439	0	30	10	10	13	2	85.9917	91.7399
FFL	2013_06_DSG152_001	3440	0	40	10	10	13	2	85.6243	92.4777
FFL	2013_06_DSG152_001	3441	0	50	10	10	13	1	84.3533	92.1783
FFL	2013_06_DSG152_001	3442	1	0	10	10	13	2	84.7858	90.5599
FFL	2013_06_DSG152_001	3443	1	10	10	10	13	1	84.7876	92.6023
FFL	2013_06_DSG152_001	3444	1	20	10	10	13	1	85.2472	92.5284
FFL	2013_06_DSG152_001	3445	1	30	10	10	13	2	86.0092	92.2268
FFL	2013_06_DSG152_001	3446	1	40	10	10	13	2	84.2668	93.0548
FFL	2013_06_DSG152_001	3447	1	50	10	10	13	2	84.5656	91.6543
FFL	2013_06_DSG152_001	3448	2	0	10	10	13	2	85.3814	90.8236
FFL	2013_06_DSG152_001	3449	2	10	10	10	13	2	84.0103	91.2143
FFL	2013_06_DSG152_001	3450	2	20	10	10	13	2	84.632	89.5397
FFL	2013_06_DSG152_001	3451	2	30	10	10	13	2	84.6138	91.4256
FFL	2013_06_DSG152_001	3452	2	40	10	10	13	1	84.3193	92.2919
FFL	2013_06_DSG152_001	3453	2	50	10	10	13	1	84.7075	92.3855
FFL	2013_06_DSG152_001	3454	3	0	10	10	13	2	86.5459	91.6435
FFL	2013_06_DSG152_001	3455	3	10	10	10	13	2	85.0373	90.5068
FFL	2013_06_DSG152_001	3456	3	20	10	10	13	2	86.568	92.5048
FFL	2013_06_DSG152_001	3457	3	30	10	10	13	2	85.5368	91.1909
FFL	2013_06_DSG152_001	3458	3	40	10	10	13	2	84.7835	91.7265
FFL	2013_06_DSG152_001	3459	3	50	10	10	13	2	85.1958	92.6235
FFL	2013_06_DSG152_001	3460	4	0	10	10	13	2	85.1372	91.4771
FFL	2013_06_DSG152_001	3461	4	10	10	10	13	2	84.9378	91.5614
FFL	2013_06_DSG152_001	3462	4	20	10	10	13	2	85.2189	89.5477
FFL	2013_06_DSG152_001	3463	4	30	10	10	13	2	85.2156	90.5393
FFL	2013_06_DSG152_001	3464	4	40	10	10	13	2	86.283	92.1099
FFL	2013_06_DSG152_001	3465	4	50	10	10	13	2	85.4607	90.2083
FFL	2013_06_DSG152_001	3466	5	0	10	10	13	2	85.4577	90.2549
FFL	2013_06_DSG152_001	3467	5	10	10	10	13	2	85.4304	89.8166
FFL	2013_06_DSG152_001	3468	5	20	10	10	13	2	85.4627	88.8657
FFL	2013_06_DSG152_001	3469	5	30	10	10	13	2	86.31	88.689
FFL	2013_06_DSG152_001	3470	5	40	10	10	13	2	86.7077	89.2976
FFL	2013_06_DSG152_001	3471	5	50	10	10	13	2	86.9871	90.112
FFL	2013_06_DSG152_001	3472	6	0	10	10	13	2	87.086	88.4013
FFL	2013_06_DSG152_001	3473	6	10	10	10	13	2	87.3159	89.436
FFL	2013_06_DSG152_001	3474	6	20	10	10	13	2	86.7504	89.7173
FFL	2013_06_DSG152_001	3475	6	30	10	10	13	2	85.9948	87.521
FFL	2013_06_DSG152_001	3476	6	40	10	10	13	3	86.4803	90.7209
FFL	2013_06_DSG152_001	3477	6	50	10	10	13	2	85.7869	86.4507
FFL	2013_06_DSG152_001	3478	7	0	10	10	13	2	86.2135	86.6708
FFL	2013_06_DSG152_001	3479	7	10	10	10	13	2	85.6666	86.989
FFL	2013_06_DSG152_001	3480	7	20	10	10	13	2	85.9658	87.3864
FFL	2013_06_DSG152_001	3481	7	30	10	10	13	2	87.2163	86.9011
FFL	2013_06_DSG152_001	3482	7	40	10	10	13	2	85.5088	87.6395
FFL	2013_06_DSG152_001	3483	7	50	10	10	13	2	85.8391	87.559
FFL	2013_06_DSG152_001	3484	8	0	10	10	13	2	85.6944	89.7731
FFL	2013_06_DSG152_001	3485	8	10	10	10	13	2	86.4955	88.5144
FFL	2013_06_DSG152_001	3486	8	20	10	10	13	2	86.0055	87.0914
FFL	2013_06_DSG152_001	3487	8	30	10	10	13	2	85.4482	87.755
FFL	2013_06_DSG152_001	3488	8	40	10	10	13	2	86.5	87.7826
FFL	2013_06_DSG152_001	3489	8	50	10	10	13	2	85.5253	88.905
FFL	2013_06_DSG152_001	3490	9	0	10	10	13	2	86.7111	87.2727
FFL	2013_06_DSG152_001	3491	9	10	10	10	13	2	85.5073	87.7139
FFL	2013_06_DSG152_001	3492	9	20	10	10	13	2	85.8833	88.3176
FFL	2013_06_DSG152_001	3493	9	30	10	10	13	2	84.9548	88.8503
FFL	2013_06_DSG152_001	3494	9	40	10	10	13	2	85.0728	88.3538
FFL	2013_06_DSG152_001	3495	9	50	10	10	13	2	85.3661	88.7134
FFL	2013_06_DSG152_001	3496	10	0	10	10	13	2	84.8782	87.4656
FFL	2013_06_DSG152_001	3497	10	10	10	10	13	2	85.1658	88.8151
FFL	2013_06_DSG152_001	3498	10	20	10	10	13	2	85.1341	87.9967
FFL	2013_06_DSG152_001	3499	10	30	10	10	13	2	85.911	89.0856
FFL	2013_06_DSG152_001	3500	10	40	10	10	13	1	86.0044	90.8614
FFL	2013_06_DSG152_001	3501	10	50	10	10	13	2	85.6808	87.7089
FFL	2013_06_DSG152_001	3502	11	0	10	10	13	2	85.6593	87.5764
FFL	2013_06_DSG152_001	3503	11	10	10	10	13	2	85.9043	87.1385
FFL	2013_06_DSG152_001	3504	11	20	10	10	13	2	86.0549	86.4187
FFL	2013_06_DSG152_001	3505	11	30	10	10	13	2	86.668	88.3399
FFL	2013_06_DSG152_001	3506	11	40	10	10	13	2	89.917	86.8636
FFL	2013_06_DSG152_001	3507	11	50	10	10	13	2	85.8658	86.2145
FFL	2013_06_DSG152_001	3508	12	0	10	10	13	2	86.0678	84.5853
FFL	2013_06_DSG152_001	3509	12	10	10	10	13	2	89.0452	86.3696
FFL	2013_06_DSG152_001	3510	12	20	10	10	13	2	86.2606	85.197
FFL	2013_06_DSG152_001	3511	12	30	10	10	13	2	87.0194	85.5484
FFL	2013_06_DSG152_001	3512	12	40	10	10	13	2	85.9842	83.8861
FFL	2013_06_DSG152_001	3513	12	50	10	10	13	2	86.4575	82.9915
FFL	2013_06_DSG152_001	3514	13	0	10	10	13	2	86.3857	81.3488
FFL	2013_06_DSG152_001	3515	13	10	10	10	13	2	87.2588	80.8804
FFL	2013_06_DSG152_001	3516	13	20	10	10	13	2	86.4077	80.7285
FFL	2013_06_DSG152_001	3517	13	30	10	10	13	2	87.5124	80.34
FFL	2013_06_DSG152_001	3518	13	40	10	10	13	2	86.3489	82.1126
FFL	2013_06_DSG152_001	3519	13	50	10	10	13	2	86.6649	80.2193
FFL	2013_06_DSG152_001	3520	14	0	10	10	13	2	86.4943	79.1224
FFL	2013_06_DSG152_001	3521	14	10	10	10	13	2	92.9883	81.5051
FFL	2013_06_DSG152_001	3522	14	20	10	10	13	2	86.2734	79.2807
FFL	2013_06_DSG152_001	3523	14	30	10	10	13	2	86.0216	80.2944
FFL	2013_06_DSG152_001	3524	14	40	10	10	13	2	86.1896	82.5754
FFL	2013_06_DSG152_001	3525	14	50	10	10	13	2	86.9677	81.2796
FFL	2013_06_DSG152_001	3526	15	0	10	10	13	2	86.3795	80.8381
FFL	2013_06_DSG152_001	3527	15	10	10	10	13	2	85.9435	82.4377
FFL	2013_06_DSG152_001	3528	15	20	10	10	13	2	86.3707	81.5137
FFL	2013_06_DSG152_001	3529	15	30	10	10	13	2	86.1005	83.822
FFL	2013_06_DSG152_001	3530	15	40	10	10	13	2	85.9736	82.0848
FFL	2013_06_DSG152_001	3531	15	50	10	10	13	3	88.1979	88.8862
FFL	2013_06_DSG152_001	3532	16	0	10	10	13	2	86.1235	82.0905
FFL	2013_06_DSG152_001	3533	16	10	10	10	13	2	85.7432	82.4106
FFL	2013_06_DSG152_001	3534	16	20	10	10	13	2	85.7995	84.0009
FFL	2013_06_DSG152_001	3535	16	30	10	10	13	2	85.5108	84.4743
FFL	2013_06_DSG152_001	3536	16	40	10	10	13	2	86.5226	90.9716
FFL	2013_06_DSG152_001	3537	16	50	10	10	13	2	85.4524	83.5065
FFL	2013_06_DSG152_001	3538	17	0	10	10	13	2	85.4659	84.1485
FFL	2013_06_DSG152_001	3539	17	10	10	10	13	2	85.4404	86.31
FFL	2013_06_DSG152_001	3540	17	20	10	10	13	2	85.3908	85.6669
FFL	2013_06_DSG152_001	3541	17	30	10	10	13	2	86.1322	87.0904
FFL	2013_06_DSG152_001	3542	17	40	10	10	13	2	85.6792	85.3487
FFL	2013_06_DSG152_001	3543	17	50	10	10	13	2	87.0493	86.7074
FFL	2013_06_DSG152_001	3544	18	0	10	10	13	2	87.107	87.3919
FFL	2013_06_DSG152_001	3545	18	10	10	10	13	2	86.2693	87.0838
FFL	2013_06_DSG152_001	3546	18	20	10	10	13	2	86.9465	86.7265
FFL	2013_06_DSG152_001	3547	18	30	10	10	13	2	87.5484	91.6274
FFL	2013_06_DSG152_001	3548	18	40	10	10	13	2	87.432	91.6063
FFL	2013_06_DSG152_001	3549	18	50	10	10	13	2	87.4489	89.5078
FFL	2013_06_DSG152_001	3550	19	0	10	10	13	2	86.6054	88.9491
FFL	2013_06_DSG152_001	3551	19	10	10	10	13	2	86.9031	87.9542
FFL	2013_06_DSG152_001	3552	19	20	10	10	13	2	86.3442	86.6242
FFL	2013_06_DSG152_001	3553	19	30	10	10	13	2	86.2529	84.6333
FFL	2013_06_DSG152_001	3554	19	40	10	10	13	2	86.0432	89.0416
FFL	2013_06_DSG152_001	3555	19	50	10	10	13	2	85.7401	87.7796
FFL	2013_06_DSG152_001	3556	20	0	10	10	13	2	86.7094	85.5742
FFL	2013_06_DSG152_001	3557	20	10	10	10	13	2	85.7965	87.5141
FFL	2013_06_DSG152_001	3558	20	20	10	10	13	2	87.3761	88.2973
FFL	2013_06_DSG152_001	3559	20	30	10	10	13	2	85.6796	86.314
FFL	2013_06_DSG152_001	3560	20	40	10	10	13	2	85.3469	86.3765
FFL	2013_06_DSG152_001	3561	20	50	10	10	13	2	85.4905	86.9106
FFL	2013_06_DSG152_001	3562	21	0	10	10	13	2	86.9022	85.571
FFL	2013_06_DSG152_001	3563	21	10	10	10	13	2	86.555	88.5671
FFL	2013_06_DSG152_001	3564	21	20	10	10	13	2	85.2876	85.8076
FFL	2013_06_DSG152_001	3565	21	30	10	10	13	2	85.8378	87.2505
FFL	2013_06_DSG152_001	3566	21	40	10	10	13	2	85.6152	86.9503
FFL	2013_06_DSG152_001	3567	21	50	10	10	13	2	85.1421	86.4875
FFL	2013_06_DSG152_001	3568	22	0	10	10	13	2	85.5778	87.792
FFL	2013_06_DSG152_001	3569	22	10	10	10	13	2	84.9667	86.244
FFL	2013_06_DSG152_001	3570	22	20	10	10	13	2	85.1058	87.6185
FFL	2013_06_DSG152_001	3571	22	30	10	10	13	2	87.2875	86.3322
FFL	2013_06_DSG152_001	3572	22	40	10	10	13	2	85.8159	86.9989
FFL	2013_06_DSG152_001	3573	22	50	10	10	13	2	85.2621	86.4413
FFL	2013_06_DSG152_001	3574	23	0	10	10	13	2	85.3411	87.2841
FFL	2013_06_DSG152_001	3575	23	10	10	10	13	2	85.2398	86.3208
FFL	2013_06_DSG152_001	3576	23	20	10	10	13	2	85.2799	86.7236
FFL	2013_06_DSG152_001	3577	23	30	10	10	13	2	85.1671	85.9726
FFL	2013_06_DSG152_001	3578	23	40	10	10	13	2	85.0363	86.8574
FFL	2013_06_DSG152_001	3579	23	50	10	10	13	2	84.9778	86.4015
FFL	2013_06_DSG152_001	3580	0	0	11	10	13	2	85.4997	86.7192
FFL	2013_06_DSG152_001	3581	0	10	11	10	13	2	85.4801	87.0125
FFL	2013_06_DSG152_001	3582	0	20	11	10	13	2	85.4092	86.8362
FFL	2013_06_DSG152_001	3583	0	30	11	10	13	2	86.2849	86.6832
FFL	2013_06_DSG152_001	3584	0	40	11	10	13	2	85.4965	87.1701
FFL	2013_06_DSG152_001	3585	0	50	11	10	13	2	85.8098	87.354
FFL	2013_06_DSG152_001	3586	1	0	11	10	13	2	85.3344	89.3556
FFL	2013_06_DSG152_001	3587	1	10	11	10	13	2	85.383	90.8172
FFL	2013_06_DSG152_001	3588	1	20	11	10	13	2	85.7908	89.4409
FFL	2013_06_DSG152_001	3589	1	30	11	10	13	2	85.1116	90.4998
FFL	2013_06_DSG152_001	3590	1	40	11	10	13	2	85.0983	88.9848
FFL	2013_06_DSG152_001	3591	1	50	11	10	13	2	84.9861	87.4782
FFL	2013_06_DSG152_001	3592	2	0	11	10	13	2	84.8914	87.3286
FFL	2013_06_DSG152_001	3593	2	10	11	10	13	2	85.0374	88.2721
FFL	2013_06_DSG152_001	3594	2	20	11	10	13	2	84.9813	86.1088
FFL	2013_06_DSG152_001	3595	2	30	11	10	13	2	85.0473	84.739
FFL	2013_06_DSG152_001	3596	2	40	11	10	13	2	84.7586	84.819
FFL	2013_06_DSG152_001	3597	2	50	11	10	13	2	86.2401	84.7581
FFL	2013_06_DSG152_001	3598	3	0	11	10	13	2	85.2405	83.9894
FFL	2013_06_DSG152_001	3599	3	10	11	10	13	2	85.018	84.3374
FFL	2013_06_DSG152_001	3600	3	20	11	10	13	2	85.0186	85.3
FFL	2013_06_DSG152_001	3601	3	30	11	10	13	2	85.1894	85.297
FFL	2013_06_DSG152_001	3602	3	40	11	10	13	2	85.9883	86.2783
FFL	2013_06_DSG152_001	3603	3	50	11	10	13	2	85.2587	85.2964
FFL	2013_06_DSG152_001	3604	4	0	11	10	13	2	85.7566	84.9574
FFL	2013_06_DSG152_001	3605	4	10	11	10	13	2	85.5046	82.43
FFL	2013_06_DSG152_001	3606	4	20	11	10	13	2	85.3635	81.544
FFL	2013_06_DSG152_001	3607	4	30	11	10	13	2	85.7142	84.9061
FFL	2013_06_DSG152_001	3608	4	40	11	10	13	2	85.1666	84.4003
FFL	2013_06_DSG152_001	3609	4	50	11	10	13	2	85.4079	83.7197
FFL	2013_06_DSG152_001	3610	5	0	11	10	13	2	86.3116	82.3387
FFL	2013_06_DSG152_001	3611	5	10	11	10	13	2	85.8024	83.4784
FFL	2013_06_DSG152_001	3612	5	20	11	10	13	2	85.8783	82.0425
FFL	2013_06_DSG152_001	3613	5	30	11	10	13	2	86.046	80.2476
FFL	2013_06_DSG152_001	3614	5	40	11	10	13	2	86.639	87.0782
FFL	2013_06_DSG152_001	3615	5	50	11	10	13	2	87.5316	82.2993
FFL	2013_06_DSG152_001	3616	6	0	11	10	13	2	87.7713	82.5897
FFL	2013_06_DSG152_001	3617	6	10	11	10	13	2	87.2719	82.8478
FFL	2013_06_DSG152_001	3618	6	20	11	10	13	2	87.1158	80.6213
FFL	2013_06_DSG152_001	3619	6	30	11	10	13	2	86.1741	80.5556
FFL	2013_06_DSG152_001	3620	6	40	11	10	13	2	86.5002	80.8194
FFL	2013_06_DSG152_001	3621	6	50	11	10	13	2	85.9194	80.9399
FFL	2013_06_DSG152_001	3622	7	0	11	10	13	3	86.3761	86.8376
FFL	2013_06_DSG152_001	3623	7	10	11	10	13	3	85.729	87.3997
FFL	2013_06_DSG152_001	3624	7	20	11	10	13	2	86.3041	81.53
FFL	2013_06_DSG152_001	3625	7	30	11	10	13	2	87.0599	86.4013
FFL	2013_06_DSG152_001	3626	7	40	11	10	13	2	86.0131	81.7647
FFL	2013_06_DSG152_001	3627	7	50	11	10	13	2	85.9178	81.6485
FFL	2013_06_DSG152_001	3628	8	0	11	10	13	2	86.2779	81.2763
FFL	2013_06_DSG152_001	3629	8	10	11	10	13	2	86.5481	82.5425
FFL	2013_06_DSG152_001	3630	8	20	11	10	13	2	85.9338	81.636
FFL	2013_06_DSG152_001	3631	8	30	11	10	13	2	86.1573	82.6247
FFL	2013_06_DSG152_001	3632	8	40	11	10	13	2	85.8955	83.8928
FFL	2013_06_DSG152_001	3633	8	50	11	10	13	2	85.9551	81.0012
FFL	2013_06_DSG152_001	3634	9	0	11	10	13	2	86.258	81.8984
FFL	2013_06_DSG152_001	3635	9	10	11	10	13	2	86.0908	81.0863
FFL	2013_06_DSG152_001	3636	9	20	11	10	13	2	85.7101	79.7186
FFL	2013_06_DSG152_001	3637	9	30	11	10	13	2	85.5477	80.9829
FFL	2013_06_DSG152_001	3638	9	40	11	10	13	2	85.5488	80.6245
FFL	2013_06_DSG152_001	3639	9	50	11	10	13	2	85.8571	78.9609
FFL	2013_06_DSG152_001	3640	10	0	11	10	13	2	86.0833	78.9872
FFL	2013_06_DSG152_001	3641	10	10	11	10	13	2	85.6086	81.1986
FFL	2013_06_DSG152_001	3642	10	20	11	10	13	2	85.1887	80.9039
FFL	2013_06_DSG152_001	3643	10	30	11	10	13	2	85.422	82.7965
FFL	2013_06_DSG152_001	3644	10	40	11	10	13	2	85.2067	80.7015
FFL	2013_06_DSG152_001	3645	10	50	11	10	13	2	85.3453	82.4296
FFL	2013_06_DSG152_001	3646	11	0	11	10	13	2	85.2197	81.5267
FFL	2013_06_DSG152_001	3647	11	10	11	10	13	2	85.8412	87.9528
FFL	2013_06_DSG152_001	3648	11	20	11	10	13	2	85.7511	80.1195
FFL	2013_06_DSG152_001	3649	11	30	11	10	13	2	85.666	79.1216
FFL	2013_06_DSG152_001	3650	11	40	11	10	13	2	85.6885	79.3328
FFL	2013_06_DSG152_001	3651	11	50	11	10	13	2	85.7203	79.1719
FFL	2013_06_DSG152_001	3652	12	0	11	10	13	2	85.6432	79.4569
FFL	2013_06_DSG152_001	3653	12	10	11	10	13	2	86.39	77.5257
FFL	2013_06_DSG152_001	3654	12	20	11	10	13	2	85.7547	81.3428
FFL	2013_06_DSG152_001	3655	12	30	11	10	13	2	85.7493	76.4015
FFL	2013_06_DSG152_001	3656	12	40	11	10	13	2	86.1525	78.7905
FFL	2013_06_DSG152_001	3657	12	50	11	10	13	2	87.2425	80.6588
FFL	2013_06_DSG152_001	3658	13	0	11	10	13	2	86.2378	83.4922
FFL	2013_06_DSG152_001	3659	13	10	11	10	13	2	86.4701	86.8421
FFL	2013_06_DSG152_001	3660	13	20	11	10	13	2	86.1249	77.0668
FFL	2013_06_DSG152_001	3661	13	30	11	10	13	2	86.0721	76.629
FFL	2013_06_DSG152_001	3662	13	40	11	10	13	2	86.4604	79.7961
FFL	2013_06_DSG152_001	3663	13	50	11	10	13	2	85.9113	76.7074
FFL	2013_06_DSG152_001	3664	14	0	11	10	13	2	85.9834	86.3757
FFL	2013_06_DSG152_001	3665	14	10	11	10	13	2	86.4844	80.0804
FFL	2013_06_DSG152_001	3666	14	20	11	10	13	2	86.0769	76.0448
FFL	2013_06_DSG152_001	3667	14	30	11	10	13	2	86.2866	79.283
FFL	2013_06_DSG152_001	3668	14	40	11	10	13	2	85.8165	78.3788
FFL	2013_06_DSG152_001	3669	14	50	11	10	13	2	85.9331	77.015
FFL	2013_06_DSG152_001	3670	15	0	11	10	13	2	85.7881	75.5602
FFL	2013_06_DSG152_001	3671	15	10	11	10	13	2	85.9862	75.8432
FFL	2013_06_DSG152_001	3672	15	20	11	10	13	2	85.7636	76.4739
FFL	2013_06_DSG152_001	3673	15	30	11	10	13	2	85.9631	77.4145
FFL	2013_06_DSG152_001	3674	15	40	11	10	13	2	85.4505	76.4548
FFL	2013_06_DSG152_001	3675	15	50	11	10	13	2	88.3489	83.7226
FFL	2013_06_DSG152_001	3676	16	0	11	10	13	2	85.4783	79.2478
FFL	2013_06_DSG152_001	3677	16	10	11	10	13	2	85.4925	77.4156
FFL	2013_06_DSG152_001	3678	16	20	11	10	13	2	85.255	76.8
FFL	2013_06_DSG152_001	3679	16	30	11	10	13	2	85.3012	76.5479
FFL	2013_06_DSG152_001	3680	16	40	11	10	13	2	85.1043	76.6244
FFL	2013_06_DSG152_001	3681	16	50	11	10	13	2	85.2074	75.7134
FFL	2013_06_DSG152_001	3682	17	0	11	10	13	2	85.6064	75.9529
FFL	2013_06_DSG152_001	3683	17	10	11	10	13	2	85.2723	76.1523
FFL	2013_06_DSG152_001	3684	17	20	11	10	13	3	85.7015	79.8487
FFL	2013_06_DSG152_001	3685	17	30	11	10	13	3	94.4777	107.023
FFL	2013_06_DSG152_001	3686	17	40	11	10	13	2	85.7912	77.8648
FFL	2013_06_DSG152_001	3687	17	50	11	10	13	2	85.6434	76.9779
FFL	2013_06_DSG152_001	3688	18	0	11	10	13	2	85.6876	78.1979
FFL	2013_06_DSG152_001	3689	18	10	11	10	13	2	87.0662	87.1007
FFL	2013_06_DSG152_001	3690	18	20	11	10	13	2	87.0701	83.5863
FFL	2013_06_DSG152_001	3691	18	30	11	10	13	2	88.0249	90.7656
FFL	2013_06_DSG152_001	3692	18	40	11	10	13	2	87.7215	90.961
FFL	2013_06_DSG152_001	3693	18	50	11	10	13	2	87.4565	92.7559
FFL	2013_06_DSG152_001	3694	19	0	11	10	13	2	87.8347	87.723
FFL	2013_06_DSG152_001	3695	19	10	11	10	13	2	86.2233	84.3247
FFL	2013_06_DSG152_001	3696	19	20	11	10	13	2	86.3157	84.2849
FFL	2013_06_DSG152_001	3697	19	30	11	10	13	2	87.7541	85.3957
FFL	2013_06_DSG152_001	3698	19	40	11	10	13	2	86.5771	82.8213
FFL	2013_06_DSG152_001	3699	19	50	11	10	13	2	86.2223	84.0884
FFL	2013_06_DSG152_001	3700	20	0	11	10	13	2	85.7099	89.2236
FFL	2013_06_DSG152_001	3701	20	10	11	10	13	2	86.001	83.885
FFL	2013_06_DSG152_001	3702	20	20	11	10	13	2	85.6893	83.8645
FFL	2013_06_DSG152_001	3703	20	30	11	10	13	2	86.0814	83.2929
FFL	2013_06_DSG152_001	3704	20	40	11	10	13	2	85.6521	85.6215
FFL	2013_06_DSG152_001	3705	20	50	11	10	13	2	85.5449	89.6421
FFL	2013_06_DSG152_001	3706	21	0	11	10	13	2	85.7401	87.7683
FFL	2013_06_DSG152_001	3707	21	10	11	10	13	2	85.5229	86.8276
FFL	2013_06_DSG152_001	3708	21	20	11	10	13	2	85.2772	84.4252
FFL	2013_06_DSG152_001	3709	21	30	11	10	13	2	85.7339	83.723
FFL	2013_06_DSG152_001	3710	21	40	11	10	13	2	85.526	82.4103
FFL	2013_06_DSG152_001	3711	21	50	11	10	13	2	85.0903	86.062
FFL	2013_06_DSG152_001	3712	22	0	11	10	13	2	84.8807	81.7787
FFL	2013_06_DSG152_001	3713	22	10	11	10	13	2	84.9759	84.6649
FFL	2013_06_DSG152_001	3714	22	20	11	10	13	2	84.9798	80.6879
FFL	2013_06_DSG152_001	3715	22	30	11	10	13	2	85.0162	79.9175
FFL	2013_06_DSG152_001	3716	22	40	11	10	13	2	84.862	84.284
FFL	2013_06_DSG152_001	3717	22	50	11	10	13	2	85.5917	82.9037
FFL	2013_06_DSG152_001	3718	23	0	11	10	13	2	84.8125	78.6633
FFL	2013_06_DSG152_001	3719	23	10	11	10	13	2	87.8434	84.3624
FFL	2013_06_DSG152_001	3720	23	20	11	10	13	2	85.2324	85.7744
FFL	2013_06_DSG152_001	3721	23	30	11	10	13	2	86.219	80.4943
FFL	2013_06_DSG152_001	3722	23	40	11	10	13	2	85.514	82.9645
FFL	2013_06_DSG152_001	3723	23	50	11	10	13	2	85.0919	82.4437
FFL	2013_06_DSG152_001	3724	0	0	12	10	13	2	85.0351	82.5708
FFL	2013_06_DSG152_001	3725	0	10	12	10	13	2	84.8993	83.5315
FFL	2013_06_DSG152_001	3726	0	20	12	10	13	2	86.6889	85.3245
FFL	2013_06_DSG152_001	3727	0	30	12	10	13	2	85.7562	85.3753
FFL	2013_06_DSG152_001	3728	0	40	12	10	13	2	85.9718	85.5409
FFL	2013_06_DSG152_001	3729	0	50	12	10	13	2	85.1826	84.8276
FFL	2013_06_DSG152_001	3730	1	0	12	10	13	2	85.4794	85.1763
FFL	2013_06_DSG152_001	3731	1	10	12	10	13	2	85.2718	85.1608
FFL	2013_06_DSG152_001	3732	1	20	12	10	13	2	85.0951	84.9742
FFL	2013_06_DSG152_001	3733	1	30	12	10	13	2	86.4764	84.0904
FFL	2013_06_DSG152_001	3734	1	40	12	10	13	2	85.4637	84.8015
FFL	2013_06_DSG152_001	3735	1	50	12	10	13	2	85.4648	85.8112
FFL	2013_06_DSG152_001	3736	2	0	12	10	13	2	85.4289	85.7785
FFL	2013_06_DSG152_001	3737	2	10	12	10	13	2	85.3082	85.1852
FFL	2013_06_DSG152_001	3738	2	20	12	10	13	2	85.0109	85.2407
FFL	2013_06_DSG152_001	3739	2	30	12	10	13	2	85.2144	84.0485
FFL	2013_06_DSG152_001	3740	2	40	12	10	13	2	84.7429	82.5887
FFL	2013_06_DSG152_001	3741	2	50	12	10	13	2	85.0089	85.4933
FFL	2013_06_DSG152_001	3742	3	0	12	10	13	2	84.8906	86.9971
FFL	2013_06_DSG152_001	3743	3	10	12	10	13	2	84.9469	85.7744
FFL	2013_06_DSG152_001	3744	3	20	12	10	13	2	84.6072	83.7103
FFL	2013_06_DSG152_001	3745	3	30	12	10	13	2	84.8866	84.1752
FFL	2013_06_DSG152_001	3746	3	40	12	10	13	2	84.7099	85.6983
FFL	2013_06_DSG152_001	3747	3	50	12	10	13	2	85.7816	87.6099
FFL	2013_06_DSG152_001	3748	4	0	12	10	13	2	84.7199	85.0558
FFL	2013_06_DSG152_001	3749	4	10	12	10	13	2	85.1396	84.8915
FFL	2013_06_DSG152_001	3750	4	20	12	10	13	2	84.6899	83.7754
FFL	2013_06_DSG152_001	3751	4	30	12	10	13	2	85.4952	84.9931
FFL	2013_06_DSG152_001	3752	4	40	12	10	13	2	85.4815	85.2631
FFL	2013_06_DSG152_001	3753	4	50	12	10	13	2	84.9692	86.8346
FFL	2013_06_DSG152_001	3754	5	0	12	10	13	2	85.142	91.6525
FFL	2013_06_DSG152_001	3755	5	10	12	10	13	2	84.7585	85.0796
FFL	2013_06_DSG152_001	3756	5	20	12	10	13	2	85.2423	86.4053
FFL	2013_06_DSG152_001	3757	5	30	12	10	13	2	85.742	85.7943
FFL	2013_06_DSG152_001	3758	5	40	12	10	13	2	86.5704	86.2978
FFL	2013_06_DSG152_001	3759	5	50	12	10	13	2	86.9471	87.333
FFL	2013_06_DSG152_001	3760	6	0	12	10	13	2	87.1935	88.299
FFL	2013_06_DSG152_001	3761	6	10	12	10	13	2	88.1199	85.0437
FFL	2013_06_DSG152_001	3762	6	20	12	10	13	3	86.9229	87.0575
FFL	2013_06_DSG152_001	3763	6	30	12	10	13	2	86.2884	82.8209
FFL	2013_06_DSG152_001	3764	6	40	12	10	13	2	86.0512	82.2374
FFL	2013_06_DSG152_001	3765	6	50	12	10	13	2	85.8022	80.7422
FFL	2013_06_DSG152_001	3766	7	0	12	10	13	3	85.9755	84.6171
FFL	2013_06_DSG152_001	3767	7	10	12	10	13	2	85.6846	82.073
FFL	2013_06_DSG152_001	3768	7	20	12	10	13	2	87.4459	84.9984
FFL	2013_06_DSG152_001	3769	7	30	12	10	13	3	86.6563	90.4538
FFL	2013_06_DSG152_001	3770	7	40	12	10	13	3	86.2489	81.8355
FFL	2013_06_DSG152_001	3771	7	50	12	10	13	2	86.0196	82.7245
FFL	2013_06_DSG152_001	3772	8	0	12	10	13	3	86.3569	87.822
FFL	2013_06_DSG152_001	3773	8	10	12	10	13	1	88.3201	97.8156
FFL	2013_06_DSG152_001	3774	8	20	12	10	13	2	87.8164	87.558
FFL	2013_06_DSG152_001	3775	8	30	12	10	13	2	86.3845	82.1057
FFL	2013_06_DSG152_001	3776	8	40	12	10	13	2	86.7266	87.6439
FFL	2013_06_DSG152_001	3777	8	50	12	10	13	2	86.3042	84.6391
FFL	2013_06_DSG152_001	3778	9	0	12	10	13	2	88.4114	84.9317
FFL	2013_06_DSG152_001	3779	9	10	12	10	13	2	88.2772	92.5454
FFL	2013_06_DSG152_001	3780	9	20	12	10	13	2	86.3954	82.2064
FFL	2013_06_DSG152_001	3781	9	30	12	10	13	2	85.8814	80.7467
FFL	2013_06_DSG152_001	3782	9	40	12	10	13	1	86.4691	93.3578
FFL	2013_06_DSG152_001	3783	9	50	12	10	13	2	86.0445	83.0504
FFL	2013_06_DSG152_001	3784	10	0	12	10	13	2	86.3068	79.2893
FFL	2013_06_DSG152_001	3785	10	10	12	10	13	2	87.0441	77.9565
FFL	2013_06_DSG152_001	3786	10	20	12	10	13	2	86.5974	81.6039
FFL	2013_06_DSG152_001	3787	10	30	12	10	13	3	86.6754	80.2065
FFL	2013_06_DSG152_001	3788	10	40	12	10	13	2	86.3534	79.0047
FFL	2013_06_DSG152_001	3789	10	50	12	10	13	2	86.6849	79.5995
FFL	2013_06_DSG152_001	3790	11	0	12	10	13	2	86.2488	78.9963
FFL	2013_06_DSG152_001	3791	11	10	12	10	13	2	85.9923	79.1668
FFL	2013_06_DSG152_001	3792	11	20	12	10	13	3	86.3186	81.0203
FFL	2013_06_DSG152_001	3793	11	30	12	10	13	2	86.8096	79.7479
FFL	2013_06_DSG152_001	3794	11	40	12	10	13	2	86.1697	77.7648
FFL	2013_06_DSG152_001	3795	11	50	12	10	13	2	86.0699	78.3954
FFL	2013_06_DSG152_001	3796	12	0	12	10	13	2	86.438	77.1303
FFL	2013_06_DSG152_001	3797	12	10	12	10	13	2	86.8587	78.6946
FFL	2013_06_DSG152_001	3798	12	20	12	10	13	3	86.6566	77.9521
FFL	2013_06_DSG152_001	3799	12	30	12	10	13	2	85.9492	76.785
FFL	2013_06_DSG152_001	3800	12	40	12	10	13	3	85.8873	78.127
FFL	2013_06_DSG152_001	3801	12	50	12	10	13	1	89.6729	85.7669
FFL	2013_06_DSG152_001	3802	13	0	12	10	13	4	86.2256	83.6113
FFL	2013_06_DSG152_001	3803	13	10	12	10	13	2	86.0294	78.9765
FFL	2013_06_DSG152_001	3804	13	20	12	10	13	2	87.2453	82.6308
FFL	2013_06_DSG152_001	3805	13	30	12	10	13	3	85.993	80.0454
FFL	2013_06_DSG152_001	3806	13	40	12	10	13	2	86.6866	80.4414
FFL	2013_06_DSG152_001	3807	13	50	12	10	13	3	89.4058	83.1709
FFL	2013_06_DSG152_001	3808	14	0	12	10	13	2	86.0289	83.136
FFL	2013_06_DSG152_001	3809	14	10	12	10	13	2	86.1107	81.7951
FFL	2013_06_DSG152_001	3810	14	20	12	10	13	3	86.5917	81.7943
FFL	2013_06_DSG152_001	3811	14	30	12	10	13	2	85.9139	82.7641
FFL	2013_06_DSG152_001	3812	14	40	12	10	13	3	86.5851	86.2222
FFL	2013_06_DSG152_001	3813	14	50	12	10	13	2	86.1065	81.8742
FFL	2013_06_DSG152_001	3814	15	0	12	10	13	4	86.2006	83.1064
FFL	2013_06_DSG152_001	3815	15	10	12	10	13	3	87.0761	85.3755
FFL	2013_06_DSG152_001	3816	15	20	12	10	13	4	89.7696	87.5938
FFL	2013_06_DSG152_001	3817	15	30	12	10	13	2	86.2138	81.3927
FFL	2013_06_DSG152_001	3818	15	40	12	10	13	2	86.1773	81.5745
FFL	2013_06_DSG152_001	3819	15	50	12	10	13	2	86.6787	77.215
FFL	2013_06_DSG152_001	3820	16	0	12	10	13	2	86.1954	76.564
FFL	2013_06_DSG152_001	3821	16	10	12	10	13	3	86.4107	79.6304
FFL	2013_06_DSG152_001	3822	16	20	12	10	13	3	85.3601	76.7795
FFL	2013_06_DSG152_001	3823	16	30	12	10	13	2	86.1597	77.2134
FFL	2013_06_DSG152_001	3824	16	40	12	10	13	3	86.2633	79.4177
FFL	2013_06_DSG152_001	3825	16	50	12	10	13	3	86.2731	78.614
FFL	2013_06_DSG152_001	3826	17	0	12	10	13	3	86.0506	83.2267
FFL	2013_06_DSG152_001	3827	17	10	12	10	13	2	85.6437	79.5005
FFL	2013_06_DSG152_001	3828	17	20	12	10	13	2	85.6017	79.6779
FFL	2013_06_DSG152_001	3829	17	30	12	10	13	2	85.6515	79.0897
FFL	2013_06_DSG152_001	3830	17	40	12	10	13	2	86.0901	78.123
FFL	2013_06_DSG152_001	3831	17	50	12	10	13	2	86.0881	78.2459
FFL	2013_06_DSG152_001	3832	18	0	12	10	13	2	85.5402	77.6019
FFL	2013_06_DSG152_001	3833	18	10	12	10	13	2	86.8707	80.2557
FFL	2013_06_DSG152_001	3834	18	20	12	10	13	2	87.0318	87.0467
FFL	2013_06_DSG152_001	3835	18	30	12	10	13	3	88.7535	96.4284
FFL	2013_06_DSG152_001	3836	18	40	12	10	13	2	86.8852	91.8246
FFL	2013_06_DSG152_001	3837	18	50	12	10	13	2	86.9533	89.9725
FFL	2013_06_DSG152_001	3838	19	0	12	10	13	2	86.29	86.0566
FFL	2013_06_DSG152_001	3839	19	10	12	10	13	2	85.9231	88.6223
FFL	2013_06_DSG152_001	3840	19	20	12	10	13	2	86.1051	86.1216
FFL	2013_06_DSG152_001	3841	19	30	12	10	13	2	85.9908	83.9699
FFL	2013_06_DSG152_001	3842	19	40	12	10	13	2	85.8166	82.9093
FFL	2013_06_DSG152_001	3843	19	50	12	10	13	2	86.7124	86.141
FFL	2013_06_DSG152_001	3844	20	0	12	10	13	2	86.0814	86.3513
FFL	2013_06_DSG152_001	3845	20	10	12	10	13	2	85.2048	82.0793
FFL	2013_06_DSG152_001	3846	20	20	12	10	13	2	86.6293	83.1685
FFL	2013_06_DSG152_001	3847	20	30	12	10	13	2	85.9953	82.1921
FFL	2013_06_DSG152_001	3848	20	40	12	10	13	2	85.4895	83.9285
FFL	2013_06_DSG152_001	3849	20	50	12	10	13	2	86.935	87.5891
FFL	2013_06_DSG152_001	3850	21	0	12	10	13	2	86.4683	86.6542
FFL	2013_06_DSG152_001	3851	21	10	12	10	13	2	85.9721	87.0673
FFL	2013_06_DSG152_001	3852	21	20	12	10	13	2	86.1189	88.2085
FFL	2013_06_DSG152_001	3853	21	30	12	10	13	2	86.167	87.4756
FFL	2013_06_DSG152_001	3854	21	40	12	10	13	2	85.2748	86.5265
FFL	2013_06_DSG152_001	3855	21	50	12	10	13	2	85.9268	84.5538
FFL	2013_06_DSG152_001	3856	22	0	12	10	13	2	86.0143	82.5907
FFL	2013_06_DSG152_001	3857	22	10	12	10	13	2	85.4421	81.9368
FFL	2013_06_DSG152_001	3858	22	20	12	10	13	2	86.3205	79.9132
FFL	2013_06_DSG152_001	3859	22	30	12	10	13	2	86.1583	83.5261
FFL	2013_06_DSG152_001	3860	22	40	12	10	13	2	85.744	82.2622
FFL	2013_06_DSG152_001	3861	22	50	12	10	13	2	86.3811	86.2324
FFL	2013_06_DSG152_001	3862	23	0	12	10	13	2	85.6682	78.7198
FFL	2013_06_DSG152_001	3863	23	10	12	10	13	2	86.0411	76.0833
FFL	2013_06_DSG152_001	3864	23	20	12	10	13	2	85.855	80.7128
FFL	2013_06_DSG152_001	3865	23	30	12	10	13	2	85.2276	81.9074
FFL	2013_06_DSG152_001	3866	23	40	12	10	13	2	85.5612	79.6842
FFL	2013_06_DSG152_001	3867	23	50	12	10	13	2	84.9948	81.3227
FFL	2013_06_DSG152_001	3868	0	0	13	10	13	2	85.6355	82.155
FFL	2013_06_DSG152_001	3869	0	10	13	10	13	2	84.9124	79.6178
FFL	2013_06_DSG152_001	3870	0	20	13	10	13	2	84.9662	79.8158
FFL	2013_06_DSG152_001	3871	0	30	13	10	13	2	85.0423	80.6133
FFL	2013_06_DSG152_001	3872	0	40	13	10	13	2	85.0522	78.9727
FFL	2013_06_DSG152_001	3873	0	50	13	10	13	3	85.1466	83.4908
FFL	2013_06_DSG152_001	3874	1	0	13	10	13	2	85.6392	88.973
FFL	2013_06_DSG152_001	3875	1	10	13	10	13	2	84.8892	79.7429
FFL	2013_06_DSG152_001	3876	1	20	13	10	13	2	84.6679	78.7979
FFL	2013_06_DSG152_001	3877	1	30	13	10	13	2	85.7162	83.8259
FFL	2013_06_DSG152_001	3878	1	40	13	10	13	2	85.4856	83.1562
FFL	2013_06_DSG152_001	3879	1	50	13	10	13	2	86.0334	86.8507
FFL	2013_06_DSG152_001	3880	2	0	13	10	13	2	85.1806	84.2657
FFL	2013_06_DSG152_001	3881	2	10	13	10	13	2	85.4271	82.9925
FFL	2013_06_DSG152_001	3882	2	20	13	10	13	2	85.3062	82.91
FFL	2013_06_DSG152_001	3883	2	30	13	10	13	2	85.0534	83.8317
FFL	2013_06_DSG152_001	3884	2	40	13	10	13	2	85.0995	84.7332
FFL	2013_06_DSG152_001	3885	2	50	13	10	13	2	85.1048	83.4362
FFL	2013_06_DSG152_001	3886	3	0	13	10	13	2	85.1986	83.404
FFL	2013_06_DSG152_001	3887	3	10	13	10	13	2	85.1974	83.5108
FFL	2013_06_DSG152_001	3888	3	20	13	10	13	2	85.3409	79.7059
FFL	2013_06_DSG152_001	3889	3	30	13	10	13	2	85.5041	80.9708
FFL	2013_06_DSG152_001	3890	3	40	13	10	13	2	85.2319	82.8447
FFL	2013_06_DSG152_001	3891	3	50	13	10	13	2	85.0776	79.8535
FFL	2013_06_DSG152_001	3892	4	0	13	10	13	2	85.1164	83.6861
FFL	2013_06_DSG152_001	3893	4	10	13	10	13	2	84.9302	83.2597
FFL	2013_06_DSG152_001	3894	4	20	13	10	13	2	85.5981	83.3399
FFL	2013_06_DSG152_001	3895	4	30	13	10	13	2	85.539	83.6911
FFL	2013_06_DSG152_001	3896	4	40	13	10	13	2	85.246	80.6086
FFL	2013_06_DSG152_001	3897	4	50	13	10	13	2	85.3167	82.647
FFL	2013_06_DSG152_001	3898	5	0	13	10	13	3	87.0027	81.928
FFL	2013_06_DSG152_001	3899	5	10	13	10	13	2	85.36	78.231
FFL	2013_06_DSG152_001	3900	5	20	13	10	13	2	85.5085	80.3906
FFL	2013_06_DSG152_001	3901	5	30	13	10	13	2	85.7461	80.1932
FFL	2013_06_DSG152_001	3902	5	40	13	10	13	2	86.5995	80.9506
FFL	2013_06_DSG152_001	3903	5	50	13	10	13	2	87.1775	81.0651
FFL	2013_06_DSG152_001	3904	6	0	13	10	13	2	87.4071	79.7497
FFL	2013_06_DSG152_001	3905	6	10	13	10	13	2	87.4015	82.9773
FFL	2013_06_DSG152_001	3906	6	20	13	10	13	2	86.8723	79.7346
FFL	2013_06_DSG152_001	3907	6	30	13	10	13	2	86.3302	78.8949
FFL	2013_06_DSG152_001	3908	6	40	13	10	13	2	85.7719	80.0174
FFL	2013_06_DSG152_001	3909	6	50	13	10	13	2	85.7275	79.5135
FFL	2013_06_DSG152_001	3910	7	0	13	10	13	2	85.4385	77.8825
FFL	2013_06_DSG152_001	3911	7	10	13	10	13	2	85.7884	78.4578
FFL	2013_06_DSG152_001	3912	7	20	13	10	13	2	85.3906	79.0716
FFL	2013_06_DSG152_001	3913	7	30	13	10	13	2	85.8306	78.1658
FFL	2013_06_DSG152_001	3914	7	40	13	10	13	2	85.9958	80.0734
FFL	2013_06_DSG152_001	3915	7	50	13	10	13	3	85.9303	80.0479
FFL	2013_06_DSG152_001	3916	8	0	13	10	13	2	86.1179	79.0081
FFL	2013_06_DSG152_001	3917	8	10	13	10	13	2	85.8019	78.977
FFL	2013_06_DSG152_001	3918	8	20	13	10	13	2	85.9111	79.3983
FFL	2013_06_DSG152_001	3919	8	30	13	10	13	2	87.2476	79.3464
FFL	2013_06_DSG152_001	3920	8	40	13	10	13	2	85.8394	78.4906
FFL	2013_06_DSG152_001	3921	8	50	13	10	13	2	86.158	79.3153
FFL	2013_06_DSG152_001	3922	9	0	13	10	13	2	86.0756	83.002
FFL	2013_06_DSG152_001	3923	9	10	13	10	13	4	86.374	89.5643
FFL	2013_06_DSG152_001	3924	9	20	13	10	13	2	87.0108	84.7492
FFL	2013_06_DSG152_001	3925	9	30	13	10	13	2	86.3722	80.6949
FFL	2013_06_DSG152_001	3926	9	40	13	10	13	2	86.2852	80.9226
FFL	2013_06_DSG152_001	3927	9	50	13	10	13	2	86.7622	83.9683
FFL	2013_06_DSG152_001	3928	10	0	13	10	13	2	86.4981	79.3405
FFL	2013_06_DSG152_001	3929	10	10	13	10	13	2	86.9016	77.8013
FFL	2013_06_DSG152_001	3930	10	20	13	10	13	2	87.0445	78.2537
FFL	2013_06_DSG152_001	3931	10	30	13	10	13	2	86.554	79.396
FFL	2013_06_DSG152_001	3932	10	40	13	10	13	2	86.5466	79.466
FFL	2013_06_DSG152_001	3933	10	50	13	10	13	3	87.3419	81.2451
FFL	2013_06_DSG152_001	3934	11	0	13	10	13	2	86.6519	82.5681
FFL	2013_06_DSG152_001	3935	11	10	13	10	13	2	86.3108	82.7856
FFL	2013_06_DSG152_001	3936	11	20	13	10	13	2	86.7104	80.0463
FFL	2013_06_DSG152_001	3937	11	30	13	10	13	2	86.4015	81.5339
FFL	2013_06_DSG152_001	3938	11	40	13	10	13	2	86.2844	82.3981
FFL	2013_06_DSG152_001	3939	11	50	13	10	13	2	86.2761	84.3188
FFL	2013_06_DSG152_001	3940	12	0	13	10	13	2	85.994	80.9584
FFL	2013_06_DSG152_001	3941	12	10	13	10	13	2	86.5646	86.5017
FFL	2013_06_DSG152_001	3942	12	20	13	10	13	3	86.1575	84.0523
FFL	2013_06_DSG152_001	3943	12	30	13	10	13	2	85.8623	83.4623
FFL	2013_06_DSG152_001	3944	12	40	13	10	13	2	86.0762	82.2285
FFL	2013_06_DSG152_001	3945	12	50	13	10	13	2	85.91	82.7627
FFL	2013_06_DSG152_001	3946	13	0	13	10	13	2	86.0079	81.4453
FFL	2013_06_DSG152_001	3947	13	10	13	10	13	2	85.8453	81.0809
FFL	2013_06_DSG152_001	3948	13	20	13	10	13	3	87.6589	83.6973
FFL	2013_06_DSG152_001	3949	13	30	13	10	13	2	89.0146	81.6509
FFL	2013_06_DSG152_001	3950	13	40	13	10	13	2	86.3545	94.9558
FFL	2013_06_DSG152_001	3951	13	50	13	10	13	2	86.0768	84.0794
FFL	2013_06_DSG152_001	3952	14	0	13	10	13	2	86.0878	85.3788
FFL	2013_06_DSG152_001	3953	14	10	13	10	13	2	86.1903	85.8985
FFL	2013_06_DSG152_001	3954	14	20	13	10	13	2	88.278	95.8147
FFL	2013_06_DSG152_001	3955	14	30	13	10	13	2	85.9867	82.3672
FFL	2013_06_DSG152_001	3956	14	40	13	10	13	2	86.1274	82.8155
FFL	2013_06_DSG152_001	3957	14	50	13	10	13	2	86.6435	83.9418
FFL	2013_06_DSG152_001	3958	15	0	13	10	13	2	86.0759	84.7252
FFL	2013_06_DSG152_001	3959	15	10	13	10	13	2	86.5565	84.7469
FFL	2013_06_DSG152_001	3960	15	20	13	10	13	3	87.5377	84.3682
FFL	2013_06_DSG152_001	3961	15	30	13	10	13	2	87.9371	86.9794
FFL	2013_06_DSG152_001	3962	15	40	13	10	13	2	86.3859	85.7876
FFL	2013_06_DSG152_001	3963	15	50	13	10	13	2	86.1033	84.1218
FFL	2013_06_DSG152_001	3964	16	0	13	10	13	2	85.5921	88.2933
FFL	2013_06_DSG152_001	3965	16	10	13	10	13	2	86.2805	84.9543
FFL	2013_06_DSG152_001	3966	16	20	13	10	13	2	85.9698	85.2329
FFL	2013_06_DSG152_001	3967	16	30	13	10	13	2	85.9184	85.7128
FFL	2013_06_DSG152_001	3968	16	40	13	10	13	2	85.4263	85.525
FFL	2013_06_DSG152_001	3969	16	50	13	10	13	2	85.5954	85.8309
FFL	2013_06_DSG152_001	3970	17	0	13	10	13	2	85.8034	86.8128
FFL	2013_06_DSG152_001	3971	17	10	13	10	13	2	85.2056	87.0512
FFL	2013_06_DSG152_001	3972	17	20	13	10	13	2	85.5044	89.3962
FFL	2013_06_DSG152_001	3973	17	30	13	10	13	2	86.5308	91.9749
FFL	2013_06_DSG152_001	3974	17	40	13	10	13	2	84.974	86.5765
FFL	2013_06_DSG152_001	3975	17	50	13	10	13	2	85.566	87.9005
FFL	2013_06_DSG152_001	3976	18	0	13	10	13	2	85.799	86.029
FFL	2013_06_DSG152_001	3977	18	10	13	10	13	2	86.6587	86.765
FFL	2013_06_DSG152_001	3978	18	20	13	10	13	2	86.7161	89.0949
FFL	2013_06_DSG152_001	3979	18	30	13	10	13	2	87.318	92.9793
FFL	2013_06_DSG152_001	3980	18	40	13	10	13	2	86.6841	92.3609
FFL	2013_06_DSG152_001	3981	18	50	13	10	13	2	87.0509	91.0727
FFL	2013_06_DSG152_001	3982	19	0	13	10	13	2	86.0261	90.4429
FFL	2013_06_DSG152_001	3983	19	10	13	10	13	2	86.3526	89.4899
FFL	2013_06_DSG152_001	3984	19	20	13	10	13	2	85.2374	88.8125
FFL	2013_06_DSG152_001	3985	19	30	13	10	13	2	85.1444	88.9798
FFL	2013_06_DSG152_001	3986	19	40	13	10	13	2	85.5914	88.7084
FFL	2013_06_DSG152_001	3987	19	50	13	10	13	2	85.4541	87.7111
FFL	2013_06_DSG152_001	3988	20	0	13	10	13	2	85.9559	87.4805
FFL	2013_06_DSG152_001	3989	20	10	13	10	13	2	86.0041	89.0209
FFL	2013_06_DSG152_001	3990	20	20	13	10	13	2	85.6549	88.7262
FFL	2013_06_DSG152_001	3991	20	30	13	10	13	2	84.4817	88.0603
FFL	2013_06_DSG152_001	3992	20	40	13	10	13	2	85.3263	88.8228
FFL	2013_06_DSG152_001	3993	20	50	13	10	13	2	84.9203	88.7559
FFL	2013_06_DSG152_001	3994	21	0	13	10	13	2	86.0091	88.845
FFL	2013_06_DSG152_001	3995	21	10	13	10	13	2	85.2356	89.3274
FFL	2013_06_DSG152_001	3996	21	20	13	10	13	2	86.905	90.1269
FFL	2013_06_DSG152_001	3997	21	30	13	10	13	2	85.4531	90.3436
FFL	2013_06_DSG152_001	3998	21	40	13	10	13	2	85.4016	90.6091
FFL	2013_06_DSG152_001	3999	21	50	13	10	13	2	85.4108	87.9459
FFL	2013_06_DSG152_001	4000	22	0	13	10	13	2	85.4596	87.4181
FFL	2013_06_DSG152_001	4001	22	10	13	10	13	2	85.7469	86.3701
FFL	2013_06_DSG152_001	4002	22	20	13	10	13	2	85.532	87.1896
FFL	2013_06_DSG152_001	4003	22	30	13	10	13	2	85.8056	88.0799
FFL	2013_06_DSG152_001	4004	22	40	13	10	13	2	86.3284	88.1188
FFL	2013_06_DSG152_001	4005	22	50	13	10	13	2	85.7214	86.695
FFL	2013_06_DSG152_001	4006	23	0	13	10	13	2	85.5651	87.1474
FFL	2013_06_DSG152_001	4007	23	10	13	10	13	2	85.5027	86.2482
FFL	2013_06_DSG152_001	4008	23	20	13	10	13	2	86.199	85.9022
FFL	2013_06_DSG152_001	4009	23	30	13	10	13	2	85.5557	88.1704
FFL	2013_06_DSG152_001	4010	23	40	13	10	13	2	86.1239	86.2077
FFL	2013_06_DSG152_001	4011	23	50	13	10	13	2	85.8783	86.7611
FFL	2013_06_DSG152_001	4012	0	0	14	10	13	2	85.0564	88.355
FFL	2013_06_DSG152_001	4013	0	10	14	10	13	2	85.0646	87.5022
FFL	2013_06_DSG152_001	4014	0	20	14	10	13	2	85.6838	90.8305
FFL	2013_06_DSG152_001	4015	0	30	14	10	13	2	84.7118	90.1036
FFL	2013_06_DSG152_001	4016	0	40	14	10	13	2	84.4644	90.0836
FFL	2013_06_DSG152_001	4017	0	50	14	10	13	2	84.7366	88.7838
FFL	2013_06_DSG152_001	4018	1	0	14	10	13	2	84.4938	88.4965
FFL	2013_06_DSG152_001	4019	1	10	14	10	13	2	84.6781	88.2475
FFL	2013_06_DSG152_001	4020	1	20	14	10	13	2	85.7401	88.8706
FFL	2013_06_DSG152_001	4021	1	30	14	10	13	2	84.7758	88.4992
FFL	2013_06_DSG152_001	4022	1	40	14	10	13	2	84.9849	88.7096
FFL	2013_06_DSG152_001	4023	1	50	14	10	13	2	87.0269	89.7279
FFL	2013_06_DSG152_001	4024	2	0	14	10	13	2	85.0099	87.4416
FFL	2013_06_DSG152_001	4025	2	10	14	10	13	2	84.9379	87.8699
FFL	2013_06_DSG152_001	4026	2	20	14	10	13	2	86.2649	89.1543
FFL	2013_06_DSG152_001	4027	2	30	14	10	13	2	85.2431	86.6998
FFL	2013_06_DSG152_001	4028	2	40	14	10	13	2	85.0751	86.1861
FFL	2013_06_DSG152_001	4029	2	50	14	10	13	2	86.2566	88.3868
FFL	2013_06_DSG152_001	4030	3	0	14	10	13	2	85.2536	88.158
FFL	2013_06_DSG152_001	4031	3	10	14	10	13	2	84.9987	86.8736
FFL	2013_06_DSG152_001	4032	3	20	14	10	13	2	85.0359	86.6435
FFL	2013_06_DSG152_001	4033	3	30	14	10	13	2	85.1729	86.3108
FFL	2013_06_DSG152_001	4034	3	40	14	10	13	2	84.9561	84.792
FFL	2013_06_DSG152_001	4035	3	50	14	10	13	2	85.5694	85.6253
FFL	2013_06_DSG152_001	4036	4	0	14	10	13	2	85.1324	85.154
FFL	2013_06_DSG152_001	4037	4	10	14	10	13	2	85.0175	85.7211
FFL	2013_06_DSG152_001	4038	4	20	14	10	13	2	86.0027	89.291
FFL	2013_06_DSG152_001	4039	4	30	14	10	13	2	85.2234	85.7847
FFL	2013_06_DSG152_001	4040	4	40	14	10	13	2	86.5021	87.3405
FFL	2013_06_DSG152_001	4041	4	50	14	10	13	2	85.6201	86.1285
FFL	2013_06_DSG152_001	4042	5	0	14	10	13	2	85.0015	86.4255
FFL	2013_06_DSG152_001	4043	5	10	14	10	13	2	85.1176	86.4128
FFL	2013_06_DSG152_001	4044	5	20	14	10	13	2	85.0269	86.221
FFL	2013_06_DSG152_001	4045	5	30	14	10	13	2	88.2538	90.0479
FFL	2013_06_DSG152_001	4046	5	40	14	10	13	2	86.3482	87.3072
FFL	2013_06_DSG152_001	4047	5	50	14	10	13	2	88.3964	87.1666
FFL	2013_06_DSG152_001	4048	6	0	14	10	13	2	87.5239	88.4697
FFL	2013_06_DSG152_001	4049	6	10	14	10	13	2	87.179	94.5459
FFL	2013_06_DSG152_001	4050	6	20	14	10	13	2	86.6477	96.1766
FFL	2013_06_DSG152_001	4051	6	30	14	10	13	2	85.7925	86.0722
FFL	2013_06_DSG152_001	4052	6	40	14	10	13	2	85.2876	88.0317
FFL	2013_06_DSG152_001	4053	6	50	14	10	13	2	85.0338	86.6501
FFL	2013_06_DSG152_001	4054	7	0	14	10	13	2	85.6366	85.6062
FFL	2013_06_DSG152_001	4055	7	10	14	10	13	2	85.3708	86.6296
FFL	2013_06_DSG152_001	4056	7	20	14	10	13	2	85.8053	86.4503
FFL	2013_06_DSG152_001	4057	7	30	14	10	13	2	85.1031	85.6879
FFL	2013_06_DSG152_001	4058	7	40	14	10	13	2	85.3588	86.4633
FFL	2013_06_DSG152_001	4059	7	50	14	10	13	3	89.2479	95.5989
FFL	2013_06_DSG152_001	4060	8	0	14	10	13	2	85.2869	87.0548
FFL	2013_06_DSG152_001	4061	8	10	14	10	13	2	85.3786	86.4815
FFL	2013_06_DSG152_001	4062	8	20	14	10	13	2	85.8841	87.4507
FFL	2013_06_DSG152_001	4063	8	30	14	10	13	2	85.5145	86.2295
FFL	2013_06_DSG152_001	4064	8	40	14	10	13	2	85.4206	87.6531
FFL	2013_06_DSG152_001	4065	8	50	14	10	13	2	85.6967	86.9536
FFL	2013_06_DSG152_001	4066	9	0	14	10	13	2	85.9261	87.5448
FFL	2013_06_DSG152_001	4067	9	10	14	10	13	2	86.3541	90.5323
FFL	2013_06_DSG152_001	4068	9	20	14	10	13	2	86.1606	88.5577
FFL	2013_06_DSG152_001	4069	9	30	14	10	13	2	86.0102	88.6787
FFL	2013_06_DSG152_001	4070	9	40	14	10	13	2	87.2419	90.0432
FFL	2013_06_DSG152_001	4071	9	50	14	10	13	2	85.9968	88.9195
FFL	2013_06_DSG152_001	4072	10	0	14	10	13	2	86.4241	87.2071
FFL	2013_06_DSG152_001	4073	10	10	14	10	13	2	86.5892	89.7335
FFL	2013_06_DSG152_001	4074	10	20	14	10	13	2	87.5544	88.3802
FFL	2013_06_DSG152_001	4075	10	30	14	10	13	2	87.1131	88.8721
FFL	2013_06_DSG152_001	4076	10	40	14	10	13	2	86.7063	90.0185
FFL	2013_06_DSG152_001	4077	10	50	14	10	13	2	86.5578	86.8741
FFL	2013_06_DSG152_001	4078	11	0	14	10	13	2	86.7295	87.0128
FFL	2013_06_DSG152_001	4079	11	10	14	10	13	2	86.6154	88.2648
FFL	2013_06_DSG152_001	4080	11	20	14	10	13	2	86.6019	88.147
FFL	2013_06_DSG152_001	4081	11	30	14	10	13	2	86.4482	86.6813
FFL	2013_06_DSG152_001	4082	11	40	14	10	13	2	86.6015	86.5693
FFL	2013_06_DSG152_001	4083	11	50	14	10	13	2	86.4487	88.2892
FFL	2013_06_DSG152_001	4084	12	0	14	10	13	2	86.5508	88.1502
FFL	2013_06_DSG152_001	4085	12	10	14	10	13	2	86.5285	86.8022
FFL	2013_06_DSG152_001	4086	12	20	14	10	13	2	87.2429	87.9923
FFL	2013_06_DSG152_001	4087	12	30	14	10	13	2	86.2731	87.2993
FFL	2013_06_DSG152_001	4088	12	40	14	10	13	2	86.3161	86.9324
FFL	2013_06_DSG152_001	4089	12	50	14	10	13	2	86.1073	88.2407
FFL	2013_06_DSG152_001	4090	13	0	14	10	13	2	86.381	87.2871
FFL	2013_06_DSG152_001	4091	13	10	14	10	13	2	85.9644	87.6328
FFL	2013_06_DSG152_001	4092	13	20	14	10	13	2	85.9927	88.3099
FFL	2013_06_DSG152_001	4093	13	30	14	10	13	2	85.7394	88.016
FFL	2013_06_DSG152_001	4094	13	40	14	10	13	2	85.8146	89.8756
FFL	2013_06_DSG152_001	4095	13	50	14	10	13	2	85.6048	87.3367
FFL	2013_06_DSG152_001	4096	14	0	14	10	13	2	85.7384	88.1287
FFL	2013_06_DSG152_001	4097	14	10	14	10	13	2	85.1096	89.3786
FFL	2013_06_DSG152_001	4098	14	20	14	10	13	2	85.4047	88.1229
FFL	2013_06_DSG152_001	4099	14	30	14	10	13	1	85.3458	89.1816
FFL	2013_06_DSG152_001	4100	14	40	14	10	13	2	85.3005	88.2008
FFL	2013_06_DSG152_001	4101	14	50	14	10	13	2	85.276	88.0463
FFL	2013_06_DSG152_001	4102	15	0	14	10	13	2	85.5921	89.5858
FFL	2013_06_DSG152_001	4103	15	10	14	10	13	2	85.0666	88.2351
FFL	2013_06_DSG152_001	4104	15	20	14	10	13	2	85.7699	89.1383
FFL	2013_06_DSG152_001	4105	15	30	14	10	13	2	85.3338	89.3562
FFL	2013_06_DSG152_001	4106	15	40	14	10	13	1	85.2142	91.1571
FFL	2013_06_DSG152_001	4107	15	50	14	10	13	1	85.6342	90.4073
FFL	2013_06_DSG152_001	4108	16	0	14	10	13	2	85.9099	87.8603
FFL	2013_06_DSG152_001	4109	16	10	14	10	13	2	85.4131	90.0417
FFL	2013_06_DSG152_001	4110	16	20	14	10	13	2	85.5717	88.9614
FFL	2013_06_DSG152_001	4111	16	30	14	10	13	2	85.7113	89.4039
FFL	2013_06_DSG152_001	4112	16	40	14	10	13	2	87.8671	89.4865
FFL	2013_06_DSG152_001	4113	16	50	14	10	13	1	85.7605	91.3269
FFL	2013_06_DSG152_001	4114	17	0	14	10	13	2	85.6396	89.6381
FFL	2013_06_DSG152_001	4115	17	10	14	10	13	2	85.506	90.0374
FFL	2013_06_DSG152_001	4116	17	20	14	10	13	2	85.726	88.5799
FFL	2013_06_DSG152_001	4117	17	30	14	10	13	2	85.4799	88.9709
FFL	2013_06_DSG152_001	4118	17	40	14	10	13	2	86.9906	89.4429
FFL	2013_06_DSG152_001	4119	17	50	14	10	13	2	86.0816	88.7063
FFL	2013_06_DSG152_001	4120	18	0	14	10	13	2	85.6487	88.075
FFL	2013_06_DSG152_001	4121	18	10	14	10	13	2	86.0604	89.4635
FFL	2013_06_DSG152_001	4122	18	20	14	10	13	2	86.8618	89.7233
FFL	2013_06_DSG152_001	4123	18	30	14	10	13	2	87.177	92.69
FFL	2013_06_DSG152_001	4124	18	40	14	10	13	2	86.838	92.225
FFL	2013_06_DSG152_001	4125	18	50	14	10	13	2	86.2642	89.741
FFL	2013_06_DSG152_001	4126	19	0	14	10	13	2	86.2384	89.3951
FFL	2013_06_DSG152_001	4127	19	10	14	10	13	2	86.2213	90.409
FFL	2013_06_DSG152_001	4128	19	20	14	10	13	2	86.5322	91.6873
FFL	2013_06_DSG152_001	4129	19	30	14	10	13	1	85.8827	89.6411
FFL	2013_06_DSG152_001	4130	19	40	14	10	13	2	86.6326	90.8328
FFL	2013_06_DSG152_001	4131	19	50	14	10	13	2	85.4003	89.8256
FFL	2013_06_DSG152_001	4132	20	0	14	10	13	2	85.1243	89.6787
FFL	2013_06_DSG152_001	4133	20	10	14	10	13	2	85.365	90.7518
FFL	2013_06_DSG152_001	4134	20	20	14	10	13	2	85.209	90.0075
FFL	2013_06_DSG152_001	4135	20	30	14	10	13	1	87.531	92.8475
FFL	2013_06_DSG152_001	4136	20	40	14	10	13	2	85.2026	90.1163
FFL	2013_06_DSG152_001	4137	20	50	14	10	13	1	84.5863	89.8416
FFL	2013_06_DSG152_001	4138	21	0	14	10	13	1	84.9306	93.5163
[truncated: 10,961 more rows]

## Sheet: FFL_2014_01-03
Station	Folder	File	Hour	Minute	Day	Month	Year	Peaks	High	Low
FFL	2013_12_DSGCOT2_000_wav_deployed_TIMEDATE_WRONG	4061	0	0	1	1	14	2	83.3666	96.3596
FFL	2013_12_DSGCOT2_000_wav_deployed_TIMEDATE_WRONG	4062	0	10	1	1	14	1	83.1984	96.2663
FFL	2013_12_DSGCOT2_000_wav_deployed_TIMEDATE_WRONG	4063	0	20	1	1	14	2	82.8859	97.0029
FFL	2013_12_DSGCOT2_000_wav_deployed_TIMEDATE_WRONG	4064	0	30	1	1	14	1	87.4018	101.428
FFL	2013_12_DSGCOT2_000_wav_deployed_TIMEDATE_WRONG	4065	0	40	1	1	14	2	83.0648	97.4603
FFL	2013_12_DSGCOT2_000_wav_deployed_TIMEDATE_WRONG	4066	0	50	1	1	14	1	83.8802	101.838
FFL	2013_12_DSGCOT2_000_wav_deployed_TIMEDATE_WRONG	4067	1	0	1	1	14	1	83.67	102.804
FFL	2013_12_DSGCOT2_000_wav_deployed_TIMEDATE_WRONG	4068	1	10	1	1	14	1	82.8441	105.446
FFL	2013_12_DSGCOT2_000_wav_deployed_TIMEDATE_WRONG	4069	1	20	1	1	14	1	83.4667	103.639
FFL	2013_12_DSGCOT2_000_wav_deployed_TIMEDATE_WRONG	4070	1	30	1	1	14	2	83.2536	102.09
FFL	2013_12_DSGCOT2_000_wav_deployed_TIMEDATE_WRONG	4071	1	40	1	1	14	2	83.3939	103.57
FFL	2013_12_DSGCOT2_000_wav_deployed_TIMEDATE_WRONG	4072	1	50	1	1	14	1	83.2274	105.947
FFL	2013_12_DSGCOT2_000_wav_deployed_TIMEDATE_WRONG	4073	2	0	1	1	14	1	87.5975	111.515
FFL	2013_12_DSGCOT2_000_wav_deployed_TIMEDATE_WRONG	4074	2	10	1	1	14	1	83.6599	119.276
FFL	2013_12_DSGCOT2_000_wav_deployed_TIMEDATE_WRONG	4075	2	20	1	1	14	1	83.3631	110.678
FFL	2013_12_DSGCOT2_000_wav_deployed_TIMEDATE_WRONG	4076	2	30	1	1	14	1	83.3759	110.117
FFL	2013_12_DSGCOT2_000_wav_deployed_TIMEDATE_WRONG	4077	2	40	1	1	14	1	83.5032	107.668
FFL	2013_12_DSGCOT2_000_wav_deployed_TIMEDATE_WRONG	4078	2	50	1	1	14	1	84.3973	104.989
FFL	2013_12_DSGCOT2_000_wav_deployed_TIMEDATE_WRONG	4079	3	0	1	1	14	1	84.1467	106.961
FFL	2013_12_DSGCOT2_000_wav_deployed_TIMEDATE_WRONG	4080	3	10	1	1	14	1	86.3802	111.48
FFL	2013_12_DSGCOT2_000_wav_deployed_TIMEDATE_WRONG	4081	3	20	1	1	14	1	83.3528	108.649
FFL	2013_12_DSGCOT2_000_wav_deployed_TIMEDATE_WRONG	4082	3	30	1	1	14	1	83.7342	106.351
FFL	2013_12_DSGCOT2_000_wav_deployed_TIMEDATE_WRONG	4083	3	40	1	1	14	1	86.4454	103.589
FFL	2013_12_DSGCOT2_000_wav_deployed_TIMEDATE_WRONG	4084	3	50	1	1	14	1	82.8999	100.561
FFL	2013_12_DSGCOT2_000_wav_deployed_TIMEDATE_WRONG	4085	4	0	1	1	14	1	82.6344	94.9945
FFL	2013_12_DSGCOT2_000_wav_deployed_TIMEDATE_WRONG	4086	4	10	1	1	14	1	82.5056	90.8743
FFL	2013_12_DSGCOT2_000_wav_deployed_TIMEDATE_WRONG	4087	4	20	1	1	14	1	83.4608	101.205
FFL	2013_12_DSGCOT2_000_wav_deployed_TIMEDATE_WRONG	4088	4	30	1	1	14	1	82.6055	91.997
FFL	2013_12_DSGCOT2_000_wav_deployed_TIMEDATE_WRONG	4089	4	40	1	1	14	1	83.3545	104.058
FFL	2013_12_DSGCOT2_000_wav_deployed_TIMEDATE_WRONG	4090	4	50	1	1	14	1	82.6564	93.2987
FFL	2013_12_DSGCOT2_000_wav_deployed_TIMEDATE_WRONG	4091	5	0	1	1	14	1	82.2907	95.8847
FFL	2013_12_DSGCOT2_000_wav_deployed_TIMEDATE_WRONG	4092	5	10	1	1	14	1	83.8183	94.901
FFL	2013_12_DSGCOT2_000_wav_deployed_TIMEDATE_WRONG	4093	5	20	1	1	14	1	82.395	93.2642
FFL	2013_12_DSGCOT2_000_wav_deployed_TIMEDATE_WRONG	4094	5	30	1	1	14	1	82.467	94.4468
FFL	2013_12_DSGCOT2_000_wav_deployed_TIMEDATE_WRONG	4095	5	40	1	1	14	1	85.3418	93.5424
FFL	2013_12_DSGCOT2_000_wav_deployed_TIMEDATE_WRONG	4096	5	50	1	1	14	1	82.4036	94.6382
FFL	2013_12_DSGCOT2_000_wav_deployed_TIMEDATE_WRONG	4097	6	0	1	1	14	1	83.3899	95.7091
FFL	2013_12_DSGCOT2_000_wav_deployed_TIMEDATE_WRONG	4098	6	10	1	1	14	1	81.8568	94.8753
FFL	2013_12_DSGCOT2_000_wav_deployed_TIMEDATE_WRONG	4099	6	20	1	1	14	1	82.4708	93.6353
FFL	2013_12_DSGCOT2_000_wav_deployed_TIMEDATE_WRONG	4100	6	30	1	1	14	1	82.5706	94.7945
FFL	2013_12_DSGCOT2_000_wav_deployed_TIMEDATE_WRONG	4101	6	40	1	1	14	1	83.3054	94.8544
FFL	2013_12_DSGCOT2_000_wav_deployed_TIMEDATE_WRONG	4102	6	50	1	1	14	1	83.7142	94.732
FFL	2013_12_DSGCOT2_000_wav_deployed_TIMEDATE_WRONG	4103	7	0	1	1	14	1	83.9472	96.1806
FFL	2013_12_DSGCOT2_000_wav_deployed_TIMEDATE_WRONG	4104	7	10	1	1	14	2	83.4251	93.9023
FFL	2013_12_DSGCOT2_000_wav_deployed_TIMEDATE_WRONG	4105	7	20	1	1	14	1	86.6318	97.1158
FFL	2013_12_DSGCOT2_000_wav_deployed_TIMEDATE_WRONG	4106	7	30	1	1	14	1	83.1459	93.9591
FFL	2013_12_DSGCOT2_000_wav_deployed_TIMEDATE_WRONG	4107	7	40	1	1	14	2	82.6164	92.3678
FFL	2013_12_DSGCOT2_000_wav_deployed_TIMEDATE_WRONG	4108	7	50	1	1	14	2	83.2256	95.3343
FFL	2013_12_DSGCOT2_000_wav_deployed_TIMEDATE_WRONG	4109	8	0	1	1	14	1	83.0276	97.3669
FFL	2013_12_DSGCOT2_000_wav_deployed_TIMEDATE_WRONG	4110	8	10	1	1	14	1	83.8235	92.5309
FFL	2013_12_DSGCOT2_000_wav_deployed_TIMEDATE_WRONG	4111	8	20	1	1	14	1	82.3306	96.5719
FFL	2013_12_DSGCOT2_000_wav_deployed_TIMEDATE_WRONG	4112	8	30	1	1	14	2	82.8512	95.4446
FFL	2013_12_DSGCOT2_000_wav_deployed_TIMEDATE_WRONG	4113	8	40	1	1	14	1	83.1889	94.752
FFL	2013_12_DSGCOT2_000_wav_deployed_TIMEDATE_WRONG	4114	8	50	1	1	14	1	82.4237	94.5407
FFL	2013_12_DSGCOT2_000_wav_deployed_TIMEDATE_WRONG	4115	9	0	1	1	14	2	82.7888	93.1909
FFL	2013_12_DSGCOT2_000_wav_deployed_TIMEDATE_WRONG	4116	9	10	1	1	14	1	82.9943	95.7915
FFL	2013_12_DSGCOT2_000_wav_deployed_TIMEDATE_WRONG	4117	9	20	1	1	14	1	82.6484	93.3068
FFL	2013_12_DSGCOT2_000_wav_deployed_TIMEDATE_WRONG	4118	9	30	1	1	14	2	82.8584	93.2949
FFL	2013_12_DSGCOT2_000_wav_deployed_TIMEDATE_WRONG	4119	9	40	1	1	14	1	83.4238	94.219
FFL	2013_12_DSGCOT2_000_wav_deployed_TIMEDATE_WRONG	4120	9	50	1	1	14	1	82.8112	92.3042
FFL	2013_12_DSGCOT2_000_wav_deployed_TIMEDATE_WRONG	4121	10	0	1	1	14	1	82.0118	93.5813
FFL	2013_12_DSGCOT2_000_wav_deployed_TIMEDATE_WRONG	4122	10	10	1	1	14	2	82.3759	91.344
FFL	2013_12_DSGCOT2_000_wav_deployed_TIMEDATE_WRONG	4123	10	20	1	1	14	2	82.216	91.3236
FFL	2013_12_DSGCOT2_000_wav_deployed_TIMEDATE_WRONG	4124	10	30	1	1	14	1	82.1897	94.1683
FFL	2013_12_DSGCOT2_000_wav_deployed_TIMEDATE_WRONG	4125	10	40	1	1	14	1	82.2951	93.0228
FFL	2013_12_DSGCOT2_000_wav_deployed_TIMEDATE_WRONG	4126	10	50	1	1	14	1	81.9967	93.4929
FFL	2013_12_DSGCOT2_000_wav_deployed_TIMEDATE_WRONG	4127	11	0	1	1	14	1	82.0696	95.2362
FFL	2013_12_DSGCOT2_000_wav_deployed_TIMEDATE_WRONG	4128	11	10	1	1	14	1	82.2264	92.71
FFL	2013_12_DSGCOT2_000_wav_deployed_TIMEDATE_WRONG	4129	11	20	1	1	14	1	82.592	92.9078
FFL	2013_12_DSGCOT2_000_wav_deployed_TIMEDATE_WRONG	4130	11	30	1	1	14	1	82.2699	93.3756
FFL	2013_12_DSGCOT2_000_wav_deployed_TIMEDATE_WRONG	4131	11	40	1	1	14	1	81.8074	92.9192
FFL	2013_12_DSGCOT2_000_wav_deployed_TIMEDATE_WRONG	4132	11	50	1	1	14	2	85.2551	92.3957
FFL	2013_12_DSGCOT2_000_wav_deployed_TIMEDATE_WRONG	4133	12	0	1	1	14	1	83.0194	95.6567
FFL	2013_12_DSGCOT2_000_wav_deployed_TIMEDATE_WRONG	4134	12	10	1	1	14	1	80.4958	92.8506
FFL	2013_12_DSGCOT2_000_wav_deployed_TIMEDATE_WRONG	4135	12	20	1	1	14	1	81.5869	94.8808
FFL	2013_12_DSGCOT2_000_wav_deployed_TIMEDATE_WRONG	4136	12	30	1	1	14	1	81.4845	93.6263
FFL	2013_12_DSGCOT2_000_wav_deployed_TIMEDATE_WRONG	4137	12	40	1	1	14	1	81.4406	94.9225
FFL	2013_12_DSGCOT2_000_wav_deployed_TIMEDATE_WRONG	4138	12	50	1	1	14	1	81.6751	92.036
FFL	2013_12_DSGCOT2_000_wav_deployed_TIMEDATE_WRONG	4139	13	0	1	1	14	1	82.9928	100.376
FFL	2013_12_DSGCOT2_000_wav_deployed_TIMEDATE_WRONG	4140	13	10	1	1	14	1	81.1804	95.9571
FFL	2013_12_DSGCOT2_000_wav_deployed_TIMEDATE_WRONG	4141	13	20	1	1	14	1	81.8071	93.2708
FFL	2013_12_DSGCOT2_000_wav_deployed_TIMEDATE_WRONG	4142	13	30	1	1	14	1	83.4785	92.1442
FFL	2013_12_DSGCOT2_000_wav_deployed_TIMEDATE_WRONG	4143	13	40	1	1	14	1	82.8436	100.728
FFL	2013_12_DSGCOT2_000_wav_deployed_TIMEDATE_WRONG	4144	13	50	1	1	14	1	84.2869	97.1182
FFL	2013_12_DSGCOT2_000_wav_deployed_TIMEDATE_WRONG	4145	14	0	1	1	14	1	82.2855	95.3807
FFL	2013_12_DSGCOT2_000_wav_deployed_TIMEDATE_WRONG	4146	14	10	1	1	14	1	81.5034	93.0026
FFL	2013_12_DSGCOT2_000_wav_deployed_TIMEDATE_WRONG	4147	14	20	1	1	14	1	81.5772	96.3948
FFL	2013_12_DSGCOT2_000_wav_deployed_TIMEDATE_WRONG	4148	14	30	1	1	14	1	82.2011	94.6147
FFL	2013_12_DSGCOT2_000_wav_deployed_TIMEDATE_WRONG	4149	14	40	1	1	14	1	84.3905	94.5146
FFL	2013_12_DSGCOT2_000_wav_deployed_TIMEDATE_WRONG	4150	14	50	1	1	14	1	82.0031	96.692
FFL	2013_12_DSGCOT2_000_wav_deployed_TIMEDATE_WRONG	4151	15	0	1	1	14	1	82.5938	98.5505
FFL	2013_12_DSGCOT2_000_wav_deployed_TIMEDATE_WRONG	4152	15	10	1	1	14	1	82.4882	96.8477
FFL	2013_12_DSGCOT2_000_wav_deployed_TIMEDATE_WRONG	4153	15	20	1	1	14	1	81.9702	97.1696
FFL	2013_12_DSGCOT2_000_wav_deployed_TIMEDATE_WRONG	4154	15	30	1	1	14	1	85.0475	99.3668
FFL	2013_12_DSGCOT2_000_wav_deployed_TIMEDATE_WRONG	4155	15	40	1	1	14	1	82.0872	103.536
FFL	2013_12_DSGCOT2_000_wav_deployed_TIMEDATE_WRONG	4156	15	50	1	1	14	1	84.7631	94.3665
FFL	2013_12_DSGCOT2_000_wav_deployed_TIMEDATE_WRONG	4157	16	0	1	1	14	1	82.3098	97.4732
FFL	2013_12_DSGCOT2_000_wav_deployed_TIMEDATE_WRONG	4158	16	10	1	1	14	1	82.4765	95.2861
FFL	2013_12_DSGCOT2_000_wav_deployed_TIMEDATE_WRONG	4159	16	20	1	1	14	1	81.6511	96.9911
FFL	2013_12_DSGCOT2_000_wav_deployed_TIMEDATE_WRONG	4160	16	30	1	1	14	1	82.3386	94.7871
FFL	2013_12_DSGCOT2_000_wav_deployed_TIMEDATE_WRONG	4161	16	40	1	1	14	1	82.0371	94.307
FFL	2013_12_DSGCOT2_000_wav_deployed_TIMEDATE_WRONG	4162	16	50	1	1	14	1	83.9798	93.631
FFL	2013_12_DSGCOT2_000_wav_deployed_TIMEDATE_WRONG	4163	17	0	1	1	14	1	81.754	93.4914
FFL	2013_12_DSGCOT2_000_wav_deployed_TIMEDATE_WRONG	4164	17	10	1	1	14	1	84.7793	94.0364
FFL	2013_12_DSGCOT2_000_wav_deployed_TIMEDATE_WRONG	4165	17	20	1	1	14	1	82.2046	93.7957
FFL	2013_12_DSGCOT2_000_wav_deployed_TIMEDATE_WRONG	4166	17	30	1	1	14	1	82.0731	93.3706
FFL	2013_12_DSGCOT2_000_wav_deployed_TIMEDATE_WRONG	4167	17	40	1	1	14	1	83.5559	93.4753
FFL	2013_12_DSGCOT2_000_wav_deployed_TIMEDATE_WRONG	4168	17	50	1	1	14	1	83.0887	91.7396
FFL	2013_12_DSGCOT2_000_wav_deployed_TIMEDATE_WRONG	4169	18	0	1	1	14	1	83.0817	92.7764
FFL	2013_12_DSGCOT2_000_wav_deployed_TIMEDATE_WRONG	4170	18	10	1	1	14	2	83.8308	92.9386
FFL	2013_12_DSGCOT2_000_wav_deployed_TIMEDATE_WRONG	4171	18	20	1	1	14	1	83.6318	93.2725
FFL	2013_12_DSGCOT2_000_wav_deployed_TIMEDATE_WRONG	4172	18	30	1	1	14	1	83.2648	97.7641
FFL	2013_12_DSGCOT2_000_wav_deployed_TIMEDATE_WRONG	4173	18	40	1	1	14	1	82.7586	92.5107
FFL	2013_12_DSGCOT2_000_wav_deployed_TIMEDATE_WRONG	4174	18	50	1	1	14	1	82.1059	91.6082
FFL	2013_12_DSGCOT2_000_wav_deployed_TIMEDATE_WRONG	4175	19	0	1	1	14	1	82.8429	92.6787
FFL	2013_12_DSGCOT2_000_wav_deployed_TIMEDATE_WRONG	4176	19	10	1	1	14	1	82.3551	93.6284
FFL	2013_12_DSGCOT2_000_wav_deployed_TIMEDATE_WRONG	4177	19	20	1	1	14	1	82.0529	91.3645
FFL	2013_12_DSGCOT2_000_wav_deployed_TIMEDATE_WRONG	4178	19	30	1	1	14	1	82.5433	91.4746
FFL	2013_12_DSGCOT2_000_wav_deployed_TIMEDATE_WRONG	4179	19	40	1	1	14	1	82.3069	92.7349
FFL	2013_12_DSGCOT2_000_wav_deployed_TIMEDATE_WRONG	4180	19	50	1	1	14	1	82.5878	92.8121
FFL	2013_12_DSGCOT2_000_wav_deployed_TIMEDATE_WRONG	4181	20	0	1	1	14	1	82.7287	92.7606
FFL	2013_12_DSGCOT2_000_wav_deployed_TIMEDATE_WRONG	4182	20	10	1	1	14	1	82.7503	106.189
FFL	2013_12_DSGCOT2_000_wav_deployed_TIMEDATE_WRONG	4183	20	20	1	1	14	1	82.3621	98.605
FFL	2013_12_DSGCOT2_000_wav_deployed_TIMEDATE_WRONG	4184	20	30	1	1	14	1	82.7876	94.6097
FFL	2013_12_DSGCOT2_000_wav_deployed_TIMEDATE_WRONG	4185	20	40	1	1	14	1	82.7614	99.164
FFL	2013_12_DSGCOT2_000_wav_deployed_TIMEDATE_WRONG	4186	20	50	1	1	14	1	83.0018	92.4208
FFL	2013_12_DSGCOT2_000_wav_deployed_TIMEDATE_WRONG	4187	21	0	1	1	14	1	83.0122	91.9883
FFL	2013_12_DSGCOT2_000_wav_deployed_TIMEDATE_WRONG	4188	21	10	1	1	14	2	83.7501	89.7972
FFL	2013_12_DSGCOT2_000_wav_deployed_TIMEDATE_WRONG	4189	21	20	1	1	14	1	84.0332	91.5741
FFL	2013_12_DSGCOT2_000_wav_deployed_TIMEDATE_WRONG	4190	21	30	1	1	14	2	83.5674	92.3574
FFL	2013_12_DSGCOT2_000_wav_deployed_TIMEDATE_WRONG	4191	21	40	1	1	14	1	83.09	91.2977
FFL	2013_12_DSGCOT2_000_wav_deployed_TIMEDATE_WRONG	4192	21	50	1	1	14	1	82.8668	91.3979
FFL	2013_12_DSGCOT2_000_wav_deployed_TIMEDATE_WRONG	4193	22	0	1	1	14	1	82.7644	105.811
FFL	2013_12_DSGCOT2_000_wav_deployed_TIMEDATE_WRONG	4194	22	10	1	1	14	2	82.813	101.423
FFL	2013_12_DSGCOT2_000_wav_deployed_TIMEDATE_WRONG	4195	22	20	1	1	14	2	83.2328	89.5385
FFL	2013_12_DSGCOT2_000_wav_deployed_TIMEDATE_WRONG	4196	22	30	1	1	14	2	83.0682	89.2354
FFL	2013_12_DSGCOT2_000_wav_deployed_TIMEDATE_WRONG	4197	22	40	1	1	14	1	82.5848	94.8951
FFL	2013_12_DSGCOT2_000_wav_deployed_TIMEDATE_WRONG	4198	22	50	1	1	14	1	82.7036	91.5331
FFL	2013_12_DSGCOT2_000_wav_deployed_TIMEDATE_WRONG	4199	23	0	1	1	14	1	82.7197	105.459
FFL	2013_12_DSGCOT2_000_wav_deployed_TIMEDATE_WRONG	4200	23	10	1	1	14	1	81.9353	89.2283
FFL	2013_12_DSGCOT2_000_wav_deployed_TIMEDATE_WRONG	4201	23	20	1	1	14	2	81.7079	90.2393
FFL	2013_12_DSGCOT2_000_wav_deployed_TIMEDATE_WRONG	4202	23	30	1	1	14	1	82.436	89.9724
FFL	2013_12_DSGCOT2_000_wav_deployed_TIMEDATE_WRONG	4203	23	40	1	1	14	1	83.9667	90.6248
FFL	2013_12_DSGCOT2_000_wav_deployed_TIMEDATE_WRONG	4204	23	50	1	1	14	1	81.5638	90.3441
FFL	2013_12_DSGCOT2_000_wav_deployed_TIMEDATE_WRONG	4205	0	0	2	1	14	1	81.6334	90.5676
FFL	2013_12_DSGCOT2_000_wav_deployed_TIMEDATE_WRONG	4206	0	10	2	1	14	1	81.3537	93.3662
FFL	2013_12_DSGCOT2_000_wav_deployed_TIMEDATE_WRONG	4207	0	20	2	1	14	2	81.1637	89.8357
FFL	2013_12_DSGCOT2_000_wav_deployed_TIMEDATE_WRONG	4208	0	30	2	1	14	1	81.5387	90.7438
FFL	2013_12_DSGCOT2_000_wav_deployed_TIMEDATE_WRONG	4209	0	40	2	1	14	1	83.9709	94.0036
FFL	2013_12_DSGCOT2_000_wav_deployed_TIMEDATE_WRONG	4210	0	50	2	1	14	1	83.2344	93.4765
FFL	2013_12_DSGCOT2_000_wav_deployed_TIMEDATE_WRONG	4211	1	0	2	1	14	1	82.3411	91.0667
FFL	2013_12_DSGCOT2_000_wav_deployed_TIMEDATE_WRONG	4212	1	10	2	1	14	1	82.0929	90.9182
FFL	2013_12_DSGCOT2_000_wav_deployed_TIMEDATE_WRONG	4213	1	20	2	1	14	1	83.0969	91.2988
FFL	2013_12_DSGCOT2_000_wav_deployed_TIMEDATE_WRONG	4214	1	30	2	1	14	1	82.5403	90.4326
FFL	2013_12_DSGCOT2_000_wav_deployed_TIMEDATE_WRONG	4215	1	40	2	1	14	1	82.8599	90.7873
FFL	2013_12_DSGCOT2_000_wav_deployed_TIMEDATE_WRONG	4216	1	50	2	1	14	1	82.7011	92.8369
FFL	2013_12_DSGCOT2_000_wav_deployed_TIMEDATE_WRONG	4217	2	0	2	1	14	1	88.5676	92.6087
FFL	2013_12_DSGCOT2_000_wav_deployed_TIMEDATE_WRONG	4218	2	10	2	1	14	1	83.7793	95.9502
FFL	2013_12_DSGCOT2_000_wav_deployed_TIMEDATE_WRONG	4219	2	20	2	1	14	1	83.186	90.6645
FFL	2013_12_DSGCOT2_000_wav_deployed_TIMEDATE_WRONG	4220	2	30	2	1	14	1	83.0281	99.6855
FFL	2013_12_DSGCOT2_000_wav_deployed_TIMEDATE_WRONG	4221	2	40	2	1	14	1	83.2547	100.214
FFL	2013_12_DSGCOT2_000_wav_deployed_TIMEDATE_WRONG	4222	2	50	2	1	14	1	83.0243	94.6636
FFL	2013_12_DSGCOT2_000_wav_deployed_TIMEDATE_WRONG	4223	3	0	2	1	14	1	84.3995	92.4838
FFL	2013_12_DSGCOT2_000_wav_deployed_TIMEDATE_WRONG	4224	3	10	2	1	14	1	85.4793	94.1562
FFL	2013_12_DSGCOT2_000_wav_deployed_TIMEDATE_WRONG	4225	3	20	2	1	14	2	83.904	93.8864
FFL	2013_12_DSGCOT2_000_wav_deployed_TIMEDATE_WRONG	4226	3	30	2	1	14	2	83.1469	97.67
FFL	2013_12_DSGCOT2_000_wav_deployed_TIMEDATE_WRONG	4227	3	40	2	1	14	1	83.7395	99.4089
FFL	2013_12_DSGCOT2_000_wav_deployed_TIMEDATE_WRONG	4228	3	50	2	1	14	2	83.6045	94.6319
FFL	2013_12_DSGCOT2_000_wav_deployed_TIMEDATE_WRONG	4229	4	0	2	1	14	2	84.2659	101.08
FFL	2013_12_DSGCOT2_000_wav_deployed_TIMEDATE_WRONG	4230	4	10	2	1	14	2	83.4048	104.007
FFL	2013_12_DSGCOT2_000_wav_deployed_TIMEDATE_WRONG	4231	4	20	2	1	14	2	84.7141	98.5506
FFL	2013_12_DSGCOT2_000_wav_deployed_TIMEDATE_WRONG	4232	4	30	2	1	14	2	84.869	95.1203
FFL	2013_12_DSGCOT2_000_wav_deployed_TIMEDATE_WRONG	4233	4	40	2	1	14	2	83.6493	100.767
FFL	2013_12_DSGCOT2_000_wav_deployed_TIMEDATE_WRONG	4234	4	50	2	1	14	2	83.586	86.8898
FFL	2013_12_DSGCOT2_000_wav_deployed_TIMEDATE_WRONG	4235	5	0	2	1	14	2	83.1701	89.2077
FFL	2013_12_DSGCOT2_000_wav_deployed_TIMEDATE_WRONG	4236	5	10	2	1	14	2	83.0949	87.2868
FFL	2013_12_DSGCOT2_000_wav_deployed_TIMEDATE_WRONG	4237	5	20	2	1	14	2	83.9765	88.5529
FFL	2013_12_DSGCOT2_000_wav_deployed_TIMEDATE_WRONG	4238	5	30	2	1	14	2	88.489	88.6781
FFL	2013_12_DSGCOT2_000_wav_deployed_TIMEDATE_WRONG	4239	5	40	2	1	14	2	82.6915	86.5043
FFL	2013_12_DSGCOT2_000_wav_deployed_TIMEDATE_WRONG	4240	5	50	2	1	14	2	83.1241	87.4383
FFL	2013_12_DSGCOT2_000_wav_deployed_TIMEDATE_WRONG	4241	6	0	2	1	14	2	83.2977	87.0485
FFL	2013_12_DSGCOT2_000_wav_deployed_TIMEDATE_WRONG	4242	6	10	2	1	14	2	84.7395	86.5225
FFL	2013_12_DSGCOT2_000_wav_deployed_TIMEDATE_WRONG	4243	6	20	2	1	14	2	83.7343	86.7245
FFL	2013_12_DSGCOT2_000_wav_deployed_TIMEDATE_WRONG	4244	6	30	2	1	14	2	83.7255	88.6043
FFL	2013_12_DSGCOT2_000_wav_deployed_TIMEDATE_WRONG	4245	6	40	2	1	14	2	84.4538	86.5988
FFL	2013_12_DSGCOT2_000_wav_deployed_TIMEDATE_WRONG	4246	6	50	2	1	14	2	85.2312	87.5033
FFL	2013_12_DSGCOT2_000_wav_deployed_TIMEDATE_WRONG	4247	7	0	2	1	14	2	85.4759	86.0332
FFL	2013_12_DSGCOT2_000_wav_deployed_TIMEDATE_WRONG	4248	7	10	2	1	14	2	86.4131	85.8733
FFL	2013_12_DSGCOT2_000_wav_deployed_TIMEDATE_WRONG	4249	7	20	2	1	14	2	84.3374	87.1343
FFL	2013_12_DSGCOT2_000_wav_deployed_TIMEDATE_WRONG	4250	7	30	2	1	14	2	84.046	86.5154
FFL	2013_12_DSGCOT2_000_wav_deployed_TIMEDATE_WRONG	4251	7	40	2	1	14	2	84.0551	86.8931
FFL	2013_12_DSGCOT2_000_wav_deployed_TIMEDATE_WRONG	4252	7	50	2	1	14	2	83.4791	86.0868
FFL	2013_12_DSGCOT2_000_wav_deployed_TIMEDATE_WRONG	4253	8	0	2	1	14	2	84.0556	85.3605
FFL	2013_12_DSGCOT2_000_wav_deployed_TIMEDATE_WRONG	4254	8	10	2	1	14	2	83.1221	86.2574
FFL	2013_12_DSGCOT2_000_wav_deployed_TIMEDATE_WRONG	4255	8	20	2	1	14	2	83.309	97.8995
FFL	2013_12_DSGCOT2_000_wav_deployed_TIMEDATE_WRONG	4256	8	30	2	1	14	2	83.7239	87.6988
FFL	2013_12_DSGCOT2_000_wav_deployed_TIMEDATE_WRONG	4257	8	40	2	1	14	2	83.8696	88.1018
FFL	2013_12_DSGCOT2_000_wav_deployed_TIMEDATE_WRONG	4258	8	50	2	1	14	2	83.8745	90.2293
FFL	2013_12_DSGCOT2_000_wav_deployed_TIMEDATE_WRONG	4259	9	0	2	1	14	2	83.5255	89.8164
FFL	2013_12_DSGCOT2_000_wav_deployed_TIMEDATE_WRONG	4260	9	10	2	1	14	2	83.028	89.1797
FFL	2013_12_DSGCOT2_000_wav_deployed_TIMEDATE_WRONG	4261	9	20	2	1	14	1	83.5162	93.9052
FFL	2013_12_DSGCOT2_000_wav_deployed_TIMEDATE_WRONG	4262	9	30	2	1	14	2	82.9985	87.6997
FFL	2013_12_DSGCOT2_000_wav_deployed_TIMEDATE_WRONG	4263	9	40	2	1	14	2	83.2006	89.3395
FFL	2013_12_DSGCOT2_000_wav_deployed_TIMEDATE_WRONG	4264	9	50	2	1	14	2	83.2325	90.5689
FFL	2013_12_DSGCOT2_000_wav_deployed_TIMEDATE_WRONG	4265	10	0	2	1	14	2	83.458	92.331
FFL	2013_12_DSGCOT2_000_wav_deployed_TIMEDATE_WRONG	4266	10	10	2	1	14	2	83.4238	87.5157
FFL	2013_12_DSGCOT2_000_wav_deployed_TIMEDATE_WRONG	4267	10	20	2	1	14	2	83.0959	88.5425
FFL	2013_12_DSGCOT2_000_wav_deployed_TIMEDATE_WRONG	4268	10	30	2	1	14	2	83.5909	89.97
FFL	2013_12_DSGCOT2_000_wav_deployed_TIMEDATE_WRONG	4269	10	40	2	1	14	2	82.7604	88.253
FFL	2013_12_DSGCOT2_000_wav_deployed_TIMEDATE_WRONG	4270	10	50	2	1	14	2	82.5048	87.8607
FFL	2013_12_DSGCOT2_000_wav_deployed_TIMEDATE_WRONG	4271	11	0	2	1	14	2	82.6485	87.1702
FFL	2013_12_DSGCOT2_000_wav_deployed_TIMEDATE_WRONG	4272	11	10	2	1	14	2	82.6629	87.9565
FFL	2013_12_DSGCOT2_000_wav_deployed_TIMEDATE_WRONG	4273	11	20	2	1	14	2	82.3709	89.4963
FFL	2013_12_DSGCOT2_000_wav_deployed_TIMEDATE_WRONG	4274	11	30	2	1	14	2	82.2042	89.3623
FFL	2013_12_DSGCOT2_000_wav_deployed_TIMEDATE_WRONG	4275	11	40	2	1	14	2	82.6729	89.839
FFL	2013_12_DSGCOT2_000_wav_deployed_TIMEDATE_WRONG	4276	11	50	2	1	14	2	81.9338	90.2294
FFL	2013_12_DSGCOT2_000_wav_deployed_TIMEDATE_WRONG	4277	12	0	2	1	14	2	81.4855	88.9046
FFL	2013_12_DSGCOT2_000_wav_deployed_TIMEDATE_WRONG	4278	12	10	2	1	14	2	83.1129	89.2065
FFL	2013_12_DSGCOT2_000_wav_deployed_TIMEDATE_WRONG	4279	12	20	2	1	14	2	82.0277	89.1037
FFL	2013_12_DSGCOT2_000_wav_deployed_TIMEDATE_WRONG	4280	12	30	2	1	14	2	84.1386	90.5653
FFL	2013_12_DSGCOT2_000_wav_deployed_TIMEDATE_WRONG	4281	12	40	2	1	14	2	85.8871	87.4578
FFL	2013_12_DSGCOT2_000_wav_deployed_TIMEDATE_WRONG	4282	12	50	2	1	14	2	92.448	95.5273
FFL	2013_12_DSGCOT2_000_wav_deployed_TIMEDATE_WRONG	4283	13	0	2	1	14	2	83.9831	79.5698
FFL	2013_12_DSGCOT2_000_wav_deployed_TIMEDATE_WRONG	4284	13	10	2	1	14	2	88.088	76.5915
FFL	2013_12_DSGCOT2_000_wav_deployed_TIMEDATE_WRONG	4285	13	20	2	1	14	2	82.0437	73.9392
FFL	2013_12_DSGCOT2_000_wav_deployed_TIMEDATE_WRONG	4286	13	30	2	1	14	2	82.4326	73.235
FFL	2013_12_DSGCOT2_000_wav_deployed_TIMEDATE_WRONG	4287	13	40	2	1	14	2	82.8607	73.8108
FFL	2013_12_DSGCOT2_000_wav_deployed_TIMEDATE_WRONG	4288	13	50	2	1	14	2	84.393	77.4024
FFL	2013_12_DSGCOT2_000_wav_deployed_TIMEDATE_WRONG	4289	14	0	2	1	14	2	83.5916	75.086
FFL	2013_12_DSGCOT2_000_wav_deployed_TIMEDATE_WRONG	4290	14	10	2	1	14	2	82.4409	77.3208
FFL	2013_12_DSGCOT2_000_wav_deployed_TIMEDATE_WRONG	4291	14	20	2	1	14	2	82.5707	77.6754
FFL	2013_12_DSGCOT2_000_wav_deployed_TIMEDATE_WRONG	4292	14	30	2	1	14	2	82.407	76.6929
FFL	2013_12_DSGCOT2_000_wav_deployed_TIMEDATE_WRONG	4293	14	40	2	1	14	2	83.0557	81.9819
FFL	2013_12_DSGCOT2_000_wav_deployed_TIMEDATE_WRONG	4294	14	50	2	1	14	2	82.6118	110.302
FFL	2013_12_DSGCOT2_000_wav_deployed_TIMEDATE_WRONG	4295	15	0	2	1	14	2	83.1415	77.2058
FFL	2013_12_DSGCOT2_000_wav_deployed_TIMEDATE_WRONG	4296	15	10	2	1	14	2	83.122	83.8806
FFL	2013_12_DSGCOT2_000_wav_deployed_TIMEDATE_WRONG	4297	15	20	2	1	14	2	83.601	96.6375
FFL	2013_12_DSGCOT2_000_wav_deployed_TIMEDATE_WRONG	4298	15	30	2	1	14	2	83.0037	84.7989
FFL	2013_12_DSGCOT2_000_wav_deployed_TIMEDATE_WRONG	4299	15	40	2	1	14	2	83.5074	87.4033
FFL	2013_12_DSGCOT2_000_wav_deployed_TIMEDATE_WRONG	4300	15	50	2	1	14	2	83.4938	99.1574
FFL	2013_12_DSGCOT2_000_wav_deployed_TIMEDATE_WRONG	4301	16	0	2	1	14	2	83.0864	81.5909
FFL	2013_12_DSGCOT2_000_wav_deployed_TIMEDATE_WRONG	4302	16	10	2	1	14	2	83.2132	86.7347
FFL	2013_12_DSGCOT2_000_wav_deployed_TIMEDATE_WRONG	4303	16	20	2	1	14	2	83.6065	82.9911
FFL	2013_12_DSGCOT2_000_wav_deployed_TIMEDATE_WRONG	4304	16	30	2	1	14	2	83.956	85.0632
FFL	2013_12_DSGCOT2_000_wav_deployed_TIMEDATE_WRONG	4305	16	40	2	1	14	2	89.2755	86.152
FFL	2013_12_DSGCOT2_000_wav_deployed_TIMEDATE_WRONG	4306	16	50	2	1	14	2	83.2296	89.5087
FFL	2013_12_DSGCOT2_000_wav_deployed_TIMEDATE_WRONG	4307	17	0	2	1	14	2	82.8553	75.6453
FFL	2013_12_DSGCOT2_000_wav_deployed_TIMEDATE_WRONG	4308	17	10	2	1	14	2	83.2534	79.6756
FFL	2013_12_DSGCOT2_000_wav_deployed_TIMEDATE_WRONG	4309	17	20	2	1	14	2	82.7169	87.8599
FFL	2013_12_DSGCOT2_000_wav_deployed_TIMEDATE_WRONG	4310	17	30	2	1	14	2	83.2954	85.2521
FFL	2013_12_DSGCOT2_000_wav_deployed_TIMEDATE_WRONG	4311	17	40	2	1	14	2	83.4343	85.696
FFL	2013_12_DSGCOT2_000_wav_deployed_TIMEDATE_WRONG	4312	17	50	2	1	14	2	84.3424	87.2314
FFL	2013_12_DSGCOT2_000_wav_deployed_TIMEDATE_WRONG	4313	18	0	2	1	14	2	83.6876	88.7573
FFL	2013_12_DSGCOT2_000_wav_deployed_TIMEDATE_WRONG	4314	18	10	2	1	14	2	84.3266	89.8382
FFL	2013_12_DSGCOT2_000_wav_deployed_TIMEDATE_WRONG	4315	18	20	2	1	14	2	84.3219	90.8892
FFL	2013_12_DSGCOT2_000_wav_deployed_TIMEDATE_WRONG	4316	18	30	2	1	14	1	84.2238	93.8442
FFL	2013_12_DSGCOT2_000_wav_deployed_TIMEDATE_WRONG	4317	18	40	2	1	14	1	85.3382	92.5754
FFL	2013_12_DSGCOT2_000_wav_deployed_TIMEDATE_WRONG	4318	18	50	2	1	14	2	85.0172	89.7419
FFL	2013_12_DSGCOT2_000_wav_deployed_TIMEDATE_WRONG	4319	19	0	2	1	14	2	83.322	93.8031
FFL	2013_12_DSGCOT2_000_wav_deployed_TIMEDATE_WRONG	4320	19	10	2	1	14	3	83.1516	83.4491
FFL	2013_12_DSGCOT2_000_wav_deployed_TIMEDATE_WRONG	4321	19	20	2	1	14	3	83.0389	85.4993
FFL	2013_12_DSGCOT2_000_wav_deployed_TIMEDATE_WRONG	4322	19	30	2	1	14	2	83.0843	82.7536
FFL	2013_12_DSGCOT2_000_wav_deployed_TIMEDATE_WRONG	4323	19	40	2	1	14	2	85.7903	84.0144
FFL	2013_12_DSGCOT2_000_wav_deployed_TIMEDATE_WRONG	4324	19	50	2	1	14	2	83.2495	78.0546
FFL	2013_12_DSGCOT2_000_wav_deployed_TIMEDATE_WRONG	4325	20	0	2	1	14	2	83.4132	83.3456
FFL	2013_12_DSGCOT2_000_wav_deployed_TIMEDATE_WRONG	4326	20	10	2	1	14	2	83.3722	83.3835
FFL	2013_12_DSGCOT2_000_wav_deployed_TIMEDATE_WRONG	4327	20	20	2	1	14	2	86.0014	81.2146
FFL	2013_12_DSGCOT2_000_wav_deployed_TIMEDATE_WRONG	4328	20	30	2	1	14	2	83.349	85.035
FFL	2013_12_DSGCOT2_000_wav_deployed_TIMEDATE_WRONG	4329	20	40	2	1	14	2	82.8422	91.4019
FFL	2013_12_DSGCOT2_000_wav_deployed_TIMEDATE_WRONG	4330	20	50	2	1	14	1	83.1758	97.1565
FFL	2013_12_DSGCOT2_000_wav_deployed_TIMEDATE_WRONG	4331	21	0	2	1	14	1	84.3733	96.6034
FFL	2013_12_DSGCOT2_000_wav_deployed_TIMEDATE_WRONG	4332	21	10	2	1	14	1	81.3405	97.5099
FFL	2013_12_DSGCOT2_000_wav_deployed_TIMEDATE_WRONG	4333	21	20	2	1	14	1	81.9551	98.0657
FFL	2013_12_DSGCOT2_000_wav_deployed_TIMEDATE_WRONG	4334	21	30	2	1	14	1	80.4273	97.3495
FFL	2013_12_DSGCOT2_000_wav_deployed_TIMEDATE_WRONG	4335	21	40	2	1	14	1	81.7849	98.8332
FFL	2013_12_DSGCOT2_000_wav_deployed_TIMEDATE_WRONG	4336	21	50	2	1	14	1	79.6131	97.9038
FFL	2013_12_DSGCOT2_000_wav_deployed_TIMEDATE_WRONG	4337	22	0	2	1	14	1	80.5266	98.0572
FFL	2013_12_DSGCOT2_000_wav_deployed_TIMEDATE_WRONG	4338	22	10	2	1	14	1	80.5056	97.024
FFL	2013_12_DSGCOT2_000_wav_deployed_TIMEDATE_WRONG	4339	22	20	2	1	14	1	79.4873	96.7058
FFL	2013_12_DSGCOT2_000_wav_deployed_TIMEDATE_WRONG	4340	22	30	2	1	14	1	80.6509	98.4411
FFL	2013_12_DSGCOT2_000_wav_deployed_TIMEDATE_WRONG	4341	22	40	2	1	14	1	82.2016	109.12
FFL	2013_12_DSGCOT2_000_wav_deployed_TIMEDATE_WRONG	4342	22	50	2	1	14	1	80.685	100.253
FFL	2013_12_DSGCOT2_000_wav_deployed_TIMEDATE_WRONG	4343	23	0	2	1	14	1	80.1541	97.7814
FFL	2013_12_DSGCOT2_000_wav_deployed_TIMEDATE_WRONG	4344	23	10	2	1	14	1	80.618	108.255
FFL	2013_12_DSGCOT2_000_wav_deployed_TIMEDATE_WRONG	4345	23	20	2	1	14	1	80.8008	97.9193
FFL	2013_12_DSGCOT2_000_wav_deployed_TIMEDATE_WRONG	4346	23	30	2	1	14	1	79.908	111.485
FFL	2013_12_DSGCOT2_000_wav_deployed_TIMEDATE_WRONG	4347	23	40	2	1	14	1	80.7865	108.317
FFL	2013_12_DSGCOT2_000_wav_deployed_TIMEDATE_WRONG	4348	23	50	2	1	14	1	80.4041	99.9565
FFL	2013_12_DSGCOT2_000_wav_deployed_TIMEDATE_WRONG	4349	0	0	3	1	14	1	80.7508	110.329
FFL	2013_12_DSGCOT2_000_wav_deployed_TIMEDATE_WRONG	4350	0	10	3	1	14	1	83.1495	107.923
FFL	2013_12_DSGCOT2_000_wav_deployed_TIMEDATE_WRONG	4351	0	20	3	1	14	1	81.1156	103.275
FFL	2013_12_DSGCOT2_000_wav_deployed_TIMEDATE_WRONG	4352	0	30	3	1	14	1	78.8528	114.495
FFL	2013_12_DSGCOT2_000_wav_deployed_TIMEDATE_WRONG	4353	0	40	3	1	14	1	80.5994	100.732
FFL	2013_12_DSGCOT2_000_wav_deployed_TIMEDATE_WRONG	4354	0	50	3	1	14	1	80.1278	103.528
FFL	2013_12_DSGCOT2_000_wav_deployed_TIMEDATE_WRONG	4355	1	0	3	1	14	1	79.0634	113.51
FFL	2013_12_DSGCOT2_000_wav_deployed_TIMEDATE_WRONG	4356	1	10	3	1	14	1	80.3438	118.113
FFL	2013_12_DSGCOT2_000_wav_deployed_TIMEDATE_WRONG	4357	1	20	3	1	14	1	80.4487	103.189
FFL	2013_12_DSGCOT2_000_wav_deployed_TIMEDATE_WRONG	4358	1	30	3	1	14	1	79.2173	114.677
FFL	2013_12_DSGCOT2_000_wav_deployed_TIMEDATE_WRONG	4359	1	40	3	1	14	1	81.686	116.523
FFL	2013_12_DSGCOT2_000_wav_deployed_TIMEDATE_WRONG	4360	1	50	3	1	14	1	79.4415	119.803
FFL	2013_12_DSGCOT2_000_wav_deployed_TIMEDATE_WRONG	4361	2	0	3	1	14	1	79.5042	114.457
FFL	2013_12_DSGCOT2_000_wav_deployed_TIMEDATE_WRONG	4362	2	10	3	1	14	1	80.7534	114.211
FFL	2013_12_DSGCOT2_000_wav_deployed_TIMEDATE_WRONG	4363	2	20	3	1	14	1	80.2099	116.992
FFL	2013_12_DSGCOT2_000_wav_deployed_TIMEDATE_WRONG	4364	2	30	3	1	14	1	78.5301	120.951
FFL	2013_12_DSGCOT2_000_wav_deployed_TIMEDATE_WRONG	4365	2	40	3	1	14	1	80.8731	111.17
FFL	2013_12_DSGCOT2_000_wav_deployed_TIMEDATE_WRONG	4366	2	50	3	1	14	1	80.3017	114.126
FFL	2013_12_DSGCOT2_000_wav_deployed_TIMEDATE_WRONG	4367	3	0	3	1	14	1	79.1673	116.105
FFL	2013_12_DSGCOT2_000_wav_deployed_TIMEDATE_WRONG	4368	3	10	3	1	14	1	76.4594	122.58
FFL	2013_12_DSGCOT2_000_wav_deployed_TIMEDATE_WRONG	4369	3	20	3	1	14	1	81.9448	129.422
FFL	2013_12_DSGCOT2_000_wav_deployed_TIMEDATE_WRONG	4370	3	30	3	1	14	1	81.4306	118.673
FFL	2013_12_DSGCOT2_000_wav_deployed_TIMEDATE_WRONG	4371	3	40	3	1	14	1	78.9432	121.292
FFL	2013_12_DSGCOT2_000_wav_deployed_TIMEDATE_WRONG	4372	3	50	3	1	14	1	79.4786	119.828
FFL	2013_12_DSGCOT2_000_wav_deployed_TIMEDATE_WRONG	4373	4	0	3	1	14	1	85.1553	119.06
FFL	2013_12_DSGCOT2_000_wav_deployed_TIMEDATE_WRONG	4374	4	10	3	1	14	1	85.0457	118.228
FFL	2013_12_DSGCOT2_000_wav_deployed_TIMEDATE_WRONG	4375	4	20	3	1	14	1	81.6322	123.155
FFL	2013_12_DSGCOT2_000_wav_deployed_TIMEDATE_WRONG	4376	4	30	3	1	14	3	82.8365	131.179
FFL	2013_12_DSGCOT2_000_wav_deployed_TIMEDATE_WRONG	4377	4	40	3	1	14	1	79.8289	115.705
FFL	2013_12_DSGCOT2_000_wav_deployed_TIMEDATE_WRONG	4378	4	50	3	1	14	1	78.717	108.742
FFL	2013_12_DSGCOT2_000_wav_deployed_TIMEDATE_WRONG	4379	5	0	3	1	14	1	79.0699	114.985
FFL	2013_12_DSGCOT2_000_wav_deployed_TIMEDATE_WRONG	4380	5	10	3	1	14	1	80.4968	116.928
FFL	2013_12_DSGCOT2_000_wav_deployed_TIMEDATE_WRONG	4381	5	20	3	1	14	1	84.9907	116.858
FFL	2013_12_DSGCOT2_000_wav_deployed_TIMEDATE_WRONG	4382	5	30	3	1	14	1	82.2583	118.099
FFL	2013_12_DSGCOT2_000_wav_deployed_TIMEDATE_WRONG	4383	5	40	3	1	14	1	80.7246	116.101
FFL	2013_12_DSGCOT2_000_wav_deployed_TIMEDATE_WRONG	4384	5	50	3	1	14	1	82.1172	128.935
FFL	2013_12_DSGCOT2_000_wav_deployed_TIMEDATE_WRONG	4385	6	0	3	1	14	1	81.3699	111.127
FFL	2013_12_DSGCOT2_000_wav_deployed_TIMEDATE_WRONG	4386	6	10	3	1	14	1	81.769	112.983
FFL	2013_12_DSGCOT2_000_wav_deployed_TIMEDATE_WRONG	4387	6	20	3	1	14	1	82.705	121.658
FFL	2013_12_DSGCOT2_000_wav_deployed_TIMEDATE_WRONG	4388	6	30	3	1	14	1	82.3405	126.727
FFL	2013_12_DSGCOT2_000_wav_deployed_TIMEDATE_WRONG	4389	6	40	3	1	14	1	81.821	118.201
FFL	2013_12_DSGCOT2_000_wav_deployed_TIMEDATE_WRONG	4390	6	50	3	1	14	1	82.9756	109.902
FFL	2013_12_DSGCOT2_000_wav_deployed_TIMEDATE_WRONG	4391	7	0	3	1	14	1	82.1282	121.635
FFL	2013_12_DSGCOT2_000_wav_deployed_TIMEDATE_WRONG	4392	7	10	3	1	14	1	81.8083	117.976
FFL	2013_12_DSGCOT2_000_wav_deployed_TIMEDATE_WRONG	4393	7	20	3	1	14	1	81.7284	123.218
FFL	2013_12_DSGCOT2_000_wav_deployed_TIMEDATE_WRONG	4394	7	30	3	1	14	2	83.1777	128.912
FFL	2013_12_DSGCOT2_000_wav_deployed_TIMEDATE_WRONG	4395	7	40	3	1	14	1	81.8393	117.422
FFL	2013_12_DSGCOT2_000_wav_deployed_TIMEDATE_WRONG	4396	7	50	3	1	14	1	82.0002	122.478
FFL	2013_12_DSGCOT2_000_wav_deployed_TIMEDATE_WRONG	4397	8	0	3	1	14	1	82.3655	129.035
FFL	2013_12_DSGCOT2_000_wav_deployed_TIMEDATE_WRONG	4398	8	10	3	1	14	1	81.3197	118.642
FFL	2013_12_DSGCOT2_000_wav_deployed_TIMEDATE_WRONG	4399	8	20	3	1	14	1	80.3313	106.599
FFL	2013_12_DSGCOT2_000_wav_deployed_TIMEDATE_WRONG	4400	8	30	3	1	14	1	82.0602	113.803
FFL	2013_12_DSGCOT2_000_wav_deployed_TIMEDATE_WRONG	4401	8	40	3	1	14	1	82.1551	123.289
FFL	2013_12_DSGCOT2_000_wav_deployed_TIMEDATE_WRONG	4402	8	50	3	1	14	1	80.6965	120.397
FFL	2013_12_DSGCOT2_000_wav_deployed_TIMEDATE_WRONG	4403	9	0	3	1	14	1	80.6407	116.442
FFL	2013_12_DSGCOT2_000_wav_deployed_TIMEDATE_WRONG	4404	9	10	3	1	14	1	82.3385	118.276
FFL	2013_12_DSGCOT2_000_wav_deployed_TIMEDATE_WRONG	4405	9	20	3	1	14	1	81.1626	116.45
FFL	2013_12_DSGCOT2_000_wav_deployed_TIMEDATE_WRONG	4406	9	30	3	1	14	1	81.481	118.387
FFL	2013_12_DSGCOT2_000_wav_deployed_TIMEDATE_WRONG	4407	9	40	3	1	14	1	81.9148	121.636
FFL	2013_12_DSGCOT2_000_wav_deployed_TIMEDATE_WRONG	4408	9	50	3	1	14	1	82.1589	126.423
FFL	2013_12_DSGCOT2_000_wav_deployed_TIMEDATE_WRONG	4409	10	0	3	1	14	1	84.6671	123.145
FFL	2013_12_DSGCOT2_000_wav_deployed_TIMEDATE_WRONG	4410	10	10	3	1	14	1	80.2031	111.631
FFL	2013_12_DSGCOT2_000_wav_deployed_TIMEDATE_WRONG	4411	10	20	3	1	14	1	82.8549	122.478
FFL	2013_12_DSGCOT2_000_wav_deployed_TIMEDATE_WRONG	4412	10	30	3	1	14	1	82.1897	118.982
FFL	2013_12_DSGCOT2_000_wav_deployed_TIMEDATE_WRONG	4413	10	40	3	1	14	1	81.2295	115.773
FFL	2013_12_DSGCOT2_000_wav_deployed_TIMEDATE_WRONG	4414	10	50	3	1	14	1	84.466	122.466
FFL	2013_12_DSGCOT2_000_wav_deployed_TIMEDATE_WRONG	4415	11	0	3	1	14	1	81.0958	111.447
FFL	2013_12_DSGCOT2_000_wav_deployed_TIMEDATE_WRONG	4416	11	10	3	1	14	1	82.4565	126.266
FFL	2013_12_DSGCOT2_000_wav_deployed_TIMEDATE_WRONG	4417	11	20	3	1	14	1	84.3429	119.006
FFL	2013_12_DSGCOT2_000_wav_deployed_TIMEDATE_WRONG	4418	11	30	3	1	14	1	81.7194	116.555
FFL	2013_12_DSGCOT2_000_wav_deployed_TIMEDATE_WRONG	4419	11	40	3	1	14	1	80.4419	107.49
FFL	2013_12_DSGCOT2_000_wav_deployed_TIMEDATE_WRONG	4420	11	50	3	1	14	1	91.6452	112.822
FFL	2013_12_DSGCOT2_000_wav_deployed_TIMEDATE_WRONG	4421	12	0	3	1	14	1	80.8788	107.897
FFL	2013_12_DSGCOT2_000_wav_deployed_TIMEDATE_WRONG	4422	12	10	3	1	14	1	82.0393	115.24
FFL	2013_12_DSGCOT2_000_wav_deployed_TIMEDATE_WRONG	4423	12	20	3	1	14	1	81.4801	103.886
FFL	2013_12_DSGCOT2_000_wav_deployed_TIMEDATE_WRONG	4424	12	30	3	1	14	1	81.5689	111.899
FFL	2013_12_DSGCOT2_000_wav_deployed_TIMEDATE_WRONG	4425	12	40	3	1	14	1	82.405	116.269
FFL	2013_12_DSGCOT2_000_wav_deployed_TIMEDATE_WRONG	4426	12	50	3	1	14	1	82.35	111.641
FFL	2013_12_DSGCOT2_000_wav_deployed_TIMEDATE_WRONG	4427	13	0	3	1	14	1	82.4696	108.102
FFL	2013_12_DSGCOT2_000_wav_deployed_TIMEDATE_WRONG	4428	13	10	3	1	14	1	82.2398	125.398
FFL	2013_12_DSGCOT2_000_wav_deployed_TIMEDATE_WRONG	4429	13	20	3	1	14	1	82.0342	114.987
FFL	2013_12_DSGCOT2_000_wav_deployed_TIMEDATE_WRONG	4430	13	30	3	1	14	1	81.9766	113.646
FFL	2013_12_DSGCOT2_000_wav_deployed_TIMEDATE_WRONG	4431	13	40	3	1	14	1	82.8643	118.132
FFL	2013_12_DSGCOT2_000_wav_deployed_TIMEDATE_WRONG	4432	13	50	3	1	14	1	83.3778	111.679
FFL	2013_12_DSGCOT2_000_wav_deployed_TIMEDATE_WRONG	4433	14	0	3	1	14	1	82.1208	119.199
FFL	2013_12_DSGCOT2_000_wav_deployed_TIMEDATE_WRONG	4434	14	10	3	1	14	1	81.5955	110.733
FFL	2013_12_DSGCOT2_000_wav_deployed_TIMEDATE_WRONG	4435	14	20	3	1	14	1	82.5429	119.412
FFL	2013_12_DSGCOT2_000_wav_deployed_TIMEDATE_WRONG	4436	14	30	3	1	14	1	82.4392	113.487
FFL	2013_12_DSGCOT2_000_wav_deployed_TIMEDATE_WRONG	4437	14	40	3	1	14	1	83.605	113.987
FFL	2013_12_DSGCOT2_000_wav_deployed_TIMEDATE_WRONG	4438	14	50	3	1	14	1	82.5494	105.409
FFL	2013_12_DSGCOT2_000_wav_deployed_TIMEDATE_WRONG	4439	15	0	3	1	14	2	84.1767	131.01
FFL	2013_12_DSGCOT2_000_wav_deployed_TIMEDATE_WRONG	4440	15	10	3	1	14	1	82.7415	104.385
FFL	2013_12_DSGCOT2_000_wav_deployed_TIMEDATE_WRONG	4441	15	20	3	1	14	1	83.3422	114.791
FFL	2013_12_DSGCOT2_000_wav_deployed_TIMEDATE_WRONG	4442	15	30	3	1	14	1	83.0238	124.779
FFL	2013_12_DSGCOT2_000_wav_deployed_TIMEDATE_WRONG	4443	15	40	3	1	14	1	82.5673	114.078
FFL	2013_12_DSGCOT2_000_wav_deployed_TIMEDATE_WRONG	4444	15	50	3	1	14	1	83.9487	109.4
FFL	2013_12_DSGCOT2_000_wav_deployed_TIMEDATE_WRONG	4445	16	0	3	1	14	1	82.5821	107.566
FFL	2013_12_DSGCOT2_000_wav_deployed_TIMEDATE_WRONG	4446	16	10	3	1	14	1	82.6846	125.194
FFL	2013_12_DSGCOT2_000_wav_deployed_TIMEDATE_WRONG	4447	16	20	3	1	14	1	82.7521	119.706
FFL	2013_12_DSGCOT2_000_wav_deployed_TIMEDATE_WRONG	4448	16	30	3	1	14	1	82.9383	120.367
FFL	2013_12_DSGCOT2_000_wav_deployed_TIMEDATE_WRONG	4449	16	40	3	1	14	1	82.3412	111.133
FFL	2013_12_DSGCOT2_000_wav_deployed_TIMEDATE_WRONG	4450	16	50	3	1	14	1	84.1732	121.412
FFL	2013_12_DSGCOT2_000_wav_deployed_TIMEDATE_WRONG	4451	17	0	3	1	14	1	86.9722	117.417
FFL	2013_12_DSGCOT2_000_wav_deployed_TIMEDATE_WRONG	4452	17	10	3	1	14	1	83.1255	107.095
FFL	2013_12_DSGCOT2_000_wav_deployed_TIMEDATE_WRONG	4453	17	20	3	1	14	1	82.2537	110.957
FFL	2013_12_DSGCOT2_000_wav_deployed_TIMEDATE_WRONG	4454	17	30	3	1	14	1	83.095	104.34
FFL	2013_12_DSGCOT2_000_wav_deployed_TIMEDATE_WRONG	4455	17	40	3	1	14	1	83.9614	114.189
FFL	2013_12_DSGCOT2_000_wav_deployed_TIMEDATE_WRONG	4456	17	50	3	1	14	1	84.033	115.002
FFL	2013_12_DSGCOT2_000_wav_deployed_TIMEDATE_WRONG	4457	18	0	3	1	14	1	84.0852	104.333
FFL	2013_12_DSGCOT2_000_wav_deployed_TIMEDATE_WRONG	4458	18	10	3	1	14	1	84.5573	117.9
FFL	2013_12_DSGCOT2_000_wav_deployed_TIMEDATE_WRONG	4459	18	20	3	1	14	1	84.6582	103.249
FFL	2013_12_DSGCOT2_000_wav_deployed_TIMEDATE_WRONG	4460	18	30	3	1	14	1	84.038	102.431
FFL	2013_12_DSGCOT2_000_wav_deployed_TIMEDATE_WRONG	4461	18	40	3	1	14	1	84.3011	115.159
FFL	2013_12_DSGCOT2_000_wav_deployed_TIMEDATE_WRONG	4462	18	50	3	1	14	1	83.4449	114.743
FFL	2013_12_DSGCOT2_000_wav_deployed_TIMEDATE_WRONG	4463	19	0	3	1	14	1	84.0683	112.575
FFL	2013_12_DSGCOT2_000_wav_deployed_TIMEDATE_WRONG	4464	19	10	3	1	14	1	83.1422	106.799
FFL	2013_12_DSGCOT2_000_wav_deployed_TIMEDATE_WRONG	4465	19	20	3	1	14	1	83.187	105.007
FFL	2013_12_DSGCOT2_000_wav_deployed_TIMEDATE_WRONG	4466	19	30	3	1	14	1	83.7717	115.908
FFL	2013_12_DSGCOT2_000_wav_deployed_TIMEDATE_WRONG	4467	19	40	3	1	14	1	83.4477	114.306
FFL	2013_12_DSGCOT2_000_wav_deployed_TIMEDATE_WRONG	4468	19	50	3	1	14	1	83.189	113.407
FFL	2013_12_DSGCOT2_000_wav_deployed_TIMEDATE_WRONG	4469	20	0	3	1	14	1	85.8015	107.546
FFL	2013_12_DSGCOT2_000_wav_deployed_TIMEDATE_WRONG	4470	20	10	3	1	14	1	83.3068	102.601
FFL	2013_12_DSGCOT2_000_wav_deployed_TIMEDATE_WRONG	4471	20	20	3	1	14	1	83.1189	99.6977
FFL	2013_12_DSGCOT2_000_wav_deployed_TIMEDATE_WRONG	4472	20	30	3	1	14	1	83.3338	107.295
FFL	2013_12_DSGCOT2_000_wav_deployed_TIMEDATE_WRONG	4473	20	40	3	1	14	1	83.8188	106.897
FFL	2013_12_DSGCOT2_000_wav_deployed_TIMEDATE_WRONG	4474	20	50	3	1	14	1	82.8146	112.381
FFL	2013_12_DSGCOT2_000_wav_deployed_TIMEDATE_WRONG	4475	21	0	3	1	14	1	85.6808	109.446
FFL	2013_12_DSGCOT2_000_wav_deployed_TIMEDATE_WRONG	4476	21	10	3	1	14	1	83.4587	93.768
FFL	2013_12_DSGCOT2_000_wav_deployed_TIMEDATE_WRONG	4477	21	20	3	1	14	1	83.956	108.969
FFL	2013_12_DSGCOT2_000_wav_deployed_TIMEDATE_WRONG	4478	21	30	3	1	14	1	82.8123	104.357
FFL	2013_12_DSGCOT2_000_wav_deployed_TIMEDATE_WRONG	4479	21	40	3	1	14	1	83.2853	99.9717
FFL	2013_12_DSGCOT2_000_wav_deployed_TIMEDATE_WRONG	4480	21	50	3	1	14	1	83.3891	95.0335
FFL	2013_12_DSGCOT2_000_wav_deployed_TIMEDATE_WRONG	4481	22	0	3	1	14	1	82.7559	94.4313
FFL	2013_12_DSGCOT2_000_wav_deployed_TIMEDATE_WRONG	4482	22	10	3	1	14	1	82.8045	96.9158
FFL	2013_12_DSGCOT2_000_wav_deployed_TIMEDATE_WRONG	4483	22	20	3	1	14	1	82.9264	99.7664
FFL	2013_12_DSGCOT2_000_wav_deployed_TIMEDATE_WRONG	4484	22	30	3	1	14	1	82.6122	93.4068
FFL	2013_12_DSGCOT2_000_wav_deployed_TIMEDATE_WRONG	4485	22	40	3	1	14	1	82.7947	96.9387
FFL	2013_12_DSGCOT2_000_wav_deployed_TIMEDATE_WRONG	4486	22	50	3	1	14	1	84.5302	100.444
FFL	2013_12_DSGCOT2_000_wav_deployed_TIMEDATE_WRONG	4487	23	0	3	1	14	1	83.0473	95.8925
FFL	2013_12_DSGCOT2_000_wav_deployed_TIMEDATE_WRONG	4488	23	10	3	1	14	1	82.404	98.441
FFL	2013_12_DSGCOT2_000_wav_deployed_TIMEDATE_WRONG	4489	23	20	3	1	14	1	82.7526	105.642
FFL	2013_12_DSGCOT2_000_wav_deployed_TIMEDATE_WRONG	4490	23	30	3	1	14	1	82.9048	96.1266
FFL	2013_12_DSGCOT2_000_wav_deployed_TIMEDATE_WRONG	4491	23	40	3	1	14	1	82.7789	111.941
FFL	2013_12_DSGCOT2_000_wav_deployed_TIMEDATE_WRONG	4492	23	50	3	1	14	1	84.1302	94.6021
FFL	2013_12_DSGCOT2_000_wav_deployed_TIMEDATE_WRONG	4493	0	0	4	1	14	1	83.6729	92.2973
FFL	2013_12_DSGCOT2_000_wav_deployed_TIMEDATE_WRONG	4494	0	10	4	1	14	1	82.2763	94.2752
FFL	2013_12_DSGCOT2_000_wav_deployed_TIMEDATE_WRONG	4495	0	20	4	1	14	1	81.8956	93.6835
FFL	2013_12_DSGCOT2_000_wav_deployed_TIMEDATE_WRONG	4496	0	30	4	1	14	1	83.5685	98.0743
FFL	2013_12_DSGCOT2_000_wav_deployed_TIMEDATE_WRONG	4497	0	40	4	1	14	1	82.4061	106.169
FFL	2013_12_DSGCOT2_000_wav_deployed_TIMEDATE_WRONG	4498	0	50	4	1	14	1	82.216	99.9671
FFL	2013_12_DSGCOT2_000_wav_deployed_TIMEDATE_WRONG	4499	1	0	4	1	14	1	82.8335	103.741
FFL	2013_12_DSGCOT2_000_wav_deployed_TIMEDATE_WRONG	4500	1	10	4	1	14	1	82.2068	100.588
FFL	2013_12_DSGCOT2_000_wav_deployed_TIMEDATE_WRONG	4501	1	20	4	1	14	1	82.7032	106.684
FFL	2013_12_DSGCOT2_000_wav_deployed_TIMEDATE_WRONG	4502	1	30	4	1	14	1	85.2546	123.994
FFL	2013_12_DSGCOT2_000_wav_deployed_TIMEDATE_WRONG	4503	1	40	4	1	14	1	82.7422	96.1029
FFL	2013_12_DSGCOT2_000_wav_deployed_TIMEDATE_WRONG	4504	1	50	4	1	14	1	82.4334	111.465
FFL	2013_12_DSGCOT2_000_wav_deployed_TIMEDATE_WRONG	4505	2	0	4	1	14	1	84.0323	95.4607
FFL	2013_12_DSGCOT2_000_wav_deployed_TIMEDATE_WRONG	4506	2	10	4	1	14	1	83.537	108.317
FFL	2013_12_DSGCOT2_000_wav_deployed_TIMEDATE_WRONG	4507	2	20	4	1	14	1	82.6839	107.197
FFL	2013_12_DSGCOT2_000_wav_deployed_TIMEDATE_WRONG	4508	2	30	4	1	14	1	81.3458	112.459
FFL	2013_12_DSGCOT2_000_wav_deployed_TIMEDATE_WRONG	4509	2	40	4	1	14	1	82.2322	97.4413
FFL	2013_12_DSGCOT2_000_wav_deployed_TIMEDATE_WRONG	4510	2	50	4	1	14	1	83.9121	103.218
FFL	2013_12_DSGCOT2_000_wav_deployed_TIMEDATE_WRONG	4511	3	0	4	1	14	1	83.7821	100.396
FFL	2013_12_DSGCOT2_000_wav_deployed_TIMEDATE_WRONG	4512	3	10	4	1	14	1	83.7476	95.4237
FFL	2013_12_DSGCOT2_000_wav_deployed_TIMEDATE_WRONG	4513	3	20	4	1	14	1	83.1943	98.785
FFL	2013_12_DSGCOT2_000_wav_deployed_TIMEDATE_WRONG	4514	3	30	4	1	14	1	82.1687	100.862
FFL	2013_12_DSGCOT2_000_wav_deployed_TIMEDATE_WRONG	4515	3	40	4	1	14	1	83.0285	105.909
FFL	2013_12_DSGCOT2_000_wav_deployed_TIMEDATE_WRONG	4516	3	50	4	1	14	1	82.8037	109.539
FFL	2013_12_DSGCOT2_000_wav_deployed_TIMEDATE_WRONG	4517	4	0	4	1	14	1	82.8593	103.555
FFL	2013_12_DSGCOT2_000_wav_deployed_TIMEDATE_WRONG	4518	4	10	4	1	14	1	83.6574	107.16
FFL	2013_12_DSGCOT2_000_wav_deployed_TIMEDATE_WRONG	4519	4	20	4	1	14	1	82.9838	99.6682
FFL	2013_12_DSGCOT2_000_wav_deployed_TIMEDATE_WRONG	4520	4	30	4	1	14	1	82.8573	116.157
FFL	2013_12_DSGCOT2_000_wav_deployed_TIMEDATE_WRONG	4521	4	40	4	1	14	1	83.0396	108.055
FFL	2013_12_DSGCOT2_000_wav_deployed_TIMEDATE_WRONG	4522	4	50	4	1	14	1	83.7098	94.9169
FFL	2013_12_DSGCOT2_000_wav_deployed_TIMEDATE_WRONG	4523	5	0	4	1	14	1	83.7974	108.541
FFL	2013_12_DSGCOT2_000_wav_deployed_TIMEDATE_WRONG	4524	5	10	4	1	14	1	82.9331	92.9266
FFL	2013_12_DSGCOT2_000_wav_deployed_TIMEDATE_WRONG	4525	5	20	4	1	14	1	83.967	125.147
FFL	2013_12_DSGCOT2_000_wav_deployed_TIMEDATE_WRONG	4526	5	30	4	1	14	2	85.7209	96.3401
FFL	2013_12_DSGCOT2_000_wav_deployed_TIMEDATE_WRONG	4527	5	40	4	1	14	2	83.8635	120.359
FFL	2013_12_DSGCOT2_000_wav_deployed_TIMEDATE_WRONG	4528	5	50	4	1	14	1	83.0796	125.681
FFL	2013_12_DSGCOT2_000_wav_deployed_TIMEDATE_WRONG	4529	6	0	4	1	14	1	83.2275	99.5693
FFL	2013_12_DSGCOT2_000_wav_deployed_TIMEDATE_WRONG	4530	6	10	4	1	14	1	82.7973	95.9236
FFL	2013_12_DSGCOT2_000_wav_deployed_TIMEDATE_WRONG	4531	6	20	4	1	14	1	83.1535	99.6607
FFL	2013_12_DSGCOT2_000_wav_deployed_TIMEDATE_WRONG	4532	6	30	4	1	14	1	83.4651	97.997
FFL	2013_12_DSGCOT2_000_wav_deployed_TIMEDATE_WRONG	4533	6	40	4	1	14	1	84.4654	97.3179
FFL	2013_12_DSGCOT2_000_wav_deployed_TIMEDATE_WRONG	4534	6	50	4	1	14	1	84.5367	107.093
FFL	2013_12_DSGCOT2_000_wav_deployed_TIMEDATE_WRONG	4535	7	0	4	1	14	1	84.389	96.1238
FFL	2013_12_DSGCOT2_000_wav_deployed_TIMEDATE_WRONG	4536	7	10	4	1	14	2	84.398	98.1392
FFL	2013_12_DSGCOT2_000_wav_deployed_TIMEDATE_WRONG	4537	7	20	4	1	14	1	84.275	102.769
FFL	2013_12_DSGCOT2_000_wav_deployed_TIMEDATE_WRONG	4538	7	30	4	1	14	1	83.7305	100.01
FFL	2013_12_DSGCOT2_000_wav_deployed_TIMEDATE_WRONG	4539	7	40	4	1	14	1	83.1101	100.969
FFL	2013_12_DSGCOT2_000_wav_deployed_TIMEDATE_WRONG	4540	7	50	4	1	14	1	82.828	105.17
FFL	2013_12_DSGCOT2_000_wav_deployed_TIMEDATE_WRONG	4541	8	0	4	1	14	1	82.8279	98.5335
FFL	2013_12_DSGCOT2_000_wav_deployed_TIMEDATE_WRONG	4542	8	10	4	1	14	1	82.5392	99.2208
FFL	2013_12_DSGCOT2_000_wav_deployed_TIMEDATE_WRONG	4543	8	20	4	1	14	1	83.0151	96.8416
FFL	2013_12_DSGCOT2_000_wav_deployed_TIMEDATE_WRONG	4544	8	30	4	1	14	1	82.5316	91.154
FFL	2013_12_DSGCOT2_000_wav_deployed_TIMEDATE_WRONG	4545	8	40	4	1	14	1	82.7441	92.9876
FFL	2013_12_DSGCOT2_000_wav_deployed_TIMEDATE_WRONG	4546	8	50	4	1	14	1	81.8786	96.0558
FFL	2013_12_DSGCOT2_000_wav_deployed_TIMEDATE_WRONG	4547	9	0	4	1	14	1	84.8149	105.757
FFL	2013_12_DSGCOT2_000_wav_deployed_TIMEDATE_WRONG	4548	9	10	4	1	14	1	82.3577	93.1613
FFL	2013_12_DSGCOT2_000_wav_deployed_TIMEDATE_WRONG	4549	9	20	4	1	14	1	82.8247	103.685
FFL	2013_12_DSGCOT2_000_wav_deployed_TIMEDATE_WRONG	4550	9	30	4	1	14	1	82.5895	106.471
[truncated: 12,326 more rows]

## Sheet: FFL_2014_04-06
Station	Folder	File	Hour	Minute	Day	Month	Year	Peaks	High	Low
[truncated: 12,960 more rows]

## Sheet: FFL_2014_07-09
Station	Folder	File	Hour	Minute	Day	Month	Year	Peaks	High	Low
[truncated: 13,248 more rows]

[truncated: 2 more sheets: FFL_2014_10-12, FFL_2015_01-03]
